# Supplementary material for: Low-input redoxomics facilitates global identification of metabolic regulators of oxidative stress in the gut
Source: Signal Transduct Target Ther. 2025 Jan 8;10:8. doi: 10.1038/s41392-024-02094-7 (PMC11707242; doi:10.1038/s41392-024-02094-7)
Supplement: Supplementary file 2 — Supplementary Table 1 [file 41392_2024_2094_MOESM2_ESM.xlsx]

## Sheet: Description
Supplementary Table 1. Redoxomics data of Macaca fascicularis colon tissues.
Table 1a. Sample information of 24 Macaca fascicularis colon tissues.
Table 1b. Proteome data of 8 QC samples. (Related to Fig. 1c)
Table 1c. Redoxome data of common references. (Related to Fig. 1d)
Table 1d. Spearman’s correlation analysis of technical replicates for three representative samples. (Related to Fig. 1e)
Table 1e. Normalized Cys modification data of 24 colon tissues.
Table 1f. Statistics on the number of redox modifications identified in Macaca fascicularis colon tissues. (Related to Fig. 1f)

## Sheet: Table 1a_Sample
Sample.ID	Age	Sex	Location	TMT batch
2-18-A	Young	Female	Ascending colon	1
2-18-D	Young	Female	Descending colon	2
2-20-A	Young	Female	Ascending colon	19
2-20-D	Young	Female	Descending colon	20
2-22-A	Middle age	Female	Ascending colon	7
2-22-D	Middle age	Female	Descending colon	8
2-23-A	Young	Female	Ascending colon	17
2-23-D	Young	Female	Descending colon	18
2-25-A	Middle age	Female	Ascending colon	21
2-25-D	Middle age	Female	Descending colon	22
2-29-A	Young	Female	Ascending colon	9
2-29-D	Young	Female	Descending colon	10
2-30-A	Old	Female	Ascending colon	3
2-30-D	Old	Female	Descending colon	4
3-18-A	Old	Female	Ascending colon	11
3-18-D	Old	Female	Descending colon	12
3-19-A	Old	Female	Ascending colon	13
3-19-D	Old	Female	Descending colon	14
3-25-A	Old	Female	Ascending colon	23
3-25-D	Old	Female	Descending colon	24
3-28-A	Middle age	Female	Ascending colon	15
3-28-D	Middle age	Female	Descending colon	16
F-A	Middle age	Female	Ascending colon	5
F-D	Middle age	Female	Descending colon	6

## Sheet: Table 1b_redoxome_QC
Related to Fig. 1c
Protein.IDs	QC1	QC2	QC3	QC4	QC5	QC6	QC7	QC8
P0DPI2;A0A0B4J2D5	5.73066e+08	4.95318e+08	5.20309e+08	5.10772e+08	4.97063e+08	4.81233e+08	5.82897e+08	5.76628e+08
A0A0C4DH73	NA	NA	NA	2.77968e+07	NA	NA	NA	NA
A0AVF1	NA	NA	NA	1.15138e+07	1.06418e+07	NA	NA	NA
A0AVT1	3.00785e+08	2.87287e+08	3.40195e+08	3.05476e+08	2.89623e+08	2.98884e+08	2.79265e+08	2.68537e+08
A0FGR8	1.04794e+08	1.05785e+08	9.94838e+07	1.15198e+08	1.10441e+08	1.05506e+08	1.27078e+08	1.40488e+08
A0MZ66	NA	2.95729e+07	NA	NA	NA	NA	NA	NA
A1L0T0	9.21002e+07	8.28294e+07	8.4441e+07	8.15858e+07	8.64205e+07	1.28226e+08	7.7903e+07	9.49033e+07
A1X283	NA	NA	NA	NA	1.2297e+07	NA	NA	NA
A2A3N6	1.3419e+07	NA	NA	NA	NA	NA	NA	NA
A2RRP1	NA	NA	1.6944e+07	NA	NA	NA	NA	NA
A2RTX5	2.79873e+07	NA	2.22535e+07	2.84383e+07	3.46312e+07	NA	NA	NA
A2VDF0	NA	9.77028e+06	NA	NA	NA	NA	NA	NA
A3KMH1	NA	NA	NA	NA	NA	NA	NA	3.17496e+06
A3KN83	NA	NA	2.85764e+07	NA	NA	NA	NA	NA
A4D1E9	NA	3.27789e+07	3.74613e+07	3.02698e+07	NA	3.37261e+07	NA	NA
A5YKK6	3.65543e+08	4.03849e+08	3.88607e+08	4.02578e+08	4.1999e+08	3.90849e+08	4.10009e+08	3.755e+08
Q9GZQ8;A6NCE7;Q9H492	1.19304e+08	1.62282e+08	1.59011e+08	1.65138e+08	1.4253e+08	1.57107e+08	1.66832e+08	NA
A6NDG6	1.64192e+08	1.70128e+08	1.92791e+08	2.01139e+08	1.7025e+08	1.70292e+08	1.55377e+08	1.61873e+08
A6NDU8	NA	NA	NA	NA	6.54947e+07	NA	NA	NA
A6NHL2	NA	NA	NA	NA	NA	3.81651e+08	NA	NA
A6NHR9	2.72232e+07	2.50535e+07	2.67343e+07	2.64349e+07	NA	2.91574e+07	3.33825e+07	2.84061e+07
A6NHX0	NA	1.18433e+07	NA	NA	NA	NA	NA	NA
A6NKD9	NA	NA	NA	NA	NA	NA	NA	1.01223e+07
A6NKT7	NA	NA	NA	NA	NA	5.23289e+07	NA	NA
A8CG34;Q96HA1	NA	NA	NA	2.01269e+07	NA	NA	NA	NA
A8MPP1;Q92771;Q96FC9	NA	1.10577e+09	NA	NA	NA	NA	NA	NA
P62308;A8MWD9	4.99743e+08	NA	NA	NA	NA	NA	3.47417e+08	NA
A8MXV4	NA	NA	NA	NA	NA	NA	NA	6.97798e+07
P0CG08;B7ZAQ6	NA	NA	NA	NA	NA	NA	NA	1.16128e+07
C9JLW8	6.84886e+07	7.91411e+07	6.67831e+07	7.4966e+07	7.64677e+07	7.05658e+07	NA	6.64243e+07
Q13765;E9PAV3	1.08853e+09	1.43153e+09	1.3128e+09	1.27848e+09	1.32085e+09	1.59056e+09	1.64745e+09	1.77477e+09
G2XKQ0;P63165	9.63589e+07	NA	NA	NA	NA	NA	NA	NA
H3BTG2	NA	NA	NA	NA	NA	NA	NA	1.61793e+08
L0R6Q1	NA	5.20635e+07	NA	5.05266e+07	NA	NA	5.56655e+07	NA
L0R819	NA	NA	NA	1.44844e+07	NA	NA	NA	NA
O00115	NA	NA	NA	NA	NA	NA	NA	3.35137e+07
O00116	2.97519e+08	3.06284e+08	2.68943e+08	2.82614e+08	3.24852e+08	3.03839e+08	3.21408e+08	3.38481e+08
O00139	NA	8.39597e+07	NA	7.95814e+07	8.37105e+07	9.44108e+07	8.60673e+07	9.82548e+07
O00148	2.81402e+08	2.99581e+08	3.15243e+08	3.10042e+08	2.63428e+08	2.94502e+08	3.22988e+08	3.13093e+08
O00151	9.65206e+08	8.19548e+08	8.02735e+08	8.59363e+08	8.30186e+08	7.14381e+08	7.98111e+08	7.4528e+08
O00154	3.66128e+08	NA	2.98098e+08	3.28158e+08	3.17617e+08	3.08399e+08	2.70129e+08	2.94194e+08
O00159	NA	NA	NA	NA	NA	NA	2.84744e+07	NA
O00161	NA	NA	NA	NA	NA	NA	1.22146e+08	NA
O00165	1.98412e+07	NA	NA	2.8778e+07	NA	1.32855e+07	NA	NA
O00170	1.96576e+08	1.89256e+08	2.07256e+08	1.68405e+08	2.11921e+08	1.98076e+08	2.21939e+08	2.04093e+08
O00178	2.12605e+08	2.16767e+08	2.07609e+08	2.01319e+08	2.1946e+08	2.28421e+08	1.89286e+08	2.32656e+08
O00186	1.04794e+08	9.08904e+07	8.30456e+07	9.67536e+07	8.62437e+07	9.45087e+07	7.30901e+07	9.54185e+07
O00193	1.43778e+08	1.15471e+08	NA	1.17286e+08	NA	NA	1.21032e+08	NA
O00203	1.41584e+08	1.63242e+08	1.43722e+08	1.47572e+08	1.70209e+08	1.46069e+08	1.83695e+08	1.68262e+08
O00213	NA	NA	NA	NA	NA	NA	9.1734e+06	NA
O00217	1.35332e+08	1.13853e+08	NA	1.08014e+08	NA	1.2062e+08	1.04503e+08	1.40248e+08
O00231	1.45455e+09	1.36359e+09	1.30809e+09	1.3788e+09	1.40051e+09	1.38117e+09	1.46859e+09	1.49673e+09
O00232	7.77453e+08	7.63142e+08	7.48324e+08	7.69145e+08	7.65764e+08	7.80067e+08	7.44158e+08	8.16762e+08
O00233	1.19323e+08	1.16674e+08	1.00652e+08	NA	1.25317e+08	9.06532e+07	9.10737e+07	NA
O00244	4.07474e+08	3.52448e+08	3.90521e+08	3.1274e+08	3.41049e+08	3.71374e+08	3.47539e+08	3.64977e+08
O00264	1.3948e+09	1.24793e+09	1.21568e+09	1.18086e+09	1.15552e+09	1.01619e+09	1.28466e+09	1.15639e+09
O00267	8.02532e+07	6.66861e+07	NA	NA	NA	7.04303e+07	9.46661e+07	9.60914e+07
O00273	2.48214e+08	2.50444e+08	2.74639e+08	2.36171e+08	2.58967e+08	2.53138e+08	2.54825e+08	2.65022e+08
O00291	NA	NA	NA	NA	4.01528e+07	NA	NA	NA
O00299	1.64302e+09	1.64951e+09	1.7379e+09	1.71823e+09	1.81895e+09	1.47553e+09	1.54212e+09	1.64698e+09
O00303	1.39986e+09	1.45711e+09	1.50517e+09	1.40578e+09	1.4568e+09	1.4053e+09	1.30785e+09	1.37233e+09
O00330	NA	NA	1.93557e+07	NA	NA	NA	NA	NA
O00399	NA	NA	NA	NA	NA	NA	NA	4.43807e+07
O00400	NA	NA	NA	NA	NA	NA	NA	1.11216e+07
O00401	NA	NA	NA	1.44395e+07	NA	NA	NA	NA
O00409	NA	NA	NA	2.11311e+07	NA	NA	NA	NA
O00410	4.83318e+09	4.51631e+09	4.45149e+09	4.44015e+09	4.40313e+09	4.57346e+09	4.4249e+09	4.45714e+09
O00411	3.49862e+07	NA	4.16583e+07	3.96993e+07	4.41857e+07	4.11541e+07	4.63476e+07	4.19268e+07
O00422	1.37823e+08	1.44397e+08	1.20439e+08	1.22602e+08	1.20582e+08	1.40411e+08	1.07804e+08	1.211e+08
O00425	3.28305e+08	3.09358e+08	3.04127e+08	3.29546e+08	2.67197e+08	3.09062e+08	2.75102e+08	2.95352e+08
O00429	6.01063e+08	5.54333e+08	5.77057e+08	5.90887e+08	5.82487e+08	5.62655e+08	5.37209e+08	6.16532e+08
O00442	1.16584e+08	1.65851e+08	1.48131e+08	1.71223e+08	1.70158e+08	1.54635e+08	1.37034e+08	9.72954e+07
O00443	1.00526e+07	NA	NA	NA	NA	NA	NA	NA
O00469	7.86851e+07	7.42396e+07	6.14294e+07	8.15818e+07	7.77083e+07	7.95705e+07	7.37383e+07	NA
O00471	NA	NA	NA	NA	4.0671e+07	NA	4.64165e+07	NA
O00483	5.13528e+08	4.61014e+08	4.66487e+08	4.66917e+08	5.46436e+08	4.55744e+08	4.54148e+08	5.05535e+08
O00487	3.93292e+08	4.18863e+08	4.51217e+08	4.85172e+08	4.31056e+08	4.19078e+08	3.78308e+08	4.17361e+08
O00499	NA	NA	1.98447e+07	NA	NA	NA	NA	NA
O00505	3.29893e+08	3.21025e+08	3.09784e+08	3.2458e+08	3.06338e+08	3.35856e+08	2.9947e+08	2.85908e+08
O00541	1.29933e+08	1.34903e+08	1.97956e+08	NA	1.2675e+08	1.31124e+08	1.7067e+08	1.37942e+08
O00560	2.50665e+08	2.45713e+08	2.61844e+08	2.39908e+08	2.66669e+08	2.44276e+08	2.59099e+08	2.7277e+08
O00567	6.17687e+07	5.30694e+07	5.90324e+07	5.53817e+07	NA	NA	NA	NA
O00571	3.41704e+09	3.64904e+09	3.481e+09	3.51149e+09	3.32513e+09	3.38991e+09	3.41968e+09	3.28508e+09
O00584	NA	NA	NA	NA	NA	NA	3.1525e+07	NA
O00625	NA	NA	NA	4.44335e+07	NA	NA	NA	NA
O00629	1.94998e+08	2.01126e+08	1.56635e+08	1.8778e+08	2.34052e+08	1.94228e+08	2.27307e+08	2.02406e+08
O00743	1.05072e+08	1.01316e+08	1.24338e+08	1.1246e+08	8.91935e+07	1.05704e+08	1.41835e+08	NA
O00746	NA	NA	NA	NA	NA	NA	1.18317e+08	1.0313e+08
O00762	1.93877e+08	1.33498e+08	1.60327e+08	1.63619e+08	1.64113e+08	1.56652e+08	1.55397e+08	1.36555e+08
O00763	NA	NA	NA	NA	2.19074e+07	NA	NA	NA
O00764	2.94264e+08	2.80331e+08	3.0233e+08	3.0051e+08	2.64738e+08	2.73098e+08	2.94518e+08	2.85339e+08
O00767	6.1065e+07	6.30969e+07	6.41269e+07	7.86261e+07	7.57208e+07	6.59873e+07	6.45449e+07	8.03623e+07
O14530	NA	NA	NA	NA	NA	NA	NA	2.66201e+07
O14531	NA	NA	NA	NA	NA	5.92209e+07	NA	NA
O14545	NA	6.74687e+06	NA	NA	NA	NA	NA	NA
O14548	NA	NA	NA	NA	NA	NA	1.44205e+07	NA
O14561	9.1475e+07	NA	NA	8.51009e+07	9.87368e+07	1.06159e+08	9.99186e+07	8.30768e+07
O14562	NA	NA	NA	NA	NA	NA	NA	5.8125e+07
O14578	NA	NA	NA	NA	NA	NA	NA	4.04832e+08
O14579	5.61027e+08	5.02021e+08	5.25356e+08	4.69005e+08	5.08108e+08	5.08363e+08	4.58047e+08	5.03569e+08
O14617	3.4742e+08	3.10692e+08	3.2958e+08	2.96843e+08	3.3486e+08	3.44125e+08	3.30706e+08	2.90161e+08
O14618	5.53256e+07	NA	NA	NA	NA	5.20391e+07	NA	NA
O14646	NA	NA	NA	NA	1.66531e+07	NA	NA	NA
O14653	NA	NA	NA	NA	NA	NA	NA	4.83831e+06
O14654	1.05876e+09	9.34888e+08	1.04325e+09	9.7554e+08	9.76516e+08	9.79013e+08	1.00593e+09	1.0307e+09
O14662	NA	NA	1.79633e+07	NA	NA	NA	NA	NA
O14727	NA	NA	NA	NA	9.08457e+06	NA	NA	NA
O14733	NA	3.79241e+07	3.15499e+07	NA	NA	3.4634e+07	NA	NA
O14735	6.77006e+07	6.15177e+07	7.60333e+07	9.10182e+07	7.56466e+07	NA	9.59484e+07	7.84275e+07
O14737	7.82177e+08	8.10257e+08	7.66382e+08	7.57564e+08	8.09182e+08	7.67041e+08	9.60892e+08	9.12903e+08
O14744	1.46805e+09	1.39271e+09	1.43221e+09	1.3809e+09	1.40671e+09	1.40748e+09	1.41521e+09	1.41616e+09
O14745	1.62793e+08	1.94109e+08	1.90621e+08	1.82064e+08	1.86721e+08	1.11817e+08	1.17467e+08	9.12104e+07
O14757	NA	NA	NA	NA	NA	NA	7.63453e+06	NA
O14772	NA	NA	NA	6.65158e+06	NA	NA	NA	NA
O14773	2.55141e+08	2.80472e+08	2.77103e+08	2.78667e+08	2.48572e+08	2.61229e+08	2.68286e+08	2.7243e+08
O14776	1.829e+08	1.62798e+08	1.92143e+08	2.04856e+08	2.18912e+08	2.10192e+08	1.96294e+08	1.95807e+08
O14777	NA	NA	NA	NA	NA	NA	NA	NA
O14787	8.24952e+07	9.79515e+07	7.28419e+07	8.93266e+07	1.03654e+08	7.77248e+07	8.60471e+07	8.80876e+07
O14802	4.19731e+07	4.56484e+07	NA	4.29866e+07	4.40953e+07	4.8511e+07	NA	4.74616e+07
O14818	1.47866e+09	1.33791e+09	1.35984e+09	1.40298e+09	1.37297e+09	1.42123e+09	1.36518e+09	1.49264e+09
O14828	1.97718e+08	1.81573e+08	1.46619e+08	1.60751e+08	1.80543e+08	1.37484e+08	1.46778e+08	NA
O14874	NA	NA	NA	NA	NA	4.43825e+06	NA	NA
O14880	3.03315e+08	2.45308e+08	3.15921e+08	2.94155e+08	2.54059e+08	2.7021e+08	2.73562e+08	2.58363e+08
O14893	NA	7.33246e+07	NA	NA	NA	NA	NA	NA
O14907	NA	NA	NA	NA	NA	NA	6.41276e+07	6.55997e+07
O14908	8.98434e+07	NA	NA	1.46693e+08	NA	NA	NA	NA
O14925;Q5SRD1	9.4496e+07	1.00439e+08	1.00397e+08	1.03627e+08	1.14232e+08	9.38747e+07	1.03348e+08	9.73882e+07
O14929	9.33864e+08	1.05158e+09	9.96017e+08	9.69914e+08	9.87714e+08	9.23634e+08	9.01459e+08	1.01462e+09
O14936	1.79079e+07	NA	NA	NA	NA	NA	NA	NA
O14949	NA	2.66439e+07	NA	NA	NA	NA	NA	NA
P19105;O14950;P24844	8.62149e+08	9.61437e+08	8.65169e+08	8.80816e+08	9.26605e+08	9.02972e+08	7.60283e+08	9.06883e+08
O14964	NA	NA	4.04652e+07	NA	NA	NA	NA	NA
O14965	NA	NA	NA	NA	NA	1.63507e+07	NA	NA
O14972	NA	NA	NA	NA	NA	3.20683e+07	NA	3.52019e+07
O14974	9.18064e+07	NA	NA	NA	NA	NA	NA	NA
O14976	2.16584e+07	NA	NA	NA	NA	NA	NA	NA
O14979	5.69642e+08	6.22972e+08	5.2898e+08	5.44824e+08	5.75578e+08	5.64831e+08	5.11423e+08	5.77047e+08
O14980	2.91664e+09	2.94718e+09	2.9366e+09	3.05296e+09	2.89267e+09	2.79982e+09	2.99754e+09	2.94993e+09
O14981	5.24187e+07	5.9809e+07	6.35691e+07	6.26329e+07	6.39461e+07	5.80399e+07	6.69605e+07	5.1499e+07
O15020	NA	NA	NA	NA	NA	1.88244e+07	NA	NA
O15027	NA	9.81588e+07	1.26714e+08	1.1264e+08	1.03288e+08	1.00086e+08	1.0195e+08	9.58208e+07
O15042	3.49762e+08	3.23896e+08	3.00857e+08	2.96153e+08	3.48212e+08	3.42641e+08	3.62417e+08	3.59487e+08
O15047	NA	NA	NA	NA	NA	NA	NA	5.83786e+06
O15067	1.50913e+09	1.42182e+09	1.49692e+09	1.42116e+09	1.60556e+09	1.58749e+09	1.5725e+09	1.58948e+09
O15091	NA	NA	1.70864e+07	NA	NA	NA	NA	NA
O15111	NA	NA	NA	NA	NA	NA	NA	1.83148e+07
O15116	NA	7.8031e+07	NA	6.90877e+07	7.05224e+07	8.24754e+07	7.27589e+07	7.80511e+07
O15121	NA	NA	NA	NA	NA	NA	NA	4.42819e+07
O15126	NA	NA	NA	NA	NA	NA	1.1144e+08	NA
O15127	NA	NA	NA	NA	1.84028e+07	NA	NA	NA
O15143	NA	1.70219e+08	1.2745e+08	1.13359e+08	1.37358e+08	1.61044e+08	1.50869e+08	1.54814e+08
O15144	4.56164e+08	4.85723e+08	4.6032e+08	4.63559e+08	5.18005e+08	5.32359e+08	4.4323e+08	4.69725e+08
O15145	3.03593e+08	3.54137e+08	3.47138e+08	3.34093e+08	3.16215e+08	3.34283e+08	3.46971e+08	2.85339e+08
O15155	NA	NA	NA	NA	NA	1.83318e+07	NA	NA
O15160	1.26995e+08	1.45256e+08	1.60013e+08	1.58513e+08	1.4884e+08	1.49788e+08	1.53027e+08	1.12594e+08
O15164	NA	NA	NA	NA	1.24393e+07	NA	NA	NA
O15173	1.47251e+08	1.54547e+08	1.61171e+08	1.44444e+08	1.51553e+08	1.51054e+08	1.29955e+08	1.44432e+08
O15212	2.58962e+08	3.39113e+08	3.49092e+08	3.48521e+08	3.06216e+08	3.2366e+08	3.40348e+08	3.13662e+08
O15226	NA	NA	9.86983e+07	NA	9.43889e+07	7.88672e+07	NA	9.33679e+07
O15228	NA	NA	NA	NA	NA	NA	NA	2.45734e+07
O15235	NA	NA	NA	NA	NA	NA	NA	7.36504e+07
O15254	NA	NA	NA	3.01189e+08	NA	NA	NA	NA
O15258	NA	1.01711e+08	1.01556e+08	1e+08	NA	9.79132e+07	1.01697e+08	9.71466e+07
O15260	6.04189e+08	6.25479e+08	5.27075e+08	5.47522e+08	5.4479e+08	6.3198e+08	5.16791e+08	4.76174e+08
O15269	1.90552e+08	1.28705e+08	1.66641e+08	1.51499e+08	NA	1.57117e+08	1.43739e+08	1.61014e+08
O15270	NA	NA	NA	2.71293e+07	NA	NA	NA	2.91788e+07
O15287	NA	NA	NA	NA	NA	NA	NA	3.2088e+06
O15294	9.9623e+07	1.0901e+08	NA	1.04846e+08	8.23042e+07	1.05734e+08	NA	9.25582e+07
O15305	5.4089e+07	5.48398e+07	NA	NA	NA	NA	5.61507e+07	NA
O15344	NA	NA	NA	2.40028e+07	NA	2.89468e+07	NA	NA
O15347	9.75736e+08	1.16219e+09	1.00554e+09	1.13579e+09	1.22675e+09	1.21174e+09	1.14074e+09	1.24634e+09
O15355	9.88628e+08	9.52712e+08	8.18132e+08	8.95694e+08	9.04514e+08	7.90443e+08	9.17361e+08	8.40492e+08
O15360	NA	NA	NA	NA	NA	NA	NA	3.21889e+06
O15371	1.52968e+09	1.36763e+09	1.46835e+09	1.41797e+09	1.42642e+09	1.44348e+09	1.48034e+09	1.50012e+09
O15372	7.14342e+08	7.01135e+08	6.90525e+08	6.66297e+08	6.54174e+08	6.90366e+08	8.33307e+08	7.35715e+08
O15379	NA	NA	NA	NA	2.12957e+06	NA	NA	NA
O15381	8.44613e+07	9.0673e+07	8.4548e+07	7.76769e+07	7.83444e+07	8.46148e+07	8.47041e+07	7.69809e+07
O15382	NA	1.11376e+08	NA	NA	1.25216e+08	NA	1.08007e+08	NA
O15397	1.37346e+08	1.30798e+08	1.62919e+08	1.50879e+08	1.33771e+08	1.06861e+08	1.39728e+08	1.45011e+08
O15400	NA	NA	NA	NA	NA	NA	2.09188e+07	NA
O15431	NA	NA	NA	1.94355e+07	NA	NA	NA	NA
O15460	NA	1.11356e+08	7.85688e+07	9.55786e+07	1.0784e+08	1.13053e+08	1.00935e+08	NA
O15488	NA	NA	NA	NA	NA	NA	NA	4.41711e+06
O15498	NA	1.45226e+08	1.48808e+08	1.51249e+08	1.40752e+08	1.52073e+08	1.54576e+08	1.67823e+08
O15511	NA	1.20637e+08	NA	NA	NA	NA	1.22247e+08	NA
O15523	NA	NA	NA	NA	NA	8.02905e+06	NA	NA
Q6A1A2;O15530	2.91108e+07	NA	NA	NA	NA	NA	NA	NA
O15541	NA	NA	NA	3.64099e+07	NA	NA	NA	NA
O43143	1.59468e+09	1.54406e+09	1.48769e+09	1.5034e+09	1.62223e+09	1.48423e+09	1.525e+09	1.56042e+09
O43149	NA	NA	NA	NA	1.18001e+07	NA	NA	NA
O43156	NA	NA	NA	1.44584e+07	NA	NA	NA	NA
O43159	NA	1.56438e+07	NA	NA	NA	NA	NA	NA
O43164	NA	NA	NA	NA	1.19434e+07	NA	NA	NA
O43166	NA	NA	NA	NA	8.39168e+07	NA	NA	NA
O43169	6.01331e+08	5.38105e+08	5.36158e+08	5.30346e+08	5.87009e+08	5.31765e+08	5.55774e+08	5.27739e+08
O43172	2.15919e+08	2.29476e+08	2.22849e+08	2.18445e+08	2.62107e+08	2.17936e+08	2.25079e+08	2.33255e+08
O43175	6.74813e+09	7.28201e+09	6.83818e+09	7.23302e+09	7.26461e+09	7.41977e+09	6.70172e+09	7.2093e+09
O43181	9.80361e+07	NA	NA	9.3749e+07	1.01036e+08	NA	1.26987e+08	NA
O43237	1.61394e+08	1.32507e+08	NA	1.45054e+08	NA	1.26762e+08	1.58749e+08	1.55933e+08
O43242	7.18411e+08	7.56197e+08	7.05401e+08	6.33353e+08	7.53621e+08	6.7458e+08	7.03463e+08	7.43532e+08
O43251;Q9NWB1	NA	NA	NA	NA	NA	NA	4.38905e+07	NA
O43252	1.75665e+08	1.33093e+08	1.55672e+08	1.79037e+08	1.62294e+08	1.74278e+08	1.446e+08	1.55693e+08
O43264	1.7635e+08	1.94463e+08	1.6889e+08	2.11891e+08	1.99423e+08	1.72883e+08	1.53179e+08	1.86941e+08
O43286	NA	NA	NA	NA	NA	NA	NA	1.27759e+07
O43290	9.51123e+07	1.13772e+08	1.01143e+08	8.95704e+07	1.09171e+08	1.08493e+08	1.04979e+08	1.34508e+08
O43301	NA	NA	NA	NA	NA	NA	1.08129e+07	NA
O43310	NA	NA	NA	NA	NA	NA	NA	2.46882e+06
O43314	5.02115e+06	NA	NA	NA	NA	NA	NA	NA
O43324	2.8819e+08	2.53983e+08	2.98432e+08	3.57984e+08	2.82998e+08	2.68242e+08	3.09315e+08	3.55703e+08
O43347	5.65999e+07	5.27358e+07	4.07588e+07	4.50839e+07	4.79575e+07	NA	NA	4.41202e+07
O43379	NA	NA	NA	NA	NA	6.86321e+06	NA	NA
O43390	6.81651e+08	6.31748e+08	6.08166e+08	5.89029e+08	6.26577e+08	5.95127e+08	5.74451e+08	6.50696e+08
O43395	1.11255e+08	1.07969e+08	8.93558e+07	1.01909e+08	1.13896e+08	9.27382e+07	NA	NA
O43396	2.97043e+08	3.11289e+08	2.96851e+08	2.69395e+08	2.42252e+08	2.72594e+08	2.53488e+08	2.62567e+08
O43399	5.40533e+08	5.33202e+08	4.83397e+08	5.17826e+08	5.7192e+08	5.54623e+08	4.76126e+08	5.75749e+08
O43402	NA	9.19601e+06	NA	NA	NA	NA	NA	NA
O43414	NA	NA	NA	NA	NA	NA	NA	5.42185e+07
O43432	NA	1.21689e+07	1.2148e+07	1.58963e+07	NA	NA	NA	NA
O43447	2.26747e+08	2.12328e+08	2.20149e+08	2.47822e+08	2.34255e+08	2.43158e+08	2.50936e+08	2.70873e+08
O43464	NA	NA	NA	NA	NA	NA	NA	1.66645e+07
O43488	2.20326e+08	1.8502e+08	1.72808e+08	1.81415e+08	1.85603e+08	1.96898e+08	1.88546e+08	1.82838e+08
O43491	6.33328e+08	6.22598e+08	6.19125e+08	5.89598e+08	6.54296e+08	6.09053e+08	6.48508e+08	6.30299e+08
O43502	NA	NA	NA	NA	NA	NA	NA	1.73364e+07
O43505	NA	1.85829e+07	NA	NA	NA	NA	NA	NA
O43542	NA	NA	NA	4.69255e+06	NA	NA	NA	NA
O43583	3.7768e+08	3.87814e+08	3.48002e+08	3.44794e+08	3.6827e+08	3.36548e+08	3.14794e+08	2.95782e+08
O43592	4.34707e+08	3.92809e+08	3.85013e+08	3.93106e+08	4.44103e+08	4.03876e+08	3.92842e+08	4.11391e+08
O43598	5.60223e+08	4.99332e+08	5.13072e+08	6.11541e+08	5.1646e+08	5.88856e+08	5.72212e+08	6.29281e+08
O43615	2.44294e+08	2.50869e+08	2.90822e+08	2.61101e+08	2.54293e+08	2.39429e+08	2.62452e+08	2.98088e+08
O43617	1.45495e+08	1.48036e+08	1.19683e+08	1.36161e+08	1.18713e+08	NA	1.66021e+08	1.09879e+08
O43633	NA	NA	NA	NA	NA	NA	NA	1.77747e+07
O43657	NA	NA	NA	NA	NA	6.42662e+07	6.21445e+07	7.24883e+07
O43660	NA	7.51222e+07	7.44926e+07	6.72962e+07	7.93727e+07	7.70591e+07	7.0874e+07	7.0238e+07
O43663	2.09151e+07	NA	NA	NA	NA	NA	NA	NA
O43665	8.22044e+07	NA	NA	NA	NA	NA	NA	NA
O43670	2.46815e+08	2.80634e+08	2.52387e+08	2.83084e+08	2.6609e+08	2.81614e+08	3.12799e+08	2.84331e+08
O43674	NA	NA	4.92018e+07	4.99361e+07	NA	NA	6.1316e+07	NA
O43676	NA	7.59806e+07	7.78892e+07	9.24481e+07	NA	8.45387e+07	NA	NA
O43678	NA	NA	7.27437e+07	NA	6.98995e+07	6.73156e+07	5.21379e+07	6.9647e+07
O43681	1.75814e+08	1.84838e+08	1.79603e+08	2.03547e+08	1.72414e+08	1.82428e+08	1.78479e+08	1.9383e+08
O43684	1.07513e+09	1.12407e+09	9.80178e+08	1.02848e+09	1.13805e+09	1.14141e+09	1.08746e+09	9.51669e+08
O43707	2.61404e+09	2.95052e+09	2.80059e+09	2.7463e+09	2.63295e+09	2.79577e+09	2.60072e+09	2.72909e+09
O43708	2.91664e+07	4.30773e+07	4.86735e+07	4.61681e+07	4.10022e+07	4.33905e+07	4.64783e+07	4.66021e+07
O43709	NA	NA	NA	NA	NA	NA	5.58083e+07	NA
O43719	3.22519e+08	3.35352e+08	3.99222e+08	3.34383e+08	3.65171e+08	3.50712e+08	3.48298e+08	3.60685e+08
O43741	NA	NA	NA	NA	3.63606e+07	NA	NA	NA
O43747	3.37932e+08	3.70778e+08	3.43691e+08	3.10242e+08	3.54095e+08	3.67873e+08	3.75837e+08	3.84405e+08
O43759	NA	NA	NA	NA	7.14846e+07	NA	NA	NA
O43760	NA	NA	NA	NA	NA	NA	NA	1.80692e+07
O43765	NA	1.9327e+08	2.01334e+08	2.35452e+08	2.16869e+08	1.91953e+08	NA	NA
O43768;P56211	NA	NA	NA	NA	NA	NA	NA	2.87495e+07
O43776	1.00387e+09	9.98977e+08	9.03387e+08	9.80266e+08	1.00651e+09	1.00769e+09	9.25524e+08	9.96475e+08
O43805	NA	NA	NA	NA	NA	NA	NA	3.51929e+07
O43808	4.14233e+07	3.96095e+07	4.1402e+07	NA	3.87068e+07	4.0892e+07	NA	NA
O43809	1.11622e+09	1.20526e+09	1.17415e+09	1.15208e+09	1.192e+09	1.19838e+09	1.20191e+09	1.2091e+09
O43813	1.08396e+08	NA	9.76397e+07	NA	1.02567e+08	NA	1.03085e+08	NA
O43815	5.19771e+07	6.03277e+07	6.39658e+07	6.40408e+07	5.9905e+07	NA	NA	5.71007e+07
O43818	NA	6.81541e+06	NA	NA	NA	NA	NA	NA
O43823	NA	NA	NA	4.59063e+07	NA	4.23549e+07	NA	NA
O43824	NA	1.11507e+07	NA	NA	NA	NA	NA	NA
O43826	3.52869e+07	NA	NA	NA	NA	NA	NA	NA
O43837	1.90225e+08	1.27108e+08	1.49604e+08	1.3705e+08	1.56197e+08	1.68531e+08	1.46413e+08	1.83108e+08
O43847	2.11443e+08	2.15665e+08	1.84425e+08	2.10781e+08	2.02552e+08	2.00004e+08	1.92122e+08	2.45694e+08
O43852	9.95437e+08	9.83883e+08	9.52123e+08	9.61001e+08	9.82735e+08	9.2218e+08	1.04168e+09	1.02381e+09
O43865;Q96HN2	1.74018e+08	NA	1.52226e+08	NA	1.58097e+08	1.70302e+08	1.64938e+08	1.51899e+08
O43913	NA	NA	NA	NA	2.20019e+07	NA	NA	NA
O43920	NA	NA	NA	NA	NA	NA	6.597e+07	NA
O43924	NA	NA	NA	NA	NA	NA	4.93668e+07	NA
O43929	6.28415e+07	NA	NA	NA	NA	NA	NA	NA
O60216	NA	NA	NA	6.30346e+07	NA	6.03564e+07	NA	NA
O60231	1.72658e+08	1.57095e+08	1.43064e+08	1.69045e+08	1.72201e+08	1.66593e+08	1.63915e+08	1.56042e+08
O60232	3.29854e+08	3.06527e+08	2.56266e+08	2.48241e+08	2.58947e+08	3.18695e+08	2.7021e+08	3.12065e+08
O60241	7.00984e+06	NA	NA	NA	NA	NA	NA	NA
O60256	2.71844e+08	2.03219e+08	2.87994e+08	2.81865e+08	1.36606e+08	2.45898e+08	2.49265e+08	1.49144e+08
O60264	7.70228e+07	NA	6.24673e+07	5.36821e+07	NA	7.26161e+07	7.4194e+07	7.66674e+07
O60271	2.57255e+08	2.60403e+08	2.50482e+08	2.57374e+08	2.58002e+08	2.76827e+08	2.23843e+08	2.66191e+08
O60282	NA	NA	NA	NA	NA	NA	NA	6.80177e+06
O60287	NA	1.57267e+07	NA	2.55056e+07	2.28636e+07	2.52842e+07	2.49528e+07	2.3652e+07
O60306	NA	NA	3.38015e+07	NA	NA	NA	NA	NA
O60313	3.9877e+07	5.5777e+07	4.72811e+07	6.66327e+07	5.87761e+07	6.4286e+07	NA	5.46618e+07
O60341	7.42101e+07	NA	7.95419e+07	5.75829e+07	6.78632e+07	7.65913e+07	NA	NA
O60343	9.17876e+07	7.34833e+07	7.57868e+07	8.20514e+07	8.85056e+07	NA	7.89523e+07	8.09603e+07
O60361	4.54497e+08	NA	NA	NA	4.40922e+08	NA	3.90877e+08	NA
O60427	NA	NA	NA	NA	NA	NA	NA	1.21789e+07
O60449	4.54765e+07	NA	NA	NA	NA	NA	NA	NA
O60488	NA	NA	NA	6.09063e+07	NA	7.70216e+07	NA	NA
O60493	NA	1.43042e+08	NA	1.32454e+08	1.51929e+08	1.58789e+08	1.39799e+08	1.26481e+08
O60499	NA	NA	NA	1.84393e+07	NA	NA	NA	NA
O60502	2.03315e+08	2.22479e+08	2.1954e+08	2.18865e+08	2.34072e+08	2.40854e+08	1.99951e+08	2.20795e+08
O60506	1.70187e+09	1.78984e+09	1.82853e+09	1.84782e+09	1.81844e+09	1.83783e+09	1.93914e+09	1.86822e+09
O60508	NA	NA	NA	NA	NA	1.60955e+07	NA	NA
O60524	NA	NA	NA	NA	NA	1.66227e+07	NA	1.45021e+07
O60547	NA	NA	NA	NA	2.79127e+07	NA	NA	NA
O60566	NA	NA	NA	NA	NA	NA	NA	2.12649e+07
O60568	NA	NA	4.14992e+07	3.59892e+07	4.26148e+07	NA	NA	NA
O60573	3.16217e+07	NA	3.22549e+07	NA	NA	NA	NA	NA
O60610	2.5267e+08	2.72617e+08	2.68226e+08	2.629e+08	2.78171e+08	2.57708e+08	2.86476e+08	2.63176e+08
O60613	NA	NA	NA	NA	NA	2.35948e+07	NA	NA
O60664	4.08685e+08	3.32258e+08	3.81939e+08	3.82074e+08	3.68565e+08	3.68921e+08	3.36722e+08	3.74911e+08
O60678	8.71657e+07	NA	8.89463e+07	8.06585e+07	8.21996e+07	NA	NA	8.40063e+07
O60684	8.96746e+08	7.17727e+08	7.17077e+08	7.48801e+08	7.3211e+08	6.06422e+08	7.47997e+08	7.35665e+08
O60701	1.57553e+07	NA	NA	NA	NA	NA	NA	NA
O60716	2.88954e+08	2.72475e+08	2.68285e+08	2.47332e+08	2.69402e+08	2.79122e+08	2.25869e+08	2.73039e+08
O60739	2.95396e+07	NA	NA	NA	NA	NA	NA	NA
O60749	3.41555e+08	3.85428e+08	3.05973e+08	3.31975e+08	3.37807e+08	3.51741e+08	3.35841e+08	3.82039e+08
O60762	1.487e+08	1.52687e+08	1.47699e+08	1.85672e+08	1.59601e+08	1.39917e+08	1.50474e+08	NA
O60763	3.28831e+08	3.63256e+08	3.30297e+08	3.57484e+08	3.63403e+08	3.22582e+08	3.7607e+08	3.31113e+08
O60783	NA	NA	1.03048e+08	NA	NA	NA	NA	NA
O60784	NA	NA	4.32903e+07	NA	5.27495e+07	NA	NA	5.37123e+07
Q99880;Q99879;Q99877;Q93079;Q5QNW6;P62807;P58876;P57053;O60814;Q96A08	1.81054e+09	1.77265e+09	2.21327e+09	2.27118e+09	1.8223e+09	2.19084e+09	1.69364e+09	2.03873e+09
O60825	NA	9.68747e+06	NA	NA	NA	NA	NA	NA
O60826	3.17637e+07	3.57332e+07	4.13509e+07	4.32514e+07	3.64694e+07	3.29091e+07	3.89733e+07	NA
O60828	NA	NA	NA	NA	NA	5.63199e+07	5.61588e+07	7.58258e+07
O60830	5.18798e+07	NA	NA	NA	NA	NA	5.60818e+07	NA
O60831	NA	NA	NA	NA	NA	1.78205e+07	NA	1.47566e+07
O60832	1.60084e+08	1.6483e+08	1.90483e+08	1.88259e+08	1.79862e+08	1.74664e+08	1.66335e+08	1.85154e+08
O60841	7.6076e+08	7.58441e+08	7.51466e+08	7.61021e+08	7.64636e+08	6.92107e+08	7e+08	7.78465e+08
O60869	6.90186e+08	7.18272e+08	6.31017e+08	6.48491e+08	7.00123e+08	6.81731e+08	6.9527e+08	7.07801e+08
O60870	NA	5.30634e+07	NA	NA	NA	NA	5.98951e+07	NA
O60879	3.45912e+06	NA	NA	NA	NA	NA	NA	NA
O60884	6.40315e+08	6.33517e+08	6.95847e+08	6.10552e+08	7.09603e+08	6.02228e+08	5.96905e+08	5.94239e+08
O60885	NA	NA	NA	NA	NA	6.87528e+07	7.93959e+07	NA
O60888	1.82315e+08	1.68378e+08	1.49623e+08	1.3731e+08	1.62588e+08	1.54783e+08	1.40772e+08	1.27949e+08
O60925	1.55181e+08	NA	NA	1.68655e+08	NA	NA	1.36741e+08	NA
O75027	NA	NA	NA	NA	3.3612e+07	NA	NA	NA
O75037	NA	4.57394e+07	NA	NA	NA	NA	NA	NA
O75083	8.51232e+08	7.64346e+08	7.25326e+08	7.10991e+08	7.26329e+08	6.95559e+08	6.95128e+08	7.25752e+08
O75116	NA	4.92831e+07	NA	3.33583e+07	NA	3.37171e+07	NA	NA
O75122	NA	NA	NA	NA	NA	NA	4.24037e+07	NA
O75127	NA	NA	NA	NA	NA	NA	NA	6.53152e+06
O75131	6.36335e+08	6.68641e+08	6.68263e+08	6.04557e+08	6.40558e+08	6.45283e+08	6.69625e+08	5.80132e+08
O75146	NA	NA	NA	NA	NA	NA	NA	2.10752e+07
O75150	3.01787e+08	3.19701e+08	2.87601e+08	2.74021e+08	2.85284e+08	2.97202e+08	2.77674e+08	2.9668e+08
O75152	6.65871e+07	6.91814e+07	7.08917e+07	7.86961e+07	9.39398e+07	7.72896e+07	8.64937e+07	1.06963e+08
O75153	3.2633e+08	3.78209e+08	3.79425e+08	4.06625e+08	4.23354e+08	4.5789e+08	4.21424e+08	4.13398e+08
O75155	NA	1.2824e+07	1.33087e+07	1.34013e+07	NA	NA	NA	NA
O75164	NA	NA	NA	NA	NA	1.61895e+07	NA	NA
O75165	1.92795e+07	2.40637e+07	2.58809e+07	NA	2.51376e+07	2.13703e+07	NA	NA
O75170	NA	NA	NA	NA	NA	NA	NA	4.10682e+07
O75175	NA	NA	NA	NA	NA	NA	NA	2.69245e+07
O75179	1.59359e+08	1.44477e+08	1.61937e+08	1.57134e+08	1.57742e+08	1.73032e+08	1.99495e+08	1.77058e+08
O75190	1.23283e+08	NA	NA	NA	9.39763e+07	1.0243e+08	NA	NA
O75208	NA	5.66192e+07	NA	5.22362e+07	NA	NA	NA	NA
O75223	NA	1.4833e+08	1.43653e+08	NA	NA	1.16525e+08	NA	NA
O75298;REV__O43395	NA	NA	NA	NA	1.96161e+08	NA	NA	NA
O75306	2.69681e+08	2.97326e+08	2.57778e+08	2.631e+08	2.69727e+08	2.79695e+08	2.47077e+08	2.785e+08
O75312	NA	NA	NA	5.6283e+07	NA	NA	5.57101e+07	NA
O75323	1.26013e+08	1.63273e+08	NA	1.53307e+08	1.35722e+08	1.30669e+08	1.23696e+08	1.73434e+08
O75340	1.28216e+08	1.53354e+08	1.18475e+08	1.44125e+08	1.78501e+08	1.83684e+08	1.23382e+08	1.83317e+08
O75347	2.13518e+09	1.43052e+09	1.48563e+09	1.46463e+09	1.50812e+09	1.57345e+09	1.42787e+09	1.5132e+09
O75348	NA	NA	NA	NA	7.90659e+07	8.23003e+07	1.19087e+08	NA
O75351	NA	5.81853e+07	1.15873e+08	NA	8.30389e+07	8.7775e+07	7.77551e+07	NA
O75352	9.51044e+07	7.57784e+07	NA	9.40977e+07	8.8028e+07	7.84726e+07	8.31575e+07	9.8119e+07
O75368	1.41505e+08	NA	1.88873e+08	1.84323e+08	1.83693e+08	1.90311e+08	NA	NA
O75369	1.57364e+09	1.52728e+09	1.53748e+09	1.48351e+09	1.58311e+09	1.52459e+09	1.51183e+09	1.50581e+09
O75376	NA	5.63351e+06	NA	NA	NA	NA	NA	NA
O75390	3.19354e+09	3.19054e+09	3.11679e+09	3.46143e+09	3.37157e+09	3.29496e+09	3.21965e+09	3.36355e+09
O75391	NA	NA	NA	NA	NA	NA	3.45331e+07	3.43303e+07
O75394;REV__Q9NRC6	3.49862e+07	NA	NA	NA	NA	NA	NA	NA
O75396	4.27194e+08	4.10381e+08	4.27768e+08	3.44275e+08	3.86134e+08	3.93223e+08	4.12754e+08	4.59721e+08
O75400	1.31898e+08	NA	NA	1.17396e+08	1.32725e+08	1.34101e+08	NA	NA
O75417	NA	3.47312e+07	NA	NA	NA	NA	NA	NA
O75419	NA	NA	NA	2.68335e+07	NA	NA	NA	NA
O75431	6.53018e+07	NA	NA	7.01689e+07	5.25473e+07	5.42457e+07	NA	NA
O75436	2.85491e+08	2.95244e+08	2.88907e+08	2.76819e+08	3.20076e+08	3.05985e+08	3.25409e+08	3.20092e+08
O75438	NA	NA	1.03814e+08	1.0011e+08	1.03837e+08	NA	1.35019e+08	NA
O75439	1.7104e+08	1.59036e+08	1.91132e+08	1.65857e+08	1.98925e+08	2.19292e+08	2.21493e+08	1.32521e+08
O75448	1.66356e+07	NA	NA	NA	NA	NA	NA	NA
O75449;Q9BW62	NA	NA	NA	2.8717e+07	NA	NA	NA	NA
O75475	NA	1.04238e+08	1.01006e+08	1.01469e+08	1.12951e+08	NA	1.05607e+08	9.4496e+07
O75477	NA	NA	5.98474e+07	NA	NA	NA	NA	NA
O75486	NA	4.43978e+06	NA	NA	NA	NA	NA	NA
O75487;Q9Y625	NA	NA	NA	NA	NA	3.23384e+07	NA	NA
O75489	3.18172e+08	3.45593e+08	3.67298e+08	3.56645e+08	3.55477e+08	3.82304e+08	3.90442e+08	3.85274e+08
O75494	1.35084e+08	NA	1.6831e+08	1.79367e+08	1.74833e+08	1.79471e+08	1.95018e+08	2.08805e+08
O75496	NA	NA	NA	NA	NA	NA	NA	1.76349e+07
O75521	1.91118e+08	1.93675e+08	2.07089e+08	1.7559e+08	1.93346e+08	1.90361e+08	1.97885e+08	1.98203e+08
O75530	NA	NA	NA	NA	NA	NA	NA	1.19882e+07
O75531	2.75993e+08	2.20053e+08	2.42027e+08	2.28747e+08	2.14197e+08	2.55927e+08	2.45507e+08	2.47541e+08
O75533	1.64758e+09	1.722e+09	1.8087e+09	1.81205e+09	1.73237e+09	1.71598e+09	1.88516e+09	1.82489e+09
O75534	1.6456e+09	1.73333e+09	1.65355e+09	1.66277e+09	1.74507e+09	1.65475e+09	1.72058e+09	1.72905e+09
O75569	NA	3.96964e+07	NA	NA	NA	3.88575e+07	NA	NA
O75607	2.9743e+08	2.75973e+08	3.14261e+08	3.03048e+08	3.37766e+08	3.01129e+08	2.6865e+08	3.30115e+08
O75608	1.29853e+08	1.45266e+08	1.33696e+08	1.33503e+08	1.33101e+08	1.39165e+08	1.4225e+08	1.21839e+08
O75616	NA	NA	NA	NA	NA	NA	1.17244e+07	NA
O75629	NA	6.92087e+07	6.025e+07	7.01219e+07	7.0686e+07	7.50187e+07	NA	NA
O75643	2.91525e+09	3.02665e+09	2.67578e+09	2.77358e+09	2.85945e+09	2.85333e+09	2.89352e+09	2.96371e+09
O75663	4.15582e+08	4.70629e+08	4.34023e+08	4.86511e+08	4.89696e+08	5.14417e+08	4.725e+08	4.20126e+08
O75676	NA	NA	NA	NA	NA	7.91897e+06	NA	NA
O75683	NA	NA	NA	NA	NA	NA	NA	3.83966e+07
O75688	5.18709e+08	NA	5.35137e+08	NA	NA	NA	NA	NA
O75691	NA	2.03573e+07	1.80556e+07	NA	NA	NA	NA	NA
O75694	5.36553e+08	5.29491e+08	5.37395e+08	5.16377e+08	5.60031e+08	5.74306e+08	5.40876e+08	5.55393e+08
O75695	NA	NA	NA	NA	NA	1.48166e+07	NA	NA
O75717	NA	NA	NA	4.63769e+07	4.38372e+07	NA	NA	4.33834e+07
O75718	1.37158e+08	1.33113e+08	1.33666e+08	1.10502e+08	1.25612e+08	1.3151e+08	1.22784e+08	1.25792e+08
O75746	NA	NA	NA	NA	NA	NA	NA	9.8115e+06
O75787	NA	3.08508e+07	NA	NA	NA	NA	2.58633e+07	NA
O75792	NA	NA	NA	7.18505e+07	8.60994e+07	NA	NA	NA
O75794	2.34925e+08	2.77015e+08	2.79509e+08	2.59762e+08	2.91259e+08	2.73662e+08	3.00301e+08	2.34143e+08
O75817	NA	5.46163e+07	NA	NA	6.62953e+07	5.63179e+07	7.0083e+07	6.32885e+07
O75818	5.54993e+07	6.05178e+07	NA	6.1269e+07	NA	NA	NA	NA
O75821	1.01816e+09	1.05927e+09	9.38257e+08	9.3784e+08	9.88019e+08	9.63187e+08	9.02118e+08	9.55103e+08
O75822	1.03186e+08	9.45554e+07	1.06102e+08	NA	1.06529e+08	NA	NA	NA
O75828	NA	NA	NA	NA	NA	NA	1.04644e+08	NA
P50452;P50453;P30740;O75830	NA	1.82007e+07	NA	NA	NA	NA	NA	NA
O75832	5.59529e+08	5.58781e+08	5.14231e+08	5.47842e+08	5.91206e+08	5.79895e+08	5.54336e+08	5.74022e+08
O75844	3.24733e+08	4.22715e+08	4.61921e+08	4.79546e+08	3.97656e+08	4.21798e+08	3.71563e+08	3.48515e+08
O75874	3.61712e+08	3.79099e+08	3.63763e+08	3.02028e+08	3.46678e+08	3.78783e+08	4.09017e+08	3.56531e+08
O75879	NA	NA	NA	1.14768e+07	NA	NA	NA	NA
O75880	NA	NA	5.20172e+07	NA	NA	NA	NA	NA
O75901	NA	NA	NA	NA	NA	NA	NA	2.09634e+07
O75915	2.3817e+08	1.75304e+08	2.00578e+08	2.1205e+08	2.22824e+08	2.49508e+08	2.21868e+08	2.19538e+08
O75934	1.8821e+08	NA	1.33755e+08	1.64888e+08	1.19393e+08	1.44536e+08	1.32801e+08	1.44112e+08
O75935	NA	NA	1.68693e+08	NA	1.58676e+08	1.80747e+08	1.70802e+08	NA
O75937	5.02601e+08	5.10656e+08	5.41461e+08	4.74301e+08	4.31584e+08	6.09825e+08	4.84006e+08	4.81675e+08
O75940	NA	NA	NA	NA	NA	NA	1.32153e+08	1.28328e+08
O75947	1.01201e+09	8.03362e+08	8.89257e+08	8.77368e+08	8.96274e+08	7.51838e+08	7.98597e+08	8.50396e+08
O75955	NA	4.80951e+07	5.40842e+07	NA	NA	NA	NA	NA
O75964	4.19393e+08	4.72216e+08	4.29624e+08	3.94744e+08	4.49346e+08	3.73788e+08	3.70104e+08	4.34333e+08
O75976	NA	NA	NA	NA	3.99556e+07	NA	NA	NA
O76003	1.15889e+09	1.01336e+09	1.27087e+09	1.19674e+09	1.15075e+09	1.11026e+09	1.02659e+09	1.17067e+09
O76021	2.88587e+08	3.07366e+08	2.81915e+08	3.1202e+08	2.81809e+08	2.85096e+08	3.40165e+08	3.29017e+08
O76031	NA	NA	NA	5.28777e+07	NA	NA	NA	NA
O76071	1.31521e+08	1.33477e+08	1.51224e+08	1.63599e+08	1.53626e+08	1.23844e+08	1.48793e+08	1.4552e+08
O76094	4.88717e+08	4.9913e+08	4.72536e+08	4.84203e+08	5.05984e+08	4.45526e+08	5.1195e+08	4.38466e+08
O76095	NA	NA	NA	NA	NA	NA	NA	1.47496e+07
O94760	NA	NA	NA	NA	NA	NA	NA	2.46563e+07
O94776	9.46856e+07	9.8549e+07	9.33278e+07	NA	1.06021e+08	1.18107e+08	1.15745e+08	NA
O94788	NA	6.52676e+07	6.54584e+07	6.51699e+07	5.89803e+07	5.59905e+07	NA	NA
O94804	NA	NA	NA	NA	NA	NA	NA	4.16093e+07
O94808	NA	1.60846e+08	1.58206e+08	1.66247e+08	NA	2.27283e+08	2.08094e+08	2.08905e+08
O94813	NA	NA	NA	NA	NA	5.98559e+06	NA	NA
O94826	5.45366e+08	6.23022e+08	6.02972e+08	5.69355e+08	5.81522e+08	5.58372e+08	5.6495e+08	5.31133e+08
O94830	NA	NA	NA	NA	NA	NA	6.30409e+06	NA
O94832	NA	NA	NA	NA	NA	NA	1.61008e+07	NA
O94842	NA	NA	NA	NA	NA	NA	9.53873e+06	NA
O94874	NA	1.82027e+07	NA	NA	NA	NA	2.14039e+07	1.68442e+07
O94886	NA	NA	NA	NA	NA	NA	9.47705e+07	NA
O94888	2.88716e+07	2.75316e+07	NA	3.73671e+07	NA	NA	NA	NA
O94903	NA	1.20718e+08	NA	1.01259e+08	NA	9.78874e+07	NA	1.20631e+08
O94905	1.7111e+08	1.64567e+08	1.75538e+08	1.73112e+08	1.45304e+08	1.67186e+08	1.50718e+08	1.79414e+08
O94906	NA	1.41454e+08	1.16207e+08	9.96943e+07	1.15339e+08	1.07138e+08	1.11795e+08	1.18205e+08
O94925	1.72122e+08	1.43264e+08	1.55142e+08	1.48491e+08	1.66053e+08	1.60263e+08	1.38554e+08	1.65277e+08
O94927	1.21904e+07	NA	NA	NA	NA	NA	NA	NA
O94964;Q9Y4B5	NA	NA	NA	NA	NA	NA	NA	1.20491e+08
O94966	NA	NA	NA	NA	NA	2.20894e+07	NA	NA
O94973	3.95068e+08	3.67765e+08	4.07264e+08	4.17766e+08	3.90899e+08	4.26961e+08	4.28159e+08	4.35721e+08
O94979	1.38418e+08	1.96667e+08	1.64402e+08	1.91307e+08	1.77942e+08	1.54437e+08	2.08813e+08	1.91204e+08
O95071	NA	NA	NA	NA	NA	NA	1.01819e+07	NA
O95104	1.99077e+08	2.12116e+08	1.95246e+08	1.82914e+08	2.09086e+08	1.90094e+08	1.88719e+08	1.74941e+08
O95139	4.27045e+07	NA	NA	NA	NA	4.69314e+07	NA	NA
O95140	1.96507e+07	NA	NA	NA	NA	NA	NA	NA
O95155	NA	2.07556e+07	NA	1.77848e+07	NA	NA	NA	NA
O95163	4.63459e+08	4.20461e+08	4.3634e+08	4.43485e+08	4.19198e+08	3.84816e+08	4.21181e+08	4.39095e+08
O95166	NA	NA	NA	NA	NA	NA	NA	2.83532e+07
O95168	NA	NA	NA	NA	NA	5.57709e+07	NA	NA
O95169	NA	4.46202e+07	NA	NA	NA	NA	4.69695e+07	NA
O95197	1.81878e+08	2.19244e+08	2.73843e+08	NA	2.37293e+08	2.13001e+08	2.60061e+08	2.1832e+08
O95202	7.12278e+08	7.28909e+08	7.10027e+08	6.76649e+08	7.81077e+08	7.44499e+08	8.15208e+08	7.45599e+08
O95218	2.33119e+08	2.70888e+08	2.43569e+08	2.82454e+08	2.70967e+08	2.56432e+08	3.24294e+08	2.12599e+08
O95219	NA	NA	NA	NA	NA	NA	1.97672e+07	NA
O95229	6.78078e+07	NA	NA	NA	NA	NA	NA	NA
O95232	3.66485e+08	3.50649e+08	3.32339e+08	3.45853e+08	3.51474e+08	2.97123e+08	3.00888e+08	3.33799e+08
O95235	NA	NA	NA	NA	NA	NA	NA	1.00055e+07
O95239	NA	NA	NA	NA	NA	NA	NA	6.46113e+07
O95248	NA	NA	1.70058e+07	NA	NA	NA	NA	NA
O95249	NA	NA	NA	NA	NA	4.74546e+06	NA	NA
O95251	NA	5.20564e+06	NA	NA	NA	NA	NA	NA
O95292	9.50945e+07	1.04825e+08	7.85963e+07	8.59742e+07	9.19451e+07	9.46976e+07	NA	7.99939e+07
O95295	NA	NA	NA	4.18805e+07	4.24065e+07	NA	5.38728e+07	4.38366e+07
O95298	8.50786e+07	NA	NA	NA	NA	NA	NA	NA
O95299	1.59776e+08	1.82634e+08	2.05684e+08	1.60941e+08	1.72709e+08	1.39403e+08	1.6906e+08	1.65657e+08
O95336	3.00328e+08	3.28315e+08	3.45655e+08	3.1254e+08	3.59359e+08	3.61928e+08	3.29723e+08	3.26591e+08
O95340	NA	NA	4.70307e+07	4.34043e+07	NA	2.68548e+07	NA	NA
O95347	4.31303e+08	4.13454e+08	4.24616e+08	4.55476e+08	4.36584e+08	4.90975e+08	4.5904e+08	4.09155e+08
O95352	NA	NA	NA	NA	NA	NA	9.60689e+06	NA
O95372	1.15959e+08	1.19565e+08	1.15647e+08	1.50799e+08	1.25836e+08	1.26653e+08	1.34249e+08	1.31114e+08
O95373	1.65751e+09	1.46409e+09	1.50655e+09	1.68215e+09	1.57782e+09	1.54526e+09	1.57392e+09	1.57819e+09
O95376	NA	2.00287e+07	2.14542e+07	NA	NA	NA	NA	NA
O95394	1.04248e+08	1.05512e+08	1.06741e+08	1.04357e+08	1.25866e+08	1.05645e+08	1.05688e+08	1.09369e+08
O95399	NA	NA	NA	NA	NA	NA	NA	6.98567e+08
O95400	1.27362e+08	1.28048e+08	1.30475e+08	NA	1.37592e+08	1.387e+08	1.3981e+08	1.51101e+08
O95406	NA	NA	NA	NA	NA	NA	1.85396e+07	NA
O95429	NA	NA	NA	NA	NA	3.36548e+06	NA	NA
O95433	1.57017e+09	1.4379e+09	1.5853e+09	1.51879e+09	1.51533e+09	1.47246e+09	1.68675e+09	1.69929e+09
O95456	NA	NA	1.57646e+08	1.36281e+08	1.66246e+08	1.51064e+08	1.43942e+08	1.76509e+08
O95470	NA	NA	NA	NA	4.83477e+07	NA	NA	NA
O95478	NA	NA	NA	NA	2.60928e+07	NA	NA	NA
O95486	2.97966e+07	3.0041e+07	2.97745e+07	2.94864e+07	3.12475e+07	3.63125e+07	2.77705e+07	2.663e+07
O95487	4.43054e+07	3.83295e+07	4.29005e+07	5.10332e+07	4.8809e+07	5.6221e+07	NA	4.18779e+07
O95551	NA	2.41254e+07	NA	NA	NA	NA	NA	NA
O95562	NA	NA	NA	NA	NA	NA	NA	1.3313e+07
O95563	NA	4.78545e+07	NA	NA	NA	NA	6.04572e+07	NA
O95571	NA	NA	NA	NA	1.75046e+07	NA	NA	NA
O95573	1.71219e+08	1.67357e+08	1.66955e+08	1.82494e+08	1.62466e+08	1.47118e+08	1.58567e+08	1.55224e+08
O95602	NA	2.08527e+07	2.36175e+07	NA	NA	NA	NA	NA
O95630	NA	NA	NA	NA	NA	NA	NA	2.99845e+07
O95639	2.0272e+07	NA	NA	NA	NA	NA	NA	NA
O95671	NA	NA	NA	NA	NA	2.76669e+07	NA	2.77342e+07
O95674	6.33278e+07	NA	NA	NA	NA	NA	7.04172e+07	7.2109e+07
O95684	5.17041e+07	NA	NA	NA	NA	3.45005e+07	NA	NA
O95707	NA	NA	NA	3.66347e+07	2.95923e+07	NA	NA	2.88953e+07
P11474;O95718	NA	NA	NA	NA	NA	2.95926e+06	NA	NA
O95721	NA	NA	8.19477e+07	7.82934e+07	7.82652e+07	7.32343e+07	6.71752e+07	NA
O95747	1.00407e+08	9.04678e+07	1.03058e+08	1.0035e+08	9.68032e+07	1.15021e+08	1.14489e+08	8.51794e+07
O95757	1.95554e+08	1.53809e+08	1.80929e+08	1.79267e+08	2.08131e+08	1.88689e+08	2.00761e+08	2.07477e+08
O95758	4.69969e+07	NA	NA	NA	NA	NA	7.6006e+07	NA
O95777	9.42568e+07	8.97338e+07	NA	1.14728e+08	NA	NA	NA	NA
O95782	3.30826e+08	3.12735e+08	3.29119e+08	3.41767e+08	3.59115e+08	3.50682e+08	3.17904e+08	3.27579e+08
O95793	2.59607e+08	2.89905e+08	2.84075e+08	2.77798e+08	2.9761e+08	2.78459e+08	2.77685e+08	2.74806e+08
O95801	1.27333e+08	1.12883e+08	1.16138e+08	1.29646e+08	1.13195e+08	1.09957e+08	1.02568e+08	1.21629e+08
O95816	1.10818e+08	1.11093e+08	NA	NA	NA	NA	1.03358e+08	NA
O95817	NA	9.40782e+07	NA	NA	7.95404e+07	7.47279e+07	NA	NA
O95819;Q8N4C8	NA	NA	NA	NA	NA	NA	NA	1.55683e+07
O95825	NA	NA	NA	NA	NA	NA	4.07984e+07	NA
O95831	1.22906e+09	1.36217e+09	1.24524e+09	1.2526e+09	1.31028e+09	1.18849e+09	1.43901e+09	1.26082e+09
O95861	2.61404e+08	2.49565e+08	2.12165e+08	2.31964e+08	2.39884e+08	2.26275e+08	2.42276e+08	2.64943e+08
O95881	1.7504e+08	1.6119e+08	1.82471e+08	1.69524e+08	1.68746e+08	1.4687e+08	1.71399e+08	NA
O95905	2.46696e+07	NA	NA	4.22312e+07	NA	NA	3.41563e+07	NA
O95926	NA	NA	NA	2.29816e+07	NA	NA	NA	NA
O95983	6.96289e+07	7.70624e+07	8.83041e+07	7.86781e+07	6.75452e+07	7.0002e+07	8.14965e+07	8.25447e+07
O95985	NA	NA	NA	NA	NA	NA	NA	4.81435e+06
O95999	NA	NA	NA	NA	NA	NA	NA	NA
O96000	1.73422e+08	NA	1.87675e+08	1.90148e+08	2.00764e+08	NA	NA	NA
O96005	NA	9.72205e+07	9.16742e+07	9.97692e+07	1.08917e+08	1.05249e+08	NA	NA
O96006	NA	NA	NA	NA	NA	NA	NA	5.58039e+06
O96007	NA	NA	NA	NA	NA	NA	5.07088e+07	4.82424e+07
O96008	6.80777e+08	6.17684e+08	5.76527e+08	5.79477e+08	5.40065e+08	5.43704e+08	5.17095e+08	5.07822e+08
O96011	NA	NA	NA	NA	NA	NA	1.97338e+07	NA
O96017	NA	1.99599e+07	2.55029e+07	2.76749e+07	NA	2.49083e+07	NA	2.35831e+07
O96019	1.4738e+08	1.52525e+08	1.41188e+08	1.6212e+08	1.62151e+08	1.72755e+08	NA	NA
P00156	NA	NA	NA	NA	NA	NA	NA	NA
P00167	NA	8.60839e+07	1.11719e+08	1.07604e+08	1.13246e+08	NA	1.01444e+08	NA
P00338	1.52094e+10	1.49614e+10	1.55574e+10	1.51389e+10	1.54592e+10	1.46435e+10	1.53462e+10	1.37303e+10
P00367;P49448	1.2375e+09	1.15612e+09	1.21883e+09	1.21463e+09	1.23935e+09	1.1967e+09	1.17892e+09	1.29596e+09
P00374	2.10352e+08	1.64304e+08	1.85289e+08	1.67836e+08	1.6839e+08	1.67621e+08	1.92901e+08	1.72256e+08
P00387	1.13349e+09	1.08687e+09	1.05032e+09	1.04337e+09	1.11752e+09	1.07307e+09	1.07521e+09	1.08012e+09
P00390	3.19473e+08	2.55024e+08	2.69856e+08	2.98701e+08	3.02243e+08	2.92484e+08	2.74646e+08	3.0902e+08
P00395	8.51242e+07	1.00664e+08	1.08007e+08	NA	NA	1.03202e+08	1.1064e+08	8.49767e+07
P00403	6.83586e+08	8.07851e+08	8.28178e+08	8.42356e+08	7.70397e+08	7.52452e+08	6.80199e+08	8.65102e+08
P00441	1.01449e+10	9.4794e+09	9.22614e+09	9.80876e+09	1.00436e+10	9.66194e+09	9.24997e+09	1.00015e+10
P00491	1.49127e+09	1.5022e+09	1.68664e+09	1.63629e+09	1.5384e+09	1.5501e+09	1.49786e+09	1.59676e+09
P00492	2.84995e+09	3.01441e+09	2.9529e+09	3.09053e+09	2.82053e+09	2.96886e+09	2.98984e+09	2.9688e+09
P00505	2.13686e+09	2.1797e+09	2.12509e+09	2.30825e+09	2.17326e+09	2.1124e+09	2.47816e+09	2.2387e+09
P00558	1.39202e+10	1.39584e+10	1.4547e+10	1.40987e+10	1.36291e+10	1.48819e+10	1.42423e+10	1.47137e+10
P00568	4.66138e+08	4.4418e+08	4.76601e+08	4.97652e+08	5.10933e+08	5.10866e+08	4.2511e+08	4.39504e+08
P00846	NA	NA	NA	NA	NA	1.70846e+08	NA	NA
P00918	6.17994e+09	5.58144e+09	5.71421e+09	6.09852e+09	6.01783e+09	6.63265e+09	5.88822e+09	6.33694e+09
P00966	NA	NA	NA	6.52218e+07	NA	7.39346e+07	7.10705e+07	NA
P01116;P01111;P01112	NA	NA	NA	NA	8.45509e+07	NA	NA	NA
P01889;P30480;P30462;P30460;P30479;Q29718;P18463	NA	NA	NA	NA	2.35088e+07	NA	NA	NA
P01892;P05534;P04439	2.71745e+08	2.28505e+08	2.40054e+08	2.48941e+08	2.57016e+08	2.43435e+08	2.47553e+08	2.77731e+08
P02545	9.00845e+08	1.03803e+09	9.85215e+08	8.53887e+08	8.60567e+08	7.96189e+08	9.57002e+08	8.75155e+08
P02753	NA	NA	NA	NA	NA	NA	NA	3.8168e+07
P02786	6.67657e+08	7.05614e+08	7.69809e+08	7.54087e+08	7.48602e+08	7.34846e+08	7.71768e+08	7.1502e+08
P02794	NA	NA	NA	NA	8.37603e+07	7.3357e+07	7.47288e+07	NA
P03886	NA	NA	5.16597e+07	NA	NA	4.63657e+07	NA	NA
P03905	2.27233e+07	3.21086e+07	3.879e+07	4.23921e+07	3.91001e+07	4.10364e+07	4.20411e+07	4.05491e+07
P03915	NA	6.62402e+07	6.5644e+07	6.53697e+07	7.69747e+07	NA	NA	NA
P03928	NA	NA	NA	NA	1.04091e+08	9.12447e+07	9.55898e+07	8.12998e+07
P04040	1.08952e+08	1.21547e+08	1.25074e+08	1.27938e+08	1.11254e+08	1.43725e+08	1.2248e+08	9.11595e+07
P04062	9.94543e+07	8.70828e+07	9.20149e+07	8.89379e+07	8.70698e+07	8.53972e+07	NA	7.70188e+07
P04075	1.88657e+10	2.13107e+10	1.99272e+10	1.96633e+10	1.9992e+10	1.82023e+10	2.04984e+10	1.96156e+10
P04080	4.0804e+09	3.66835e+09	3.57979e+09	3.59872e+09	3.84223e+09	3.4996e+09	3.06823e+09	3.83457e+09
P04083	6.07167e+08	5.81873e+08	6.77896e+08	7.41847e+08	6.97024e+08	7.01325e+08	7.71413e+08	7.12703e+08
P04114	NA	NA	NA	NA	NA	2.84799e+07	NA	3.10587e+07
P04179	5.24902e+08	5.44323e+08	5.63241e+08	5.51229e+08	5.18869e+08	4.77009e+08	5.22635e+08	5.0264e+08
P04181	3.39193e+09	3.51275e+09	3.38879e+09	3.45214e+09	3.5248e+09	3.57438e+09	3.28376e+09	3.64908e+09
P04183	1.39044e+08	1.33164e+08	1.18731e+08	NA	NA	NA	1.65069e+08	NA
P04350	2.53285e+08	2.00833e+08	2.39337e+08	2.51709e+08	2.96594e+08	1.49798e+08	2.02554e+08	2.20206e+08
P04406	3.28494e+10	3.31762e+10	3.38811e+10	3.27628e+10	3.36893e+10	3.29872e+10	3.51803e+10	3.47297e+10
P04632	3.46864e+08	3.14878e+08	3.29413e+08	3.72602e+08	3.73056e+08	3.54016e+08	3.90644e+08	3.27849e+08
P04637	2.03305e+08	1.84565e+08	1.90925e+08	1.86081e+08	1.92035e+08	1.62983e+08	1.78094e+08	1.64439e+08
P04792	9.2522e+08	8.26312e+08	8.64177e+08	8.80436e+08	9.93221e+08	9.10291e+08	8.87614e+08	9.11725e+08
P04818	NA	NA	1.44704e+08	NA	NA	1.22163e+08	NA	1.27529e+08
P04843	3.27005e+09	3.45007e+09	3.26703e+09	3.56015e+09	3.31863e+09	3.219e+09	3.47782e+09	3.35706e+09
P04844	2.00149e+09	1.74121e+09	1.91662e+09	1.92996e+09	2.04422e+09	1.84752e+09	2.054e+09	1.9965e+09
P04899	8.60224e+07	NA	8.37389e+07	8.18066e+07	NA	NA	NA	NA
P05023	2.99623e+09	2.93859e+09	2.85696e+09	2.68445e+09	2.9574e+09	2.82811e+09	2.78262e+09	3.17646e+09
P05026	NA	NA	NA	NA	NA	NA	6.5423e+07	NA
P05067	2.7906e+07	NA	NA	NA	NA	NA	NA	NA
P05091	5.98582e+08	5.53524e+08	5.7309e+08	5.72812e+08	5.87019e+08	5.90369e+08	6.41499e+08	5.97094e+08
P05141	1.15473e+10	1.09465e+10	1.10354e+10	1.16996e+10	1.20531e+10	1.13617e+10	1.12362e+10	1.11276e+10
P05166	NA	NA	NA	NA	NA	7.36596e+06	NA	NA
P05198	9.62536e+08	9.01635e+08	9.2775e+08	9.91657e+08	9.31736e+08	9.067e+08	9.9553e+08	8.45884e+08
P05386	5.16277e+08	7.65771e+08	7.48893e+08	1.0055e+09	1.04314e+09	9.38668e+08	8.70822e+08	1.11057e+09
P05387	4.14173e+09	4.09724e+09	4.34936e+09	4.01749e+09	4.45607e+09	3.99761e+09	4.01481e+09	3.96975e+09
P05388;Q8NHW5	6.65037e+09	6.70946e+09	7.26583e+09	7.01689e+09	6.87696e+09	6.41901e+09	6.779e+09	6.63325e+09
P05423	NA	NA	NA	NA	NA	2.22219e+07	NA	NA
P05455	3.86424e+09	3.64995e+09	3.71412e+09	3.89908e+09	3.57388e+09	3.83481e+09	3.54426e+09	3.8175e+09
P05496;Q06055;P48201	1.04923e+07	NA	NA	NA	NA	NA	NA	NA
P05556	7.65553e+07	NA	NA	NA	NA	NA	NA	NA
P06132	3.20922e+08	2.73375e+08	3.15734e+08	2.8778e+08	3.06501e+08	2.74077e+08	3.0896e+08	2.71043e+08
P06280	3.27551e+08	3.37424e+08	3.2307e+08	3.23731e+08	3.81337e+08	3.7446e+08	2.98863e+08	3.60315e+08
P06396	NA	1.03045e+07	NA	NA	NA	NA	NA	NA
P06400	NA	1.1447e+07	NA	NA	NA	NA	NA	NA
P06454	NA	NA	NA	NA	NA	NA	NA	3.85034e+08
P06493	1.57225e+09	1.52323e+09	1.46412e+09	1.51889e+09	1.55984e+09	1.5418e+09	1.71075e+09	1.53407e+09
P06576	1.12733e+10	1.02671e+10	1.06024e+10	1.07694e+10	1.01385e+10	1.09305e+10	1.04614e+10	1.07992e+10
P06730	3.42567e+08	3.5532e+08	3.55622e+08	3.8728e+08	3.6886e+08	3.51177e+08	3.22461e+08	3.36465e+08
P06733	2.39054e+10	2.25694e+10	2.34329e+10	2.42196e+10	2.33066e+10	2.46838e+10	2.43107e+10	2.28543e+10
P06737	4.69036e+08	4.59093e+08	4.19804e+08	4.45364e+08	4.73021e+08	5.02251e+08	4.95268e+08	4.7849e+08
P06744	5.5809e+09	5.54747e+09	5.54177e+09	5.52029e+09	5.45359e+09	4.91559e+09	5.22463e+09	4.904e+09
P06746	NA	NA	NA	NA	NA	NA	8.29306e+06	NA
P06748	1.49375e+10	1.59916e+10	1.70608e+10	1.59173e+10	1.57863e+10	1.59086e+10	1.6036e+10	1.52259e+10
P06753	8.28445e+08	8.43267e+08	7.4579e+08	7.8764e+08	7.35921e+08	7.54271e+08	7.21613e+08	7.83596e+08
P06756	NA	NA	5.28518e+06	NA	NA	NA	NA	NA
P06865	1.1846e+08	NA	NA	1.44265e+08	NA	NA	NA	NA
Q16778;P33778;P23527;P06899;Q8N257	NA	NA	NA	NA	NA	NA	NA	1.80163e+08
P07099	5.40672e+08	5.1381e+08	5.25867e+08	5.51679e+08	5.75192e+08	4.97019e+08	5.06916e+08	5.9334e+08
P07195	2.06173e+10	2.04867e+10	2.02935e+10	2.11101e+10	2.05631e+10	2.0125e+10	1.98928e+10	2.18759e+10
P07196	NA	6.14863e+06	NA	NA	NA	NA	NA	NA
P07197	NA	NA	NA	2.05276e+07	NA	NA	NA	NA
P07203	NA	NA	NA	NA	NA	NA	NA	6.3012e+07
P07237	3.869e+09	4.54816e+09	3.98083e+09	4.22372e+09	4.32926e+09	4.27861e+09	4.12987e+09	4.28263e+09
P07305	NA	NA	NA	NA	9.53156e+07	NA	NA	NA
P07311	NA	NA	NA	NA	NA	3.23631e+07	NA	NA
P07339	6.35273e+08	6.26723e+08	6.32009e+08	6.92376e+08	6.72932e+08	6.65866e+08	6.40932e+08	6.56786e+08
P07355;A6NMY6	3.70813e+09	4.01008e+09	3.97297e+09	4.19914e+09	4.25914e+09	4.01314e+09	4.11032e+09	3.85354e+09
P07384	1.53573e+08	1.98598e+08	1.50478e+08	1.53148e+08	1.72993e+08	1.63833e+08	2.02766e+08	1.95228e+08
P07437	5.9089e+09	4.54553e+09	5.68318e+09	5.17496e+09	4.90976e+09	5.20638e+09	4.80481e+09	4.64194e+09
P07602	NA	2.87914e+07	2.85352e+07	NA	2.65165e+07	2.50933e+07	NA	NA
P07686	2.09736e+08	2.08203e+08	1.72651e+08	2.00889e+08	1.93864e+08	1.92982e+08	2.21078e+08	2.19518e+08
P07711	8.4489e+07	8.09215e+07	7.80876e+07	6.6278e+07	6.11193e+07	6.95421e+07	NA	8.57165e+07
P07737	9.10174e+09	8.21813e+09	8.5799e+09	7.94145e+09	7.96755e+09	8.49353e+09	8.05383e+09	7.85763e+09
P07738	NA	NA	NA	NA	NA	NA	1.19502e+07	NA
P07741	8.43719e+08	8.4167e+08	7.84588e+08	7.07524e+08	8.21183e+08	7.55973e+08	8.52003e+08	8.21274e+08
P07814	3.89461e+09	3.78422e+09	3.72964e+09	3.71243e+09	3.62783e+09	3.75281e+09	3.58771e+09	3.89747e+09
P07858	NA	NA	NA	NA	NA	NA	6.10426e+07	NA
P07900	2.00149e+10	2.05746e+10	1.94264e+10	2.05026e+10	2.05438e+10	2.01438e+10	1.90177e+10	1.89397e+10
P07910	1.92259e+09	2.02986e+09	2.00588e+09	2.01589e+09	1.9421e+09	1.89352e+09	2.03658e+09	1.88529e+09
P07947	NA	NA	NA	NA	NA	8.82695e+06	NA	NA
P07948	NA	NA	NA	NA	NA	NA	1.54181e+07	NA
P07954	8.37407e+08	7.34328e+08	7.60235e+08	7.86261e+08	8.14842e+08	7.66793e+08	7.92936e+08	8.662e+08
P07992	NA	NA	NA	NA	NA	1.07841e+07	NA	NA
P08047	NA	4.35495e+07	NA	NA	NA	4.21986e+07	NA	3.74632e+07
P08133	2.76608e+09	2.62415e+09	2.58073e+09	2.69894e+09	2.68559e+09	2.75304e+09	2.76935e+09	2.62127e+09
P08195	7.41873e+08	6.43931e+08	6.69216e+08	6.57144e+08	6.8544e+08	6.44819e+08	6.40213e+08	6.81894e+08
P08237	7.24535e+08	6.52575e+08	6.70777e+08	7.32744e+08	6.72342e+08	6.52929e+08	7.22535e+08	6.36869e+08
P08238	5.03534e+10	5.06824e+10	4.76385e+10	4.84892e+10	4.92856e+10	5.25702e+10	5.12081e+10	5.19752e+10
P08240	NA	6.22982e+07	NA	NA	NA	NA	NA	NA
P08243	8.54626e+08	9.12827e+08	8.57352e+08	8.96173e+08	8.53129e+08	8.80351e+08	9.32796e+08	9.09898e+08
P08397	1.45167e+08	1.65467e+08	1.73662e+08	1.56555e+08	1.79141e+08	1.52973e+08	1.70569e+08	1.47367e+08
P08559	5.93679e+08	5.52048e+08	5.12296e+08	5.45274e+08	5.9839e+08	5.40717e+08	5.14664e+08	5.55762e+08
P08574	3.03246e+08	3.07518e+08	2.73077e+08	2.55116e+08	3.30928e+08	2.99546e+08	2.37536e+08	2.97359e+08
P08579	8.8969e+07	1.14551e+08	9.86983e+07	1.40128e+08	1.26069e+08	1.39848e+08	1.20748e+08	1.212e+08
P08621	6.63528e+08	7.85749e+08	7.12167e+08	6.80536e+08	7.67197e+08	7.27517e+08	7.35924e+08	7.76708e+08
P08648	NA	1.47743e+07	NA	NA	NA	NA	NA	NA
P08670	3.00149e+10	3.02584e+10	2.82956e+10	2.90927e+10	2.76718e+10	2.78825e+10	3.05405e+10	2.906e+10
P08708	3.39798e+09	2.87034e+09	3.12818e+09	3.16427e+09	3.0207e+09	3.00684e+09	2.97718e+09	3.28288e+09
P08754	2.79864e+08	3.41974e+08	3.19544e+08	3.17476e+08	2.54455e+08	3.02632e+08	3.1133e+08	3.23147e+08
P08758	2.78821e+09	2.86781e+09	3.08124e+09	3.05706e+09	2.85223e+09	3.05887e+09	3.0103e+09	3.0284e+09
P08865	8.76064e+09	8.44824e+09	8.84926e+09	9.24421e+09	8.59114e+09	8.23874e+09	8.86216e+09	8.29541e+09
P08962	NA	NA	NA	NA	NA	NA	6.33052e+07	NA
P09001	7.73007e+07	9.19894e+07	9.98177e+07	9.66157e+07	1.03562e+08	9.28975e+07	9.25372e+07	NA
P09012	2.6327e+08	2.06727e+08	2.24646e+08	1.94994e+08	2.01526e+08	2.40765e+08	1.76322e+08	2.73079e+08
P09104	NA	NA	NA	NA	NA	NA	NA	1.44701e+07
P09110	5.24405e+07	6.3377e+07	6.37576e+07	5.51049e+07	5.84174e+07	4.36931e+07	NA	5.40358e+07
P09132	NA	NA	NA	4.996e+06	NA	NA	NA	NA
P09211	5.73641e+09	5.04883e+09	5.14152e+09	5.14129e+09	5.21531e+09	5.24921e+09	5.06045e+09	5.30674e+09
P09234	6.53028e+08	5.08623e+08	5.63349e+08	5.46823e+08	5.79378e+08	5.21598e+08	5.16274e+08	4.97968e+08
P09382	NA	NA	NA	NA	NA	NA	NA	NA
P09417	NA	9.41277e+07	NA	NA	1.01426e+08	1.22924e+08	1.21781e+08	1.1509e+08
P09429	4.22758e+09	3.87926e+09	3.96894e+09	3.60672e+09	3.82201e+09	3.8534e+09	4.72055e+09	4.21963e+09
P09455	5.62228e+07	1.02489e+08	6.71661e+07	7.72182e+07	7.54617e+07	9.14969e+07	NA	NA
P09493	NA	NA	NA	NA	NA	NA	NA	1.27609e+07
P09525	NA	NA	NA	NA	4.73905e+07	NA	NA	NA
P09543	NA	1.2273e+08	1.20341e+08	1.19564e+08	NA	1.14606e+08	1.34188e+08	1.24345e+08
P09601	7.35263e+07	6.27754e+07	6.83719e+07	7.5005e+07	7.19825e+07	NA	NA	NA
P09622	7.82494e+08	8.36605e+08	7.485e+08	7.96383e+08	7.85598e+08	7.73658e+08	8.40508e+08	8.16612e+08
P09651;Q32P51	6.7916e+09	6.81632e+09	6.48231e+09	7.45634e+09	7.13139e+09	6.87745e+09	7.17754e+09	7.05805e+09
P09661	3.62009e+08	3.96277e+08	3.44457e+08	3.57384e+08	2.99886e+08	3.72373e+08	3.8949e+08	3.8141e+08
P09669	2.54258e+08	NA	3.18985e+08	NA	2.88698e+08	2.65472e+08	3.12809e+08	2.75305e+08
P09874	8.66913e+09	8.39152e+09	8.5095e+09	8.43126e+09	8.25288e+09	8.51262e+09	8.08017e+09	8.32306e+09
P09884	2.11156e+08	2.29415e+08	1.17091e+08	1.79237e+08	1.74446e+08	1.40273e+08	1.82611e+08	1.82549e+08
P09936	2.56571e+09	2.44894e+09	2.47742e+09	2.26009e+09	2.32019e+09	2.51397e+09	2.47371e+09	2.58393e+09
P09960	2.39242e+09	2.35249e+09	2.30028e+09	2.27988e+09	2.45442e+09	2.27432e+09	2.17766e+09	2.28842e+09
P09972	9.43402e+08	1.2917e+09	1.36386e+09	1.01269e+09	1.09944e+09	8.89451e+08	8.9522e+08	1.11256e+09
P0C0L5;P0C0L4	NA	NA	NA	NA	NA	NA	NA	3.19343e+07
Q99878;Q96KK5;Q9BTM1;Q93077;P0C0S8;Q7L7L0;P20671;P04908	NA	NA	4.72477e+07	NA	NA	NA	NA	NA
P0DI82;P0DI81	NA	NA	NA	NA	9.49091e+06	NA	NA	NA
P0DMV9;P0DMV8	2.31531e+10	2.26857e+10	2.41909e+10	2.30765e+10	2.32284e+10	2.40923e+10	2.18506e+10	2.31528e+10
P0DN76;Q01081	3.28256e+08	4.01928e+08	3.92623e+08	4.33273e+08	3.43223e+08	4.33202e+08	4.50836e+08	4.07078e+08
P0DN79;P35520	2.06799e+09	1.92947e+09	1.86595e+09	1.96453e+09	2.07663e+09	1.94742e+09	1.86814e+09	1.94898e+09
P0DP25;P0DP24;P0DP23	1.48899e+08	1.42678e+08	1.56664e+08	1.53118e+08	1.60068e+08	1.64852e+08	1.40944e+08	1.5137e+08
P0DPB6	NA	NA	NA	NA	NA	NA	NA	5.19922e+07
P0DPD7	NA	NA	NA	NA	NA	7.54726e+06	NA	NA
P10155	4.76291e+08	5.09665e+08	4.46936e+08	4.6272e+08	5.07671e+08	4.92152e+08	4.72014e+08	4.93974e+08
P10253	NA	7.75133e+07	8.12319e+07	7.88649e+07	8.83999e+07	NA	NA	NA
P10316;P01891;P30457;P30453;P30450;P18462;P13746	NA	NA	NA	NA	NA	NA	2.8678e+07	NA
P10321;Q29963	NA	NA	NA	7.61101e+07	NA	NA	NA	NA
P10412	2.869e+08	3.02361e+08	2.03249e+08	2.04686e+08	2.38065e+08	NA	1.26045e+08	1.14401e+08
P10515	3.56908e+08	4.27862e+08	3.79955e+08	3.93146e+08	4.17643e+08	3.81295e+08	4.44081e+08	4.23641e+08
P10586	NA	NA	NA	NA	7.50939e+07	NA	NA	NA
P24468;P10589	NA	NA	NA	NA	1.56065e+07	NA	NA	NA
P10599	5.91704e+09	6.00294e+09	6.55409e+09	6.4964e+09	5.86257e+09	6.74125e+09	5.20852e+09	5.63959e+09
P10606	2.30449e+08	2.64366e+08	2.90085e+08	2.67356e+08	2.53551e+08	2.82356e+08	2.57276e+08	2.71182e+08
P10619	NA	NA	7.56003e+07	NA	NA	NA	NA	7.31432e+07
P10644	1.09895e+08	9.86815e+07	1.01693e+08	1.01529e+08	1.24108e+08	9.63296e+07	1.17679e+08	1.03489e+08
P10768	1.20832e+09	1.1817e+09	1.19241e+09	1.2453e+09	1.17046e+09	1.18384e+09	1.18378e+09	1.26581e+09
P10809	2.45534e+10	2.54216e+10	2.53114e+10	2.49041e+10	2.44589e+10	2.59805e+10	2.48485e+10	2.47422e+10
P11021	9.65405e+09	9.34827e+09	9.29999e+09	9.47562e+09	9.57809e+09	9.98191e+09	9.00264e+09	9.51809e+09
P11047	NA	NA	NA	NA	NA	NA	NA	2.20286e+07
P11142	3.56412e+10	3.49314e+10	3.56113e+10	3.66967e+10	3.60822e+10	3.74282e+10	3.64422e+10	3.82728e+10
P11166	3.80568e+07	3.99451e+07	4.45217e+07	NA	3.5437e+07	3.87843e+07	5.36429e+07	4.37178e+07
P11171	3.23065e+08	3.00521e+08	2.93227e+08	3.19305e+08	2.62655e+08	2.85937e+08	3.07765e+08	3.36035e+08
P11172	4.59419e+08	4.72792e+08	4.21886e+08	4.66027e+08	4.53014e+08	4.55813e+08	4.50755e+08	5.07362e+08
P11177	7.81026e+08	7.23489e+08	7.78627e+08	7.18405e+08	7.99895e+08	7.41809e+08	6.74831e+08	7.33599e+08
P11182	NA	5.08785e+07	NA	5.14529e+07	5.34435e+07	5.67155e+07	6.09504e+07	5.92472e+07
P11216	3.4488e+08	3.47363e+08	3.05011e+08	3.22962e+08	3.55924e+08	3.44293e+08	3.27424e+08	3.71297e+08
P11233	1.97688e+08	2.35774e+08	2.00637e+08	1.96433e+08	1.95744e+08	2.34108e+08	2.17756e+08	2.34982e+08
P11234	2.658e+07	NA	NA	NA	NA	NA	NA	NA
P11274	NA	NA	NA	NA	1.8982e+07	NA	NA	NA
P11279	1.66475e+08	NA	NA	NA	NA	NA	NA	NA
P11310	3.70316e+08	4.00756e+08	4.44127e+08	4.16097e+08	4.14869e+08	3.91572e+08	4.24796e+08	3.85414e+08
P11387	4.29904e+08	3.51417e+08	3.55652e+08	3.45194e+08	3.88664e+08	3.61503e+08	3.43305e+08	3.33889e+08
P11388	NA	NA	NA	NA	NA	NA	NA	1.01512e+07
P11413	1.21358e+09	1.49209e+09	1.389e+09	1.43545e+09	1.45477e+09	1.40728e+09	1.4146e+09	1.45709e+09
P11441	NA	NA	NA	1.27848e+07	NA	NA	NA	NA
P11498	NA	NA	NA	2.48481e+07	NA	3.41098e+07	3.05962e+07	2.7242e+07
P11586	4.35848e+09	4.28256e+09	4.22062e+09	4.21383e+09	4.13284e+09	4.27248e+09	4.13686e+09	4.45295e+09
P11717	2.22589e+08	1.90733e+08	1.91613e+08	1.9955e+08	2.10112e+08	1.84307e+08	2.18445e+08	2.22642e+08
P11766	9.23315e+08	9.21451e+08	8.61084e+08	9.15478e+08	9.78741e+08	9.21596e+08	9.43157e+08	1.0287e+09
P11802	5.13429e+08	4.70376e+08	4.82641e+08	5.33024e+08	4.35994e+08	5.12943e+08	5.48563e+08	4.99196e+08
P11908	4.36821e+08	4.81103e+08	3.99497e+08	3.83933e+08	3.92769e+08	4.6423e+08	3.93642e+08	4.39365e+08
P11940;Q9H361	4.01202e+09	4.0025e+09	3.67936e+09	3.83933e+09	3.81216e+09	4.08297e+09	4.06849e+09	4.14665e+09
P12004	3.41287e+09	3.25726e+09	3.71471e+09	3.5001e+09	3.55884e+09	3.36786e+09	3.41685e+09	3.30305e+09
P12074	NA	NA	NA	NA	2.77592e+08	1.88966e+08	NA	NA
P12081	8.14174e+08	7.90845e+08	7.89144e+08	7.98431e+08	8.28367e+08	7.40513e+08	8.36082e+08	7.49323e+08
P12109	NA	6.73554e+07	NA	6.49101e+07	5.28613e+07	4.94714e+07	8.38027e+07	5.60585e+07
P12235	NA	1.39453e+08	1.49594e+08	NA	1.60465e+08	1.55456e+08	NA	NA
P12236	1.42428e+09	1.3555e+09	1.28766e+09	1.47552e+09	1.45934e+09	1.38008e+09	1.30775e+09	1.55863e+09
P12268	3.05032e+09	3.05678e+09	3.01417e+09	3.08893e+09	3.01166e+09	3.24214e+09	3.05942e+09	3.14641e+09
P12270	1.16445e+09	1.21982e+09	1.23267e+09	1.17706e+09	1.17006e+09	1.31707e+09	1.20485e+09	1.26192e+09
P12277	2.61424e+10	2.52932e+10	2.60675e+10	2.6237e+10	2.5978e+10	2.55285e+10	2.56831e+10	2.61339e+10
P12532	9.12199e+08	8.79422e+08	8.67624e+08	9.2586e+08	9.88892e+08	9.4484e+08	9.16976e+08	9.55882e+08
P12694	NA	NA	NA	1.72622e+07	NA	NA	NA	NA
P12814	5.91317e+08	5.83177e+08	5.12532e+08	5.83373e+08	5.28959e+08	5.1867e+08	5.07594e+08	6.04113e+08
P12931	NA	NA	NA	NA	1.77861e+07	NA	NA	NA
P12955	2.40185e+08	2.35997e+08	1.60032e+08	2.27888e+08	2.39894e+08	2.09994e+08	2.22385e+08	2.3649e+08
P12956	5.76748e+09	5.83784e+09	5.73601e+09	5.60622e+09	5.75324e+09	5.70023e+09	5.68596e+09	5.97603e+09
P13010	4.42279e+09	4.28549e+09	4.34249e+09	4.58573e+09	4.46745e+09	4.5609e+09	4.51981e+09	4.44087e+09
P13051	NA	NA	NA	NA	NA	NA	NA	6.04402e+07
P13073	1.41872e+09	1.40888e+09	1.46972e+09	1.41936e+09	1.44065e+09	1.33735e+09	1.3829e+09	1.23167e+09
P13284	NA	NA	NA	NA	9.43269e+06	NA	NA	NA
P13473	1.13061e+08	1.06927e+08	1.13605e+08	1.34403e+08	1.22167e+08	9.73336e+07	1.09e+08	1.10577e+08
P13489	8.58209e+08	8.67593e+08	8.1227e+08	8.44165e+08	7.82123e+08	7.9249e+08	8.48519e+08	8.13747e+08
P13591	NA	NA	NA	2.40108e+07	NA	NA	NA	NA
P13639	4.13766e+10	4.16113e+10	4.19156e+10	4.10532e+10	4.12827e+10	4.13233e+10	4.15205e+10	3.94778e+10
P13667	3.87694e+09	3.99684e+09	3.8845e+09	3.7535e+09	3.67498e+09	3.77972e+09	3.75118e+09	3.937e+09
P13674	2.65949e+08	2.79876e+08	2.77113e+08	2.7488e+08	2.47129e+08	2.865e+08	2.8285e+08	2.51255e+08
P13693	1.76807e+09	1.91713e+09	1.7268e+09	1.74291e+09	1.85705e+09	1.64338e+09	1.63266e+09	1.53017e+09
P13797	6.03633e+09	6.10597e+09	5.84992e+09	6.0028e+09	5.76035e+09	5.9483e+09	5.7599e+09	5.52987e+09
P13798	NA	NA	1.49938e+08	1.83433e+08	NA	NA	NA	NA
P13804	8.96875e+08	9.11502e+08	8.66485e+08	8.7572e+08	8.18612e+08	8.11787e+08	9.32847e+08	8.97938e+08
P13807	1.42259e+08	1.3826e+08	1.12289e+08	1.77048e+08	1.43872e+08	1.38097e+08	1.72513e+08	1.70588e+08
P13861	2.94205e+08	2.77914e+08	2.73843e+08	2.69005e+08	2.5287e+08	2.58598e+08	3.06682e+08	2.60839e+08
P13984	NA	NA	NA	NA	NA	5.03557e+07	NA	NA
P13987	NA	NA	4.41358e+07	NA	NA	NA	NA	NA
P13995	3.04685e+08	3.01027e+08	2.93699e+08	3.18975e+08	3.22464e+08	2.96549e+08	3.1917e+08	3.5161e+08
P14174	3.14064e+09	3.18103e+09	3.11944e+09	3.2487e+09	2.95019e+09	3.41632e+09	2.75801e+09	2.89981e+09
P14209	NA	7.08294e+07	8.38744e+07	6.93355e+07	NA	NA	NA	NA
P14314	2.83178e+09	2.83617e+09	2.62865e+09	2.65827e+09	2.92427e+09	2.8924e+09	2.73127e+09	2.62327e+09
P14324	2.37793e+08	2.01793e+08	1.88303e+08	2.13739e+08	2.2451e+08	2.27442e+08	2.42864e+08	2.38087e+08
P14406	NA	NA	NA	3.6305e+08	4.75714e+08	4.67356e+08	NA	NA
P14550	1.63587e+08	2.00277e+08	1.86811e+08	2.11861e+08	1.96974e+08	2.11626e+08	2.3387e+08	2.00239e+08
P14618	1.90959e+10	2.00671e+10	2.00667e+10	2.06755e+10	1.97787e+10	2.00222e+10	1.99819e+10	1.97744e+10
P14625	6.3038e+09	5.91519e+09	6.21914e+09	6.21933e+09	6.18478e+09	6.02149e+09	5.88357e+09	5.94858e+09
P14635	5.81154e+07	5.05247e+07	NA	4.68136e+07	5.59554e+07	5.97402e+07	4.61683e+07	6.47531e+07
P63162;P14678	1.24742e+09	1.15956e+09	1.17778e+09	1.21293e+09	1.09964e+09	1.11985e+09	1.15309e+09	1.14771e+09
P14735	3.54209e+08	3.21905e+08	3.38634e+08	3.71003e+08	3.35612e+08	3.49496e+08	3.145e+08	3.67364e+08
P14854	4.38637e+08	3.87885e+08	3.72905e+08	4.60652e+08	3.86205e+08	4.12313e+08	3.57616e+08	4.04931e+08
P14859;Q9UKI9;P09086	NA	NA	NA	2.83493e+07	NA	NA	NA	NA
P14866	1.16296e+09	1.19141e+09	1.32115e+09	1.09832e+09	1.32644e+09	1.35921e+09	1.27281e+09	1.26611e+09
P14868	2.04536e+09	2.19294e+09	2.14571e+09	2.14798e+09	2.11738e+09	2.1399e+09	2.10069e+09	2.20666e+09
P14923	NA	3.24756e+07	NA	NA	NA	3.07311e+07	3.53919e+07	NA
P14927	NA	1.21608e+08	1.32989e+08	1.06954e+08	1.18154e+08	NA	1.25529e+08	NA
P15056;P10398;P04049	NA	NA	NA	NA	4.97652e+07	NA	NA	NA
P15104	1.59339e+08	1.49492e+08	1.52167e+08	1.61491e+08	1.57609e+08	NA	1.59063e+08	1.36245e+08
P15121	3.35015e+09	3.35513e+09	3.2523e+09	3.04976e+09	3.31202e+09	3.02227e+09	3.24578e+09	3.32411e+09
P15170	1.07841e+09	1.0992e+09	1.06662e+09	1.07584e+09	1.05249e+09	1.01016e+09	1.16819e+09	1.05606e+09
P15311	8.35402e+08	1.01994e+09	9.22987e+08	9.85812e+08	1.02089e+09	1.02529e+09	9.19872e+08	8.81475e+08
P15374	5.15146e+08	4.50559e+08	4.73331e+08	4.69275e+08	4.48086e+08	4.80758e+08	4.89465e+08	4.35062e+08
P15531	2.85729e+09	2.99753e+09	2.97666e+09	2.94295e+09	3.2097e+09	3.51622e+09	3.2949e+09	3.68152e+09
P15586	NA	NA	NA	5.76499e+07	NA	4.85288e+07	NA	4.05321e+07
P15735	NA	NA	NA	NA	NA	NA	NA	2.89642e+07
P15880	6.99952e+09	7.53386e+09	7.18629e+09	7.30875e+09	7.31145e+09	7.22917e+09	7.30242e+09	6.6022e+09
P15924	7.87496e+07	1.13631e+08	9.64633e+07	1.35172e+08	1.27868e+08	1.26535e+08	1.36579e+08	1.60545e+08
P15927	3.53415e+08	3.81748e+08	3.36503e+08	3.80386e+08	3.89863e+08	4.24973e+08	4.26498e+08	4.09155e+08
P15954	1.76211e+08	1.6306e+08	NA	NA	NA	1.64258e+08	NA	NA
P16083	NA	NA	NA	4.0013e+07	NA	NA	NA	NA
P16152	2.55499e+09	2.59139e+09	2.56688e+09	2.46493e+09	2.48176e+09	2.62109e+09	2.3543e+09	2.56536e+09
P16278	NA	5.43434e+07	NA	NA	8.53688e+07	6.44571e+07	6.07408e+07	6.03244e+07
P16383	2.60034e+07	NA	2.89172e+07	NA	3.57388e+07	NA	NA	NA
P16402	3.44294e+08	3.87774e+08	NA	NA	NA	NA	NA	NA
P16403	1.22033e+10	1.19869e+10	1.0786e+10	1.01369e+10	1.03583e+10	1.12756e+10	1.23513e+10	1.31752e+10
P16435	1.96884e+08	2.3444e+08	2.22221e+08	2.68126e+08	2.37334e+08	2.27283e+08	2.3546e+08	2.56736e+08
P16442	NA	NA	NA	NA	NA	NA	NA	NA
P16615	1.14778e+09	1.15046e+09	1.03814e+09	1.00719e+09	1.10889e+09	1.05714e+09	1.15309e+09	1.07033e+09
P16930	2.95058e+07	NA	NA	NA	3.7833e+07	4.45942e+07	NA	NA
P16949	6.05956e+08	5.11131e+08	6.56529e+08	6.02098e+08	6.76021e+08	7.10227e+08	6.14619e+08	6.14935e+08
P16989	7.23959e+08	7.4186e+08	6.58149e+08	7.76749e+08	7.3337e+08	7.00969e+08	6.99716e+08	7.37712e+08
P17028	NA	NA	2.76819e+07	NA	NA	NA	NA	NA
P17066;P48741	2.74008e+09	4.62823e+09	4.50962e+09	NA	NA	4.36091e+09	NA	4.53052e+09
P17152	NA	NA	NA	NA	NA	3.87338e+07	NA	NA
P17174	9.10214e+08	9.75521e+08	1.05641e+09	1.06465e+09	1.02628e+09	1.03726e+09	9.70736e+08	1.04607e+09
P17252;P05771	NA	NA	NA	NA	NA	1.14893e+07	NA	NA
P17480	3.14322e+08	3.07952e+08	2.84714e+08	3.19425e+08	3.24811e+08	2.90348e+08	2.90193e+08	2.87725e+08
P17568	NA	NA	NA	NA	NA	NA	2.25686e+07	NA
P17612	8.68104e+07	7.4276e+07	1.01998e+08	7.86441e+07	8.97838e+07	7.93647e+07	7.45516e+07	NA
P17655	1.59468e+08	1.65841e+08	1.50723e+08	1.98471e+08	1.92168e+08	1.9314e+08	1.37723e+08	1.54745e+08
P17693	NA	NA	NA	NA	NA	NA	6.47839e+07	NA
P17812	2.40572e+09	2.60444e+09	2.54577e+09	2.49451e+09	2.58012e+09	2.63385e+09	2.51361e+09	2.71092e+09
P17844	3.49703e+09	3.38152e+09	3.39881e+09	3.39269e+09	3.24882e+09	3.11307e+09	3.40034e+09	3.06085e+09
P17858	1.26112e+09	1.16573e+09	1.18554e+09	1.23411e+09	1.21466e+09	1.20066e+09	1.09668e+09	1.34927e+09
P17900	NA	NA	NA	NA	1.2488e+07	NA	NA	NA
P17980	1.20564e+09	1.18676e+09	1.23238e+09	1.30296e+09	1.20816e+09	1.19591e+09	1.18166e+09	1.2745e+09
P17987	7.50557e+09	7.44266e+09	7.30255e+09	7.49461e+09	6.98965e+09	7.51868e+09	7.04091e+09	7.00304e+09
P18031	NA	1.12428e+08	1.32429e+08	1.27558e+08	1.33721e+08	1.25892e+08	1.21781e+08	1.29786e+08
P18074	NA	NA	3.49681e+07	NA	NA	NA	4.60549e+07	NA
P18077	7.32157e+08	6.61108e+08	NA	6.03777e+08	5.90301e+08	5.64841e+08	7.05286e+08	6.12569e+08
P18085	6.77075e+08	7.33509e+08	6.60211e+08	6.93346e+08	6.71529e+08	7.09386e+08	7.38679e+08	6.8468e+08
P18124	5.3692e+09	5.31503e+09	5.29019e+09	5.39279e+09	5.38998e+09	5.79707e+09	5.78846e+09	5.58887e+09
P18206	2.51926e+09	2.50788e+09	2.38296e+09	2.44375e+09	2.34367e+09	2.39736e+09	2.64761e+09	2.43268e+09
P18583	2.34905e+08	2.25371e+08	2.44757e+08	2.00959e+08	2.1314e+08	2.27837e+08	2.58441e+08	2.34153e+08
P18615	8.41347e+07	7.3362e+07	NA	NA	7.03029e+07	5.64603e+07	6.08583e+07	6.87215e+07
P18621	1.91376e+09	1.9417e+09	2.20149e+09	2.17406e+09	1.80411e+09	1.77769e+09	2.19285e+09	1.64209e+09
P18669	9.58239e+09	8.49212e+09	8.39844e+09	8.38449e+09	8.91274e+09	8.47464e+09	8.45218e+09	8.23201e+09
P18754	6.76877e+08	6.85596e+08	6.62862e+08	6.66297e+08	7.07683e+08	6.86509e+08	6.96171e+08	6.64273e+08
P18858	NA	5.41917e+07	NA	5.96483e+07	5.84581e+07	5.15366e+07	6.62383e+07	5.77706e+07
P18887	NA	NA	NA	3.0005e+07	NA	NA	NA	NA
P19174	NA	5.18056e+07	4.62814e+07	4.71123e+07	NA	NA	NA	NA
P19338	1.19006e+10	1.25773e+10	1.26302e+10	1.20494e+10	1.23559e+10	1.14032e+10	1.19796e+10	1.09389e+10
P19367	1.01271e+09	1.07362e+09	1.03697e+09	1.10751e+09	1.08999e+09	1.00383e+09	1.10488e+09	1.05286e+09
P19387	NA	NA	NA	NA	2.55461e+07	NA	NA	NA
P19388	9.07266e+07	6.68641e+07	NA	7.94415e+07	NA	NA	6.90347e+07	6.33115e+07
P19404	1.47668e+08	1.24833e+08	1.28531e+08	1.29736e+08	1.5009e+08	1.23498e+08	1.25691e+08	1.4522e+08
P19447	NA	NA	NA	NA	NA	NA	NA	5.39949e+06
P19525	1.71973e+08	1.87932e+08	1.87498e+08	NA	2.15193e+08	1.31035e+08	1.52612e+08	1.88259e+08
P19623	6.46587e+08	6.55184e+08	6.6029e+08	6.48401e+08	7.12093e+08	6.62118e+08	6.3446e+08	6.7217e+08
P19784	3.79109e+08	3.57837e+08	3.72502e+08	3.39578e+08	3.80636e+08	3.58981e+08	4.15246e+08	3.95247e+08
P19838	5.59747e+06	NA	NA	NA	NA	NA	NA	NA
P20020;Q16720	5.61623e+07	NA	NA	NA	NA	NA	NA	NA
P20042	9.41576e+08	8.42054e+08	8.54131e+08	8.18785e+08	7.84928e+08	7.95833e+08	8.48276e+08	8.42319e+08
P20073	2.57126e+08	3.6909e+08	3.01476e+08	2.92106e+08	3.43436e+08	3.34432e+08	3.0735e+08	3.60575e+08
P20226;Q6SJ96	NA	NA	NA	3.10382e+07	NA	NA	2.91135e+07	NA
P20248	NA	NA	2.55804e+07	NA	NA	NA	NA	NA
P20290	1.61324e+09	1.56802e+09	1.53051e+09	1.4953e+09	1.62406e+09	1.48245e+09	1.53422e+09	1.49423e+09
P20336;O95716	NA	NA	6.72181e+07	6.28987e+07	6.83184e+07	NA	NA	NA
P20338	8.8312e+07	8.80251e+07	8.34521e+07	7.85981e+07	8.32136e+07	8.51648e+07	NA	NA
P20339	NA	4.62651e+07	4.43587e+07	4.17576e+07	4.56753e+07	NA	NA	NA
P20340;Q9NRW1	NA	NA	6.59671e+08	NA	NA	8.25387e+08	NA	NA
P20618	1.12624e+09	1.16745e+09	1.12475e+09	1.23102e+09	1.07454e+09	1.27949e+09	1.07247e+09	1.0297e+09
P20645	4.88647e+07	NA	NA	NA	NA	NA	NA	NA
P20674	2.34687e+08	NA	NA	NA	NA	2.54434e+08	2.47523e+08	NA
P20700	2.31432e+09	2.2438e+09	2.28014e+09	2.20464e+09	2.12978e+09	2.12942e+09	2.49832e+09	2.09933e+09
P20810	NA	NA	4.8919e+07	NA	3.25736e+07	NA	NA	NA
P20839	1.1581e+08	NA	1.166e+08	1.21343e+08	1.03318e+08	1.27039e+08	1.08686e+08	1.20311e+08
Q9UQ88;P21127	NA	NA	NA	NA	NA	NA	3.82126e+07	4.76224e+07
P21266	4.96279e+08	4.69456e+08	4.23005e+08	5.07644e+08	4.97764e+08	4.85417e+08	5.0175e+08	4.47661e+08
P21281	3.33446e+08	3.57847e+08	3.30759e+08	3.1253e+08	3.27483e+08	2.98053e+08	2.8206e+08	3.26032e+08
P21283	1.13071e+08	9.86461e+07	9.40476e+07	1.03697e+08	1.18225e+08	8.50411e+07	8.80261e+07	8.24619e+07
P21333	6.84797e+09	6.7959e+09	6.87588e+09	6.71763e+09	6.95764e+09	6.71039e+09	6.90175e+09	7.145e+09
P21399	3.60818e+08	3.73731e+08	3.96021e+08	3.8753e+08	4.08996e+08	3.70534e+08	4.2823e+08	4.178e+08
P21741	NA	5.55799e+07	NA	5.05026e+07	NA	4.75496e+07	NA	NA
P21796	3.23949e+09	3.23795e+09	2.95123e+09	3.14498e+09	3.40683e+09	3.03236e+09	2.94933e+09	3.33979e+09
P21912	2.81809e+08	2.52183e+08	2.77752e+08	2.55855e+08	2.85599e+08	2.69369e+08	2.71456e+08	2.82294e+08
P21926	NA	NA	NA	NA	1.29067e+07	NA	NA	NA
P21964	3.00139e+08	2.44712e+08	2.88327e+08	3.10092e+08	3.38955e+08	2.54117e+08	2.94082e+08	2.61119e+08
P22033	NA	NA	NA	NA	NA	NA	6.47576e+07	NA
P22059	2.57752e+08	2.76913e+08	2.67313e+08	2.63939e+08	3.0269e+08	3.0831e+08	2.26669e+08	3.17795e+08
P22061	1.20157e+09	9.35626e+08	1.06426e+09	1.04596e+09	1.10736e+09	1.02777e+09	1.11825e+09	1.17526e+09
P22087	1.72569e+08	2.05281e+08	2.22761e+08	2.41167e+08	1.91964e+08	2.30894e+08	2.48282e+08	2.02356e+08
P22102	5.16168e+09	4.74845e+09	4.97262e+09	5.11261e+09	4.96473e+09	4.9054e+09	5.2148e+09	5.26501e+09
P22105	NA	NA	4.2059e+07	NA	NA	NA	NA	NA
P22234	5.27085e+09	4.85976e+09	4.92833e+09	4.71963e+09	5.19499e+09	5.20697e+09	5.18999e+09	5.33379e+09
P22307	2.49336e+08	2.51112e+08	2.93218e+08	2.66966e+08	2.53754e+08	2.53989e+08	2.42368e+08	2.43897e+08
P22314	9.94047e+09	9.36182e+09	9.54764e+09	9.36821e+09	9.21534e+09	9.81535e+09	9.35824e+09	9.38001e+09
P22392	1.51052e+10	1.60108e+10	1.69361e+10	1.71033e+10	1.6961e+10	1.7681e+10	1.63175e+10	1.65327e+10
P22413	NA	NA	NA	NA	NA	2.231e+07	NA	NA
P22570	NA	NA	9.46103e+07	9.69754e+07	NA	NA	NA	NA
P22626	5.28792e+09	5.22909e+09	4.5108e+09	4.89888e+09	5.28908e+09	4.55922e+09	4.88331e+09	4.83082e+09
P22681	NA	NA	NA	4.44694e+07	NA	NA	NA	NA
P22694	NA	NA	NA	NA	NA	2.05049e+07	NA	NA
P22695	1.00219e+09	8.27687e+08	7.85511e+08	8.05716e+08	8.4368e+08	8.68195e+08	8.95372e+08	9.03848e+08
P22830	5.19572e+07	NA	NA	NA	NA	NA	NA	NA
P23193	1.71626e+08	2.30406e+08	1.72219e+08	2.24111e+08	2.10661e+08	1.62923e+08	1.7384e+08	2.20157e+08
P23246	3.61473e+09	4.17792e+09	3.61229e+09	3.66177e+09	3.7329e+09	3.16925e+09	3.85843e+09	3.66345e+09
Q9NRH3;P23258	2.51856e+08	2.63537e+08	2.45012e+08	2.38499e+08	2.78984e+08	2.97004e+08	2.8996e+08	2.80996e+08
P23284	2.81114e+09	2.9861e+09	2.81149e+09	2.97652e+09	2.7932e+09	2.89418e+09	3.31992e+09	2.81236e+09
P23368	1.95733e+08	2.04634e+08	1.67829e+08	1.82424e+08	1.80106e+08	2.04376e+08	2.02078e+08	1.62841e+08
P23378	NA	NA	NA	NA	NA	NA	NA	2.48749e+07
P23381	7.28574e+08	7.99216e+08	7.59066e+08	7.90028e+08	8.18206e+08	7.62352e+08	7.36157e+08	7.51829e+08
P23396	8.71538e+09	9.70608e+09	9.69003e+09	9.19754e+09	9.47841e+09	1.01115e+10	1.06518e+10	1.12115e+10
P23434	NA	NA	NA	NA	NA	3.35223e+07	NA	NA
P23511	NA	1.04582e+07	NA	NA	NA	NA	NA	NA
P23526	5.03445e+09	4.95672e+09	4.70759e+09	4.7552e+09	4.66173e+09	4.61085e+09	5.16122e+09	4.71691e+09
P23528	1.04337e+10	9.63985e+09	9.81562e+09	9.94025e+09	1.00677e+10	9.68034e+09	1.06407e+10	1.05925e+10
P23588	7.2257e+08	7.10831e+08	6.61694e+08	6.39738e+08	6.93599e+08	6.97537e+08	7.15415e+08	6.95232e+08
P23610	NA	NA	NA	NA	NA	2.31042e+07	NA	NA
P23786	NA	NA	NA	NA	NA	NA	7.12346e+07	5.94838e+07
P23919	1.09478e+08	1.48592e+08	1.44439e+08	1.29946e+08	1.45924e+08	1.4603e+08	1.37804e+08	1.52448e+08
P23921	1.20405e+09	1.15754e+09	1.19624e+09	1.13459e+09	1.1224e+09	1.24022e+09	1.15016e+09	1.25483e+09
P24386	NA	NA	NA	NA	NA	1.73437e+07	NA	NA
P24390	1.66495e+08	1.53132e+08	1.32802e+08	1.40707e+08	1.60516e+08	1.21817e+08	1.43283e+08	1.55044e+08
P24534	2.94234e+09	2.75882e+09	2.77909e+09	2.78277e+09	2.70297e+09	2.7836e+09	2.91196e+09	2.70863e+09
P24539	3.28226e+08	3.65612e+08	3.87251e+08	3.85811e+08	3.7647e+08	3.17785e+08	3.7527e+08	4.36479e+08
P24666	3.23006e+08	3.00855e+08	2.90537e+08	2.97912e+08	NA	3.35183e+08	2.8286e+08	NA
P24752	1.26419e+09	1.09607e+09	1.24455e+09	1.15378e+09	1.13551e+09	1.18098e+09	1.12058e+09	1.13133e+09
P24863	NA	NA	NA	NA	NA	NA	NA	4.58523e+06
P24928	NA	NA	4.24164e+07	NA	NA	3.273e+07	3.80364e+07	4.60001e+07
P24941	2.99336e+08	2.95547e+08	3.1924e+08	2.98761e+08	3.44097e+08	3.183e+08	2.55838e+08	3.00823e+08
P25098	NA	NA	2.39111e+07	1.32684e+07	NA	NA	NA	NA
P25205	1.97509e+09	1.91208e+09	2.05409e+09	1.9988e+09	2.0558e+09	2.03773e+09	1.92415e+09	2.00858e+09
P25325	2.53305e+08	3.01168e+08	2.833e+08	2.95504e+08	2.38106e+08	2.99289e+08	3.16101e+08	3.07023e+08
P25398	3.08962e+09	3.07275e+09	3.41933e+09	3.29546e+09	2.87652e+09	3.38635e+09	2.86172e+09	2.55997e+09
P25440	NA	NA	NA	9.36121e+07	1.09375e+08	9.35523e+07	NA	NA
P25490;O15391	NA	NA	NA	NA	1.49501e+07	NA	NA	NA
P25685	2.30985e+08	2.38282e+08	2.44197e+08	2.69874e+08	2.57372e+08	2.71456e+08	NA	2.40453e+08
P25705	8.95357e+09	8.29709e+09	8.1169e+09	8.03288e+09	8.05016e+09	8.54981e+09	8.15117e+09	8.46982e+09
P25786	1.84865e+09	1.72503e+09	1.65129e+09	1.8807e+09	1.63828e+09	1.614e+09	1.762e+09	1.79663e+09
P25787	8.74376e+08	8.86085e+08	9.06755e+08	8.60462e+08	9.00257e+08	8.32143e+08	8.77061e+08	8.16292e+08
P25788	9.49873e+08	1.03541e+09	9.2613e+08	9.51569e+08	1.00813e+09	9.45364e+08	9.23751e+08	9.80182e+08
P25789	1.04645e+09	8.92535e+08	9.60941e+08	9.14429e+08	9.34764e+08	9.22971e+08	9.61449e+08	9.30674e+08
P26038	3.22718e+09	3.15909e+09	3.14507e+09	3.11971e+09	2.8693e+09	3.0916e+09	3.30847e+09	2.91259e+09
P26196	9.89641e+08	9.50407e+08	8.71768e+08	9.80346e+08	8.89476e+08	9.55838e+08	9.82606e+08	9.65117e+08
P26232	NA	NA	NA	NA	2.60125e+07	NA	NA	NA
P26358	6.82584e+08	8.26808e+08	7.27142e+08	7.86041e+08	8.00667e+08	7.74301e+08	8.02993e+08	7.6349e+08
P26368	1.89063e+09	1.88397e+09	1.99743e+09	1.89708e+09	2.10458e+09	2.04287e+09	1.94988e+09	2.08985e+09
P26373	3.49574e+09	2.49838e+09	1.85819e+09	2.94045e+09	2.23098e+09	2.52278e+09	4.32565e+09	2.80866e+09
P26440	6.79537e+07	6.91298e+07	7.42874e+07	6.5007e+07	NA	6.54037e+07	7.16093e+07	7.97244e+07
P26583	1.18341e+09	1.09607e+09	1.05101e+09	1.04616e+09	1.13856e+09	1.12796e+09	1.29337e+09	9.98651e+08
P26599	3.82692e+09	4.02444e+09	3.72453e+09	3.78128e+09	3.69916e+09	3.71424e+09	3.75644e+09	3.55992e+09
P26639	2.21944e+09	2.08871e+09	2.17203e+09	2.10472e+09	2.21218e+09	1.94515e+09	2.11628e+09	2.26217e+09
P26640	9.80837e+08	9.08055e+08	9.51425e+08	9.46753e+08	9.78426e+08	8.87601e+08	9.37344e+08	9.16856e+08
P26641	1.35123e+10	1.24166e+10	1.31162e+10	1.24171e+10	1.23824e+10	1.23152e+10	1.27483e+10	1.23486e+10
P26885	1.94711e+08	1.53354e+08	1.65541e+08	1.75959e+08	1.55557e+08	NA	NA	1.40768e+08
P27105	NA	2.87762e+07	NA	NA	NA	NA	NA	NA
P27144	1.84488e+08	1.97597e+08	2.52917e+08	2.29896e+08	2.40423e+08	2.09064e+08	2.74666e+08	1.99571e+08
P27348	2.25655e+09	2.11772e+09	2.21425e+09	2.1268e+09	2.19897e+09	1.98758e+09	2.44282e+09	2.20426e+09
P27361	NA	8.79169e+07	7.1204e+07	6.78228e+07	9.91392e+07	6.74778e+07	NA	8.28113e+07
P27449	NA	NA	NA	NA	NA	9.53415e+06	NA	NA
P27635	3.24663e+09	3.33805e+09	2.94808e+09	2.88649e+09	3.21803e+09	3.01099e+09	3.24102e+09	3.11715e+09
P27694	1.01757e+09	9.93235e+08	9.89732e+08	9.71793e+08	1.0101e+09	9.71961e+08	1.00539e+09	1.05077e+09
P27695	1.62466e+09	1.72493e+09	1.57342e+09	1.43245e+09	1.59621e+09	1.45298e+09	1.5251e+09	1.59477e+09
P27708	2.18798e+09	2.24521e+09	2.24312e+09	2.21313e+09	2.34448e+09	2.33159e+09	2.37911e+09	2.23471e+09
P27797	8.36762e+09	8.14897e+09	7.05392e+09	7.20923e+09	7.85812e+09	7.36784e+09	7.76083e+09	7.55343e+09
P27816	1.03146e+09	1.11507e+09	1.06849e+09	1.11231e+09	1.0406e+09	1.07554e+09	9.84136e+08	1.17526e+09
P27824	6.5541e+09	6.02994e+09	6.31891e+09	6.15498e+09	6.28914e+09	6.139e+09	6.38319e+09	5.94598e+09
P28066	8.18292e+08	9.69516e+08	1.24858e+09	1.3728e+09	1.05869e+09	1.15447e+09	1.14124e+09	1.13792e+09
P28070	4.81869e+08	5.29501e+08	5.17412e+08	4.68805e+08	4.34633e+08	4.81272e+08	5.21895e+08	4.56416e+08
P28072	3.81154e+08	4.53117e+08	4.69138e+08	4.56495e+08	4.02635e+08	3.56449e+08	4.8115e+08	4.03664e+08
P28074	1.25764e+09	1.3651e+09	1.28815e+09	1.18685e+09	1.23265e+09	1.07534e+09	1.33145e+09	1.24714e+09
P28161	3.82791e+08	3.22339e+08	3.49652e+08	3.3807e+08	3.14091e+08	3.0559e+08	2.78019e+08	3.3324e+08
P28288	2.0005e+08	2.26018e+08	2.13599e+08	2.43146e+08	2.01485e+08	1.89906e+08	2.43461e+08	2.26726e+08
P28331	5.85809e+08	5.71914e+08	6.15541e+08	6.23641e+08	6.05238e+08	6.13464e+08	6.31371e+08	6.33814e+08
P28340	1.41942e+08	1.62656e+08	1.4271e+08	1.55945e+08	1.44857e+08	1.57869e+08	1.65748e+08	1.67304e+08
P28358;P09629;Q00444;P17509;P31268;P31267;Q99801;P09630;P31273;P17481;P17482;P17483;P09016;P31274;Q9H4S2;P09017;P47902;P35548;P09067;P35452;P31269;P31275;P52945;O14627;O60479;P13378;P14653;A6NCS4;P28360;Q9BZM3;O43248;Q9UD57;Q99626;P31270;Q00056;Q9GZZ0;Q07687;P78367;P49639;P31277;Q9NYD6;A6NMT0;Q9NP08;P52951;P28356;A6NHT5;Q14549;Q8TAU0;P50219;P31260;Q15270;P14651;P31249;O43365	NA	NA	NA	NA	NA	NA	NA	4.81206e+07
P28370	NA	NA	9.78862e+06	NA	NA	NA	NA	NA
P28482	3.79e+08	4.27356e+08	4.93246e+08	4.15218e+08	4.74129e+08	4.78849e+08	4.71953e+08	4.68886e+08
P28749	NA	NA	NA	NA	NA	NA	3.85185e+08	NA
P28838	6.26172e+08	6.27057e+08	5.87476e+08	5.82065e+08	6.10888e+08	5.94998e+08	6.13211e+08	6.99895e+08
P29084	NA	NA	NA	NA	NA	NA	NA	1.23935e+07
P29144	8.24346e+07	8.73123e+07	8.88785e+07	9.97512e+07	9.86057e+07	8.52656e+07	9.88815e+07	1.00374e+08
P29218	7.34916e+07	6.8323e+07	8.14803e+07	7.47043e+07	6.78967e+07	7.64934e+07	NA	NA
P29372	8.56016e+07	NA	9.69985e+07	8.77458e+07	9.08487e+07	9.48668e+07	8.61939e+07	9.70258e+07
P29373	3.95525e+08	NA	NA	3.65658e+08	3.92677e+08	3.51009e+08	3.49868e+08	4.04722e+08
P29401	7.08497e+09	6.38592e+09	7.01974e+09	7.08294e+09	6.38394e+09	6.55155e+09	6.46543e+09	6.31497e+09
P29590	NA	NA	NA	NA	NA	NA	NA	1.55763e+07
P29692	3.84111e+09	3.6266e+09	3.70067e+09	3.89858e+09	3.79641e+09	3.58486e+09	3.86917e+09	4.1813e+09
P29966	1.2111e+08	NA	NA	9.20884e+07	1.1981e+08	9.94136e+07	1.48834e+08	NA
P29992	6.78703e+07	6.73301e+07	NA	6.17276e+07	6.35844e+07	NA	5.17166e+07	NA
P30040	8.3973e+08	7.92998e+08	8.17788e+08	8.53058e+08	8.19201e+08	8.39917e+08	8.114e+08	8.46722e+08
P30041	7.95863e+09	8.74316e+09	8.25742e+09	8.59113e+09	9.0549e+09	8.38918e+09	9.28765e+09	9.10756e+09
P30043	2.33099e+08	1.80652e+08	1.94146e+08	1.96773e+08	1.82199e+08	2.03852e+08	2.82141e+08	2.08616e+08
P30044	6.38141e+08	6.38502e+08	6.07999e+08	6.29117e+08	7.12154e+08	6.63334e+08	5.78887e+08	6.82044e+08
P30046;A6NHG4	1.35352e+09	9.26466e+08	1.26773e+09	1.17346e+09	1.33934e+09	1.59531e+09	1.30694e+09	1.28019e+09
P30048	3.42091e+09	4.01484e+09	3.73298e+09	3.66417e+09	3.75149e+09	4.27169e+09	3.69932e+09	4.11061e+09
P30049	6.48016e+08	6.63535e+08	6.85713e+08	6.58733e+08	6.4257e+08	7.12502e+08	7.87953e+08	6.3592e+08
P30050	4.3567e+09	4.20077e+09	4.66242e+09	4.81685e+09	4.57546e+09	4.63449e+09	4.10597e+09	4.32786e+09
P30084	1.05766e+09	1.30293e+09	1.12672e+09	1.245e+09	1.33243e+09	1.32795e+09	1.3035e+09	1.19383e+09
P30085	3.70842e+08	3.03959e+08	3.33557e+08	3.11731e+08	3.1592e+08	3.12147e+08	3.0891e+08	3.08511e+08
P30086	4.05162e+09	4.07702e+09	4.02865e+09	3.89848e+09	4.13132e+09	3.97209e+09	3.71634e+09	3.95078e+09
P30101	5.13975e+09	4.99949e+09	5.34125e+09	4.84852e+09	5.03403e+09	4.94615e+09	5.0487e+09	4.93605e+09
P30153	3.09856e+09	3.32622e+09	3.32281e+09	3.33513e+09	3.30125e+09	3.22879e+09	3.10166e+09	3.0921e+09
P30154	1.3028e+08	1.09738e+08	1.38085e+08	1.43116e+08	1.02749e+08	1.18731e+08	NA	NA
P30260	NA	NA	6.97457e+07	NA	NA	NA	NA	NA
P30405	2.62406e+08	2.48069e+08	2.86187e+08	2.63459e+08	2.64119e+08	2.45611e+08	2.72377e+08	2.63096e+08
P30419	4.78197e+08	5.19118e+08	4.61145e+08	4.6217e+08	4.4645e+08	4.81312e+08	4.51515e+08	4.83162e+08
P30519	1.4085e+08	1.21861e+08	1.16511e+08	1.46992e+08	1.18652e+08	1.32528e+08	NA	1.08421e+08
P30520	9.38301e+08	8.65662e+08	8.42063e+08	8.99151e+08	9.18628e+08	9.02269e+08	8.52054e+08	8.60969e+08
P30533	NA	NA	9.15014e+07	NA	NA	NA	NA	NA
P30536	NA	NA	NA	NA	NA	NA	NA	1.70548e+07
P30566	7.9495e+08	8.04625e+08	8.26577e+08	8.92067e+08	9.34845e+08	8.55119e+08	8.57007e+08	7.86112e+08
P30626	3.86751e+08	4.14455e+08	3.6988e+08	3.95724e+08	4.34562e+08	4.59028e+08	3.95263e+08	4.20486e+08
P30825	NA	NA	NA	NA	NA	2.0943e+07	NA	NA
P30837	3.3291e+08	3.46968e+08	2.96507e+08	3.22262e+08	3.42522e+08	2.99378e+08	2.45244e+08	3.49363e+08
P30876	1.29377e+08	1.35823e+08	1.17641e+08	1.18056e+08	1.22178e+08	1.0522e+08	1.12879e+08	1.16248e+08
P31040	7.51947e+08	7.63567e+08	7.03339e+08	7.2522e+08	7.19104e+08	6.64017e+08	7.2687e+08	7.08111e+08
P31146	NA	NA	NA	NA	NA	NA	NA	1.86562e+07
P31150	8.5805e+08	8.27303e+08	8.88579e+08	8.14798e+08	8.72669e+08	8.18068e+08	8.22986e+08	8.73708e+08
P31152	8.94156e+07	NA	NA	NA	NA	NA	NA	NA
P31153	2.03772e+09	2.13906e+09	2.11596e+09	2.08873e+09	2.26929e+09	2.08431e+09	2.12246e+09	2.25887e+09
P31323	4.28276e+06	NA	NA	NA	NA	NA	NA	NA
P31350	2.33168e+08	1.93321e+08	2.13069e+08	2.24371e+08	2.25791e+08	2.17185e+08	2.26861e+08	2.18589e+08
P31483	NA	9.43603e+06	NA	NA	NA	NA	NA	NA
P31689	1.17755e+09	1.14743e+09	1.18672e+09	1.14828e+09	1.26283e+09	1.13765e+09	1.29783e+09	1.16937e+09
P31749	NA	NA	NA	NA	NA	NA	NA	2.67389e+07
P31751	2.0532e+07	NA	NA	NA	NA	NA	NA	NA
P31930	9.8705e+08	9.97572e+08	9.46358e+08	1.03078e+09	9.13365e+08	9.69073e+08	9.51219e+08	1.02321e+09
P31937	9.924e+07	1.07504e+08	9.93955e+07	8.90028e+07	1.02556e+08	1.03004e+08	8.49937e+07	NA
P31939	3.09538e+09	2.88783e+09	3.00268e+09	3.04636e+09	3.05048e+09	3.04116e+09	2.97556e+09	3.00883e+09
P31942	2.95157e+08	3.07224e+08	2.8273e+08	3.03417e+08	3.17038e+08	3.09873e+08	3.24061e+08	2.92347e+08
P31943	5.92528e+09	6.06452e+09	5.987e+09	5.6235e+09	5.52736e+09	5.8302e+09	5.82685e+09	5.46448e+09
P31946	2.25665e+09	2.87277e+09	2.46741e+09	2.21003e+09	2.69453e+09	2.40883e+09	2.52384e+09	2.49848e+09
P31947	NA	NA	NA	NA	NA	7.4808e+08	NA	NA
P31948	4.98353e+09	4.86492e+09	4.59839e+09	4.49161e+09	4.56855e+09	4.38959e+09	4.67507e+09	4.1779e+09
P31949	4.37079e+08	3.85216e+08	4.09277e+08	3.97452e+08	4.16922e+08	4.17674e+08	4.69907e+08	3.98742e+08
P32119	4.52254e+09	4.1399e+09	4.2494e+09	4.17116e+09	4.16383e+09	4.21531e+09	4.47504e+09	4.26366e+09
P32121	5.41118e+06	NA	NA	NA	NA	NA	NA	NA
Q14409;P32189;Q14410	5.0937e+06	NA	NA	NA	NA	NA	NA	NA
P32322	1.74077e+08	1.72099e+08	1.54533e+08	1.4996e+08	1.50801e+08	1.46791e+08	1.76342e+08	1.49114e+08
P32929	NA	NA	NA	NA	NA	NA	1.0821e+07	NA
P32969	3.8041e+09	3.88613e+09	3.44153e+09	3.57984e+09	3.84457e+09	3.37617e+09	3.41786e+09	3.451e+09
P33121	NA	NA	NA	NA	NA	NA	NA	4.43338e+07
P33176	5.49951e+08	6.09323e+08	6.10945e+08	6.41637e+08	6.06894e+08	6.44631e+08	5.91415e+08	5.50561e+08
P33240	1.7762e+08	1.32385e+08	1.43064e+08	1.21353e+08	1.38852e+08	1.47662e+08	1.30076e+08	1.50561e+08
P33316	1.51132e+09	1.28078e+09	1.27284e+09	1.21693e+09	1.30113e+09	1.24912e+09	1.22227e+09	1.32941e+09
P33552	1.35977e+08	NA	1.2095e+08	1.33064e+08	1.31688e+08	1.13825e+08	1.21984e+08	1.28777e+08
P33908	NA	NA	NA	4.48811e+06	NA	NA	NA	NA
P33947;O43731	NA	NA	NA	NA	6.47488e+06	NA	NA	NA
P33991	2.28156e+09	2.18566e+09	2.18568e+09	2.22882e+09	2.24185e+09	2.08382e+09	2.09329e+09	2.0607e+09
P33992	2.00685e+09	1.98295e+09	1.88814e+09	1.92326e+09	1.95541e+09	1.96829e+09	1.94573e+09	1.91843e+09
P33993	1.88508e+09	1.92502e+09	1.88195e+09	2.01899e+09	1.89658e+09	2.02526e+09	1.98107e+09	2.1226e+09
P34896	NA	NA	3.334e+07	NA	4.3508e+07	NA	NA	NA
P34897	2.34161e+09	2.32397e+09	2.36214e+09	2.47082e+09	2.44467e+09	2.43524e+09	2.39187e+09	2.4812e+09
P34932	5.32246e+09	5.2482e+09	5.13121e+09	5.33533e+09	5.06086e+09	4.89877e+09	5.01447e+09	4.7857e+09
P43250;P34947	NA	NA	NA	NA	NA	NA	NA	5.92262e+06
P34949	2.4346e+08	2.1893e+08	1.80605e+08	2.36051e+08	2.39183e+08	2.05593e+08	2.07253e+08	2.59092e+08
P35080	2.56035e+08	2.53124e+08	2.36008e+08	NA	2.49619e+08	2.54968e+08	2.63768e+08	NA
P35221	1.59012e+08	1.44437e+08	1.41886e+08	NA	1.47093e+08	1.4328e+08	1.10306e+08	1.04118e+08
P35222	6.73721e+07	7.54053e+07	7.60726e+07	7.07154e+07	6.84729e+07	NA	NA	9.47975e+07
P35232	3.83069e+09	3.68595e+09	3.71432e+09	3.83493e+09	3.66909e+09	3.9624e+09	3.67714e+09	3.77327e+09
P35237	2.08754e+08	1.78701e+08	2.21278e+08	1.83653e+08	2.08283e+08	1.8499e+08	1.82824e+08	1.97843e+08
P35241	2.85382e+08	2.46916e+08	3.16157e+08	2.81845e+08	3.13492e+08	2.88281e+08	3.35658e+08	2.98517e+08
P35244	2.91813e+08	3.21632e+08	3.54473e+08	3.48511e+08	3.92586e+08	3.92917e+08	3.66185e+08	3.5752e+08
P35249	1.57434e+08	1.04501e+08	9.67353e+07	1.21593e+08	1.29372e+08	1.37612e+08	1.38412e+08	1.25643e+08
P35250	2.43996e+08	2.94738e+08	2.97136e+08	3.11571e+08	2.9574e+08	2.68054e+08	2.90861e+08	2.68028e+08
P35251	4.67339e+07	4.35778e+07	5.23343e+07	5.01969e+07	5.53335e+07	4.40274e+07	5.81226e+07	4.96141e+07
P35268	1.61433e+09	1.45094e+09	1.66003e+09	1.6199e+09	1.5136e+09	1.56603e+09	1.51508e+09	1.44761e+09
P35269	1.94056e+08	1.85182e+08	1.67653e+08	1.82864e+08	1.72892e+08	1.87314e+08	1.80393e+08	1.83447e+08
P35270	5.69275e+07	6.24104e+07	NA	7.03707e+07	6.75045e+07	7.51601e+07	6.68379e+07	6.49368e+07
P35573	9.86217e+07	8.69726e+07	NA	8.99271e+07	NA	8.11055e+07	7.93351e+07	9.17585e+07
P35579	5.97669e+09	5.95654e+09	5.77018e+09	6.02588e+09	5.87995e+09	5.95216e+09	6.13566e+09	6.13307e+09
P35580	1.24514e+09	1.25591e+09	1.34344e+09	1.40767e+09	1.38212e+09	1.25357e+09	1.35647e+09	1.19822e+09
P35606	9.99605e+08	1.01589e+09	1.01251e+09	9.90738e+08	1.03542e+09	9.44474e+08	9.74271e+08	9.89586e+08
P35610	NA	NA	9.00687e+07	1.02548e+08	NA	NA	1.00013e+08	NA
P35611	1.43361e+08	1.28574e+08	1.41895e+08	1.30066e+08	1.32552e+08	1.27573e+08	1.44337e+08	1.45989e+08
P35613	1.82662e+09	1.87255e+09	1.85102e+09	1.745e+09	1.74975e+09	1.70559e+09	1.88678e+09	1.83218e+09
P35637	1.72221e+09	1.98285e+09	1.63283e+09	1.8732e+09	1.69132e+09	1.88274e+09	2.38772e+09	1.83956e+09
P35658	1.28107e+08	1.30687e+08	1.30838e+08	1.27188e+08	1.31384e+08	1.31262e+08	1.21721e+08	1.14621e+08
P35659	5.4092e+08	5.41553e+08	5.60639e+08	5.55236e+08	5.06076e+08	5.64841e+08	4.96453e+08	5.60624e+08
P35754	NA	4.49528e+07	NA	NA	NA	NA	NA	NA
P35813	NA	NA	NA	NA	NA	NA	NA	5.1501e+07
P35998	1.23214e+09	1.21385e+09	1.19811e+09	1.23301e+09	1.26201e+09	1.14477e+09	1.20232e+09	1.10897e+09
P36404	NA	NA	8.85535e+07	NA	NA	NA	NA	NA
P36405	2.31749e+08	2.46006e+08	2.36312e+08	2.46923e+08	2.70103e+08	2.85363e+08	2.28431e+08	3.23286e+08
P36406	NA	NA	NA	NA	NA	NA	NA	3.28777e+07
P36507	1.24266e+08	1.20091e+08	1.19555e+08	1.32394e+08	1.35641e+08	1.19284e+08	1.1775e+08	1.32491e+08
P36542	5.28385e+08	6.14702e+08	5.55424e+08	5.38439e+08	6.02515e+08	5.19956e+08	7.0239e+08	5.65157e+08
P36543	NA	7.22529e+07	6.34326e+07	NA	7.57046e+07	7.93093e+07	6.24028e+07	5.512e+07
P36551	5.03058e+08	4.70507e+08	4.62255e+08	5.33184e+08	4.48604e+08	4.54527e+08	4.71103e+08	5.28478e+08
P36578	9.29527e+09	9.00512e+09	9.59723e+09	9.6258e+09	9.81627e+09	9.01102e+09	9.36219e+09	9.64018e+09
P36639	NA	7.4731e+07	NA	NA	NA	7.14827e+07	6.61371e+07	NA
P36776	4.27403e+08	3.87794e+08	4.37421e+08	4.45444e+08	4.48513e+08	4.23183e+08	4.40445e+08	4.06309e+08
P36871	1.32741e+09	1.49866e+09	1.48033e+09	1.43185e+09	1.38334e+09	1.5052e+09	1.47406e+09	1.41397e+09
P36873	1.56154e+09	1.33558e+09	1.50144e+09	1.49291e+09	1.32745e+09	1.43527e+09	1.30816e+09	1.41806e+09
P36915	9.07594e+07	8.82202e+07	7.18147e+07	NA	8.6512e+07	NA	1.14388e+08	9.92921e+07
P36957	2.42507e+08	2.66449e+08	2.53163e+08	2.35122e+08	2.89298e+08	2.42763e+08	2.27388e+08	2.59322e+08
P36969	NA	NA	1.1007e+08	NA	NA	NA	NA	NA
P37108	4.46368e+08	4.42603e+08	7.1312e+08	7.41247e+08	5.90129e+08	6.92058e+08	6.16786e+08	7.50221e+08
P37198	2.34081e+08	2.37847e+08	2.28859e+08	2.30006e+08	2.34509e+08	2.18935e+08	2.315e+08	2.35122e+08
P37235;P84074	NA	NA	NA	NA	NA	NA	1.77355e+07	NA
P37268	1.97599e+07	NA	NA	NA	NA	NA	NA	NA
P37802	5.14471e+09	5.18249e+09	5.25985e+09	5.57914e+09	5.11512e+09	5.40974e+09	5.90342e+09	5.26391e+09
P37837	1.81898e+09	1.61241e+09	1.68271e+09	1.66197e+09	1.65586e+09	1.66622e+09	1.82743e+09	1.54405e+09
P37840	NA	NA	NA	NA	2.33483e+07	NA	NA	NA
P38117	6.48572e+08	6.47742e+08	6.42103e+08	6.54746e+08	5.62744e+08	6.6007e+08	6.2658e+08	6.61907e+08
P38159	4.74594e+08	4.26365e+08	4.40867e+08	4.36201e+08	4.78163e+08	5.13586e+08	4.86325e+08	6.07108e+08
P38432	NA	NA	NA	3.71853e+07	NA	4.76999e+07	NA	NA
P38435	NA	NA	NA	NA	NA	NA	NA	7.43303e+06
P38606	5.92697e+08	5.26761e+08	6.5103e+08	5.9989e+08	5.99619e+08	5.80894e+08	6.13464e+08	5.73753e+08
P38646	4.922e+09	4.87038e+09	4.98519e+09	4.92486e+09	5.08311e+09	4.88967e+09	5.08141e+09	5.18494e+09
P38919	3.70783e+09	3.67755e+09	3.5411e+09	3.59662e+09	3.40561e+09	3.28428e+09	3.51316e+09	3.47536e+09
P38935	NA	NA	NA	NA	NA	NA	3.71431e+06	NA
P39019	1.92646e+09	2.31316e+09	2.41281e+09	2.34333e+09	2.35911e+09	2.60507e+09	2.71547e+09	2.53641e+09
P39023	5.46517e+09	5.85756e+09	5.64537e+09	5.56455e+09	5.76889e+09	5.63931e+09	5.59481e+09	5.30245e+09
P39210	NA	NA	NA	NA	NA	NA	NA	6.56526e+06
P39656	1.32116e+09	1.32497e+09	1.36848e+09	1.39868e+09	1.36688e+09	1.25516e+09	1.41602e+09	1.34388e+09
P39687	1.1054e+09	1.1172e+09	1.11749e+09	1.15887e+09	1.18835e+09	1.09621e+09	1.11086e+09	1.13163e+09
P39748	1.14907e+09	1.08879e+09	1.03333e+09	1.07884e+09	9.97976e+08	1.02282e+09	1.06417e+09	1.06534e+09
Q13948;P39880	NA	NA	NA	NA	7.25841e+06	NA	NA	NA
P40123	NA	NA	NA	2.26399e+07	NA	NA	NA	NA
P40222	1.03513e+09	9.53339e+08	9.06363e+08	8.90148e+08	8.96731e+08	8.87561e+08	9.24785e+08	9.4502e+08
P40227	6.50001e+09	6.46287e+09	6.44784e+09	6.54946e+09	6.55272e+09	6.24918e+09	6.18721e+09	5.82009e+09
P40424	NA	NA	NA	1.03707e+07	NA	NA	NA	NA
P40429	2.59518e+09	2.56885e+09	2.44364e+09	2.42686e+09	2.51773e+09	2.36996e+09	2.62847e+09	2.43418e+09
P40616	2.17329e+08	2.09599e+08	2.201e+08	2.2538e+08	2.18993e+08	1.97927e+08	2.08631e+08	2.20955e+08
P40763	1.02332e+08	9.96541e+07	1.04011e+08	8.81945e+07	1.01764e+08	9.58638e+07	NA	NA
P40855	1.43291e+08	1.20132e+08	NA	1.03507e+08	1.13154e+08	1.22568e+08	1.43648e+08	1.06255e+08
P40925	2.61354e+09	2.57138e+09	2.67951e+09	2.66707e+09	2.66791e+09	2.69508e+09	2.57864e+09	2.84311e+09
P40926	7.3962e+09	6.86283e+09	7.38523e+09	7.34513e+09	7.05234e+09	7.45281e+09	7.31711e+09	7.6292e+09
P40937	3.0401e+08	3.54288e+08	3.10608e+08	3.86721e+08	3.85473e+08	3.50841e+08	3.97238e+08	3.98302e+08
P40938	1.64083e+08	2.24724e+08	2.40584e+08	2.51279e+08	2.65907e+08	2.37501e+08	2.37405e+08	2.56976e+08
P40939	1.67577e+09	1.88387e+09	1.83561e+09	1.88359e+09	1.83297e+09	1.93555e+09	1.87665e+09	1.98243e+09
P41091;Q2VIR3	2.05896e+09	2.04907e+09	1.8796e+09	1.85691e+09	1.72607e+09	1.88363e+09	1.81214e+09	2.02446e+09
P41208	NA	8.78158e+07	9.30274e+07	8.53877e+07	NA	NA	8.0594e+07	8.20655e+07
P41214	5.40275e+07	6.14479e+07	NA	6.58373e+07	5.97363e+07	5.95127e+07	6.16989e+07	5.49922e+07
P41223	NA	4.52915e+07	NA	NA	NA	NA	NA	NA
P41227	8.09857e+08	7.77216e+08	7.25483e+08	7.09573e+08	7.53997e+08	7.16053e+08	8.92769e+08	7.67363e+08
P41229	NA	1.95393e+07	NA	NA	NA	NA	NA	NA
P41240	2.1981e+08	2.6834e+08	2.58053e+08	2.55815e+08	2.54831e+08	2.41932e+08	2.35683e+08	2.43618e+08
P41250	1.48452e+09	1.4565e+09	1.42926e+09	1.5067e+09	1.48353e+09	1.49927e+09	1.43648e+09	1.43643e+09
P41252	3.84657e+09	3.84256e+09	3.74967e+09	3.88739e+09	3.94974e+09	3.91087e+09	3.88831e+09	4.06379e+09
P41567	7.97381e+08	8.60768e+08	8.11563e+08	9.27179e+08	8.31821e+08	8.68541e+08	9.93565e+08	8.53451e+08
P41743	NA	5.43484e+07	NA	NA	6.12717e+07	6.38953e+07	6.19744e+07	5.67663e+07
P42025	1.52303e+08	1.37208e+08	1.61456e+08	1.64858e+08	1.54703e+08	1.73704e+08	1.6831e+08	1.80522e+08
P42126	NA	NA	2.08738e+08	1.64279e+08	NA	NA	NA	NA
P42166	1.13517e+09	1.10355e+09	1.0025e+09	1.06215e+09	1.08318e+09	1.09908e+09	1.11876e+09	1.08501e+09
P42167	5.6859e+08	5.83582e+08	5.50475e+08	5.77488e+08	5.45298e+08	5.50301e+08	6.31827e+08	6.20615e+08
P42224	5.66962e+07	7.13794e+07	1.01664e+08	9.17916e+07	1.05595e+08	9.35889e+07	7.83851e+07	8.79548e+07
P42285	7.96756e+08	8.21136e+08	8.61329e+08	8.06525e+08	7.65032e+08	8.41895e+08	7.65904e+08	6.77122e+08
P42345	NA	6.94422e+07	NA	NA	7.50329e+07	6.61129e+07	NA	NA
P42356	7.94741e+06	NA	NA	NA	NA	NA	NA	NA
P42566	NA	NA	NA	4.54467e+07	NA	NA	4.49084e+07	6.52493e+07
P42574	NA	NA	NA	NA	NA	NA	1.21741e+08	NA
P42575	NA	NA	NA	4.44415e+07	NA	4.0438e+07	NA	4.50626e+07
P42677	1.35699e+09	1.51626e+09	1.32517e+09	1.21743e+09	1.44715e+09	1.38888e+09	1.68391e+09	1.25653e+09
P42694	NA	NA	NA	NA	4.6975e+06	NA	NA	NA
P42695	1.88666e+08	1.72119e+08	1.47561e+08	1.66227e+08	1.47123e+08	1.6772e+08	1.27919e+08	5.78804e+07
P42696	2.21854e+07	NA	NA	2.69175e+07	NA	NA	NA	2.87785e+07
P42704	3.07742e+09	3.32804e+09	3.07535e+09	3.32464e+09	3.39941e+09	3.15095e+09	3.35547e+09	3.22368e+09
P42765	9.42846e+07	8.42044e+07	9.71242e+07	9.91347e+07	8.74905e+07	9.53742e+07	1.08554e+08	1.03888e+08
P42766	2.54883e+09	2.59958e+09	2.12686e+09	2.3774e+09	2.29571e+09	2.37184e+09	2.52911e+09	2.02815e+09
P42771	4.13796e+08	4.35758e+08	4.5159e+08	4.57544e+08	5.21582e+08	4.39147e+08	4.20796e+08	4.31538e+08
P42785	3.15136e+07	NA	NA	NA	4.93029e+07	NA	NA	NA
P42858	3.62893e+07	4.91709e+07	5.08673e+07	4.26459e+07	3.77933e+07	NA	4.89637e+07	4.57724e+07
P42892	NA	NA	NA	NA	1.71398e+07	NA	NA	NA
P43003	NA	NA	NA	NA	NA	2.05553e+07	NA	NA
P43034	3.43708e+08	4.6621e+08	4.13274e+08	4.97122e+08	5.03017e+08	4.38761e+08	5.09296e+08	4.91119e+08
P43155	NA	NA	NA	NA	7.92904e+06	NA	NA	NA
P43243	3.16872e+09	3.30165e+09	3.13348e+09	3.44584e+09	3.3484e+09	3.41128e+09	3.23869e+09	3.49533e+09
P43246	2.95455e+08	2.83849e+08	2.99041e+08	2.73032e+08	3.03026e+08	2.9198e+08	3.09781e+08	2.86517e+08
P43304	1.00407e+08	9.09854e+07	1.30691e+08	1.13219e+08	1.05188e+08	1.27514e+08	1.02052e+08	1.00015e+08
P43307	2.12495e+08	1.96172e+08	2.64672e+08	2.25969e+08	2.21808e+08	2.07779e+08	2.38397e+08	1.93421e+08
P43308	NA	1.17988e+07	NA	NA	NA	NA	NA	NA
P43487	3.84757e+09	3.80292e+09	3.72944e+09	3.58523e+09	4.14646e+09	3.78941e+09	3.4528e+09	3.70988e+09
P43490	5.5544e+08	5.86797e+08	6.42732e+08	6.05096e+08	5.883e+08	6.19874e+08	6.19126e+08	6.25827e+08
P43686	1.14202e+09	1.16542e+09	1.06456e+09	1.13699e+09	1.05147e+09	1.06763e+09	1.07673e+09	1.10498e+09
P43897	2.18331e+08	2.70291e+08	2.34721e+08	2.51139e+08	2.10549e+08	2.50893e+08	2.47695e+08	2.64633e+08
P45877	NA	NA	NA	1.45863e+07	NA	2.19509e+07	NA	NA
P45880	3.68778e+09	3.4623e+09	3.61013e+09	3.26089e+09	3.27555e+09	3.39654e+09	3.21671e+09	3.29676e+09
P45954	NA	NA	NA	NA	NA	8.05724e+07	8.73151e+07	9.19871e+07
P45973	5.5803e+07	NA	NA	NA	NA	NA	NA	NA
P45974	6.26361e+08	6.23134e+08	5.79139e+08	5.96943e+08	5.67744e+08	5.60093e+08	5.90554e+08	6.86117e+08
P45983	NA	NA	NA	NA	NA	NA	NA	7.51429e+06
P45985	NA	2.51021e+07	NA	2.72782e+07	2.53124e+07	NA	NA	NA
P46013	NA	6.466e+07	NA	NA	NA	NA	NA	NA
P46020	NA	NA	NA	NA	NA	NA	1.50707e+07	NA
P46060	1.08575e+09	1.24894e+09	1.15971e+09	1.1289e+09	1.22096e+09	1.21055e+09	1.31251e+09	1.16777e+09
P46063	4.00606e+08	4.17953e+08	3.87703e+08	3.65548e+08	3.90676e+08	3.98297e+08	4.08804e+08	4.06179e+08
P46087	1.81293e+08	1.47288e+08	1.33902e+08	1.65188e+08	1.52417e+08	1.29531e+08	2.55939e+08	1.64898e+08
P46100	NA	NA	NA	NA	NA	NA	NA	4.62067e+06
P46108	8.35293e+07	7.41365e+07	6.53151e+07	6.81215e+07	7.58397e+07	NA	NA	NA
P46109	3.47291e+08	2.62526e+08	2.78154e+08	3.10162e+08	3.03788e+08	2.96065e+08	2.90871e+08	2.95352e+08
P46199	NA	NA	NA	NA	2.44711e+07	NA	NA	NA
P46379	5.18937e+08	5.77809e+08	5.40891e+08	5.1283e+08	5.05141e+08	4.9416e+08	5.43985e+08	5.61693e+08
P46459	3.77561e+08	3.82486e+08	3.15626e+08	3.16737e+08	3.55152e+08	3.50445e+08	3.76303e+08	4.49468e+08
P46734	3.93441e+07	NA	3.82813e+07	4.30566e+07	3.93328e+07	3.99999e+07	3.67896e+07	NA
P46736	NA	9.44452e+07	6.95552e+07	5.8749e+07	7.63468e+07	5.57373e+07	6.65078e+07	7.27429e+07
P46776	1.29506e+09	1.13044e+09	1.19801e+09	1.31715e+09	1.16884e+09	1.31015e+09	1.10772e+09	1.09839e+09
P46777	5.91664e+09	6.46125e+09	5.79738e+09	5.54137e+09	5.50968e+09	5.73485e+09	5.84275e+09	5.44012e+09
P46778	1.72212e+09	1.79186e+09	1.68035e+09	1.93096e+09	1.95328e+09	2.06522e+09	1.8886e+09	2.45884e+09
P46779	1.58357e+09	1.67024e+09	1.68202e+09	1.6284e+09	1.62944e+09	1.56148e+09	1.75005e+09	1.56112e+09
P46781	3.71884e+09	3.99553e+09	3.69635e+09	3.78407e+09	3.86743e+09	3.82215e+09	3.81559e+09	4.07218e+09
P46782	2.65681e+09	3.34785e+09	3.52499e+09	3.30036e+09	3.36822e+09	3.07222e+09	3.17164e+09	3.02051e+09
P46783;Q9NQ39	3.52353e+09	3.27395e+09	3.31907e+09	3.45634e+09	3.59257e+09	3.30208e+09	3.73163e+09	3.86382e+09
P46821	6.80906e+07	NA	NA	NA	NA	NA	NA	NA
P46926	2.09339e+08	1.66296e+08	1.63882e+08	1.76719e+08	1.42358e+08	1.6045e+08	2.07051e+08	1.44821e+08
P46939	NA	NA	NA	NA	2.20598e+07	NA	NA	NA
P46940	1.54466e+09	1.58976e+09	1.5907e+09	1.55985e+09	1.66622e+09	1.5502e+09	1.54728e+09	1.52488e+09
P46976	NA	NA	1.85819e+07	NA	NA	NA	NA	NA
P46977	5.88231e+08	6.27461e+08	6.63108e+08	7.21733e+08	7.30799e+08	6.86074e+08	7.83648e+08	7.95636e+08
P47755	NA	8.65065e+07	7.46428e+07	7.43366e+07	7.27599e+07	NA	9.19974e+07	NA
P47756	5.2244e+08	5.1017e+08	5.00846e+08	4.61281e+08	5.12812e+08	5.21954e+08	5.1672e+08	6.06119e+08
P47813;O14602	5.33477e+08	NA	4.46091e+08	4.55466e+08	4.50159e+08	3.63996e+08	3.96012e+08	3.78974e+08
P47897	1.10173e+09	1.1451e+09	1.12446e+09	1.05865e+09	1.14648e+09	1.16525e+09	1.18834e+09	1.18115e+09
P47914	NA	NA	1.79171e+09	1.64329e+09	2.3775e+09	2.27689e+09	NA	1.74013e+09
P47985;P0C7P4	NA	2.06343e+08	1.67927e+08	NA	NA	1.9136e+08	2.11051e+08	1.46109e+08
P48047	8.32425e+08	9.11078e+08	9.03898e+08	8.91847e+08	8.44706e+08	8.73813e+08	8.25366e+08	9.0835e+08
P48059;Q7Z4I7	NA	NA	6.50185e+07	7.80426e+07	7.09085e+07	NA	NA	NA
P48147	3.76648e+08	3.77603e+08	3.9444e+08	3.92916e+08	4.2187e+08	3.99039e+08	3.43852e+08	3.85893e+08
P48163	NA	NA	NA	NA	NA	NA	3.3028e+07	NA
P48426;P78356	NA	NA	NA	5.48302e+07	4.71812e+07	NA	NA	NA
P48444	8.81234e+08	9.30085e+08	8.82383e+08	9.29996e+08	8.84131e+08	8.65693e+08	8.43162e+08	9.19073e+08
P48449	NA	NA	NA	NA	NA	3.40534e+07	NA	NA
P48506	2.63726e+07	NA	NA	NA	NA	NA	NA	NA
P48507	NA	NA	NA	NA	5.78149e+07	NA	NA	NA
P48509	NA	NA	NA	NA	NA	NA	NA	5.22268e+07
P48556	3.3029e+08	3.17497e+08	3.28755e+08	3.248e+08	3.28896e+08	3.15046e+08	3.52248e+08	3.16458e+08
P48634	NA	NA	NA	NA	NA	NA	7.38436e+07	NA
P48637	8.67816e+07	7.86983e+07	8.31438e+07	8.06035e+07	8.60354e+07	7.95062e+07	1.01788e+08	9.73583e+07
P48643	6.89233e+09	7.87792e+09	7.40949e+09	7.5006e+09	7.50888e+09	7.96021e+09	7.92875e+09	7.56751e+09
P48651	5.14451e+07	NA	4.45227e+07	3.82444e+07	NA	3.88179e+07	NA	4.76973e+07
P48729;Q8N752	NA	6.01821e+07	6.16169e+07	NA	7.21949e+07	8.12163e+07	NA	NA
P48735	4.58963e+08	4.96117e+08	4.96928e+08	5.17396e+08	5.28989e+08	5.69222e+08	5.71442e+08	5.21459e+08
P48739	6.49713e+08	7.26775e+08	6.9731e+08	7.7517e+08	7.15659e+08	6.87587e+08	8.77476e+08	7.25223e+08
P49005	5.50507e+07	5.60227e+07	5.6927e+07	5.65867e+07	5.2967e+07	6.53671e+07	NA	6.19288e+07
P49069	NA	NA	1.96974e+07	NA	NA	NA	NA	NA
P49189	6.53187e+08	6.75586e+08	7.07493e+08	6.80296e+08	6.85897e+08	6.89941e+08	8.1619e+08	7.211e+08
P49207	1.0266e+09	1.28756e+09	1.01733e+09	1.11731e+09	1.15278e+09	NA	NA	1.12035e+09
P49247	5.99336e+07	6.70471e+07	NA	6.57964e+07	NA	7.24579e+07	7.69449e+07	6.99715e+07
P49257	5.20217e+08	4.66564e+08	4.16485e+08	4.50849e+08	4.56601e+08	4.60195e+08	4.32828e+08	4.55129e+08
P49321	3.76688e+09	3.79969e+09	3.81517e+09	3.77448e+09	3.60182e+09	3.6539e+09	3.63865e+09	3.59407e+09
P49327	1.30161e+10	1.19768e+10	1.26586e+10	1.24301e+10	1.21913e+10	1.23567e+10	1.23078e+10	1.23626e+10
P49354	4.29348e+07	4.01474e+07	3.4864e+07	NA	3.65344e+07	3.80355e+07	2.91742e+07	2.9096e+07
P49356	NA	NA	NA	NA	1.25307e+07	NA	NA	NA
P49366	NA	NA	NA	8.20124e+07	7.20689e+07	6.11506e+07	NA	NA
P49368	8.19702e+09	8.50992e+09	8.09825e+09	8.2569e+09	8.15269e+09	8.63596e+09	8.32689e+09	8.36599e+09
P49406	NA	1.72908e+07	NA	NA	NA	NA	NA	NA
P49411	3.03226e+09	3.09034e+09	3.19603e+09	3.05046e+09	3.27148e+09	3.1733e+09	3.05638e+09	3.15429e+09
P49418	NA	NA	NA	NA	NA	NA	1.63195e+07	NA
P49419	4.97232e+08	4.17943e+08	4.20423e+08	4.10452e+08	4.22754e+08	4.65625e+08	4.8273e+08	4.91968e+08
P49458	7.68491e+08	7.00064e+08	7.3436e+08	7.13539e+08	6.96587e+08	6.90099e+08	6.71053e+08	6.98247e+08
P49459	2.41138e+08	2.34409e+08	2.41743e+08	2.51929e+08	2.56853e+08	2.47115e+08	2.28654e+08	2.17711e+08
P49585	NA	NA	NA	NA	1.42998e+07	NA	NA	NA
P49588	2.46179e+09	2.28121e+09	2.36764e+09	2.25769e+09	2.2133e+09	2.3485e+09	2.44616e+09	2.38047e+09
P49589	2.36612e+08	2.42872e+08	2.25618e+08	2.28557e+08	2.4406e+08	2.39914e+08	2.26071e+08	2.43119e+08
P49590	NA	NA	NA	5.88679e+06	NA	NA	NA	NA
P49591	1.50695e+09	1.52171e+09	1.52697e+09	1.49421e+09	1.55404e+09	1.4867e+09	1.56197e+09	1.52748e+09
P49593	7.37417e+07	1.1541e+08	1.04453e+08	1.1209e+08	NA	NA	1.25579e+08	9.16647e+07
P49642	1.5132e+08	1.20061e+08	1.60494e+08	1.21203e+08	1.26049e+08	8.36633e+07	1.25701e+08	1.31134e+08
P49643	1.73531e+08	1.7952e+08	1.83786e+08	1.85801e+08	2.01739e+08	2.0039e+08	1.91382e+08	1.98872e+08
P49674;P48730	7.29854e+07	7.12348e+07	7.14387e+07	7.19784e+07	7.16655e+07	NA	6.54524e+07	6.29051e+07
P49720	8.49744e+08	7.38473e+08	7.81406e+08	8.08973e+08	8.14517e+08	7.59227e+08	8.05302e+08	8.02875e+08
P49721	5.54566e+08	7.64356e+08	6.0413e+08	6.35412e+08	7.71535e+08	7.37793e+08	6.90368e+08	6.81445e+08
P49736	1.89322e+09	1.8407e+09	1.77836e+09	1.84692e+09	1.93692e+09	1.8411e+09	1.86359e+09	1.63919e+09
P49748	NA	NA	NA	NA	NA	2.63613e+07	NA	NA
P49750	NA	NA	NA	NA	4.63216e+07	NA	5.29451e+07	4.33045e+07
P49753;Q86TX2	NA	7.55378e+07	6.04906e+07	6.99041e+07	6.55038e+07	7.15192e+07	7.16316e+07	NA
P49755	2.30687e+08	2.50313e+08	2.6969e+08	2.65258e+08	2.63997e+08	2.87915e+08	2.60578e+08	2.41821e+08
P49756	3.28167e+08	2.38009e+08	2.44521e+08	2.15298e+08	2.28463e+08	2.34781e+08	2.03465e+08	2.26686e+08
P49770	7.53862e+07	NA	NA	NA	NA	NA	NA	6.67478e+07
P49773	1.80082e+09	1.84778e+09	1.75116e+09	1.86491e+09	1.90237e+09	1.71894e+09	1.60289e+09	1.59676e+09
P49790	NA	NA	5.86975e+07	6.18715e+07	7.23504e+07	NA	NA	6.88713e+07
P49792	7.75825e+08	7.26947e+08	7.00276e+08	7.61431e+08	7.39142e+08	6.75886e+08	7.27194e+08	6.98667e+08
P49815	NA	NA	NA	NA	NA	NA	1.68685e+07	NA
P49821	4.97877e+08	4.70386e+08	4.66723e+08	5.14429e+08	4.70918e+08	4.27812e+08	5.2383e+08	4.66849e+08
P49840	6.07623e+07	5.34779e+07	NA	6.5018e+07	6.03562e+07	5.67056e+07	6.04865e+07	5.8752e+07
P49841	NA	NA	NA	NA	NA	1.69669e+07	NA	NA
P49902	3.97113e+07	NA	4.44923e+07	4.11561e+07	4.57211e+07	5.59272e+07	5.00697e+07	3.696e+07
P49903	1.51469e+08	1.92381e+08	1.65001e+08	1.79516e+08	2.05702e+08	1.5683e+08	1.93803e+08	1.7546e+08
P49915	1.18658e+09	1.22326e+09	1.26282e+09	1.22712e+09	1.20836e+09	1.2966e+09	1.33115e+09	1.32272e+09
P49916	2.88359e+07	2.95739e+07	NA	NA	3.20584e+07	2.75333e+07	NA	NA
P49959	6.19761e+07	7.37624e+07	7.80709e+07	NA	6.44968e+07	1.15852e+08	1.33277e+08	1.17776e+08
P50148	4.52016e+07	NA	3.73769e+07	NA	4.68662e+07	NA	NA	NA
P50213	4.69324e+08	4.74309e+08	4.36281e+08	4.53787e+08	4.35486e+08	5.16355e+08	4.03102e+08	4.57065e+08
P50336	NA	NA	NA	NA	NA	NA	3.90887e+07	NA
P50395	5.12218e+09	5.12364e+09	5.12473e+09	5.20654e+09	5.21876e+09	5.03161e+09	5.06754e+09	5.16817e+09
P50402	7.75637e+08	8.12188e+08	6.66525e+08	7.93515e+08	7.44669e+08	7.662e+08	6.86894e+08	7.55034e+08
P50416	NA	NA	NA	NA	6.09201e+07	NA	6.98227e+07	NA
P50454	1.31799e+09	1.56104e+09	1.37044e+09	1.57554e+09	1.51706e+09	1.62458e+09	1.56906e+09	1.71826e+09
P50502;Q8NFI4;Q8IZP2	1.70306e+09	1.6848e+09	1.65816e+09	1.83723e+09	1.999e+09	1.6684e+09	1.71521e+09	1.79923e+09
P50542	NA	NA	NA	NA	1.03633e+07	NA	NA	NA
P50552	NA	NA	NA	4.55336e+07	NA	NA	NA	NA
P50570	5.61504e+08	5.43211e+08	4.99717e+08	5.14379e+08	5.12741e+08	5.27324e+08	5.09073e+08	5.54714e+08
P50579	NA	NA	1.66435e+08	1.42706e+08	1.46107e+08	1.18216e+08	1.60947e+08	1.18055e+08
P50583	5.49187e+07	4.77028e+07	5.56053e+07	5.121e+07	5.43936e+07	5.24703e+07	NA	NA
P50613	NA	NA	NA	NA	NA	NA	NA	2.52134e+07
P50748	NA	NA	1.64638e+08	NA	NA	NA	NA	NA
P50750	NA	5.2295e+07	NA	NA	1.40651e+08	NA	9.53295e+07	NA
P50851	NA	5.73087e+07	NA	NA	NA	NA	7.80509e+07	NA
P50897	NA	9.88483e+07	NA	NA	1.11488e+08	1.03479e+08	1.00161e+08	9.8101e+07
P50914	3.15721e+09	2.96851e+09	2.85077e+09	3.04267e+09	2.85467e+09	3.03345e+09	2.73056e+09	2.63565e+09
P50990	1.17438e+10	1.24651e+10	1.17179e+10	1.13539e+10	1.16487e+10	1.13775e+10	1.15471e+10	1.19493e+10
P50991	6.86206e+09	6.77993e+09	6.53347e+09	7.09972e+09	6.79851e+09	7.13353e+09	6.91563e+09	7.25552e+09
P50995	6.04328e+08	6.32213e+08	6.40385e+08	6.09742e+08	5.87507e+08	6.63928e+08	6.46594e+08	6.51055e+08
P51003	2.50636e+08	2.5642e+08	2.43304e+08	2.61131e+08	2.51427e+08	2.47896e+08	2.69835e+08	2.64803e+08
P51114	3.7243e+08	3.3798e+08	3.78964e+08	3.85472e+08	4.16932e+08	4.04618e+08	3.36438e+08	4.21294e+08
P51116	NA	NA	NA	NA	NA	5.71982e+07	7.91558e+07	NA
P51148	8.75498e+08	7.51728e+08	7.47371e+08	8.39039e+08	7.78902e+08	7.30098e+08	8.07186e+08	7.80481e+08
P51149	1.05637e+09	1.0628e+09	1.1279e+09	9.56915e+08	9.54731e+08	1.01352e+09	1.03672e+09	1.01892e+09
P51151	NA	5.0834e+07	5.97915e+07	5.96793e+07	NA	5.01212e+07	4.72247e+07	7.50371e+07
P51153	1.46646e+08	1.20748e+08	1.39647e+08	1.44544e+08	1.30144e+08	1.28898e+08	1.509e+08	1.2717e+08
P51398	1.67924e+08	1.9511e+08	1.39008e+08	2.07604e+08	1.77525e+08	1.84367e+08	1.81872e+08	1.66705e+08
P51452	NA	7.59786e+07	7.55463e+07	NA	6.99442e+07	7.15964e+07	8.52773e+07	NA
P51532;P51531	NA	NA	NA	4.95913e+07	5.64533e+07	NA	5.4202e+07	NA
P51553	9.41089e+07	8.5358e+07	1.06888e+08	9.33843e+07	1.07464e+08	1.21114e+08	1.04493e+08	1.21909e+08
P51570	NA	NA	NA	NA	1.46768e+08	1.23894e+08	NA	NA
P51571	4.11464e+08	5.26135e+08	4.3421e+08	4.80756e+08	4.55443e+08	4.78354e+08	4.68348e+08	5.23126e+08
P51572	2.25268e+09	2.44085e+09	2.29154e+09	2.20664e+09	2.44284e+09	2.50646e+09	2.58238e+09	2.37817e+09
P51580	NA	NA	NA	NA	NA	NA	3.69669e+07	NA
P51610	4.86285e+08	5.27995e+08	4.49803e+08	5.06595e+08	4.91545e+08	4.99818e+08	5.02986e+08	5.09329e+08
P51617	4.21855e+07	4.05609e+07	4.63777e+07	5.2489e+07	4.30243e+07	3.85063e+07	5.28296e+07	4.63445e+07
P51648	8.46488e+07	1.24894e+08	1.2912e+08	1.06285e+08	1.30439e+08	1.28077e+08	1.17426e+08	1.11196e+08
P51649	NA	NA	5.43641e+07	NA	NA	NA	NA	NA
P51659	1.4608e+09	1.3742e+09	1.38311e+09	1.39249e+09	1.47316e+09	1.37741e+09	1.46869e+09	1.49743e+09
P51665	9.41129e+08	7.86305e+08	9.73372e+08	1.01319e+09	1.06651e+09	9.42614e+08	1.0073e+09	9.98452e+08
P51692	NA	NA	1.09068e+07	NA	NA	NA	NA	NA
P51784	NA	4.69385e+07	4.72673e+07	4.60881e+07	NA	NA	NA	NA
P51808	6.65513e+07	NA	NA	NA	NA	NA	NA	NA
P51809	1.0005e+08	NA	1.22217e+08	1.33773e+08	1.43983e+08	1.23439e+08	1.19199e+08	1.25872e+08
P51812	1.91128e+08	1.45863e+08	NA	NA	NA	1.5146e+08	1.4299e+08	1.85304e+08
P51858	9.29031e+08	9.34382e+08	8.54554e+08	8.96283e+08	9.06577e+08	8.08177e+08	9.88491e+08	9.085e+08
P51946	NA	NA	NA	NA	NA	1.60233e+07	NA	NA
P51948	NA	NA	NA	NA	NA	NA	NA	1.36375e+07
P51965	NA	NA	NA	NA	NA	NA	NA	2.62686e+07
P51970	7.27383e+08	7.73415e+08	7.37433e+08	7.96603e+08	7.46265e+08	8.16881e+08	8.52915e+08	8.04532e+08
P51991	2.25646e+09	1.72534e+09	1.89492e+09	1.7483e+09	1.78633e+09	1.60836e+09	1.79846e+09	1.69989e+09
P52209	1.90979e+09	1.95879e+09	1.99468e+09	1.92516e+09	2.00926e+09	1.94406e+09	1.92355e+09	1.98832e+09
P52272	1.13954e+10	1.11973e+10	1.13202e+10	1.09782e+10	1.1537e+10	1.13122e+10	1.17224e+10	1.05865e+10
P52292	1.6984e+09	1.62383e+09	1.62851e+09	1.65797e+09	1.62416e+09	1.56603e+09	1.57463e+09	1.64878e+09
P52294	NA	1.12144e+08	1.01428e+08	9.80576e+07	1.08318e+08	8.79639e+07	1.10073e+08	NA
P52298	NA	NA	NA	NA	NA	NA	9.00912e+07	NA
P52306	7.46329e+07	7.19284e+07	7.68984e+07	8.5007e+07	7.96318e+07	6.70347e+07	7.34263e+07	6.76493e+07
P52434	1.55389e+08	1.48815e+08	1.73338e+08	1.63979e+08	1.43628e+08	NA	1.99424e+08	1.65467e+08
Q9H1A7;Q9GZM3;P52435	7.26063e+06	NA	NA	NA	NA	NA	NA	NA
P52565	2.87694e+09	2.69472e+09	2.62305e+09	2.80346e+09	2.71302e+09	2.63464e+09	2.81797e+09	2.6675e+09
P52566	NA	NA	NA	NA	NA	NA	3.16374e+07	NA
P52594	NA	NA	NA	6.96583e+07	NA	7.20702e+07	NA	NA
P52597	1.32999e+09	1.08838e+09	1.11366e+09	1.06535e+09	1.04741e+09	1.0334e+09	1.25448e+09	1.0886e+09
P52630	NA	NA	3.17433e+06	NA	NA	NA	NA	NA
P52655	NA	NA	NA	NA	NA	NA	NA	5.0904e+07
P52657	NA	NA	NA	NA	NA	NA	NA	2.89792e+07
P52701	2.89451e+08	3.53186e+08	3.43249e+08	3.58253e+08	3.6698e+08	3.62641e+08	3.70124e+08	3.54794e+08
P52732	2.28464e+08	1.81694e+08	1.89393e+08	1.96303e+08	1.78795e+08	1.78828e+08	2.02473e+08	1.54445e+08
P52735	NA	NA	9.21897e+06	NA	NA	NA	NA	NA
P52747	4.48651e+06	NA	NA	NA	NA	NA	NA	NA
P52758	1.17001e+08	1.15117e+08	NA	1.19165e+08	1.17879e+08	NA	1.24526e+08	1.10428e+08
P52788	2.07642e+08	3.77461e+08	3.76352e+08	3.30326e+08	3.34108e+08	3.26183e+08	3.37633e+08	2.94224e+08
P52789	2.50824e+08	3.29356e+08	2.12755e+08	2.7533e+08	3.05373e+08	2.85106e+08	3.04544e+08	2.73858e+08
P52815	2.06501e+08	NA	2.30568e+08	NA	NA	NA	2.4181e+08	2.363e+08
P52888	1.4872e+08	1.54426e+08	1.19359e+08	1.54626e+08	1.19099e+08	1.30253e+08	1.28577e+08	1.2707e+08
P52907	1.11443e+09	1.02732e+09	1.0568e+09	1.03827e+09	1.05381e+09	1.07989e+09	1.04958e+09	1.10518e+09
P52948	1.95227e+08	1.98406e+08	1.73142e+08	2.14488e+08	2.02298e+08	1.96335e+08	1.83209e+08	2.14825e+08
P53004	3.7507e+08	3.68382e+08	3.8296e+08	3.63299e+08	3.56402e+08	3.75083e+08	3.76495e+08	3.94429e+08
P53007	7.90861e+07	1.04875e+08	1.01448e+08	8.63409e+07	1.00456e+08	9.54038e+07	9.39946e+07	8.12059e+07
P53041	4.57226e+08	4.35424e+08	4.77397e+08	4.5051e+08	4.95457e+08	4.05409e+08	4.80167e+08	4.99935e+08
P53350	NA	NA	4.70768e+07	NA	NA	NA	NA	NA
P53365	NA	NA	NA	NA	NA	NA	4.14739e+07	NA
P53367	NA	7.49321e+07	NA	NA	7.29926e+07	7.65972e+07	NA	NA
P53384	7.07613e+07	7.65276e+07	6.92921e+07	7.81075e+07	6.87046e+07	6.74422e+07	6.70283e+07	6.64693e+07
P53396	4.31819e+09	4.3966e+09	4.18439e+09	4.26349e+09	4.25213e+09	4.43924e+09	4.35948e+09	4.24509e+09
P53582	2.44661e+08	2.98974e+08	2.9038e+08	2.5052e+08	2.84979e+08	2.65017e+08	2.9314e+08	2.37957e+08
P53597	2.20921e+08	2.42103e+08	2.4349e+08	2.48371e+08	2.32904e+08	2.43485e+08	2.44636e+08	2.29371e+08
P53611	NA	NA	NA	NA	7.53093e+07	NA	NA	NA
P53618	1.39788e+09	1.48026e+09	1.39293e+09	1.39568e+09	1.47784e+09	1.51242e+09	1.49077e+09	1.52249e+09
P53621	2.53067e+09	2.48392e+09	2.44806e+09	2.48631e+09	2.49172e+09	2.56363e+09	2.52972e+09	2.55229e+09
P53634	NA	5.97039e+07	5.42001e+07	6.94545e+07	6.94839e+07	6.21802e+07	7.11789e+07	5.00124e+07
P53680	1.96596e+08	1.8039e+08	1.60681e+08	1.83943e+08	1.91842e+08	1.91785e+08	1.75896e+08	1.75241e+08
P53701	2.14431e+08	2.25836e+08	1.77688e+08	2.17216e+08	2.28118e+08	2.13575e+08	2.26416e+08	2.32626e+08
P53794	NA	NA	NA	3.84223e+06	NA	NA	NA	NA
P53801	NA	5.00464e+07	NA	NA	NA	NA	NA	NA
P53985	5.56531e+08	7.12985e+08	5.63732e+08	6.39748e+08	6.50049e+08	5.92743e+08	6.78953e+08	5.2103e+08
P53990	2.18569e+08	1.83807e+08	1.9177e+08	1.7516e+08	1.92015e+08	1.59451e+08	1.71885e+08	1.89238e+08
P53992	1.59171e+08	2.3725e+08	2.13049e+08	2.42656e+08	2.17215e+08	2.42179e+08	2.29333e+08	2.51994e+08
P53999	1.28533e+09	1.18868e+09	9.68551e+08	1.19614e+09	1.13297e+09	1.08731e+09	1.07673e+09	1.12534e+09
P54105	5.54814e+08	4.89282e+08	4.54075e+08	5.0068e+08	4.65136e+08	4.78087e+08	4.63861e+08	4.73478e+08
P54136	2.0792e+09	2.08416e+09	2.07197e+09	2.04257e+09	2.14613e+09	2.09945e+09	2.10727e+09	2.06399e+09
P54577	3.04754e+09	3.19165e+09	3.12121e+09	3.21133e+09	3.10118e+09	3.13216e+09	3.11705e+09	2.81945e+09
P54578	3.63697e+08	3.3889e+08	3.17011e+08	3.57354e+08	3.82669e+08	3.55895e+08	3.7691e+08	3.53686e+08
P54619	NA	NA	NA	NA	NA	2.86926e+07	NA	NA
P54646	NA	NA	NA	NA	NA	1.57622e+07	NA	NA
P54652	NA	NA	NA	1.8785e+07	NA	NA	NA	NA
P54687	NA	7.79056e+07	6.87274e+07	7.35752e+07	7.88352e+07	8.80361e+07	9.65844e+07	7.48844e+07
P54709	8.86911e+08	8.41356e+08	8.8253e+08	8.19844e+08	8.72232e+08	7.49108e+08	9.03799e+08	9.38111e+08
P54725	NA	NA	NA	NA	6.66053e+07	NA	NA	NA
P54727	1.2107e+09	1.18099e+09	1.14096e+09	1.20644e+09	1.14983e+09	1.15704e+09	1.09202e+09	1.16607e+09
P54764;Q15375;P54753;P29323	NA	NA	NA	1.61641e+07	NA	NA	NA	NA
P54819	2.44145e+09	2.44318e+09	2.45837e+09	2.39299e+09	2.59211e+09	2.67134e+09	2.56213e+09	2.57904e+09
P54886	2.51886e+09	2.72536e+09	2.49422e+09	2.61111e+09	2.66588e+09	2.61476e+09	2.67597e+09	2.64184e+09
P54920	4.02184e+08	4.41369e+08	4.91184e+08	5.07254e+08	4.67494e+08	4.46773e+08	4.27744e+08	4.31528e+08
P55010	1.01459e+09	1.13459e+09	1.07831e+09	1.05316e+09	1.10025e+09	1.08404e+09	1.03621e+09	1.08481e+09
P55011	6.32306e+07	NA	NA	NA	NA	NA	NA	NA
P55036	5.9488e+08	5.62097e+08	5.41706e+08	5.77848e+08	5.48285e+08	5.4673e+08	5.1597e+08	4.95752e+08
P55039	1.89907e+08	1.71472e+08	1.70451e+08	1.89379e+08	1.82474e+08	1.90994e+08	2.06949e+08	1.92203e+08
P55060	3.77948e+09	3.88846e+09	3.77952e+09	3.82344e+09	3.67061e+09	3.89069e+09	3.66904e+09	3.84455e+09
P55061	1.23224e+07	NA	NA	NA	NA	NA	NA	NA
P55072	5.79944e+09	5.69215e+09	6.11201e+09	5.57904e+09	5.72448e+09	5.98677e+09	5.97887e+09	5.74372e+09
P55081	NA	NA	NA	NA	NA	NA	NA	3.43972e+07
P55084	7.07802e+08	7.26603e+08	7.94378e+08	6.82224e+08	7.91594e+08	7.32264e+08	8.17882e+08	7.4514e+08
P55145	2.79665e+08	NA	NA	NA	NA	NA	NA	NA
P55196	1.30072e+08	9.67615e+07	NA	8.07504e+07	9.95761e+07	9.2755e+07	8.90359e+07	1.11805e+08
P55209	3.18262e+09	3.21258e+09	3.00337e+09	3.10911e+09	3.26965e+09	3.1377e+09	3.06945e+09	2.9699e+09
P55212	NA	5.76676e+07	5.67954e+07	NA	NA	NA	NA	NA
P55263	1.64341e+08	1.61048e+08	1.63106e+08	1.97722e+08	2.00439e+08	1.88936e+08	2.11152e+08	1.78286e+08
P55265	4.43639e+08	3.98723e+08	4.07225e+08	4.18865e+08	4.07116e+08	4.47792e+08	3.78916e+08	4.23211e+08
P55327	NA	NA	NA	NA	NA	5.07988e+07	NA	NA
P55735	3.8161e+08	3.76723e+08	3.5902e+08	3.99461e+08	4.23598e+08	4.28534e+08	3.88497e+08	3.71806e+08
P55769	9.98712e+07	1.14328e+08	1.04227e+08	1.1296e+08	9.37426e+07	NA	1.44053e+08	1.16687e+08
P55786	1.57176e+09	1.44538e+09	1.55535e+09	1.54117e+09	1.54266e+09	1.41737e+09	1.55214e+09	1.49104e+09
P55795	2.29218e+08	2.15058e+08	2.51179e+08	2.42906e+08	2.22021e+08	2.50567e+08	2.40433e+08	2.71362e+08
P55809	2.65126e+08	2.20993e+08	2.2499e+08	2.16637e+08	2.22753e+08	2.16848e+08	2.36139e+08	2.33025e+08
P55884	2.90344e+09	2.87438e+09	2.95565e+09	2.95963e+09	2.94399e+09	3.16856e+09	3.01567e+09	3.21539e+09
P55957	1.24732e+08	1.36045e+08	1.32851e+08	1.35801e+08	1.51482e+08	1.18899e+08	1.30167e+08	1.10518e+08
P56134	2.75923e+08	3.04525e+08	2.86697e+08	NA	2.81433e+08	3.41662e+08	3.29581e+08	3.36994e+08
P56181	NA	NA	NA	NA	NA	NA	NA	1.19832e+07
P56182	NA	NA	NA	NA	NA	4.99333e+07	NA	NA
P56192	1.28643e+09	1.2275e+09	1.29945e+09	1.22152e+09	1.23112e+09	1.22262e+09	1.18004e+09	1.30015e+09
P56270	NA	NA	1.23012e+08	NA	NA	1.86108e+08	2.72438e+08	NA
P56277	NA	NA	NA	NA	NA	NA	4.12116e+07	NA
P56282	NA	NA	NA	NA	NA	NA	6.74466e+06	NA
Q5VTU8;P56381	NA	NA	1.26822e+08	NA	NA	NA	NA	NA
P56385	8.9501e+07	1.06311e+08	8.95679e+07	1.18625e+08	1.04477e+08	1.06199e+08	8.86763e+07	1.06714e+08
P56537	2.53444e+08	2.35623e+08	2.27828e+08	2.31235e+08	1.8601e+08	2.74394e+08	2.57742e+08	2.11321e+08
P56545	2.42091e+08	2.22671e+08	2.11134e+08	2.30745e+08	2.21584e+08	2.35869e+08	2.27591e+08	2.28453e+08
P56556	NA	NA	1.0512e+08	NA	NA	8.66355e+07	NA	NA
P56557	NA	NA	NA	NA	NA	NA	NA	9.59166e+06
P57076	1.25199e+08	1.24924e+08	1.07222e+08	1.20554e+08	1.04589e+08	1.09305e+08	1.19989e+08	1.16558e+08
P57081	5.4744e+07	NA	NA	NA	NA	NA	NA	NA
P57088	2.75636e+08	2.41628e+08	2.44404e+08	2.47682e+08	2.516e+08	2.21151e+08	2.41162e+08	2.69705e+08
P57105	NA	9.90545e+07	NA	9.61151e+07	1.21009e+08	1.14656e+08	NA	1.12904e+08
P57678	3.0531e+08	3.36079e+08	2.90566e+08	3.08963e+08	2.88922e+08	2.89191e+08	3.334e+08	2.96391e+08
P57721	NA	NA	NA	NA	NA	NA	2.17148e+07	NA
P57737	4.45971e+07	3.86449e+07	4.35565e+07	4.47712e+07	4.4516e+07	3.84707e+07	4.37011e+07	5.14171e+07
P57740	1.10084e+08	9.71427e+07	8.67192e+07	8.71663e+07	9.24603e+07	1.09166e+08	1.00406e+08	1.03849e+08
P57772	NA	6.56427e+07	NA	NA	NA	4.80877e+07	NA	NA
P58511	NA	NA	NA	NA	NA	NA	NA	1.21879e+07
P58546	3.97718e+08	3.66168e+08	3.56634e+08	3.49051e+08	3.41973e+08	3.41672e+08	3.87221e+08	4.02146e+08
P59998	1.86562e+08	1.97446e+08	2.13128e+08	2.33713e+08	2.17286e+08	2.12496e+08	1.98411e+08	2.11501e+08
P60033	1.73323e+08	NA	1.6072e+08	1.60032e+08	NA	NA	1.71288e+08	1.73993e+08
P60059	NA	1.18534e+08	1.39215e+08	1.29806e+08	1.23559e+08	1.33567e+08	1.26937e+08	1.32661e+08
P60174	1.51092e+10	1.3552e+10	1.6668e+10	1.50779e+10	1.52255e+10	1.57364e+10	1.49614e+10	1.44332e+10
P60228	1.78146e+09	1.96415e+09	1.79436e+09	1.88309e+09	1.90572e+09	1.87552e+09	1.93084e+09	1.85743e+09
P60468	3.53375e+08	4.20208e+08	4.26727e+08	3.20104e+08	3.99191e+08	3.73679e+08	5.41848e+08	3.68262e+08
P60510	1.97658e+08	1.44882e+08	1.59807e+08	1.66847e+08	1.79273e+08	1.60629e+08	1.74873e+08	1.78236e+08
P60520	2.52789e+08	2.76125e+08	2.80128e+08	2.72222e+08	2.96726e+08	2.70457e+08	2.80034e+08	2.99386e+08
P60602	NA	NA	NA	NA	NA	NA	NA	8.68736e+07
P60660	2.764e+08	2.55469e+08	2.55284e+08	2.52158e+08	2.7622e+08	2.47283e+08	2.79892e+08	2.64943e+08
P60709	6.05013e+10	6.51807e+10	6.5593e+10	6.14608e+10	6.27694e+10	6.16877e+10	6.24696e+10	6.1808e+10
P60842	1.00784e+10	1.12266e+10	1.16001e+10	1.14029e+10	1.14953e+10	1.11688e+10	1.1379e+10	1.06973e+10
P60866	3.11414e+09	3.02634e+09	2.63984e+09	2.66437e+09	2.59759e+09	2.88488e+09	2.31773e+09	2.32925e+09
P60891	2.25685e+09	2.27332e+09	2.29154e+09	2.43985e+09	2.28555e+09	2.38767e+09	2.34062e+09	2.424e+09
P60900	1.08704e+09	1.08697e+09	9.82171e+08	1.05975e+09	1.06753e+09	1.11233e+09	9.86202e+08	1.14501e+09
P60903	2.61295e+08	2.22024e+08	2.46485e+08	2.73691e+08	2.25151e+08	2.50893e+08	2.32533e+08	2.40613e+08
P60953	2.89381e+08	2.74669e+08	2.62217e+08	2.66007e+08	2.74544e+08	2.45473e+08	2.49802e+08	2.61658e+08
P60981	3.91734e+08	4.23908e+08	3.67808e+08	3.66987e+08	3.69937e+08	3.51672e+08	3.26087e+08	3.34368e+08
P60983	NA	2.28131e+08	NA	2.23981e+08	2.84553e+08	2.55008e+08	2.46237e+08	2.45505e+08
P61006	NA	NA	1.58422e+08	NA	NA	1.27079e+08	1.7144e+08	1.75041e+08
P61009	9.42429e+07	1.0091e+08	9.73746e+07	1.04347e+08	1.2042e+08	1.2788e+08	1.22288e+08	1.11496e+08
P61011	3.7646e+08	3.23573e+08	3.65658e+08	4.2524e+08	3.47044e+08	3.53699e+08	3.57839e+08	3.18364e+08
P61019;Q8WUD1	3.49415e+08	3.63701e+08	3.42886e+08	3.82684e+08	4.17389e+08	3.92897e+08	3.88841e+08	4.38346e+08
P61020	NA	NA	NA	NA	NA	NA	NA	2.39505e+07
P61024	NA	NA	NA	NA	1.03644e+08	NA	NA	NA
P61026	5.19354e+08	5.03821e+08	4.79537e+08	5.19175e+08	4.39673e+08	4.94773e+08	5.01112e+08	4.58553e+08
P61077;P62837	3.21418e+08	NA	NA	4.21863e+08	NA	2.83909e+08	NA	3.4497e+08
P61081	3.05816e+08	3.18498e+08	3.88882e+08	3.26609e+08	4.15723e+08	3.3999e+08	3.45452e+08	4.20705e+08
P61086	2.12138e+08	2.18718e+08	2.12283e+08	2.0021e+08	1.91802e+08	2.03713e+08	2.01095e+08	1.88888e+08
P61088;Q5JXB2	1.2899e+09	1.3465e+09	1.52098e+09	1.35152e+09	1.56685e+09	1.69273e+09	1.53665e+09	1.91674e+09
P61106	3.62903e+08	3.0136e+08	3.39861e+08	3.42196e+08	3.4243e+08	3.40386e+08	3.25348e+08	3.00284e+08
P61158	9.82018e+08	1.01095e+09	1.00918e+09	1.03287e+09	1.0591e+09	1.01619e+09	9.10879e+08	1.10428e+09
P61160	6.6333e+08	7.71524e+08	6.96848e+08	7.30536e+08	6.90267e+08	6.93482e+08	7.09723e+08	7.62042e+08
P61163	1.00754e+09	1.10719e+09	1.0623e+09	1.18815e+09	1.07291e+09	1.00858e+09	1.16241e+09	1.08441e+09
P61201	2.32841e+08	2.56187e+08	2.82907e+08	2.41427e+08	2.76779e+08	2.75373e+08	2.61307e+08	2.69765e+08
P61221	1.21318e+09	1.08535e+09	1.08145e+09	1.15558e+09	1.0342e+09	1.16792e+09	1.2013e+09	1.24484e+09
P61224;A6NIZ1	5.12655e+08	4.64097e+08	5.19995e+08	5.22402e+08	4.81831e+08	4.89591e+08	4.60448e+08	4.03434e+08
P61225;Q9Y3L5;P10114	NA	4.35525e+07	NA	NA	NA	NA	NA	NA
P61247	7.75647e+09	8.37413e+09	8.37467e+09	8.08643e+09	8.41607e+09	8.21045e+09	8.64299e+09	8.01686e+09
P61289	1.20365e+09	1.16391e+09	1.27991e+09	1.41057e+09	1.39706e+09	1.28523e+09	1.35849e+09	1.19413e+09
P61313	2.62773e+09	2.50091e+09	2.38679e+09	2.33134e+09	2.39854e+09	2.34563e+09	2.38762e+09	2.38975e+09
P61326	NA	NA	NA	NA	NA	NA	3.39507e+07	NA
P61353	2.50665e+09	2.49272e+09	2.30538e+09	2.57254e+09	2.34489e+09	2.48668e+09	2.43431e+09	2.35611e+09
P61421	7.30827e+07	6.71512e+07	7.11421e+07	7.76689e+07	7.12215e+07	6.85094e+07	7.6562e+07	7.91943e+07
P61457	NA	1.46348e+08	NA	NA	NA	1.4508e+08	1.36933e+08	NA
P61513	6.11156e+08	7.1528e+08	6.1506e+08	6.21183e+08	6.17726e+08	6.94501e+08	NA	6.97988e+08
P61586;P08134	1.34478e+09	1.32284e+09	1.45421e+09	1.36721e+09	1.43811e+09	1.37691e+09	1.14205e+09	1.27889e+09
P61604	5.53614e+09	6.20505e+09	6.23024e+09	5.82184e+09	6.29127e+09	6.17816e+09	6.06334e+09	6.55198e+09
P61619	NA	9.07448e+07	9.24883e+07	NA	NA	NA	NA	NA
P61758	8.14273e+08	7.97093e+08	7.37875e+08	8.19365e+08	8.5191e+08	8.49897e+08	9.44656e+08	8.82533e+08
P61764	6.38995e+07	5.18431e+07	5.39949e+07	NA	6.37825e+07	6.25254e+07	6.11651e+07	5.91294e+07
P61803	NA	NA	NA	NA	NA	2.52644e+07	NA	NA
P61916	1.7376e+08	1.70522e+08	1.75155e+08	1.75949e+08	1.69569e+08	1.78145e+08	NA	1.7551e+08
P61923	4.47877e+08	3.62751e+08	4.01696e+08	4.17266e+08	3.1338e+08	3.76656e+08	3.87413e+08	2.786e+08
P61956	NA	8.20266e+08	7.1694e+08	7.30586e+08	7.66932e+08	6.71593e+08	7.65337e+08	6.31468e+08
P61960	NA	NA	1.12898e+08	NA	NA	NA	1.53077e+08	NA
P61962	1.99574e+08	1.33144e+08	1.52294e+08	1.50839e+08	1.76651e+08	1.65841e+08	1.16464e+08	NA
P61964	2.15532e+08	2.04311e+08	1.99046e+08	1.94454e+08	2.06515e+08	1.80183e+08	2.33789e+08	2.16223e+08
P61966;Q96PC3;P56377	2.74673e+07	NA	NA	NA	NA	NA	NA	NA
P61970	1.03275e+09	1.10355e+09	1.08125e+09	1.1303e+09	1.06265e+09	1.07465e+09	1.09182e+09	1.02191e+09
P61978	1.45147e+10	1.511e+10	1.41954e+10	1.40218e+10	1.48434e+10	1.33517e+10	1.44448e+10	1.34069e+10
P61981	6.24604e+08	6.77821e+08	7.3328e+08	7.01489e+08	7.26511e+08	7.8706e+08	6.58879e+08	6.27324e+08
P62070	NA	NA	NA	NA	NA	NA	NA	2.84251e+07
P62081	4.47837e+09	4.37942e+09	4.49106e+09	4.48032e+09	4.4268e+09	4.38089e+09	4.56852e+09	4.14366e+09
P62136	NA	NA	NA	NA	NA	NA	NA	1.35896e+08
P62140	1.98591e+08	2.42326e+08	2.02876e+08	2.01988e+08	2.28575e+08	1.98313e+08	2.4253e+08	1.89178e+08
P62166	NA	NA	NA	3.60152e+07	NA	NA	NA	NA
P62191	7.2382e+08	7.02339e+08	7.09212e+08	7.60642e+08	7.39132e+08	7.36577e+08	7.33261e+08	7.59576e+08
P62195	1.34508e+09	1.23569e+09	1.27293e+09	1.22882e+09	1.26486e+09	1.18098e+09	1.2644e+09	1.33849e+09
P62241	3.96974e+09	3.89978e+09	3.59118e+09	3.69245e+09	3.69855e+09	3.61177e+09	3.50628e+09	3.82349e+09
P62244	2.18788e+09	2.10326e+09	2.2115e+09	2.10672e+09	1.96313e+09	2.23159e+09	2.11152e+09	1.85444e+09
P62249	2.90562e+09	3.14049e+09	2.90203e+09	2.92496e+09	3.12526e+09	3.40673e+09	3.22228e+09	3.18015e+09
P62253	NA	7.53992e+07	7.18933e+07	7.89269e+07	8.56991e+07	7.96516e+07	7.62936e+07	6.73778e+07
P62256	NA	7.25501e+07	NA	NA	6.57802e+07	NA	NA	7.04387e+07
P62258	1.46259e+10	1.50574e+10	1.44851e+10	1.4968e+10	1.41453e+10	1.45001e+10	1.47578e+10	1.51949e+10
P62263	3.90453e+09	4.20714e+09	3.94577e+09	4.05146e+09	4.01487e+09	3.70138e+09	3.98808e+09	4.01467e+09
P62266	1.6059e+09	2.02723e+09	1.62517e+09	1.75689e+09	1.68716e+09	1.67374e+09	1.68087e+09	1.5159e+09
P62269	3.23691e+09	3.36373e+09	3.33204e+09	3.52968e+09	3.84528e+09	3.45885e+09	3.33774e+09	3.35466e+09
P62273	3.96021e+08	4.81983e+08	4.5704e+08	4.66677e+08	5.24284e+08	4.77237e+08	6.15014e+08	3.998e+08
P62277	4.5006e+09	4.16366e+09	4.51433e+09	4.56315e+09	4.20072e+09	4.53776e+09	4.64134e+09	4.65651e+09
P62280	1.99981e+09	2.29374e+09	2.48253e+09	2.17146e+09	2.37781e+09	2.28174e+09	2.41962e+09	2.42609e+09
P62304	6.08804e+08	7.35733e+08	6.65798e+08	6.91307e+08	6.52935e+08	6.77666e+08	NA	NA
P62306	NA	1.38704e+08	5.78354e+08	5.84533e+08	1.07515e+08	5.08106e+08	1.13203e+08	NA
P62310	NA	NA	NA	5.32714e+07	5.88899e+07	6.37153e+07	NA	6.65521e+07
P62314	1.40115e+09	1.42961e+09	1.36701e+09	1.44464e+09	1.37602e+09	1.56652e+09	1.46737e+09	1.53147e+09
P62316	7.39729e+08	1.18969e+09	1.29827e+09	1.24151e+09	1.26557e+09	1.38849e+09	1.41308e+09	1.47606e+09
P62318	1.39996e+09	1.22882e+09	1.28943e+09	1.32244e+09	1.25134e+09	1.21915e+09	1.27696e+09	1.46738e+09
P62330	8.34132e+07	8.90473e+07	8.97024e+07	8.69974e+07	9.85427e+07	8.7775e+07	8.55366e+07	8.5987e+07
P62333	1.08039e+09	1.01144e+09	1.13202e+09	1.14089e+09	1.01967e+09	1.23755e+09	1.06417e+09	1.09689e+09
P62424	4.31075e+09	4.54775e+09	4.68549e+09	4.73032e+09	4.36624e+09	4.61223e+09	4.6534e+09	4.72111e+09
P62487	NA	NA	NA	NA	NA	NA	NA	2.54091e+07
P62495	1.16088e+09	1.18878e+09	1.14459e+09	1.29337e+09	1.2486e+09	1.20679e+09	1.14114e+09	1.18544e+09
P62633	6.84717e+08	6.92269e+08	7.03683e+08	6.78757e+08	6.46421e+08	5.6488e+08	6.76634e+08	6.8456e+08
P62701	6.50755e+09	6.78589e+09	7.48942e+09	6.93375e+09	6.61165e+09	6.5828e+09	7.90323e+09	6.42609e+09
P67775;P62714	6.39938e+08	6.69298e+08	6.2104e+08	6.2499e+08	7.277e+08	6.36955e+08	7.01336e+08	7.34288e+08
P62750	3.90324e+09	4.20875e+09	3.92358e+09	3.67406e+09	3.44209e+09	3.51375e+09	4.5509e+09	3.62322e+09
P62753	4.1198e+09	4.19703e+09	4.05899e+09	3.94255e+09	4.13792e+09	4.16101e+09	4.36079e+09	4.16333e+09
P62805	3.17944e+09	2.86528e+09	3.27381e+09	3.10831e+09	2.86808e+09	3.05085e+09	3.25338e+09	2.92307e+09
P62820	1.63805e+09	1.38431e+09	1.48416e+09	1.47402e+09	1.45751e+09	1.5049e+09	1.46018e+09	1.52438e+09
P62826	1.25596e+10	1.28887e+10	1.18446e+10	1.22402e+10	1.22299e+10	1.26258e+10	1.08503e+10	1.29526e+10
P62829	3.59876e+09	3.88583e+09	4.1296e+09	3.63839e+09	3.53465e+09	3.80078e+09	3.5793e+09	2.95652e+09
P62834	NA	6.43294e+07	NA	NA	NA	NA	NA	NA
P62841	3.20912e+09	2.88834e+09	2.95751e+09	3.08663e+09	2.89542e+09	2.63454e+09	2.8287e+09	2.49338e+09
P62847	1.37078e+09	1.456e+09	1.45902e+09	1.40308e+09	1.38994e+09	1.3783e+09	1.26147e+09	1.23706e+09
P62851	1.90463e+09	1.88549e+09	1.7272e+09	1.96693e+09	1.84049e+09	1.62577e+09	1.41349e+09	1.96386e+09
P62854;Q5JNZ5	1.553e+09	1.20091e+09	1.48209e+09	1.29107e+09	1.54033e+09	1.55653e+09	1.66913e+09	1.50172e+09
P62857	NA	1.25763e+09	NA	1.43875e+09	1.31282e+09	1.54476e+09	1.48226e+09	1.80462e+09
P62861	7.53614e+08	NA	7.0328e+08	7.71943e+08	NA	9.22803e+08	NA	NA
P62873	2.06342e+08	1.90146e+08	1.87184e+08	1.89279e+08	1.85004e+08	1.78106e+08	NA	1.85045e+08
P62875	NA	NA	NA	NA	NA	NA	NA	7.1466e+07
P62877	NA	NA	NA	NA	NA	NA	NA	2.2406e+08
P62879	5.94523e+08	5.67709e+08	5.56387e+08	5.78857e+08	5.82457e+08	5.75295e+08	5.67634e+08	5.22038e+08
P62888	3.00477e+09	3.31803e+09	3.127e+09	3.51509e+09	3.37482e+09	3.21425e+09	3.39436e+09	3.18414e+09
Q59GN2;P62891	NA	NA	NA	NA	NA	NA	1.42169e+08	NA
P62899	2.04635e+09	2.12632e+09	2.08051e+09	1.92506e+09	1.99453e+09	1.95909e+09	1.98543e+09	1.65577e+09
P62906	3.64014e+09	4.0849e+09	3.85003e+09	3.68815e+09	3.99475e+09	3.92135e+09	4.3933e+09	4.4841e+09
P62910	2.09538e+09	1.76902e+09	2.05567e+09	1.44844e+09	1.75148e+09	1.76978e+09	1.8249e+09	1.39659e+09
P62913	2.86612e+09	2.76256e+09	2.62865e+09	2.66107e+09	2.49771e+09	2.50201e+09	2.50946e+09	2.57205e+09
P62917	6.24535e+09	6.70794e+09	6.71042e+09	6.16617e+09	6.23396e+09	5.71557e+09	6.33933e+09	6.1796e+09
P62937	1.33704e+10	1.48491e+10	1.35493e+10	1.45923e+10	1.46341e+10	1.51677e+10	1.24708e+10	1.45031e+10
P62942	6.30886e+08	6.12103e+08	5.79689e+08	5.20424e+08	5.30219e+08	6.38162e+08	5.4995e+08	6.14216e+08
P62979;P62987;P0CG47;P0CG48	9.9633e+09	1.0169e+10	1.01654e+10	9.19704e+09	9.26219e+09	8.91271e+09	9.53923e+09	9.21249e+09
P62993	3.50457e+08	3.38809e+08	3.28579e+08	3.68685e+08	3.66157e+08	3.58744e+08	3.43811e+08	3.97434e+08
P62995	NA	2.12581e+08	1.93321e+08	1.73991e+08	NA	2.04376e+08	1.98158e+08	2.23221e+08
P63000	8.60045e+08	8.3074e+08	8.27657e+08	7.73611e+08	8.17403e+08	7.72372e+08	9.34285e+08	7.47256e+08
P63010	5.75795e+08	5.44889e+08	5.36679e+08	6.04537e+08	5.6626e+08	5.86759e+08	5.69113e+08	5.28737e+08
P63027	NA	NA	NA	NA	NA	2.26581e+07	NA	NA
P63092;Q5JWF2	1.5001e+08	1.58106e+08	1.22766e+08	1.41867e+08	1.15329e+08	1.41905e+08	1.21923e+08	1.06524e+08
P63098	4.48472e+07	4.33968e+07	NA	NA	NA	NA	NA	NA
P63104	6.883e+09	6.94068e+09	6.44892e+09	6.41797e+09	6.18265e+09	6.16906e+09	6.2422e+09	6.11051e+09
P63151	1.83714e+08	1.70744e+08	1.8525e+08	2.19055e+08	1.99433e+08	2.00706e+08	1.90339e+08	1.816e+08
P63167	7.09717e+08	5.72824e+08	6.0796e+08	6.73222e+08	5.88574e+08	8.11154e+08	5.84791e+08	5.06204e+08
P63172	1.04476e+08	8.33278e+07	9.86884e+07	7.89619e+07	6.89322e+07	6.71504e+07	8.82135e+07	9.19662e+07
P63173	1.46854e+09	1.47996e+09	1.60023e+09	1.57754e+09	1.696e+09	1.54259e+09	1.54668e+09	1.5118e+09
P63208	NA	1.0807e+08	NA	1.08993e+08	1.22045e+08	1.14566e+08	9.08772e+07	NA
P63218	NA	NA	NA	NA	NA	NA	NA	2.53252e+07
P63220	1.26062e+09	1.25157e+09	1.39411e+09	1.34143e+09	1.43425e+09	1.37711e+09	1.30167e+09	1.31263e+09
P63241;Q6IS14	7.44989e+09	7.40809e+09	8.11995e+09	8.23491e+09	7.52168e+09	7.38565e+09	7.67646e+09	7.46238e+09
P63244	8.87e+09	8.99572e+09	9.25796e+09	8.98421e+09	8.72812e+09	9.49439e+09	8.19431e+09	9.11475e+09
P63261	NA	1.58804e+08	5.84118e+08	4.94335e+08	NA	7.54924e+08	NA	NA
P63279	6.08209e+08	5.92701e+08	6.52051e+08	5.97472e+08	6.10044e+08	5.67106e+08	5.75139e+08	4.63345e+08
P67809	2.6842e+09	2.63204e+09	2.74511e+09	2.59902e+09	2.83486e+09	2.5029e+09	2.5518e+09	2.66859e+09
P67812	NA	8.04292e+07	8.81774e+07	NA	NA	9.8476e+07	9.35217e+07	NA
P67870	5.55331e+08	3.85014e+08	4.31725e+08	4.69425e+08	4.5084e+08	4.07941e+08	4.71295e+08	3.76778e+08
P68032;P63267;P62736;P68133	9.06552e+09	6.40079e+09	9.11852e+09	7.67316e+09	9.45504e+09	8.09858e+09	8.82094e+09	2.71971e+09
P68036;A0A1B0GUS4	1.87317e+09	1.55619e+09	1.76844e+09	1.70913e+09	1.65037e+09	1.68828e+09	1.53148e+09	1.64768e+09
P68104;Q5VTE0	5.4485e+10	4.86896e+10	5.31337e+10	5.34173e+10	4.96992e+10	5.04397e+10	4.90903e+10	5.23236e+10
P68363	6.65722e+09	6.48925e+09	7.05146e+09	6.53457e+09	7.13373e+09	7.54113e+09	5.8701e+09	6.68407e+09
P68366	NA	NA	NA	NA	NA	NA	NA	3.36345e+06
P68371	3.59667e+10	3.31742e+10	3.56899e+10	3.68715e+10	3.506e+10	3.59258e+10	3.52856e+10	3.6337e+10
P68400;Q8NEV1	1.17428e+09	1.2179e+09	1.27519e+09	1.26689e+09	1.25836e+09	1.2424e+09	1.19644e+09	1.37333e+09
P68402	6.48969e+08	5.31786e+08	5.94723e+08	5.90018e+08	5.62978e+08	5.33111e+08	5.99153e+08	5.77397e+08
P68431;Q16695;Q6NXT2	NA	NA	NA	NA	NA	NA	1.34715e+07	NA
P69905	NA	NA	NA	NA	NA	NA	NA	1.73074e+08
P78310	NA	NA	NA	NA	7.70326e+07	NA	NA	7.21389e+07
P78316	6.15186e+07	7.05321e+07	NA	5.96623e+07	6.01722e+07	7.5168e+07	6.16999e+07	6.75714e+07
P78318	NA	NA	6.09551e+07	NA	6.14688e+07	NA	NA	NA
P78330	4.84945e+08	6.39229e+08	5.19877e+08	5.21173e+08	5.98776e+08	5.44515e+08	5.54903e+08	5.62901e+08
P78344	7.7647e+08	7.95435e+08	7.77586e+08	7.81255e+08	7.82337e+08	8.36425e+08	7.21117e+08	7.79962e+08
P78346	9.85026e+07	1.24348e+08	1.166e+08	1.27618e+08	1.33213e+08	1.20254e+08	1.06366e+08	1.10977e+08
P78347	1.73105e+09	1.77083e+09	1.69047e+09	1.72452e+09	1.75005e+09	1.71459e+09	1.67844e+09	1.67513e+09
P78362	NA	2.35835e+07	NA	1.96073e+07	NA	NA	2.17574e+07	NA
P78371	1.12475e+10	1.08919e+10	1.11444e+10	1.11281e+10	1.09354e+10	1.10946e+10	1.07946e+10	1.08521e+10
P78406	2.33665e+08	2.5099e+08	2.3368e+08	2.41747e+08	2.67004e+08	2.47599e+08	2.64204e+08	2.75914e+08
P78417	7.29745e+08	7.87589e+08	7.03182e+08	7.46713e+08	8.09792e+08	8.36109e+08	7.83081e+08	7.56551e+08
P78527	5.60452e+09	5.74169e+09	5.65018e+09	5.93375e+09	5.83463e+09	5.96284e+09	5.93005e+09	5.92991e+09
P78540	NA	NA	3.23688e+07	3.02048e+07	NA	NA	NA	NA
P80303	7.10809e+07	4.90748e+07	6.78486e+07	6.17746e+07	7.47067e+07	NA	5.76507e+07	6.04841e+07
P80404	NA	NA	NA	NA	NA	NA	2.55392e+06	NA
P82650	1.80231e+08	NA	1.78808e+08	1.95204e+08	2.18007e+08	2.06493e+08	2.21352e+08	2.46563e+08
P82663	5.22837e+07	NA	NA	NA	NA	NA	NA	NA
P82664	5.22163e+07	4.91668e+07	5.02417e+07	NA	NA	NA	NA	NA
P82673	1.11791e+08	1.13428e+08	1.06122e+08	1.3793e+08	1.20044e+08	1.10719e+08	1.21923e+08	1.47327e+08
P82675	NA	NA	5.57624e+07	NA	NA	NA	NA	NA
P82909	NA	NA	NA	NA	NA	NA	3.36469e+07	NA
P82912	NA	3.22602e+07	NA	NA	NA	NA	NA	NA
P82921	NA	7.38908e+07	NA	NA	NA	NA	7.3478e+07	7.64119e+07
P82930	2.00308e+08	2.60666e+08	2.33425e+08	2.39558e+08	2.53124e+08	2.57362e+08	2.3545e+08	3.02451e+08
P82932	1.06402e+08	1.1538e+08	NA	1.23022e+08	1.24972e+08	NA	1.19715e+08	1.08381e+08
P82933	8.28445e+07	6.79075e+07	6.90682e+07	NA	8.11072e+07	6.52276e+07	7.40583e+07	8.44396e+07
P82979	5.58169e+08	5.52806e+08	5.14623e+08	5.61321e+08	5.31611e+08	5.65474e+08	5.73347e+08	4.53192e+08
P83436	1.46646e+07	NA	NA	NA	NA	NA	NA	NA
P83731	1.65959e+09	1.42648e+09	1.53188e+09	1.503e+09	1.44837e+09	1.26535e+09	1.36173e+09	1.1483e+09
P83876	NA	NA	1.12515e+08	NA	NA	NA	NA	NA
P83916	6.64104e+07	NA	NA	NA	6.26851e+07	NA	6.44315e+07	NA
P84022;Q15796;O15198	2.35004e+07	NA	NA	NA	NA	NA	NA	NA
P84077;P61204	4.60005e+09	4.17064e+09	4.25774e+09	4.57284e+09	4.3509e+09	4.36783e+09	4.2273e+09	4.49109e+09
P84085	3.68887e+08	3.65086e+08	3.10049e+08	NA	NA	2.78053e+08	3.64463e+08	2.98867e+08
P84090	7.83864e+08	8.79149e+08	7.22419e+08	7.41227e+08	7.97517e+08	7.40602e+08	8.22632e+08	7.36903e+08
P84095	8.11951e+07	7.72232e+07	7.30943e+07	NA	9.95761e+07	8.40481e+07	NA	NA
P84098	1.47787e+09	1.8777e+09	1.90385e+09	1.42496e+09	1.65982e+09	1.56504e+09	2.09167e+09	1.55933e+09
P84103	4.83328e+08	5.75382e+08	4.96408e+08	5.32334e+08	5.34354e+08	5.1139e+08	4.3452e+08	6.09144e+08
P84157	NA	NA	NA	NA	NA	NA	NA	2.65352e+07
P84243	1.62356e+09	1.4933e+09	1.63135e+09	1.56315e+09	1.63391e+09	1.33696e+09	1.7538e+09	1.34268e+09
P85037	5.55152e+07	5.66334e+07	NA	5.84293e+07	5.89834e+07	NA	5.98728e+07	5.72874e+07
P86791;P86790	NA	NA	NA	NA	NA	2.61872e+07	NA	NA
P98170	NA	NA	NA	NA	1.17646e+07	NA	NA	NA
P98175	NA	NA	NA	NA	NA	NA	1.04229e+08	1.05306e+08
P98179	1.85352e+08	1.39604e+08	1.18573e+08	1.16567e+08	1.23976e+08	NA	9.52607e+07	NA
P98194	NA	NA	NA	1.51889e+07	NA	NA	NA	NA
P99999	9.50915e+08	9.89312e+08	1.14793e+09	1.20494e+09	1.11966e+09	1.06535e+09	1.18591e+09	1.02501e+09
Q00013	NA	9.63389e+07	9.78331e+07	7.98831e+07	1.00435e+08	8.5416e+07	NA	NA
Q00059	2.55866e+08	2.20305e+08	2.22692e+08	2.11941e+08	4.3133e+08	2.47095e+08	2.73684e+08	2.13717e+08
Q00169	NA	8.03028e+07	NA	NA	NA	NA	NA	NA
Q00325	1.58595e+09	1.69541e+09	1.6232e+09	1.58134e+09	1.69376e+09	1.69481e+09	1.71815e+09	1.58209e+09
Q00341	1.53633e+09	1.57378e+09	1.50065e+09	1.58024e+09	1.61908e+09	1.48206e+09	1.56308e+09	1.54255e+09
Q00403	6.76162e+07	5.08098e+07	5.97345e+07	4.83333e+07	5.99274e+07	NA	5.64798e+07	6.73728e+07
Q00534	NA	3.17709e+07	3.87163e+07	3.26889e+07	3.38701e+07	2.6839e+07	NA	NA
Q00535	3.74475e+08	3.63479e+08	3.76175e+08	3.82764e+08	4.19442e+08	3.77714e+08	3.92042e+08	3.5741e+08
Q00536	NA	NA	NA	NA	NA	NA	NA	6.43677e+06
Q00577	9.33001e+07	9.80101e+07	8.54102e+07	8.27079e+07	9.33971e+07	8.04933e+07	NA	8.54429e+07
Q00587	NA	NA	NA	4.76539e+07	NA	NA	NA	NA
Q00610	1.03702e+10	1.01498e+10	1.05454e+10	1.05506e+10	1.06976e+10	1.04725e+10	1.06285e+10	1.04917e+10
Q00613	NA	NA	NA	NA	NA	3.58724e+07	NA	NA
Q00653	NA	NA	NA	9.22222e+06	NA	NA	NA	NA
Q00688	1.41961e+09	1.31516e+09	1.51008e+09	1.54407e+09	1.46117e+09	1.35773e+09	1.60825e+09	1.42724e+09
Q00765	NA	NA	NA	NA	NA	NA	NA	1.50512e+08
Q00796	NA	3.03463e+08	NA	2.75759e+08	2.42536e+08	2.56986e+08	2.88998e+08	2.54719e+08
Q00839	9.1861e+09	9.29448e+09	8.65414e+09	8.45084e+09	8.68839e+09	8.52063e+09	8.61575e+09	8.79877e+09
Q01082	1.14738e+09	1.03652e+09	1.02233e+09	9.74441e+08	1.12758e+09	1.0703e+09	9.75365e+08	1.04687e+09
Q01085	NA	8.41397e+07	NA	NA	NA	NA	NA	NA
Q01105	6.02274e+09	5.93399e+09	5.78354e+09	6.05626e+09	6.06823e+09	5.93178e+09	5.66561e+09	5.66095e+09
Q01130;Q9BRL6	NA	1.18565e+09	1.07674e+09	1.04936e+09	8.65109e+08	1.06159e+09	1.25124e+09	8.91788e+08
Q01433	NA	NA	NA	NA	9.87825e+07	NA	NA	NA
Q01469	NA	4.01302e+08	NA	3.65238e+08	NA	NA	4.15306e+08	NA
Q01518	2.33734e+09	2.34692e+09	2.34397e+09	2.22422e+09	2.14248e+09	2.28282e+09	2.27439e+09	2.27085e+09
Q01581	8.0149e+07	NA	NA	7.52508e+07	NA	NA	8.87938e+07	9.18823e+07
Q01650	1.56888e+08	1.23195e+08	NA	NA	NA	1.43636e+08	1.43253e+08	1.03549e+08
Q01658	NA	NA	1.68448e+07	NA	NA	NA	NA	NA
Q01780	8.80004e+07	9.1956e+07	1.06014e+08	1.03317e+08	1.03562e+08	9.64958e+07	9.11881e+07	1.16258e+08
Q01813	8.00835e+08	6.82249e+08	7.29676e+08	7.53268e+08	7.8886e+08	6.90732e+08	6.59963e+08	7.04138e+08
Q01844	5.06769e+08	4.77271e+08	4.9246e+08	4.39339e+08	4.32001e+08	4.24212e+08	6.30115e+08	4.98866e+08
Q01968	NA	6.52363e+07	NA	NA	NA	NA	NA	6.23171e+07
Q01970	NA	5.37792e+07	NA	NA	NA	NA	NA	NA
Q02218	1.31144e+08	1.15724e+08	1.38242e+08	1.22892e+08	1.2989e+08	1.27266e+08	1.32375e+08	1.30594e+08
Q02224	NA	NA	NA	NA	NA	NA	NA	2.44966e+07
Q02241	1.32672e+07	NA	NA	NA	NA	NA	NA	NA
Q02252	NA	NA	NA	NA	3.01227e+07	NA	NA	NA
Q02543	2.66932e+09	2.61111e+09	2.64132e+09	2.48891e+09	2.40951e+09	2.62169e+09	2.63201e+09	2.98946e+09
Q02750	2.51658e+08	2.68926e+08	NA	1.64588e+08	9.12765e+07	1.58294e+08	2.52648e+08	4.05531e+08
Q02790	5.31531e+09	5.49065e+09	5.30797e+09	5.19225e+09	5.33043e+09	6.06026e+09	5.31163e+09	5.36634e+09
Q02809	NA	NA	6.28876e+07	NA	8.59226e+07	NA	NA	NA
Q02818	NA	NA	NA	NA	NA	NA	NA	5.68342e+06
Q02878	6.71131e+09	7.72292e+09	6.69667e+09	7.03897e+09	7.2707e+09	6.73255e+09	8.19249e+09	6.18629e+09
Q02952	1.81799e+08	1.72625e+08	1.85024e+08	1.71643e+08	1.93112e+08	1.98352e+08	2.28259e+08	2.38746e+08
Q02978	6.77929e+08	6.17462e+08	6.64983e+08	6.47762e+08	6.61897e+08	6.26926e+08	6.30865e+08	6.37527e+08
Q03111	NA	NA	NA	1.56435e+08	NA	NA	NA	NA
Q03135	NA	NA	NA	NA	NA	NA	NA	2.07507e+07
Q03252	3.97361e+08	4.21411e+08	3.55995e+08	3.47312e+08	3.87861e+08	3.51345e+08	4.46764e+08	3.31243e+08
Q03518	NA	NA	NA	NA	NA	NA	4.85059e+06	NA
Q03701	NA	NA	5.10568e+07	NA	5.11654e+07	NA	4.76673e+07	5.45879e+07
Q04206	NA	7.69684e+07	NA	NA	NA	NA	NA	NA
Q04323	2.10481e+08	1.95737e+08	1.69548e+08	1.76988e+08	1.8037e+08	1.62745e+08	1.87068e+08	1.66585e+08
Q04637	3.11007e+09	2.97963e+09	3.05571e+09	3.0049e+09	3.06704e+09	2.99843e+09	3.09163e+09	2.8443e+09
Q04724;Q04727;Q04725	NA	NA	NA	1.81835e+07	NA	NA	NA	NA
Q04726	NA	NA	NA	5.40857e+07	NA	NA	NA	NA
Q04760	2.69403e+09	2.85972e+09	2.55451e+09	2.73661e+09	2.74788e+09	2.72188e+09	2.85929e+09	2.56307e+09
Q04837	1.59081e+09	1.50392e+09	1.52334e+09	1.68205e+09	1.43099e+09	1.36158e+09	1.47244e+09	1.32611e+09
Q04912	NA	NA	NA	NA	NA	NA	NA	6.19717e+07
Q04917	7.33814e+08	7.49999e+08	7.50778e+08	7.48501e+08	7.19531e+08	6.56252e+08	7.63149e+08	7.23625e+08
Q05048	NA	NA	NA	NA	NA	NA	9.01632e+07	NA
Q05397	NA	NA	NA	NA	2.71384e+07	NA	NA	NA
Q05519	2.28077e+08	2.86164e+08	2.58868e+08	2.82344e+08	3.02822e+08	2.84502e+08	2.17746e+08	3.11665e+08
Q05639	3.78643e+08	4.02535e+08	3.68574e+08	4.04097e+08	4.36004e+08	3.51187e+08	4.19651e+08	4.21145e+08
Q05655	1.08982e+07	NA	NA	NA	NA	NA	NA	NA
Q05682	1.79546e+08	1.74566e+08	1.57028e+08	1.48521e+08	1.82453e+08	1.50184e+08	1.72767e+08	1.48325e+08
Q05707	NA	NA	NA	NA	NA	NA	NA	5.15649e+07
Q05952	NA	NA	NA	NA	1.78663e+07	NA	NA	NA
Q06124	2.34468e+08	2.61414e+08	2.62079e+08	2.53947e+08	2.52982e+08	2.15305e+08	2.29809e+08	2.27415e+08
Q06136	NA	NA	NA	NA	NA	2.46126e+07	NA	NA
Q06203	2.65661e+08	2.59928e+08	1.76628e+08	2.33393e+08	2.11829e+08	1.99955e+08	2.10494e+08	2.03434e+08
Q06210	5.51797e+08	4.7255e+08	4.64052e+08	4.68285e+08	4.02087e+08	4.51352e+08	4.86781e+08	5.11545e+08
Q06265	NA	NA	NA	NA	NA	NA	8.31707e+07	NA
Q06323	2.61414e+08	2.87711e+08	2.97656e+08	3.10901e+08	2.9892e+08	2.72881e+08	2.16156e+08	2.94194e+08
Q06546	6.02264e+07	NA	NA	7.17876e+07	6.71885e+07	5.83139e+07	NA	8.06099e+07
Q06587	NA	NA	NA	NA	NA	NA	1.68888e+07	NA
Q06787	2.05618e+08	NA	2.00608e+08	2.05546e+08	1.79029e+08	2.20508e+08	NA	2.04752e+08
Q06830	1.57861e+10	1.61493e+10	1.59708e+10	1.47332e+10	1.51625e+10	1.55574e+10	1.67034e+10	1.73364e+10
Q07020	3.86047e+09	3.6722e+09	3.61455e+09	3.90847e+09	3.99089e+09	4.22263e+09	3.29693e+09	4.24319e+09
Q07021	4.14878e+09	3.71678e+09	4.06174e+09	4.255e+09	4.05033e+09	4.1978e+09	3.80232e+09	3.92422e+09
Q07065	5.11871e+08	3.9752e+08	4.74245e+08	4.43675e+08	4.60818e+08	4.33628e+08	4.58888e+08	4.72869e+08
Q07617	NA	NA	NA	NA	NA	NA	2.36757e+06	NA
Q07666	5.9096e+08	6.30241e+08	6.63226e+08	6.48861e+08	6.72861e+08	6.49339e+08	6.89355e+08	5.60385e+08
Q07812	2.18758e+08	1.68025e+08	1.93577e+08	1.85672e+08	2.09584e+08	1.34566e+08	1.65373e+08	1.67034e+08
Q07864	NA	NA	3.3615e+07	NA	NA	NA	NA	NA
Q07866	3.09032e+08	3.27101e+08	3.09342e+08	3.23172e+08	3.68656e+08	2.92514e+08	3.76839e+08	3.43104e+08
Q07955	1.4082e+09	1.37077e+09	1.2587e+09	1.2468e+09	1.38771e+09	1.28196e+09	1.39982e+09	1.35586e+09
Q07960	1.593e+08	1.71108e+08	1.95325e+08	2.10442e+08	1.95693e+08	2.09104e+08	2.26254e+08	1.83697e+08
Q08170	8.66268e+07	NA	7.79266e+07	NA	NA	NA	NA	NA
Q08209;P48454;P16298	1.08684e+08	1.11679e+08	1.21893e+08	1.07214e+08	9.55107e+07	9.24741e+07	1.16991e+08	9.83137e+07
Q08211	4.30439e+09	4.34322e+09	4.39876e+09	4.48351e+09	4.30883e+09	4.16952e+09	4.24128e+09	4.27175e+09
Q08257	NA	NA	NA	NA	NA	NA	NA	5.67313e+07
Q08378	NA	NA	NA	NA	2.34245e+07	NA	NA	NA
Q08379	3.87347e+07	4.33645e+07	5.40145e+07	4.38799e+07	NA	4.3617e+07	NA	4.6017e+07
Q08380	NA	NA	NA	NA	NA	NA	1.63054e+07	NA
Q08752	NA	1.28998e+08	1.19909e+08	1.09143e+08	NA	1.22647e+08	NA	NA
Q08945	1.2113e+09	1.29211e+09	1.28246e+09	1.28887e+09	1.28731e+09	1.30778e+09	1.29357e+09	1.38461e+09
Q08AM6	1.9739e+07	2.47998e+07	NA	NA	2.18383e+07	1.56524e+07	NA	1.69021e+07
Q08J23	8.28515e+08	8.00682e+08	8.17671e+08	7.66007e+08	7.86208e+08	7.7438e+08	8.09688e+08	7.77107e+08
Q09028	2.94195e+09	2.88419e+09	2.87552e+09	2.89828e+09	3.17861e+09	2.72584e+09	2.91044e+09	2.89113e+09
Q09161	6.35352e+08	6.47641e+08	6.28739e+08	7.57314e+08	6.78287e+08	6.54452e+08	6.20311e+08	6.55348e+08
Q09666	4.48423e+08	4.96683e+08	4.72261e+08	4.80546e+08	5.32058e+08	5.08057e+08	5.09144e+08	4.67478e+08
Q0VDF9	1.65036e+08	1.32416e+08	1.3727e+08	1.54407e+08	1.62131e+08	1.1791e+08	1.58769e+08	1.44442e+08
Q0VDG4	NA	NA	NA	NA	NA	NA	NA	4.55099e+06
Q0VGL1	NA	NA	NA	NA	NA	NA	7.0634e+07	NA
Q10471	1.07642e+08	1.40939e+08	1.18122e+08	1.38659e+08	1.32207e+08	1.25664e+08	1.38148e+08	1.09439e+08
Q10567	1.60044e+09	1.55366e+09	1.53767e+09	1.55656e+09	1.50537e+09	1.49452e+09	1.51801e+09	1.48904e+09
Q10570	8.44543e+07	7.45621e+07	6.37272e+07	6.84573e+07	7.66638e+07	7.96802e+07	7.10158e+07	7.70877e+07
Q10713	3.33317e+08	4.39327e+08	3.72001e+08	3.8802e+08	3.58333e+08	3.77289e+08	4.54908e+08	4.21963e+08
Q12765	1.26936e+08	1.08495e+08	1.06142e+08	1.02618e+08	1.17564e+08	1.00363e+08	9.14444e+07	1.05586e+08
Q12768	NA	NA	NA	NA	NA	NA	NA	2.94943e+07
Q12769	1.44621e+08	1.29747e+08	1.26871e+08	1.28587e+08	1.32054e+08	1.05526e+08	1.22136e+08	1.09549e+08
Q12788	NA	6.29574e+07	5.5024e+07	5.1262e+07	6.66093e+07	5.59292e+07	5.61567e+07	5.9335e+07
Q12789	NA	NA	7.32072e+07	7.65688e+07	7.47393e+07	6.01259e+07	NA	NA
Q12792	2.38141e+08	2.49444e+08	2.30646e+08	2.35262e+08	2.34458e+08	2.42426e+08	2.33161e+08	1.74732e+08
Q12797	NA	3.97551e+07	NA	NA	NA	NA	NA	NA
Q12800;Q9NZI6	2.06769e+07	NA	NA	NA	NA	NA	NA	NA
Q12824	NA	NA	NA	NA	NA	1.7768e+07	NA	NA
Q12834	NA	4.02535e+07	NA	NA	NA	NA	NA	NA
Q12846	NA	NA	NA	NA	NA	NA	NA	5.89058e+07
Q12849	5.22738e+08	4.955e+08	4.71976e+08	4.82504e+08	4.679e+08	4.7426e+08	4.73999e+08	4.27894e+08
Q12874	6.32226e+08	7.10002e+08	6.71445e+08	7.14599e+08	6.94118e+08	6.72444e+08	7.46012e+08	8.04522e+08
Q12894	1.05747e+07	NA	NA	NA	NA	NA	NA	NA
Q12899	NA	NA	NA	NA	NA	NA	NA	1.50272e+07
Q12904	5.27026e+08	5.51411e+08	5.61267e+08	6.16787e+08	5.84418e+08	5.88717e+08	5.27517e+08	6.04163e+08
Q12905	2.25606e+09	2.23531e+09	2.32384e+09	2.48032e+09	2.32741e+09	2.28599e+09	2.28563e+09	2.33844e+09
Q12906	3.27343e+09	3.38466e+09	3.09607e+09	2.98202e+09	3.17221e+09	3.15688e+09	3.23737e+09	2.92068e+09
Q12907	3.79e+08	4.2222e+08	3.90934e+08	3.46023e+08	3.99323e+08	4.02353e+08	3.90259e+08	4.51145e+08
Q12931	2.33575e+09	2.11449e+09	2.25579e+09	2.18715e+09	2.13557e+09	2.29163e+09	2.29059e+09	2.18949e+09
Q12933	NA	1.39574e+07	NA	NA	NA	NA	NA	NA
Q12962	3.57752e+07	NA	NA	NA	NA	NA	NA	NA
Q12965	NA	NA	NA	NA	6.66906e+06	NA	NA	NA
Q12972	2.11136e+08	1.41879e+08	1.81106e+08	1.40128e+08	1.42784e+08	1.52093e+08	1.58071e+08	1.78945e+08
Q12974	6.83169e+07	7.61626e+07	NA	NA	8.6324e+07	1.25387e+08	9.66817e+07	1.08371e+08
Q12981	NA	NA	4.81659e+07	NA	NA	NA	NA	NA
Q12996	5.87059e+07	8.32206e+07	8.041e+07	7.23881e+07	9.05663e+07	5.957e+07	6.48761e+07	8.21224e+07
Q13011	3.57633e+08	3.5904e+08	3.30592e+08	3.29876e+08	3.18582e+08	3.19229e+08	3.22552e+08	3.31782e+08
Q13043	NA	NA	2.4353e+07	NA	NA	1.9674e+07	NA	NA
Q13045	7.33189e+07	5.56365e+07	6.45629e+07	5.47212e+07	6.79445e+07	6.09795e+07	6.35706e+07	7.62711e+07
Q13049	2.58933e+07	NA	NA	NA	NA	NA	NA	NA
Q13057	8.85522e+07	7.05715e+07	8.53444e+07	7.54177e+07	8.52296e+07	NA	NA	8.31957e+07
Q13084	NA	8.30346e+07	NA	8.48382e+07	7.41337e+07	7.75705e+07	7.17005e+07	NA
Q13085	8.17935e+07	7.02227e+07	6.86842e+07	6.02688e+07	9.15204e+07	1.00393e+08	6.26368e+07	NA
Q13098	NA	2.87347e+08	NA	2.30196e+08	2.42049e+08	2.34711e+08	2.33779e+08	2.3651e+08
Q13111	NA	6.8505e+06	NA	NA	NA	NA	NA	NA
Q13112	NA	2.14664e+07	2.48567e+07	NA	NA	NA	NA	NA
Q13123	NA	NA	NA	NA	NA	NA	1.27514e+08	1.03449e+08
Q13126	4.72897e+08	4.46687e+08	4.19293e+08	4.26909e+08	3.89162e+08	4.00117e+08	4.1161e+08	4.67338e+08
Q13131	NA	NA	NA	NA	NA	3.91097e+07	NA	NA
Q13136;O75334	NA	NA	NA	NA	NA	NA	2.27783e+07	NA
Q13137	NA	NA	NA	NA	NA	NA	1.15634e+07	NA
Q13144	NA	NA	NA	NA	NA	2.55838e+07	NA	NA
Q13148	6.778e+08	7.02369e+08	6.96839e+08	6.77818e+08	7.36185e+08	6.57716e+08	7.24702e+08	7.23376e+08
Q13151	1.34845e+09	1.49755e+09	1.422e+09	1.48351e+09	1.67466e+09	1.60559e+09	1.41764e+09	1.98353e+09
Q13153	NA	NA	1.13487e+07	NA	NA	NA	NA	NA
Q13155	4.9225e+08	4.39529e+08	4.8269e+08	4.7545e+08	5.0632e+08	4.92518e+08	4.70647e+08	5.44611e+08
Q13158	5.63717e+07	5.83147e+07	NA	NA	NA	NA	NA	NA
Q13162	2.46894e+09	2.04432e+09	2.09396e+09	2.13899e+09	2.02064e+09	2.27897e+09	2.11892e+09	2.33964e+09
Q13177	1.30776e+08	1.71017e+08	1.41542e+08	1.6211e+08	1.72902e+08	1.57671e+08	1.60056e+08	1.66046e+08
Q13185	1.30627e+09	1.25227e+09	1.23149e+09	1.14848e+09	1.22594e+09	1.13884e+09	1.20546e+09	1.06354e+09
Q13188	NA	NA	NA	NA	NA	7.25558e+06	NA	NA
Q13190	1.31789e+07	NA	NA	NA	NA	NA	NA	NA
Q13200	1.79337e+09	1.7219e+09	1.72945e+09	1.6275e+09	1.70829e+09	1.73605e+09	1.80079e+09	1.66046e+09
Q13206	8.77205e+06	NA	NA	NA	NA	NA	NA	NA
Q13217	NA	NA	2.43962e+07	NA	NA	NA	NA	NA
Q13228	NA	NA	NA	5.29976e+07	NA	NA	NA	NA
Q13232	NA	NA	NA	NA	NA	NA	NA	2.73449e+07
Q13242	1.68023e+08	3.70364e+08	3.31299e+08	2.84193e+08	3.57459e+08	4.4247e+08	3.57191e+08	4.58922e+08
Q13243	3.27829e+08	3.06062e+08	3.33754e+08	2.52048e+08	2.93789e+08	3.10644e+08	3.32144e+08	3.43812e+08
Q13247	NA	NA	NA	2.52058e+08	NA	NA	NA	NA
Q13257	3.67587e+08	3.75318e+08	3.21891e+08	3.66087e+08	3.62854e+08	3.07855e+08	3.41978e+08	3.59576e+08
Q13263	5.26956e+09	5.42129e+09	5.3171e+09	5.13559e+09	5.29883e+09	5.33645e+09	5.01072e+09	5.28208e+09
Q13283	2.2632e+09	2.12328e+09	2.24234e+09	1.9978e+09	2.09889e+09	2.09163e+09	2.24957e+09	2.19627e+09
Q13308	5.23721e+07	NA	NA	NA	NA	NA	NA	NA
Q13310	8.22759e+08	8.6454e+08	9.00746e+08	8.42946e+08	9.47394e+08	8.54486e+08	8.38239e+08	8.21534e+08
Q13325	NA	5.83653e+07	4.92716e+07	5.75899e+07	NA	4.5883e+07	6.66151e+07	3.98772e+07
Q13330	NA	NA	NA	NA	6.20978e+07	NA	NA	NA
Q13347	2.28742e+09	2.21397e+09	2.08267e+09	2.05735e+09	2.37313e+09	2.08382e+09	2.20491e+09	2.26845e+09
Q13356	NA	NA	1.86487e+07	NA	NA	NA	NA	NA
Q13362	NA	NA	NA	NA	NA	NA	NA	2.14336e+07
Q13363	2.57166e+08	2.62729e+08	3.01918e+08	2.88289e+08	2.54659e+08	2.85808e+08	2.50288e+08	3.29895e+08
Q13371	NA	NA	NA	NA	NA	NA	NA	1.52688e+07
Q13395	NA	NA	NA	NA	NA	NA	2.05673e+07	NA
Q13404	1.87327e+08	2.41234e+08	NA	NA	NA	NA	1.90045e+08	NA
Q13405	1.17864e+08	9.91051e+07	9.4954e+07	1.01169e+08	1.03288e+08	9.41437e+07	1.12038e+08	NA
Q13409	9.76808e+08	1.1084e+09	9.37089e+08	1.09462e+09	1.10655e+09	9.74631e+08	1.08574e+09	1.00804e+09
Q13416	NA	4.15466e+07	NA	NA	4.56632e+07	NA	NA	NA
Q13418	NA	NA	NA	NA	NA	NA	3.53535e+07	NA
Q13423	2.40135e+08	2.42144e+08	2.15759e+08	2.68995e+08	NA	3.06678e+08	2.50359e+08	2.86327e+08
Q13425	2.5791e+07	NA	NA	NA	NA	NA	NA	NA
Q13426	NA	NA	NA	1.21623e+07	NA	NA	NA	NA
Q13427	4.22202e+07	NA	NA	NA	NA	NA	NA	NA
Q13428	4.44612e+08	4.87341e+08	4.94336e+08	4.65328e+08	4.84737e+08	4.08792e+08	4.8351e+08	4.77811e+08
Q13432	NA	NA	NA	1.24381e+07	NA	NA	NA	NA
Q13435	8.68928e+08	1.05249e+09	8.90209e+08	9.6303e+08	9.67818e+08	9.80032e+08	1.02518e+09	9.04796e+08
Q13439	NA	NA	NA	NA	4.94817e+06	NA	NA	NA
Q13442	2.04615e+08	NA	1.45381e+08	1.78158e+08	1.50466e+08	NA	NA	NA
Q13451	1.96735e+08	NA	NA	NA	1.6395e+08	NA	1.49401e+08	1.72885e+08
Q13459	NA	NA	3.93497e+06	NA	NA	NA	NA	NA
Q13464	NA	NA	NA	NA	NA	NA	2.39056e+08	NA
Q13472	NA	NA	NA	NA	4.63338e+06	NA	NA	NA
Q13492	8.82653e+07	8.03341e+07	8.41101e+07	7.88579e+07	9.17287e+07	7.21018e+07	8.07996e+07	8.60909e+07
Q13496	NA	NA	NA	NA	NA	NA	3.56917e+07	NA
Q13501	NA	NA	NA	NA	NA	5.30163e+07	NA	4.84979e+07
Q13505	8.94384e+07	9.9009e+07	NA	9.62001e+07	9.11983e+07	9.89191e+07	NA	NA
Q13509	6.62199e+07	6.73271e+07	5.72452e+07	6.55895e+07	6.44816e+07	6.38033e+07	NA	NA
Q13510	NA	3.55946e+07	NA	NA	NA	NA	NA	3.19103e+07
Q13523	NA	NA	NA	4.03757e+07	NA	NA	4.2984e+07	NA
Q13526	6.06283e+08	5.46305e+08	5.26407e+08	6.19305e+08	5.25006e+08	5.51992e+08	4.42217e+08	5.72724e+08
Q13547	4.70048e+08	4.03819e+08	4.04868e+08	4.21883e+08	4.23405e+08	4.04014e+08	4.18416e+08	4.20216e+08
Q13555	NA	NA	NA	NA	1.76215e+07	NA	NA	NA
Q13557	NA	NA	NA	NA	NA	NA	NA	2.17721e+07
Q13561	8.00597e+08	8.66592e+08	8.28836e+08	8.57974e+08	8.0837e+08	8.04804e+08	9.18444e+08	9.07422e+08
Q13564	1.60917e+08	1.61867e+08	1.6834e+08	NA	NA	1.66148e+08	NA	2.23671e+08
Q13572	NA	NA	NA	NA	4.69729e+07	3.86903e+07	NA	NA
Q13573	1.94443e+08	1.9419e+08	1.87695e+08	2.10961e+08	2.00987e+08	2.04811e+08	2.23175e+08	2.08636e+08
Q13576	NA	NA	1.24652e+07	NA	NA	NA	NA	NA
Q13586	4.63081e+07	5.35962e+07	5.06336e+07	NA	5.04358e+07	NA	NA	NA
Q13595	NA	NA	NA	NA	NA	NA	9.71678e+07	NA
Q13596	1.16803e+08	1.26916e+08	9.55834e+07	1.05685e+08	1.3747e+08	1.20531e+08	1.29296e+08	1.12834e+08
Q13601	NA	NA	NA	NA	NA	NA	NA	2.71921e+07
Q13610	9.65643e+07	1.15946e+08	1.07075e+08	1.04167e+08	1.12931e+08	8.82656e+07	NA	9.9965e+07
Q13613	4.1463e+07	5.45233e+07	NA	6.29726e+07	5.171e+07	4.52955e+07	NA	5.80981e+07
Q13616	5.67607e+08	5.67061e+08	6.00635e+08	5.74411e+08	5.78281e+08	5.69786e+08	5.22797e+08	5.9938e+08
Q13617	1.97003e+08	1.86385e+08	1.90778e+08	2.01909e+08	2.05265e+08	2.18649e+08	1.78864e+08	2.03105e+08
Q13618	1.22221e+08	1.38634e+08	1.35846e+08	1.43485e+08	1.28051e+08	1.09126e+08	1.58607e+08	1.18315e+08
Q13619	3.76589e+07	4.53633e+07	3.59442e+07	4.3731e+07	3.67549e+07	4.47683e+07	NA	5.04557e+07
Q13620	3.82444e+08	4.32917e+08	4.26658e+08	4.20274e+08	4.39297e+08	3.79989e+08	4.29273e+08	4.62257e+08
Q13630	4.94016e+07	6.7681e+07	5.42767e+07	5.38439e+07	NA	5.21321e+07	5.88346e+07	NA
Q9UL26;Q13636	NA	NA	NA	NA	NA	NA	NA	1.68562e+07
Q13642	4.42756e+08	4.58082e+08	4.82061e+08	4.64099e+08	4.52598e+08	3.95281e+08	4.27227e+08	4.31697e+08
Q13643	NA	NA	NA	NA	NA	NA	NA	6.07357e+06
Q13685	1.38924e+08	1.6212e+08	1.55682e+08	1.57034e+08	1.61948e+08	NA	1.45988e+08	1.80282e+08
Q13686	NA	NA	NA	NA	1.35529e+07	NA	NA	NA
Q13724	NA	6.40706e+07	8.62724e+07	8.57384e+07	7.56182e+07	8.18493e+07	NA	7.77826e+07
Q13740	NA	NA	NA	NA	NA	NA	NA	1.58788e+07
Q13769	NA	1.29009e+07	NA	NA	NA	NA	NA	NA
Q13813	1.72807e+09	1.73828e+09	1.73623e+09	1.81175e+09	1.87483e+09	1.74782e+09	1.74721e+09	1.78296e+09
Q13823	NA	NA	NA	NA	NA	NA	NA	2.31478e+07
Q13838	3.76152e+09	3.89543e+09	3.66031e+09	3.81985e+09	4.02788e+09	3.92224e+09	3.8872e+09	4.04832e+09
Q13867	3.20495e+08	3.11663e+08	3.03666e+08	3.26499e+08	3.55406e+08	3.34521e+08	2.97272e+08	3.37623e+08
Q13868	1.33823e+08	1.46884e+08	1.53885e+08	1.66847e+08	1.46036e+08	1.46306e+08	1.51366e+08	1.62861e+08
Q13884	NA	NA	NA	NA	NA	NA	2.60953e+07	NA
Q6P1K8;Q13888	NA	NA	NA	NA	NA	NA	NA	9.63919e+06
Q13895	1.38964e+08	1.61129e+08	1.66651e+08	1.80096e+08	2.00774e+08	1.27415e+08	1.94178e+08	1.79713e+08
Q13907	7.61296e+07	1.03045e+08	9.00854e+07	8.55945e+07	NA	NA	8.58425e+07	6.89342e+07
Q13951	1.31491e+08	NA	1.12623e+08	1.08343e+08	1.09395e+08	1.19571e+08	1.12747e+08	1.20411e+08
Q13952	NA	NA	NA	NA	NA	NA	1.03682e+07	NA
Q14008	5.42875e+08	6.07008e+08	5.51487e+08	5.67746e+08	5.68302e+08	5.75325e+08	5.66854e+08	6.39205e+08
Q14011	4.67151e+08	3.81233e+08	3.8517e+08	4.20174e+08	4.08041e+08	4.12145e+08	3.7134e+08	3.73054e+08
Q14019	1.58297e+08	1.8407e+08	1.81872e+08	1.6282e+08	1.83256e+08	1.48759e+08	1.77294e+08	NA
Q14103	3.66902e+09	3.84842e+09	3.82764e+09	4.0065e+09	4.23933e+09	4.08e+09	4.06799e+09	4.25927e+09
Q14108	7.08705e+07	5.84168e+07	NA	NA	NA	6.63226e+07	NA	NA
Q14118	NA	NA	3.55043e+07	3.49101e+07	NA	2.96688e+07	NA	NA
Q14126	1.20485e+08	1.44366e+08	1.38144e+08	1.40268e+08	1.3492e+08	1.4053e+08	1.34442e+08	1.24155e+08
Q14137	NA	NA	3.42199e+07	4.66847e+07	4.09484e+07	NA	3.75148e+07	NA
Q14139	NA	NA	NA	NA	NA	NA	NA	8.66579e+06
Q14141	1.34925e+08	1.3192e+08	1.26341e+08	1.14349e+08	1.18052e+08	1.21243e+08	1.37824e+08	1.49603e+08
Q14145	NA	NA	NA	NA	NA	NA	NA	1.61184e+07
Q14146	NA	NA	NA	NA	NA	NA	4.6062e+07	NA
Q14149	4.4483e+07	4.23898e+07	4.92627e+07	NA	NA	4.11225e+07	NA	NA
Q14152	3.37535e+09	3.36191e+09	3.30376e+09	3.39888e+09	3.46546e+09	3.4998e+09	3.3266e+09	3.20301e+09
Q14156;Q9Y2G0	NA	NA	8.51038e+07	NA	NA	NA	NA	NA
Q14157	9.2129e+08	8.06627e+08	8.31968e+08	8.04766e+08	7.74076e+08	8.12648e+08	8.52581e+08	8.09114e+08
Q14160	NA	8.92464e+07	1.0348e+08	NA	NA	8.58205e+07	1.02497e+08	7.8166e+07
Q14161	NA	NA	NA	NA	NA	6.60337e+06	NA	NA
Q14165	2.25387e+08	2.23652e+08	1.86123e+08	2.04986e+08	2.16026e+08	2.00519e+08	1.96132e+08	2.22473e+08
Q14166	8.43809e+08	8.73133e+08	8.6237e+08	8.78098e+08	8.43476e+08	7.68712e+08	8.6041e+08	8.19727e+08
Q14168	NA	NA	NA	NA	NA	NA	NA	2.88504e+07
Q14181	1.98839e+08	1.89782e+08	1.92889e+08	2.11511e+08	2.1379e+08	2.23772e+08	2.07719e+08	2.12589e+08
Q14191	NA	NA	NA	NA	NA	9.1855e+07	NA	NA
Q14195	NA	5.86736e+07	5.71765e+07	NA	NA	NA	NA	NA
Q14197	NA	NA	NA	NA	5.09673e+07	5.94355e+07	NA	NA
Q14203	7.26659e+08	7.32953e+08	7.43512e+08	7.30646e+08	7.68416e+08	6.87785e+08	7.22069e+08	7.65506e+08
Q14204	6.9094e+09	6.78377e+09	6.64031e+09	6.38429e+09	6.72048e+09	6.60575e+09	6.57502e+09	6.75145e+09
Q14232	1.08039e+08	1.15926e+08	1.21942e+08	1.2524e+08	1.1793e+08	1.22123e+08	NA	1.3345e+08
Q14240	2.48264e+08	3.13897e+08	2.42224e+08	2.43705e+08	3.18105e+08	3.53492e+08	2.29647e+08	2.69665e+08
Q14241	NA	NA	NA	NA	NA	NA	5.69822e+06	NA
Q14247	3.02601e+08	3.62083e+08	3.34775e+08	3.47312e+08	3.01888e+08	3.11435e+08	3.5712e+08	3.32481e+08
Q14254	NA	3.58798e+07	3.50909e+07	3.76079e+07	3.73015e+07	4.58869e+07	NA	3.77387e+07
Q14257	1.20842e+08	7.9593e+07	8.16993e+07	8.80676e+07	9.61031e+07	8.88293e+07	9.17756e+07	8.43328e+07
Q14258	9.66199e+07	9.87199e+07	1.32675e+08	1.38999e+08	1.30561e+08	1.32073e+08	1.20171e+08	1.13563e+08
Q14315	6.96994e+07	4.97037e+07	5.91807e+07	5.3777e+07	6.68999e+07	5.79539e+07	4.78142e+07	6.71901e+07
Q14318	2.36126e+08	2.23844e+08	2.15917e+08	2.06295e+08	2.3396e+08	2.01458e+08	2.04539e+08	2.34593e+08
Q14320	1.07166e+09	1.04996e+09	1.02459e+09	9.77238e+08	1.07078e+09	1.09028e+09	1.13942e+09	1.05855e+09
Q14344	NA	NA	NA	NA	NA	NA	NA	8.67717e+06
Q14353	2.85342e+07	NA	NA	NA	NA	NA	NA	NA
Q14376	NA	7.16453e+06	NA	NA	NA	NA	NA	NA
Q14444	1.1318e+09	1.28159e+09	1.13752e+09	1.1311e+09	1.37257e+09	1.07257e+09	1.02031e+09	1.17696e+09
Q14498	1.12088e+09	1.00482e+09	1.12397e+09	1.11501e+09	1.08958e+09	1.01965e+09	9.89727e+08	9.52507e+08
Q14520	NA	NA	NA	NA	NA	1.24873e+08	NA	NA
Q14527	NA	5.83531e+07	4.81462e+07	4.02668e+07	NA	4.51046e+07	NA	5.72864e+07
Q14554	NA	NA	NA	NA	NA	NA	NA	1.62202e+07
Q14558	9.63936e+07	NA	7.93082e+07	8.11911e+07	1.00304e+08	1.00808e+08	9.68822e+07	NA
Q14562	3.34211e+07	NA	NA	NA	NA	NA	NA	NA
Q14566	2.47589e+09	2.28192e+09	2.26758e+09	2.33773e+09	2.2511e+09	2.35483e+09	2.32604e+09	2.44257e+09
Q14573	NA	NA	NA	NA	2.59739e+07	NA	NA	NA
Q14651	7.02463e+07	7.87842e+07	7.00875e+07	8.71393e+07	7.0876e+07	7.1177e+07	NA	5.52109e+07
Q14653	NA	1.02044e+07	NA	NA	NA	NA	NA	NA
Q14657	NA	NA	NA	NA	NA	NA	NA	6.67308e+07
Q14669	1.15919e+08	1.0806e+08	1.16855e+08	1.15038e+08	1.17016e+08	1.08266e+08	9.15234e+07	1.10877e+08
Q14671	NA	1.3466e+08	1.193e+08	1.28487e+08	1.48332e+08	NA	NA	NA
Q14676	NA	2.11995e+07	NA	NA	NA	NA	NA	NA
Q14677	2.65026e+08	2.43832e+08	2.46348e+08	2.16717e+08	2.23037e+08	2.33307e+08	2.82506e+08	1.97374e+08
Q14683	7.57881e+08	7.07464e+08	6.43527e+08	7.28108e+08	7.10833e+08	6.88556e+08	6.9136e+08	6.47331e+08
Q14684	5.8834e+08	5.68073e+08	5.69143e+08	5.54067e+08	5.83646e+08	5.18027e+08	5.81986e+08	4.79219e+08
Q14690	1.03375e+08	9.70557e+07	1.0241e+08	9.98811e+07	1.27085e+08	1.09166e+08	1.04523e+08	9.83317e+07
Q14691	NA	NA	NA	NA	NA	3.81216e+07	NA	NA
Q14692	NA	5.02679e+07	NA	4.89778e+07	5.65772e+07	4.4064e+07	4.66859e+07	5.13352e+07
Q14694	1.73353e+08	1.69743e+08	1.85456e+08	1.67226e+08	1.77911e+08	1.74357e+08	1.68827e+08	1.62232e+08
Q14696	1.68142e+08	1.78681e+08	1.69273e+08	1.73601e+08	1.66724e+08	1.66682e+08	1.82561e+08	1.54834e+08
Q14697	5.60412e+09	5.56789e+09	5.60766e+09	5.54017e+09	5.52258e+09	5.51023e+09	5.82806e+09	5.54714e+09
Q14738	7.20118e+07	7.99156e+07	8.31909e+07	8.24401e+07	7.46387e+07	7.91897e+07	8.32334e+07	8.80766e+07
Q14739	2.39848e+08	3.04899e+08	2.94475e+08	2.83603e+08	3.00231e+08	2.34533e+08	3.23839e+08	2.01188e+08
Q14746	NA	NA	NA	NA	NA	NA	NA	1.61094e+07
Q14781	NA	NA	NA	NA	NA	NA	NA	9.68521e+06
Q14789	NA	NA	NA	NA	NA	2.14356e+07	NA	NA
Q147X3	NA	NA	NA	NA	NA	7.68554e+06	NA	NA
Q14807	NA	NA	NA	NA	NA	NA	3.10773e+07	NA
Q14839	8.27532e+08	8.40396e+08	8.20184e+08	8.1284e+08	8.10666e+08	8.18642e+08	8.59995e+08	8.71192e+08
Q14847	1.44284e+08	1.5663e+08	1.35041e+08	1.3692e+08	1.45152e+08	1.3961e+08	1.55589e+08	1.34698e+08
Q14919	NA	NA	NA	NA	1.06631e+08	NA	NA	NA
Q14966	NA	NA	NA	NA	NA	NA	NA	1.27609e+08
Q14974	5.84013e+09	5.62219e+09	5.8836e+09	5.86491e+09	5.81603e+09	6.13089e+09	5.63593e+09	5.85174e+09
Q14978	1.98522e+08	1.89843e+08	1.83315e+08	1.81375e+08	1.41575e+08	1.82735e+08	NA	1.00085e+08
Q14980	4.26966e+08	1.77832e+08	2.01108e+08	2.10042e+08	1.94545e+08	2.10063e+08	3.01324e+08	2.35142e+08
Q14997	2.41912e+07	2.02895e+07	NA	1.91837e+07	NA	NA	NA	NA
Q149N8	NA	NA	NA	NA	NA	NA	NA	3.60675e+07
Q14C86	4.1851e+08	4.57586e+08	3.9169e+08	4.39489e+08	4.60737e+08	4.3703e+08	4.28777e+08	4.30998e+08
Q14CX7	7.38767e+07	6.07897e+07	6.79733e+07	6.36281e+07	NA	NA	6.70841e+07	6.93465e+07
Q15003	2.14609e+08	2.14947e+08	1.80958e+08	2.15388e+08	2.19521e+08	2.14e+08	2.00214e+08	2.48041e+08
Q15005	2.03514e+08	1.923e+08	2.05331e+08	1.90508e+08	1.99788e+08	1.84911e+08	2.15285e+08	NA
Q15006	8.3839e+07	9.65805e+07	8.50478e+07	1.10032e+08	1.02414e+08	NA	1.07541e+08	9.16916e+07
Q15007	NA	NA	NA	NA	NA	7.64795e+06	NA	NA
Q15008	9.11425e+08	9.80455e+08	1.00407e+09	1.07384e+09	1.07241e+09	1.04636e+09	9.93747e+08	9.97204e+08
Q15013	NA	NA	5.51791e+06	NA	NA	NA	NA	NA
Q15014	NA	NA	NA	NA	NA	NA	5.86847e+07	NA
Q15018	NA	NA	NA	NA	NA	NA	NA	3.48155e+07
Q15019	1.00715e+09	9.75046e+08	8.9999e+08	9.8731e+08	9.57596e+08	9.74928e+08	8.87513e+08	9.34767e+08
Q15020	1.78514e+08	1.79035e+08	1.76039e+08	1.58293e+08	1.83429e+08	1.76197e+08	1.50221e+08	1.71866e+08
Q15021	4.22778e+08	4.24677e+08	4.5271e+08	4.47672e+08	4.69028e+08	4.47633e+08	4.45417e+08	4.55089e+08
Q15022	NA	NA	NA	NA	1.7405e+07	2.43752e+07	NA	NA
Q15024	NA	NA	NA	NA	NA	NA	1.23696e+08	9.09958e+07
Q15029	2.16048e+09	1.96708e+09	1.98113e+09	1.95394e+09	2.0239e+09	2.04386e+09	1.99829e+09	2.13238e+09
Q15031	NA	NA	NA	NA	NA	4.43904e+07	5.92651e+07	NA
Q15036	NA	NA	3.0891e+07	3.76949e+07	NA	3.82699e+07	NA	NA
Q15041	NA	NA	1.6395e+07	NA	NA	NA	NA	NA
Q15042	7.62487e+07	NA	7.11185e+07	7.60732e+07	6.91699e+07	7.21701e+07	8.06183e+07	7.07652e+07
Q15043	NA	NA	NA	NA	NA	NA	NA	2.59532e+07
Q15046	1.22469e+09	1.31567e+09	1.23925e+09	1.31825e+09	1.35956e+09	1.35802e+09	1.36903e+09	1.34019e+09
Q15050	2.10888e+07	NA	2.10054e+07	NA	NA	NA	NA	NA
Q15054	6.06353e+07	5.81883e+07	NA	NA	6.15979e+07	NA	NA	5.51949e+07
Q15056	1.06818e+09	9.85743e+08	8.8417e+08	1.02848e+09	9.61163e+08	9.23663e+08	9.27448e+08	9.09039e+08
Q15058	NA	NA	NA	NA	8.2983e+06	NA	NA	NA
Q15061	NA	NA	NA	NA	NA	NA	NA	1.2741e+07
Q15067	6.69741e+07	6.22537e+07	6.09521e+07	6.63589e+07	6.91151e+07	7.12215e+07	NA	NA
Q15075	NA	NA	NA	4.24421e+07	NA	NA	NA	NA
Q15084	3.70177e+09	3.46675e+09	3.18523e+09	3.46193e+09	3.26091e+09	3.32454e+09	3.23687e+09	3.58338e+09
Q15102	4.97976e+08	3.60547e+08	3.7698e+08	4.17266e+08	4.47771e+08	4.22777e+08	4.79398e+08	4.3621e+08
Q15119	1.15651e+07	NA	NA	NA	NA	NA	NA	NA
Q15120	NA	2.33166e+07	NA	NA	1.82565e+07	NA	NA	1.76039e+07
Q15125	1.12654e+08	NA	1.04129e+08	8.47592e+07	9.34673e+07	NA	NA	NA
Q15126	5.19592e+07	NA	6.02294e+07	6.79227e+07	5.61708e+07	6.49299e+07	5.92975e+07	6.20795e+07
Q15149	3.67885e+08	3.9294e+08	4.40416e+08	3.80865e+08	4.21372e+08	4.30374e+08	4.03234e+08	4.02256e+08
Q15155;P69849;Q5JPE7	3.14659e+08	3.16809e+08	2.69257e+08	3.18755e+08	3.31233e+08	3.06915e+08	3.06702e+08	3.56242e+08
Q15165	NA	NA	NA	4.40488e+07	NA	NA	NA	5.50761e+07
Q15181	3.89034e+09	3.82355e+09	3.83864e+09	4.10742e+09	4.05338e+09	3.95093e+09	4.09928e+09	4.28023e+09
Q15185	3.87367e+09	3.55249e+09	3.33459e+09	3.5071e+09	3.51382e+09	3.45421e+09	3.34271e+09	3.19772e+09
[truncated: 2,028 more rows]

## Sheet: Table 1c_IS_data
Related to Fig. 1d
Proteins_Positions	IS_1	IS_2	IS_3	IS_4	IS_5	IS_6	IS_7	IS_8	IS_9	IS_10	IS_11	IS_12	IS_13	IS_14	IS_15	IS_16	IS_17	IS_18	IS_19	IS_20	IS_21	IS_22	IS_23	IS_24
A0A059TEB9_C394	NA	NA	NA	NA	NA	NA	NA	NA	NA	NA	NA	NA	NA	NA	NA	0	NA	NA	NA	NA	NA	NA	NA	NA
A0A059TED3_C109	NA	NA	NA	NA	15785	NA	0	NA	NA	NA	0	NA	32685	NA	NA	NA	NA	NA	NA	NA	NA	0	NA	22488
A0A059TED3_C1251	NA	NA	NA	NA	NA	0	NA	NA	NA	NA	NA	NA	0	NA	NA	13086	NA	NA	NA	NA	NA	NA	0	NA
A0A059TED3_C1396	NA	NA	NA	NA	NA	NA	0	NA	NA	NA	NA	NA	NA	NA	0	0	NA	0	NA	NA	11980	0	NA	NA
A0A059TED3_C664	NA	NA	10010	NA	0	NA	NA	NA	NA	NA	NA	NA	NA	NA	0	NA	NA	17878	NA	NA	15006	NA	NA	NA
A0A059TED3_C931	5926.3	10559	3329.8	3467.9	0	5392.3	0	0	0	0	0	4895.1	14041	0	19453	14258	3968.1	25340	0	3561.4	0	17020	11318	16926
A0A059TED3_C972	NA	NA	NA	NA	NA	NA	NA	0	NA	NA	NA	NA	NA	NA	NA	NA	NA	NA	NA	NA	NA	NA	NA	NA
A0A0G4NS60_C188	19868	NA	NA	NA	NA	NA	NA	NA	NA	NA	NA	NA	NA	NA	NA	NA	23735	NA	NA	0	NA	NA	NA	NA
A0A0G4NS67_C189	NA	NA	NA	NA	NA	NA	NA	NA	NA	NA	NA	NA	NA	NA	NA	NA	NA	NA	0	0	NA	NA	NA	NA
A0A0G4NS76_C125	NA	NA	NA	NA	NA	NA	36327	NA	NA	NA	NA	NA	NA	NA	NA	NA	NA	NA	NA	NA	NA	NA	NA	NA
A0A0H3VW60_C200	NA	NA	NA	NA	NA	NA	0	NA	NA	NA	NA	NA	NA	NA	NA	NA	NA	NA	NA	NA	NA	NA	NA	NA
A0A0H3VW60_C272	NA	NA	NA	NA	NA	NA	140450	NA	NA	NA	NA	NA	NA	NA	NA	NA	NA	NA	NA	NA	NA	NA	NA	NA
A0A0H3VW60_C340	NA	NA	NA	NA	NA	NA	123200	NA	NA	NA	NA	NA	NA	NA	NA	NA	NA	NA	NA	NA	NA	NA	NA	NA
A0A0H3VW60_C389	NA	NA	NA	NA	NA	NA	0	NA	NA	NA	NA	NA	NA	NA	NA	NA	NA	NA	NA	NA	NA	NA	NA	NA
A0A0H4BF84_C119	NA	NA	NA	NA	NA	NA	NA	NA	NA	NA	NA	NA	NA	NA	NA	NA	NA	NA	NA	NA	NA	NA	113900	NA
A0A0H4BF84_C182	NA	NA	NA	NA	NA	NA	NA	NA	NA	NA	NA	NA	NA	NA	NA	NA	NA	NA	NA	NA	NA	NA	12596	15242
A0A0H4BF84_C277	NA	NA	NA	NA	NA	NA	NA	NA	NA	NA	NA	NA	NA	NA	NA	NA	NA	NA	NA	NA	NA	NA	183390	NA
A0A0H4BF84_C357	NA	NA	NA	NA	NA	NA	NA	NA	NA	NA	NA	NA	NA	NA	NA	NA	NA	NA	NA	NA	NA	NA	87047	NA
A0A0H4BF94_C182	NA	NA	NA	NA	NA	NA	NA	NA	NA	0	NA	NA	NA	NA	NA	NA	NA	NA	NA	NA	0	NA	NA	NA
A0A0H4BGP2_C125	NA	NA	NA	NA	NA	NA	NA	NA	NA	NA	NA	NA	NA	NA	NA	NA	NA	NA	NA	NA	NA	NA	16566	8727.3
A0A0H4BGP2_C188	NA	NA	NA	NA	NA	NA	NA	NA	NA	NA	NA	NA	NA	NA	NA	NA	NA	NA	NA	NA	NA	NA	43018	21025
A0A0H4BGP2_C283	NA	NA	NA	NA	NA	NA	NA	NA	NA	NA	NA	NA	NA	NA	NA	NA	NA	NA	NA	NA	NA	NA	39188	49181
A0A0H4BGQ6_C177	NA	NA	NA	NA	NA	NA	NA	NA	NA	NA	NA	NA	NA	NA	NA	NA	NA	NA	NA	10836	NA	NA	NA	NA
A0A0H4BGQ6_C272	NA	NA	NA	NA	NA	NA	NA	NA	NA	NA	NA	NA	NA	NA	NA	NA	NA	NA	NA	30105	NA	NA	NA	NA
A0A0H4BK27_C363	NA	NA	NA	NA	NA	NA	NA	NA	NA	NA	NA	NA	NA	NA	NA	NA	NA	NA	NA	NA	NA	NA	31162	NA
A0A0K0MJ52_C59	NA	NA	NA	NA	NA	NA	NA	NA	NA	NA	NA	NA	NA	NA	NA	NA	NA	0	NA	NA	NA	NA	NA	NA
A0A0M4USN9_C174	NA	7404	NA	NA	NA	NA	NA	NA	NA	NA	NA	NA	NA	NA	NA	NA	NA	NA	NA	NA	NA	NA	NA	NA
A0A0M5N204_C174	NA	NA	NA	NA	NA	NA	NA	NA	NA	NA	NA	NA	NA	NA	NA	NA	NA	NA	NA	NA	NA	0	24516	NA
A0A0M5N9C9_C174	NA	NA	NA	NA	NA	NA	NA	32213	NA	NA	NA	NA	NA	NA	NA	NA	NA	NA	NA	NA	NA	NA	NA	NA
A0A0M5N9C9_C269	NA	NA	NA	NA	NA	NA	NA	14840	NA	NA	NA	NA	NA	NA	NA	NA	NA	NA	NA	NA	NA	NA	NA	NA
A0A0P0HE26_C9	NA	NA	NA	NA	NA	NA	NA	NA	14093	NA	NA	NA	NA	0	NA	NA	NA	0	NA	NA	20959	0	33473	0
A0A0S1YBF1_C153	NA	NA	NA	NA	NA	NA	NA	NA	NA	NA	NA	14485	NA	NA	NA	15776	NA	NA	NA	NA	NA	NA	NA	NA
A0A0S1YBF1_C355	NA	NA	NA	NA	NA	NA	NA	NA	NA	NA	NA	8706.6	NA	NA	NA	0	NA	NA	NA	NA	NA	NA	NA	NA
A0A0S2MSN9_C113	NA	NA	NA	NA	NA	NA	NA	0	NA	NA	NA	NA	NA	NA	NA	NA	NA	NA	NA	NA	NA	NA	NA	NA
A0A0S2MSN9_C75	NA	NA	NA	NA	NA	NA	NA	16420	NA	NA	NA	NA	NA	NA	NA	NA	NA	NA	NA	NA	NA	NA	NA	NA
A0A0S2MSR6_C113	NA	NA	NA	NA	NA	NA	NA	NA	NA	NA	NA	NA	NA	NA	20671	17842	NA	NA	24266	NA	0	0	37744	NA
A0A0S2MSR6_C75	NA	NA	NA	NA	0	NA	NA	NA	NA	NA	NA	NA	NA	NA	21490	0	NA	NA	0	NA	0	0	0	NA
A0A146J8U7_C124	NA	NA	NA	NA	NA	NA	NA	NA	NA	NA	NA	NA	NA	NA	NA	NA	NA	NA	NA	NA	NA	NA	NA	0
A0A163US36_C125	NA	NA	NA	NA	NA	NA	NA	NA	NA	NA	NA	NA	NA	NA	NA	NA	NA	NA	NA	NA	NA	18325	28472	NA
A0A163US36_C188	11891	18571	NA	NA	NA	NA	NA	NA	8741.5	0	NA	NA	NA	NA	NA	NA	NA	NA	NA	NA	NA	NA	NA	NA
A0A167MJ65_C165	0	NA	NA	NA	9977.8	12861	NA	NA	NA	NA	20579	13883	NA	NA	32316	13190	19975	0	NA	NA	NA	NA	NA	NA
A0A167MJC2_C107	NA	NA	NA	NA	NA	NA	NA	NA	NA	NA	NA	NA	NA	NA	5464	NA	NA	NA	NA	NA	NA	NA	NA	NA
A0A168GNU7_C122	NA	NA	NA	NA	NA	NA	NA	NA	NA	NA	NA	NA	NA	17093	NA	NA	NA	NA	NA	NA	NA	NA	NA	NA
A0A172R2E0_C122	20237	19297	NA	15443	NA	8769.1	111050	NA	41275	47889	26484	10148	64496	9132.2	48286	28962	12738	16327	38987	73335	47032	79353	26297	13272
A0A172R2E1_C115	NA	NA	NA	NA	NA	NA	NA	NA	NA	NA	NA	18933	NA	NA	NA	NA	NA	NA	NA	NA	NA	NA	NA	NA
A0A172R2E3_C115	9823.9	40014	8533.7	8912.6	71658	58772	117670	42860	54476	75311	44538	42191	19477	19216	60371	67487	77799	90489	27234	45071	61683	37304	79733	52863
A0A172R2G9_C115	NA	NA	NA	NA	NA	NA	NA	NA	NA	NA	NA	8553	NA	NA	NA	NA	NA	NA	NA	NA	NA	NA	NA	NA
A0A172R2H2_C113	NA	NA	NA	NA	NA	NA	NA	NA	NA	NA	NA	9668.3	NA	NA	NA	NA	NA	NA	NA	NA	NA	NA	NA	NA
A0A172R2H4_C117	NA	NA	20470	21657	30698	NA	72089	NA	NA	NA	NA	NA	NA	NA	64830	74272	NA	NA	NA	NA	NA	NA	0	NA
A0A172R2H9_C115	NA	NA	NA	NA	NA	NA	NA	NA	NA	NA	NA	41025	NA	NA	NA	NA	NA	NA	NA	NA	NA	NA	NA	NA
A0A172R2J1_C115	NA	NA	NA	NA	NA	NA	NA	NA	NA	NA	NA	52847	NA	NA	NA	NA	NA	NA	NA	NA	NA	NA	NA	NA
A0A1I7PJ41_C175	NA	NA	NA	NA	0	NA	NA	NA	NA	NA	NA	NA	NA	NA	NA	NA	NA	NA	NA	NA	NA	NA	NA	NA
A0A1I7PJ41_C270	NA	NA	NA	NA	20404	NA	NA	NA	NA	NA	NA	NA	NA	NA	NA	NA	NA	NA	NA	NA	NA	NA	NA	NA
A0A1I7PJ60_C177	NA	NA	NA	NA	NA	NA	50078	23118	NA	NA	NA	NA	NA	NA	NA	NA	NA	NA	NA	NA	NA	NA	NA	NA
A0A1N7SXX3_C108	10433	NA	NA	NA	NA	NA	NA	NA	NA	NA	NA	NA	NA	NA	NA	NA	NA	NA	NA	NA	NA	NA	NA	NA
A0A1N7SXX3_C202	6233	NA	NA	NA	NA	NA	NA	NA	NA	NA	NA	NA	NA	NA	NA	NA	NA	NA	NA	NA	NA	NA	NA	NA
A0A1N7SY71_C108	NA	NA	NA	24189	NA	NA	NA	NA	NA	NA	NA	NA	NA	NA	NA	NA	NA	NA	NA	NA	NA	NA	NA	NA
A0A1N7SY71_C202	NA	NA	NA	4193.1	NA	NA	NA	NA	NA	NA	NA	NA	NA	NA	NA	NA	NA	NA	NA	NA	NA	NA	NA	NA
A0A1N7SYB7_C108	NA	NA	NA	NA	NA	NA	0	14503	NA	NA	NA	NA	NA	NA	NA	NA	NA	NA	NA	NA	NA	NA	NA	NA
A0A1N7SYB7_C38	NA	NA	NA	NA	NA	NA	113340	8528.9	NA	NA	NA	NA	NA	NA	NA	NA	NA	NA	NA	NA	NA	NA	NA	NA
A0A1R7SKI6_C108	16822	NA	NA	NA	NA	NA	43227	NA	48578	20062	NA	NA	NA	NA	NA	NA	40263	39480	NA	NA	NA	NA	NA	NA
A0A223GCC9_C188	0	NA	NA	NA	NA	NA	NA	NA	NA	NA	NA	NA	NA	NA	NA	NA	NA	NA	NA	NA	NA	NA	NA	NA
A0A223GCC9_C363	16130	21244	NA	NA	NA	NA	NA	NA	NA	NA	NA	NA	NA	NA	NA	NA	NA	NA	NA	NA	NA	NA	NA	NA
A0A2K5TJ44_C316	NA	NA	NA	NA	NA	NA	NA	NA	NA	0	NA	NA	NA	4131.7	10146	21923	0	NA	NA	NA	NA	NA	26491	NA
A0A2K5TJ44_C60	NA	NA	NA	NA	0	0	NA	0	NA	0	0	NA	NA	NA	0	0	NA	0	0	0	NA	0	NA	NA
A0A2K5TJ44_C65	NA	NA	NA	NA	0	0	NA	0	NA	0	0	NA	NA	NA	0	0	NA	0	0	0	NA	0	NA	NA
A0A2K5TJ67_C108	NA	0	NA	NA	NA	18933	NA	NA	NA	NA	NA	0	NA	NA	NA	NA	NA	NA	0	NA	4995.7	NA	NA	2892.2
A0A2K5TJ67_C83	NA	NA	NA	NA	NA	NA	95024	NA	NA	NA	NA	NA	29608	50095	25565	NA	0	NA	17999	13108	NA	NA	11334	63302
A0A2K5TJ69_C290	NA	NA	NA	NA	NA	NA	NA	NA	NA	NA	NA	4169.8	NA	NA	NA	NA	NA	NA	NA	NA	NA	NA	NA	NA
A0A2K5TJ80_C648	NA	NA	NA	NA	NA	NA	26666	NA	NA	NA	NA	NA	NA	NA	NA	NA	NA	NA	NA	NA	NA	NA	NA	NA
A0A2K5TJ87_C108	NA	NA	NA	NA	0	NA	NA	NA	NA	NA	0	NA	NA	33364	28960	NA	32017	40867	NA	NA	21139	0	NA	30733
A0A2K5TJ88_C138	NA	NA	NA	NA	NA	NA	NA	NA	NA	NA	NA	NA	NA	NA	NA	54737	NA	NA	NA	NA	NA	NA	NA	NA
A0A2K5TJ88_C16	NA	NA	NA	NA	NA	NA	NA	NA	NA	NA	NA	NA	NA	NA	NA	0	NA	NA	NA	NA	NA	NA	NA	NA
A0A2K5TJ97_C13	19151	105300	99543	25444	58218	51852	434100	83433	71334	115770	70088	111400	178590	90159	44097	0	51361	38202	28920	156760	137880	189980	151020	68695
A0A2K5TJ98_C138	0	46809	NA	28518	26432	33459	NA	NA	21547	NA	NA	NA	23165	11747	0	25331	NA	NA	NA	0	92834	NA	NA	32268
A0A2K5TJ98_C52	0	0	NA	0	0	14474	0	NA	13312	NA	NA	NA	0	30997	7553.4	24664	NA	34502	12228	19677	0	NA	NA	0
A0A2K5TJD6_C53	NA	18454	NA	NA	NA	NA	NA	NA	32736	31609	32261	NA	NA	NA	NA	NA	NA	0	NA	NA	NA	NA	NA	NA
A0A2K5TJD6_C96	NA	NA	NA	NA	NA	NA	NA	NA	NA	NA	NA	NA	NA	NA	NA	NA	NA	0	NA	NA	NA	NA	NA	NA
A0A2K5TJJ2_C18	NA	NA	NA	0	NA	NA	NA	NA	NA	NA	NA	NA	NA	NA	0	0	NA	NA	NA	NA	NA	NA	NA	NA
A0A2K5TJJ3_C114	25177	30676	NA	42836	NA	23620	332880	34576	61771	35075	54820	0	33309	49984	35127	0	NA	36178	76811	43514	114870	140000	121030	182480
A0A2K5TJJ3_C142	15786	31622	NA	19192	27429	24079	NA	29450	50160	37704	34371	NA	24970	31802	43018	20181	43364	33422	36638	32169	42116	34270	25929	0
A0A2K5TJJ3_C154	NA	NA	5120.2	NA	NA	4852.4	NA	NA	5718.7	NA	NA	4956.5	NA	NA	NA	0	NA	NA	NA	NA	NA	NA	9855.4	NA
A0A2K5TJJ3_C196	NA	NA	NA	NA	NA	NA	NA	9717.6	NA	NA	NA	NA	NA	9657.8	NA	NA	NA	12948	NA	27298	NA	NA	19218	NA
A0A2K5TJJ3_C235	NA	NA	NA	NA	NA	NA	214530	NA	NA	30070	NA	NA	NA	NA	NA	NA	NA	NA	NA	NA	NA	NA	NA	NA
A0A2K5TJJ3_C247	20933	0	0	5556.1	48527	0	20548	17254	0	9553.7	96009	109680	76699	4649.3	32096	83775	115190	8466.2	66928	3960.5	143970	0	87310	114320
A0A2K5TJJ3_C252	15437	11596	23426	0	18041	15716	203850	27288	29690	21101	23808	25545	52681	9922	0	19305	36058	40530	0	54729	10652	38057	47189	47304
A0A2K5TJJ3_C265	15437	11596	23426	0	18041	15716	203850	27288	29690	21101	23808	25545	52681	9922	0	19305	36058	40530	0	54729	10652	38057	47189	47304
A0A2K5TJJ3_C286	25071	28479	0	0	0	0	NA	13447	10878	0	26635	NA	0	52065	60807	NA	NA	NA	44592	0	NA	NA	0	0
A0A2K5TJJ3_C306	13400	43812	23099	34469	67420	16139	0	26267	42146	NA	NA	NA	46973	17706	NA	55736	65295	NA	45815	38596	51897	NA	123820	78724
A0A2K5TJJ3_C314	64896	50104	35828	60776	73258	126660	48912	57061	51968	31381	78148	103980	84128	62113	71760	140400	79251	56319	20441	96343	89546	81853	139080	118230
A0A2K5TJJ3_C325	NA	NA	NA	NA	NA	NA	45169	NA	NA	NA	NA	8171.3	NA	NA	NA	10670	NA	15003	NA	NA	12614	13671	NA	NA
A0A2K5TJJ3_C39	28751	16999	NA	NA	0	44890	29628	62077	15098	0	39239	38458	135000	86241	54460	176800	71710	63676	65608	114570	37629	36399	113630	56369
A0A2K5TJJ3_C416	0	NA	NA	NA	NA	NA	0	NA	NA	NA	NA	NA	0	0	NA	NA	0	NA	0	NA	NA	NA	0	NA
A0A2K5TJJ3_C427	NA	18932	NA	0	16342	NA	41745	0	13661	NA	NA	NA	30496	12525	12623	0	NA	50342	17998	19573	0	19354	18987	25464
A0A2K5TJJ3_C43	NA	NA	0	0	0	NA	NA	NA	NA	NA	NA	18658	0	NA	0	NA	NA	NA	NA	NA	NA	NA	NA	NA
A0A2K5TJJ3_C439	87398	99317	67349	86373	56201	92158	459840	96254	100400	107370	63221	54989	72206	34442	129430	0	0	229230	56105	223180	206730	95347	129470	68352
A0A2K5TJJ3_C492	3891.9	24732	14165	14752	17303	10315	100470	37180	49330	25093	25207	25885	7640.1	16093	46375	28226	34617	30710	18650	30630	28797	37022	36679	25732
A0A2K5TJJ3_C51	NA	NA	0	0	0	NA	NA	NA	NA	NA	NA	18658	0	NA	0	NA	NA	NA	NA	NA	NA	NA	NA	NA
A0A2K5TJJ3_C533	5698.4	NA	NA	NA	NA	NA	NA	NA	NA	NA	NA	5865	0	6880.8	NA	0	NA	NA	NA	7002.8	NA	NA	NA	NA
A0A2K5TJJ3_C545	NA	NA	NA	NA	NA	0	NA	0	17887	3649.1	5503.2	NA	NA	NA	9095.6	0	0	16205	0	8463	20887	NA	18372	0
A0A2K5TJJ3_C550	NA	NA	NA	NA	NA	0	NA	0	17887	3649.1	5503.2	NA	NA	NA	9095.6	0	0	16205	0	8463	20887	NA	18372	0
A0A2K5TJJ3_C557	NA	NA	NA	NA	NA	0	NA	0	17887	3649.1	5503.2	NA	NA	NA	9095.6	0	0	16205	0	8463	20887	NA	18372	0
A0A2K5TJJ3_C63	NA	15849	NA	NA	NA	NA	NA	18537	19306	6110	0	NA	NA	NA	12944	8168.4	13427	NA	6846.7	NA	6894.7	0	0	NA
A0A2K5TJJ3_C675	NA	NA	NA	NA	NA	NA	NA	NA	NA	NA	NA	NA	NA	NA	NA	0	NA	NA	NA	NA	NA	NA	NA	NA
A0A2K5TJJ3_C689	20115	15301	25000	22577	19341	54615	NA	NA	49557	0	17127	22176	NA	55438	NA	39569	43092	96624	NA	48918	NA	NA	113550	42215
A0A2K5TJJ3_C735	NA	NA	NA	6268.2	NA	NA	NA	0	3272.4	NA	10019	NA	NA	NA	12026	20246	NA	8365.9	6152.7	5304.8	12825	NA	NA	NA
A0A2K5TJJ3_C746	NA	NA	NA	6268.2	NA	NA	NA	0	3272.4	NA	10019	NA	NA	NA	12026	20246	NA	8365.9	6152.7	5304.8	12825	NA	NA	NA
A0A2K5TJJ3_C756	NA	NA	NA	6268.2	NA	NA	NA	0	3272.4	NA	10019	NA	NA	NA	12026	20246	NA	8365.9	6152.7	5304.8	12825	NA	NA	NA
A0A2K5TJJ3_C774	NA	NA	14623	NA	NA	14148	NA	0	0	0	13700	NA	NA	0	0	0	NA	NA	0	33612	NA	NA	NA	0
A0A2K5TJJ3_C93	NA	0	0	0	0	0	295930	0	39318	NA	32879	35381	36850	130740	48447	NA	49968	93262	40182	0	0	NA	0	65689
A0A2K5TJK5_C22	NA	NA	NA	NA	NA	NA	0	NA	NA	NA	NA	NA	NA	NA	NA	NA	NA	NA	0	15943	NA	NA	NA	NA
A0A2K5TJL2_C47	34833	44786	11522	23416	26342	32063	0	32651	21460	31360	28361	47319	54143	50383	0	0	32364	52016	97136	15217	59302	0	82707	32593
A0A2K5TJM9_C376	NA	NA	NA	NA	NA	NA	NA	NA	NA	NA	NA	NA	NA	NA	NA	0	NA	NA	NA	NA	NA	NA	NA	NA
A0A2K5TJM9_C525	NA	NA	NA	NA	NA	NA	NA	NA	NA	5834.5	NA	NA	NA	0	NA	0	NA	NA	NA	NA	NA	0	NA	NA
A0A2K5TJN2_C20	NA	NA	NA	NA	NA	13427	NA	NA	NA	NA	NA	NA	NA	NA	NA	NA	NA	NA	NA	NA	NA	76250	NA	NA
A0A2K5TJN2_C29	NA	NA	NA	NA	NA	0	NA	NA	32375	NA	NA	NA	NA	NA	NA	NA	NA	NA	NA	NA	NA	96378	NA	NA
A0A2K5TJN2_C32	NA	NA	NA	NA	NA	17452	NA	NA	32375	NA	NA	NA	NA	NA	NA	NA	NA	NA	NA	NA	NA	96378	NA	NA
A0A2K5TJN2_C35	NA	NA	NA	NA	NA	17452	NA	NA	32375	NA	NA	NA	NA	NA	NA	NA	NA	NA	NA	NA	NA	96378	NA	NA
A0A2K5TJN2_C5	NA	NA	NA	NA	NA	0	NA	NA	0	NA	NA	NA	NA	NA	NA	NA	NA	NA	NA	NA	NA	0	NA	NA
A0A2K5TJN2_C53	NA	NA	NA	NA	NA	22872	NA	NA	0	NA	NA	NA	NA	NA	NA	NA	NA	NA	NA	NA	NA	121320	NA	NA
A0A2K5TJP6_C1122	NA	NA	NA	NA	NA	NA	NA	NA	NA	NA	NA	NA	NA	NA	NA	NA	NA	NA	NA	8777.2	NA	NA	NA	NA
A0A2K5TJW1_C35	NA	NA	NA	8084.2	NA	NA	0	NA	0	NA	NA	NA	NA	NA	NA	0	NA	NA	NA	NA	0	NA	NA	NA
A0A2K5TJX2_C121	NA	NA	NA	NA	NA	NA	NA	NA	NA	NA	NA	NA	NA	NA	NA	NA	NA	NA	NA	0	NA	NA	NA	0
A0A2K5TJX2_C1661	NA	NA	NA	NA	NA	NA	NA	NA	NA	NA	NA	NA	NA	NA	NA	NA	NA	NA	NA	NA	0	NA	NA	NA
A0A2K5TJX2_C1968	NA	NA	NA	NA	NA	NA	92329	NA	NA	NA	NA	NA	NA	NA	NA	NA	NA	NA	NA	NA	NA	NA	NA	NA
A0A2K5TJX2_C2220	NA	0	NA	2226.8	27234	NA	NA	NA	0	15861	6142	NA	NA	8632.2	0	10046	NA	NA	8854.9	10941	6040	NA	18080	4752.4
A0A2K5TJX2_C2232	NA	NA	NA	NA	NA	NA	32537	NA	NA	NA	NA	NA	NA	NA	NA	NA	NA	12129	0	0	9795.8	NA	NA	NA
A0A2K5TJX2_C2552	NA	NA	NA	NA	NA	NA	NA	NA	NA	NA	NA	NA	NA	NA	NA	NA	NA	NA	NA	NA	NA	NA	NA	0
A0A2K5TJX2_C4513	NA	NA	NA	NA	NA	NA	NA	NA	NA	NA	3893.1	0	NA	NA	NA	NA	NA	NA	NA	NA	NA	NA	0	NA
A0A2K5TJX2_C778	NA	NA	NA	0	NA	0	NA	NA	NA	NA	NA	0	NA	0	NA	NA	NA	NA	NA	NA	0	NA	NA	NA
A0A2K5TJX7_C173	133470	125320	86123	146510	130530	111880	380440	61514	251710	227680	308720	145150	205510	215840	225720	443250	162820	179520	191610	244770	290020	213460	430600	356500
A0A2K5TJY4_C105	NA	NA	NA	NA	NA	NA	NA	NA	NA	NA	NA	NA	NA	NA	NA	NA	NA	NA	NA	NA	0	NA	NA	NA
A0A2K5TJY4_C188	NA	NA	NA	NA	NA	NA	NA	NA	NA	NA	NA	NA	NA	NA	NA	NA	11828	8059.1	10136	NA	0	NA	NA	NA
A0A2K5TJY4_C236	NA	NA	NA	NA	NA	NA	NA	NA	NA	NA	NA	NA	NA	NA	NA	NA	NA	NA	0	NA	NA	NA	NA	NA
A0A2K5TJY4_C244	NA	NA	NA	NA	NA	NA	NA	NA	NA	NA	NA	NA	NA	NA	NA	NA	NA	NA	0	NA	NA	NA	NA	NA
A0A2K5TJY4_C270	NA	NA	NA	NA	NA	NA	NA	NA	NA	NA	NA	20296	33125	NA	NA	NA	0	0	24393	0	0	0	NA	NA
A0A2K5TJY4_C277	NA	NA	NA	NA	NA	NA	NA	NA	NA	NA	NA	20296	33125	NA	NA	NA	0	0	24393	0	0	0	NA	NA
A0A2K5TJY4_C37	NA	NA	NA	NA	NA	NA	NA	NA	NA	NA	NA	0	0	NA	NA	NA	NA	0	0	37393	NA	NA	NA	NA
A0A2K5TJY4_C65	NA	NA	NA	NA	NA	NA	NA	NA	NA	NA	NA	0	NA	NA	NA	NA	NA	5116.3	0	NA	NA	NA	NA	NA
A0A2K5TK10_C203	NA	12967	NA	NA	NA	12336	73734	NA	NA	NA	NA	NA	NA	0	0	NA	NA	NA	NA	NA	NA	NA	12965	9959.2
A0A2K5TK10_C52	0	7556.8	NA	0	NA	0	NA	0	50870	0	0	NA	NA	0	0	51056	NA	NA	NA	NA	NA	NA	NA	NA
A0A2K5TK10_C80	2418.5	1437.3	2673.7	2194.5	2428.9	2342.5	48250	NA	NA	4408.4	NA	NA	NA	NA	4001.2	1990.6	NA	NA	NA	NA	NA	NA	0	0
A0A2K5TK21_C180	NA	40917	21374	18073	63139	32782	71557	0	17864	41491	42826	21910	70087	NA	25133	47781	0	63283	0	51203	93964	60695	71820	83081
A0A2K5TK21_C53	NA	38970	NA	26501	58720	NA	94799	NA	NA	61730	62386	NA	NA	NA	NA	85523	NA	35186	20392	NA	NA	NA	NA	NA
A0A2K5TK21_C88	0	NA	NA	0	NA	NA	NA	NA	NA	NA	NA	NA	24933	0	NA	0	0	NA	NA	0	0	NA	NA	37397
A0A2K5TK27_C131	NA	NA	NA	NA	NA	0	NA	NA	NA	NA	NA	NA	NA	NA	NA	NA	NA	NA	NA	NA	NA	NA	NA	NA
A0A2K5TK27_C136	NA	NA	NA	NA	NA	0	NA	NA	NA	NA	NA	NA	NA	NA	NA	NA	NA	NA	NA	NA	NA	NA	NA	NA
A0A2K5TK27_C290	218940	254270	501130	585210	583700	335880	2333600	630380	596460	589760	731140	125510	804730	406560	910970	419530	537890	872030	683830	815510	673530	626030	1460000	1118300
A0A2K5TK27_C369	153400	135310	262940	139730	174800	232590	1861700	194620	271420	224500	257750	205680	300500	203490	155310	293310	243970	253970	108000	299210	326510	149170	470760	882610
A0A2K5TK27_C41	37004	103880	69481	104110	85429	75584	268440	136530	94202	147930	189850	65640	56253	115460	171150	121200	179330	111370	79188	86361	107810	191730	185010	151470
A0A2K5TK27_C466	40728	NA	45757	NA	NA	NA	NA	75642	NA	42024	NA	NA	NA	NA	NA	NA	NA	NA	NA	NA	NA	NA	NA	NA
A0A2K5TK27_C536	4433.4	NA	NA	NA	NA	NA	NA	NA	NA	26686	NA	NA	NA	NA	NA	NA	NA	NA	NA	NA	NA	NA	NA	NA
A0A2K5TK27_C557	4433.4	NA	NA	NA	NA	NA	NA	NA	NA	26686	NA	NA	NA	NA	NA	NA	NA	NA	NA	NA	NA	NA	NA	NA
A0A2K5TK27_C567	171570	326830	179410	171580	212480	253450	1288300	348190	439250	279960	368910	474440	518390	492320	606660	340210	404350	473980	389060	417100	624660	470110	632670	604330
A0A2K5TK27_C591	73919	72753	169400	127470	195280	171700	275800	160470	168040	176060	133130	220030	136010	123400	141010	148540	189480	117630	203080	268970	229120	224930	307860	163020
A0A2K5TK27_C651	305850	309680	365330	370860	348800	304390	1645000	513030	582950	511520	451980	46110	564900	533270	669870	206520	753990	323940	684970	308530	493580	606800	682720	621030
A0A2K5TK27_C693	36262	0	98467	11027	75416	44191	254580	15929	57977	75116	57452	65602	86556	117300	92340	141580	36115	88959	0	107400	0	11571	70451	140300
A0A2K5TK27_C728	27036	12005	28052	30178	27068	11074	139410	79804	47025	75049	57772	98222	72477	50844	52015	53827	39679	54922	39692	57416	81110	84600	96126	59808
A0A2K5TK27_C751	15582	20969	27668	28896	16371	26315	215160	31962	43644	40711	25071	9329.5	26942	21606	23607	13174	16338	15498	19058	22924	18649	18317	22313	36129
A0A2K5TK68_C205	NA	NA	NA	NA	NA	NA	NA	NA	NA	NA	NA	NA	NA	NA	NA	NA	NA	NA	NA	0	NA	NA	NA	NA
A0A2K5TK68_C275	NA	NA	NA	NA	NA	NA	NA	NA	NA	NA	NA	NA	NA	NA	NA	NA	NA	NA	NA	0	NA	NA	NA	NA
A0A2K5TK77_C115	NA	NA	NA	NA	NA	NA	68695	NA	0	0	0	NA	NA	30786	NA	NA	NA	NA	NA	31145	NA	0	NA	NA
A0A2K5TK77_C118	NA	NA	NA	NA	NA	NA	68695	NA	0	0	0	NA	NA	30786	NA	NA	NA	NA	NA	31145	NA	0	NA	NA
A0A2K5TK77_C237	6387.4	0	11497	NA	NA	NA	NA	NA	NA	NA	NA	0	NA	0	NA	NA	NA	NA	15320	0	0	NA	NA	NA
A0A2K5TK77_C300	NA	NA	NA	NA	NA	NA	0	NA	NA	NA	NA	NA	NA	NA	NA	NA	NA	NA	NA	NA	NA	NA	NA	NA
A0A2K5TK77_C301	NA	NA	NA	NA	NA	NA	0	NA	NA	NA	NA	NA	NA	NA	NA	NA	NA	NA	NA	NA	NA	NA	NA	NA
A0A2K5TK77_C458	NA	NA	NA	NA	NA	NA	NA	NA	NA	NA	NA	NA	NA	0	NA	0	NA	NA	0	NA	0	NA	0	NA
A0A2K5TK79_C76	0	0	NA	0	26499	0	NA	NA	NA	NA	0	NA	0	0	NA	NA	0	0	0	NA	0	NA	0	NA
A0A2K5TKA4_C101	NA	NA	8905.5	NA	NA	NA	0	NA	NA	NA	NA	0	16462	NA	NA	0	NA	NA	NA	NA	NA	NA	NA	34910
A0A2K5TKA9_C101	5978	0	NA	0	9731.8	7190.3	58545	NA	0	14907	NA	NA	NA	6720.3	10911	NA	6333.7	0	16114	NA	NA	NA	13836	10110
A0A2K5TKA9_C31	7529.9	2580.6	NA	13469	5326.4	0	76916	0	0	0	NA	NA	12925	16518	28376	NA	22089	15020	0	NA	NA	15466	14312	14052
A0A2K5TKB4_C184	NA	NA	NA	NA	NA	NA	NA	NA	NA	NA	NA	NA	NA	NA	NA	NA	NA	0	NA	NA	NA	NA	NA	NA
A0A2K5TKB4_C541	NA	NA	NA	NA	NA	NA	NA	NA	NA	NA	NA	NA	NA	NA	NA	NA	NA	3927.5	NA	NA	NA	NA	NA	NA
A0A2K5TKB4_C669	NA	NA	NA	NA	NA	NA	NA	NA	NA	NA	NA	NA	NA	NA	NA	NA	NA	0	NA	NA	NA	NA	NA	NA
A0A2K5TKE4_C47	NA	NA	NA	NA	19704	NA	NA	NA	NA	NA	NA	NA	NA	0	NA	NA	NA	NA	29340	26200	NA	NA	NA	0
A0A2K5TKF4_C231	NA	NA	NA	NA	NA	NA	NA	NA	NA	NA	NA	NA	NA	NA	NA	NA	NA	7013.9	NA	NA	NA	NA	NA	NA
A0A2K5TKF4_C470	NA	NA	NA	NA	NA	NA	NA	NA	NA	NA	NA	30542	0	NA	NA	NA	NA	NA	NA	NA	NA	NA	NA	29346
A0A2K5TKF6_C645	NA	NA	NA	NA	NA	NA	0	NA	NA	NA	NA	NA	NA	NA	NA	NA	NA	NA	NA	NA	NA	NA	NA	NA
A0A2K5TKH0_C12	NA	NA	NA	NA	NA	NA	NA	NA	NA	NA	NA	NA	NA	NA	NA	NA	NA	NA	40939	NA	NA	NA	68128	NA
A0A2K5TKH0_C126	18220	18056	NA	26319	41825	25479	73739	NA	20006	19647	33907	45470	26567	44076	51172	27717	32028	20302	29617	50578	25668	51235	29085	61444
A0A2K5TKH0_C141	11678	NA	NA	NA	0	0	NA	NA	NA	NA	NA	NA	NA	NA	0	NA	0	0	NA	NA	NA	NA	NA	NA
A0A2K5TKH0_C719	NA	NA	NA	NA	NA	NA	NA	NA	NA	NA	NA	NA	NA	NA	NA	NA	NA	NA	13481	NA	NA	NA	NA	NA
A0A2K5TKH0_C720	NA	NA	NA	NA	NA	NA	NA	NA	NA	0	NA	0	NA	NA	NA	NA	NA	NA	13481	NA	NA	NA	NA	NA
A0A2K5TKI6_C210	NA	NA	NA	NA	NA	NA	NA	NA	NA	NA	NA	NA	NA	NA	0	NA	NA	NA	NA	NA	NA	NA	NA	NA
A0A2K5TKI6_C249	NA	NA	NA	NA	NA	NA	NA	NA	NA	NA	NA	NA	NA	2756.2	NA	NA	NA	NA	NA	NA	NA	NA	NA	NA
A0A2K5TKI6_C823	NA	NA	NA	NA	NA	NA	NA	NA	NA	NA	NA	NA	NA	NA	29713	NA	NA	NA	NA	NA	NA	NA	NA	NA
A0A2K5TKJ0_C516	34390	NA	17214	25768	30853	NA	NA	NA	19596	NA	NA	0	NA	NA	NA	0	NA	NA	28024	NA	61012	0	37036	26625
A0A2K5TKL1_C253	7307.7	33696	40644	31355	19450	13573	154500	37883	25718	0	35252	12365	24847	38217	12483	33993	14209	54097	47983	45693	31700	46189	11407	68764
A0A2K5TKL1_C8	10296	392.81	NA	10482	5316.7	NA	43163	6824.6	NA	6488.2	5796	4891.3	NA	NA	NA	3731.4	3560.9	4160.1	5716.2	NA	3089.4	2653.5	10291	4945.7
A0A2K5TKM6_C564	82568	46666	0	52594	36842	37814	198790	103580	64707	29803	80790	0	55242	76134	29288	0	NA	43309	111900	55527	34427	49059	90892	29057
A0A2K5TKP8_C22	NA	NA	NA	NA	13141	NA	0	NA	NA	0	NA	NA	NA	0	6819.9	NA	9752.1	12487	19533	5624.2	NA	11036	0	NA
A0A2K5TKP8_C316	NA	NA	NA	NA	NA	NA	NA	NA	NA	NA	NA	NA	NA	NA	NA	NA	NA	NA	14288	NA	NA	NA	NA	NA
A0A2K5TKR0_C210	NA	NA	0	11685	NA	16134	NA	NA	NA	NA	NA	NA	NA	NA	0	0	24249	22785	NA	NA	21730	NA	NA	0
A0A2K5TKR1_C511	NA	NA	NA	NA	NA	NA	NA	NA	NA	NA	NA	NA	NA	NA	NA	NA	NA	NA	0	NA	NA	NA	NA	NA
A0A2K5TKR1_C516	NA	NA	NA	NA	NA	NA	NA	NA	NA	NA	NA	NA	NA	NA	NA	NA	NA	NA	0	NA	NA	NA	NA	NA
A0A2K5TKU2_C131	5476.2	4524.9	4933.8	6927.6	4324.9	10061	0	26183	NA	NA	5834.5	0	19568	10905	10593	11529	13008	16872	11423	0	NA	NA	15968	NA
A0A2K5TKU2_C134	5476.2	4524.9	4933.8	6927.6	4324.9	10061	0	26183	NA	NA	5834.5	0	19568	10905	10593	11529	13008	16872	11423	0	NA	NA	15968	NA
A0A2K5TKW5_C463	NA	0	NA	NA	12892	0	32981	9175.5	NA	8292.2	5992.5	12262	7467.2	NA	NA	42509	15390	12606	4923.5	0	12714	11221	21668	NA
A0A2K5TKW5_C685	NA	NA	NA	NA	NA	NA	NA	NA	NA	38363	NA	NA	NA	NA	NA	NA	NA	NA	NA	NA	NA	NA	NA	39744
A0A2K5TKY8_C116	NA	NA	NA	NA	NA	NA	33719	NA	NA	NA	NA	NA	9498.1	NA	NA	NA	NA	NA	NA	NA	NA	NA	NA	13503
A0A2K5TL11_C146	4040.3	16725	NA	30276	20440	11209	NA	5126.2	10513	NA	14821	NA	12401	32053	39760	30064	33653	35905	20581	NA	24401	46083	19879	50872
A0A2K5TL11_C150	4040.3	16725	NA	30276	20440	11209	NA	5126.2	10513	NA	14821	NA	12401	32053	39760	30064	33653	35905	20581	NA	24401	46083	19879	50872
A0A2K5TL11_C199	4414.3	0	4827.6	3978	0	4330.4	NA	3573.9	6710.7	NA	0	NA	9454.5	0	0	5493.1	0	5826.2	6991.8	NA	6263.8	5572.7	0	0
A0A2K5TL16_C111	NA	NA	NA	NA	NA	NA	NA	NA	NA	NA	6938	NA	NA	9943.6	NA	30168	0	12469	0	12817	14511	13689	15124	NA
A0A2K5TL16_C128	NA	5081.3	0	NA	NA	NA	NA	NA	NA	0	NA	NA	NA	7025	0	0	9849.9	0	6857.5	0	22443	0	0	NA
A0A2K5TL16_C144	18816	37584	NA	NA	NA	NA	NA	NA	NA	0	0	NA	NA	NA	NA	NA	0	NA	NA	NA	NA	NA	NA	NA
A0A2K5TL33_C110	NA	NA	NA	NA	NA	NA	100310	NA	NA	15362	NA	19293	NA	NA	NA	NA	NA	NA	NA	23581	NA	NA	NA	NA
A0A2K5TL33_C114	NA	NA	NA	NA	NA	NA	100310	NA	NA	15362	NA	19293	NA	NA	NA	NA	NA	NA	NA	23581	NA	NA	NA	NA
A0A2K5TL50_C224	NA	NA	NA	NA	NA	NA	NA	NA	NA	NA	NA	NA	NA	9847.8	NA	NA	NA	NA	NA	NA	NA	NA	NA	NA
A0A2K5TL50_C249	NA	NA	NA	NA	NA	NA	114110	NA	NA	NA	NA	NA	NA	NA	NA	NA	NA	NA	NA	NA	NA	NA	NA	NA
A0A2K5TL50_C367	31091	NA	NA	NA	121210	NA	166820	NA	NA	NA	NA	NA	NA	71468	NA	NA	NA	NA	NA	NA	56630	NA	NA	NA
A0A2K5TL50_C60	0	NA	NA	NA	0	NA	0	NA	NA	NA	NA	NA	NA	0	NA	NA	NA	NA	NA	NA	0	NA	NA	NA
A0A2K5TL51_C386	NA	20047	40406	29622	13374	NA	93284	31232	23791	44632	54389	55821	NA	71360	NA	84341	NA	101030	89117	102110	90507	98449	62928	105980
A0A2K5TL51_C387	NA	20047	40406	29622	13374	NA	93284	31232	23791	44632	54389	55821	NA	71360	NA	84341	NA	101030	89117	102110	90507	98449	62928	105980
A0A2K5TL51_C394	NA	NA	NA	NA	9023.3	NA	98117	NA	NA	NA	NA	NA	0	39837	NA	28758	0	37927	0	NA	NA	0	13994	0
A0A2K5TL51_C395	NA	NA	NA	NA	9023.3	NA	98117	NA	NA	NA	NA	NA	0	39837	NA	28758	0	37927	0	NA	NA	0	13994	0
A0A2K5TL51_C401	NA	NA	NA	22511	39318	NA	144030	0	NA	0	27521	34774	47547	32156	NA	30459	0	54733	0	53090	40506	35969	33235	0
A0A2K5TL51_C402	NA	NA	NA	22511	39318	NA	144030	0	NA	0	27521	34774	47547	32156	NA	30459	0	54733	0	53090	40506	35969	33235	0
A0A2K5TL61_C505	NA	NA	NA	NA	NA	NA	NA	NA	NA	NA	NA	NA	NA	NA	0	NA	NA	NA	NA	NA	NA	NA	NA	NA
A0A2K5TL76_C119	NA	NA	NA	NA	NA	NA	NA	NA	NA	NA	NA	0	NA	NA	NA	NA	NA	NA	NA	66864	0	NA	66660	0
A0A2K5TL76_C178	21014	NA	NA	NA	0	NA	NA	19498	16582	2260.2	0	22503	24820	41254	NA	23108	34880	NA	26732	0	69192	0	33882	69941
A0A2K5TL76_C39	5329.4	NA	4460.1	NA	22156	36078	31029	39128	5639.3	76679	20586	16188	21571	60995	NA	48662	66401	NA	40824	62409	27999	37625	89949	77801
A0A2K5TL76_C91	27509	NA	108340	NA	96251	36729	96010	143410	44496	112070	30584	0	34081	23923	NA	126240	110650	NA	44752	53491	127320	102090	104830	120380
A0A2K5TL79_C155	NA	NA	NA	NA	NA	NA	NA	NA	NA	NA	NA	NA	NA	NA	NA	NA	NA	NA	NA	NA	0	8757.2	8718.2	NA
A0A2K5TL96_C136	NA	NA	NA	NA	NA	NA	73532	NA	NA	NA	NA	NA	NA	21354	NA	NA	NA	14073	NA	NA	NA	NA	NA	NA
A0A2K5TL96_C138	NA	NA	NA	NA	NA	NA	73532	NA	NA	NA	NA	NA	NA	21354	NA	NA	NA	14073	NA	NA	NA	NA	NA	NA
A0A2K5TL96_C361	NA	13191	15130	11884	16478	19204	55178	NA	NA	NA	29573	19376	NA	64292	30312	25489	NA	25004	21157	NA	43308	NA	28164	55503
A0A2K5TLD7_C47	NA	NA	NA	NA	NA	NA	NA	NA	NA	NA	NA	NA	NA	NA	NA	NA	NA	39441	NA	NA	NA	NA	NA	69526
A0A2K5TLE1_C287	NA	NA	NA	NA	NA	NA	NA	NA	NA	NA	NA	NA	NA	0	NA	NA	NA	NA	NA	NA	NA	NA	NA	NA
A0A2K5TLH1_C118	NA	NA	NA	NA	NA	NA	NA	NA	NA	0	NA	NA	NA	NA	NA	NA	NA	NA	NA	NA	NA	NA	NA	0
A0A2K5TLH1_C51	NA	NA	NA	NA	4233.6	NA	NA	NA	NA	NA	NA	NA	NA	NA	NA	NA	NA	NA	NA	NA	NA	NA	NA	NA
A0A2K5TLI2_C484	NA	NA	NA	NA	NA	NA	NA	NA	NA	NA	NA	NA	NA	NA	NA	NA	NA	1756.2	NA	NA	NA	NA	NA	NA
A0A2K5TLI2_C567	NA	NA	NA	NA	NA	NA	NA	NA	NA	NA	NA	NA	NA	NA	NA	NA	NA	0	NA	NA	NA	NA	NA	NA
A0A2K5TLI2_C6	NA	NA	NA	NA	NA	NA	NA	NA	NA	NA	NA	NA	NA	NA	NA	NA	NA	8451.6	NA	NA	NA	NA	NA	NA
A0A2K5TLI2_C609	NA	NA	NA	NA	NA	NA	NA	NA	NA	NA	NA	NA	NA	NA	NA	NA	NA	23991	NA	NA	NA	NA	NA	NA
A0A2K5TLI2_C616	NA	NA	NA	NA	NA	NA	NA	NA	NA	NA	NA	NA	NA	NA	NA	NA	NA	62883	NA	NA	NA	NA	NA	NA
A0A2K5TLS0_C275	NA	NA	NA	NA	0	0	NA	0	NA	NA	NA	NA	0	NA	NA	NA	NA	0	0	NA	0	0	NA	0
A0A2K5TLS0_C379	NA	NA	NA	NA	NA	NA	NA	NA	NA	NA	NA	0	NA	NA	NA	NA	NA	NA	NA	NA	NA	NA	NA	NA
A0A2K5TLV8_C26	7109.8	NA	NA	NA	0	NA	0	NA	6767.1	NA	NA	NA	0	NA	NA	NA	NA	NA	NA	NA	NA	NA	NA	NA
A0A2K5TLV8_C299	20412	NA	19929	NA	17939	NA	NA	NA	32468	NA	NA	NA	NA	NA	NA	NA	0	NA	NA	NA	NA	NA	NA	NA
A0A2K5TM01_C38	96308	114030	98453	219630	83970	141570	1567500	233950	232290	314070	225370	66391	385960	195850	267930	231040	421860	293350	369610	252130	583640	310100	764890	657110
A0A2K5TM01_C84	115130	271090	233660	151980	295810	206560	0	331470	288610	224310	204280	94234	151540	215110	425960	237800	303590	314160	159890	461770	166860	242240	518810	364940
A0A2K5TM11_C199	NA	NA	NA	NA	NA	NA	NA	NA	NA	NA	NA	NA	NA	NA	NA	NA	NA	NA	NA	NA	NA	NA	0	NA
A0A2K5TM14_C10	NA	NA	NA	NA	NA	32772	22257	NA	NA	NA	15360	0	NA	NA	NA	0	NA	NA	NA	NA	0	0	0	0
A0A2K5TM14_C110	16618	0	NA	0	57193	22239	0	31958	0	70636	98133	20137	28538	25712	36855	NA	0	25942	39872	26745	57712	25963	33402	0
A0A2K5TM14_C13	NA	NA	NA	NA	NA	32772	NA	NA	NA	NA	NA	NA	NA	NA	NA	0	NA	NA	NA	NA	0	0	0	0
A0A2K5TM14_C155	71401	65580	71291	136780	79732	107670	95998	58868	115090	47430	0	105810	143530	140410	136390	98586	225790	175410	164410	65722	85304	129790	94778	60693
A0A2K5TM14_C25	17537	7140	4424.2	15463	16730	18010	63786	15738	2532	7737.4	7170	23610	NA	18181	19107	17239	24968	17898	12185	19842	9374	19115	19164	17051
A0A2K5TM14_C58	29330	25337	33383	31693	21527	10525	12022	11621	NA	19143	27128	NA	NA	21805	25101	25749	41244	13065	19925	19697	24486	17168	60485	28775
A0A2K5TM14_C61	NA	NA	NA	NA	NA	NA	NA	NA	NA	NA	NA	NA	NA	NA	NA	NA	NA	NA	NA	NA	NA	NA	NA	0
A0A2K5TM85_C162	NA	NA	NA	0	0	0	NA	39695	NA	0	NA	NA	20854	NA	NA	NA	0	41517	NA	NA	NA	0	NA	0
A0A2K5TM85_C28	NA	NA	NA	NA	0	NA	NA	NA	NA	NA	NA	NA	NA	NA	NA	NA	NA	NA	NA	NA	NA	NA	NA	NA
A0A2K5TM85_C80	NA	14736	NA	14046	16447	19323	125360	20448	NA	34802	29778	21958	NA	24553	24941	37462	49606	22897	51786	23578	14322	NA	53414	22958
A0A2K5TM85_C92	33998	52540	NA	93647	33408	34846	102720	14641	64274	133310	48254	68706	68886	53821	48011	95234	82908	54761	81640	66374	32393	70053	53127	50161
A0A2K5TMC6_C436	9951.8	NA	11581	NA	NA	12408	NA	NA	NA	NA	NA	14715	NA	18329	16765	0	0	0	11330	16988	0	13436	11991	NA
A0A2K5TME5_C130	38429	29417	27372	25819	24639	34742	NA	0	25143	0	6925.6	38593	58411	0	135870	62336	0	15963	0	0	51885	95683	87126	51611
A0A2K5TME5_C600	25461	36459	15320	52179	36323	22062	159150	45623	71235	77231	63221	68248	94154	57048	24208	53991	116890	28223	89387	76024	89595	72160	129290	145230
A0A2K5TME5_C785	77143	156630	180730	180120	185170	133650	606780	240970	183690	161110	198720	113260	237350	241280	160090	264860	251440	277850	282030	278770	226170	231720	307090	274360
A0A2K5TME5_C795	NA	31875	NA	NA	40931	50243	74437	25711	16521	23697	43430	68400	96298	0	82289	106550	NA	0	NA	188670	NA	102700	146460	0
A0A2K5TME5_C806	0	28088	40329	61994	16174	29900	0	5568.1	7088.1	5546.5	14919	17902	74816	32549	66186	141120	14012	0	17649	36396	104730	10786	25926	17564
A0A2K5TME5_C858	79119	0	34134	NA	9208.4	32016	56222	64049	28473	60210	25705	0	NA	0	20120	23341	69313	18837	112740	23287	16688	90164	0	13117
A0A2K5TMF7_C111	NA	NA	NA	NA	NA	15372	NA	NA	NA	NA	NA	NA	NA	NA	NA	NA	NA	NA	NA	NA	NA	NA	NA	NA
A0A2K5TMF7_C254	NA	NA	NA	NA	NA	6627.4	NA	NA	NA	NA	NA	NA	NA	NA	NA	NA	NA	NA	NA	NA	NA	NA	NA	NA
A0A2K5TMF7_C295	NA	NA	NA	NA	NA	19661	NA	NA	NA	NA	NA	NA	NA	NA	NA	NA	NA	NA	NA	NA	NA	NA	NA	NA
A0A2K5TMG0_C189	NA	4644	NA	NA	NA	NA	NA	NA	NA	NA	NA	NA	9708.3	0	NA	NA	NA	NA	NA	NA	12955	NA	NA	NA
A0A2K5TMG0_C230	NA	11311	NA	NA	NA	NA	NA	NA	NA	NA	NA	NA	NA	NA	NA	NA	NA	NA	NA	NA	20366	NA	NA	NA
A0A2K5TMG0_C452	NA	NA	NA	NA	NA	NA	NA	NA	NA	NA	NA	NA	13098	0	NA	NA	NA	NA	NA	NA	NA	NA	NA	NA
A0A2K5TMH3_C173	0	12030	0	46544	22183	0	498760	NA	NA	NA	39411	NA	0	115480	32113	124360	65597	93200	44270	11767	107340	40351	143800	34552
A0A2K5TMH3_C232	67182	83692	55015	147550	125830	72426	160110	100590	134000	151030	144160	97423	154450	130240	129080	192000	139020	120060	204070	96483	236330	239340	122340	277920
A0A2K5TMH3_C34	15619	21793	21316	26052	0	27725	100850	30227	25313	33889	33276	22512	15773	16465	0	11322	18808	15992	13715	13924	19280	23958	16716	23003
A0A2K5TMH3_C62	NA	20476	4116.2	8791.6	8870.8	NA	NA	12935	33714	45487	66981	NA	NA	NA	NA	NA	NA	NA	NA	NA	NA	NA	NA	50648
A0A2K5TMH3_C88	24130	36614	23810	54837	56004	46805	190370	63329	70878	75440	88115	45839	56273	102690	108150	121840	94798	93176	51197	39937	115400	91993	137820	81910
A0A2K5TMH7_C193	NA	NA	NA	NA	0	NA	NA	NA	NA	NA	8991.1	0	NA	NA	NA	NA	NA	NA	0	NA	NA	NA	NA	NA
A0A2K5TMQ8_C14	NA	NA	NA	NA	0	NA	NA	NA	NA	NA	NA	NA	NA	NA	NA	NA	NA	NA	NA	NA	NA	NA	NA	NA
A0A2K5TMQ8_C161	NA	NA	NA	NA	NA	NA	NA	NA	NA	NA	NA	NA	NA	0	0	15293	NA	NA	NA	NA	NA	NA	NA	NA
A0A2K5TMQ8_C382	NA	NA	NA	NA	15459	NA	NA	NA	NA	NA	NA	NA	NA	NA	NA	NA	NA	NA	NA	NA	NA	NA	NA	NA
A0A2K5TMS1_C120	NA	NA	NA	NA	NA	NA	NA	NA	NA	NA	NA	NA	NA	NA	NA	NA	NA	NA	NA	NA	0	NA	NA	NA
A0A2K5TMS2_C120	NA	NA	NA	NA	NA	NA	NA	NA	NA	NA	NA	NA	NA	NA	NA	NA	NA	15755	30299	NA	NA	NA	NA	NA
A0A2K5TMS2_C231	NA	NA	NA	NA	NA	NA	NA	NA	NA	NA	NA	NA	NA	NA	NA	NA	NA	0	0	NA	NA	NA	NA	NA
A0A2K5TMT9_C156	NA	NA	NA	NA	NA	NA	NA	3792.1	NA	NA	NA	NA	NA	NA	NA	NA	NA	NA	NA	NA	NA	NA	NA	NA
A0A2K5TMT9_C296	NA	NA	NA	NA	NA	NA	NA	NA	NA	NA	NA	NA	NA	NA	NA	NA	NA	NA	NA	NA	NA	NA	9996.9	NA
A0A2K5TMT9_C410	66690	14558	67882	89627	126150	63595	87394	31050	125870	158100	102700	65518	85318	190940	100430	81353	77538	153290	58913	148970	69168	93876	39043	140520
A0A2K5TMT9_C541	NA	NA	NA	NA	NA	NA	NA	NA	NA	NA	NA	NA	NA	NA	NA	126870	NA	NA	NA	NA	NA	66059	NA	92426
A0A2K5TMT9_C807	22028	37328	27145	36856	25631	49133	234710	35558	39927	73932	16351	46391	99905	11698	51677	85432	43211	63857	38835	40642	15028	85742	61638	128260
A0A2K5TMT9_C871	17359	17038	16140	39915	31857	38099	56827	54306	27395	53377	14302	18775	14452	2593.9	4266.7	14000	5902.7	5226.9	42378	3748.9	0	6389.1	89754	0
A0A2K5TMT9_C890	0	264020	NA	NA	NA	0	NA	244220	170130	58950	209670	NA	NA	NA	NA	NA	NA	NA	304120	NA	378110	0	NA	NA
A0A2K5TN36_C152	9303.5	NA	NA	NA	NA	NA	NA	NA	NA	NA	NA	NA	NA	NA	NA	NA	NA	NA	NA	NA	NA	NA	NA	NA
A0A2K5TN50_C1008	NA	NA	NA	NA	NA	NA	NA	NA	NA	NA	NA	NA	NA	NA	NA	NA	NA	NA	NA	NA	NA	0	NA	NA
A0A2K5TN50_C408	NA	NA	NA	NA	NA	NA	NA	NA	NA	NA	0	0	NA	NA	NA	NA	NA	NA	NA	NA	NA	NA	NA	NA
A0A2K5TN50_C79	NA	NA	NA	NA	NA	NA	NA	NA	NA	NA	14098	66925	NA	NA	NA	NA	NA	NA	NA	NA	NA	81896	NA	NA
A0A2K5TN55_C190	NA	9079.6	7896.2	NA	10508	17739	NA	15325	14273	16227	33909	4821.9	11875	NA	12373	16827	0	14750	0	14305	17850	13206	20930	NA
A0A2K5TN55_C276	NA	52681	35250	NA	NA	42145	NA	NA	NA	34928	28509	0	NA	NA	59829	42901	40039	33475	36513	NA	35918	NA	NA	41502
A0A2K5TN55_C509	NA	NA	NA	NA	NA	NA	NA	NA	NA	NA	NA	NA	NA	NA	NA	NA	NA	NA	NA	NA	NA	NA	NA	21784
A0A2K5TN55_C62	NA	NA	NA	0	NA	NA	NA	NA	NA	NA	NA	NA	NA	NA	NA	NA	NA	NA	NA	NA	45736	NA	NA	NA
A0A2K5TN55_C711	NA	8365.3	NA	24611	35344	32925	NA	25236	18802	0	18265	41656	NA	NA	NA	NA	NA	44357	NA	45755	NA	69239	47694	50341
A0A2K5TN55_C797	NA	NA	0	NA	32070	17456	NA	NA	45207	NA	46308	42301	57444	NA	81715	84998	33538	43510	39024	59675	61428	37166	137640	51913
A0A2K5TN64_C190	NA	NA	NA	NA	NA	NA	11502	NA	NA	NA	NA	NA	NA	NA	NA	NA	NA	NA	NA	NA	NA	NA	NA	NA
A0A2K5TN64_C509	NA	NA	NA	NA	NA	NA	143780	NA	NA	NA	NA	NA	NA	NA	NA	NA	NA	NA	NA	NA	NA	NA	NA	NA
A0A2K5TN72_C79	NA	NA	NA	34426	NA	41729	149660	12204	NA	NA	NA	NA	67970	NA	NA	NA	NA	NA	61296	81070	NA	NA	NA	NA
A0A2K5TN88_C282	0	NA	NA	NA	NA	NA	NA	NA	NA	0	NA	NA	NA	23028	18424	0	NA	26607	0	NA	NA	0	0	NA
A0A2K5TN88_C591	0	0	NA	0	6295.2	3519.4	27866	7518.4	NA	NA	NA	NA	0	3858.7	5278.8	8233.1	8372.7	10317	NA	0	NA	6855.3	NA	10901
A0A2K5TNA5_C350	NA	NA	NA	12225	NA	NA	NA	NA	NA	NA	NA	NA	NA	NA	NA	NA	NA	NA	NA	NA	NA	NA	NA	NA
A0A2K5TNA5_C535	NA	NA	NA	NA	NA	NA	NA	NA	NA	NA	NA	25154	NA	NA	NA	NA	NA	NA	NA	NA	NA	NA	NA	NA
A0A2K5TNA6_C208	NA	NA	NA	NA	NA	NA	NA	NA	28897	NA	NA	NA	NA	NA	NA	NA	NA	NA	NA	NA	NA	NA	NA	NA
A0A2K5TNA6_C257	NA	NA	0	NA	NA	NA	NA	NA	NA	NA	NA	NA	NA	NA	NA	NA	NA	NA	NA	33216	NA	NA	NA	NA
A0A2K5TNA7_C1052	NA	NA	NA	NA	NA	NA	7144.6	NA	NA	NA	NA	NA	NA	NA	NA	NA	NA	NA	NA	NA	NA	NA	NA	NA
A0A2K5TNA7_C1071	0	0	NA	NA	0	NA	46968	NA	NA	NA	NA	NA	NA	27998	NA	NA	NA	NA	NA	NA	NA	NA	NA	NA
A0A2K5TNA7_C1079	NA	NA	NA	NA	NA	NA	NA	NA	NA	NA	NA	NA	NA	NA	NA	NA	NA	NA	NA	NA	0	NA	NA	NA
A0A2K5TNA7_C1123	21985	NA	NA	NA	NA	NA	78366	NA	17163	NA	NA	NA	0	0	12385	9752	NA	0	NA	NA	NA	NA	NA	NA
A0A2K5TNA7_C1263	NA	0	NA	NA	0	9710.9	55033	0	NA	NA	11347	0	0	NA	NA	NA	NA	38668	NA	NA	NA	NA	NA	NA
A0A2K5TNA7_C149	NA	NA	NA	NA	NA	10238	38668	NA	NA	NA	NA	NA	22241	NA	NA	21449	NA	0	NA	0	NA	15715	15215	12579
A0A2K5TNA7_C182	0	NA	NA	NA	15299	14172	NA	NA	17441	NA	NA	NA	23350	NA	0	20622	0	28110	NA	17581	NA	22456	0	0
A0A2K5TNA7_C209	NA	NA	NA	NA	NA	NA	115230	NA	NA	NA	NA	NA	NA	NA	NA	NA	NA	NA	NA	NA	NA	NA	NA	NA
A0A2K5TNA7_C316	0	0	NA	28795	22389	0	117520	0	24889	0	29357	30796	0	NA	15205	32351	0	0	NA	0	0	66893	32553	NA
A0A2K5TNA7_C332	0	14043	0	32085	23773	NA	73875	29776	40871	47775	25406	10591	12797	NA	0	0	20089	NA	NA	NA	26109	NA	53704	53232
A0A2K5TNA7_C340	NA	0	19800	NA	NA	NA	NA	NA	NA	NA	NA	20986	NA	0	NA	NA	NA	NA	NA	NA	NA	NA	NA	0
A0A2K5TNA7_C35	0	0	NA	NA	NA	0	NA	16826	0	20062	NA	4646.3	0	0	24541	23602	8041.8	7093.7	NA	0	20628	NA	11562	0
A0A2K5TNA7_C391	0	0	33118	30877	0	NA	NA	74651	0	0	31148	NA	50765	43742	0	16006	NA	0	NA	47041	NA	NA	NA	0
A0A2K5TNA7_C463	NA	NA	NA	NA	NA	NA	NA	25931	19240	24977	14246	NA	NA	9218.7	6878.5	24985	NA	13420	NA	NA	12096	10512	NA	20057
A0A2K5TNA7_C49	0	0	NA	NA	NA	0	NA	16826	0	20062	NA	4646.3	0	0	24541	23602	8041.8	7093.7	NA	0	20628	NA	11562	0
A0A2K5TNA7_C504	6990.7	11254	8863.4	38633	0	47254	10162	23517	0	NA	24172	27194	14050	15961	55952	10464	35279	8054	NA	15859	27941	21120	39734	12337
A0A2K5TNA7_C600	NA	0	NA	40297	NA	37179	0	NA	0	0	49273	27914	0	65114	48925	40137	0	56191	NA	NA	0	NA	NA	48867
A0A2K5TNA7_C646	10422	NA	NA	NA	NA	15177	66452	NA	9248.7	NA	NA	NA	17672	0	13289	12207	29549	NA	NA	19567	16516	NA	16729	38409
A0A2K5TNA7_C659	NA	NA	NA	NA	NA	38308	NA	NA	NA	NA	0	0	NA	0	0	NA	0	NA	NA	NA	0	NA	38647	0
A0A2K5TNA7_C74	7113.4	5767	15752	7902.7	11780	9761.2	37439	0	0	11657	0	10452	0	20729	25616	0	27782	29915	NA	30252	19346	19298	19139	32355
A0A2K5TNA7_C977	0	NA	0	NA	NA	NA	NA	0	0	0	0	NA	0	NA	NA	NA	NA	NA	NA	0	NA	NA	0	NA
A0A2K5TNB3_C43	NA	NA	NA	NA	NA	NA	NA	0	NA	0	NA	NA	NA	NA	NA	NA	NA	NA	0	NA	NA	NA	NA	NA
A0A2K5TNC7_C1358	0	NA	NA	NA	NA	NA	NA	NA	NA	NA	NA	NA	NA	NA	NA	NA	NA	NA	NA	12996	NA	NA	NA	NA
A0A2K5TNF7_C150	NA	NA	10100	NA	NA	NA	NA	NA	NA	NA	NA	NA	NA	NA	NA	NA	NA	0	NA	NA	NA	NA	NA	NA
A0A2K5TNF7_C49	NA	NA	NA	NA	NA	NA	NA	NA	NA	NA	NA	NA	NA	NA	NA	NA	0	NA	NA	NA	NA	NA	NA	NA
A0A2K5TNI8_C76	NA	23734	0	0	0	0	0	0	0	21926	0	0	0	NA	0	0	0	NA	0	41713	0	NA	0	41224
A0A2K5TNI8_C93	NA	NA	NA	NA	NA	NA	NA	NA	NA	NA	NA	NA	NA	NA	NA	NA	NA	NA	NA	NA	NA	0	0	0
A0A2K5TNI9_C477	NA	NA	NA	NA	NA	NA	NA	NA	NA	NA	NA	NA	NA	NA	0	NA	NA	NA	NA	NA	NA	NA	0	NA
A0A2K5TNJ5_C157	10742	12606	NA	37684	21508	23513	0	13074	16000	11512	13863	22100	23548	29975	37585	67040	24093	29445	31842	39928	23005	36894	33835	71209
A0A2K5TNJ5_C32	33369	NA	NA	NA	NA	0	259170	NA	NA	NA	NA	NA	33247	50350	NA	NA	68050	26601	40986	26101	150140	NA	NA	154960
A0A2K5TNJ9_C139	NA	0	13528	19323	NA	11007	NA	NA	NA	NA	0	NA	NA	NA	NA	NA	NA	NA	NA	NA	0	NA	NA	NA
A0A2K5TNJ9_C538	NA	NA	19701	9873.4	NA	27798	NA	NA	NA	NA	27920	NA	NA	NA	NA	NA	NA	NA	NA	NA	37459	NA	NA	NA
A0A2K5TNM7_C176	NA	NA	NA	NA	NA	NA	NA	NA	NA	NA	NA	NA	NA	NA	NA	NA	NA	NA	23107	NA	NA	NA	0	NA
A0A2K5TNN7_C55	NA	NA	NA	NA	NA	0	NA	NA	NA	NA	NA	NA	NA	NA	NA	NA	NA	NA	NA	NA	NA	NA	NA	NA
A0A2K5TNN8_C185	NA	NA	NA	NA	NA	NA	67856	NA	NA	NA	NA	NA	0	NA	NA	NA	NA	0	NA	NA	0	NA	NA	0
A0A2K5TNN8_C313	NA	NA	0	NA	NA	NA	0	NA	NA	13197	NA	NA	0	NA	NA	NA	NA	NA	NA	0	NA	NA	NA	18739
A0A2K5TNN8_C321	NA	NA	0	NA	NA	NA	0	NA	NA	13197	NA	NA	0	NA	NA	NA	NA	NA	NA	0	NA	NA	NA	18739
A0A2K5TNN8_C425	NA	NA	NA	0	NA	NA	0	NA	NA	NA	NA	NA	NA	NA	NA	NA	NA	0	NA	NA	40092	66281	NA	NA
A0A2K5TNS1_C181	67077	NA	NA	57792	30917	NA	35999	NA	NA	0	35679	41865	45551	0	NA	31320	NA	44121	42653	41773	50452	40907	28682	42967
A0A2K5TNS1_C54	NA	NA	NA	NA	NA	NA	NA	NA	NA	NA	NA	NA	NA	0	NA	NA	NA	NA	0	0	NA	0	NA	NA
A0A2K5TNS7_C3994	NA	NA	NA	NA	NA	NA	NA	NA	0	NA	NA	NA	NA	NA	NA	NA	NA	NA	NA	NA	NA	NA	NA	NA
A0A2K5TNS7_C5472	NA	NA	NA	NA	NA	NA	NA	NA	NA	NA	NA	NA	NA	NA	NA	NA	NA	26208	NA	NA	NA	NA	NA	NA
A0A2K5TNS7_C7251	NA	NA	NA	NA	13476	NA	NA	NA	3927.5	NA	NA	NA	NA	7680.4	NA	NA	NA	4556.8	NA	NA	NA	NA	NA	NA
A0A2K5TNS7_C8380	NA	NA	NA	NA	21732	NA	NA	NA	0	NA	NA	NA	NA	37068	NA	NA	NA	0	NA	NA	NA	NA	NA	NA
A0A2K5TNT3_C558	NA	NA	NA	NA	NA	NA	NA	NA	NA	NA	NA	20222	NA	NA	NA	NA	NA	NA	NA	NA	NA	NA	NA	NA
A0A2K5TNV7_C169	NA	NA	NA	NA	NA	16248	NA	NA	NA	NA	NA	NA	NA	NA	NA	NA	NA	NA	NA	NA	NA	NA	NA	NA
A0A2K5TNW0_C121	61836	84697	102700	70142	65836	70113	309190	145890	137020	88483	86043	17564	182810	102370	152450	224940	302240	89704	252580	72462	142440	142700	368760	219620
A0A2K5TNW0_C160	92871	85444	54842	106980	55923	0	175560	129200	213330	71747	104660	127620	165730	56251	150680	166640	120130	282170	84321	135370	261230	111670	145700	143690
A0A2K5TNW0_C161	92871	85444	54842	106980	55923	0	175560	129200	213330	71747	104660	127620	165730	56251	150680	166640	120130	282170	84321	135370	261230	111670	145700	143690
A0A2K5TNW0_C181	37403	34197	54414	97815	151330	120990	357130	175820	59932	182070	164980	30072	48252	58160	138070	NA	67458	148920	102190	34319	249730	188440	201770	122030
A0A2K5TNX6_C146	NA	NA	NA	NA	NA	NA	NA	NA	NA	NA	NA	NA	NA	NA	NA	NA	NA	NA	NA	0	NA	NA	NA	NA
A0A2K5TNX6_C354	NA	NA	NA	NA	NA	NA	NA	NA	NA	NA	NA	NA	NA	NA	NA	NA	NA	NA	NA	0	NA	NA	NA	NA
A0A2K5TP51_C140	92560	162690	99014	142510	155940	220910	530160	183880	156270	150270	144850	226720	199360	237660	218170	288060	260780	195980	207500	156460	196090	178120	180360	256100
A0A2K5TP51_C144	32672	32028	48574	65124	76795	68310	430520	60173	19050	26552	49136	50727	76013	111740	100780	76528	57309	69785	80825	55638	76506	67639	123220	96550
A0A2K5TP51_C147	32672	32028	48574	65124	76795	68310	430520	60173	19050	26552	49136	50727	76013	111740	100780	76528	57309	69785	80825	55638	76506	67639	123220	96550
A0A2K5TP51_C178	66673	106450	159550	66780	101880	119480	451530	107330	69743	87167	114850	144540	58639	103560	81592	94865	87481	177110	77330	174430	160830	308720	226240	281160
A0A2K5TP51_C238	31102	40457	NA	NA	NA	NA	NA	43968	NA	NA	0	NA	NA	NA	NA	8240.7	108450	NA	49229	NA	NA	NA	112350	NA
A0A2K5TP51_C284	70136	82270	44147	51656	89136	15440	264850	77956	98373	71394	25004	15087	169870	132980	53622	98208	124940	172810	50462	17763	211020	106530	90677	104520
A0A2K5TP51_C52	49068	57264	54601	61667	107000	74174	474400	92654	62549	91217	75264	81803	127200	89166	173180	102600	108700	182560	124710	114730	110980	103780	141100	169380
A0A2K5TP51_C65	102490	184710	199140	261540	352420	273160	970420	317930	143670	230300	191940	287070	257330	275230	326390	322490	357900	435050	172650	449430	384870	468840	326170	361380
A0A2K5TPC0_C2207	NA	NA	NA	NA	NA	NA	NA	NA	NA	NA	NA	NA	NA	NA	NA	NA	NA	NA	NA	NA	NA	NA	0	NA
A0A2K5TPC0_C2270	12818	0	0	0	0	0	NA	0	0	0	0	0	NA	33425	0	22332	NA	NA	0	30371	22189	0	0	0
A0A2K5TPC0_C3070	NA	NA	NA	NA	NA	NA	NA	NA	NA	0	NA	15044	NA	NA	NA	NA	NA	NA	NA	0	0	NA	NA	NA
A0A2K5TPC0_C3228	NA	NA	NA	NA	0	NA	NA	NA	NA	NA	NA	NA	NA	NA	0	NA	10134	NA	NA	NA	0	NA	NA	NA
A0A2K5TPC0_C3733	NA	NA	NA	NA	NA	NA	NA	NA	NA	NA	0	NA	NA	NA	NA	NA	NA	NA	NA	NA	NA	29365	NA	NA
A0A2K5TPC0_C4128	NA	0	NA	NA	NA	NA	NA	NA	NA	NA	NA	NA	NA	NA	NA	NA	NA	NA	NA	NA	NA	NA	NA	NA
A0A2K5TPC0_C4637	NA	NA	NA	NA	NA	NA	NA	NA	NA	NA	NA	NA	0	0	NA	NA	36843	NA	NA	NA	NA	0	NA	0
A0A2K5TPC0_C615	NA	NA	NA	NA	NA	NA	NA	NA	NA	NA	NA	NA	NA	NA	0	NA	NA	NA	NA	NA	0	NA	NA	NA
A0A2K5TPC0_C836	0	NA	0	0	NA	0	NA	NA	NA	NA	5792.5	NA	9106.1	0	0	0	0	NA	NA	NA	0	NA	NA	NA
A0A2K5TPC0_C935	NA	0	NA	NA	NA	NA	0	18198	NA	NA	0	NA	NA	NA	NA	27353	NA	NA	0	NA	NA	NA	NA	22462
A0A2K5TPC0_C946	5299.6	NA	NA	NA	NA	12168	NA	NA	NA	NA	NA	NA	NA	NA	14876	0	15694	NA	0	8178.3	14185	14498	NA	NA
A0A2K5TPC6_C4385	NA	NA	NA	NA	NA	NA	NA	NA	NA	NA	NA	NA	NA	NA	NA	NA	NA	0	NA	NA	NA	NA	NA	NA
A0A2K5TPC6_C5185	NA	NA	NA	NA	NA	NA	NA	NA	NA	NA	NA	NA	NA	NA	NA	NA	NA	0	NA	NA	NA	NA	NA	NA
A0A2K5TPC6_C5343	NA	NA	NA	NA	NA	NA	NA	NA	NA	NA	NA	NA	NA	NA	NA	NA	NA	0	NA	NA	NA	NA	NA	NA
A0A2K5TPC6_C6240	NA	NA	NA	NA	NA	NA	NA	NA	NA	NA	NA	NA	NA	NA	NA	NA	NA	0	NA	NA	NA	NA	NA	NA
A0A2K5TPC6_C992	NA	NA	NA	NA	NA	NA	NA	NA	NA	NA	NA	NA	NA	NA	NA	NA	NA	14731	NA	NA	NA	NA	NA	NA
A0A2K5TPE2_C143	NA	NA	NA	NA	0	NA	NA	NA	NA	0	0	NA	0	0	NA	NA	1342.3	0	0	0	510.4	0	0	0
A0A2K5TPE2_C326	NA	NA	NA	NA	90208	NA	NA	NA	NA	31786	51383	NA	80438	54438	NA	NA	133170	55976	39078	65644	75536	80651	200660	79347
A0A2K5TPE2_C373	NA	NA	NA	NA	NA	NA	NA	NA	NA	NA	NA	NA	NA	19980	NA	NA	19981	NA	28089	15162	47255	41079	NA	38870
A0A2K5TPE2_C437	NA	NA	NA	NA	58263	NA	NA	NA	NA	46902	12124	NA	30107	67270	NA	NA	76081	82648	15446	8329	42681	72163	29077	18782
A0A2K5TPE2_C496	NA	NA	NA	NA	208750	NA	NA	NA	NA	280710	207070	NA	209460	368920	NA	NA	351500	353670	309510	170790	160750	106950	365280	264040
A0A2K5TPE2_C758	NA	NA	NA	NA	8543.7	NA	NA	NA	NA	NA	NA	NA	NA	9648.7	NA	NA	NA	17902	14978	16559	96501	NA	NA	NA
A0A2K5TPE2_C784	NA	NA	NA	NA	7100.9	NA	NA	NA	NA	NA	NA	NA	NA	NA	NA	NA	NA	NA	NA	NA	NA	NA	NA	0
A0A2K5TPE2_C808	NA	NA	NA	NA	159850	NA	NA	NA	NA	69303	65153	NA	177800	139910	NA	NA	20853	85278	187360	158450	216640	132480	202940	62676
A0A2K5TPG9_C101	NA	NA	NA	NA	NA	NA	NA	NA	NA	8379.4	15182	NA	NA	NA	7871.4	9915.6	9408	16883	NA	12181	11291	NA	NA	8654.7
A0A2K5TPG9_C155	NA	NA	NA	NA	NA	NA	NA	NA	NA	3236.1	NA	NA	NA	NA	NA	NA	NA	NA	NA	NA	NA	NA	NA	14146
A0A2K5TPG9_C229	NA	NA	NA	NA	NA	NA	NA	NA	NA	34803	0	NA	NA	NA	19883	34712	16252	17944	NA	0	0	NA	NA	32821
A0A2K5TPH3_C98	NA	NA	NA	NA	NA	NA	NA	NA	NA	14904	NA	NA	NA	NA	NA	NA	NA	NA	NA	NA	NA	NA	NA	NA
A0A2K5TPR4_C283	NA	NA	NA	NA	NA	NA	NA	NA	NA	NA	NA	NA	NA	NA	NA	0	NA	NA	NA	NA	NA	NA	NA	NA
A0A2K5TPU1_C177	NA	63317	NA	NA	NA	29398	NA	NA	NA	NA	28937	NA	NA	NA	NA	43973	NA	NA	NA	NA	NA	NA	NA	NA
A0A2K5TPU1_C194	NA	NA	NA	NA	NA	0	NA	NA	NA	NA	0	NA	NA	NA	NA	36326	NA	NA	NA	NA	NA	NA	NA	NA
A0A2K5TPU1_C409	NA	51659	NA	NA	NA	41821	NA	NA	NA	NA	125260	NA	NA	NA	NA	158190	NA	NA	NA	NA	NA	NA	NA	NA
A0A2K5TPU1_C41	NA	14535	NA	NA	NA	NA	NA	NA	NA	NA	23370	NA	NA	NA	NA	NA	NA	NA	NA	NA	NA	NA	NA	NA
A0A2K5TPU1_C516	NA	145840	NA	NA	NA	148670	NA	NA	NA	NA	283970	NA	NA	NA	NA	479180	NA	NA	NA	NA	NA	NA	NA	NA
A0A2K5TPU1_C826	NA	15909	NA	NA	NA	11316	NA	NA	NA	NA	16972	NA	NA	NA	NA	26027	NA	NA	NA	NA	NA	NA	NA	NA
A0A2K5TPY2_C24	NA	0	NA	18183	38920	NA	NA	NA	NA	NA	0	21305	0	NA	NA	NA	NA	NA	NA	NA	NA	0	NA	24730
A0A2K5TPY2_C32	NA	20379	NA	NA	0	NA	NA	NA	NA	NA	0	0	NA	NA	NA	NA	NA	NA	NA	0	NA	0	NA	25781
A0A2K5TPY2_C37	NA	20379	NA	NA	0	NA	NA	NA	NA	NA	0	0	NA	NA	NA	NA	NA	NA	NA	0	NA	0	NA	25781
A0A2K5TPY9_C72	0	7910.8	0	NA	NA	NA	NA	NA	NA	NA	NA	NA	NA	NA	NA	NA	NA	NA	NA	NA	NA	NA	NA	NA
A0A2K5TPZ5_C112	NA	NA	68329	NA	NA	0	NA	NA	0	0	NA	NA	NA	0	31290	0	NA	0	0	NA	0	NA	0	NA
A0A2K5TPZ5_C120	NA	NA	0	NA	NA	0	NA	NA	32093	27623	NA	NA	NA	0	0	NA	NA	15006	0	NA	31434	NA	0	NA
A0A2K5TPZ5_C125	NA	NA	0	NA	NA	0	NA	NA	32093	27623	NA	NA	NA	0	0	NA	NA	15006	0	NA	31434	NA	0	NA
A0A2K5TPZ5_C22	NA	NA	35933	NA	NA	33177	NA	NA	31670	144410	NA	NA	NA	78173	112900	68249	NA	272540	57296	NA	112870	NA	58189	NA
A0A2K5TPZ6_C3	NA	NA	NA	NA	NA	NA	NA	NA	NA	NA	NA	NA	NA	0	NA	NA	NA	NA	NA	NA	NA	NA	NA	NA
A0A2K5TPZ7_C3	NA	NA	NA	NA	22606	NA	NA	NA	NA	NA	NA	NA	NA	NA	NA	NA	NA	NA	NA	NA	NA	NA	NA	NA
A0A2K5TPZ7_C53	NA	NA	NA	NA	35772	NA	NA	NA	NA	NA	NA	17904	NA	NA	NA	NA	NA	NA	NA	NA	NA	NA	NA	NA
A0A2K5TQ34_C1007	13408	24081	0	11588	70114	9228.7	88562	32867	73282	8175	33149	85793	42984	48584	44781	0	13989	38292	36299	35468	76025	85264	21589	113620
A0A2K5TQ34_C11	NA	0	NA	0	0	26070	0	28761	0	28404	NA	NA	NA	NA	NA	NA	0	0	0	0	NA	NA	0	NA
A0A2K5TQ34_C1544	NA	NA	NA	NA	NA	NA	NA	NA	NA	NA	NA	NA	NA	NA	NA	NA	NA	NA	NA	NA	NA	NA	12525	NA
A0A2K5TQ34_C1569	NA	NA	NA	NA	NA	NA	NA	NA	NA	NA	NA	NA	NA	NA	NA	NA	NA	NA	NA	NA	NA	NA	12525	NA
A0A2K5TQ34_C1602	41416	56036	NA	100610	NA	NA	NA	131130	62040	31119	NA	51576	85788	0	NA	NA	83224	NA	94088	NA	52366	NA	35810	0
A0A2K5TQ34_C1672	22812	46438	10191	26896	16289	29010	107430	35631	51118	70780	20471	13451	52549	43471	29378	13583	36098	85730	67942	83124	0	71177	75537	68939
A0A2K5TQ34_C1708	NA	50470	46417	NA	NA	NA	0	NA	30256	113400	NA	NA	NA	61057	0	95231	65735	NA	77121	NA	53287	NA	0	NA
A0A2K5TQ34_C271	9155.1	0	0	0	14270	22274	124990	22821	19180	40610	0	NA	31181	0	31783	53949	45522	24385	38271	24510	70472	60960	75798	46925
A0A2K5TQ34_C349	16632	12959	5937.5	11795	10276	7199.5	69267	17963	NA	17996	8358.9	7873	10463	8755.9	0	NA	6659.9	6301.9	8080.6	38384	13811	16458	17126	15927
A0A2K5TQ34_C591	NA	NA	NA	NA	NA	NA	NA	NA	NA	NA	NA	NA	NA	NA	NA	6305	NA	NA	NA	NA	NA	NA	NA	NA
A0A2K5TQ34_C804	5510.1	20117	8933.2	5577.7	18264	12192	33702	24086	19597	25837	17255	14229	8937.7	12920	NA	7512	13035	11430	25002	15905	21793	10940	27896	22427
A0A2K5TQ34_C927	24714	9771.2	28408	35055	31644	30280	133580	33009	30602	46978	41481	24058	43483	35879	44841	44613	18956	29267	53716	61975	62122	37377	81513	52386
A0A2K5TQ52_C1077	59982	NA	NA	191040	164350	212780	437630	268650	212010	191170	160840	302930	105770	233110	244390	144930	73977	279060	96678	162700	223020	153510	NA	351660
A0A2K5TQ52_C1153	254720	NA	NA	333240	302710	211180	671960	213040	203110	302290	269130	177980	429510	618650	491920	424450	403480	488460	342820	209160	432550	295500	NA	673290
A0A2K5TQ52_C1181	4165.6	NA	NA	33679	27377	4634.2	66139	50751	73401	46405	56763	88250	20264	NA	8763.5	21793	6379.4	47917	12915	55336	11189	56338	NA	44100
A0A2K5TQ52_C1183	4165.6	NA	NA	33679	27377	4634.2	66139	50751	73401	46405	56763	88250	20264	NA	8763.5	21793	6379.4	47917	12915	55336	11189	56338	NA	44100
A0A2K5TQ52_C1269	29429	NA	NA	54057	146050	57347	88803	116040	128960	126500	64073	61902	129680	111090	53830	147410	118060	73906	178530	90979	83280	90689	NA	148920
A0A2K5TQ52_C1305	0	NA	NA	31399	76879	102120	45162	77583	49457	65632	49931	84882	64824	16624	0	142320	63843	109980	100700	91127	56186	97913	NA	108450
A0A2K5TQ52_C1307	0	NA	NA	31399	76879	102120	48887	77583	49457	65632	49931	84882	64824	16624	0	142320	63843	109980	100700	91127	56186	97913	NA	108450
A0A2K5TQ52_C1339	43862	NA	NA	54373	81915	46399	165380	75793	123530	118530	35993	88673	82086	55910	40299	91915	48894	93023	104780	144120	99258	49600	NA	121610
A0A2K5TQ52_C1384	59232	NA	NA	59406	84485	92604	NA	0	100080	105100	122690	98334	82649	165500	138710	78610	78830	107530	82326	94765	108250	23689	NA	46008
A0A2K5TQ52_C1515	74907	NA	NA	106340	104790	84419	251700	184770	195390	218390	138110	115090	250970	141750	131280	234020	88209	146540	341690	119930	365130	218560	NA	320990
A0A2K5TQ52_C1524	42530	NA	NA	24523	189520	108670	497390	141500	218520	203190	240770	177180	114600	167050	242360	212560	202320	414690	45645	120220	181020	178950	NA	43928
A0A2K5TQ52_C1562	NA	NA	NA	NA	NA	13889	NA	NA	NA	NA	NA	NA	6912.3	NA	NA	18978	NA	NA	NA	NA	NA	NA	NA	NA
A0A2K5TQ52_C1593	NA	NA	NA	NA	NA	NA	NA	NA	NA	NA	0	NA	NA	NA	NA	NA	NA	NA	NA	NA	NA	NA	NA	NA
A0A2K5TQ52_C1710	93546	NA	NA	222950	270310	189240	1175900	230270	183990	179700	160950	144810	259750	295000	454630	505080	352970	445040	301050	286880	492860	283830	NA	568930
A0A2K5TQ52_C1713	93546	NA	NA	222950	270310	189240	1175900	230270	183990	179700	160950	144810	259750	295000	454630	505080	352970	445040	301050	286880	492860	283830	NA	568930
A0A2K5TQ60_C1044	NA	NA	NA	NA	NA	NA	NA	NA	NA	NA	17235	18823	NA	NA	NA	NA	NA	36953	NA	NA	NA	NA	NA	NA
A0A2K5TQ61_C339	64329	0	NA	46974	44296	35571	33024	77906	NA	NA	64743	NA	NA	NA	59357	34894	60596	40346	NA	NA	34371	NA	35966	NA
A0A2K5TQ61_C380	NA	NA	NA	NA	7992.5	NA	NA	NA	NA	NA	NA	NA	NA	NA	NA	NA	NA	NA	NA	NA	NA	NA	NA	NA
A0A2K5TQ87_C1008	NA	85494	70006	NA	NA	NA	NA	NA	NA	NA	NA	NA	NA	NA	NA	NA	NA	NA	NA	NA	NA	NA	221740	NA
A0A2K5TQ87_C1084	NA	201550	282290	NA	NA	NA	NA	NA	NA	NA	NA	NA	NA	NA	NA	NA	NA	NA	NA	NA	NA	NA	345870	NA
A0A2K5TQ87_C1112	NA	11220	24303	NA	NA	NA	NA	NA	NA	NA	NA	NA	NA	NA	NA	NA	NA	NA	NA	NA	NA	NA	56039	NA
A0A2K5TQ87_C1114	NA	11220	24303	NA	NA	NA	NA	NA	NA	NA	NA	NA	NA	NA	NA	NA	NA	NA	NA	NA	NA	NA	56039	NA
A0A2K5TQ87_C1200	NA	75278	52593	NA	NA	NA	NA	NA	NA	NA	NA	NA	NA	NA	NA	NA	NA	NA	NA	NA	NA	NA	139860	NA
A0A2K5TQ87_C1236	NA	69680	76898	NA	NA	NA	NA	NA	NA	NA	NA	NA	NA	NA	NA	NA	NA	NA	NA	NA	NA	NA	113490	NA
A0A2K5TQ87_C1238	NA	69680	76898	NA	NA	NA	NA	NA	NA	NA	NA	NA	NA	NA	NA	NA	NA	NA	NA	NA	NA	NA	113490	NA
A0A2K5TQ87_C1270	NA	98957	54792	NA	NA	NA	NA	NA	NA	NA	NA	NA	NA	NA	NA	NA	NA	NA	NA	NA	NA	NA	94327	NA
A0A2K5TQ87_C1315	NA	54475	77859	NA	NA	NA	NA	NA	NA	NA	NA	NA	NA	NA	NA	NA	NA	NA	NA	NA	NA	NA	115870	NA
A0A2K5TQ87_C1446	NA	146580	89311	NA	NA	NA	NA	NA	NA	NA	NA	NA	NA	NA	NA	NA	NA	NA	NA	NA	NA	NA	319940	NA
A0A2K5TQ87_C1455	NA	155050	260410	NA	NA	NA	NA	NA	NA	NA	NA	NA	NA	NA	NA	NA	NA	NA	NA	NA	NA	NA	137090	NA
A0A2K5TQ87_C1524	NA	NA	NA	NA	NA	NA	NA	NA	NA	NA	NA	NA	NA	NA	NA	NA	NA	NA	NA	NA	NA	NA	0	NA
A0A2K5TQ87_C1641	NA	188310	104700	NA	NA	NA	NA	NA	NA	NA	NA	NA	NA	NA	NA	NA	NA	NA	NA	NA	NA	NA	489270	NA
A0A2K5TQ87_C1644	NA	188310	104700	NA	NA	NA	NA	NA	NA	NA	NA	NA	NA	NA	NA	NA	NA	NA	NA	NA	NA	NA	489270	NA
A0A2K5TQ87_C1761	NA	80245	0	NA	NA	NA	NA	NA	NA	NA	NA	NA	NA	NA	NA	NA	NA	NA	NA	NA	NA	NA	0	NA
A0A2K5TQD0_C75	NA	NA	NA	NA	NA	NA	NA	NA	NA	NA	NA	0	NA	10275	NA	NA	NA	NA	NA	NA	NA	NA	NA	NA
A0A2K5TQD8_C370	NA	NA	NA	NA	NA	NA	57009	NA	NA	NA	NA	NA	NA	NA	NA	NA	NA	NA	NA	NA	NA	NA	NA	NA
A0A2K5TQG3_C280	NA	NA	NA	NA	NA	NA	NA	NA	NA	NA	0	NA	NA	NA	NA	NA	NA	NA	NA	NA	NA	NA	NA	NA
A0A2K5TQG3_C454	NA	0	NA	NA	NA	NA	NA	NA	NA	NA	0	NA	NA	NA	NA	NA	NA	NA	NA	NA	NA	NA	NA	NA
A0A2K5TQG3_C545	NA	0	28987	NA	23028	NA	84902	NA	NA	NA	21600	NA	0	NA	NA	NA	71026	0	NA	93489	NA	NA	NA	NA
A0A2K5TQG3_C638	NA	NA	18222	NA	12766	NA	120010	NA	NA	NA	14534	NA	NA	NA	NA	NA	10483	8129.2	NA	NA	17979	NA	20198	NA
A0A2K5TQG3_C777	NA	0	NA	NA	NA	NA	62758	NA	NA	NA	NA	NA	0	NA	NA	NA	NA	NA	NA	17821	22594	NA	NA	NA
A0A2K5TQH5_C276	NA	NA	NA	NA	NA	NA	NA	NA	NA	0	NA	NA	NA	NA	NA	NA	NA	NA	37629	NA	NA	NA	NA	0
A0A2K5TQH5_C450	NA	NA	NA	NA	NA	NA	NA	16153	NA	NA	NA	NA	NA	NA	NA	NA	NA	NA	NA	NA	NA	NA	NA	NA
A0A2K5TQH5_C541	26036	NA	NA	0	NA	0	NA	0	0	0	NA	71265	NA	82272	0	0	NA	NA	46069	NA	NA	NA	NA	52491
A0A2K5TQH9_C286	NA	NA	NA	NA	NA	NA	NA	NA	NA	NA	NA	NA	NA	0	NA	NA	NA	NA	NA	NA	NA	0	NA	NA
A0A2K5TQH9_C482	37032	NA	NA	28745	0	NA	NA	NA	NA	NA	NA	NA	0	0	NA	NA	NA	NA	NA	NA	NA	0	NA	0
A0A2K5TQH9_C603	10882	NA	NA	43010	17195	NA	NA	NA	NA	NA	NA	NA	29583	73910	NA	NA	NA	NA	NA	NA	NA	32951	NA	71055
A0A2K5TQH9_C606	10882	NA	NA	43010	17195	NA	NA	NA	NA	NA	NA	NA	29583	73910	NA	NA	NA	NA	NA	NA	NA	32951	NA	71055
A0A2K5TQH9_C635	104880	NA	NA	242480	223620	NA	NA	NA	NA	NA	NA	NA	254160	294250	NA	NA	NA	NA	NA	NA	NA	313740	NA	97964
A0A2K5TQI0_C117	NA	NA	NA	NA	NA	10462	NA	NA	NA	NA	NA	NA	NA	8992.8	0	NA	0	24148	NA	11252	NA	NA	NA	NA
A0A2K5TQI0_C144	NA	NA	NA	NA	NA	NA	NA	NA	NA	NA	NA	NA	NA	NA	NA	NA	0	27823	NA	NA	NA	NA	NA	NA
A0A2K5TQI0_C308	NA	NA	NA	NA	NA	9509	NA	NA	NA	NA	NA	NA	NA	0	NA	NA	0	0	NA	NA	NA	NA	NA	NA
A0A2K5TQI0_C412	NA	NA	NA	NA	NA	NA	NA	NA	NA	NA	NA	NA	NA	0	NA	NA	NA	NA	NA	0	NA	NA	NA	NA
A0A2K5TQI7_C153	NA	NA	NA	NA	NA	NA	NA	NA	NA	NA	NA	NA	NA	NA	NA	NA	NA	NA	10890	NA	NA	NA	NA	NA
A0A2K5TQI7_C537	NA	NA	NA	NA	NA	NA	NA	NA	NA	NA	NA	NA	NA	NA	NA	NA	NA	NA	0	NA	NA	NA	NA	NA
A0A2K5TQJ7_C211	0	7070.9	0	26383	NA	0	0	18120	NA	NA	25717	NA	34525	41218	NA	NA	NA	27880	NA	NA	0	47177	0	61068
A0A2K5TQJ7_C226	50469	6776.9	88150	42753	NA	22577	691180	64714	NA	NA	62554	NA	105690	175950	NA	NA	NA	89565	NA	NA	136280	84101	17165	217120
A0A2K5TQJ7_C96	40618	58877	NA	17236	NA	0	81615	31833	NA	NA	76451	NA	102020	36979	NA	NA	NA	155790	NA	NA	92100	172950	0	78534
A0A2K5TQK3_C264	NA	NA	NA	18216	16077	NA	NA	NA	NA	NA	NA	NA	NA	NA	NA	NA	NA	72277	0	0	0	147810	NA	100220
A0A2K5TQK3_C301	NA	NA	NA	NA	NA	NA	0	NA	NA	NA	NA	NA	NA	NA	NA	NA	NA	NA	0	NA	NA	NA	NA	NA
A0A2K5TQK3_C416	NA	NA	NA	NA	NA	NA	NA	NA	NA	NA	NA	NA	NA	NA	0	NA	NA	NA	NA	NA	NA	NA	NA	NA
A0A2K5TQK3_C561	9252.3	NA	NA	NA	NA	NA	NA	NA	NA	NA	10981	NA	NA	NA	NA	NA	NA	0	NA	NA	17775	NA	NA	0
A0A2K5TQL1_C19	NA	NA	NA	0	NA	NA	NA	NA	NA	NA	NA	NA	NA	NA	NA	NA	NA	NA	NA	NA	NA	NA	NA	NA
A0A2K5TQL2_C286	NA	8008.9	NA	NA	NA	NA	NA	0	NA	NA	0	NA	NA	NA	NA	0	NA	NA	NA	NA	18876	NA	NA	NA
A0A2K5TQL2_C554	NA	27733	28143	NA	NA	57310	68409	44752	18790	64582	53446	42157	NA	NA	57284	79698	71011	49048	20034	36464	86463	NA	53845	NA
A0A2K5TQL2_C557	NA	27733	28143	NA	NA	57310	68409	44752	18790	64582	53446	42157	NA	NA	57284	79698	71011	49048	20034	36464	86463	NA	53845	NA
A0A2K5TQL2_C586	NA	91879	112590	NA	NA	108460	607400	271320	183320	236410	98067	32620	NA	NA	480070	266060	234290	229020	307240	318050	154140	NA	219210	NA
A0A2K5TQL4_C143	NA	9256.9	NA	0	0	0	NA	NA	NA	NA	NA	9243.8	16621	0	0	18006	20936	0	NA	0	0	0	14908	19484
A0A2K5TQP9_C177	NA	NA	NA	NA	0	NA	NA	NA	NA	NA	NA	NA	NA	NA	NA	NA	NA	NA	NA	NA	NA	NA	NA	NA
A0A2K5TQP9_C258	NA	NA	NA	NA	NA	NA	NA	NA	NA	NA	NA	NA	11775	NA	NA	28804	NA	NA	0	NA	NA	NA	NA	0
A0A2K5TQP9_C362	NA	NA	NA	NA	NA	NA	NA	NA	NA	NA	0	0	NA	NA	NA	NA	NA	NA	NA	NA	NA	NA	NA	NA
A0A2K5TQR2_C161	14721	14989	44021	0	35136	21156	14836	31822	0	38097	41486	23658	28933	23645	81905	21985	25217	60667	76561	57293	65448	93499	88654	75097
A0A2K5TQW4_C94	10543	NA	10928	NA	NA	16961	62090	NA	NA	NA	NA	NA	NA	NA	NA	NA	NA	NA	NA	NA	NA	0	NA	NA
A0A2K5TQX2_C1268	NA	NA	NA	NA	NA	0	NA	NA	NA	NA	NA	NA	NA	NA	NA	NA	NA	NA	NA	NA	NA	NA	NA	NA
A0A2K5TQX2_C1499	NA	NA	NA	NA	NA	0	NA	NA	NA	NA	NA	NA	NA	NA	NA	NA	NA	NA	0	NA	NA	NA	NA	NA
A0A2K5TQX2_C1559	NA	NA	NA	NA	NA	NA	NA	NA	NA	NA	3582.9	NA	NA	NA	NA	NA	NA	1830.2	NA	NA	NA	NA	NA	0
A0A2K5TQX2_C1955	NA	NA	NA	NA	NA	NA	NA	NA	NA	NA	0	0	NA	NA	NA	NA	NA	0	NA	NA	NA	NA	NA	NA
A0A2K5TQX2_C280	NA	NA	NA	NA	17850	NA	NA	NA	NA	NA	NA	NA	NA	NA	NA	22545	NA	12679	NA	NA	NA	NA	NA	NA
A0A2K5TQX2_C630	NA	NA	NA	NA	8833.6	4884	NA	NA	NA	NA	NA	0	NA	NA	NA	NA	NA	10971	0	NA	0	NA	NA	NA
A0A2K5TQX2_C681	NA	NA	NA	NA	14833	NA	NA	NA	NA	NA	12612	NA	NA	NA	NA	16071	NA	NA	NA	NA	14169	NA	NA	16758
A0A2K5TQX2_C762	NA	NA	NA	NA	0	20821	NA	NA	NA	NA	0	NA	NA	NA	NA	0	NA	NA	NA	NA	45828	NA	NA	0
A0A2K5TQZ6_C708	NA	NA	NA	NA	NA	NA	NA	NA	NA	NA	NA	NA	7329	NA	NA	NA	NA	NA	NA	NA	NA	NA	NA	NA
A0A2K5TQZ6_C852	NA	0	NA	NA	NA	NA	NA	NA	NA	20083	NA	NA	NA	NA	NA	NA	NA	NA	NA	NA	NA	0	NA	NA
A0A2K5TR09_C295	24742	31633	58958	0	22986	NA	179710	44874	152850	54263	41160	0	0	0	22721	125110	131130	136060	43225	71780	95615	76435	105530	105810
A0A2K5TR09_C324	NA	NA	NA	16376	0	NA	NA	0	0	52053	54628	NA	47920	0	46521	0	17022	69008	0	43043	56907	36459	0	34038
A0A2K5TR09_C327	NA	NA	NA	16376	0	NA	NA	0	0	52053	54628	NA	47920	0	46521	0	17022	69008	0	43043	56907	36459	0	34038
A0A2K5TR48_C100	16328	14107	16125	12801	49655	22432	NA	21021	18563	21322	NA	20316	41060	54612	41889	77961	45659	80215	19743	43788	26815	28585	39174	41363
A0A2K5TR48_C62	NA	NA	NA	NA	NA	NA	0	NA	NA	NA	NA	NA	NA	NA	NA	NA	NA	NA	NA	NA	NA	NA	NA	NA
A0A2K5TR48_C76	20204	55962	29651	49818	51089	60939	85615	79323	61377	56962	73538	28622	68805	67445	79439	75401	83493	122000	114410	105170	116290	101690	120640	100380
A0A2K5TR67_C61	NA	NA	NA	NA	NA	NA	NA	NA	NA	NA	NA	NA	NA	3141	0	NA	NA	4498.1	NA	NA	NA	NA	NA	NA
A0A2K5TR69_C262	NA	NA	NA	NA	NA	NA	NA	NA	NA	NA	NA	NA	NA	0	NA	NA	NA	27031	NA	NA	NA	NA	40720	NA
A0A2K5TR69_C702	NA	NA	NA	NA	NA	NA	NA	NA	NA	NA	NA	NA	NA	52639	NA	NA	NA	25250	NA	NA	NA	NA	NA	NA
A0A2K5TRA4_C85	NA	NA	NA	NA	NA	NA	NA	NA	NA	0	NA	NA	NA	NA	NA	NA	NA	NA	NA	NA	NA	NA	NA	NA
A0A2K5TRB4_C134	8185.2	11027	20669	10408	12895	13376	NA	31821	9128.6	32214	18051	22787	0	NA	38265	14887	NA	12490	9674.6	NA	0	NA	0	NA
A0A2K5TRB4_C175	62120	25208	77406	39425	35019	73447	NA	36500	45715	47755	0	68177	0	NA	76128	0	NA	0	49489	NA	0	NA	0	NA
A0A2K5TRC7_C175	NA	NA	11338	NA	NA	NA	NA	NA	NA	NA	NA	NA	NA	NA	NA	0	NA	NA	NA	NA	NA	NA	NA	NA
A0A2K5TRC7_C189	NA	NA	NA	NA	NA	NA	NA	NA	NA	NA	0	64878	NA	NA	NA	59067	NA	34760	NA	33926	NA	NA	NA	0
A0A2K5TRC7_C25	0	NA	NA	NA	0	19090	NA	NA	NA	NA	NA	0	0	0	0	NA	NA	0	NA	NA	0	0	0	0
A0A2K5TRC7_C74	NA	NA	NA	NA	NA	15866	21695	0	NA	0	NA	36488	19660	27079	18808	NA	43749	0	59385	56536	NA	NA	NA	NA
A0A2K5TRE3_C43	NA	NA	NA	NA	NA	NA	292690	NA	NA	NA	NA	NA	NA	74680	NA	NA	0	NA	NA	0	NA	0	NA	80820
A0A2K5TRE6_C102	0	NA	NA	0	NA	NA	38564	15734	NA	35090	13840	NA	NA	NA	NA	NA	3960.6	NA	NA	21916	12171	26558	21694	15281
A0A2K5TRE6_C190	NA	NA	NA	NA	NA	NA	NA	15479	NA	NA	NA	NA	NA	NA	NA	NA	NA	NA	NA	16973	NA	NA	NA	NA
A0A2K5TRF2_C89	NA	NA	NA	NA	NA	NA	NA	NA	NA	NA	NA	0	NA	0	0	NA	NA	NA	0	NA	NA	NA	NA	NA
A0A2K5TRG5_C245	NA	NA	NA	NA	NA	NA	NA	NA	NA	NA	NA	47977	NA	NA	NA	NA	NA	NA	NA	NA	NA	NA	NA	NA
A0A2K5TRG5_C51	NA	NA	NA	NA	NA	NA	NA	NA	NA	NA	NA	36073	NA	NA	NA	NA	NA	NA	NA	NA	NA	NA	NA	NA
A0A2K5TRJ0_C271	NA	NA	NA	NA	NA	NA	NA	NA	NA	NA	22210	NA	NA	NA	NA	NA	NA	36666	NA	NA	NA	NA	NA	NA
A0A2K5TRM9_C294	NA	NA	NA	NA	NA	NA	NA	NA	NA	NA	NA	NA	NA	NA	NA	NA	NA	0	NA	NA	NA	NA	NA	NA
A0A2K5TRN4_C254	0	54647	146240	220400	125360	113900	88385	150170	0	119840	147900	98726	119120	92300	44186	269850	183550	226330	214260	124700	285220	261990	311570	353530
A0A2K5TRU4_C156	11231	8655.4	5709	0	11307	8055.3	25641	7212	4641.3	4649.9	NA	6913.3	0	8692.3	0	9137.5	6586.5	NA	8134.2	14255	0	0	12828	NA
A0A2K5TRU4_C164	11231	8655.4	5709	0	11307	8055.3	25641	7212	4641.3	4649.9	NA	6913.3	0	8692.3	0	9137.5	6586.5	NA	8134.2	14255	0	0	12828	NA
A0A2K5TRU4_C233	NA	NA	NA	NA	NA	NA	290220	NA	NA	NA	NA	NA	NA	NA	NA	NA	NA	NA	NA	NA	NA	NA	NA	NA
A0A2K5TRU4_C272	NA	NA	0	NA	NA	NA	NA	NA	NA	NA	NA	NA	NA	NA	NA	NA	NA	NA	NA	NA	NA	NA	NA	NA
A0A2K5TRU4_C592	8033.8	NA	0	NA	27236	NA	NA	NA	NA	NA	NA	NA	15596	34421	18316	NA	NA	NA	NA	17892	NA	NA	NA	NA
A0A2K5TRU8_C108	NA	NA	NA	NA	NA	NA	NA	NA	NA	NA	0	NA	NA	NA	NA	NA	NA	0	NA	NA	NA	NA	NA	NA
A0A2K5TRU8_C251	NA	NA	NA	NA	NA	NA	NA	NA	NA	NA	4827.3	NA	NA	NA	NA	NA	NA	16185	NA	NA	NA	NA	NA	NA
A0A2K5TRU8_C259	NA	NA	NA	NA	NA	NA	NA	NA	NA	NA	4827.3	NA	NA	NA	NA	NA	NA	16185	NA	NA	NA	NA	NA	NA
A0A2K5TRW1_C212	NA	NA	NA	NA	NA	NA	NA	NA	NA	NA	NA	NA	NA	0	NA	NA	NA	0	NA	NA	NA	NA	NA	NA
A0A2K5TRX9_C104	NA	NA	0	8862.1	0	7704.6	NA	6891.5	0	9030.4	5628.7	0	10792	9959.6	0	7840.5	0	16360	15658	0	13290	14832	0	12991
A0A2K5TRX9_C53	34351	46086	17520	32920	25477	51110	0	19054	73139	38960	63987	39940	71605	58779	57803	79117	63547	118880	53155	46160	38720	50220	80667	78174
A0A2K5TRX9_C636	18793	NA	NA	NA	40692	NA	101010	66927	0	54735	60185	NA	19457	NA	35165	26632	NA	NA	18845	NA	18522	39516	60159	18423
A0A2K5TRX9_C683	12298	24075	11923	27022	NA	27188	0	28850	12892	32048	16497	17287	41604	18093	17841	32309	0	36708	35003	10801	0	NA	0	0
A0A2K5TRX9_C855	46706	40697	63291	15239	NA	17378	288640	116570	31379	77053	NA	27532	103960	22084	187760	116770	136570	65821	15055	62923	32490	46872	103520	61262
A0A2K5TRX9_C878	22772	15637	11096	8087.6	10438	6712.1	17857	NA	40823	NA	13059	2605.7	13023	NA	8873.8	4506.5	7662.7	2193.5	8955.5	NA	6402.1	4314	NA	3994.7
A0A2K5TRX9_C948	NA	NA	NA	NA	NA	NA	NA	NA	NA	NA	NA	NA	NA	NA	NA	0	0	0	49697	NA	NA	NA	NA	NA
A0A2K5TRX9_C960	NA	NA	139860	NA	88788	NA	NA	96755	NA	NA	NA	NA	95629	NA	NA	NA	NA	NA	31850	NA	209760	NA	127360	NA
A0A2K5TRZ4_C657	NA	NA	NA	NA	NA	NA	NA	NA	NA	NA	NA	NA	NA	NA	NA	NA	0	NA	NA	NA	NA	NA	NA	NA
A0A2K5TRZ9_C129	NA	NA	NA	NA	NA	NA	17190	NA	NA	NA	NA	NA	NA	NA	15420	NA	NA	47265	NA	NA	NA	NA	NA	NA
A0A2K5TS27_C325	NA	NA	NA	NA	19935	NA	NA	NA	NA	NA	NA	NA	NA	NA	NA	NA	NA	0	NA	NA	NA	NA	NA	NA
A0A2K5TS27_C49	NA	NA	NA	NA	0	0	NA	NA	NA	NA	NA	NA	NA	NA	NA	NA	0	0	0	NA	NA	0	NA	NA
A0A2K5TS34_C173	30323	NA	29655	24792	36174	33085	184090	NA	14643	49512	35208	47356	53067	15499	72809	123950	31802	115610	73689	15250	41112	54975	31427	36207
A0A2K5TS48_C257	0	NA	NA	NA	0	NA	NA	NA	NA	NA	NA	NA	0	NA	NA	NA	NA	NA	NA	0	0	NA	NA	NA
A0A2K5TS79_C56	22516	30017	21210	28925	42725	44213	161260	24747	40890	30994	28155	7796.4	36828	45534	60556	40339	31395	43394	46451	58939	85411	48035	72500	62907
A0A2K5TS90_C54	NA	NA	NA	NA	NA	NA	NA	NA	NA	NA	NA	NA	NA	58872	NA	NA	NA	42316	123000	NA	NA	NA	NA	NA
A0A2K5TSA6_C104	NA	NA	NA	0	NA	NA	NA	NA	NA	NA	NA	11283	NA	NA	NA	NA	NA	NA	0	NA	NA	NA	NA	NA
A0A2K5TSA6_C69	NA	NA	NA	NA	NA	NA	NA	NA	NA	NA	NA	NA	NA	NA	NA	NA	NA	NA	21881	NA	NA	NA	NA	NA
A0A2K5TSD4_C170	8822.8	NA	8028.8	8669.9	NA	NA	NA	NA	9968.2	32290	NA	NA	NA	28184	20901	12336	NA	10340	NA	28132	NA	NA	22151	21755
A0A2K5TSD4_C199	NA	NA	NA	NA	12477	NA	NA	NA	NA	NA	NA	NA	NA	11826	12513	0	13630	NA	NA	NA	NA	NA	NA	0
A0A2K5TSG1_C226	92156	179170	397870	378760	263160	145260	NA	454660	372120	262620	89627	170350	193020	78020	128120	132750	133140	195200	304130	210630	104080	218720	221560	134070
A0A2K5TSG1_C288	52411	159440	140240	186360	201160	139340	NA	285610	271340	413570	160770	214540	313310	119120	237290	155690	197550	365890	327840	305050	169140	302940	431980	306360
A0A2K5TSG1_C301	50554	151970	49281	19017	110640	97575	443020	249590	206000	124070	39903	183400	145880	41090	62983	114230	20959	117990	42386	163720	169580	151960	60329	327800
A0A2K5TSG1_C306	NA	151970	49281	19017	110640	97575	443020	249590	206000	124070	39903	183400	145880	41090	62983	114230	20959	117990	42386	163720	169580	151960	60329	327800
A0A2K5TSG1_C311	NA	NA	NA	NA	NA	NA	NA	NA	NA	NA	NA	NA	NA	NA	NA	6539.4	NA	NA	NA	NA	NA	NA	NA	NA
A0A2K5TSG1_C324	166750	184670	175470	194140	235560	353050	497490	331080	338160	394520	310490	275250	211770	192460	209320	231660	388980	421420	316890	385030	405470	543360	606580	463590
A0A2K5TSG1_C351	24982	77522	94116	55801	101700	97684	392010	74629	22117	65819	95837	34558	86720	29434	70327	199290	52328	30763	97065	48978	119240	42056	199870	59071
A0A2K5TSG1_C409	76984	485810	300050	519610	363240	201290	1029800	469770	768840	359800	451410	467540	795380	797780	690100	995920	885480	521390	1026900	868280	1333900	250380	941340	304340
A0A2K5TSG1_C487	59254	72176	88367	80513	79550	55054	287370	88464	84474	131620	86032	55674	127820	36078	133720	119060	122920	146530	130580	84155	186320	122610	110000	141180
A0A2K5TSG1_C522	104990	172580	112640	223730	215640	430540	347740	323550	134920	271410	163030	232140	92180	83907	96639	102570	151570	169520	115110	123510	239110	108690	357670	203370
A0A2K5TSG1_C827	NA	27367	NA	0	0	NA	226670	38524	52390	NA	38296	23255	NA	0	25809	69021	78623	71201	64437	67736	32162	42720	71903	NA
A0A2K5TSG1_C854	167030	279090	244500	299210	306380	251090	1289800	187680	360050	351800	311100	192290	355630	305520	285560	336880	389830	563560	358530	348130	328680	394060	370340	658590
A0A2K5TSH0_C244	NA	NA	NA	NA	NA	NA	NA	NA	NA	NA	NA	NA	NA	0	NA	NA	NA	12376	NA	NA	NA	NA	0	0
A0A2K5TSH0_C30	NA	NA	NA	NA	NA	NA	66966	NA	NA	40253	NA	NA	NA	NA	NA	NA	NA	NA	NA	NA	57684	34670	66246	25271
A0A2K5TSH0_C341	NA	NA	NA	NA	NA	NA	NA	NA	NA	NA	NA	NA	NA	67573	NA	21058	NA	0	34872	NA	0	31843	33334	0
A0A2K5TSH0_C408	NA	NA	NA	NA	NA	NA	40391	NA	NA	NA	NA	NA	NA	0	NA	0	NA	NA	NA	NA	0	NA	0	NA
A0A2K5TSH0_C60	NA	NA	NA	NA	NA	NA	NA	NA	NA	NA	NA	NA	NA	12706	NA	0	NA	0	12151	NA	NA	NA	0	NA
A0A2K5TSH0_C66	NA	NA	NA	NA	NA	NA	NA	NA	NA	NA	NA	NA	NA	12706	NA	0	NA	0	12151	NA	NA	NA	0	NA
A0A2K5TSH0_C67	NA	NA	NA	NA	NA	NA	NA	NA	NA	NA	NA	NA	NA	12706	NA	0	NA	0	12151	NA	NA	NA	0	NA
A0A2K5TSH0_C91	NA	NA	NA	NA	NA	NA	NA	NA	NA	NA	NA	NA	NA	NA	NA	NA	NA	NA	NA	NA	18140	NA	0	NA
A0A2K5TSH3_C1192	NA	NA	NA	NA	NA	NA	NA	38337	NA	NA	NA	NA	NA	NA	NA	NA	NA	NA	NA	NA	NA	NA	NA	NA
A0A2K5TSH3_C173	NA	NA	NA	NA	NA	NA	NA	106350	NA	NA	NA	NA	NA	NA	NA	NA	NA	NA	NA	NA	NA	NA	NA	NA
A0A2K5TSH3_C351	NA	NA	NA	NA	NA	NA	NA	72173	NA	NA	NA	NA	NA	NA	NA	NA	NA	NA	NA	NA	NA	NA	NA	NA
A0A2K5TSH3_C499	NA	NA	NA	NA	NA	NA	NA	12857	NA	NA	NA	NA	NA	NA	NA	NA	NA	NA	NA	NA	NA	NA	NA	NA
A0A2K5TSH3_C60	NA	NA	NA	NA	NA	NA	NA	94419	NA	NA	NA	NA	NA	NA	NA	NA	NA	NA	NA	NA	NA	NA	NA	NA
A0A2K5TSH3_C793	NA	NA	NA	NA	NA	NA	NA	60822	NA	NA	NA	NA	NA	NA	NA	NA	NA	NA	NA	NA	NA	NA	NA	NA
A0A2K5TSH5_C259	12306	16982	NA	NA	NA	NA	0	NA	NA	NA	NA	NA	NA	NA	NA	NA	NA	NA	NA	NA	NA	19661	NA	NA
A0A2K5TSH5_C343	9043.3	29953	NA	NA	NA	NA	24379	NA	NA	NA	NA	NA	NA	NA	NA	NA	NA	NA	NA	NA	NA	24500	NA	NA
A0A2K5TSJ0_C259	NA	NA	11275	15535	NA	14264	NA	NA	NA	NA	NA	15933	NA	5093.9	NA	NA	NA	NA	NA	NA	NA	NA	NA	NA
A0A2K5TSJ0_C343	NA	NA	8790.8	23816	NA	21293	NA	NA	NA	NA	NA	7909.5	NA	18490	NA	NA	NA	NA	NA	NA	NA	NA	NA	NA
A0A2K5TSJ0_C397	NA	NA	13122	17102	NA	0	NA	NA	NA	NA	NA	23016	NA	NA	NA	NA	NA	NA	NA	NA	NA	NA	NA	NA
A0A2K5TSJ0_C471	NA	NA	NA	NA	NA	NA	NA	NA	NA	NA	NA	10711	NA	21591	NA	NA	NA	NA	NA	NA	NA	NA	NA	NA
A0A2K5TSK6_C319	25524	7721.7	30135	22794	39612	38806	131800	13006	15849	25796	21132	14279	39755	119980	64345	23431	49988	27224	15596	33322	34100	33543	31409	69455
A0A2K5TSL1_C173	188890	94907	43245	118140	172760	123470	213510	NA	157300	127700	241680	129970	175270	227740	178720	228340	166550	270810	228650	312340	326630	207870	154050	273190
A0A2K5TSL1_C351	65265	114940	213050	71941	294530	156060	2037200	NA	84413	229200	244290	179730	177100	185730	296240	376540	220080	283530	298990	102860	54326	287890	243590	404840
A0A2K5TSL1_C499	9981.6	37455	0	12789	0	0	146490	NA	15981	26746	43501	21730	26244	26365	77773	61687	87670	74860	20784	44275	23847	0	91848	28986
A0A2K5TSL1_C60	13396	65537	15612	97481	19076	34995	364060	NA	19096	66746	61643	31443	43664	114930	163410	79967	136240	142040	79404	94655	128870	158390	55346	27942
A0A2K5TSL1_C793	26301	17791	23490	16382	20062	25915	201210	NA	42721	14780	17556	21857	32040	19124	45094	70614	23119	91969	42214	35241	16209	36309	89820	44905
A0A2K5TSL1_C879	82985	178770	130960	96267	111890	152580	616140	132200	114160	166200	128560	175930	152040	195480	198390	167660	209450	245220	253790	226630	223770	193230	312400	260260
A0A2K5TSL3_C92	0	311.39	954.64	6332.2	7501.4	6124.6	9471.8	9928.3	13827	4990.4	10209	10743	18103	11372	17793	13915	14121	10642	10110	3855.6	13320	5464	12089	9610.1
A0A2K5TSL8_C26	NA	NA	NA	NA	NA	NA	NA	NA	NA	0	NA	NA	NA	NA	NA	0	NA	NA	0	NA	NA	NA	NA	NA
A0A2K5TSM0_C109	0	0	0	NA	0	NA	NA	NA	0	50761	0	0	0	0	NA	NA	NA	NA	0	0	0	NA	NA	58758
A0A2K5TSM0_C125	4848.3	30388	21902	NA	64187	13440	30855	15780	29212	35057	54079	23686	18419	4780.8	49171	25918	10754	0	22730	7396.1	44440	47052	35575	43441
A0A2K5TSM0_C310	NA	NA	NA	NA	NA	NA	NA	NA	NA	2672.3	NA	NA	NA	0	NA	NA	NA	NA	NA	NA	NA	NA	NA	NA
A0A2K5TSM0_C366	20000	0	20735	18193	17219	34854	0	47527	0	45679	28069	22182	0	32840	0	49075	0	11743	0	45102	0	0	19110	49017
A0A2K5TSQ1_C245	NA	NA	0	NA	NA	NA	NA	NA	NA	NA	3349	1215.7	NA	0	NA	NA	NA	NA	NA	NA	NA	0	NA	NA
A0A2K5TSQ1_C265	NA	NA	NA	NA	0	NA	NA	NA	NA	NA	769.67	NA	NA	NA	NA	818.95	NA	2907.8	NA	NA	NA	NA	0	NA
A0A2K5TSQ1_C285	9525.7	NA	NA	NA	10916	18620	0	NA	NA	NA	19677	6477.7	NA	20999	3923.5	4275.3	NA	17943	NA	NA	14823	NA	0	20625
A0A2K5TSQ1_C37	0	NA	0	NA	1962.8	3837.3	81217	NA	NA	NA	0	0	NA	2569.2	5372.1	0	5817.5	2390.3	NA	NA	4681	5683.3	6233.7	0
A0A2K5TSR8_C832	NA	NA	NA	NA	0	NA	NA	NA	NA	NA	NA	NA	0	NA	NA	NA	0	NA	NA	NA	NA	NA	NA	NA
A0A2K5TSS1_C137	14762	11514	16043	16481	13355	12570	NA	10666	18534	22972	25903	25236	NA	28731	25941	29564	19043	32828	0	0	0	0	29276	26735
A0A2K5TSS1_C143	14762	11514	16043	16481	13355	12570	NA	10666	18534	22972	25903	25236	NA	28731	25941	29564	19043	32828	0	NA	0	0	29276	26735
A0A2K5TSS1_C163	NA	54843	33145	10746	46951	8192.7	95298	15896	15084	22504	NA	NA	7890.5	18128	40873	17129	34879	28945	12324	39109	32243	30075	57125	45008
A0A2K5TSS1_C283	27934	36677	58144	38252	46139	89944	261040	57254	32850	56233	9290.2	70175	NA	67353	70433	57347	0	38824	46561	50305	62545	16857	33301	32406
A0A2K5TSS1_C299	0	0	0	22248	53479	5725.5	99418	0	0	36127	0	26559	0	0	0	0	34354	47313	0	0	0	27453	0	19752
A0A2K5TSS1_C306	NA	0	0	22248	53479	5725.5	99418	0	0	36127	0	NA	0	0	0	0	34354	47313	0	NA	0	12538	4899	19752
A0A2K5TSS1_C318	27378	31168	15690	53933	53638	31594	365640	38228	24231	39894	15662	20628	0	74784	38529	77668	94916	66119	55729	82215	79887	54593	31729	45996
A0A2K5TSS1_C366	23629	46779	51892	111420	104110	104780	11562	50423	120950	67329	126590	75449	74068	155410	84013	115670	83759	75275	70259	113320	50926	58516	141050	65099
A0A2K5TSS1_C379	64841	48629	93993	100160	65932	64471	155940	80914	30373	67832	117330	112070	164970	192250	121850	125310	195100	138480	63592	115200	113270	64323	122500	143470
A0A2K5TSS1_C436	NA	NA	NA	NA	NA	NA	121600	NA	NA	NA	NA	NA	NA	NA	NA	NA	NA	NA	NA	NA	NA	NA	NA	NA
A0A2K5TSV0_C152	NA	NA	NA	0	NA	NA	NA	NA	NA	NA	NA	NA	NA	10604	NA	NA	NA	NA	NA	NA	NA	NA	NA	NA
A0A2K5TSV0_C183	NA	NA	NA	0	NA	NA	NA	NA	NA	NA	NA	NA	NA	0	NA	NA	NA	NA	NA	NA	NA	NA	NA	NA
A0A2K5TSV0_C64	NA	NA	NA	NA	NA	NA	6748.9	NA	NA	NA	NA	NA	NA	NA	NA	NA	NA	NA	NA	NA	NA	NA	NA	NA
A0A2K5TSW2_C173	NA	NA	NA	NA	4190.9	4327.7	71699	NA	NA	NA	4637.2	8068.1	NA	0	10949	6130.9	0	0	8293.9	9891.2	9179.4	0	0	0
A0A2K5TSW2_C186	NA	NA	NA	NA	NA	NA	NA	NA	NA	NA	NA	NA	NA	NA	29311	NA	NA	NA	NA	NA	NA	NA	NA	NA
A0A2K5TSW2_C70	NA	NA	NA	NA	NA	NA	NA	NA	NA	NA	NA	NA	NA	0	NA	NA	NA	NA	NA	NA	0	0	NA	20136
A0A2K5TSW2_C73	NA	NA	NA	NA	NA	NA	NA	NA	NA	NA	NA	NA	NA	0	NA	NA	NA	NA	NA	NA	0	0	NA	20136
A0A2K5TSW3_C223	26760	16222	0	11901	NA	30537	97861	NA	NA	41644	46126	25383	33634	54230	NA	72948	40532	43338	48643	0	NA	41227	75925	64613
A0A2K5TSW3_C235	NA	NA	NA	NA	NA	NA	NA	NA	NA	NA	NA	NA	NA	NA	NA	NA	NA	0	NA	NA	NA	NA	NA	NA
A0A2K5TSW3_C347	NA	NA	NA	NA	NA	NA	49768	NA	NA	NA	NA	NA	NA	11934	0	NA	NA	NA	NA	NA	NA	18587	NA	NA
A0A2K5TSW3_C377	NA	NA	NA	NA	NA	NA	NA	NA	NA	NA	NA	NA	NA	NA	0	NA	NA	NA	NA	NA	NA	NA	NA	NA
A0A2K5TSW3_C62	30766	18560	27260	0	39570	37064	NA	26745	79208	36443	39524	42252	52799	65970	60280	NA	57940	89060	NA	63271	55959	NA	72991	0
A0A2K5TSX6_C13	NA	NA	NA	NA	NA	NA	NA	NA	NA	NA	NA	0	NA	NA	NA	NA	NA	NA	NA	NA	NA	NA	NA	NA
A0A2K5TSX6_C132	0	NA	NA	NA	0	NA	NA	NA	NA	NA	NA	0	0	NA	NA	NA	37878	NA	0	NA	0	NA	29430	NA
A0A2K5TT35_C101	NA	37745	59582	58716	NA	NA	NA	148070	34623	50381	0	204350	42308	122790	59354	82478	73914	58210	0	NA	47665	111180	89473	122350
A0A2K5TT35_C118	NA	NA	NA	7493.1	NA	NA	NA	0	NA	NA	NA	NA	NA	0	13150	0	17819	NA	29001	18234	15229	NA	14799	11963
A0A2K5TT35_C130	NA	NA	NA	7493.1	NA	NA	NA	0	NA	NA	NA	NA	NA	0	13150	0	17819	NA	29001	18234	15229	NA	14799	11963
A0A2K5TT35_C156	NA	NA	NA	NA	NA	NA	NA	NA	NA	NA	NA	NA	NA	NA	NA	NA	NA	NA	4162.5	NA	NA	NA	NA	NA
A0A2K5TT35_C393	30465	80738	40405	53644	69952	57004	171900	62853	83538	67232	74228	58090	62064	75808	107400	92186	41994	46245	46083	76545	58428	101170	65644	90926
A0A2K5TT35_C399	30465	80738	40405	53644	69952	57004	171900	62853	83538	67232	74228	58090	62064	75808	107400	92186	41994	46245	46083	76545	58428	101170	65644	90926
A0A2K5TT35_C43	50763	29560	36784	30403	41108	47234	42612	22522	34039	43297	33059	60845	23541	63008	62843	36365	37269	94583	45809	68929	72189	28413	55874	43126
A0A2K5TT35_C477	0	53770	55798	91248	72858	0	398190	93268	0	0	133020	0	121350	162490	100160	67490	0	191770	58442	101520	228960	84625	90104	0
A0A2K5TTB1_C1785	NA	NA	NA	NA	NA	NA	NA	0	NA	NA	NA	NA	NA	NA	NA	NA	NA	NA	NA	NA	NA	NA	NA	NA
A0A2K5TTB1_C1836	NA	NA	NA	NA	NA	NA	NA	NA	NA	NA	NA	NA	NA	NA	NA	NA	0	NA	NA	NA	NA	NA	NA	NA
A0A2K5TTB1_C1856	NA	NA	NA	NA	NA	NA	NA	NA	NA	NA	NA	5386.9	NA	NA	NA	NA	NA	NA	NA	NA	NA	NA	NA	NA
A0A2K5TTE4_C128	NA	NA	NA	NA	NA	NA	NA	NA	NA	NA	0	0	NA	NA	NA	NA	NA	NA	NA	NA	NA	NA	NA	NA
A0A2K5TTG6_C128	NA	NA	NA	NA	NA	NA	NA	NA	NA	NA	NA	14879	NA	20808	33116	NA	NA	NA	NA	NA	NA	NA	NA	NA
A0A2K5TTG6_C267	NA	NA	NA	NA	NA	NA	NA	NA	NA	NA	NA	NA	NA	11515	NA	NA	NA	NA	NA	NA	NA	NA	NA	NA
A0A2K5TTG6_C277	NA	NA	NA	NA	NA	NA	NA	NA	NA	NA	NA	0	NA	0	NA	NA	NA	NA	NA	NA	NA	NA	NA	NA
A0A2K5TTH0_C194	NA	NA	NA	NA	0	0	NA	NA	NA	NA	NA	NA	NA	0	0	56058	0	0	NA	0	0	0	NA	0
A0A2K5TTJ3_C100	NA	NA	NA	NA	NA	20613	NA	18346	25145	19483	NA	NA	NA	NA	NA	NA	NA	NA	18780	NA	NA	NA	NA	NA
A0A2K5TTJ3_C114	NA	NA	NA	0	0	20613	NA	18346	25145	NA	NA	9708.2	NA	NA	NA	NA	NA	0	18780	NA	NA	0	0	0
A0A2K5TTJ3_C173	NA	NA	NA	NA	9366.7	9298.4	NA	16369	NA	0	NA	13419	NA	NA	NA	NA	NA	19976	7045.5	NA	NA	18306	28173	29594
A0A2K5TTJ5_C489	NA	NA	NA	NA	0	NA	NA	NA	NA	NA	NA	NA	NA	NA	NA	NA	NA	NA	NA	NA	NA	NA	NA	NA
A0A2K5TTK2_C121	NA	NA	NA	NA	11787	17639	NA	NA	NA	13430	NA	NA	NA	NA	NA	NA	NA	15858	NA	NA	NA	NA	NA	NA
A0A2K5TTK6_C1401	NA	NA	NA	NA	NA	NA	NA	NA	NA	NA	NA	NA	NA	15176	NA	NA	NA	0	NA	NA	NA	16228	NA	NA
A0A2K5TTK6_C497	NA	NA	NA	NA	NA	NA	NA	NA	NA	NA	NA	NA	NA	NA	NA	NA	NA	0	NA	NA	NA	NA	NA	NA
A0A2K5TTM3_C173	NA	NA	NA	NA	NA	NA	31725	NA	NA	NA	NA	5425.8	NA	0	NA	NA	NA	8945.9	22439	NA	NA	NA	NA	NA
A0A2K5TTM3_C279	0	NA	NA	NA	NA	NA	NA	NA	NA	NA	NA	NA	0	NA	NA	NA	NA	NA	NA	NA	NA	NA	NA	NA
A0A2K5TTM3_C458	30996	NA	NA	NA	NA	NA	NA	NA	NA	NA	NA	24311	4775.9	32979	NA	NA	NA	52800	17223	NA	NA	NA	NA	NA
A0A2K5TTM3_C618	0	NA	NA	NA	NA	NA	121740	NA	NA	NA	NA	9576.9	70240	39138	NA	NA	NA	0	49120	NA	NA	NA	NA	NA
A0A2K5TTM3_C678	NA	NA	NA	NA	NA	NA	90939	NA	NA	NA	NA	25677	43626	55069	NA	NA	NA	58270	54383	NA	NA	NA	NA	NA
A0A2K5TTM3_C989	NA	NA	NA	NA	NA	NA	NA	NA	NA	NA	NA	NA	NA	8771.7	NA	NA	NA	NA	NA	NA	NA	NA	NA	NA
A0A2K5TTQ6_C588	NA	NA	NA	NA	NA	NA	NA	NA	NA	NA	NA	63972	NA	12090	NA	0	0	14597	75088	6842.1	0	NA	NA	11311
A0A2K5TTQ6_C602	45559	25159	NA	NA	45550	NA	0	37012	NA	61342	61619	49667	NA	NA	124940	106310	139790	NA	0	NA	79853	NA	NA	NA
A0A2K5TTQ6_C901	NA	NA	NA	NA	NA	NA	NA	NA	NA	NA	NA	NA	NA	NA	NA	NA	0	NA	NA	NA	NA	NA	NA	NA
A0A2K5TTV7_C792	NA	NA	NA	NA	NA	NA	NA	NA	NA	NA	NA	NA	NA	NA	NA	NA	6489.9	NA	NA	NA	NA	NA	NA	NA
A0A2K5TTV7_C884	NA	NA	NA	NA	NA	NA	NA	NA	NA	NA	NA	NA	NA	NA	NA	NA	NA	NA	NA	12198	NA	10659	12795	NA
A0A2K5TTW0_C214	5430.8	0	9307	0	8958.2	9710.1	NA	11063	0	0	0	11902	0	0	13346	16010	0	0	0	13546	11534	17471	0	36086
A0A2K5TTW0_C390	NA	NA	NA	NA	NA	NA	NA	NA	0	NA	NA	NA	NA	NA	NA	NA	NA	NA	NA	NA	0	NA	NA	NA
A0A2K5TTW0_C835	NA	NA	NA	NA	NA	NA	NA	NA	NA	NA	NA	NA	NA	NA	NA	0	NA	NA	NA	NA	NA	NA	NA	NA
A0A2K5TTW0_C867	0	17227	0	0	23839	0	134820	0	NA	0	17541	0	NA	NA	16040	20253	NA	17768	23161	NA	29723	20326	30418	25698
A0A2K5TTX3_C41	NA	NA	NA	NA	NA	NA	NA	NA	NA	NA	NA	NA	0	NA	NA	NA	NA	NA	NA	NA	NA	NA	NA	NA
A0A2K5TTX3_C82	NA	NA	NA	NA	NA	NA	NA	NA	NA	NA	NA	NA	NA	28040	NA	NA	NA	NA	NA	NA	NA	NA	NA	NA
A0A2K5TTY4_C159	76068	63578	41783	35630	0	112360	30839	0	94654	150910	107150	85932	46790	48700	140930	33234	56890	289620	55315	76809	41961	167240	17665	174570
A0A2K5TTY4_C229	NA	17233	0	39856	18803	44564	121550	NA	30719	35676	45249	30165	64986	48087	77622	109350	NA	NA	88659	70585	64694	71440	70639	121110
A0A2K5TTY4_C265	NA	NA	NA	0	23411	NA	0	NA	24579	21643	0	25651	28948	45042	26774	NA	NA	NA	33662	NA	NA	NA	NA	NA
A0A2K5TTY4_C43	48968	11317	66650	58282	53957	90149	312860	81901	20037	88839	78367	80994	67437	56973	106590	117530	56458	117270	29704	180420	94234	140670	107720	119120
A0A2K5TTZ3_C13	NA	NA	NA	NA	NA	NA	0	NA	NA	NA	NA	NA	NA	NA	NA	NA	NA	NA	NA	NA	NA	NA	NA	NA
A0A2K5TTZ3_C14	NA	NA	NA	NA	NA	NA	0	NA	NA	NA	NA	NA	NA	NA	NA	NA	NA	NA	NA	NA	NA	NA	NA	NA
A0A2K5TTZ3_C516	NA	NA	NA	NA	NA	NA	NA	NA	NA	NA	0	0	NA	NA	NA	NA	NA	NA	NA	NA	NA	NA	NA	NA
A0A2K5TTZ3_C605	NA	NA	NA	NA	NA	NA	NA	NA	NA	NA	0	NA	NA	NA	NA	NA	NA	NA	NA	NA	NA	NA	NA	NA
A0A2K5TTZ3_C63	NA	NA	NA	NA	NA	NA	NA	NA	NA	NA	0	0	NA	NA	NA	NA	NA	NA	NA	NA	NA	NA	NA	NA
A0A2K5TTZ3_C68	NA	NA	NA	NA	NA	NA	NA	NA	NA	NA	0	0	NA	NA	NA	NA	NA	NA	NA	NA	NA	NA	NA	NA
A0A2K5TU21_C156	NA	NA	0	NA	NA	NA	NA	NA	NA	NA	NA	8912.4	24314	9837.7	NA	NA	NA	NA	NA	18229	NA	NA	NA	NA
A0A2K5TU21_C284	NA	NA	NA	NA	NA	NA	29641	NA	NA	NA	33624	26117	NA	NA	NA	NA	NA	NA	NA	NA	NA	NA	NA	NA
A0A2K5TU21_C305	NA	NA	NA	NA	NA	NA	NA	NA	NA	NA	NA	0	17735	NA	NA	NA	NA	NA	NA	NA	NA	NA	NA	7318.2
A0A2K5TU28_C230	NA	14250	5054.9	17271	15887	9568.3	NA	28393	5494	0	14324	NA	NA	NA	33893	NA	12351	NA	NA	24810	47318	21080	51372	22684
A0A2K5TU28_C377	NA	62222	13388	28194	91247	31533	NA	16206	0	83868	55366	NA	NA	NA	0	32182	74245	NA	NA	12377	26082	0	0	27822
A0A2K5TU28_C437	NA	NA	27769	25849	20499	29744	NA	47747	28520	33062	34037	NA	NA	NA	35483	34255	41875	NA	NA	41001	81160	34607	100650	90728
A0A2K5TU28_C878	NA	NA	NA	NA	NA	NA	NA	NA	NA	0	0	NA	NA	NA	NA	NA	NA	NA	NA	NA	NA	NA	NA	0
A0A2K5TU39_C183	NA	NA	NA	NA	NA	NA	NA	NA	NA	NA	NA	NA	0	NA	NA	NA	NA	NA	NA	NA	NA	NA	NA	NA
A0A2K5TU41_C186	8497.5	31999	25379	NA	10484	17676	47505	23331	32727	0	14749	6332.5	16822	8431.1	45367	46169	25156	0	43124	15296	27070	50993	28795	31735
A0A2K5TU41_C225	NA	NA	NA	NA	NA	NA	NA	NA	NA	NA	NA	NA	NA	NA	9969.9	NA	NA	NA	NA	NA	NA	NA	NA	NA
A0A2K5TU48_C90	13979	16260	NA	17988	26477	18226	0	7387.8	22661	16260	20805	NA	0	NA	NA	NA	12417	16015	16955	13947	31330	17519	19678	35961
A0A2K5TU65_C818	NA	NA	NA	NA	NA	NA	NA	NA	NA	NA	NA	NA	0	NA	0	NA	NA	NA	NA	NA	NA	NA	NA	NA
A0A2K5TU71_C188	19609	NA	42217	NA	35645	17431	64062	NA	41496	NA	92126	80596	12972	39002	59485	76873	NA	66725	84746	NA	58246	60248	13364	57434
A0A2K5TU71_C23	13549	NA	10782	NA	NA	8644.9	NA	NA	11144	NA	NA	0	24179	4812.7	7328	NA	NA	NA	0	NA	0	24684	19791	18313
A0A2K5TU77_C236	6508.2	NA	NA	NA	NA	NA	NA	NA	NA	NA	NA	NA	NA	NA	NA	NA	14874	NA	NA	NA	NA	21226	NA	NA
A0A2K5TU77_C252	44737	NA	62004	NA	NA	NA	NA	NA	NA	NA	NA	NA	NA	NA	NA	NA	38117	NA	NA	NA	NA	121950	NA	NA
A0A2K5TU79_C116	NA	0	NA	0	0	10824	NA	0	NA	0	0	12730	NA	0	0	NA	NA	7489	0	0	NA	NA	49246	NA
A0A2K5TU79_C145	NA	NA	NA	NA	NA	NA	71524	NA	0	10236	12199	NA	0	NA	NA	11319	NA	0	13193	NA	0	NA	NA	15487
A0A2K5TU79_C149	NA	NA	NA	NA	NA	NA	71524	NA	0	10236	12199	NA	0	NA	NA	11319	NA	0	13193	NA	0	NA	NA	15487
A0A2K5TU79_C282	NA	5393.4	NA	0	6416.3	8994.1	143820	25696	9003.8	11451	0	12805	21345	14069	21364	19085	NA	21051	14015	22213	20125	NA	28915	0
A0A2K5TU79_C298	NA	75873	NA	66386	79507	79929	257480	60633	76325	89105	89463	127210	108580	119880	197350	168110	NA	195500	98710	125220	115940	NA	96132	132280
A0A2K5TU87_C77	NA	NA	NA	NA	NA	NA	NA	NA	NA	NA	NA	NA	NA	0	0	NA	NA	0	NA	NA	NA	NA	NA	NA
A0A2K5TUC3_C171	NA	NA	NA	NA	NA	NA	0	NA	NA	NA	NA	NA	NA	0	0	3170.1	NA	0	NA	NA	NA	NA	NA	NA
A0A2K5TUC3_C178	NA	NA	NA	NA	NA	NA	0	NA	NA	NA	NA	NA	NA	0	0	3170.1	NA	0	NA	NA	NA	NA	NA	NA
A0A2K5TUC3_C414	NA	NA	NA	NA	NA	NA	NA	NA	NA	NA	NA	10986	NA	NA	NA	NA	NA	NA	NA	NA	NA	NA	NA	NA
A0A2K5TUC3_C904	NA	NA	NA	NA	NA	NA	85497	NA	NA	NA	NA	74463	NA	0	NA	0	NA	0	NA	NA	NA	NA	NA	NA
A0A2K5TUT3_C835	NA	NA	NA	NA	NA	NA	NA	NA	NA	NA	NA	NA	NA	NA	NA	NA	NA	0	NA	NA	NA	NA	NA	NA
A0A2K5TUX2_C187	NA	NA	NA	NA	NA	NA	NA	NA	10584	NA	NA	24540	NA	NA	NA	NA	NA	NA	NA	NA	NA	NA	NA	NA
A0A2K5TUX2_C190	NA	NA	NA	NA	NA	NA	NA	NA	10584	NA	NA	24540	NA	NA	NA	NA	NA	NA	NA	NA	NA	NA	NA	NA
A0A2K5TUX2_C47	NA	NA	NA	NA	NA	NA	NA	NA	166200	NA	NA	181130	NA	NA	NA	NA	NA	NA	NA	NA	NA	NA	NA	NA
A0A2K5TV20_C29	NA	NA	NA	NA	NA	NA	NA	NA	NA	NA	NA	NA	NA	NA	NA	NA	NA	NA	NA	15402	NA	NA	NA	0
A0A2K5TV33_C33	NA	NA	NA	NA	NA	NA	NA	NA	NA	NA	NA	NA	NA	NA	NA	NA	NA	NA	NA	NA	NA	NA	12094	NA
A0A2K5TV34_C110	NA	59284	11471	61762	29595	38211	65343	66073	61788	79883	47473	40649	24530	0	14894	45659	22170	49664	0	46169	18780	NA	18393	59243
A0A2K5TV34_C143	NA	NA	NA	NA	NA	NA	44630	NA	NA	NA	NA	NA	NA	NA	NA	NA	NA	NA	NA	NA	NA	NA	NA	NA
A0A2K5TV34_C146	NA	NA	NA	NA	NA	NA	44630	NA	NA	NA	NA	NA	NA	NA	NA	NA	NA	NA	NA	NA	NA	NA	NA	NA
A0A2K5TV34_C160	17516	33780	28374	24988	21462	0	0	44801	29955	51834	80535	0	38932	28965	81849	31669	68692	84858	35065	64691	86361	71777	39482	39732
A0A2K5TV34_C64	NA	0	NA	NA	22045	0	NA	0	NA	0	0	NA	NA	NA	0	0	NA	NA	32041	0	0	0	62050	NA
A0A2K5TV34_C67	NA	0	NA	NA	22045	0	NA	0	NA	0	0	NA	NA	NA	0	0	NA	NA	32041	0	0	0	62050	NA
A0A2K5TV95_C160	NA	0	19941	NA	NA	NA	NA	0	0	0	NA	NA	NA	NA	NA	0	NA	0	NA	NA	0	0	NA	NA
A0A2K5TVA2_C199	NA	NA	13133	NA	13267	NA	NA	NA	NA	NA	NA	NA	NA	NA	NA	0	NA	NA	0	NA	NA	NA	NA	24051
A0A2K5TVA2_C793	NA	NA	21830	NA	0	NA	NA	NA	NA	NA	NA	NA	NA	NA	NA	0	NA	NA	0	NA	NA	NA	NA	0
A0A2K5TVB8_C219	NA	NA	NA	18166	NA	NA	NA	NA	NA	NA	NA	0	NA	NA	0	NA	NA	NA	NA	0	NA	0	0	0
A0A2K5TVC7_C348	NA	NA	NA	NA	0	NA	NA	NA	NA	NA	NA	NA	2822.1	3092.4	NA	2307.6	NA	0	NA	NA	2189.1	NA	NA	NA
A0A2K5TVC7_C559	NA	NA	NA	NA	NA	NA	NA	NA	NA	NA	NA	NA	0	0	NA	NA	NA	NA	NA	NA	NA	NA	NA	NA
A0A2K5TVD2_C147	NA	NA	NA	NA	NA	NA	NA	NA	NA	NA	NA	NA	NA	NA	212320	NA	75194	NA	0	NA	NA	201630	NA	NA
A0A2K5TVD2_C148	NA	NA	NA	NA	NA	NA	NA	NA	NA	NA	NA	NA	NA	NA	212320	NA	75194	NA	NA	NA	NA	201630	NA	NA
A0A2K5TVD2_C42	NA	NA	NA	NA	NA	NA	NA	NA	NA	NA	NA	NA	NA	NA	40771	NA	33084	NA	47689	NA	NA	102420	NA	NA
A0A2K5TVD2_C60	NA	NA	NA	NA	NA	NA	NA	NA	NA	NA	NA	NA	NA	NA	40771	NA	33084	NA	47689	NA	NA	17505	NA	NA
A0A2K5TVE6_C47	NA	NA	NA	NA	0	0	NA	NA	NA	0	NA	NA	NA	75189	NA	75602	NA	NA	45711	85443	NA	NA	NA	94393
A0A2K5TVE6_C97	5833.4	NA	10175	5472.6	5766.4	6092.8	NA	4446.8	14587	19219	NA	8978.5	8384.4	0	7548.5	NA	23061	9080.4	5009.1	14498	12271	7837.5	10101	10585
A0A2K5TVE8_C100	NA	NA	NA	NA	NA	NA	NA	NA	NA	NA	NA	NA	NA	NA	0	NA	NA	NA	NA	NA	NA	NA	NA	NA
A0A2K5TVE8_C103	NA	NA	NA	NA	NA	NA	NA	NA	NA	NA	NA	NA	NA	NA	19834	NA	NA	NA	NA	NA	NA	NA	NA	NA
A0A2K5TVE8_C105	NA	NA	NA	NA	NA	NA	NA	NA	NA	NA	NA	NA	NA	NA	19834	NA	NA	NA	NA	NA	NA	NA	NA	NA
A0A2K5TVE8_C113	NA	NA	NA	NA	NA	NA	NA	NA	NA	NA	NA	NA	NA	NA	45886	NA	NA	NA	NA	NA	NA	NA	NA	NA
A0A2K5TVE8_C118	NA	NA	NA	NA	NA	NA	NA	NA	NA	NA	NA	NA	NA	NA	45886	NA	NA	NA	NA	NA	NA	NA	NA	NA
A0A2K5TVE8_C287	NA	NA	NA	NA	NA	NA	NA	NA	NA	NA	NA	NA	NA	NA	12077	NA	NA	NA	NA	NA	NA	NA	NA	NA
A0A2K5TVE8_C305	NA	NA	NA	NA	NA	NA	NA	NA	NA	NA	NA	NA	NA	NA	13463	NA	NA	NA	NA	NA	NA	NA	NA	NA
A0A2K5TVE8_C424	NA	NA	NA	NA	NA	NA	NA	NA	NA	NA	NA	NA	NA	NA	18559	NA	NA	NA	NA	NA	NA	NA	NA	NA
A0A2K5TVF0_C121	NA	NA	14144	NA	NA	NA	NA	NA	NA	NA	NA	NA	NA	NA	NA	NA	NA	NA	NA	NA	NA	NA	NA	NA
A0A2K5TVF0_C295	NA	NA	9661.7	NA	NA	NA	NA	NA	NA	NA	NA	NA	NA	NA	NA	NA	NA	NA	NA	NA	NA	NA	NA	NA
A0A2K5TVF0_C414	NA	NA	10175	NA	NA	NA	NA	NA	NA	NA	NA	NA	NA	NA	NA	NA	NA	NA	NA	NA	NA	NA	NA	NA
A0A2K5TVF0_C47	NA	NA	0	NA	NA	NA	NA	NA	NA	NA	NA	NA	NA	NA	NA	NA	NA	NA	NA	NA	NA	NA	NA	NA
A0A2K5TVF0_C53	NA	NA	0	NA	NA	NA	NA	NA	NA	NA	NA	NA	NA	NA	NA	NA	NA	NA	NA	NA	NA	NA	NA	NA
A0A2K5TVF0_C54	NA	NA	0	NA	NA	NA	NA	NA	NA	NA	NA	NA	NA	NA	NA	NA	NA	NA	NA	NA	NA	NA	NA	NA
A0A2K5TVF2_C233	NA	NA	NA	NA	NA	0	44499	NA	NA	NA	NA	NA	0	17572	NA	29290	22647	0	28792	13959	NA	NA	NA	NA
A0A2K5TVF2_C60	NA	NA	NA	NA	NA	NA	NA	NA	NA	NA	NA	NA	NA	50873	0	NA	NA	NA	48703	NA	75629	NA	51517	0
A0A2K5TVK4_C119	NA	NA	NA	NA	NA	NA	NA	NA	NA	NA	NA	NA	NA	NA	NA	NA	NA	NA	NA	73070	NA	NA	NA	NA
A0A2K5TVP1_C352	NA	28874	25334	25473	NA	25453	NA	NA	NA	NA	NA	NA	NA	NA	NA	NA	NA	0	NA	NA	NA	NA	NA	NA
A0A2K5TVQ2_C743	NA	NA	NA	NA	NA	NA	NA	NA	NA	NA	NA	NA	NA	0	NA	NA	NA	NA	NA	NA	NA	NA	NA	NA
A0A2K5TVR7_C36	NA	NA	NA	NA	NA	NA	NA	NA	NA	NA	NA	NA	NA	NA	NA	NA	NA	NA	0	NA	NA	NA	NA	NA
A0A2K5TVR7_C573	NA	NA	NA	NA	NA	NA	NA	NA	NA	NA	NA	NA	NA	NA	NA	NA	NA	NA	18332	23822	NA	NA	NA	NA
A0A2K5TVR7_C76	NA	NA	0	0	NA	NA	NA	NA	NA	NA	NA	NA	NA	NA	NA	NA	NA	NA	NA	NA	NA	NA	NA	NA
A0A2K5TVY4_C250	8388.3	17403	12449	8275.5	12317	14354	47771	9533.5	0	29441	0	20567	25411	18662	21755	13062	22900	14347	0	12672	25456	16286	53789	20021
A0A2K5TVY4_C253	8388.3	17403	12449	8275.5	12317	14354	47771	9533.5	0	29441	0	20567	25411	18662	21755	13062	22900	14347	0	12672	25456	16286	53789	20021
A0A2K5TVY4_C43	NA	6796.2	NA	0	0	0	NA	NA	NA	0	0	0	22252	0	0	NA	NA	NA	NA	NA	NA	NA	NA	NA
A0A2K5TVY4_C55	2847.5	2612	2606.4	0	NA	0	0	3002.6	4403.5	6491.9	5024.3	4974.1	5825.4	5911.4	0	5916.9	11532	10166	7361.9	7535.8	12103	11734	12295	10710
A0A2K5TW15_C121	NA	NA	NA	NA	NA	NA	NA	NA	NA	NA	NA	NA	NA	NA	4788.9	NA	13157	NA	NA	NA	NA	NA	NA	NA
A0A2K5TW15_C166	NA	191340	327400	173990	495620	358390	2351100	491410	NA	277000	NA	NA	244060	105930	286400	389370	726920	621260	914470	209220	570410	80384	685030	777830
A0A2K5TW15_C225	NA	451790	345020	376410	377170	341460	895370	593460	NA	530970	NA	NA	254710	513060	323820	468940	492500	514190	335580	472020	517410	415230	553470	659510
A0A2K5TW15_C270	NA	167120	172600	110440	123000	260350	494530	293110	NA	436390	NA	NA	650720	184540	111220	63336	364490	128170	165190	224700	384810	91871	137630	106390
A0A2K5TW28_C218	NA	2785.4	NA	12847	12993	9890.6	NA	30576	8158.3	12448	NA	13300	20172	10715	25294	21712	16599	21018	11545	NA	11463	12255	NA	15632
A0A2K5TW28_C234	NA	2785.4	NA	12847	12993	9890.6	NA	30576	8158.3	12448	NA	13300	20172	10715	25294	21712	16599	21018	11545	NA	11463	12255	NA	15632
A0A2K5TW34_C144	NA	NA	NA	NA	NA	NA	NA	NA	NA	NA	NA	NA	NA	NA	NA	NA	0	NA	NA	NA	NA	NA	NA	NA
A0A2K5TW52_C103	NA	NA	NA	NA	NA	NA	NA	NA	NA	NA	NA	NA	0	NA	NA	NA	NA	NA	NA	NA	0	NA	NA	NA
A0A2K5TW52_C348	NA	NA	NA	NA	NA	NA	NA	NA	NA	NA	NA	NA	NA	NA	NA	NA	NA	NA	NA	NA	61486	NA	NA	NA
A0A2K5TW52_C418	NA	NA	NA	NA	NA	NA	NA	NA	NA	NA	NA	NA	44749	NA	NA	NA	NA	NA	NA	NA	148860	NA	NA	NA
A0A2K5TW52_C463	NA	NA	NA	NA	NA	NA	NA	NA	NA	NA	NA	NA	52106	NA	NA	NA	NA	NA	NA	NA	115480	NA	NA	NA
A0A2K5TW87_C125	NA	NA	NA	NA	NA	NA	88586	NA	NA	NA	NA	NA	NA	NA	NA	NA	NA	NA	NA	NA	NA	0	0	NA
A0A2K5TW87_C172	NA	NA	NA	NA	NA	NA	126540	NA	NA	NA	NA	NA	NA	NA	NA	NA	NA	NA	NA	NA	NA	NA	NA	NA
A0A2K5TW87_C291	NA	NA	NA	NA	NA	NA	0	NA	NA	NA	NA	NA	NA	NA	NA	NA	NA	NA	NA	NA	NA	0	0	NA
A0A2K5TW87_C337	NA	NA	NA	NA	NA	NA	23145	NA	NA	NA	NA	NA	NA	NA	NA	NA	NA	NA	NA	NA	NA	57656	50414	NA
A0A2K5TW87_C473	NA	NA	NA	NA	NA	NA	42434	NA	NA	NA	NA	NA	NA	NA	NA	NA	NA	NA	NA	NA	NA	15048	14579	NA
A0A2K5TW87_C522	NA	NA	NA	NA	NA	NA	NA	NA	NA	NA	NA	NA	NA	NA	NA	NA	NA	NA	NA	NA	NA	21790	63044	NA
A0A2K5TW87_C579	NA	NA	NA	NA	NA	NA	55475	NA	NA	NA	NA	NA	NA	NA	NA	NA	NA	NA	NA	NA	NA	NA	NA	NA
A0A2K5TW87_C628	NA	NA	NA	NA	NA	NA	41263	NA	NA	NA	NA	NA	NA	NA	NA	NA	NA	NA	NA	NA	NA	16002	20941	NA
A0A2K5TW91_C329	NA	NA	NA	NA	NA	NA	NA	0	NA	NA	NA	NA	NA	0	NA	NA	NA	NA	NA	NA	NA	NA	NA	NA
A0A2K5TWA8_C129	NA	144480	143430	160280	182720	163090	1523900	248860	242230	284060	213160	281970	339990	324140	299990	322560	313720	430060	362350	306320	323210	320210	508330	344690
A0A2K5TWA8_C133	NA	144480	143430	160280	182720	163090	1523900	248860	242230	284060	213160	281970	339990	324140	299990	322560	313720	430060	362350	306320	323210	320210	508330	344690
A0A2K5TWA8_C224	NA	28007	29200	45191	43459	31134	217830	66324	72900	64772	55085	58673	47869	82211	75614	80486	39563	43215	88206	71487	152050	64258	110290	71325
A0A2K5TWC6_C140	10721	NA	NA	13773	10090	11874	0	12848	NA	15245	11664	NA	NA	22211	19495	NA	21387	27059	15956	18563	23721	17968	0	NA
A0A2K5TWC6_C142	10721	NA	NA	13773	10090	11874	0	12848	NA	15245	11664	NA	NA	22211	19495	NA	21387	27059	15956	18563	23721	17968	0	0
A0A2K5TWC6_C225	NA	NA	NA	NA	NA	NA	NA	NA	NA	NA	NA	NA	NA	NA	NA	NA	NA	NA	NA	NA	NA	NA	NA	0
A0A2K5TWC6_C266	7309	NA	NA	22462	23701	28049	38548	32432	NA	NA	0	NA	NA	22473	34171	NA	11076	39191	33492	37197	29766	8793.3	16738	12545
A0A2K5TWC6_C466	8850.2	NA	NA	10191	10412	13805	35363	10278	NA	11123	19654	NA	NA	39093	42681	NA	24589	35210	29120	31609	43665	18909	57536	44013
A0A2K5TWD1_C135	NA	0	0	NA	NA	NA	NA	NA	33879	NA	NA	0	NA	NA	NA	33539	NA	NA	NA	NA	NA	NA	NA	NA
A0A2K5TWD1_C335	NA	0	17666	NA	NA	NA	NA	NA	11803	NA	NA	23304	32898	NA	NA	39859	NA	NA	NA	NA	NA	NA	NA	NA
A0A2K5TWG4_C180	0	NA	NA	NA	NA	NA	NA	NA	NA	NA	NA	NA	NA	0	NA	NA	NA	NA	NA	NA	NA	NA	NA	NA
A0A2K5TWG4_C470	0	NA	NA	NA	NA	NA	NA	NA	NA	NA	NA	NA	NA	0	NA	NA	NA	NA	NA	NA	NA	NA	NA	NA
A0A2K5TWG4_C796	15930	NA	NA	NA	NA	NA	NA	NA	NA	NA	NA	NA	NA	55470	NA	NA	NA	NA	NA	NA	NA	NA	NA	NA
A0A2K5TWH9_C209	NA	NA	0	NA	NA	12788	NA	NA	NA	NA	0	NA	NA	8073.3	NA	0	NA	NA	NA	NA	NA	NA	NA	NA
A0A2K5TWH9_C264	12898	0	0	27662	28678	15446	95300	16377	16853	0	34375	28599	0	NA	NA	0	NA	NA	NA	NA	NA	0	0	0
A0A2K5TWH9_C272	NA	NA	NA	NA	NA	NA	NA	NA	NA	NA	NA	NA	NA	NA	NA	NA	NA	NA	NA	NA	0	NA	NA	NA
A0A2K5TWH9_C338	NA	NA	NA	15623	9061.9	11157	NA	21702	10994	0	NA	NA	NA	NA	NA	0	6115.3	NA	NA	11950	11326	0	NA	0
A0A2K5TWI7_C1198	NA	NA	NA	NA	NA	NA	27447	NA	NA	NA	NA	NA	NA	NA	NA	NA	NA	NA	NA	NA	NA	NA	NA	NA
A0A2K5TWI7_C1214	NA	NA	NA	NA	NA	NA	27447	NA	NA	NA	NA	NA	NA	9600.3	NA	NA	NA	NA	NA	NA	NA	NA	NA	NA
A0A2K5TWI7_C245	7088.6	14903	8160.6	10603	46965	25753	81999	22081	18589	18594	9713.6	12980	36122	17997	31221	13388	NA	NA	0	24706	15776	20373	NA	17477
A0A2K5TWI7_C288	0	NA	0	NA	0	0	0	0	NA	NA	NA	NA	0	56446	42762	0	0	NA	0	0	0	0	0	0
A0A2K5TWI7_C38	NA	NA	NA	NA	NA	NA	NA	NA	NA	NA	NA	NA	NA	NA	NA	0	NA	NA	NA	NA	NA	NA	NA	NA
A0A2K5TWI7_C41	NA	NA	NA	NA	NA	NA	NA	NA	NA	NA	NA	NA	NA	NA	NA	0	NA	NA	NA	NA	NA	NA	NA	NA
A0A2K5TWI7_C424	32678	28050	48301	72519	72937	74774	23575	37876	0	63355	74074	NA	98771	29803	83307	33064	26785	105090	0	26658	91903	104470	33498	23059
A0A2K5TWI7_C48	10597	NA	NA	NA	10539	NA	97440	NA	NA	25829	12893	NA	14269	9255.3	23267	27674	NA	29942	18886	16553	32278	0	17934	15036
A0A2K5TWI7_C51	10597	NA	NA	NA	10539	NA	97440	NA	NA	25829	12893	NA	14269	9255.3	23267	27674	NA	29942	18886	16553	32278	0	17934	15036
A0A2K5TWI7_C513	75713	66871	26259	35001	44960	79812	NA	83140	82404	84690	21152	49677	94270	68871	19929	47030	85361	55163	72527	36124	55850	91275	75148	91197
A0A2K5TWI7_C519	NA	NA	NA	NA	NA	NA	NA	NA	NA	NA	NA	NA	NA	11624	NA	NA	NA	NA	NA	NA	NA	NA	NA	NA
A0A2K5TWI7_C521	NA	NA	NA	NA	NA	NA	NA	NA	NA	NA	NA	NA	NA	11624	NA	NA	NA	NA	NA	NA	NA	NA	NA	NA
A0A2K5TWI7_C524	NA	NA	NA	NA	NA	NA	NA	NA	NA	NA	NA	NA	NA	11624	NA	NA	NA	NA	NA	NA	NA	NA	NA	NA
A0A2K5TWI7_C526	NA	NA	NA	NA	NA	NA	NA	NA	NA	NA	NA	NA	NA	11624	NA	NA	NA	NA	NA	NA	NA	NA	NA	NA
A0A2K5TWI7_C537	NA	NA	NA	NA	0	0	24294	NA	NA	NA	0	NA	NA	0	0	3980.4	NA	0	NA	NA	0	NA	NA	NA
A0A2K5TWI7_C544	NA	NA	NA	NA	0	0	24294	NA	NA	NA	0	NA	NA	0	0	3980.4	NA	0	NA	NA	0	NA	NA	NA
A0A2K5TWI7_C552	15443	23492	16910	17943	16767	44233	57018	0	20307	40492	35380	28003	25512	37283	66205	67413	83328	34724	21734	28893	0	37390	33872	31125
A0A2K5TWI7_C597	NA	14994	NA	NA	NA	NA	52909	12828	NA	NA	NA	NA	0	NA	0	0	22379	22746	NA	0	23801	14228	30165	23039
A0A2K5TWI7_C599	NA	14994	NA	NA	NA	NA	52909	12828	NA	NA	NA	NA	0	NA	0	0	22379	22746	NA	0	23801	14228	30165	23039
A0A2K5TWI7_C61	0	0	NA	NA	0	0	NA	NA	NA	NA	0	0	NA	0	0	16884	17313	0	28030	NA	NA	0	0	NA
A0A2K5TWI7_C633	NA	NA	NA	NA	NA	0	NA	0	12776	28090	21822	NA	NA	21295	NA	33032	33750	0	16583	NA	21172	22476	NA	20607
A0A2K5TWI7_C636	NA	NA	NA	NA	NA	0	NA	0	12776	28090	21822	NA	NA	21295	NA	33032	33750	NA	16583	NA	21172	22476	NA	20607
A0A2K5TWI7_C649	NA	19388	19356	31090	24654	30636	NA	28547	27507	NA	26811	8754.1	27427	51076	69718	NA	NA	NA	45177	50931	NA	NA	NA	50132
A0A2K5TWI7_C652	NA	19388	19356	31090	24654	30636	NA	28547	27507	NA	26811	8754.1	27427	51076	69718	NA	NA	NA	45177	50931	NA	NA	NA	50132
A0A2K5TWI7_C72	0	0	NA	NA	0	0	NA	NA	NA	NA	0	0	NA	0	0	16884	17313	0	28030	NA	NA	0	0	NA
A0A2K5TWI7_C829	NA	NA	43811	NA	0	18379	107920	NA	NA	NA	NA	33494	64320	63411	53918	50047	NA	0	31315	NA	93645	103160	44780	42166
A0A2K5TWI8_C166	NA	NA	NA	NA	NA	NA	NA	NA	NA	NA	NA	NA	NA	NA	0	NA	NA	0	NA	NA	NA	NA	NA	NA
A0A2K5TWI8_C221	NA	NA	NA	NA	NA	NA	NA	NA	NA	NA	NA	NA	NA	NA	NA	NA	NA	40601	29541	NA	NA	NA	NA	NA
A0A2K5TWI8_C229	NA	NA	NA	NA	NA	NA	NA	NA	NA	NA	NA	NA	NA	NA	NA	NA	NA	0	NA	NA	NA	NA	NA	NA
A0A2K5TWI8_C295	NA	NA	NA	NA	NA	NA	NA	NA	NA	NA	NA	NA	NA	NA	19066	NA	NA	15108	11988	NA	NA	NA	NA	NA
A0A2K5TWI8_C425	NA	NA	NA	NA	NA	NA	NA	NA	NA	NA	NA	NA	NA	NA	2287	NA	NA	1611.9	0	NA	NA	NA	NA	NA
A0A2K5TWJ2_C20	NA	NA	12487	NA	46030	32068	182410	NA	NA	NA	22344	0	NA	NA	NA	NA	NA	53674	19659	NA	36215	NA	NA	NA
A0A2K5TWJ2_C229	NA	NA	0	NA	17406	0	255690	NA	NA	NA	15634	17889	NA	NA	NA	NA	NA	0	0	NA	0	NA	NA	NA
A0A2K5TWJ2_C509	NA	NA	0	NA	0	7399.8	NA	NA	NA	NA	30300	0	NA	NA	NA	NA	NA	11355	35103	NA	0	NA	NA	NA
A0A2K5TWJ2_C835	NA	NA	12177	NA	20389	14354	0	NA	NA	NA	38531	14301	NA	NA	NA	NA	NA	31342	38186	NA	58775	NA	NA	NA
A0A2K5TWK8_C120	NA	NA	NA	NA	NA	NA	NA	NA	NA	NA	NA	NA	NA	NA	NA	NA	NA	NA	NA	NA	NA	0	NA	NA
A0A2K5TWT4_C20	NA	NA	NA	NA	NA	NA	NA	0	NA	0	NA	NA	54840	NA	69875	17366	26269	NA	NA	44664	NA	26177	44139	19557
A0A2K5TWT4_C248	NA	NA	NA	0	NA	NA	NA	0	38935	0	NA	NA	0	NA	0	0	0	NA	NA	0	NA	0	0	0
A0A2K5TWT4_C362	NA	NA	NA	NA	NA	NA	NA	NA	NA	NA	NA	NA	NA	NA	NA	0	NA	NA	NA	NA	NA	NA	NA	NA
A0A2K5TWT4_C574	NA	NA	NA	14114	NA	NA	NA	27387	23789	36449	NA	NA	19463	NA	58158	0	38632	NA	NA	21956	NA	47649	32439	27694
A0A2K5TWX6_C149	NA	NA	NA	NA	NA	NA	NA	NA	NA	NA	NA	NA	NA	NA	NA	NA	NA	NA	NA	NA	NA	NA	NA	0
A0A2K5TWX6_C252	NA	NA	NA	NA	NA	NA	NA	NA	NA	NA	0	NA	NA	NA	NA	NA	NA	NA	NA	NA	NA	NA	NA	0
A0A2K5TWX6_C67	NA	NA	NA	NA	NA	NA	NA	NA	NA	NA	31937	NA	NA	NA	NA	NA	NA	NA	NA	NA	NA	NA	NA	27436
A0A2K5TWX7_C172	NA	NA	NA	NA	NA	NA	NA	NA	NA	NA	NA	NA	NA	NA	NA	NA	NA	NA	0	NA	NA	NA	NA	NA
A0A2K5TWZ7_C266	25236	22418	29887	35911	40058	27318	65362	58201	19062	42559	46936	28827	47370	65038	84280	83921	209130	51528	36103	NA	59686	63260	83201	44232
A0A2K5TWZ7_C71	0	NA	NA	NA	NA	NA	NA	NA	NA	NA	NA	NA	NA	NA	NA	NA	NA	29322	NA	NA	NA	NA	NA	NA
A0A2K5TX05_C439	33751	NA	NA	NA	32621	NA	97065	40183	35820	0	31724	NA	NA	34820	68311	NA	72279	NA	NA	NA	36000	41579	NA	32128
A0A2K5TX13_C149	NA	NA	NA	NA	NA	NA	81893	NA	13118	NA	NA	NA	NA	NA	0	0	0	0	10645	NA	11384	9777.1	NA	NA
A0A2K5TX13_C179	NA	NA	67631	NA	NA	NA	0	NA	NA	NA	NA	NA	NA	NA	NA	NA	52963	NA	NA	NA	99273	NA	NA	NA
A0A2K5TX13_C67	NA	0	27566	10962	13974	8596.3	43163	14212	NA	22711	NA	NA	42054	0	32385	0	42022	0	0	7251.6	40343	14775	54869	NA
A0A2K5TX20_C173	53737	30841	64691	41478	0	99404	NA	0	76181	108350	0	30216	35714	0	0	NA	28544	0	59254	53601	0	0	0	0
A0A2K5TX20_C186	NA	NA	NA	NA	NA	NA	NA	NA	NA	NA	NA	NA	NA	NA	NA	NA	NA	NA	4801.7	NA	NA	NA	NA	19592
A0A2K5TX20_C245	8507.1	11459	11258	21172	33282	19454	45694	32928	33417	36174	13454	20949	38272	2796.9	40085	NA	35778	0	24297	14181	28815	0	22098	16352
A0A2K5TX20_C259	27307	13790	28368	26978	41311	22338	187600	38784	15163	53876	17955	0	26331	33709	41498	NA	25626	45850	17325	70034	60568	51200	33287	21059
A0A2K5TX20_C268	12221	30343	8392.7	25116	17732	33689	92196	32818	15745	28642	18063	47819	25571	6382.3	63207	NA	44771	99727	36536	47313	64528	49118	47704	50225
A0A2K5TX20_C273	12221	30343	8392.7	25116	17732	33689	92196	32818	15745	28642	18063	47819	25571	6382.3	63207	NA	44771	99727	36536	47313	64528	49118	47704	50225
A0A2K5TX20_C398	30659	0	46361	22489	51002	57811	362760	87525	74529	16445	55234	86963	80303	48230	78448	NA	61573	69940	23394	70410	29837	22729	80388	30869
A0A2K5TX28_C158	5361	NA	NA	NA	NA	NA	NA	NA	NA	NA	NA	NA	NA	NA	NA	NA	NA	NA	0	NA	NA	NA	NA	NA
A0A2K5TX28_C29	NA	NA	NA	NA	NA	14378	0	NA	NA	0	22150	NA	NA	0	0	30079	NA	NA	NA	16744	NA	0	0	NA
A0A2K5TX68_C1203	NA	NA	NA	NA	25054	NA	NA	0	NA	0	NA	41516	0	NA	0	NA	NA	0	NA	NA	0	NA	NA	NA
A0A2K5TX68_C1317	0	0	NA	NA	NA	0	NA	NA	NA	NA	NA	NA	NA	0	NA	NA	NA	NA	0	19166	NA	NA	NA	16654
A0A2K5TX68_C1708	NA	NA	NA	NA	NA	NA	95792	NA	NA	NA	NA	NA	NA	NA	NA	NA	NA	NA	NA	NA	NA	NA	NA	NA
A0A2K5TX68_C1735	NA	NA	0	NA	NA	8526.9	NA	15389	0	NA	NA	0	NA	31649	0	NA	NA	27713	NA	NA	NA	0	31596	NA
A0A2K5TX68_C592	7321.7	NA	9948.7	13515	51199	25200	NA	0	0	0	15384	18795	NA	0	5540.5	NA	NA	4618.3	0	NA	26925	NA	NA	0
A0A2K5TX68_C619	NA	NA	NA	NA	NA	NA	70917	NA	NA	NA	NA	NA	NA	NA	NA	NA	NA	NA	NA	NA	NA	NA	NA	NA
A0A2K5TX68_C637	NA	NA	NA	NA	NA	NA	NA	NA	NA	NA	NA	NA	NA	NA	NA	NA	NA	NA	NA	NA	0	NA	NA	NA
A0A2K5TX68_C695	NA	NA	NA	NA	NA	NA	NA	0	NA	NA	NA	NA	NA	NA	NA	NA	NA	NA	NA	NA	NA	NA	NA	0
A0A2K5TX94_C344	NA	0	NA	NA	NA	NA	NA	NA	0	NA	11275	NA	NA	NA	NA	15749	NA	NA	NA	8803.9	34597	19106	26994	28674
A0A2K5TXB5_C115	NA	NA	NA	NA	NA	NA	0	NA	NA	NA	NA	NA	NA	0	NA	NA	NA	11234	NA	28550	NA	NA	NA	10606
A0A2K5TXE2_C137	58363	99808	91163	33837	163550	75810	NA	112590	109420	73358	51297	82214	29856	111560	154900	95398	133430	135330	65947	85570	0	158020	41942	87707
A0A2K5TXE2_C184	43477	28082	22615	27947	15037	50225	NA	89824	39446	55287	32291	45591	28301	66723	65730	61964	35369	38171	32580	87260	84896	88972	106020	145330
A0A2K5TXG3_C111	65481	102320	81891	153800	99017	62116	268630	177070	102170	165980	74611	145000	56234	102710	104850	87845	191240	182850	0	164960	101800	226630	159180	248390
A0A2K5TXG3_C113	65481	102320	81891	153800	99017	62116	268630	177070	102170	165980	74611	145000	56234	102710	104850	87845	191240	182850	0	164960	101800	226630	159180	248390
A0A2K5TXG3_C140	12439	18764	3202.7	8900	12981	12622	32456	4039.8	28019	35307	29699	16943	22957	26970	29199	38001	20111	33605	21353	27818	33886	34044	37621	30156
A0A2K5TXG3_C146	12439	18764	3202.7	8900	12981	12622	32456	4039.8	28019	35307	29699	16943	22957	26970	29199	38001	20111	33605	21353	27818	33886	34044	37621	30156
A0A2K5TXG3_C147	12439	18764	3202.7	8900	12981	12622	32456	4039.8	28019	35307	29699	16943	22957	26970	29199	38001	20111	33605	21353	27818	33886	34044	37621	30156
A0A2K5TXG3_C1651	0	NA	NA	NA	NA	NA	NA	NA	NA	NA	NA	1204.8	NA	NA	NA	NA	NA	NA	NA	NA	NA	NA	NA	NA
A0A2K5TXG3_C1773	42608	72932	66362	54718	104710	92669	262930	68684	116080	114140	98117	74138	90860	98277	89506	90032	119640	141050	155870	128870	93152	110800	100380	125380
A0A2K5TXG3_C346	12026	33733	18977	6012.1	35090	NA	83513	44021	35646	9799.1	13491	43267	0	36542	27621	43562	52443	23297	18274	44235	61927	29046	59619	47708
A0A2K5TXG3_C350	12026	33733	18977	6012.1	35090	0	83513	44021	35646	9799.1	13491	43267	0	36542	27621	43562	52443	23297	18274	44235	61927	29046	59619	47708
A0A2K5TXG3_C356	NA	0	NA	0	NA	NA	NA	6187.7	4830.3	3515.4	NA	1997.9	NA	NA	NA	NA	NA	NA	NA	NA	NA	NA	NA	NA
A0A2K5TXG3_C361	NA	0	NA	0	NA	NA	NA	6187.7	4830.3	3515.4	NA	1997.9	NA	NA	NA	NA	NA	NA	NA	NA	NA	NA	NA	NA
A0A2K5TXG3_C363	NA	0	NA	0	NA	NA	NA	6187.7	4830.3	3515.4	NA	1997.9	NA	NA	NA	NA	NA	NA	NA	NA	NA	NA	NA	NA
A0A2K5TXG3_C372	NA	0	NA	0	NA	NA	NA	6187.7	4830.3	3515.4	NA	1997.9	NA	NA	NA	NA	NA	NA	NA	NA	NA	NA	NA	NA
A0A2K5TXG3_C377	NA	5893.3	0	27349	0	NA	203170	NA	17031	20251	30844	20866	NA	NA	25766	19117	8825.4	0	NA	33188	19809	NA	22895	9451.6
A0A2K5TXG3_C381	0	5893.3	NA	27349	57100	31245	203170	57324	17031	20251	30844	20866	0	25070	25766	19117	8825.4	0	NA	33188	19809	17873	22895	35531
A0A2K5TXG3_C387	NA	NA	NA	NA	NA	NA	NA	NA	0	0	NA	NA	NA	NA	NA	NA	NA	NA	NA	NA	NA	NA	NA	NA
A0A2K5TXG3_C392	NA	NA	NA	NA	NA	NA	NA	NA	0	0	NA	NA	NA	NA	NA	NA	NA	NA	NA	NA	NA	NA	NA	NA
A0A2K5TXG3_C394	NA	NA	NA	NA	NA	NA	NA	NA	0	0	NA	NA	NA	NA	NA	NA	NA	NA	NA	NA	NA	NA	NA	NA
A0A2K5TXG3_C403	NA	NA	NA	NA	NA	NA	NA	NA	0	0	NA	NA	NA	NA	NA	NA	NA	NA	NA	NA	NA	NA	NA	NA
A0A2K5TXG3_C439	0	23720	NA	0	0	0	45215	35365	46109	33267	0	0	0	0	18910	0	0	0	0	0	20948	33283	18665	7594.6
A0A2K5TXG3_C443	0	23720	NA	0	0	0	45215	35365	46109	33267	0	0	0	0	18910	0	0	0	0	0	20948	33283	18665	7594.6
A0A2K5TXG3_C454	82012	62745	62188	67809	114950	47210	235000	78790	99203	144060	165840	71825	105780	48204	108450	17430	56966	74231	227350	115600	126810	111380	167940	142960
A0A2K5TXG3_C456	82012	62745	62188	67809	114950	47210	235000	78790	99203	144060	165840	71825	105780	48204	108450	17430	56966	74231	227350	115600	126810	111380	167940	142960
A0A2K5TXG3_C465	13313	21685	NA	21218	24191	18246	21180	29829	25603	27032	29691	20740	25450	22058	35034	42612	26967	26456	45658	36178	47108	20776	52819	11356
A0A2K5TXG3_C470	13313	21685	NA	21218	24191	18246	21180	29829	25603	27032	29691	20740	25450	22058	35034	42612	26967	26456	45658	36178	47108	20776	52819	11356
A0A2K5TXG3_C474	13313	21685	NA	21218	24191	18246	21180	29829	25603	27032	29691	20740	25450	22058	35034	42612	26967	26456	45658	36178	47108	20776	52819	11356
A0A2K5TXG3_C542	11035	NA	NA	7739.7	NA	NA	NA	NA	0	NA	NA	NA	NA	NA	33499	12508	NA	NA	NA	NA	29725	16682	NA	NA
A0A2K5TXG3_C547	11035	NA	NA	7739.7	NA	NA	NA	NA	0	NA	NA	NA	NA	NA	33499	12508	NA	NA	NA	NA	29725	16682	NA	NA
A0A2K5TXG3_C549	11035	NA	NA	7739.7	NA	NA	NA	NA	0	NA	NA	NA	NA	NA	33499	12508	NA	NA	NA	NA	29725	16682	NA	NA
A0A2K5TXG3_C563	26601	0	61343	NA	63784	32537	147390	37660	33462	60713	0	111340	41097	117100	0	0	0	NA	46415	0	NA	128780	0	106140
A0A2K5TXG3_C567	26601	0	61343	0	63784	32537	147390	37660	33462	60713	0	111340	41097	117100	0	0	0	0	46415	0	22321	128780	0	106140
A0A2K5TXG3_C573	NA	6108	NA	3427.4	NA	NA	34494	4430.7	NA	NA	NA	3787	7473.2	NA	2728	9352.5	8189.9	NA	NA	10201	11964	12251	10231	22495
A0A2K5TXG3_C578	NA	6108	NA	3427.4	NA	NA	34494	4430.7	NA	NA	NA	3787	7473.2	NA	2728	9352.5	8189.9	NA	NA	10201	11964	12251	10231	22495
A0A2K5TXG3_C580	NA	6108	NA	3427.4	NA	NA	34494	4430.7	NA	NA	NA	3787	7473.2	NA	2728	9352.5	8189.9	NA	NA	10201	11964	12251	10231	22495
A0A2K5TXG3_C589	NA	6108	NA	3427.4	NA	NA	34494	4430.7	NA	NA	NA	3787	7473.2	NA	2728	9352.5	8189.9	NA	NA	10201	11964	12251	10231	22495
A0A2K5TXG3_C594	4965.9	4972.7	2375.5	20234	10116	8435.9	61322	5254.2	4753.8	16727	9773.8	6994.6	5492	7494.4	11362	42522	37904	10624	10699	12411	32975	32490	39222	38104
A0A2K5TXG3_C598	4965.9	4972.7	2375.5	20234	10116	8435.9	61322	5254.2	4753.8	16727	9773.8	6994.6	5492	7494.4	11362	42522	37904	10624	10699	12411	32975	32490	39222	38104
A0A2K5TXG3_C604	4965.9	4972.7	2375.5	20234	10116	8435.9	61322	5254.2	4753.8	16727	9773.8	6994.6	5492	7494.4	11362	42522	37904	10624	10699	12411	32975	32490	39222	38104
A0A2K5TXG3_C609	NA	4570.1	NA	NA	NA	NA	43007	NA	NA	NA	NA	5962.4	9391.1	NA	40853	24429	22632	NA	NA	NA	18944	0	13775	25194
A0A2K5TXG3_C611	NA	4570.1	NA	NA	NA	NA	43007	NA	NA	NA	NA	5962.4	9391.1	NA	40853	24429	22632	NA	NA	NA	18944	0	13775	25194
A0A2K5TXG3_C620	NA	4570.1	NA	NA	NA	NA	43007	NA	NA	NA	NA	5962.4	9391.1	NA	40853	24429	22632	NA	NA	NA	18944	0	13775	25194
A0A2K5TXG3_C64	14634	21847	12700	10051	26346	35308	116600	43385	32608	77887	30117	18645	54350	9229.5	26722	0	35069	54356	48886	62063	65055	55490	71238	87458
A0A2K5TXG6_C216	NA	NA	NA	NA	6206	NA	NA	NA	NA	NA	NA	NA	NA	NA	NA	NA	NA	NA	NA	NA	NA	NA	NA	NA
A0A2K5TXG6_C40	NA	NA	NA	NA	NA	NA	NA	NA	NA	NA	NA	NA	NA	NA	15919	NA	NA	NA	NA	NA	NA	NA	NA	NA
A0A2K5TXG6_C65	NA	NA	0	NA	0	0	NA	NA	NA	0	NA	0	NA	NA	19013	0	NA	22549	NA	0	0	0	NA	NA
A0A2K5TXJ1_C190	NA	NA	NA	NA	NA	NA	NA	128700	167240	52652	NA	87782	NA	NA	NA	NA	218510	NA	NA	NA	237050	NA	NA	NA
A0A2K5TXM2_C1476	18283	NA	NA	NA	NA	NA	NA	NA	NA	NA	NA	NA	NA	NA	NA	NA	NA	NA	NA	NA	NA	NA	NA	NA
A0A2K5TXM2_C1485	8935.3	NA	NA	NA	NA	NA	NA	NA	NA	NA	NA	9336.6	NA	NA	10971	NA	NA	NA	NA	NA	NA	NA	NA	NA
A0A2K5TXM2_C1554	NA	NA	NA	NA	NA	NA	NA	NA	NA	NA	NA	0	NA	NA	NA	NA	NA	NA	NA	NA	NA	NA	NA	NA
A0A2K5TXM2_C1581	0	NA	NA	NA	NA	NA	NA	NA	NA	NA	NA	NA	NA	NA	0	NA	NA	NA	NA	NA	NA	NA	NA	NA
A0A2K5TXM2_C61	0	NA	NA	NA	NA	NA	NA	NA	NA	NA	NA	0	NA	NA	0	NA	NA	NA	NA	NA	NA	NA	NA	NA
A0A2K5TXN5_C123	NA	NA	NA	28576	NA	NA	NA	0	32704	NA	NA	NA	39021	NA	42838	NA	NA	45121	NA	NA	NA	57251	NA	53360
A0A2K5TXN5_C125	NA	NA	NA	28576	NA	NA	NA	0	32704	NA	NA	NA	39021	NA	42838	NA	NA	45121	NA	NA	NA	57251	NA	53360
A0A2K5TXN8_C286	NA	NA	7141.3	NA	0	NA	NA	0	NA	NA	NA	NA	NA	28045	NA	NA	NA	NA	NA	15579	17270	13716	NA	12189
A0A2K5TXN8_C295	NA	14787	12357	13447	NA	12751	9787	NA	NA	NA	20563	NA	NA	NA	NA	NA	NA	NA	NA	NA	NA	NA	NA	NA
A0A2K5TXN8_C364	NA	NA	NA	NA	NA	0	90041	NA	NA	44382	NA	NA	NA	NA	NA	0	NA	NA	NA	NA	NA	0	NA	NA
A0A2K5TXN8_C391	NA	NA	NA	0	0	0	66139	0	NA	20944	NA	NA	0	0	NA	0	0	0	NA	NA	0	0	0	0
A0A2K5TXN8_C777	NA	NA	NA	NA	NA	NA	NA	3270.8	NA	NA	3522.8	NA	NA	NA	NA	NA	NA	NA	2538.4	NA	0	NA	NA	NA
A0A2K5TXP9_C318	NA	NA	NA	7217.9	NA	NA	0	NA	NA	NA	NA	0	NA	NA	NA	NA	NA	NA	NA	NA	NA	NA	15279	NA
A0A2K5TXQ6_C18	NA	NA	NA	NA	NA	NA	NA	NA	NA	NA	NA	9186.1	NA	NA	NA	NA	NA	NA	NA	NA	NA	NA	NA	NA
A0A2K5TXQ6_C338	NA	NA	NA	NA	NA	7014.7	NA	7192.9	NA	7082.2	NA	7294	10846	NA	NA	0	NA	10441	9451.4	12630	NA	NA	13495	12484
A0A2K5TXV2_C411	NA	NA	NA	NA	NA	NA	73867	NA	NA	NA	NA	NA	NA	NA	NA	69923	NA	30300	NA	NA	NA	NA	NA	NA
A0A2K5TXV2_C425	NA	NA	NA	NA	NA	NA	NA	NA	NA	NA	NA	NA	NA	8610.8	NA	NA	NA	NA	NA	NA	NA	NA	NA	NA
A0A2K5TXV2_C438	NA	NA	NA	NA	NA	NA	36061	NA	NA	NA	NA	NA	NA	NA	NA	NA	NA	NA	NA	NA	NA	NA	NA	NA
A0A2K5TXV2_C561	NA	NA	NA	NA	NA	NA	75566	NA	NA	NA	NA	NA	NA	NA	NA	0	NA	10788	NA	NA	NA	NA	NA	NA
A0A2K5TXV2_C622	NA	NA	NA	NA	NA	NA	0	NA	NA	NA	NA	NA	NA	0	NA	NA	NA	0	NA	NA	NA	NA	NA	NA
A0A2K5TXW3_C149	NA	NA	NA	NA	NA	NA	29158	NA	NA	11468	NA	NA	NA	NA	NA	11300	NA	11372	NA	NA	NA	NA	NA	0
A0A2K5TXW6_C107	NA	NA	NA	NA	NA	NA	NA	NA	NA	NA	NA	16331	NA	0	NA	NA	NA	0	NA	21380	NA	NA	NA	NA
A0A2K5TXW6_C257	NA	NA	NA	NA	NA	NA	NA	NA	NA	NA	NA	0	NA	10555	NA	NA	NA	51351	NA	41246	NA	NA	NA	NA
A0A2K5TXW6_C359	NA	NA	NA	NA	NA	NA	NA	NA	NA	NA	NA	59112	NA	NA	NA	NA	NA	51577	NA	NA	NA	NA	NA	NA
A0A2K5TXW6_C428	NA	NA	NA	NA	NA	NA	NA	NA	NA	NA	NA	NA	NA	157960	NA	NA	NA	75134	NA	NA	NA	NA	NA	NA
A0A2K5TXY5_C388	NA	NA	NA	NA	NA	NA	NA	NA	NA	0	12852	NA	NA	NA	NA	NA	NA	NA	NA	NA	NA	NA	NA	NA
A0A2K5TXY5_C389	NA	NA	NA	NA	NA	NA	NA	NA	NA	0	12852	NA	NA	NA	NA	NA	NA	NA	NA	NA	NA	NA	NA	NA
A0A2K5TXZ7_C292	NA	NA	NA	NA	NA	0	NA	NA	NA	NA	NA	NA	NA	NA	NA	NA	NA	NA	NA	NA	NA	NA	NA	NA
A0A2K5TXZ7_C38	NA	NA	NA	NA	NA	59154	NA	NA	NA	NA	NA	NA	NA	NA	NA	NA	NA	NA	NA	NA	NA	NA	NA	NA
A0A2K5TXZ7_C599	NA	NA	NA	NA	NA	0	NA	NA	NA	NA	NA	NA	NA	NA	NA	NA	NA	NA	NA	NA	NA	NA	NA	NA
A0A2K5TXZ7_C969	NA	NA	NA	NA	NA	3065	NA	NA	NA	NA	NA	NA	NA	NA	NA	NA	NA	NA	NA	NA	NA	NA	NA	NA
A0A2K5TY04_C107	13426	19608	13855	27448	29245	27375	260290	73631	10725	39252	32479	42622	59725	16928	79381	27241	33788	55317	74454	33526	10872	44345	97983	97859
A0A2K5TY04_C115	13426	19608	13855	27448	29245	27375	260290	73631	10725	39252	32479	42622	59725	16928	79381	27241	33788	55317	74454	33526	10872	44345	97983	97859
A0A2K5TY04_C163	22175	16895	11805	60542	18925	50869	173200	28579	37531	88323	100720	32034	64722	62483	93181	74621	30571	62408	81655	93797	103200	89836	64623	77703
A0A2K5TY04_C34	2179.4	3077.9	0	491.83	3375.7	2848.4	7428.5	NA	4688.4	4994.8	3523.6	NA	0	2858.8	NA	NA	NA	0	0	6638.6	5818.1	0	NA	7226.1
A0A2K5TY04_C74	25251	25340	29667	54676	21740	61076	145110	44412	26775	64176	39369	38982	39006	33724	57093	33194	25265	62656	72440	28243	54819	37395	48371	43039
A0A2K5TY05_C145	NA	114280	NA	NA	92088	NA	251120	88317	158430	59377	85305	NA	107220	NA	37869	26190	63277	NA	NA	NA	NA	38948	0	NA
A0A2K5TY05_C247	NA	NA	NA	NA	NA	NA	NA	NA	NA	NA	NA	NA	NA	NA	NA	NA	NA	NA	NA	NA	NA	29349	NA	NA
A0A2K5TY05_C316	NA	NA	NA	NA	113370	NA	68227	NA	NA	NA	NA	NA	495460	NA	0	NA	147820	NA	NA	NA	NA	106510	22523	NA
A0A2K5TY15_C173	36902	128240	96109	195220	103510	85731	436130	215890	93533	195290	153490	113940	240910	104960	169800	178340	46243	293880	187260	187220	249470	255480	173710	255410
A0A2K5TY15_C216	209560	50839	272380	264290	415960	315450	656430	262700	289390	191720	375730	162480	479880	169840	542050	360650	717640	167180	835320	250380	757250	500500	675070	816440
A0A2K5TY15_C247	61841	115820	97121	132790	122220	235290	861340	214460	134370	218840	165820	165610	201510	79437	176550	335600	344970	293980	176660	287300	236560	243180	244030	429630
A0A2K5TY15_C258	85917	50310	92100	116650	104580	98215	301500	142790	137070	208550	149840	73249	147370	99091	142320	139930	151000	135040	167960	169200	134640	315960	244050	233410
A0A2K5TY15_C288	57067	73511	89620	85244	50439	109280	446610	71384	65939	95403	93276	39890	111700	142820	98142	125200	173860	119980	136070	56220	170540	122500	220860	122980
A0A2K5TY35_C28	NA	NA	NA	NA	NA	NA	NA	NA	NA	NA	NA	NA	0	NA	27519	32250	0	NA	NA	NA	30785	0	29938	NA
A0A2K5TY35_C297	NA	NA	NA	NA	NA	NA	NA	NA	NA	NA	NA	121680	178830	NA	209140	229520	271580	NA	NA	NA	243990	460030	323120	NA
A0A2K5TY35_C31	NA	NA	NA	NA	NA	NA	NA	NA	NA	NA	NA	NA	0	NA	27519	32250	0	NA	NA	NA	30785	0	29938	NA
A0A2K5TY35_C407	NA	NA	NA	NA	NA	NA	NA	NA	NA	NA	NA	156140	93212	NA	447860	204390	228910	NA	NA	NA	185850	164020	510940	NA
A0A2K5TY35_C86	NA	NA	NA	NA	NA	NA	NA	NA	NA	NA	NA	0	NA	NA	NA	NA	NA	NA	NA	NA	NA	NA	NA	NA
A0A2K5TY77_C1000	NA	NA	NA	NA	NA	0	71216	NA	NA	16260	0	NA	NA	NA	NA	NA	NA	NA	NA	0	NA	NA	NA	NA
A0A2K5TY77_C1009	NA	NA	NA	NA	NA	0	71216	NA	NA	16260	0	NA	NA	NA	NA	NA	NA	NA	NA	0	NA	NA	NA	NA
A0A2K5TY77_C1012	NA	NA	NA	NA	NA	0	71216	NA	NA	16260	0	NA	NA	NA	NA	NA	NA	NA	NA	0	NA	NA	NA	NA
A0A2K5TY77_C1054	NA	NA	NA	NA	NA	NA	NA	NA	8156.1	10030	7785.3	NA	17917	15832	20954	12088	17860	NA	20490	25785	23707	NA	29472	25388
A0A2K5TY77_C1056	NA	NA	NA	NA	NA	NA	NA	NA	8156.1	10030	7785.3	NA	17917	15832	20954	12088	17860	NA	20490	25785	23707	NA	29472	25388
A0A2K5TY77_C1065	NA	NA	NA	NA	NA	NA	NA	NA	8156.1	10030	7785.3	NA	17917	15832	20954	12088	17860	NA	20490	25785	23707	NA	29472	25388
A0A2K5TY77_C1132	NA	12030	10005	NA	14389	7625.4	57503	11620	6460.1	19767	20581	30715	17320	21590	28291	15900	79116	37411	15141	16508	16277	21825	29811	13593
A0A2K5TY77_C1134	NA	12030	10005	NA	14389	7625.4	57503	11620	6460.1	19767	20581	30715	17320	21590	28291	15900	79116	37411	15141	16508	16277	21825	29811	13593
A0A2K5TY77_C1144	NA	664.29	3704.4	NA	NA	4119.6	17923	9542.8	5732.4	11275	5401.7	2554	10386	NA	8708	3152.2	NA	0	10422	5546.2	13278	3365.2	11793	3384.6
A0A2K5TY77_C1151	NA	664.29	3704.4	NA	NA	4119.6	17923	9542.8	5732.4	11275	5401.7	2554	10386	NA	8708	3152.2	NA	0	10422	5546.2	13278	3365.2	11793	3384.6
A0A2K5TY77_C1153	NA	664.29	3704.4	NA	NA	4119.6	17923	9542.8	5732.4	11275	5401.7	2554	10386	NA	8708	3152.2	NA	0	10422	5546.2	13278	3365.2	11793	3384.6
A0A2K5TY77_C1425	10295	20027	7371.3	30674	27074	11247	NA	26493	27719	9395.8	30000	20273	46942	NA	31455	38732	61895	26292	49525	47492	58756	38077	33716	36605
A0A2K5TY77_C1430	10295	20027	7371.3	30674	27074	11247	NA	26493	27719	9395.8	30000	20273	46942	NA	31455	38732	61895	26292	49525	47492	58756	38077	33716	36605
A0A2K5TY77_C170	NA	NA	NA	19627	NA	NA	0	NA	NA	NA	NA	NA	NA	NA	26716	NA	NA	NA	36252	NA	NA	NA	68208	31939
A0A2K5TY77_C1785	3627.4	0	14984	2416.4	14436	19843	94564	22300	17027	14235	19701	26453	31523	3161.9	7679.9	11940	4531.1	10220	34268	32481	29903	5436.4	34244	36477
A0A2K5TY77_C190	68485	63692	67464	63466	25653	46414	362510	25306	45888	57430	44518	69805	127660	62199	85279	114470	138120	57845	153930	107110	51357	0	177880	174470
A0A2K5TY77_C332	NA	101810	NA	NA	37431	209210	303930	66226	63175	133090	66371	NA	33490	46546	NA	85480	0	NA	0	NA	16298	0	76389	64034
A0A2K5TY77_C395	23326	32240	23785	48074	55730	20058	299880	73256	84108	79178	95118	77295	44732	34987	24887	78529	82506	60990	74361	63909	71834	58115	21612	178450
A0A2K5TY77_C437	41297	24415	26338	80378	67101	69344	134060	40729	76023	58599	40943	49384	77971	64330	54211	77492	92124	109210	61047	93539	105270	61522	83757	84782
A0A2K5TY77_C440	41297	24415	26338	80378	67101	69344	134060	40729	76023	58599	40943	49384	77971	64330	54211	77492	92124	109210	61047	93539	105270	61522	83757	84782
A0A2K5TY77_C455	7053.9	11147	27037	13929	29019	6185.1	298130	53188	29513	20411	30796	51987	18347	16459	10880	20769	35424	33334	33512	71864	90212	96859	36598	13570
A0A2K5TY77_C643	3456.6	21543	17960	26061	0	53112	5811.2	5225.5	0	19021	42513	32300	15147	13302	26493	25754	33838	35491	28531	7543.1	50044	40074	14806	36035
A0A2K5TY77_C671	NA	32746	46141	66295	80775	0	304890	0	15497	52407	94294	0	65774	16661	NA	80885	47020	145060	75351	42895	100870	NA	154210	67891
A0A2K5TY77_C739	NA	35079	0	24825	27150	NA	NA	37751	22967	67791	NA	0	NA	45930	50383	NA	59451	90388	NA	51207	51052	73562	71987	114450
A0A2K5TY77_C755	NA	31897	NA	11791	0	38440	135760	45303	13621	21734	55016	63298	0	51188	68814	82944	103470	NA	82084	83509	NA	42963	35312	39990
A0A2K5TY77_C806	NA	NA	NA	NA	NA	NA	NA	NA	NA	NA	NA	NA	12976	NA	16707	NA	12550	NA	12230	NA	NA	NA	NA	NA
A0A2K5TY77_C818	NA	NA	NA	NA	NA	NA	NA	NA	NA	NA	NA	NA	12976	NA	16707	NA	12550	NA	12230	NA	NA	NA	NA	NA
A0A2K5TY77_C933	NA	NA	NA	NA	NA	NA	NA	NA	NA	8150.4	NA	NA	NA	NA	NA	NA	NA	NA	NA	NA	NA	NA	NA	NA
A0A2K5TY77_C944	NA	NA	NA	NA	NA	NA	NA	NA	NA	8150.4	NA	NA	NA	NA	NA	NA	NA	NA	NA	NA	NA	NA	NA	NA
A0A2K5TY77_C946	NA	NA	NA	NA	NA	NA	NA	NA	NA	8150.4	NA	NA	NA	NA	NA	NA	NA	NA	NA	NA	NA	NA	NA	NA
A0A2K5TYC0_C298	NA	NA	NA	NA	NA	NA	NA	NA	NA	NA	NA	NA	0	NA	NA	NA	NA	23807	NA	NA	NA	NA	NA	0
A0A2K5TYD1_C69	NA	NA	NA	NA	0	NA	NA	NA	NA	NA	NA	NA	NA	12079	12899	NA	NA	13988	10953	NA	NA	0	0	NA
A0A2K5TYE0_C135	NA	NA	NA	NA	NA	NA	0	23892	NA	0	NA	NA	19596	NA	NA	NA	NA	NA	NA	NA	NA	NA	NA	NA
A0A2K5TYG9_C763	NA	NA	NA	NA	NA	NA	NA	NA	NA	NA	NA	NA	NA	NA	NA	9346.8	NA	5896.2	NA	NA	6308.7	NA	7641.7	NA
A0A2K5TYI9_C1175	44979	39430	58202	27886	89832	60013	85254	35415	66401	109780	40120	75346	31172	114560	149150	0	29196	42434	NA	91447	51368	30215	72947	32854
A0A2K5TYI9_C1228	123540	129140	80856	152530	127520	140230	221140	129210	207680	99536	117160	46977	42588	278180	234730	289340	121120	223730	NA	172020	186110	142070	127980	139970
A0A2K5TYI9_C1265	70583	86558	87536	81892	90144	93953	185440	96409	101190	148640	149950	140050	65661	80779	257440	171560	59881	95802	NA	211090	250210	125500	197590	175710
A0A2K5TYI9_C1510	54178	79278	51630	48087	85341	103620	207540	126410	49419	107690	101520	168340	104710	158720	127500	58461	96159	145850	NA	124260	61679	123330	91804	147540
A0A2K5TYI9_C1567	NA	3955.7	NA	NA	NA	NA	NA	NA	6175.5	9124.1	NA	NA	11253	NA	NA	NA	NA	NA	NA	NA	NA	NA	NA	NA
A0A2K5TYI9_C1610	59450	69726	74610	94597	62430	52484	239000	69126	55476	99779	137750	133220	40544	127170	186320	143490	113640	151340	NA	136820	152340	64558	95900	57360
A0A2K5TYI9_C1631	NA	NA	NA	NA	NA	NA	NA	NA	2628.3	4377	NA	NA	NA	NA	NA	NA	3498.1	NA	NA	NA	NA	5857.6	NA	9307.2
A0A2K5TYI9_C1801	NA	NA	NA	NA	NA	NA	NA	NA	NA	NA	NA	NA	9646.7	NA	NA	0	12775	NA	NA	NA	9569.3	NA	0	NA
A0A2K5TYI9_C1815	NA	NA	NA	NA	NA	NA	NA	NA	NA	NA	NA	NA	NA	NA	NA	0	12775	NA	NA	NA	9569.3	NA	NA	NA
A0A2K5TYI9_C1897	8638.6	14794	12540	11989	13245	53609	102110	31636	49540	33105	28740	8502.9	15355	10747	11636	38899	34682	6073.7	NA	37170	20628	17842	39989	43796
A0A2K5TYI9_C2068	105550	60446	103210	152500	215320	129560	NA	108400	127380	67493	153910	81794	107010	247770	104240	263740	111540	161140	NA	95990	250370	157220	84078	258670
A0A2K5TYI9_C2076	22963	14817	30128	39633	0	42593	55158	57738	54012	96498	44667	NA	74104	NA	8600.2	0	92043	0	NA	9109.8	23412	99788	145730	116600
A0A2K5TYI9_C208	149870	266240	184270	226370	290300	217380	699160	281830	382090	294640	559050	233450	254570	282070	209160	457040	192750	351880	NA	244160	392130	435640	329500	473830
A0A2K5TYI9_C2153	175840	105590	157500	147300	150360	146560	327410	166010	99877	107110	167180	173120	160990	176420	175270	194580	141160	154090	NA	131500	199010	113450	122720	213570
A0A2K5TYI9_C2250	NA	9723.8	NA	0	0	NA	7707	NA	NA	14584	NA	18182	39913	NA	0	NA	37455	0	NA	NA	NA	NA	15229	NA
A0A2K5TYI9_C2258	NA	9723.8	NA	13317	0	NA	7707	25714	17388	14584	NA	18182	39913	NA	0	NA	37455	0	NA	0	24539	NA	15229	NA
A0A2K5TYI9_C2263	12813	95728	7801.8	46068	79017	103660	477070	NA	36959	162450	122460	74017	202390	58301	96743	121530	230400	87415	NA	174290	264180	182590	64975	325370
A0A2K5TYI9_C2316	65218	76912	141700	165210	208930	91749	364560	125480	58162	121520	83738	85844	118240	211880	157070	75223	77365	96397	NA	183280	112030	196670	177250	111430
A0A2K5TYI9_C2531	98947	100420	66241	71406	107630	144530	350920	115330	70692	158890	155120	135070	103040	127170	151760	121690	106230	119440	NA	74673	303690	191430	157200	176950
A0A2K5TYI9_C2616	36811	52904	40206	61617	64602	47905	261390	104790	28968	70255	46459	35058	99489	60345	99196	27871	47587	121250	NA	111670	98432	36256	99232	102110
A0A2K5TYI9_C2714	43462	33077	62618	86965	67313	56732	216420	71009	34747	83168	40256	66627	78964	194450	140640	178030	101130	231770	NA	80278	93312	121570	71850	41172
A0A2K5TYI9_C2717	105860	114390	195660	100590	224170	193340	0	260920	228750	233220	322100	163030	269550	245510	300150	176730	164210	260250	NA	183850	300130	415320	587880	289300
A0A2K5TYI9_C2822	43814	124770	109330	64546	118370	177330	166560	230770	104610	130520	156100	78261	56141	188880	263410	203410	106580	367220	NA	80294	302530	168540	167290	163420
A0A2K5TYI9_C2841	59806	86409	70092	111350	64924	96075	422130	36040	110230	83177	158110	126130	98843	230900	162610	157050	136150	118410	NA	200960	114800	121100	106430	119770
A0A2K5TYI9_C360	7130.7	33202	26772	16598	36296	42558	114870	46469	8752.7	33704	10596	13251	15539	NA	8894.7	NA	14970	11754	NA	56679	29838	15894	37021	13642
A0A2K5TYI9_C365	7130.7	33202	26772	16598	36296	42558	114870	46469	8752.7	33704	10596	13251	15539	NA	8894.7	NA	14970	11754	NA	56679	29838	15894	37021	13642
A0A2K5TYI9_C600	8072.2	8456.9	NA	7196.6	0	8973.7	42370	6419.3	7625	4873.1	NA	NA	18910	11789	9593.2	NA	10169	12545	NA	10657	47459	11771	32969	22973
A0A2K5TYI9_C634	NA	4289.2	NA	NA	11025	NA	NA	NA	13375	11235	NA	NA	5757	NA	NA	5363.2	6125.3	0	NA	9162.6	8144.8	0	20741	6041.9
A0A2K5TYI9_C639	NA	4289.2	NA	NA	11025	NA	132650	NA	13375	11235	NA	NA	5757	NA	NA	5363.2	6125.3	0	NA	9162.6	8144.8	0	20741	6041.9
A0A2K5TYI9_C697	23647	23818	58514	24379	41504	45950	183660	90888	50392	56231	43829	38223	80814	86771	56682	76173	43534	28776	NA	41512	87466	50529	100740	93761
A0A2K5TYI9_C780	195210	127520	301980	274330	306110	185870	930290	301490	309670	252660	287080	401080	187670	272340	409980	227210	227630	329050	NA	323380	388380	461240	294580	299090
A0A2K5TYI9_C788	195210	127520	301980	274330	306110	185870	930290	301490	309670	252660	287080	401080	187670	272340	409980	227210	227630	329050	NA	323380	388380	461240	294580	299090
A0A2K5TYI9_C806	NA	12992	14144	27026	3524.7	20956	NA	2375.3	10498	4904.1	3943.1	NA	7429.8	NA	NA	NA	11327	NA	NA	9794.1	NA	10520	34326	12145
A0A2K5TYI9_C827	NA	NA	NA	NA	NA	NA	NA	NA	20101	10296	NA	NA	20080	NA	NA	NA	27835	NA	NA	NA	NA	36223	NA	28036
A0A2K5TYI9_C844	141600	58061	81407	130170	62926	105240	1339800	53237	97671	49395	115950	159420	30987	0	0	77266	66710	8718.1	NA	137060	75575	0	NA	34972
A0A2K5TYI9_C874	125240	55553	51271	108910	138290	72443	285320	136170	94606	177580	228300	250090	127830	271790	212960	147720	77307	180460	NA	105700	120410	209140	87482	231460
A0A2K5TYI9_C890	119790	59399	161410	95374	77289	105790	185230	108110	84373	185350	32343	213290	207000	78308	200250	211260	117460	387460	NA	224640	148990	197740	208570	162520
A0A2K5TYI9_C953	4953.5	31389	23426	22754	9442.9	22120	133200	40672	48160	37995	45585	13234	32031	NA	NA	NA	23725	4508.6	NA	4900.9	57971	15177	19979	38460
A0A2K5TYI9_C967	76311	85718	170320	80602	153540	70705	311740	62539	59112	110630	169590	70161	148750	106530	41012	218480	169190	212220	NA	131700	246580	40021	57500	115300
A0A2K5TYK0_C223	NA	NA	NA	10331	NA	NA	153500	NA	NA	NA	NA	NA	NA	NA	NA	NA	17469	0	NA	9119.5	NA	NA	27992	NA
A0A2K5TYN5_C237	NA	NA	NA	NA	NA	NA	49492	NA	NA	0	NA	NA	NA	NA	NA	22449	NA	30214	NA	NA	NA	NA	NA	26532
A0A2K5TYN5_C53	NA	NA	NA	NA	NA	NA	NA	NA	NA	NA	NA	NA	17217	NA	NA	NA	NA	NA	NA	19938	NA	23603	23993	NA
A0A2K5TYN9_C1175	NA	NA	NA	NA	NA	NA	NA	NA	NA	NA	NA	NA	NA	NA	NA	NA	NA	NA	49051	NA	NA	NA	NA	NA
A0A2K5TYN9_C1228	NA	NA	NA	NA	NA	NA	NA	NA	NA	NA	NA	NA	NA	NA	NA	NA	NA	NA	187680	NA	NA	NA	NA	NA
A0A2K5TYN9_C1265	NA	NA	NA	NA	NA	NA	NA	NA	NA	NA	NA	NA	NA	NA	NA	NA	NA	NA	139540	NA	NA	NA	NA	NA
A0A2K5TYN9_C1510	NA	NA	NA	NA	NA	NA	NA	NA	NA	NA	NA	NA	NA	NA	NA	NA	NA	NA	90364	NA	NA	NA	NA	NA
A0A2K5TYN9_C1610	NA	NA	NA	NA	NA	NA	NA	NA	NA	NA	NA	NA	NA	NA	NA	NA	NA	NA	75723	NA	NA	NA	NA	NA
A0A2K5TYN9_C1801	NA	NA	NA	NA	NA	NA	NA	NA	NA	NA	NA	NA	NA	NA	NA	NA	NA	NA	6909.7	NA	NA	NA	NA	NA
A0A2K5TYN9_C1815	NA	NA	NA	NA	NA	NA	NA	NA	NA	NA	NA	NA	NA	NA	NA	NA	NA	NA	6909.7	NA	NA	NA	NA	NA
A0A2K5TYN9_C2035	NA	NA	NA	NA	NA	NA	NA	NA	NA	NA	NA	NA	NA	NA	NA	NA	NA	NA	94241	NA	NA	NA	NA	NA
A0A2K5TYN9_C2043	NA	NA	NA	NA	NA	NA	NA	NA	NA	NA	NA	NA	NA	NA	NA	NA	NA	NA	117090	NA	NA	NA	NA	NA
A0A2K5TYN9_C208	NA	NA	NA	NA	NA	NA	NA	NA	NA	NA	NA	NA	NA	NA	NA	NA	NA	NA	366280	NA	NA	NA	NA	NA
A0A2K5TYN9_C2120	NA	NA	NA	NA	NA	NA	NA	NA	NA	NA	NA	NA	NA	NA	NA	NA	NA	NA	127480	NA	NA	NA	NA	NA
A0A2K5TYN9_C2217	NA	NA	NA	NA	NA	NA	NA	NA	NA	NA	NA	NA	NA	NA	NA	NA	NA	NA	34590	NA	NA	NA	NA	NA
A0A2K5TYN9_C2225	NA	NA	NA	NA	NA	NA	NA	NA	NA	NA	NA	NA	NA	NA	NA	NA	NA	NA	34590	NA	NA	NA	NA	NA
A0A2K5TYN9_C2230	NA	NA	NA	NA	NA	NA	NA	NA	NA	NA	NA	NA	NA	NA	NA	NA	NA	NA	166470	NA	NA	NA	NA	NA
A0A2K5TYN9_C2283	NA	NA	NA	NA	NA	NA	NA	NA	NA	NA	NA	NA	NA	NA	NA	NA	NA	NA	198720	NA	NA	NA	NA	NA
A0A2K5TYN9_C2498	NA	NA	NA	NA	NA	NA	NA	NA	NA	NA	NA	NA	NA	NA	NA	NA	NA	NA	116830	NA	NA	NA	NA	NA
A0A2K5TYN9_C2583	NA	NA	NA	NA	NA	NA	NA	NA	NA	NA	NA	NA	NA	NA	NA	NA	NA	NA	87641	NA	NA	NA	NA	NA
A0A2K5TYN9_C2681	NA	NA	NA	NA	NA	NA	NA	NA	NA	NA	NA	NA	NA	NA	NA	NA	NA	NA	60308	NA	NA	NA	NA	NA
A0A2K5TYN9_C2684	NA	NA	NA	NA	NA	NA	NA	NA	NA	NA	NA	NA	NA	NA	NA	NA	NA	NA	457120	NA	NA	NA	NA	NA
A0A2K5TYN9_C2789	NA	NA	NA	NA	NA	NA	NA	NA	NA	NA	NA	NA	NA	NA	NA	NA	NA	NA	117170	NA	NA	NA	NA	NA
A0A2K5TYN9_C2808	NA	NA	NA	NA	NA	NA	NA	NA	NA	NA	NA	NA	NA	NA	NA	NA	NA	NA	89984	NA	NA	NA	NA	NA
A0A2K5TYN9_C360	NA	NA	NA	NA	NA	NA	NA	NA	NA	NA	NA	NA	NA	NA	NA	NA	NA	NA	21490	NA	NA	NA	NA	NA
A0A2K5TYN9_C365	NA	NA	NA	NA	NA	NA	NA	NA	NA	NA	NA	NA	NA	NA	NA	NA	NA	NA	21490	NA	NA	NA	NA	NA
A0A2K5TYN9_C600	NA	NA	NA	NA	NA	NA	NA	NA	NA	NA	NA	NA	NA	NA	NA	NA	NA	NA	8344.4	NA	NA	NA	NA	NA
A0A2K5TYN9_C634	NA	NA	NA	NA	NA	NA	NA	NA	NA	NA	NA	NA	NA	NA	NA	NA	NA	NA	4214.6	NA	NA	NA	NA	NA
A0A2K5TYN9_C639	NA	NA	NA	NA	NA	NA	NA	NA	NA	NA	NA	NA	NA	NA	NA	NA	NA	NA	4214.6	NA	NA	NA	NA	NA
A0A2K5TYN9_C697	NA	NA	NA	NA	NA	NA	NA	NA	NA	NA	NA	NA	NA	NA	NA	NA	NA	NA	40210	NA	NA	NA	NA	NA
A0A2K5TYN9_C780	NA	NA	NA	NA	NA	NA	NA	NA	NA	NA	NA	NA	NA	NA	NA	NA	NA	NA	410720	NA	NA	NA	NA	NA
A0A2K5TYN9_C788	NA	NA	NA	NA	NA	NA	NA	NA	NA	NA	NA	NA	NA	NA	NA	NA	NA	NA	410720	NA	NA	NA	NA	NA
A0A2K5TYN9_C806	NA	NA	NA	NA	NA	NA	NA	NA	NA	NA	NA	NA	NA	NA	NA	NA	NA	NA	9561.3	NA	NA	NA	NA	NA
A0A2K5TYN9_C844	NA	NA	NA	NA	NA	NA	NA	NA	NA	NA	NA	NA	NA	NA	NA	NA	NA	NA	81091	NA	NA	NA	NA	NA
A0A2K5TYN9_C874	NA	NA	NA	NA	NA	NA	NA	NA	NA	NA	NA	NA	NA	NA	NA	NA	NA	NA	167250	NA	NA	NA	NA	NA
A0A2K5TYN9_C890	NA	NA	NA	NA	NA	NA	NA	NA	NA	NA	NA	NA	NA	NA	NA	NA	NA	NA	161550	NA	NA	NA	NA	NA
A0A2K5TYN9_C953	NA	NA	NA	NA	NA	NA	NA	NA	NA	NA	NA	NA	NA	NA	NA	NA	NA	NA	43925	NA	NA	NA	NA	NA
A0A2K5TYN9_C967	NA	NA	NA	NA	NA	NA	NA	NA	NA	NA	NA	NA	NA	NA	NA	NA	NA	NA	45076	NA	NA	NA	NA	NA
A0A2K5TYR7_C870	NA	NA	NA	NA	NA	0	NA	NA	NA	NA	NA	NA	NA	NA	NA	NA	NA	NA	NA	NA	NA	NA	NA	NA
A0A2K5TYT1_C392	NA	NA	NA	NA	NA	NA	NA	NA	NA	NA	NA	NA	NA	NA	NA	NA	NA	0	NA	NA	NA	NA	NA	NA
A0A2K5TYT1_C455	9123.5	NA	NA	NA	NA	NA	NA	NA	NA	NA	NA	NA	NA	NA	NA	NA	NA	NA	NA	NA	NA	NA	NA	NA
A0A2K5TYT1_C733	NA	NA	NA	NA	NA	NA	NA	NA	NA	NA	NA	NA	NA	NA	NA	NA	NA	12761	NA	NA	NA	NA	NA	NA
A0A2K5TYY7_C70	NA	NA	NA	NA	6788.6	NA	NA	24574	17680	9583.8	12423	6921.4	19062	NA	NA	NA	37672	13953	14195	10488	0	6485.9	8979.3	10957
A0A2K5TYZ4_C267	0	0	NA	45434	52559	0	NA	25426	0	29036	0	0	45909	NA	NA	0	54601	62634	67051	55313	37794	0	NA	NA
A0A2K5TYZ4_C288	NA	NA	NA	NA	NA	NA	0	NA	NA	NA	NA	NA	NA	NA	NA	NA	NA	NA	NA	NA	NA	NA	NA	NA
A0A2K5TYZ4_C486	1150.3	1704.3	NA	1435.9	5345	1226.4	11126	3395	2742.5	NA	11165	2074.8	899.55	1403.7	1636.3	2920.1	NA	2251.7	1992.1	980.14	4775.6	14095	21189	22004
A0A2K5TZ25_C198	93730	93390	NA	70286	NA	71916	NA	111370	112220	32880	110630	NA	NA	NA	NA	NA	131180	NA	NA	NA	NA	NA	NA	NA
A0A2K5TZ25_C199	93730	93390	NA	70286	NA	71916	NA	111370	112220	32880	110630	NA	NA	NA	NA	NA	131180	NA	NA	NA	NA	NA	NA	NA
A0A2K5TZ25_C404	52815	121320	NA	112840	NA	48594	NA	93586	50882	96838	105490	NA	NA	NA	NA	NA	152250	NA	NA	NA	NA	NA	NA	NA
A0A2K5TZ25_C430	35455	93694	NA	89658	NA	56101	NA	131630	63484	89974	156230	NA	NA	NA	NA	NA	164920	NA	NA	NA	NA	NA	NA	NA
A0A2K5TZ25_C734	3419	1503.6	NA	4592.3	NA	4896.6	NA	3649.8	5887.7	0	2436.4	NA	NA	NA	NA	NA	7993.6	NA	NA	NA	NA	NA	NA	NA
A0A2K5TZ25_C741	3419	1503.6	NA	4592.3	NA	4896.6	NA	3649.8	5887.7	0	2436.4	NA	NA	NA	NA	NA	7993.6	NA	NA	NA	NA	NA	NA	NA
A0A2K5TZ25_C748	3419	1503.6	NA	4592.3	NA	4896.6	NA	3649.8	5887.7	0	2436.4	NA	NA	NA	NA	NA	7993.6	NA	NA	NA	NA	NA	NA	NA
A0A2K5TZ25_C95	25927	79284	NA	82855	NA	55049	NA	27445	59206	28606	42192	NA	NA	NA	NA	NA	77630	NA	NA	NA	NA	NA	NA	NA
A0A2K5TZ49_C408	NA	NA	NA	NA	NA	NA	NA	NA	NA	NA	NA	NA	NA	NA	NA	NA	NA	NA	32262	NA	NA	NA	NA	NA
A0A2K5TZ49_C513	NA	0	NA	NA	0	NA	NA	NA	NA	0	NA	NA	NA	NA	NA	0	NA	NA	0	NA	NA	NA	5979.7	NA
A0A2K5TZ68_C1148	NA	NA	NA	24352	25254	0	0	0	NA	NA	41619	11003	NA	0	0	NA	NA	0	NA	NA	NA	NA	NA	NA
A0A2K5TZ68_C1573	NA	NA	NA	NA	NA	NA	NA	NA	NA	NA	NA	NA	NA	NA	NA	NA	NA	0	NA	NA	NA	NA	NA	NA
A0A2K5TZ68_C1606	0	NA	NA	0	6654.8	0	NA	NA	NA	NA	NA	NA	NA	NA	NA	NA	NA	NA	NA	NA	NA	NA	NA	NA
A0A2K5TZ68_C1728	NA	NA	NA	NA	NA	NA	NA	NA	NA	NA	NA	NA	NA	NA	NA	NA	NA	16982	NA	NA	NA	NA	NA	NA
A0A2K5TZ68_C1740	9301.5	5389.7	NA	9122.9	14157	4412.1	24945	NA	NA	7587.3	36909	20942	13503	45506	NA	12927	NA	28260	0	19899	NA	12361	NA	29052
A0A2K5TZ68_C2124	NA	NA	NA	NA	22490	31257	95166	21039	NA	NA	NA	NA	NA	NA	NA	NA	NA	NA	NA	NA	NA	90563	0	NA
A0A2K5TZ68_C2528	NA	NA	NA	NA	0	NA	NA	NA	NA	NA	12116	0	0	NA	NA	0	0	0	NA	31850	0	0	0	0
A0A2K5TZ68_C2860	NA	0	NA	NA	13478	NA	NA	16061	NA	NA	NA	NA	NA	7420.4	NA	NA	NA	NA	NA	NA	NA	NA	NA	0
A0A2K5TZ68_C2935	NA	NA	NA	NA	19163	NA	NA	NA	NA	NA	0	NA	NA	NA	NA	NA	NA	0	NA	NA	NA	NA	NA	NA
A0A2K5TZ68_C3000	0	0	0	NA	9281.8	0	NA	NA	NA	NA	0	0	0	25333	NA	NA	0	0	0	NA	NA	NA	NA	NA
A0A2K5TZ68_C3076	NA	0	NA	NA	9901.9	NA	NA	0	NA	NA	10507	NA	NA	NA	NA	13833	39169	NA	NA	NA	NA	NA	0	NA
A0A2K5TZ68_C3085	NA	NA	NA	NA	NA	NA	NA	NA	NA	NA	NA	0	NA	NA	NA	NA	NA	NA	NA	NA	NA	NA	NA	NA
A0A2K5TZ68_C310	43456	11514	30899	16038	16447	49668	29638	12212	NA	NA	25265	11545	14072	31784	13170	14282	52250	8508.9	25585	10913	48433	45902	69306	NA
A0A2K5TZ68_C3323	NA	NA	NA	NA	15037	NA	NA	NA	NA	21577	15524	NA	NA	NA	NA	NA	NA	NA	NA	NA	23761	0	NA	0
A0A2K5TZ68_C3544	NA	NA	NA	NA	29303	NA	NA	NA	NA	31776	13160	NA	NA	NA	0	NA	28986	0	0	NA	NA	NA	NA	12446
A0A2K5TZ68_C3599	NA	NA	NA	NA	NA	10235	NA	NA	NA	NA	NA	NA	NA	NA	NA	NA	NA	NA	NA	NA	NA	NA	NA	37416
A0A2K5TZ68_C4179	NA	NA	NA	NA	NA	NA	NA	NA	NA	NA	54503	NA	NA	NA	NA	NA	NA	NA	NA	NA	0	NA	55095	NA
A0A2K5TZ68_C4248	0	NA	NA	NA	0	NA	NA	NA	NA	NA	NA	NA	NA	NA	0	NA	NA	NA	NA	NA	27403	NA	0	NA
A0A2K5TZ68_C4371	NA	NA	NA	NA	NA	NA	NA	NA	NA	NA	NA	NA	NA	40320	NA	NA	NA	47664	NA	21169	NA	35181	NA	28660
A0A2K5TZ68_C4522	NA	NA	21537	34704	23499	24603	NA	NA	NA	NA	NA	27686	31260	60026	42281	38311	38915	42693	NA	0	42784	35966	NA	44275
A0A2K5TZ68_C4889	NA	NA	NA	NA	NA	NA	NA	NA	NA	NA	NA	NA	NA	NA	NA	NA	NA	NA	NA	NA	NA	0	NA	NA
A0A2K5TZ68_C679	NA	NA	NA	NA	NA	NA	NA	NA	NA	NA	0	NA	NA	0	0	NA	NA	NA	NA	NA	NA	NA	NA	NA
A0A2K5TZB5_C15	0	17040	0	12636	0	21630	97552	21372	35713	35096	NA	10094	0	0	30991	0	0	21611	28780	34062	58029	32254	68563	35304
A0A2K5TZB5_C326	NA	NA	NA	NA	28924	17834	38409	31709	16869	34129	NA	41777	NA	NA	50194	NA	NA	0	25708	65618	0	12147	0	0
A0A2K5TZB6_C233	NA	NA	NA	48137	NA	NA	NA	0	0	0	19100	NA	NA	NA	18136	37730	0	NA	23679	NA	NA	NA	25937	NA
A0A2K5TZE8_C187	NA	NA	NA	NA	NA	NA	NA	NA	231310	NA	NA	NA	NA	NA	NA	NA	NA	NA	NA	NA	NA	NA	NA	NA
A0A2K5TZE8_C200	NA	NA	NA	NA	NA	NA	NA	NA	22736	NA	NA	NA	NA	NA	NA	NA	NA	NA	NA	NA	NA	NA	NA	NA
A0A2K5TZE8_C45	NA	NA	NA	NA	NA	NA	NA	NA	41913	NA	NA	NA	NA	NA	NA	NA	NA	NA	NA	NA	NA	NA	NA	NA
A0A2K5TZF7_C205	0	0	0	5427.2	0	NA	NA	4838.5	NA	NA	0	7004.5	0	NA	0	10924	0	14883	NA	14893	NA	12491	8953.7	NA
A0A2K5TZH9_C129	0	22599	NA	12324	10099	29985	58302	17151	22396	12342	32517	38901	17468	31103	56217	0	32167	50607	20453	28999	35366	29544	31671	88971
A0A2K5TZH9_C151	24837	NA	17471	16144	18174	10331	0	NA	19602	NA	37953	22462	0	0	35964	NA	0	44034	9779.6	28511	51602	71696	37920	44942
A0A2K5TZH9_C189	0	NA	NA	NA	15104	0	53346	NA	NA	NA	0	0	NA	NA	20972	NA	NA	25707	NA	NA	0	NA	18148	NA
A0A2K5TZH9_C204	6875.3	11334	8870.9	20764	7511.4	0	29119	20758	10348	18026	30857	NA	32846	30964	66887	34052	42820	65457	47085	0	47917	40623	61181	63303
A0A2K5TZH9_C212	NA	NA	NA	NA	NA	NA	NA	NA	NA	NA	NA	NA	NA	NA	NA	NA	17104	NA	NA	NA	NA	NA	NA	NA
A0A2K5TZH9_C213	NA	NA	NA	NA	NA	NA	NA	NA	NA	NA	NA	NA	NA	NA	NA	NA	17104	NA	NA	NA	NA	NA	NA	NA
A0A2K5TZH9_C215	NA	NA	NA	NA	NA	NA	NA	NA	NA	NA	NA	NA	NA	NA	NA	NA	17104	NA	NA	NA	NA	NA	NA	NA
A0A2K5TZH9_C227	14282	0	36962	20615	59488	17446	122910	45093	26091	47391	42758	86391	129930	45279	76771	57286	69307	73042	64341	64176	36159	104190	113640	78856
A0A2K5TZH9_C315	9094.8	22303	7483.9	6968.6	15293	11007	45933	0	0	19387	24221	0	0	9984.4	12232	14283	17363	12110	32860	0	0	30878	14204	11656
A0A2K5TZH9_C366	57844	72977	59796	61154	36693	126230	37466	50502	68235	45901	46498	61014	NA	61810	69172	77407	32462	114290	56875	65440	57340	171750	46614	109030
A0A2K5TZH9_C413	NA	32040	NA	23166	60665	12612	NA	130900	74679	NA	67062	35943	89248	72340	61284	17664	72491	77363	94268	69755	47148	50961	39138	61182
A0A2K5TZH9_C57	39200	0	8472.7	63343	0	54674	209220	47283	NA	NA	6746.3	11565	NA	0	0	13681	109810	NA	60380	NA	0	0	8444.3	18767
A0A2K5TZH9_C60	39200	0	NA	63343	0	54674	209220	47283	8609.2	NA	NA	NA	NA	NA	0	12544	109810	10750	60380	0	0	0	NA	NA
A0A2K5TZI0_C121	NA	NA	NA	NA	NA	NA	NA	3572.6	NA	NA	4693.3	NA	5734.4	NA	0	NA	NA	NA	NA	NA	NA	NA	NA	NA
A0A2K5TZI0_C125	NA	NA	NA	NA	NA	NA	NA	3572.6	NA	NA	4693.3	NA	5734.4	NA	0	NA	NA	NA	NA	NA	NA	NA	NA	NA
A0A2K5TZI0_C126	NA	NA	NA	NA	NA	NA	NA	3572.6	NA	NA	4693.3	NA	5734.4	NA	0	NA	NA	NA	NA	NA	NA	NA	NA	NA
A0A2K5TZI0_C143	NA	NA	NA	NA	NA	NA	NA	NA	NA	NA	NA	NA	0	0	0	0	NA	NA	NA	NA	NA	NA	NA	NA
A0A2K5TZI0_C228	NA	NA	NA	NA	NA	NA	NA	0	NA	NA	NA	NA	NA	NA	NA	0	NA	NA	NA	NA	NA	NA	NA	NA
A0A2K5TZI0_C233	NA	NA	NA	NA	NA	NA	NA	0	NA	NA	NA	NA	NA	NA	NA	0	NA	NA	NA	NA	NA	NA	NA	NA
A0A2K5TZI0_C235	NA	NA	NA	NA	NA	NA	NA	0	NA	NA	NA	NA	NA	NA	NA	0	NA	NA	NA	NA	NA	NA	NA	NA
A0A2K5TZI0_C244	0	24077	9139	9474.7	49317	40826	37058	18347	36710	77521	22888	24609	26038	19419	48310	54424	0	49507	0	67497	22923	20904	14745	87078
A0A2K5TZI0_C259	NA	NA	NA	NA	NA	NA	NA	NA	NA	NA	NA	NA	NA	NA	NA	2762.9	NA	NA	NA	NA	NA	NA	NA	NA
A0A2K5TZI0_C264	NA	NA	NA	NA	NA	NA	NA	NA	NA	NA	NA	NA	NA	NA	NA	NA	NA	NA	NA	NA	NA	NA	6409.1	NA
A0A2K5TZI0_C266	NA	NA	NA	NA	NA	NA	NA	NA	NA	NA	NA	NA	NA	NA	NA	NA	NA	NA	NA	NA	NA	NA	6409.1	NA
A0A2K5TZI0_C275	NA	NA	NA	NA	NA	NA	NA	NA	NA	NA	NA	NA	NA	NA	NA	NA	NA	NA	NA	NA	NA	NA	6409.1	NA
A0A2K5TZI0_C295	NA	NA	NA	NA	NA	NA	NA	NA	NA	3924.2	2246.3	NA	NA	NA	4280.5	3173.2	4128.9	NA	2893.5	NA	NA	NA	3370.6	NA
A0A2K5TZI0_C297	NA	NA	NA	NA	NA	NA	NA	NA	NA	3924.2	2246.3	NA	NA	NA	4280.5	3173.2	4128.9	NA	2893.5	NA	NA	NA	3370.6	NA
A0A2K5TZI0_C306	NA	NA	NA	NA	NA	NA	NA	NA	NA	3924.2	2246.3	NA	NA	NA	4280.5	3173.2	4128.9	NA	2893.5	NA	NA	NA	3370.6	NA
A0A2K5TZI0_C326	NA	NA	NA	NA	NA	NA	NA	NA	NA	NA	NA	NA	NA	NA	NA	NA	NA	NA	NA	NA	NA	NA	11464	NA
A0A2K5TZI0_C328	NA	NA	NA	NA	NA	NA	NA	NA	NA	NA	NA	NA	NA	NA	NA	NA	NA	NA	NA	NA	NA	NA	11464	NA
A0A2K5TZI0_C337	NA	NA	NA	NA	NA	NA	NA	NA	NA	NA	NA	NA	NA	NA	NA	NA	NA	NA	NA	NA	NA	NA	11464	NA
A0A2K5TZI0_C346	NA	NA	NA	NA	NA	NA	162450	NA	NA	NA	NA	NA	NA	NA	39266	NA	NA	NA	NA	NA	NA	NA	0	NA
A0A2K5TZI0_C404	NA	0	NA	NA	NA	NA	0	17761	NA	NA	4361.5	NA	3294.3	NA	NA	NA	NA	NA	NA	NA	NA	NA	13318	24585
A0A2K5TZI0_C408	NA	0	NA	NA	NA	NA	0	17761	NA	NA	4361.5	NA	3294.3	NA	NA	NA	NA	NA	NA	NA	NA	NA	13318	24585
A0A2K5TZI0_C466	NA	NA	28475	0	NA	0	NA	9530.2	38872	17753	NA	10596	14615	NA	11619	7950.6	17816	0	14477	NA	NA	NA	12439	15168
A0A2K5TZI0_C470	NA	NA	28475	0	NA	0	NA	9530.2	38872	17753	NA	10596	14615	NA	NA	7950.6	17816	0	14477	NA	NA	NA	12439	15168
A0A2K5TZI0_C497	NA	7314.6	10265	0	6373.3	0	NA	28964	0	0	7521.4	35396	10293	20294	36921	9893.9	18257	19170	0	0	0	19477	10011	71835
A0A2K5TZI0_C501	NA	7314.6	10265	0	6373.3	0	NA	28964	0	0	7521.4	35396	10293	20294	36921	9893.9	18257	19170	0	0	0	19477	10011	71835
A0A2K5TZI0_C512	NA	NA	NA	NA	NA	NA	NA	NA	NA	NA	NA	NA	0	NA	0	0	NA	NA	NA	NA	NA	NA	11165	0
A0A2K5TZI0_C514	NA	NA	NA	NA	NA	NA	NA	NA	NA	NA	NA	NA	0	NA	0	0	NA	NA	NA	NA	NA	NA	11165	0
A0A2K5TZI0_C523	NA	NA	NA	NA	NA	NA	NA	NA	NA	NA	NA	NA	0	NA	0	0	NA	NA	NA	NA	NA	NA	11165	0
A0A2K5TZI0_C528	NA	15426	NA	NA	NA	NA	NA	NA	NA	20328	NA	0	NA	30668	NA	22680	30135	NA	11321	NA	NA	NA	NA	0
A0A2K5TZI0_C532	NA	15426	NA	NA	NA	NA	NA	NA	NA	20328	NA	0	NA	30668	NA	22680	30135	NA	11321	NA	NA	NA	NA	0
A0A2K5TZI0_C559	NA	NA	NA	NA	NA	NA	NA	NA	13143	11704	7330.1	10316	0	15604	32123	11350	19735	0	NA	NA	47467	0	58146	15162
A0A2K5TZI0_C563	NA	NA	NA	NA	NA	NA	NA	NA	13143	11704	7330.1	10316	0	15604	32123	11350	19735	0	NA	NA	47467	0	58146	15162
A0A2K5TZI0_C569	NA	NA	NA	NA	19831	NA	92490	NA	11328	NA	13212	NA	20246	NA	9872.6	NA	63343	NA	NA	NA	51658	NA	16064	NA
A0A2K5TZI0_C621	NA	NA	NA	NA	NA	NA	55081	NA	19005	NA	NA	NA	NA	NA	0	20299	0	0	NA	0	24834	23982	21242	NA
A0A2K5TZI0_C625	NA	NA	NA	NA	NA	NA	55081	NA	19005	NA	NA	NA	NA	NA	0	20299	0	0	NA	0	24834	23982	21242	NA
A0A2K5TZI0_C636	NA	NA	NA	NA	NA	NA	0	NA	NA	NA	NA	NA	6001.5	NA	NA	3210.1	NA	NA	NA	NA	NA	NA	9613.1	NA
A0A2K5TZI0_C638	NA	NA	NA	NA	NA	NA	0	NA	NA	NA	NA	NA	6001.5	NA	NA	3210.1	NA	NA	NA	NA	NA	NA	9613.1	NA
A0A2K5TZI0_C647	NA	NA	NA	NA	NA	NA	0	NA	NA	NA	NA	NA	6001.5	NA	NA	3210.1	NA	NA	NA	NA	NA	NA	9613.1	NA
A0A2K5TZI0_C652	NA	NA	NA	NA	NA	NA	0	NA	NA	NA	NA	NA	0	NA	0	0	NA	NA	0	NA	NA	NA	NA	NA
A0A2K5TZI0_C656	NA	NA	NA	NA	NA	NA	0	NA	NA	NA	NA	NA	0	NA	0	0	NA	NA	0	NA	NA	NA	NA	NA
A0A2K5TZI0_C698	NA	NA	NA	NA	NA	NA	NA	NA	NA	NA	NA	NA	NA	4327.1	3281.9	6259.2	NA	NA	NA	6051.8	NA	NA	0	NA
A0A2K5TZI0_C703	NA	NA	NA	NA	NA	NA	NA	NA	NA	NA	NA	NA	NA	4327.1	3281.9	6259.2	NA	NA	NA	6051.8	NA	NA	0	NA
A0A2K5TZI0_C705	NA	NA	NA	NA	NA	NA	NA	NA	NA	NA	NA	NA	NA	4327.1	3281.9	6259.2	NA	NA	NA	6051.8	NA	NA	0	NA
A0A2K5TZI0_C714	NA	NA	NA	NA	NA	NA	NA	1862.6	NA	NA	NA	NA	NA	NA	NA	0	NA	NA	NA	NA	NA	NA	11438	NA
A0A2K5TZI0_C719	NA	NA	NA	NA	NA	NA	NA	1862.6	NA	NA	NA	NA	NA	NA	NA	0	NA	NA	NA	NA	NA	NA	11438	NA
A0A2K5TZI0_C723	NA	NA	NA	NA	NA	NA	NA	1862.6	NA	NA	NA	NA	NA	NA	NA	0	NA	NA	NA	NA	NA	NA	11438	NA
A0A2K5TZK6_C63	NA	NA	NA	NA	50653	NA	NA	NA	NA	NA	NA	45801	NA	NA	NA	NA	NA	45254	NA	NA	43694	NA	NA	63029
A0A2K5TZM0_C354	NA	NA	NA	NA	NA	NA	NA	NA	NA	NA	NA	NA	NA	NA	NA	NA	NA	NA	NA	NA	0	NA	NA	NA
A0A2K5TZM0_C74	1827.2	NA	0	2841.4	2249.9	5604.4	18109	3129.8	4109.5	4122.1	2082.2	NA	5252.2	3855.6	7923.7	6422.8	4521.2	4932.1	6915.9	10541	2817.3	2945.6	10847	9817.7
A0A2K5TZM0_C76	1827.2	NA	0	2841.4	2249.9	5604.4	18109	3129.8	4109.5	4122.1	2082.2	NA	5252.2	3855.6	7923.7	6422.8	4521.2	4932.1	6915.9	10541	2817.3	2945.6	10847	9817.7
A0A2K5TZM0_C86	1827.2	NA	0	2841.4	2249.9	5604.4	18109	3129.8	4109.5	4122.1	2082.2	NA	5252.2	3855.6	7923.7	6422.8	4521.2	4932.1	6915.9	10541	2817.3	2945.6	10847	9817.7
A0A2K5TZP9_C53	NA	NA	NA	NA	0	NA	0	NA	NA	NA	NA	NA	NA	NA	NA	NA	42717	NA	NA	NA	39970	34593	NA	24822
A0A2K5TZQ8_C214	NA	NA	NA	NA	0	NA	NA	NA	NA	NA	NA	NA	NA	NA	NA	NA	NA	NA	19825	NA	NA	NA	NA	NA
A0A2K5TZR9_C261	48543	91728	64244	93920	98832	23402	0	97762	147090	209550	76563	116550	139680	121070	199180	222350	237210	63552	220170	114360	132830	193320	251630	250450
A0A2K5TZU6_C242	NA	NA	NA	NA	0	NA	NA	NA	NA	NA	NA	NA	NA	NA	NA	NA	NA	NA	NA	NA	NA	NA	NA	NA
A0A2K5TZZ7_C156	0	NA	NA	NA	NA	NA	NA	NA	NA	0	NA	NA	NA	NA	NA	NA	NA	NA	NA	NA	NA	NA	NA	NA
A0A2K5TZZ7_C166	NA	NA	NA	NA	NA	NA	19232	NA	NA	NA	NA	NA	NA	NA	NA	NA	NA	NA	NA	NA	NA	0	NA	NA
A0A2K5U005_C12	NA	NA	NA	NA	NA	NA	NA	NA	NA	NA	NA	NA	NA	NA	NA	NA	NA	NA	NA	8465.8	NA	NA	NA	NA
A0A2K5U005_C9	NA	NA	NA	NA	NA	NA	NA	NA	NA	NA	NA	NA	NA	NA	NA	NA	NA	NA	NA	8465.8	NA	NA	NA	NA
A0A2K5U010_C116	30804	52871	55283	78504	145360	80683	261910	116080	151910	162500	180600	14531	148880	157620	182460	367490	183220	378770	337450	168280	169260	214660	554940	167340
A0A2K5U010_C285	92921	82513	161650	68825	182620	122180	616960	85149	150350	136780	158050	168630	102490	195070	333850	360570	122650	260480	201440	39640	236050	163070	255860	239080
A0A2K5U010_C289	8940.5	26196	27882	28022	42904	27353	58227	20385	44757	4369.1	0	27977	14257	19606	14616	18144	23978	17656	0	NA	44746	NA	29986	23836
A0A2K5U010_C328	70578	44400	127420	0	53855	44224	544540	NA	24190	NA	15025	47980	0	151770	23745	50727	NA	46737	0	0	35158	238440	NA	62544
A0A2K5U026_C17	2930700	169510	91907	111420	212850	174870	617030	NA	NA	58379	197980	NA	NA	NA	96642	NA	185760	42900	322570	NA	155310	NA	143400	54202
A0A2K5U026_C56	33758	135380	0	30817	141300	94102	388340	115120	130740	222000	199710	113030	140650	101710	59223	109300	0	72924	54219	98843	67358	117000	130980	139910
A0A2K5U027_C49	NA	NA	NA	NA	NA	NA	137380	NA	NA	NA	NA	NA	NA	NA	NA	NA	NA	NA	NA	NA	NA	NA	NA	NA
A0A2K5U027_C58	NA	NA	NA	NA	NA	0	NA	NA	NA	NA	NA	NA	NA	NA	NA	NA	NA	NA	NA	NA	NA	NA	NA	NA
A0A2K5U027_C62	NA	NA	NA	NA	NA	0	NA	NA	NA	NA	NA	NA	NA	NA	NA	NA	NA	NA	NA	NA	NA	NA	NA	NA
A0A2K5U027_C88	NA	NA	NA	NA	NA	45076	217310	NA	NA	NA	NA	NA	NA	NA	NA	NA	NA	NA	NA	NA	NA	NA	NA	NA
A0A2K5U029_C258	NA	NA	NA	NA	NA	NA	NA	NA	NA	NA	0	NA	NA	NA	NA	NA	NA	17950	0	NA	NA	NA	NA	20046
A0A2K5U029_C264	NA	NA	NA	NA	NA	NA	NA	NA	NA	NA	0	NA	NA	NA	NA	NA	NA	17950	0	NA	NA	NA	NA	20046
A0A2K5U029_C429	NA	10301	NA	6789.9	NA	NA	9530.4	21470	9278.3	8685.4	10802	NA	6380.1	7087.3	8004.4	37841	14669	9283.5	NA	7666.9	11878	8270	0	8370.6
A0A2K5U029_C436	12249	30750	53258	94626	99977	77625	85634	17679	31628	35697	42002	39713	53605	38868	36309	17222	122450	64955	80292	29707	91968	32362	38112	111070
A0A2K5U029_C69	22434	79172	79891	117760	43138	97587	422740	60028	103400	65952	0	37828	62664	62327	0	211930	0	54955	NA	47296	119260	68943	125530	128810
A0A2K5U029_C80	16193	61999	26152	32602	98434	69020	496130	24862	87643	24697	25569	48940	47144	81447	69369	111010	123040	155190	48167	48994	37025	127100	173550	74116
A0A2K5U029_C85	16193	61999	26152	32602	98434	69020	496130	24862	87643	24697	25569	48940	47144	81447	69369	111010	123040	155190	48167	48994	37025	127100	173550	74116
A0A2K5U0E1_C68	NA	NA	NA	NA	NA	NA	NA	NA	NA	NA	NA	NA	NA	NA	NA	NA	NA	NA	0	NA	NA	NA	NA	NA
A0A2K5U0F7_C136	NA	NA	NA	NA	NA	NA	NA	NA	NA	NA	NA	NA	NA	NA	NA	NA	NA	NA	NA	0	NA	NA	NA	NA
A0A2K5U0F7_C570	NA	NA	NA	NA	NA	NA	NA	NA	NA	NA	NA	NA	NA	NA	NA	NA	NA	NA	12882	NA	NA	0	19709	0
A0A2K5U0H2_C246	NA	100060	NA	NA	91203	0	NA	0	NA	NA	NA	NA	NA	98397	NA	NA	NA	NA	67598	NA	NA	NA	65769	NA
A0A2K5U0H2_C354	61792	13834	NA	15694	NA	116130	NA	37663	23392	0	63079	54215	86421	44320	34949	NA	NA	31434	NA	NA	NA	NA	18832	26176
A0A2K5U0H2_C392	14983	NA	NA	NA	NA	13112	NA	19152	NA	NA	NA	NA	11424	NA	NA	NA	NA	NA	7326.4	NA	NA	NA	0	NA
A0A2K5U0I0_C386	NA	NA	NA	NA	NA	NA	NA	NA	NA	NA	NA	NA	NA	NA	NA	NA	NA	NA	NA	35167	NA	NA	NA	NA
A0A2K5U0I0_C54	NA	NA	NA	NA	NA	NA	NA	NA	NA	NA	NA	NA	NA	NA	NA	NA	NA	NA	NA	11138	NA	NA	NA	NA
A0A2K5U0J6_C50	56695	80715	58661	41153	55868	80601	88859	25955	57351	139710	106400	138260	117220	142940	105890	42654	75795	124250	136250	66995	83240	76886	139650	129760
A0A2K5U0L9_C50	NA	NA	NA	NA	NA	NA	NA	NA	NA	NA	NA	NA	NA	NA	0	NA	NA	0	0	NA	NA	NA	NA	NA
A0A2K5U0L9_C95	NA	NA	NA	NA	NA	NA	NA	NA	0	NA	NA	NA	NA	NA	NA	NA	NA	NA	31394	NA	34048	NA	NA	33492
A0A2K5U0M2_C156	NA	0	0	NA	NA	NA	0	NA	NA	0	NA	NA	NA	NA	NA	NA	NA	NA	NA	NA	NA	NA	NA	NA
A0A2K5U0M2_C170	NA	41115	0	NA	NA	NA	NA	0	NA	24680	NA	NA	NA	NA	NA	NA	NA	NA	42489	NA	NA	NA	NA	NA
A0A2K5U0R8_C205	0	0	9865.3	10951	0	12161	145130	0	NA	0	22884	NA	NA	0	NA	0	36307	NA	NA	NA	NA	NA	0	NA
A0A2K5U0R8_C46	NA	NA	NA	NA	NA	NA	0	NA	NA	NA	NA	NA	NA	NA	NA	0	NA	NA	NA	NA	NA	NA	0	NA
A0A2K5U0R8_C91	NA	NA	NA	0	10657	NA	NA	NA	NA	17932	NA	NA	NA	NA	NA	19250	NA	NA	NA	NA	NA	NA	NA	NA
A0A2K5U0T3_C192	NA	NA	NA	NA	NA	NA	NA	NA	NA	NA	NA	NA	NA	NA	NA	NA	NA	NA	NA	NA	0	0	NA	0
A0A2K5U0T3_C708	3290.3	7564.5	NA	NA	NA	NA	0	8034	NA	10146	7205.6	5513.8	NA	8357.3	0	NA	NA	0	15393	3754.3	NA	NA	0	8340.1
A0A2K5U0U7_C184	NA	NA	NA	NA	NA	NA	NA	NA	NA	NA	NA	NA	0	NA	NA	NA	NA	NA	NA	NA	NA	NA	0	NA
A0A2K5U0X0_C112	NA	NA	NA	95746	119270	NA	95715	105170	64136	0	134030	0	0	16532	38997	74397	40185	83105	65123	11130	NA	0	49100	6538.8
A0A2K5U0X0_C141	NA	NA	NA	75777	0	NA	280680	48886	47727	62152	0	80156	47960	37544	42981	0	72338	0	28532	94051	NA	44048	0	58887
A0A2K5U0X0_C184	NA	NA	NA	NA	5350.9	NA	NA	NA	NA	NA	10950	NA	NA	NA	NA	NA	13930	0	NA	NA	NA	NA	NA	NA
A0A2K5U0X0_C571	NA	NA	NA	0	0	NA	NA	NA	NA	NA	0	0	0	0	31903	25258	37061	NA	0	NA	NA	0	NA	NA
A0A2K5U0X0_C633	NA	NA	NA	7651.9	3352.9	NA	32999	0	NA	0	NA	6876.8	4720.8	22887	11057	0	4930.5	23692	6711.6	12004	NA	0	9890.3	9695.5
A0A2K5U0X0_C806	NA	NA	NA	0	0	NA	80871	0	0	0	0	6098.2	0	0	56809	0	34493	53341	17971	35252	NA	0	30054	18671
A0A2K5U0X0_C898	NA	NA	NA	0	11057	NA	45141	18488	16602	14677	20475	0	6110.9	6524.6	33804	18455	0	0	22090	16880	NA	10864	13978	0
A0A2K5U103_C39	NA	NA	67696	NA	NA	NA	NA	NA	NA	101130	NA	NA	NA	NA	NA	NA	NA	NA	NA	NA	NA	NA	NA	NA
A0A2K5U119_C112	10703	48259	0	NA	NA	18320	NA	NA	NA	NA	NA	NA	NA	NA	NA	NA	NA	NA	NA	NA	120100	NA	NA	NA
A0A2K5U119_C141	17261	70760	0	NA	NA	38719	NA	NA	NA	NA	NA	NA	NA	NA	NA	NA	NA	NA	NA	NA	65945	NA	NA	NA
A0A2K5U119_C184	NA	0	NA	NA	NA	11797	NA	NA	NA	NA	NA	NA	NA	NA	NA	NA	NA	NA	NA	NA	NA	NA	NA	NA
A0A2K5U119_C571	0	0	NA	NA	NA	0	NA	NA	NA	NA	NA	NA	NA	NA	NA	NA	NA	NA	NA	NA	NA	NA	NA	NA
A0A2K5U119_C633	8735.9	0	0	NA	NA	14034	NA	NA	NA	NA	NA	NA	NA	NA	NA	NA	NA	NA	NA	NA	NA	NA	NA	NA
A0A2K5U119_C867	0	13001	0	NA	NA	8911.1	NA	NA	NA	NA	NA	NA	NA	NA	NA	NA	NA	NA	NA	NA	18116	NA	NA	NA
A0A2K5U131_C21	52578	15171	62180	159020	73568	39162	521560	297170	72812	152400	327490	180130	0	148890	236410	206520	133950	209560	67284	240720	351840	132550	506910	162350
A0A2K5U145_C215	NA	NA	NA	NA	NA	NA	NA	NA	NA	NA	NA	NA	NA	NA	NA	NA	NA	NA	15368	NA	NA	NA	NA	NA
A0A2K5U1C5_C63	NA	NA	NA	NA	NA	NA	NA	NA	NA	NA	NA	NA	NA	NA	NA	NA	NA	192770	NA	NA	NA	NA	NA	NA
A0A2K5U1C7_C110	0	0	NA	0	NA	NA	199600	0	NA	NA	48254	NA	85353	23845	0	0	20208	0	94124	NA	87520	NA	118140	0
A0A2K5U1C7_C121	50556	168640	53109	55601	171970	114620	64817	122210	0	114800	97711	89377	95176	124900	143430	198350	177400	138750	118790	192150	231140	109030	26537	68288
A0A2K5U1C7_C265	41781	19149	52378	0	54552	68729	NA	32644	74208	27556	32661	14049	14967	54748	76472	62055	78934	72879	6994.8	0	49904	91346	113110	196150
A0A2K5U1C7_C82	NA	NA	NA	NA	NA	NA	206190	NA	NA	NA	NA	0	15504	20729	0	NA	NA	NA	NA	20540	22731	NA	0	14136
A0A2K5U1C9_C121	NA	NA	NA	NA	NA	NA	NA	NA	NA	0	NA	NA	NA	NA	NA	4515.2	NA	NA	NA	NA	0	NA	NA	NA
A0A2K5U1C9_C572	NA	NA	NA	NA	NA	NA	NA	NA	NA	NA	NA	NA	NA	NA	NA	NA	NA	NA	NA	NA	0	NA	NA	NA
A0A2K5U1H9_C102	NA	NA	NA	NA	NA	21133	43741	NA	NA	37253	NA	39564	NA	NA	NA	NA	NA	82778	NA	NA	20956	NA	NA	91989
A0A2K5U1H9_C57	NA	NA	NA	NA	NA	0	NA	NA	NA	NA	NA	NA	NA	NA	NA	NA	NA	NA	NA	NA	NA	NA	NA	0
A0A2K5U1H9_C7	NA	NA	NA	NA	NA	52561	49153	NA	NA	39940	NA	21418	NA	NA	NA	NA	NA	74581	NA	NA	97395	NA	NA	102530
A0A2K5U1J2_C77	NA	NA	NA	2393.8	NA	NA	49639	NA	NA	NA	NA	NA	NA	NA	NA	NA	0	NA	NA	0	NA	NA	NA	NA
A0A2K5U1J3_C191	36218	NA	NA	NA	NA	NA	NA	NA	NA	NA	NA	NA	NA	NA	NA	NA	NA	NA	NA	NA	NA	0	NA	NA
A0A2K5U1J3_C50	8824.1	NA	NA	NA	NA	NA	NA	NA	NA	NA	NA	NA	NA	NA	NA	NA	NA	NA	NA	NA	NA	20560	NA	NA
A0A2K5U1K4_C254	NA	NA	NA	NA	NA	NA	53530	NA	NA	NA	NA	NA	NA	NA	NA	NA	NA	NA	NA	NA	NA	NA	NA	NA
A0A2K5U1K6_C206	NA	39286	24137	37512	32906	24847	264540	82165	0	103830	96283	0	18860	50060	95953	52271	145200	117800	110510	NA	121270	123930	163280	92611
A0A2K5U1K6_C209	52184	63161	56441	65479	59188	44461	266750	35992	85720	45841	71166	76634	83535	192040	121340	80816	121450	35772	122100	102430	149950	204090	151160	151490
A0A2K5U1K6_C229	9461.5	14205	38797	55219	27793	23801	171190	40946	37589	74841	61563	9688	65458	42689	44876	53892	34833	42673	44640	75523	17508	76306	51711	65109
A0A2K5U1K6_C232	9461.5	14205	38797	55219	27793	23801	171190	40946	37589	74841	61563	9688	65458	42689	44876	53892	34833	42673	44640	75523	17508	76306	51711	65109
A0A2K5U1K6_C235	9461.5	14205	38797	55219	27793	23801	171190	40946	37589	74841	61563	9688	65458	42689	44876	53892	34833	42673	44640	75523	17508	76306	51711	65109
A0A2K5U1K6_C253	8883.2	26721	19989	24773	7181	8283.2	36034	27710	7390.4	8118.5	16533	0	41861	12499	0	0	6728	0	36019	14099	21561	14458	7107.8	0
A0A2K5U1K6_C44	8897.7	12443	9300.5	33873	NA	36493	118980	36225	NA	29531	NA	11845	NA	NA	NA	0	NA	12386	NA	NA	NA	NA	NA	NA
A0A2K5U1K6_C77	67426	107380	41827	11106	11744	123710	NA	143940	46592	94700	95573	NA	111050	132700	15734	66422	28395	45854	41277	231140	116800	88104	56293	199220
A0A2K5U1P3_C303	NA	NA	NA	NA	NA	NA	NA	NA	NA	NA	NA	NA	NA	NA	NA	NA	0	NA	NA	NA	NA	NA	NA	NA
A0A2K5U1Q6_C176	10951	4900.6	0	26822	NA	0	NA	NA	NA	NA	NA	10487	30691	NA	21553	NA	16418	NA	0	0	19575	NA	NA	0
A0A2K5U1Q6_C184	10929	14127	NA	NA	NA	23354	0	12429	0	34011	44058	35526	26196	35365	58953	NA	33574	103220	0	29405	41236	NA	41339	0
A0A2K5U1Q6_C195	NA	0	NA	NA	0	NA	NA	NA	NA	NA	NA	NA	NA	NA	NA	NA	NA	NA	NA	0	NA	NA	NA	0
A0A2K5U1Q6_C203	NA	0	NA	NA	0	NA	NA	NA	NA	NA	NA	NA	NA	0	NA	NA	NA	NA	NA	0	NA	NA	NA	NA
A0A2K5U1S4_C428	NA	NA	NA	NA	NA	NA	NA	0	NA	NA	NA	NA	NA	NA	NA	NA	NA	NA	NA	NA	NA	NA	NA	NA
A0A2K5U1S4_C498	6549.8	0	0	NA	0	5052.1	NA	8082.5	0	NA	NA	NA	NA	NA	NA	NA	13218	NA	7828.2	NA	13114	12907	14848	NA
A0A2K5U1S4_C602	0	0	0	6669.1	0	0	0	4249.4	4420.8	4907.1	NA	NA	13098	NA	NA	NA	0	NA	10327	NA	0	0	12517	0
A0A2K5U1U0_C68	NA	NA	0	NA	NA	NA	NA	NA	18040	27498	NA	NA	0	NA	NA	NA	NA	NA	0	0	NA	0	NA	NA
A0A2K5U1U6_C308	NA	NA	NA	6034.9	NA	NA	NA	NA	NA	NA	NA	NA	NA	NA	NA	NA	NA	NA	NA	NA	NA	NA	NA	NA
A0A2K5U1U6_C311	NA	9440.3	21451	0	NA	NA	52993	NA	NA	NA	NA	20551	0	21017	NA	0	0	52299	25240	0	0	NA	30643	38541
A0A2K5U1U6_C765	NA	NA	NA	NA	4639.1	NA	NA	0	0	9739.7	20471	12688	NA	NA	0	0	NA	0	NA	NA	20744	0	0	0
A0A2K5U1U6_C774	NA	NA	NA	NA	NA	NA	NA	NA	NA	NA	NA	NA	NA	NA	NA	NA	NA	NA	0	NA	NA	NA	NA	0
A0A2K5U1V0_C188	7832.9	5297	0	14434	10815	24336	NA	0	NA	NA	0	NA	20459	0	0	NA	0	0	NA	NA	0	0	NA	NA
A0A2K5U1V0_C237	56114	43266	29867	84427	139780	109490	67719	263560	200430	189710	227250	36851	40634	NA	78920	0	163070	85745	53372	79846	98516	NA	107490	163310
A0A2K5U1V0_C361	96411	106810	127880	115230	158920	143350	1064100	123410	93881	134170	152030	138230	70843	164730	142850	170590	170490	143510	135640	146840	179610	48621	228830	239740
A0A2K5U1W2_C107	NA	NA	NA	NA	NA	NA	NA	NA	NA	NA	31186	60799	NA	NA	NA	NA	63542	NA	62071	0	NA	0	97226	NA
A0A2K5U1W2_C199	0	29760	32245	0	32593	41873	NA	0	34400	37172	25618	73617	73067	0	20188	0	60544	18537	91784	0	88594	71566	61865	0
A0A2K5U1W2_C317	NA	NA	NA	NA	NA	17935	NA	NA	NA	NA	NA	NA	0	NA	0	0	0	14873	15676	NA	NA	NA	0	0
A0A2K5U1W2_C335	NA	NA	NA	NA	NA	NA	NA	NA	NA	NA	NA	NA	NA	NA	NA	NA	NA	NA	NA	NA	NA	32579	NA	0
A0A2K5U1W2_C76	7267	12052	10422	22634	16793	7518.1	NA	0	19203	0	12785	0	0	0	0	15617	0	20043	0	32140	0	0	21190	18785
A0A2K5U1W7_C804	NA	NA	NA	NA	NA	NA	NA	NA	NA	NA	NA	NA	NA	NA	NA	NA	NA	0	NA	NA	NA	NA	NA	NA
A0A2K5U205_C107	16291	12065	NA	12798	0	0	38522	22113	11579	19314	NA	0	0	0	0	0	33867	11854	25809	5835	0	0	14237	19662
A0A2K5U205_C178	0	0	NA	0	0	7283.5	NA	0	0	14376	NA	NA	0	0	0	NA	NA	NA	0	0	0	NA	0	0
A0A2K5U205_C226	0	10287	NA	NA	0	NA	89187	7617.6	0	15887	NA	NA	NA	0	NA	18700	12970	0	NA	NA	25323	0	NA	NA
A0A2K5U205_C26	0	0	0	NA	NA	0	NA	NA	0	0	NA	0	0	0	NA	17589	0	NA	41007	0	0	0	0	0
A0A2K5U205_C37	NA	NA	NA	NA	NA	NA	16806	NA	NA	NA	NA	NA	NA	NA	NA	NA	NA	NA	NA	NA	NA	NA	NA	NA
A0A2K5U205_C39	NA	NA	NA	NA	NA	NA	16806	NA	NA	NA	NA	NA	NA	NA	NA	NA	NA	NA	NA	NA	NA	NA	NA	NA
A0A2K5U205_C411	NA	0	NA	19125	15358	NA	98457	0	0	NA	NA	0	37580	NA	25247	23893	0	22219	15525	NA	15732	33069	33623	26959
A0A2K5U205_C426	NA	NA	NA	NA	NA	0	NA	NA	NA	NA	NA	NA	NA	NA	NA	NA	NA	NA	0	0	NA	0	NA	NA
A0A2K5U279_C11	NA	7234.1	8391.9	9398.2	13662	15958	11606	12307	10773	10348	10922	NA	12379	7538	16616	0	7163.4	24261	7169.6	20850	8884.7	21547	19758	25604
A0A2K5U279_C133	17232	NA	0	56470	NA	0	NA	27489	NA	31026	0	54844	NA	36855	53066	NA	NA	48319	0	NA	0	49925	NA	79301
A0A2K5U285_C4	NA	NA	NA	NA	NA	NA	35452	NA	NA	NA	NA	NA	NA	NA	NA	NA	NA	NA	NA	NA	NA	NA	NA	NA
A0A2K5U288_C10	NA	NA	NA	NA	NA	NA	NA	NA	NA	NA	NA	NA	NA	NA	NA	NA	NA	NA	NA	NA	NA	NA	0	15197
A0A2K5U288_C100	NA	NA	NA	NA	NA	NA	NA	NA	NA	NA	NA	NA	NA	NA	NA	NA	NA	NA	NA	NA	NA	NA	0	0
A0A2K5U288_C121	NA	NA	NA	NA	NA	NA	NA	NA	NA	NA	NA	NA	NA	NA	NA	NA	NA	NA	NA	NA	NA	NA	8464	NA
A0A2K5U288_C138	NA	NA	NA	NA	NA	NA	NA	NA	NA	NA	NA	NA	NA	NA	NA	NA	NA	NA	NA	NA	NA	NA	60720	0
A0A2K5U288_C161	NA	NA	NA	NA	NA	NA	NA	NA	NA	NA	NA	NA	NA	NA	NA	NA	NA	NA	NA	NA	NA	NA	86848	111440
A0A2K5U288_C164	NA	NA	NA	NA	NA	NA	NA	NA	NA	NA	NA	NA	NA	NA	NA	NA	NA	NA	NA	NA	NA	NA	86848	111440
A0A2K5U288_C181	NA	NA	NA	NA	NA	NA	NA	NA	NA	NA	NA	NA	NA	NA	NA	NA	NA	NA	NA	NA	NA	NA	403550	267220
A0A2K5U288_C184	NA	NA	NA	NA	NA	NA	NA	NA	NA	NA	NA	NA	NA	NA	NA	NA	NA	NA	NA	NA	NA	NA	403550	267220
A0A2K5U288_C193	NA	NA	NA	NA	NA	NA	NA	NA	NA	NA	NA	NA	NA	NA	NA	NA	NA	NA	NA	NA	NA	NA	66609	99693
A0A2K5U288_C196	NA	NA	NA	NA	NA	NA	NA	NA	NA	NA	NA	NA	NA	NA	NA	NA	NA	NA	NA	NA	NA	NA	66609	99693
A0A2K5U288_C219	NA	NA	NA	NA	NA	NA	NA	NA	NA	NA	NA	NA	NA	NA	NA	NA	NA	NA	NA	NA	NA	NA	115200	320280
A0A2K5U288_C222	NA	NA	NA	NA	NA	NA	NA	NA	NA	NA	NA	NA	NA	NA	NA	NA	NA	NA	NA	NA	NA	NA	176060	102150
A0A2K5U288_C240	NA	NA	NA	NA	NA	NA	NA	NA	NA	NA	NA	NA	NA	NA	NA	NA	NA	NA	NA	NA	NA	NA	6330.1	0
A0A2K5U288_C252	NA	NA	NA	NA	NA	NA	NA	NA	NA	NA	NA	NA	NA	NA	NA	NA	NA	NA	NA	NA	NA	NA	6330.1	0
A0A2K5U288_C255	NA	NA	NA	NA	NA	NA	NA	NA	NA	NA	NA	NA	NA	NA	NA	NA	NA	NA	NA	NA	NA	NA	6330.1	0
A0A2K5U288_C300	NA	NA	NA	NA	NA	NA	NA	NA	NA	NA	NA	NA	NA	NA	NA	NA	NA	NA	NA	NA	NA	NA	309330	691480
A0A2K5U288_C94	NA	NA	NA	NA	NA	NA	NA	NA	NA	NA	NA	NA	NA	NA	NA	NA	NA	NA	NA	NA	NA	NA	32765	30988
A0A2K5U288_C97	NA	NA	NA	NA	NA	NA	NA	NA	NA	NA	NA	NA	NA	NA	NA	NA	NA	NA	NA	NA	NA	NA	0	0
A0A2K5U2C6_C10	NA	NA	NA	NA	0	NA	38491	NA	NA	NA	NA	NA	0	NA	NA	NA	NA	0	15220	NA	NA	NA	NA	NA
A0A2K5U2C6_C100	13467	22182	82054	6460.2	28689	NA	197450	17684	NA	NA	72317	47361	NA	NA	88131	8805.9	NA	81129	58238	50615	13951	107260	NA	NA
A0A2K5U2C6_C118	NA	NA	NA	NA	NA	NA	NA	NA	NA	NA	NA	NA	NA	NA	NA	0	NA	NA	NA	NA	NA	NA	NA	NA
A0A2K5U2C6_C121	NA	0	NA	NA	NA	NA	NA	19429	16237	14743	15897	16143	13895	NA	12893	5062.3	NA	0	NA	9604.9	5869.7	6635.2	NA	NA
A0A2K5U2C6_C138	0	0	0	0	0	0	0	0	0	0	0	0	72506	8075.7	0	0	NA	28980	91312	12164	0	0	NA	NA
A0A2K5U2C6_C161	15627	76963	27714	55270	39537	32614	220380	68614	66369	114100	99648	70104	133710	27278	50893	72385	NA	140420	66285	45108	48227	137760	NA	NA
A0A2K5U2C6_C164	15627	76963	27714	55270	39537	32614	220380	68614	66369	114100	99648	70104	133710	27278	50893	72385	NA	140420	66285	45108	48227	137760	NA	NA
A0A2K5U2C6_C181	101150	99909	145680	79093	172080	95581	613890	154350	115040	258420	230470	147900	139430	148380	222730	206880	NA	205930	228720	90120	326960	198610	NA	NA
A0A2K5U2C6_C184	101150	99909	145680	79093	172080	95581	613890	154350	115040	258420	230470	147900	139430	148380	222730	206880	NA	205930	228720	90120	326960	198610	NA	NA
A0A2K5U2C6_C193	17552	30359	33213	60703	41994	12140	137380	54750	52963	23790	87641	0	49684	65417	75194	87217	NA	109930	22008	47964	89566	22658	NA	NA
A0A2K5U2C6_C196	17552	30359	33213	60703	41994	12140	137380	54750	52963	23790	87641	0	49684	65417	75194	87217	NA	109930	22008	47964	89566	22658	NA	NA
A0A2K5U2C6_C219	44360	142110	35277	128000	127800	121770	98509	121520	253140	47292	315420	86583	207040	188190	222770	125470	NA	130680	231650	102530	143300	234500	NA	NA
A0A2K5U2C6_C222	83717	141130	215490	62288	278010	171450	596560	180790	352670	278170	110980	84979	158850	104860	128640	99870	NA	104970	201920	127710	127160	101010	NA	NA
A0A2K5U2C6_C291	177420	239040	175650	269340	303540	270930	283040	413900	260570	479470	282640	94289	327610	196280	422340	160550	NA	379740	359770	166090	408400	511790	NA	NA
A0A2K5U2C6_C94	NA	NA	17823	0	0	0	NA	NA	NA	NA	0	NA	29591	0	34963	27655	NA	43064	30406	47561	16642	35213	NA	NA
A0A2K5U2C6_C97	13467	22182	82054	6460.2	28689	NA	197450	8927.9	14773	16289	72317	47361	NA	NA	88131	8805.9	NA	81129	58238	50615	13951	107260	NA	NA
A0A2K5U2F7_C161	NA	0	0	NA	NA	NA	NA	NA	NA	NA	NA	NA	NA	0	0	0	0	NA	0	NA	0	0	NA	NA
A0A2K5U2F7_C208	NA	NA	NA	NA	NA	NA	80439	NA	NA	NA	NA	NA	NA	NA	NA	NA	NA	NA	NA	NA	NA	NA	NA	NA
A0A2K5U2F7_C211	NA	NA	NA	NA	NA	NA	80439	NA	NA	NA	NA	NA	NA	NA	NA	NA	NA	NA	NA	NA	NA	NA	NA	NA
A0A2K5U2F7_C276	NA	NA	NA	NA	0	NA	NA	17068	NA	NA	25065	32226	NA	0	31959	0	16726	0	NA	0	28393	0	NA	35986
A0A2K5U2F7_C281	NA	NA	NA	NA	0	NA	0	17068	NA	NA	25065	32226	NA	0	31959	0	16726	0	NA	0	28393	0	NA	35986
A0A2K5U2F7_C327	0	NA	16117	16855	23643	NA	NA	NA	0	0	28125	14513	7657.8	NA	8861.5	35280	37082	6975.8	37158	17732	0	11097	26694	12695
A0A2K5U2F7_C347	NA	0	NA	0	0	47875	215850	0	25180	NA	20966	0	0	NA	0	0	15920	25817	62981	0	NA	0	0	0
A0A2K5U2F7_C357	NA	NA	NA	NA	NA	NA	0	NA	0	NA	NA	NA	NA	NA	NA	NA	NA	NA	NA	NA	NA	NA	NA	NA
A0A2K5U2F7_C362	NA	NA	NA	NA	NA	NA	0	NA	0	NA	NA	NA	NA	NA	NA	NA	NA	NA	NA	NA	NA	NA	NA	NA
A0A2K5U2K0_C1869	NA	NA	NA	NA	NA	NA	NA	NA	NA	NA	NA	0	NA	NA	NA	NA	NA	NA	NA	NA	NA	NA	NA	NA
A0A2K5U2N4_C336	NA	NA	NA	NA	NA	NA	NA	NA	NA	NA	NA	NA	NA	NA	NA	NA	50974	NA	NA	NA	NA	NA	NA	NA
A0A2K5U2N4_C64	NA	NA	NA	NA	NA	NA	NA	NA	NA	NA	NA	NA	NA	NA	NA	NA	94172	NA	NA	NA	NA	NA	NA	NA
A0A2K5U2R3_C468	NA	26806	NA	NA	NA	NA	NA	NA	NA	NA	NA	NA	NA	NA	NA	NA	NA	NA	NA	NA	NA	NA	NA	22963
A0A2K5U2V2_C302	NA	NA	NA	NA	NA	NA	NA	NA	NA	NA	NA	NA	NA	NA	NA	NA	NA	NA	NA	NA	NA	NA	16397	NA
A0A2K5U2V2_C31	NA	NA	NA	NA	NA	NA	NA	NA	NA	NA	NA	NA	NA	NA	NA	NA	NA	NA	NA	NA	NA	NA	43848	NA
A0A2K5U2X8_C1023	NA	NA	NA	NA	NA	NA	NA	NA	NA	NA	NA	NA	NA	NA	NA	15420	NA	NA	0	NA	0	NA	NA	NA
A0A2K5U2X8_C1059	NA	NA	NA	NA	NA	NA	NA	NA	NA	NA	NA	NA	NA	NA	NA	NA	NA	NA	0	NA	NA	NA	NA	NA
A0A2K5U315_C143	0	0	13683	16596	0	14113	81497	37840	19124	NA	0	7155.6	0	12265	18403	0	44533	42033	19512	11576	26257	77955	47159	18717
A0A2K5U318_C236	NA	NA	NA	NA	0	NA	0	NA	NA	NA	NA	NA	NA	NA	NA	NA	NA	NA	NA	12553	NA	NA	NA	NA
A0A2K5U318_C253	NA	NA	NA	NA	NA	NA	NA	NA	NA	NA	21304	NA	NA	NA	NA	NA	NA	0	NA	NA	NA	NA	NA	NA
A0A2K5U318_C525	0	0	25912	18321	36308	21335	73014	27618	37292	25973	48127	27902	27874	45480	31800	21000	0	38114	NA	43369	31448	21375	32217	27638
A0A2K5U318_C68	14548	7970.1	6654.2	13573	12103	15219	0	10966	19631	29782	14972	7600.7	5451.4	17966	8168.1	NA	0	6859.7	NA	5685.5	25043	0	8227.2	4665.5
A0A2K5U320_C132	NA	NA	NA	NA	NA	NA	NA	NA	NA	NA	NA	NA	NA	NA	15463	0	NA	NA	NA	NA	NA	NA	18900	NA
A0A2K5U320_C298	NA	NA	NA	NA	NA	NA	NA	NA	NA	NA	NA	NA	NA	NA	21494	NA	NA	NA	NA	NA	NA	NA	NA	NA
A0A2K5U362_C562	NA	NA	NA	NA	NA	NA	114770	NA	NA	NA	NA	NA	NA	NA	NA	NA	NA	NA	NA	NA	NA	NA	NA	NA
A0A2K5U396_C41	NA	NA	NA	NA	NA	NA	18997	NA	NA	NA	NA	NA	NA	NA	NA	NA	NA	NA	NA	NA	NA	NA	NA	NA
A0A2K5U396_C454	NA	NA	NA	NA	NA	NA	NA	NA	NA	NA	NA	NA	NA	NA	NA	0	0	NA	0	NA	NA	NA	NA	NA
A0A2K5U396_C519	NA	NA	NA	NA	NA	NA	55967	NA	NA	NA	NA	NA	NA	NA	NA	NA	NA	NA	NA	NA	NA	NA	NA	NA
A0A2K5U396_C524	NA	NA	NA	NA	NA	NA	55967	NA	NA	NA	NA	NA	NA	NA	NA	NA	NA	NA	NA	NA	NA	NA	NA	NA
A0A2K5U3B9_C1013	NA	NA	NA	NA	NA	NA	NA	NA	NA	NA	NA	NA	NA	NA	0	NA	NA	NA	0	NA	0	0	NA	0
A0A2K5U3B9_C1110	NA	NA	NA	NA	NA	NA	NA	NA	NA	NA	NA	NA	NA	NA	NA	NA	NA	NA	NA	NA	NA	NA	NA	12601
A0A2K5U3B9_C671	NA	NA	NA	NA	NA	NA	NA	NA	NA	NA	NA	NA	NA	NA	10247	NA	NA	NA	NA	NA	NA	NA	NA	NA
A0A2K5U3B9_C805	NA	NA	NA	NA	NA	NA	NA	NA	NA	NA	NA	NA	NA	NA	0	NA	NA	NA	8246.9	NA	12716	NA	NA	10681
A0A2K5U3B9_C967	NA	NA	NA	NA	NA	NA	NA	NA	NA	NA	NA	NA	NA	NA	NA	NA	NA	NA	NA	NA	NA	NA	NA	0
A0A2K5U3C6_C132	NA	NA	NA	NA	NA	NA	NA	NA	NA	NA	NA	0	0	NA	NA	NA	NA	NA	NA	NA	NA	NA	NA	NA
A0A2K5U3C6_C135	NA	NA	NA	NA	NA	NA	NA	NA	NA	NA	NA	0	0	NA	NA	NA	NA	NA	NA	NA	0	NA	NA	NA
A0A2K5U3C6_C309	NA	NA	NA	NA	NA	NA	NA	NA	NA	NA	NA	NA	NA	NA	NA	NA	NA	NA	NA	NA	NA	34848	NA	NA
A0A2K5U3C6_C312	NA	NA	NA	NA	NA	NA	NA	NA	NA	NA	NA	NA	NA	NA	NA	NA	NA	NA	NA	NA	NA	34848	NA	NA
A0A2K5U3C6_C320	34299	NA	NA	29011	48119	0	NA	NA	NA	NA	NA	0	NA	0	NA	NA	0	NA	0	NA	NA	58812	NA	NA
A0A2K5U3C9_C113	NA	NA	NA	NA	NA	NA	NA	NA	NA	NA	NA	NA	NA	NA	0	NA	NA	54694	NA	0	NA	NA	NA	NA
A0A2K5U3J1_C134	0	0	NA	NA	0	65095	NA	0	NA	0	NA	42424	NA	0	NA	NA	NA	NA	NA	NA	NA	0	NA	NA
A0A2K5U3J1_C141	NA	NA	NA	NA	11385	NA	NA	NA	NA	NA	11748	NA	NA	22571	12694	NA	NA	9926.2	NA	NA	NA	NA	NA	23446
A0A2K5U3J1_C229	22296	NA	0	NA	23525	NA	NA	23842	35994	NA	0	NA	61021	0	48646	NA	NA	29343	37052	NA	NA	25223	64597	NA
A0A2K5U3J1_C343	7531.9	NA	0	NA	0	0	0	12450	NA	NA	16106	18630	NA	20611	25116	17394	0	37506	0	NA	17102	0	0	24142
A0A2K5U3J1_C36	NA	NA	NA	NA	NA	NA	NA	NA	NA	NA	2663.8	4955.5	NA	NA	NA	NA	NA	NA	NA	NA	NA	NA	NA	NA
A0A2K5U3J1_C363	22037	0	NA	15247	NA	NA	77837	NA	NA	NA	0	6623.8	0	36664	0	NA	18098	20908	NA	16067	0	NA	0	NA
A0A2K5U3J1_C388	NA	NA	NA	0	23171	0	62419	NA	NA	17678	14290	0	NA	NA	31534	0	25858	27802	NA	30721	27798	NA	NA	24029
A0A2K5U3J1_C390	NA	NA	NA	0	23171	0	62419	NA	NA	17678	14290	0	NA	NA	31534	0	25858	27802	NA	30721	27798	NA	NA	24029
A0A2K5U3J1_C402	17702	12967	NA	51867	14178	40621	NA	0	56331	NA	21849	25405	53725	71543	85785	NA	NA	NA	NA	NA	74277	91014	NA	66514
A0A2K5U3J1_C410	NA	NA	NA	NA	0	NA	NA	NA	NA	NA	0	NA	NA	NA	NA	NA	NA	NA	NA	NA	NA	NA	NA	NA
A0A2K5U3J1_C413	NA	NA	NA	NA	0	NA	NA	NA	NA	NA	0	NA	NA	NA	NA	NA	NA	NA	NA	NA	NA	NA	NA	NA
A0A2K5U3J1_C415	NA	NA	NA	NA	23157	NA	57902	NA	NA	NA	NA	NA	NA	0	NA	NA	NA	NA	NA	NA	NA	NA	NA	NA
A0A2K5U3J1_C424	NA	NA	NA	NA	0	NA	0	NA	NA	NA	0	NA	NA	0	0	NA	NA	0	NA	NA	0	NA	0	NA
A0A2K5U3J1_C426	NA	NA	NA	NA	0	NA	0	NA	NA	NA	0	NA	NA	0	0	NA	NA	0	NA	NA	0	NA	0	NA
A0A2K5U3J1_C43	NA	NA	NA	NA	NA	NA	NA	NA	NA	NA	2663.8	4955.5	NA	NA	NA	NA	NA	NA	NA	NA	NA	NA	NA	NA
A0A2K5U3J1_C440	14229	8916.1	17461	21021	26117	12603	47172	58357	30459	35416	27192	37717	0	22982	42574	16194	44069	28170	0	29884	39903	45190	50205	43700
A0A2K5U3J1_C46	NA	NA	NA	NA	NA	NA	NA	NA	NA	NA	2663.8	4955.5	NA	NA	NA	NA	NA	NA	NA	NA	NA	NA	NA	NA
A0A2K5U3J1_C500	NA	NA	NA	NA	NA	NA	NA	NA	NA	NA	NA	NA	NA	NA	NA	15072	NA	NA	NA	NA	NA	NA	NA	NA
A0A2K5U3J1_C502	NA	NA	NA	NA	NA	NA	NA	NA	NA	NA	NA	NA	NA	NA	NA	15072	NA	NA	NA	NA	NA	NA	NA	NA
A0A2K5U3J1_C525	NA	0	NA	NA	15483	NA	84113	17632	0	0	9472.2	30779	NA	26042	57652	34462	27192	32781	16751	25210	69744	76734	26318	26701
A0A2K5U3J1_C533	NA	NA	NA	NA	NA	NA	NA	NA	NA	NA	NA	NA	0	NA	46121	NA	0	NA	87727	NA	NA	NA	NA	NA
A0A2K5U3J1_C541	NA	NA	NA	NA	0	NA	NA	NA	NA	NA	0	NA	NA	NA	NA	15188	NA	NA	NA	NA	17865	NA	NA	NA
A0A2K5U3J1_C544	NA	NA	NA	NA	0	NA	NA	NA	NA	NA	0	NA	NA	NA	NA	15188	NA	NA	NA	NA	17865	NA	NA	NA
A0A2K5U3J1_C546	NA	NA	NA	NA	0	NA	NA	NA	NA	NA	0	NA	NA	NA	NA	15188	NA	NA	NA	NA	17865	NA	NA	NA
A0A2K5U3J1_C62	NA	NA	NA	NA	13660	NA	NA	NA	NA	NA	NA	NA	NA	NA	NA	NA	NA	NA	NA	NA	NA	NA	NA	NA
A0A2K5U3J1_C73	NA	NA	NA	NA	29802	0	NA	NA	NA	NA	0	10166	NA	0	0	9710.2	NA	0	NA	NA	15098	12010	NA	NA
A0A2K5U3J3_C41	NA	NA	NA	NA	NA	NA	NA	NA	NA	NA	NA	NA	NA	NA	NA	NA	NA	NA	NA	NA	NA	NA	NA	0
A0A2K5U3K2_C253	NA	NA	NA	NA	20262	NA	NA	NA	NA	NA	NA	NA	NA	NA	NA	NA	NA	NA	NA	NA	NA	NA	NA	NA
A0A2K5U3N9_C251	NA	0	NA	15093	NA	NA	NA	NA	NA	NA	NA	NA	NA	NA	NA	NA	NA	NA	NA	NA	NA	NA	NA	NA
A0A2K5U3N9_C272	NA	105050	NA	157300	NA	NA	NA	NA	NA	NA	NA	NA	NA	NA	NA	NA	NA	NA	NA	NA	NA	NA	NA	NA
A0A2K5U3N9_C44	NA	36699	NA	NA	NA	NA	NA	NA	NA	NA	NA	NA	NA	NA	NA	NA	NA	NA	NA	NA	NA	NA	NA	NA
A0A2K5U3N9_C50	NA	36699	NA	NA	NA	NA	NA	NA	NA	NA	NA	NA	NA	NA	NA	NA	NA	NA	NA	NA	NA	NA	NA	NA
A0A2K5U3P3_C107	NA	NA	NA	NA	18392	NA	0	0	13697	20749	NA	NA	NA	NA	7447.4	40147	0	60580	13734	47437	36130	51826	24303	0
A0A2K5U3P3_C157	0	NA	26935	NA	NA	0	NA	29407	44117	NA	25089	25812	0	40764	45418	31831	34100	38516	16817	46630	0	47946	38104	54387
A0A2K5U3P3_C172	NA	NA	NA	NA	NA	NA	NA	NA	NA	NA	NA	12632	0	NA	NA	NA	NA	NA	11929	NA	NA	NA	NA	NA
A0A2K5U3P3_C177	NA	NA	NA	NA	NA	NA	0	NA	NA	NA	33296	NA	NA	NA	NA	NA	NA	NA	53355	NA	NA	NA	NA	NA
A0A2K5U3P3_C191	NA	NA	NA	NA	18401	0	NA	53562	50653	24833	26700	22560	0	49614	61688	32466	56383	67220	46167	42906	53397	49087	54234	41085
A0A2K5U3P3_C197	NA	NA	NA	NA	18401	0	NA	53562	50653	24833	26700	22560	0	49614	61688	32466	56383	67220	46167	42906	53397	49087	54234	41085
A0A2K5U3P3_C206	NA	NA	NA	NA	NA	NA	88043	NA	NA	NA	NA	NA	NA	NA	NA	NA	NA	NA	NA	NA	NA	NA	NA	NA
A0A2K5U3P3_C208	NA	NA	NA	NA	NA	NA	88043	NA	NA	NA	NA	NA	NA	NA	NA	NA	NA	NA	NA	NA	NA	NA	NA	NA
A0A2K5U3P3_C238	NA	NA	NA	NA	NA	NA	23423	0	NA	NA	0	0	0	0	NA	NA	0	NA	1418.7	NA	NA	NA	NA	NA
A0A2K5U3P3_C317	NA	NA	NA	NA	NA	NA	NA	NA	NA	NA	NA	NA	NA	NA	NA	NA	NA	NA	19087	NA	NA	NA	NA	NA
A0A2K5U3P3_C398	NA	NA	NA	NA	0	0	0	40930	33673	NA	NA	NA	NA	8045	13058	NA	NA	NA	32139	NA	0	18349	29757	NA
A0A2K5U3P3_C419	235240	NA	93680	NA	135460	NA	NA	55575	198110	244490	131250	168380	NA	136990	159400	89479	200580	94172	4483	127770	87672	91839	94313	196710
A0A2K5U3P3_C85	NA	NA	NA	NA	NA	NA	NA	NA	NA	NA	NA	NA	NA	NA	NA	NA	NA	NA	1998.3	NA	NA	NA	NA	NA
A0A2K5U3R0_C182	NA	NA	NA	NA	NA	43025	NA	NA	NA	NA	NA	NA	NA	NA	0	NA	NA	NA	NA	NA	NA	0	NA	NA
A0A2K5U3S3_C124	NA	NA	NA	NA	31579	NA	NA	21110	NA	0	15273	NA	NA	NA	33042	0	0	14823	NA	47189	NA	0	NA	28226
A0A2K5U3S3_C181	NA	NA	NA	NA	NA	NA	NA	NA	NA	NA	NA	NA	NA	NA	0	NA	NA	NA	15344	NA	NA	NA	NA	NA
A0A2K5U3S3_C275	NA	NA	NA	NA	NA	NA	NA	NA	9192.1	NA	NA	NA	0	NA	16578	20232	0	NA	12160	NA	15295	NA	21214	18862
A0A2K5U3T7_C37	9692.6	6553.1	9736.8	8459.5	37041	10640	162870	42597	31314	57331	34056	13279	35825	34039	34949	47053	35907	14754	40463	0	36908	32634	71597	42154
A0A2K5U3U7_C109	NA	NA	NA	NA	NA	NA	NA	NA	NA	NA	NA	NA	NA	NA	NA	NA	NA	NA	0	NA	NA	NA	NA	NA
A0A2K5U3U7_C137	NA	NA	NA	NA	NA	NA	NA	NA	NA	NA	NA	NA	NA	NA	NA	NA	NA	NA	0	NA	NA	NA	NA	NA
A0A2K5U3U7_C172	NA	NA	NA	NA	NA	NA	NA	NA	NA	NA	NA	NA	NA	NA	NA	NA	NA	NA	0	NA	NA	NA	NA	NA
A0A2K5U3U8_C137	NA	NA	NA	9396.6	NA	NA	42945	NA	NA	NA	NA	NA	NA	NA	0	0	NA	0	NA	0	0	NA	NA	NA
A0A2K5U3V4_C105	NA	NA	5525.9	NA	NA	NA	NA	NA	NA	NA	NA	0	NA	13686	NA	NA	NA	NA	NA	NA	NA	0	NA	NA
A0A2K5U3V4_C140	0	9453.1	10692	NA	0	0	NA	NA	NA	NA	0	0	NA	4986.9	NA	NA	NA	NA	NA	NA	NA	0	NA	NA
A0A2K5U3W2_C34	NA	NA	NA	NA	NA	NA	NA	0	NA	0	NA	0	0	NA	NA	NA	NA	NA	NA	NA	0	0	0	NA
A0A2K5U3Y9_C116	NA	NA	NA	NA	NA	NA	NA	NA	NA	NA	NA	NA	NA	0	NA	NA	NA	0	NA	NA	0	NA	NA	NA
A0A2K5U413_C40	NA	NA	NA	NA	56150	NA	NA	NA	NA	NA	NA	NA	NA	NA	NA	NA	NA	57904	NA	NA	NA	NA	NA	NA
A0A2K5U430_C161	NA	NA	NA	NA	NA	8768.7	NA	NA	NA	NA	0	NA	NA	NA	NA	NA	NA	0	NA	NA	NA	NA	NA	NA
A0A2K5U435_C110	NA	NA	NA	NA	NA	NA	NA	78635	NA	NA	NA	NA	NA	NA	NA	NA	NA	NA	NA	NA	NA	NA	NA	NA
A0A2K5U456_C263	NA	NA	NA	9538.8	0	NA	0	NA	NA	NA	NA	NA	0	27083	NA	NA	NA	0	NA	24837	NA	NA	0	0
A0A2K5U456_C306	NA	NA	NA	0	37774	NA	0	NA	NA	NA	NA	NA	41985	38228	25813	NA	23842	28918	33201	40654	39835	NA	76066	0
A0A2K5U456_C343	NA	NA	NA	NA	NA	NA	0	NA	NA	NA	NA	NA	NA	NA	NA	NA	NA	NA	NA	NA	NA	NA	NA	NA
A0A2K5U484_C171	NA	NA	NA	NA	NA	NA	NA	NA	NA	NA	NA	NA	NA	NA	92185	NA	NA	27303	NA	NA	NA	NA	NA	NA
A0A2K5U484_C173	NA	NA	NA	NA	NA	NA	NA	NA	NA	NA	NA	NA	NA	NA	92185	NA	NA	27303	NA	NA	NA	NA	NA	NA
A0A2K5U484_C94	12053	18516	22190	28721	39562	17624	74384	37860	18894	42007	24574	27596	NA	24192	27471	45386	16940	58940	48961	43250	44812	40088	52661	54853
A0A2K5U489_C177	3143.3	9139.2	18694	0	7668.1	3051.1	161970	2625.7	13455	32541	23365	3772.9	0	30988	5657.7	4429.3	6047.8	46335	21980	0	33803	6114.5	0	19174
A0A2K5U489_C32	39131	77046	55521	55406	81234	61516	166180	53474	70427	50004	92792	37868	69173	30985	60874	41081	64527	42442	67501	72718	16319	13757	46314	14104
A0A2K5U489_C320	40682	62059	42889	67061	52121	72136	155550	63069	35637	113090	59841	68949	63587	136980	89604	169530	176310	104570	162820	196520	75222	71689	101490	103000
A0A2K5U489_C341	12090	NA	NA	0	10597	16504	113360	20647	24447	35690	16764	30118	26581	11891	52495	56489	46689	44529	65394	41328	88174	40464	34499	56334
A0A2K5U489_C51	0	NA	15281	17569	NA	NA	NA	0	NA	NA	0	NA	NA	NA	NA	0	NA	46635	NA	0	93370	NA	0	NA
A0A2K5U489_C537	0	20791	0	25506	0	0	NA	18874	15341	40325	13244	39404	NA	0	NA	0	24562	20600	NA	NA	0	NA	0	0
A0A2K5U489_C80	40981	8235.2	31462	56031	26243	27229	304750	56065	33384	62780	65425	9645.9	89372	50459	69832	47344	50867	76138	24308	52693	66029	54170	0	34970
A0A2K5U497_C307	NA	NA	NA	NA	NA	NA	NA	NA	0	NA	NA	NA	NA	NA	NA	NA	NA	NA	NA	NA	NA	NA	NA	NA
A0A2K5U4B4_C113	NA	0	0	0	0	0	0	NA	NA	NA	0	17609	20722	27100	29386	0	27992	24621	22280	30311	29034	24263	28434	18114
A0A2K5U4B4_C401	0	NA	0	NA	NA	NA	0	NA	5680	0	7018.7	NA	8956.6	11865	6902.1	NA	4232.6	5306.1	0	18539	9948.4	NA	6193.1	0
A0A2K5U4B4_C504	NA	NA	NA	NA	NA	NA	NA	NA	NA	NA	58718	NA	NA	NA	NA	NA	NA	NA	NA	NA	NA	NA	NA	NA
A0A2K5U4B4_C736	38769	70016	34757	49037	32851	95551	169260	24754	43715	57705	60645	35629	100140	46686	145610	24375	83117	48383	101960	97225	66021	102730	111440	179690
A0A2K5U4B4_C749	NA	NA	NA	NA	0	0	0	NA	NA	0	0	0	NA	0	0	0	NA	NA	NA	NA	NA	NA	NA	NA
A0A2K5U4B4_C757	8830.3	0	NA	NA	9080.3	0	NA	NA	NA	NA	0	NA	0	NA	NA	NA	18014	NA	NA	0	NA	NA	NA	NA
A0A2K5U4B4_C827	NA	NA	NA	NA	NA	NA	NA	NA	NA	NA	NA	NA	NA	NA	NA	NA	0	NA	3198.6	1362	NA	NA	NA	NA
A0A2K5U4C3_C257	37532	36802	36233	53298	39124	28311	0	37958	12933	11272	48857	29676	27843	39128	20899	61022	90846	127590	97570	91040	106920	48135	119840	118890
A0A2K5U4C3_C263	37532	36802	36233	53298	39124	28311	0	37958	12933	11272	48857	29676	27843	39128	20899	61022	90846	127590	97570	91040	106920	48135	119840	118890
A0A2K5U4C3_C281	27745	28101	38194	25742	30321	32530	247250	45114	79859	109800	13977	27424	74430	45132	75874	51593	65365	73340	90342	81614	46725	56906	54549	75792
A0A2K5U4C3_C291	76461	90458	88913	64413	62702	91466	77271	110070	82886	111790	77354	11435	96376	68446	74290	100860	120980	89268	92082	60503	68688	80513	86801	128540
A0A2K5U4C3_C370	NA	4822	19879	NA	NA	28912	57891	NA	56393	NA	10275	NA	7123.2	49212	5183.6	70051	30441	42008	0	48626	9273.8	33139	NA	9097.2
A0A2K5U4C3_C455	NA	16172	12581	10939	11519	NA	170690	17197	42412	19900	31940	11478	16709	35704	16575	30920	17315	14752	23295	22035	22927	20519	16206	25118
A0A2K5U4C3_C578	0	29369	92430	20946	50790	47827	302820	53950	50333	35158	NA	0	0	79042	88037	181400	59457	92918	42835	38734	111480	48587	125940	174770
A0A2K5U4C3_C635	47775	91865	64393	53347	71784	87200	501370	62320	76054	79101	106410	43964	138340	49837	122230	87774	117300	67555	171110	79749	129560	62716	145420	158140
A0A2K5U4C3_C676	7023.6	40539	30974	20294	29257	8292.4	77493	11618	11450	23089	25660	16452	22492	64462	23433	50726	36707	62288	49635	15094	28058	37535	21040	30456
A0A2K5U4C3_C701	NA	26029	NA	28604	45730	27262	195300	59703	56147	0	93389	47980	86038	12766	31221	151730	52276	91721	26527	119440	78737	97610	60949	125390
A0A2K5U4F9_C173	NA	NA	NA	NA	NA	NA	0	NA	NA	NA	NA	NA	NA	12596	25106	0	NA	22406	NA	NA	0	0	NA	NA
A0A2K5U4G5_C27	24643	40552	10509	0	23871	0	90584	11756	NA	37544	0	34701	NA	92162	51331	16040	0	34297	10827	97513	24274	60375	0	NA
A0A2K5U4G5_C43	9058.7	34633	29199	27303	36595	41835	96333	49888	36151	57958	0	16483	24723	42491	59740	0	15170	83498	26678	15094	66116	NA	0	NA
A0A2K5U4M6_C161	NA	NA	NA	NA	NA	NA	NA	NA	NA	NA	NA	NA	NA	NA	NA	NA	0	NA	NA	NA	NA	NA	NA	NA
A0A2K5U4P0_C166	NA	NA	NA	NA	NA	NA	NA	NA	NA	NA	NA	NA	NA	NA	NA	NA	NA	NA	NA	NA	NA	NA	NA	0
A0A2K5U4P0_C222	NA	NA	NA	NA	NA	NA	NA	NA	NA	NA	NA	NA	NA	NA	NA	NA	NA	NA	NA	NA	NA	NA	NA	42377
A0A2K5U4P0_C88	NA	NA	NA	NA	NA	NA	NA	NA	NA	NA	NA	NA	NA	NA	NA	NA	NA	NA	NA	NA	NA	NA	NA	0
A0A2K5U4P3_C488	2837.6	4552.9	NA	NA	3379	3346.8	NA	NA	7172.3	NA	6471.4	7676.7	NA	8914.2	4135.8	11735	NA	5641	NA	NA	12351	8720.5	17431	8628.5
A0A2K5U4Q3_C229	20523	NA	NA	NA	NA	NA	NA	NA	NA	NA	NA	NA	NA	75435	87154	NA	NA	79264	NA	NA	NA	137590	NA	NA
A0A2K5U4Q3_C27	31329	NA	NA	NA	NA	NA	NA	NA	NA	NA	NA	NA	NA	57598	142050	NA	NA	62139	NA	NA	NA	184140	NA	NA
A0A2K5U4Q3_C273	35215	NA	NA	NA	NA	NA	NA	NA	NA	NA	NA	NA	NA	46076	189800	NA	NA	47900	NA	NA	NA	131210	NA	NA
A0A2K5U4Q3_C59	523910	NA	NA	NA	NA	NA	NA	NA	NA	NA	NA	NA	NA	133780	NA	NA	NA	NA	NA	NA	NA	70690	NA	NA
A0A2K5U4R4_C71	NA	NA	NA	0	NA	NA	NA	NA	NA	NA	NA	NA	NA	NA	0	50859	0	NA	0	NA	NA	NA	NA	NA
A0A2K5U4S3_C319	NA	NA	NA	NA	NA	NA	NA	18342	NA	NA	19064	NA	NA	NA	NA	NA	NA	NA	NA	NA	NA	NA	NA	NA
A0A2K5U4W1_C1194	NA	6637.6	6608.5	21332	9576.8	11440	0	44217	19642	21610	0	27814	0	NA	NA	0	20384	NA	17052	9842.8	33004	NA	30026	34193
A0A2K5U4W1_C229	NA	72986	94967	91502	146320	87208	92540	52051	100580	72542	89799	47804	66483	NA	NA	148010	98594	NA	158820	23359	143790	NA	75574	54553
A0A2K5U4W1_C27	NA	113150	61949	141450	191640	82162	50820	128580	136560	142220	171940	102430	55108	NA	NA	213960	144160	NA	147960	121000	115080	NA	123920	168270
A0A2K5U4W1_C273	NA	128230	30112	120970	100910	165390	548370	104110	120310	113050	152180	86623	101360	NA	NA	300680	161790	NA	98269	96337	349070	NA	198850	281340
A0A2K5U4W1_C59	NA	54248	13448	19066	158120	65011	318100	285110	23548	14260	NA	0	52061	NA	NA	57226	NA	NA	26912	29275	26949	NA	109600	48582
A0A2K5U4W5_C573	NA	NA	NA	NA	NA	NA	NA	NA	NA	NA	NA	NA	NA	NA	NA	NA	NA	0	NA	NA	NA	NA	NA	NA
A0A2K5U4W5_C885	NA	NA	NA	NA	NA	NA	NA	NA	NA	NA	NA	NA	NA	NA	NA	10753	NA	NA	NA	NA	NA	NA	NA	NA
A0A2K5U520_C340	NA	NA	NA	NA	NA	NA	NA	NA	NA	NA	NA	NA	NA	NA	NA	NA	0	16346	0	NA	NA	NA	NA	NA
A0A2K5U540_C133	NA	NA	NA	NA	NA	NA	NA	NA	NA	NA	0	NA	NA	NA	NA	NA	NA	NA	NA	NA	NA	20153	NA	NA
A0A2K5U540_C365	NA	NA	NA	NA	NA	0	NA	NA	NA	NA	NA	NA	NA	NA	NA	NA	NA	NA	NA	NA	NA	NA	NA	NA
A0A2K5U540_C404	NA	NA	NA	0	0	NA	NA	NA	NA	26229	0	NA	NA	NA	NA	NA	NA	NA	NA	NA	NA	NA	NA	NA
A0A2K5U544_C188	NA	NA	NA	NA	NA	NA	NA	NA	NA	NA	NA	NA	NA	NA	NA	NA	NA	NA	NA	NA	NA	NA	NA	0
A0A2K5U551_C68	NA	NA	NA	10264	NA	NA	NA	NA	30079	38926	NA	6324.7	0	NA	NA	12478	15181	0	43290	14706	15785	14166	0	0
A0A2K5U551_C79	NA	NA	NA	10264	NA	NA	NA	NA	30079	38926	NA	6324.7	0	NA	NA	12478	15181	0	43290	14706	15785	14166	0	0
A0A2K5U551_C90	NA	0	13845	12493	64322	0	NA	0	NA	0	71274	0	NA	0	5577.4	NA	NA	NA	NA	0	0	NA	35487	NA
A0A2K5U561_C381	59071	25354	26797	17638	64516	38021	181730	12044	16864	22413	22201	17009	0	117760	119180	105810	61083	123740	65348	68868	127400	92243	137000	95840
A0A2K5U561_C535	NA	NA	NA	NA	NA	2923.2	NA	NA	NA	NA	NA	NA	7038.6	NA	6124.3	4191.1	7524	NA	4777.1	7807.3	7787.9	6584.9	0	4731.2
A0A2K5U561_C603	NA	NA	0	NA	NA	33579	163140	NA	NA	NA	NA	64204	45089	0	74221	NA	NA	NA	NA	NA	43066	0	NA	77592
A0A2K5U590_C64	NA	NA	NA	NA	NA	NA	NA	0	NA	NA	NA	NA	0	NA	NA	NA	0	NA	NA	16446	NA	NA	NA	NA
A0A2K5U5C4_C125	NA	NA	NA	NA	NA	NA	NA	NA	NA	NA	NA	NA	NA	3844.1	NA	NA	NA	NA	NA	NA	NA	NA	NA	NA
A0A2K5U5J7_C465	NA	NA	NA	NA	NA	19784	NA	NA	NA	0	0	0	NA	12408	NA	7880.6	0	8265.9	NA	0	9299.2	8850.7	NA	0
A0A2K5U5L4_C450	NA	NA	NA	NA	NA	NA	43740	NA	NA	NA	NA	NA	NA	NA	NA	NA	NA	NA	NA	NA	NA	NA	NA	NA
A0A2K5U5L4_C959	NA	NA	NA	NA	NA	NA	327820	NA	NA	NA	NA	NA	NA	NA	NA	NA	NA	NA	NA	NA	NA	NA	NA	NA
A0A2K5U5M5_C1017	NA	NA	0	NA	NA	NA	NA	NA	NA	NA	NA	17815	10808	8184	11247	NA	NA	NA	0	NA	NA	NA	NA	NA
A0A2K5U5M5_C109	23499	41746	45785	NA	38403	NA	NA	NA	NA	113230	NA	91104	NA	67118	51961	60452	60647	0	63201	NA	177300	NA	NA	187210
A0A2K5U5M5_C326	0	6856.4	NA	NA	NA	NA	NA	NA	NA	NA	NA	NA	NA	NA	12420	11707	NA	NA	NA	NA	NA	NA	NA	0
A0A2K5U5M5_C510	NA	NA	NA	NA	11179	NA	NA	NA	NA	0	NA	NA	NA	NA	6569	NA	8892.6	9895.8	NA	NA	0	NA	5978.4	NA
A0A2K5U5M5_C552	NA	NA	NA	NA	NA	NA	NA	NA	NA	NA	NA	NA	NA	0	0	NA	NA	NA	NA	NA	NA	NA	NA	NA
A0A2K5U5M5_C556	NA	NA	NA	NA	NA	NA	0	NA	NA	NA	NA	37910	0	NA	NA	NA	0	0	NA	NA	NA	NA	NA	NA
A0A2K5U5M5_C57	NA	NA	NA	NA	NA	NA	NA	NA	NA	7280.6	NA	NA	NA	NA	NA	NA	NA	NA	NA	NA	NA	NA	NA	NA
A0A2K5U5P5_C1001	NA	NA	NA	NA	185340	NA	NA	160990	NA	NA	NA	NA	NA	NA	0	111130	NA	NA	NA	NA	159210	NA	NA	NA
A0A2K5U5P5_C32	NA	NA	NA	NA	0	NA	NA	NA	NA	NA	NA	NA	NA	NA	NA	NA	NA	NA	NA	NA	NA	NA	NA	NA
A0A2K5U5P5_C401	NA	NA	NA	NA	0	NA	NA	0	NA	NA	NA	NA	NA	NA	0	13678	NA	NA	NA	NA	0	NA	NA	NA
A0A2K5U5Q6_C68	0	0	0	0	116170	17529	0	158800	49345	33646	143330	0	16413	127970	28028	71048	78553	57177	41462	41924	151690	50276	77748	0
A0A2K5U5T1_C141	5231.8	0	NA	NA	NA	NA	99915	16287	NA	NA	NA	NA	NA	0	NA	NA	28539	33394	NA	9401.8	NA	0	NA	NA
A0A2K5U5X7_C251	10309	10448	7631.8	8882.8	12102	10286	110770	6773.2	12931	21398	27676	14432	NA	11284	50827	0	31492	31353	15088	8923.3	28829	16197	26444	12889
A0A2K5U5X7_C252	10309	10448	7631.8	8882.8	12102	10286	110770	6773.2	12931	21398	27676	14432	NA	NA	50827	0	31492	31353	15088	8923.3	28829	NA	26444	12889
A0A2K5U5Y8_C257	NA	0	0	NA	NA	NA	NA	NA	NA	0	NA	NA	NA	4232.6	NA	NA	NA	NA	NA	NA	NA	NA	NA	NA
A0A2K5U5Y8_C372	NA	NA	NA	7104.1	9316.9	NA	103480	NA	NA	NA	NA	NA	0	NA	NA	NA	NA	0	NA	8744.3	11820	0	NA	NA
A0A2K5U5Y8_C503	NA	NA	NA	NA	NA	5249.4	NA	NA	NA	NA	NA	NA	NA	NA	NA	NA	NA	NA	NA	NA	NA	NA	NA	NA
A0A2K5U5Y8_C553	11191	NA	0	30707	0	0	NA	24207	12042	0	0	17372	0	0	0	0	0	0	0	0	0	44839	0	34833
A0A2K5U5Y8_C620	0	18560	16822	0	22464	15870	NA	30551	25085	29763	29263	35994	0	42980	0	29094	NA	0	27380	53839	0	0	0	44310
A0A2K5U5Y8_C623	NA	16382	NA	NA	NA	NA	NA	20558	NA	14125	36068	28504	NA	NA	50702	NA	44645	NA	NA	50491	NA	NA	49127	50862
A0A2K5U5Y8_C875	0	0	0	0	27181	0	68364	0	0	0	0	0	0	0	0	0	21487	0	23623	0	NA	0	0	0
A0A2K5U5Y8_C906	NA	NA	NA	NA	NA	NA	NA	NA	NA	NA	NA	23530	NA	0	0	NA	NA	NA	NA	NA	NA	NA	NA	23600
A0A2K5U5Z1_C38	NA	NA	NA	NA	NA	0	NA	NA	NA	NA	0	NA	NA	0	NA	NA	NA	NA	NA	NA	NA	NA	NA	NA
A0A2K5U611_C5	NA	105670	37977	79319	79222	13517	0	202440	NA	94339	41442	91045	12421	135460	30707	9046.6	54585	59018	23690	95741	61750	39413	18168	122770
A0A2K5U611_C80	15061	50236	25766	16195	45903	85204	267450	58776	22013	0	39128	91084	81228	169830	110350	241540	46005	81837	185260	112470	96697	223390	297810	212730
A0A2K5U669_C1177	NA	NA	NA	NA	NA	NA	0	NA	NA	NA	NA	NA	NA	0	NA	NA	NA	NA	NA	NA	NA	NA	NA	NA
A0A2K5U669_C1326	NA	NA	NA	18398	NA	NA	NA	NA	NA	NA	NA	NA	NA	NA	NA	NA	NA	NA	NA	NA	NA	NA	NA	NA
A0A2K5U669_C1339	NA	NA	NA	NA	NA	NA	NA	NA	NA	NA	NA	NA	NA	NA	NA	NA	NA	16076	NA	NA	NA	NA	NA	NA
A0A2K5U669_C136	0	NA	NA	NA	NA	0	NA	NA	NA	NA	NA	NA	38534	NA	NA	16924	NA	NA	NA	NA	NA	NA	NA	NA
A0A2K5U669_C1375	NA	NA	NA	NA	NA	NA	0	NA	NA	NA	NA	NA	0	NA	NA	NA	NA	NA	0	NA	NA	NA	NA	NA
A0A2K5U669_C232	13065	17924	7626.8	4903.1	NA	6164.6	NA	9294.1	6449.9	8552.8	9539.1	4047.2	13434	11583	10290	10704	40678	21260	NA	18582	20489	24564	13529	20262
A0A2K5U669_C671	NA	NA	NA	NA	NA	NA	0	NA	NA	NA	NA	NA	NA	NA	NA	NA	NA	NA	NA	NA	NA	NA	15347	NA
A0A2K5U681_C210	NA	NA	0	NA	NA	NA	NA	NA	NA	NA	NA	NA	NA	NA	NA	NA	NA	0	NA	NA	NA	NA	NA	NA
A0A2K5U681_C418	NA	NA	14795	NA	NA	NA	NA	NA	NA	NA	NA	NA	NA	NA	0	NA	NA	0	NA	NA	NA	NA	NA	NA
A0A2K5U6B4_C138	NA	NA	NA	NA	0	NA	NA	NA	NA	NA	NA	NA	NA	NA	NA	NA	NA	NA	NA	NA	20101	48365	NA	NA
A0A2K5U6D9_C1204	NA	NA	NA	NA	NA	NA	NA	NA	NA	NA	0	NA	NA	NA	NA	NA	NA	NA	NA	NA	NA	NA	NA	NA
A0A2K5U6D9_C632	NA	NA	NA	NA	NA	NA	82767	NA	NA	NA	NA	NA	NA	35352	NA	NA	NA	NA	NA	NA	NA	NA	NA	NA
A0A2K5U6G1_C135	NA	NA	NA	NA	NA	0	NA	NA	NA	NA	0	NA	NA	NA	NA	NA	NA	15660	NA	NA	NA	NA	NA	NA
A0A2K5U6G1_C236	NA	NA	NA	NA	NA	49985	NA	NA	NA	NA	92858	NA	NA	NA	NA	NA	NA	52462	NA	NA	NA	NA	NA	NA
A0A2K5U6G1_C67	NA	NA	NA	NA	NA	0	NA	NA	NA	NA	0	NA	NA	NA	NA	NA	NA	38431	NA	NA	NA	NA	NA	NA
A0A2K5U6G1_C75	NA	NA	NA	NA	NA	0	NA	NA	NA	NA	0	NA	NA	NA	NA	NA	NA	38431	NA	NA	NA	NA	NA	NA
A0A2K5U6I6_C1077	NA	NA	NA	NA	NA	NA	NA	NA	NA	NA	NA	NA	NA	NA	86990	NA	NA	111890	NA	NA	NA	NA	NA	NA
A0A2K5U6I6_C1102	NA	NA	NA	NA	NA	NA	NA	NA	NA	NA	NA	NA	NA	NA	46935	NA	NA	17125	NA	NA	NA	NA	NA	NA
A0A2K5U6I6_C1106	NA	NA	NA	NA	NA	NA	NA	NA	NA	NA	NA	NA	NA	NA	46935	NA	NA	17125	NA	NA	NA	NA	NA	NA
A0A2K5U6I6_C1140	NA	NA	NA	NA	NA	NA	NA	NA	NA	NA	NA	NA	NA	NA	0	NA	NA	38912	NA	NA	NA	NA	NA	NA
A0A2K5U6I6_C1157	NA	NA	NA	NA	NA	NA	NA	NA	NA	NA	NA	NA	NA	NA	76099	NA	NA	34765	NA	NA	NA	NA	NA	NA
A0A2K5U6I6_C1167	NA	NA	NA	NA	NA	NA	NA	NA	NA	NA	NA	NA	NA	NA	0	NA	NA	NA	NA	NA	NA	NA	NA	NA
A0A2K5U6I6_C144	NA	NA	NA	NA	NA	NA	NA	NA	NA	NA	NA	NA	NA	NA	74938	NA	NA	40999	NA	NA	NA	NA	NA	NA
A0A2K5U6I6_C149	NA	NA	NA	NA	NA	NA	NA	NA	NA	NA	NA	NA	NA	NA	74938	NA	NA	40999	NA	NA	NA	NA	NA	NA
A0A2K5U6I6_C176	NA	NA	NA	NA	NA	NA	NA	NA	NA	NA	NA	NA	NA	NA	21976	NA	NA	12081	NA	NA	NA	NA	NA	NA
A0A2K5U6I6_C248	NA	NA	NA	NA	NA	NA	NA	NA	NA	NA	NA	NA	NA	NA	40691	NA	NA	18252	NA	NA	NA	NA	NA	NA
A0A2K5U6I6_C259	NA	NA	NA	NA	NA	NA	NA	NA	NA	NA	NA	NA	NA	NA	52047	NA	NA	43359	NA	NA	NA	NA	NA	NA
A0A2K5U6I6_C264	NA	NA	NA	NA	NA	NA	NA	NA	NA	NA	NA	NA	NA	NA	52047	NA	NA	43359	NA	NA	NA	NA	NA	NA
A0A2K5U6I6_C370	NA	NA	NA	NA	NA	NA	NA	NA	NA	NA	NA	NA	NA	NA	NA	NA	NA	0	NA	NA	NA	NA	NA	NA
A0A2K5U6I6_C433	NA	NA	NA	NA	NA	NA	NA	NA	NA	NA	NA	NA	NA	NA	0	NA	NA	0	NA	NA	NA	NA	NA	NA
A0A2K5U6I6_C448	NA	NA	NA	NA	NA	NA	NA	NA	NA	NA	NA	NA	NA	NA	25873	NA	NA	39011	NA	NA	NA	NA	NA	NA
A0A2K5U6I6_C508	NA	NA	NA	NA	NA	NA	NA	NA	NA	NA	NA	NA	NA	NA	90513	NA	NA	66562	NA	NA	NA	NA	NA	NA
A0A2K5U6I6_C598	NA	NA	NA	NA	NA	NA	NA	NA	NA	NA	NA	NA	NA	NA	25656	NA	NA	38249	NA	NA	NA	NA	NA	NA
A0A2K5U6I6_C66	NA	NA	NA	NA	NA	NA	NA	NA	NA	NA	NA	NA	NA	NA	36309	NA	NA	13895	NA	NA	NA	NA	NA	NA
A0A2K5U6I6_C778	NA	NA	NA	NA	NA	NA	NA	NA	NA	NA	NA	NA	NA	NA	108570	NA	NA	70622	NA	NA	NA	NA	NA	NA
A0A2K5U6I6_C792	NA	NA	NA	NA	NA	NA	NA	NA	NA	NA	NA	NA	NA	NA	26450	NA	NA	49477	NA	NA	NA	NA	NA	NA
A0A2K5U6I6_C803	NA	NA	NA	NA	NA	NA	NA	NA	NA	NA	NA	NA	NA	NA	44012	NA	NA	137650	NA	NA	NA	NA	NA	NA
A0A2K5U6I6_C865	NA	NA	NA	NA	NA	NA	NA	NA	NA	NA	NA	NA	NA	NA	33331	NA	NA	36777	NA	NA	NA	NA	NA	NA
A0A2K5U6I6_C870	NA	NA	NA	NA	NA	NA	NA	NA	NA	NA	NA	NA	NA	NA	33331	NA	NA	36777	NA	NA	NA	NA	NA	NA
A0A2K5U6I6_C923	NA	NA	NA	NA	NA	NA	NA	NA	NA	NA	NA	NA	NA	NA	62854	NA	NA	NA	NA	NA	NA	NA	NA	NA
A0A2K5U6I6_C928	NA	NA	NA	NA	NA	NA	NA	NA	NA	NA	NA	NA	NA	NA	57085	NA	NA	15551	NA	NA	NA	NA	NA	NA
A0A2K5U6I6_C957	NA	NA	NA	NA	NA	NA	NA	NA	NA	NA	NA	NA	NA	NA	30082	NA	NA	28123	NA	NA	NA	NA	NA	NA
A0A2K5U6I6_C971	NA	NA	NA	NA	NA	NA	NA	NA	NA	NA	NA	NA	NA	NA	0	NA	NA	0	NA	NA	NA	NA	NA	NA
A0A2K5U6I6_C987	NA	NA	NA	NA	NA	NA	NA	NA	NA	NA	NA	NA	NA	NA	44761	NA	NA	0	NA	NA	NA	NA	NA	NA
A0A2K5U6J0_C1059	NA	NA	NA	NA	NA	NA	NA	NA	NA	NA	NA	NA	NA	8697.7	11925	NA	NA	NA	NA	NA	NA	NA	NA	NA
A0A2K5U6J0_C1218	NA	NA	NA	NA	NA	NA	NA	NA	NA	NA	NA	NA	NA	0	NA	NA	NA	NA	NA	NA	NA	NA	NA	NA
A0A2K5U6J0_C1627	NA	NA	NA	NA	NA	NA	NA	NA	NA	NA	NA	NA	NA	0	0	NA	NA	NA	NA	NA	0	0	0	NA
A0A2K5U6J0_C2099	NA	NA	NA	NA	NA	NA	NA	NA	NA	NA	NA	NA	NA	NA	NA	NA	NA	NA	NA	NA	NA	NA	0	NA
A0A2K5U6J0_C2186	NA	NA	NA	NA	NA	NA	NA	NA	NA	NA	NA	NA	NA	NA	NA	NA	NA	NA	NA	NA	11054	NA	0	NA
A0A2K5U6J0_C2603	NA	NA	NA	NA	NA	NA	NA	NA	NA	NA	NA	NA	NA	27504	0	NA	NA	NA	NA	NA	NA	NA	17467	NA
A0A2K5U6J0_C277	NA	NA	NA	NA	NA	NA	NA	NA	NA	NA	NA	NA	NA	NA	9541.7	NA	NA	NA	NA	NA	NA	0	NA	NA
A0A2K5U6J0_C2878	NA	NA	NA	NA	NA	NA	NA	NA	NA	NA	NA	NA	NA	9688.4	0	NA	NA	NA	NA	NA	NA	NA	NA	NA
A0A2K5U6J0_C2987	NA	NA	NA	NA	NA	NA	NA	NA	NA	NA	NA	NA	NA	7674.9	0	NA	NA	NA	NA	NA	31296	NA	NA	NA
A0A2K5U6J0_C3077	NA	NA	NA	NA	NA	NA	NA	NA	NA	NA	NA	NA	NA	43489	0	NA	NA	NA	NA	NA	39828	NA	0	NA
A0A2K5U6J0_C447	NA	NA	NA	NA	NA	NA	NA	NA	NA	NA	NA	NA	NA	NA	11386	NA	NA	NA	NA	NA	23005	NA	NA	NA
A0A2K5U6J0_C862	NA	NA	NA	NA	NA	NA	NA	NA	NA	NA	NA	NA	NA	61582	96394	NA	NA	NA	NA	NA	NA	109250	61373	NA
A0A2K5U6J1_C211	NA	17130	22298	20623	18543	NA	21909	15851	NA	NA	13141	NA	NA	NA	NA	NA	NA	NA	NA	15872	0	NA	19534	0
A0A2K5U6J1_C9	NA	15603	12541	15508	10525	NA	NA	21240	NA	NA	22230	NA	NA	NA	NA	NA	NA	NA	NA	11529	15194	NA	NA	NA
A0A2K5U6M8_C1071	NA	NA	NA	NA	NA	NA	18250	NA	NA	NA	NA	NA	NA	NA	NA	NA	NA	9920.4	NA	NA	NA	NA	NA	NA
A0A2K5U6M8_C89	NA	NA	NA	NA	NA	NA	NA	NA	NA	NA	NA	NA	NA	NA	NA	NA	NA	0	NA	NA	NA	NA	NA	NA
A0A2K5U6M9_C1376	NA	NA	NA	NA	NA	NA	NA	NA	NA	NA	NA	NA	NA	0	NA	NA	NA	NA	NA	NA	NA	NA	NA	NA
A0A2K5U6Q4_C174	NA	16295	NA	NA	NA	37979	NA	NA	60182	NA	17892	NA	NA	NA	NA	23898	NA	NA	NA	NA	0	NA	NA	48525
A0A2K5U6Q4_C182	NA	16295	NA	NA	NA	37979	NA	NA	60182	NA	17892	NA	NA	NA	NA	23898	NA	NA	NA	NA	0	NA	NA	48525
A0A2K5U6Q4_C61	NA	32095	NA	NA	NA	31947	NA	NA	26080	NA	18964	NA	NA	NA	NA	20770	NA	NA	NA	NA	0	NA	NA	19317
A0A2K5U6R9_C315	NA	NA	NA	NA	45702	NA	NA	79927	NA	NA	0	11869	NA	NA	NA	NA	NA	19511	44420	NA	65796	NA	108480	0
A0A2K5U6T1_C103	22903	NA	14888	39446	37335	NA	NA	NA	NA	16122	NA	55535	35785	48586	44036	NA	0	50750	44348	80710	NA	15353	46040	NA
A0A2K5U6T1_C111	22903	NA	14888	39446	37335	NA	NA	NA	NA	16122	NA	55535	35785	48586	44036	NA	0	50750	44348	80710	NA	15353	46040	NA
A0A2K5U6T1_C23	NA	NA	NA	NA	NA	NA	NA	NA	NA	NA	NA	4477.1	NA	NA	NA	NA	NA	NA	NA	NA	NA	NA	NA	NA
A0A2K5U6T3_C204	NA	NA	NA	NA	NA	NA	154430	58566	NA	NA	NA	NA	NA	NA	NA	NA	NA	NA	NA	NA	NA	NA	NA	NA
A0A2K5U6T3_C212	NA	NA	NA	NA	NA	NA	154430	58566	NA	NA	NA	NA	NA	NA	NA	NA	NA	NA	NA	NA	NA	NA	NA	NA
A0A2K5U6T3_C23	NA	NA	NA	NA	NA	NA	2963.4	4483.8	NA	NA	NA	NA	NA	NA	NA	NA	NA	NA	NA	NA	NA	NA	NA	NA
A0A2K5U6T3_C91	NA	NA	NA	NA	NA	NA	53305	14704	NA	NA	NA	NA	NA	NA	NA	NA	NA	NA	NA	NA	NA	NA	NA	NA
A0A2K5U6U2_C26	NA	NA	NA	NA	NA	NA	NA	NA	NA	NA	NA	NA	NA	NA	0	NA	NA	NA	NA	NA	NA	NA	NA	NA
A0A2K5U6U8_C286	NA	NA	NA	NA	NA	NA	NA	NA	NA	NA	NA	NA	NA	NA	NA	NA	NA	NA	0	NA	NA	NA	NA	NA
A0A2K5U6U8_C289	NA	NA	NA	NA	NA	NA	NA	NA	NA	NA	NA	NA	NA	NA	NA	NA	NA	NA	0	NA	NA	NA	NA	NA
A0A2K5U6U8_C342	0	19159	0	0	0	0	NA	NA	NA	NA	NA	NA	NA	0	0	NA	NA	34376	NA	NA	NA	NA	NA	NA
A0A2K5U710_C756	NA	NA	NA	NA	NA	NA	NA	NA	NA	NA	NA	NA	NA	NA	0	NA	NA	NA	NA	NA	NA	NA	NA	NA
A0A2K5U716_C126	NA	NA	NA	NA	8424.5	NA	NA	NA	NA	NA	NA	NA	NA	NA	NA	NA	NA	NA	NA	NA	NA	NA	NA	NA
A0A2K5U716_C132	NA	NA	NA	NA	8424.5	NA	NA	NA	NA	NA	NA	NA	NA	NA	NA	NA	NA	NA	NA	NA	NA	NA	NA	NA
A0A2K5U716_C154	54254	139060	205480	151760	132410	202920	363890	168260	149200	147680	164650	159050	150170	200690	232890	209760	271410	161920	106470	267850	246220	291150	173690	134790
A0A2K5U716_C164	36919	66883	36507	56799	36653	34968	268650	68266	68917	62281	61933	68273	99182	43485	110780	90775	80841	114770	81296	43884	64213	56657	90471	125440
A0A2K5U716_C170	5314.4	66883	34006	56799	21532	34968	0	23011	25874	62281	17036	0	11276	43485	0	90775	80841	114770	0	43884	0	18211	66331	125440
A0A2K5U716_C173	10842	66883	34006	56799	6758.2	34968	0	37727	0	62281	0	15895	11276	43485	29721	90775	80841	114770	0	43884	26897	0	54178	125440
A0A2K5U716_C179	63739	48953	26453	22648	78263	NA	31073	NA	32630	64045	NA	31598	82153	49326	44460	89693	NA	NA	90672	30586	50465	20661	28980	61936
A0A2K5U716_C296	11661	5904	12701	12687	16696	17429	109600	41136	19582	32168	21186	8120.4	9630.1	2832.5	19903	17500	4507	7865.8	4379.9	0	5012.7	5551.1	NA	6438.9
A0A2K5U733_C519	NA	NA	0	NA	NA	NA	NA	NA	NA	NA	NA	NA	23623	NA	NA	NA	NA	25737	0	NA	NA	NA	NA	NA
A0A2K5U733_C734	NA	NA	NA	NA	NA	NA	NA	NA	NA	NA	NA	0	0	NA	NA	36961	NA	0	NA	NA	NA	NA	NA	NA
A0A2K5U733_C751	0	10310	7636.3	8783.5	0	0	129580	7857.7	8735.6	0	10761	7351	4056.3	16655	4102.9	16364	20116	19345	14423	7311	18335	0	8028.1	8155.2
A0A2K5U739_C178	NA	NA	NA	NA	14867	NA	NA	NA	NA	NA	NA	0	NA	NA	NA	NA	NA	0	NA	NA	NA	NA	NA	NA
A0A2K5U739_C231	14822	20418	27954	10525	0	27965	NA	22985	21247	NA	17818	0	0	NA	NA	NA	20534	10500	21484	23465	39828	0	39956	12369
A0A2K5U739_C326	43574	43948	45166	25014	39348	43481	194180	44289	18235	NA	47108	13813	95510	0	98392	54126	28451	0	21953	34406	53367	53839	34837	62469
A0A2K5U739_C428	NA	0	16687	20565	0	NA	NA	0	10752	NA	21057	5602.3	0	NA	0	0	0	33246	NA	0	0	0	0	0
A0A2K5U739_C434	NA	0	16687	20565	NA	NA	NA	0	10752	NA	21057	NA	0	NA	0	0	0	33246	NA	0	0	0	0	0
A0A2K5U739_C525	NA	NA	NA	NA	NA	NA	0	NA	NA	NA	NA	NA	NA	NA	NA	NA	NA	NA	NA	8392.2	NA	NA	5060.9	6212.7
A0A2K5U739_C537	NA	NA	NA	NA	NA	NA	0	NA	NA	NA	NA	NA	NA	NA	NA	NA	NA	NA	NA	8392.2	NA	NA	5060.9	6212.7
A0A2K5U739_C604	NA	NA	NA	NA	NA	NA	NA	0	NA	NA	NA	NA	NA	NA	NA	NA	NA	NA	NA	NA	NA	NA	NA	NA
A0A2K5U739_C700	NA	10232	0	NA	NA	0	NA	14411	NA	NA	NA	0	NA	NA	NA	NA	0	NA	NA	0	0	0	NA	NA
A0A2K5U739_C903	NA	NA	NA	NA	NA	NA	NA	NA	NA	NA	NA	NA	0	NA	NA	NA	NA	NA	NA	0	NA	NA	NA	NA
A0A2K5U748_C81	NA	NA	NA	NA	NA	NA	NA	NA	NA	NA	NA	NA	NA	NA	NA	NA	0	0	NA	NA	NA	NA	NA	NA
A0A2K5U751_C278	NA	NA	0	6256.8	NA	NA	27959	3533.4	0	NA	NA	NA	0	NA	NA	0	NA	2946	NA	NA	NA	NA	12815	NA
A0A2K5U754_C135	NA	NA	0	NA	NA	NA	NA	NA	NA	NA	NA	NA	NA	NA	NA	NA	NA	NA	NA	NA	NA	NA	NA	NA
A0A2K5U755_C314	NA	0	NA	NA	NA	NA	47562	NA	NA	NA	NA	NA	NA	NA	NA	NA	NA	NA	NA	NA	NA	NA	NA	NA
A0A2K5U757_C176	NA	NA	NA	NA	NA	NA	NA	NA	NA	5329.9	NA	NA	NA	NA	NA	NA	NA	NA	NA	NA	NA	NA	NA	NA
A0A2K5U757_C396	NA	NA	NA	NA	NA	NA	NA	NA	NA	0	NA	NA	NA	NA	NA	NA	NA	NA	NA	NA	NA	NA	NA	NA
A0A2K5U757_C402	NA	NA	NA	NA	NA	NA	NA	NA	NA	0	NA	NA	NA	NA	NA	NA	NA	NA	NA	NA	NA	NA	NA	NA
A0A2K5U769_C375	NA	NA	NA	NA	NA	NA	NA	NA	0	NA	NA	NA	NA	NA	NA	NA	NA	NA	NA	NA	NA	NA	NA	NA
A0A2K5U769_C521	NA	NA	NA	NA	NA	NA	0	NA	NA	NA	NA	24058	NA	NA	NA	NA	0	NA	NA	NA	NA	NA	NA	NA
A0A2K5U781_C202	NA	NA	NA	NA	NA	NA	NA	NA	NA	0	NA	NA	NA	NA	NA	NA	NA	NA	NA	NA	NA	NA	NA	NA
A0A2K5U781_C205	NA	NA	NA	NA	NA	NA	NA	NA	NA	0	NA	NA	NA	NA	NA	NA	NA	NA	NA	NA	NA	NA	NA	NA
A0A2K5U781_C29	7099.4	NA	NA	NA	NA	NA	0	NA	NA	NA	NA	NA	NA	12615	NA	NA	NA	0	13447	NA	10344	17128	15977	NA
A0A2K5U7D0_C79	NA	0	NA	NA	15579	13913	NA	NA	NA	NA	NA	10505	5946.9	0	NA	9422.2	NA	26770	NA	9807.2	NA	9810.9	18714	NA
A0A2K5U7E7_C217	NA	NA	NA	NA	0	0	75690	NA	NA	0	NA	NA	NA	0	0	NA	NA	24345	NA	0	NA	NA	NA	0
A0A2K5U7H2_C9	0	5655.4	2796.3	8652.8	8789.4	8667.4	16652	3321.5	0	4111.3	9962	6768.2	NA	11043	NA	0	15246	17195	4147	14855	0	0	14694	18506
A0A2K5U7H5_C114	8734.6	NA	NA	NA	NA	NA	NA	NA	NA	NA	15443	NA	15501	0	NA	0	NA	NA	NA	NA	NA	NA	NA	NA
A0A2K5U7H5_C128	0	NA	0	NA	NA	NA	0	NA	NA	NA	NA	NA	NA	0	NA	NA	NA	NA	NA	NA	NA	NA	NA	14223
A0A2K5U7I5_C238	NA	NA	NA	NA	NA	NA	NA	NA	NA	NA	NA	NA	NA	NA	NA	NA	NA	NA	0	NA	0	NA	NA	NA
A0A2K5U7K6_C131	10480	NA	NA	0	0	NA	NA	NA	NA	NA	NA	14709	NA	0	NA	NA	0	NA	NA	NA	NA	NA	NA	NA
A0A2K5U7K6_C229	11352	24718	NA	17316	20339	NA	NA	3128.4	0	NA	29838	8104.3	0	NA	10138	NA	10702	NA	NA	NA	31867	51760	11516	NA
A0A2K5U7N1_C137	0	NA	NA	NA	NA	NA	NA	NA	NA	NA	0	NA	NA	NA	NA	NA	NA	NA	NA	NA	NA	NA	NA	NA
A0A2K5U7N3_C240	0	NA	NA	0	NA	NA	NA	NA	NA	NA	NA	NA	NA	0	NA	NA	NA	NA	NA	NA	NA	NA	NA	NA
A0A2K5U7N9_C544	NA	NA	NA	NA	0	15411	NA	NA	NA	0	NA	NA	NA	NA	0	0	NA	0	NA	NA	NA	0	0	NA
A0A2K5U7N9_C549	NA	NA	NA	NA	NA	NA	NA	NA	NA	NA	NA	NA	NA	NA	NA	NA	NA	NA	12691	NA	NA	NA	NA	NA
A0A2K5U7P8_C169	NA	NA	NA	NA	NA	NA	NA	NA	NA	NA	NA	NA	NA	NA	0	NA	NA	NA	NA	NA	NA	NA	NA	NA
A0A2K5U7Q0_C546	NA	0	8696.5	0	13237	30912	NA	26503	22677	18707	78874	NA	12798	NA	NA	30357	NA	NA	26166	NA	NA	NA	35301	62711
A0A2K5U7Q0_C584	8516.2	NA	NA	NA	NA	NA	NA	NA	NA	NA	NA	NA	NA	NA	NA	NA	NA	NA	NA	NA	NA	NA	NA	NA
A0A2K5U7Q0_C88	NA	NA	NA	NA	11148	NA	84992	NA	NA	NA	NA	NA	NA	NA	NA	NA	NA	NA	NA	NA	NA	NA	NA	NA
A0A2K5U7S0_C127	22394	0	NA	18998	15004	NA	NA	21862	26372	11169	0	0	0	20230	0	0	NA	24505	NA	NA	20201	16070	22439	0
A0A2K5U7S0_C75	NA	NA	NA	NA	NA	NA	NA	NA	NA	NA	NA	NA	NA	NA	13067	NA	NA	NA	NA	NA	NA	NA	NA	NA
A0A2K5U7W3_C421	NA	NA	NA	23131	NA	NA	NA	NA	NA	NA	NA	NA	NA	0	NA	0	NA	NA	NA	NA	NA	NA	NA	0
A0A2K5U7W3_C806	NA	NA	NA	NA	0	NA	NA	NA	NA	NA	0	NA	NA	NA	NA	NA	NA	0	NA	NA	NA	NA	NA	NA
A0A2K5U7X9_C375	NA	NA	NA	NA	4897.2	NA	NA	NA	NA	NA	NA	NA	NA	NA	NA	NA	NA	NA	NA	NA	NA	NA	NA	NA
A0A2K5U7X9_C379	NA	NA	NA	NA	4897.2	NA	NA	NA	NA	NA	NA	NA	NA	NA	NA	NA	NA	NA	NA	NA	NA	NA	NA	NA
A0A2K5U7Z0_C1608	NA	NA	NA	NA	NA	0	NA	NA	NA	NA	NA	NA	0	NA	NA	9434.3	0	15309	NA	NA	NA	NA	0	NA
A0A2K5U7Z0_C1848	NA	NA	NA	NA	NA	NA	NA	NA	NA	NA	NA	NA	NA	NA	0	NA	0	0	NA	0	NA	NA	NA	NA
A0A2K5U7Z0_C2047	0	NA	NA	NA	NA	NA	NA	NA	NA	NA	0	NA	NA	NA	NA	NA	NA	NA	NA	NA	NA	NA	NA	NA
A0A2K5U800_C200	43703	NA	34405	43717	22265	39170	NA	NA	56019	38855	NA	26747	45307	NA	56065	60783	59190	70259	42361	27749	51419	68439	72656	96015
A0A2K5U800_C257	48036	NA	49260	46612	29497	55274	NA	NA	41025	6687.6	20813	40599	99743	72846	72440	76950	49855	105830	76411	98105	40652	54844	59687	76084
A0A2K5U800_C448	5009.3	NA	3927.4	5338.3	11506	8122.6	NA	NA	5264.2	10852	15851	7860.1	9796.5	NA	11924	9330.4	46974	11683	11808	10810	51263	13149	13341	32948
A0A2K5U800_C712	NA	NA	NA	NA	0	NA	NA	NA	NA	NA	NA	NA	NA	17557	NA	NA	NA	NA	NA	NA	NA	NA	NA	NA
A0A2K5U800_C713	NA	NA	NA	NA	0	NA	NA	NA	NA	NA	NA	NA	NA	17557	NA	NA	NA	NA	NA	NA	NA	NA	NA	NA
A0A2K5U834_C124	NA	NA	NA	NA	NA	NA	NA	NA	NA	NA	NA	NA	NA	NA	NA	NA	0	NA	NA	NA	NA	NA	NA	NA
A0A2K5U839_C344	17340	27868	48731	74197	97686	87053	0	54471	42325	51209	69364	43277	94511	133610	221650	160240	66287	125670	71551	35021	177110	142640	NA	228440
A0A2K5U839_C349	17340	27868	48731	74197	97686	87053	62891	54471	42325	51209	69364	43277	94511	133610	221650	160240	66287	125670	71551	35021	177110	142640	NA	228440
A0A2K5U839_C364	NA	0	NA	0	NA	NA	69493	18221	0	0	0	7092.7	NA	0	29961	6255.5	0	16114	NA	8068.6	0	19846	NA	NA
A0A2K5U839_C446	183760	109730	209400	199720	282810	290330	851000	103790	244060	151990	95006	108050	485800	273050	46095	230030	462840	482130	489130	155470	583150	43879	542870	505550
A0A2K5U839_C470	NA	0	NA	0	0	37016	95382	0	0	NA	41053	0	NA	NA	12601	27440	NA	15705	0	NA	0	24880	NA	55632
A0A2K5U839_C560	NA	NA	NA	NA	NA	NA	0	0	0	0	NA	NA	NA	NA	NA	58138	NA	NA	NA	NA	NA	NA	NA	NA
A0A2K5U839_C580	20178	13736	21250	15485	90895	55246	30857	54117	NA	0	51261	18933	18270	0	0	150470	0	135730	76647	52103	38770	36722	31174	NA
A0A2K5U839_C613	102710	NA	0	NA	36347	21155	36300	NA	NA	NA	38110	55657	NA	25584	NA	16612	44741	81574	0	NA	25488	NA	NA	25080
A0A2K5U839_C635	19500	73440	14238	18703	49561	47728	46221	111280	40815	12929	100430	78540	63519	84033	68060	124540	82930	64945	129110	31184	114450	129630	120470	149910
A0A2K5U889_C61	3310.8	NA	NA	0	1760	3029.4	NA	NA	NA	NA	NA	NA	NA	NA	NA	3497.2	0	0	NA	NA	NA	NA	0	NA
A0A2K5U8A8_C184	NA	NA	NA	NA	NA	NA	37887	NA	NA	NA	NA	NA	NA	NA	NA	NA	27955	NA	NA	0	NA	0	NA	0
A0A2K5U8A8_C19	NA	NA	NA	NA	NA	NA	50364	NA	NA	NA	NA	NA	NA	NA	NA	NA	18032	NA	NA	70446	NA	22038	NA	9235.8
A0A2K5U8A8_C199	NA	NA	NA	NA	NA	NA	295250	NA	NA	NA	NA	NA	NA	NA	NA	NA	136160	NA	NA	59166	NA	52968	NA	100280
A0A2K5U8A8_C220	NA	NA	NA	NA	NA	NA	97435	NA	NA	NA	NA	NA	NA	NA	NA	NA	NA	NA	NA	0	NA	36183	NA	NA
A0A2K5U8A8_C27	NA	NA	NA	NA	NA	NA	31957	NA	NA	NA	NA	NA	NA	NA	NA	NA	10074	NA	NA	13900	NA	NA	NA	15121
A0A2K5U8A8_C53	NA	NA	NA	NA	NA	NA	204610	NA	NA	NA	NA	NA	NA	NA	NA	NA	91395	NA	NA	87902	NA	93008	NA	91400
A0A2K5U8B0_C399	NA	NA	NA	15391	0	NA	73828	NA	NA	13699	NA	NA	29775	19836	23063	0	35349	34260	15222	NA	22145	NA	NA	24003
A0A2K5U8B5_C77	NA	NA	NA	NA	NA	NA	NA	NA	NA	NA	NA	0	NA	NA	NA	NA	NA	NA	NA	NA	NA	NA	NA	0
A0A2K5U8C2_C229	0	NA	NA	NA	NA	NA	NA	NA	NA	NA	NA	NA	NA	NA	NA	NA	NA	NA	NA	NA	NA	NA	NA	NA
A0A2K5U8E3_C1056	NA	NA	14593	NA	NA	NA	NA	NA	NA	NA	NA	NA	NA	0	0	25453	NA	0	NA	0	NA	0	NA	0
A0A2K5U8E3_C111	NA	NA	0	NA	NA	NA	NA	NA	NA	0	NA	NA	8322.1	9431.2	8140	25786	0	8859.4	9212.4	12560	10296	10623	11191	12654
A0A2K5U8E3_C2276	NA	NA	NA	NA	NA	NA	NA	NA	NA	NA	NA	NA	NA	NA	NA	0	NA	NA	0	NA	0	0	NA	0
A0A2K5U8E3_C2494	NA	NA	NA	NA	NA	NA	NA	NA	NA	NA	NA	NA	NA	NA	NA	NA	17928	NA	NA	NA	NA	NA	21287	0
A0A2K5U8E3_C2525	NA	NA	NA	NA	NA	NA	NA	NA	NA	NA	NA	NA	NA	NA	4175.1	NA	NA	NA	NA	NA	NA	NA	NA	NA
A0A2K5U8E3_C319	NA	NA	NA	NA	NA	NA	NA	NA	NA	NA	NA	NA	NA	1355.5	NA	NA	NA	NA	NA	NA	NA	NA	NA	NA
A0A2K5U8E3_C361	0	NA	0	NA	NA	NA	NA	NA	NA	1286.9	NA	NA	2484.9	2140.6	1899.4	1866.7	0	2800	2628.6	3425.7	3314	2771.4	2646.8	2572.7
A0A2K5U8E3_C81	10630	NA	NA	NA	NA	NA	NA	NA	NA	0	NA	NA	NA	0	NA	NA	NA	NA	14978	0	14252	NA	NA	NA
A0A2K5U8F2_C298	19539	0	NA	20472	NA	NA	NA	NA	NA	0	NA	31409	NA	36517	NA	NA	NA	NA	NA	NA	NA	NA	NA	NA
A0A2K5U8F2_C354	NA	NA	NA	0	NA	NA	NA	NA	NA	NA	NA	NA	NA	NA	NA	NA	NA	NA	NA	NA	NA	NA	NA	NA
A0A2K5U8F3_C128	NA	NA	NA	NA	NA	NA	NA	NA	NA	NA	4461.9	NA	NA	NA	NA	NA	NA	NA	NA	NA	8543.8	NA	NA	NA
A0A2K5U8F3_C235	NA	NA	30293	0	0	0	69592	0	NA	NA	17957	7078	19709	0	0	18264	NA	0	NA	NA	22915	NA	0	0
A0A2K5U8F3_C413	42891	NA	37069	30251	64752	9669.8	178880	29172	34959	49289	71688	64167	74301	64278	83487	NA	NA	44573	59383	32201	67387	110670	0	21292
A0A2K5U8F3_C445	14314	10912	12281	26597	26430	15075	47668	14947	23587	20612	22129	NA	28893	23364	31903	32112	23309	32650	15361	15722	15879	18004	33629	32746
A0A2K5U8F3_C458	NA	NA	NA	NA	NA	NA	NA	NA	NA	NA	NA	NA	NA	NA	NA	0	NA	NA	NA	NA	NA	NA	NA	NA
A0A2K5U8F8_C111	NA	NA	NA	6301.1	0	0	NA	6872	0	NA	0	0	NA	NA	NA	NA	NA	NA	NA	NA	NA	NA	NA	NA
A0A2K5U8F8_C2168	NA	NA	NA	NA	NA	0	NA	NA	NA	NA	NA	NA	NA	NA	NA	NA	NA	NA	NA	NA	NA	NA	NA	NA
A0A2K5U8F8_C2386	NA	NA	NA	NA	11748	NA	NA	NA	NA	NA	NA	NA	NA	NA	NA	NA	NA	NA	NA	NA	NA	NA	NA	NA
A0A2K5U8F8_C2417	NA	NA	NA	NA	NA	NA	34094	NA	NA	NA	NA	NA	NA	NA	NA	NA	NA	NA	NA	NA	NA	NA	NA	NA
A0A2K5U8F8_C81	NA	NA	NA	0	NA	NA	30241	NA	NA	NA	NA	NA	NA	NA	NA	NA	NA	NA	NA	NA	NA	NA	NA	NA
A0A2K5U8F8_C948	NA	NA	NA	0	0	NA	27778	NA	NA	NA	0	0	NA	NA	NA	NA	NA	NA	NA	NA	NA	NA	NA	NA
A0A2K5U8H0_C22	NA	NA	NA	9472.1	NA	NA	NA	NA	NA	NA	NA	NA	0	NA	NA	NA	21972	0	21614	0	NA	NA	NA	NA
A0A2K5U8H0_C231	NA	NA	NA	34887	NA	NA	NA	NA	NA	NA	NA	NA	17139	NA	NA	NA	71481	47840	43302	62098	NA	NA	NA	NA
A0A2K5U8H0_C242	NA	NA	NA	21395	NA	NA	NA	NA	NA	NA	NA	NA	20490	NA	NA	NA	55655	30669	20253	0	NA	NA	NA	NA
A0A2K5U8H0_C273	NA	NA	NA	52966	NA	NA	NA	NA	NA	NA	NA	NA	NA	NA	NA	NA	126250	0	0	0	NA	NA	NA	NA
A0A2K5U8H0_C285	NA	NA	NA	15991	NA	NA	NA	NA	NA	NA	NA	NA	47421	NA	NA	NA	68123	71837	35070	NA	NA	NA	NA	NA
A0A2K5U8H6_C151	NA	NA	NA	NA	0	NA	NA	NA	NA	NA	NA	NA	NA	NA	NA	NA	NA	NA	NA	NA	NA	NA	NA	NA
A0A2K5U8H6_C177	NA	NA	0	NA	NA	NA	NA	NA	NA	NA	0	0	NA	NA	NA	NA	NA	NA	NA	NA	NA	NA	NA	NA
A0A2K5U8H6_C192	27668	0	0	6319.4	5708	10791	NA	0	NA	9341.1	8256.9	NA	0	11056	11333	7431.3	12293	7651.2	0	14223	11074	0	0	38874
A0A2K5U8H6_C256	NA	NA	NA	NA	0	NA	NA	NA	0	0	NA	NA	NA	0	4677.8	0	NA	0	NA	NA	3958.3	NA	4540.7	0
A0A2K5U8H6_C43	23639	NA	NA	31999	17216	0	84207	NA	43152	19208	14149	0	22664	32247	38638	35994	74526	61740	28120	79439	0	15253	30721	46348
A0A2K5U8H6_C76	0	7086.9	9469.7	17921	19912	18773	NA	0	NA	NA	NA	11477	19439	0	0	37110	23071	0	14781	NA	22068	24651	29575	0
A0A2K5U8H8_C107	NA	NA	NA	NA	NA	NA	112450	0	48459	NA	NA	NA	NA	NA	NA	NA	NA	NA	NA	NA	NA	NA	NA	NA
A0A2K5U8H8_C188	12473	11204	33984	NA	10670	11262	23651	NA	30893	25058	11473	35198	NA	28030	70691	22872	NA	NA	NA	NA	46445	20431	57709	95183
A0A2K5U8H8_C199	9644	16059	NA	NA	NA	NA	NA	0	12792	5602.1	NA	NA	NA	16093	44415	23439	NA	NA	NA	NA	0	0	0	29897
A0A2K5U8H8_C230	21618	16801	NA	NA	NA	48730	NA	24263	0	0	0	0	NA	0	0	49640	NA	NA	NA	NA	NA	NA	NA	0
A0A2K5U8H8_C242	NA	31295	NA	NA	26881	18850	65151	28588	28258	23541	32935	14915	NA	15649	28119	74902	NA	NA	NA	NA	93157	37146	39918	46080
A0A2K5U8I0_C119	NA	NA	NA	NA	NA	NA	NA	NA	NA	NA	NA	NA	NA	NA	NA	NA	NA	23867	NA	NA	NA	NA	NA	NA
A0A2K5U8I0_C274	NA	NA	NA	NA	NA	0	208040	NA	NA	NA	NA	NA	NA	NA	NA	NA	NA	NA	NA	NA	NA	0	NA	38403
A0A2K5U8I0_C98	NA	NA	NA	0	NA	NA	NA	NA	NA	NA	NA	NA	NA	NA	NA	NA	NA	NA	NA	NA	NA	NA	NA	NA
A0A2K5U8N9_C27	NA	NA	NA	NA	NA	NA	NA	NA	NA	NA	NA	NA	NA	NA	NA	NA	NA	NA	NA	NA	NA	41907	NA	NA
A0A2K5U8T1_C261	0	NA	9376.7	14609	31765	NA	0	0	NA	NA	20185	0	0	16928	NA	NA	0	0	0	25785	0	NA	22809	35222
A0A2K5U8T1_C273	NA	NA	NA	NA	NA	NA	NA	NA	NA	NA	NA	NA	NA	NA	53562	NA	NA	NA	NA	NA	NA	NA	NA	NA
A0A2K5U8T1_C284	NA	NA	16735	46569	18798	38969	59053	113160	72304	29082	62881	98497	50937	65839	84232	14544	20943	159270	40486	48496	36110	60644	116600	36780
A0A2K5U8T1_C408	24621	NA	31646	52276	83708	0	0	31687	52289	37126	28396	63076	0	55830	95768	0	31437	75994	60915	59830	65763	83753	59301	0
A0A2K5U8W4_C22	NA	NA	NA	NA	NA	NA	NA	NA	NA	NA	NA	NA	NA	NA	NA	NA	NA	NA	NA	NA	38252	0	NA	NA
A0A2K5U8W4_C96	NA	NA	NA	NA	NA	NA	NA	NA	NA	NA	NA	NA	NA	NA	NA	NA	NA	NA	NA	NA	25486	21073	NA	NA
A0A2K5U8Y7_C303	4139.2	6948.6	6925.8	10777	11248	3533.9	35870	9582.1	15217	4792.7	6752.4	7004.1	9880.8	5941	0	6318.1	9983.2	4843.9	NA	4794.8	16713	12741	7650.7	7168.8
A0A2K5U8Y9_C2373	NA	26422	NA	NA	NA	NA	NA	0	35629	NA	121290	NA	NA	31395	NA	NA	NA	35085	NA	NA	NA	NA	NA	NA
A0A2K5U8Z3_C268	NA	NA	NA	NA	NA	NA	NA	0	NA	NA	NA	0	NA	NA	NA	NA	NA	NA	NA	NA	NA	NA	NA	NA
A0A2K5U945_C491	NA	NA	NA	NA	NA	NA	NA	NA	NA	NA	NA	NA	NA	NA	NA	NA	NA	NA	NA	NA	NA	NA	0	NA
A0A2K5U945_C495	NA	NA	NA	NA	NA	NA	NA	NA	NA	NA	NA	NA	NA	NA	NA	NA	NA	NA	NA	NA	NA	NA	0	NA
A0A2K5U955_C1067	NA	NA	NA	NA	NA	NA	0	NA	NA	NA	NA	NA	NA	NA	NA	NA	NA	NA	NA	NA	NA	NA	NA	NA
A0A2K5U955_C1203	6288.8	0	NA	5809.5	NA	12173	74210	17962	NA	NA	NA	17240	0	11071	0	5102	19082	10708	35227	16514	NA	10302	26901	32308
A0A2K5U955_C1552	19943	86994	42004	51840	NA	63864	90903	55455	56351	100850	45808	37837	49379	154920	133000	119420	47868	185710	75690	145340	NA	175190	173060	79138
A0A2K5U955_C178	30505	97704	75073	NA	NA	20165	NA	112670	83935	96402	69099	73444	27780	170380	77031	38539	53757	172230	50146	50093	NA	NA	173760	42099
A0A2K5U955_C1894	NA	NA	NA	NA	NA	NA	NA	NA	NA	NA	NA	NA	NA	NA	NA	NA	11434	NA	NA	NA	NA	NA	NA	NA
A0A2K5U955_C1932	0	NA	18357	NA	NA	29795	154920	NA	70484	0	26897	NA	NA	NA	NA	40652	0	NA	NA	0	NA	NA	NA	0
A0A2K5U955_C1955	NA	0	0	0	NA	NA	NA	12696	0	0	0	NA	NA	NA	19393	0	0	0	0	0	NA	17461	0	0
A0A2K5U955_C2057	NA	NA	NA	NA	NA	NA	0	NA	NA	NA	NA	NA	NA	NA	NA	NA	NA	NA	0	NA	NA	NA	6490.8	NA
A0A2K5U955_C26	NA	NA	NA	NA	NA	NA	0	NA	NA	NA	NA	NA	NA	NA	NA	NA	NA	NA	NA	13116	NA	NA	NA	NA
A0A2K5U955_C423	NA	NA	NA	20799	NA	NA	NA	NA	NA	NA	NA	NA	NA	NA	NA	NA	NA	NA	NA	NA	NA	NA	NA	NA
A0A2K5U955_C606	10509	0	15935	12061	NA	0	0	0	0	0	0	0	31229	0	0	0	13886	0	0	40821	NA	54581	28871	39199
A0A2K5U955_C669	NA	27688	NA	NA	NA	16122	41968	40101	NA	NA	33439	NA	NA	NA	0	NA	NA	NA	17261	8815.7	NA	24508	53974	0
A0A2K5U955_C76	NA	NA	NA	NA	NA	NA	NA	NA	NA	NA	12026	NA	NA	NA	14800	NA	NA	9883.6	NA	NA	NA	10789	NA	NA
A0A2K5U980_C1176	NA	NA	NA	NA	44137	NA	NA	NA	NA	NA	NA	NA	NA	NA	NA	NA	NA	NA	NA	NA	203610	NA	NA	NA
A0A2K5U980_C1556	NA	NA	NA	NA	0	NA	NA	NA	NA	NA	NA	NA	NA	NA	NA	NA	NA	NA	NA	NA	NA	NA	NA	NA
A0A2K5U980_C1579	NA	NA	NA	NA	0	NA	NA	NA	NA	NA	NA	NA	NA	NA	NA	NA	NA	NA	NA	NA	0	NA	NA	NA
A0A2K5U980_C178	NA	NA	NA	NA	36780	NA	NA	NA	NA	NA	NA	NA	NA	NA	NA	NA	NA	NA	NA	NA	86967	NA	NA	NA
A0A2K5U980_C277	NA	NA	NA	NA	NA	NA	NA	NA	NA	NA	NA	NA	NA	NA	NA	NA	NA	NA	NA	NA	31551	NA	NA	NA
A0A2K5U980_C827	NA	NA	NA	NA	6723.4	NA	NA	NA	NA	NA	NA	NA	NA	NA	NA	NA	NA	NA	NA	NA	0	NA	NA	NA
A0A2K5U997_C97	NA	NA	NA	NA	NA	NA	NA	NA	NA	NA	NA	NA	NA	NA	NA	NA	NA	NA	18644	NA	NA	NA	NA	NA
A0A2K5U9G9_C121	35556	28320	27430	31649	41875	57264	0	33353	NA	22452	66520	40826	NA	95860	100250	34935	NA	82100	35467	18318	103960	91046	49004	NA
A0A2K5U9G9_C260	36134	12861	21718	25172	40455	79834	66391	90894	63756	54418	89872	17134	97867	101580	110170	52123	49462	65718	36548	38873	82406	19811	101420	84954
A0A2K5U9G9_C334	NA	NA	NA	NA	0	NA	0	8694	0	NA	9028.3	0	8208.5	0	0	6781.5	10420	0	NA	15306	0	15007	19264	NA
A0A2K5U9G9_C397	0	0	0	0	39969	0	41410	10971	23284	43345	41250	0	0	0	36400	0	NA	0	NA	0	0	35833	0	34394
A0A2K5U9G9_C61	26503	21151	6816.3	19228	22214	26965	NA	27084	20727	16479	0	34886	11816	9414.5	11712	30823	NA	64009	0	8042.5	40779	0	NA	NA
A0A2K5U9G9_C80	46815	41061	0	56715	19963	59170	NA	0	104980	53621	0	10751	138710	0	60430	110230	209800	59695	66297	7163.7	125200	90922	52942	140930
A0A2K5U9G9_C89	23988	96854	44745	64654	50857	61292	NA	68284	100090	92721	89955	43411	82472	70008	26420	130340	104080	82065	53661	75552	73228	76413	37753	62050
A0A2K5U9H3_C4	NA	NA	NA	NA	0	NA	NA	NA	NA	NA	NA	NA	NA	NA	NA	NA	NA	NA	NA	NA	NA	NA	NA	NA
A0A2K5U9H3_C500	NA	NA	NA	NA	NA	NA	45743	NA	NA	NA	NA	NA	NA	NA	NA	NA	10750	NA	NA	NA	NA	NA	NA	NA
A0A2K5U9J0_C137	NA	NA	NA	NA	NA	NA	NA	NA	NA	NA	NA	NA	6017.4	NA	NA	NA	NA	NA	NA	NA	NA	NA	NA	NA
A0A2K5U9J4_C2135	NA	NA	NA	NA	NA	NA	NA	NA	NA	NA	NA	NA	NA	NA	NA	NA	NA	NA	NA	NA	NA	NA	NA	27846
A0A2K5U9J4_C2546	NA	NA	NA	NA	NA	NA	NA	NA	NA	NA	NA	NA	NA	NA	NA	NA	NA	NA	NA	NA	NA	NA	NA	0
A0A2K5U9J4_C3665	NA	NA	NA	NA	NA	NA	NA	NA	NA	NA	NA	NA	NA	NA	NA	NA	NA	NA	NA	NA	NA	NA	NA	21827
A0A2K5U9J8_C88	NA	NA	NA	NA	0	NA	NA	NA	NA	NA	NA	NA	NA	NA	NA	NA	NA	NA	NA	NA	NA	NA	NA	NA
A0A2K5U9M6_C233	NA	NA	NA	NA	NA	NA	NA	NA	NA	NA	NA	NA	0	NA	NA	NA	NA	NA	NA	NA	NA	NA	NA	NA
A0A2K5U9N2_C42	6999.5	16354	24066	12690	11226	38119	49104	6194.7	27208	64320	66602	11936	16607	20079	41270	50710	52732	54592	35549	0	6664.8	15041	35403	71914
A0A2K5U9N2_C66	18708	0	NA	15054	25954	14872	151080	15507	38401	17755	15903	12372	31064	18428	31782	26703	0	31259	38578	11300	38485	46045	21856	32600
A0A2K5U9N2_C71	NA	0	15453	0	0	42307	151080	0	21016	0	13514	12372	14305	6753.2	13141	0	0	0	18661	0	19376	25213	0	31619
A0A2K5U9S6_C100	NA	0	NA	NA	NA	NA	NA	NA	NA	NA	NA	9095	NA	0	NA	NA	NA	NA	NA	NA	NA	NA	NA	NA
A0A2K5U9S6_C118	6582.6	14907	NA	NA	NA	NA	70720	18910	18751	19164	NA	17028	NA	13247	NA	NA	NA	NA	NA	8357.8	NA	NA	NA	NA
A0A2K5U9T6_C458	NA	NA	NA	NA	NA	NA	0	NA	NA	NA	NA	NA	NA	NA	NA	NA	NA	NA	NA	NA	NA	NA	NA	NA
A0A2K5U9T6_C91	37559	40249	106870	73740	35026	29133	31934	4885.1	60759	25838	34610	37335	66099	38863	15125	3045.9	42593	40285	0	52751	39689	65501	38362	47357
A0A2K5U9V7_C439	NA	NA	NA	4865.7	NA	NA	NA	NA	NA	NA	NA	NA	NA	NA	NA	NA	NA	NA	NA	NA	NA	NA	NA	NA
A0A2K5U9W7_C132	NA	NA	NA	28529	0	28808	NA	22738	22025	NA	67935	44430	NA	64542	0	NA	NA	84833	0	0	54210	NA	42425	44302
A0A2K5U9W7_C193	4968.5	58499	21591	0	79771	0	NA	85333	77465	25615	74157	NA	NA	NA	0	NA	53829	NA	0	15952	NA	78375	NA	NA
A0A2K5U9W7_C197	4968.5	58499	21591	6072.1	79771	0	NA	85333	77465	25615	74157	NA	NA	NA	0	0	53829	NA	0	NA	NA	78375	NA	NA
A0A2K5U9W7_C232	NA	NA	NA	NA	5327.7	NA	NA	NA	NA	NA	NA	NA	NA	NA	NA	NA	NA	NA	NA	NA	NA	NA	NA	NA
A0A2K5U9W7_C41	17751	18334	19586	21756	24379	22661	0	33475	0	38554	41227	16712	36870	37233	42259	35321	31805	43766	52441	34749	0	49386	50581	50939
A0A2K5U9W7_C91	0	15167	0	9676.9	8380.2	15064	107420	12481	0	0	21905	11826	0	0	0	NA	18432	0	0	0	0	0	0	32154
A0A2K5U9X0_C10	NA	NA	NA	NA	NA	15248	29958	NA	0	NA	NA	NA	NA	NA	NA	NA	0	NA	NA	NA	NA	NA	NA	NA
A0A2K5U9X0_C100	181590	242790	208100	231950	175880	244310	610390	285840	297430	288400	158030	137980	366650	87115	450470	436260	322180	297880	439170	307140	281320	260010	482210	412400
A0A2K5U9X0_C121	NA	NA	NA	NA	NA	NA	NA	NA	NA	NA	NA	NA	NA	NA	NA	NA	11125	NA	NA	NA	NA	NA	NA	NA
A0A2K5U9X0_C138	24911	14758	38092	12348	37659	46567	110570	44279	66856	51507	29295	NA	87265	0	0	14145	66331	39884	26240	44179	78877	67902	105400	72738
A0A2K5U9X0_C161	56000	61417	96161	63248	73883	87514	429660	102340	106060	156320	102100	91707	117110	103170	175490	220740	149650	86313	104860	100910	174330	178290	128500	208250
A0A2K5U9X0_C164	56000	61417	96161	63248	73883	87514	429660	102340	106060	156320	102100	91707	117110	103170	175490	220740	149650	86313	104860	100910	174330	178290	128500	208250
A0A2K5U9X0_C181	NA	NA	NA	NA	NA	NA	NA	NA	NA	NA	NA	NA	NA	NA	NA	NA	174980	NA	NA	NA	NA	NA	NA	NA
A0A2K5U9X0_C184	NA	NA	NA	NA	NA	NA	NA	NA	NA	NA	NA	NA	NA	NA	NA	NA	174980	NA	NA	NA	NA	NA	NA	NA
A0A2K5U9X0_C193	NA	NA	NA	NA	NA	NA	NA	NA	NA	NA	NA	NA	NA	NA	NA	NA	25410	NA	NA	NA	NA	NA	NA	NA
A0A2K5U9X0_C196	NA	NA	NA	NA	NA	NA	NA	NA	NA	NA	NA	NA	NA	NA	NA	NA	25410	NA	NA	NA	NA	NA	NA	NA
A0A2K5U9X0_C219	NA	NA	NA	NA	NA	NA	NA	NA	NA	NA	NA	NA	NA	NA	NA	NA	203270	NA	NA	NA	NA	NA	NA	NA
A0A2K5U9X0_C222	NA	NA	NA	NA	NA	NA	NA	NA	NA	NA	NA	NA	NA	NA	NA	NA	70613	NA	NA	NA	NA	NA	NA	NA
A0A2K5U9X0_C300	NA	NA	NA	NA	NA	NA	NA	NA	NA	NA	NA	NA	NA	NA	NA	NA	503020	NA	NA	NA	NA	NA	NA	NA
A0A2K5U9X0_C94	17667	13140	23831	19887	0	27087	0	43216	58098	34128	16184	74224	76208	31704	117180	99565	80066	105360	97989	53985	71918	69174	64924	44732
A0A2K5U9X0_C97	181590	242790	208100	231950	175880	244310	610390	285840	297430	288400	158030	137980	366650	87115	450470	436260	322180	297880	439170	307140	281320	260010	482210	412400
A0A2K5UA07_C212	0	NA	NA	NA	0	NA	0	NA	NA	NA	NA	9953.2	NA	9870.5	9485.8	0	NA	NA	NA	NA	15297	20709	NA	NA
A0A2K5UA07_C234	196120	40817	107170	97283	51523	59791	0	37779	47254	60157	54423	13338	43797	25086	87640	46873	113370	32530	57181	37114	110470	26074	112090	58184
A0A2K5UA07_C308	11370	40245	0	0	0	16143	NA	0	19153	30174	0	20858	45462	77639	42155	34876	0	99150	22055	37321	0	59820	12137	70935
A0A2K5UA07_C391	7368.7	NA	NA	8170.7	NA	6209.1	NA	NA	NA	NA	NA	NA	NA	NA	NA	NA	NA	NA	NA	NA	10825	12212	NA	NA
A0A2K5UA07_C459	30571	22061	0	NA	NA	44674	NA	NA	NA	NA	0	0	NA	NA	0	NA	NA	NA	NA	NA	NA	NA	NA	0
A0A2K5UA07_C460	30571	22061	0	NA	NA	44674	NA	NA	NA	NA	0	0	NA	NA	0	NA	NA	NA	NA	NA	NA	NA	NA	0
A0A2K5UA07_C90	22434	57065	NA	15273	29907	45763	76915	43348	NA	43672	15564	68020	18265	90991	101380	77929	90548	92038	43377	58963	105280	101490	37915	65597
A0A2K5UA31_C207	57245	NA	NA	NA	65990	53244	47047	NA	NA	0	32376	40277	NA	48858	78117	74648	20291	71335	57868	60039	48769	94445	27935	NA
A0A2K5UA31_C304	NA	NA	NA	11562	9620.5	4932.7	0	10592	14243	0	0	11568	12075	0	NA	16018	16857	11781	13774	21980	15102	26356	20733	22791
A0A2K5UA31_C649	NA	NA	NA	NA	0	NA	NA	NA	0	0	0	13275	0	NA	NA	NA	0	0	0	NA	0	0	15463	0
A0A2K5UA31_C665	NA	NA	NA	NA	NA	NA	NA	NA	NA	NA	0	NA	0	NA	NA	NA	NA	NA	NA	NA	NA	NA	NA	NA
A0A2K5UA33_C104	NA	NA	NA	NA	80133	54854	NA	27913	NA	NA	75709	NA	NA	35140	NA	60990	NA	73294	NA	NA	NA	87336	NA	NA
A0A2K5UA33_C131	NA	NA	NA	NA	9148	9929.2	NA	13417	NA	NA	24258	NA	NA	5724.7	NA	11708	NA	19445	NA	NA	NA	0	NA	NA
A0A2K5UA33_C208	NA	NA	NA	NA	76638	121950	NA	39105	NA	NA	132590	NA	NA	0	NA	125540	NA	147890	NA	NA	NA	68280	NA	NA
A0A2K5UA33_C241	NA	NA	NA	NA	0	0	NA	10131	NA	NA	9628.5	NA	NA	11042	NA	0	NA	0	NA	NA	NA	10196	NA	NA
A0A2K5UA33_C391	NA	NA	NA	NA	10582	16267	NA	14990	NA	NA	0	NA	NA	29047	NA	16024	NA	39029	NA	NA	NA	32748	NA	NA
A0A2K5UA33_C394	NA	NA	NA	NA	10582	16267	NA	14990	NA	NA	0	NA	NA	29047	NA	16024	NA	39029	NA	NA	NA	32748	NA	NA
A0A2K5UA33_C85	NA	NA	NA	NA	NA	NA	NA	NA	NA	NA	NA	NA	NA	NA	NA	NA	NA	15494	NA	NA	NA	NA	NA	NA
A0A2K5UA33_C94	NA	NA	NA	NA	NA	NA	NA	NA	NA	NA	NA	NA	NA	NA	NA	NA	NA	15494	NA	NA	NA	NA	NA	NA
A0A2K5UA33_C99	NA	NA	NA	NA	80133	54854	NA	27913	NA	NA	75709	NA	NA	35140	NA	60990	NA	73294	NA	NA	NA	87336	NA	NA
A0A2K5UA56_C124	0	26418	15028	17989	43307	18158	146760	49572	42335	NA	41685	NA	0	5092.5	43716	65576	NA	28786	30985	17074	31077	0	48289	0
A0A2K5UA56_C63	NA	NA	0	0	0	46895	0	0	37481	40402	0	NA	NA	0	NA	0	NA	143810	NA	0	0	0	0	139330
A0A2K5UA56_C85	19386	25486	47642	67299	73595	32509	NA	48635	130410	157930	93693	55182	0	142800	93897	85998	138960	83624	131410	108310	70793	65796	231700	96670
A0A2K5UA58_C352	NA	NA	NA	NA	NA	0	NA	NA	NA	NA	NA	NA	0	0	NA	0	0	0	NA	NA	NA	NA	NA	NA
A0A2K5UA58_C435	NA	NA	NA	NA	NA	NA	NA	NA	NA	NA	NA	NA	NA	NA	NA	NA	NA	0	NA	NA	NA	NA	NA	NA
A0A2K5UA58_C660	NA	NA	NA	NA	NA	NA	NA	NA	NA	NA	NA	NA	0	NA	0	0	42361	42543	NA	NA	26781	0	NA	28134
A0A2K5UAE5_C115	10400	NA	NA	0	15757	NA	64091	NA	NA	23102	18010	NA	32170	0	NA	0	NA	0	0	0	59496	0	NA	36787
A0A2K5UAE5_C185	NA	NA	NA	NA	NA	0	NA	NA	NA	NA	NA	NA	NA	0	NA	NA	NA	NA	NA	NA	NA	NA	NA	NA
A0A2K5UAE5_C198	19651	11267	9952.7	14334	25215	12025	116000	11899	16594	14518	12497	14962	45512	36788	29381	0	25825	69618	45990	36317	44017	26371	23527	15400
A0A2K5UAE5_C204	16250	69264	45710	29976	44520	34668	196140	72027	13053	32515	88151	71885	43316	74471	54688	143020	130790	113610	82575	106490	70563	61080	122870	125040
A0A2K5UAE5_C245	NA	NA	NA	NA	NA	NA	NA	NA	NA	NA	NA	NA	NA	NA	NA	NA	NA	NA	NA	NA	NA	NA	72570	NA
A0A2K5UAE5_C265	NA	NA	NA	NA	NA	NA	4266.9	NA	NA	NA	NA	NA	NA	NA	1852.2	NA	NA	NA	NA	NA	NA	NA	NA	NA
A0A2K5UAE5_C275	NA	NA	NA	NA	NA	NA	4266.9	NA	NA	NA	NA	NA	NA	NA	1852.2	NA	NA	NA	NA	NA	NA	NA	NA	NA
A0A2K5UAE5_C316	NA	NA	NA	NA	NA	NA	NA	NA	NA	NA	NA	NA	NA	NA	NA	NA	NA	NA	4208.8	NA	NA	NA	NA	NA
A0A2K5UAF3_C106	239660	172460	193480	243540	338750	455360	834120	320020	227560	365120	355050	135280	430560	549810	724150	539340	498100	543090	254440	392540	581350	489720	26186	501030
A0A2K5UAF3_C187	103570	115780	129730	76548	173400	235860	799270	207880	321360	404240	465680	131730	387360	410790	404760	453560	307040	354750	582930	156990	1123900	631520	894890	925370
A0A2K5UAF3_C212	47637	23526	29060	40777	50327	35894	112190	51485	43419	66671	37997	26361	39140	29548	68948	76202	57914	75869	55367	18057	26394	15242	75985	59913
A0A2K5UAF3_C270	NA	7801	15693	14253	NA	12897	137960	16169	NA	NA	NA	NA	22802	23796	42897	10003	7722.7	54265	19972	30492	NA	39208	NA	37848
A0A2K5UAF3_C272	NA	7801	15693	14253	NA	12897	137960	16169	NA	NA	NA	NA	22802	23796	42897	10003	7722.7	54265	19972	30492	NA	39208	NA	37848
A0A2K5UAF3_C293	11982	13433	50839	30351	50592	148190	0	52544	65144	64648	71204	118610	60896	44978	41984	104740	37853	111150	47987	75236	82791	53395	34008	111310
A0A2K5UAH0_C202	97739	107090	152680	16377	163100	181610	204970	69037	175270	171280	126990	158490	154630	150240	92692	75494	187860	87354	66322	193520	33084	199630	162260	111320
A0A2K5UAI8_C109	NA	NA	NA	NA	NA	NA	NA	NA	NA	NA	NA	NA	NA	NA	NA	NA	NA	0	NA	NA	NA	NA	NA	NA
A0A2K5UAI8_C113	NA	NA	NA	NA	NA	NA	NA	NA	NA	NA	NA	NA	NA	NA	NA	NA	NA	0	NA	NA	NA	NA	NA	NA
A0A2K5UAI8_C183	NA	NA	NA	NA	0	NA	NA	NA	NA	NA	NA	NA	NA	NA	NA	NA	NA	NA	NA	NA	NA	NA	NA	NA
A0A2K5UAI8_C257	NA	NA	NA	NA	NA	NA	NA	NA	NA	NA	NA	NA	NA	NA	NA	NA	NA	NA	0	NA	NA	NA	NA	NA
A0A2K5UAK3_C123	0	11614	14115	16974	0	16964	NA	NA	15195	NA	19926	0	NA	NA	NA	NA	0	29985	24450	NA	NA	NA	NA	NA
A0A2K5UAK3_C87	38855	32969	21382	57357	41327	23718	NA	NA	38727	NA	44902	7516.6	NA	NA	NA	NA	0	162420	85442	NA	NA	NA	NA	NA
A0A2K5UAS6_C279	NA	NA	NA	NA	NA	NA	NA	NA	NA	NA	NA	NA	NA	0	NA	NA	NA	NA	NA	NA	NA	NA	NA	0
A0A2K5UAT0_C119	NA	NA	NA	NA	NA	NA	NA	NA	NA	NA	NA	NA	NA	NA	NA	NA	NA	NA	0	NA	NA	NA	NA	NA
A0A2K5UAU4_C61	21302	13209	0	NA	12243	6178.7	NA	13678	9832.7	17696	30664	23526	30724	NA	6307	10143	NA	10102	14580	NA	10853	NA	10835	9626.7
A0A2K5UAU4_C74	NA	NA	NA	NA	NA	21433	NA	NA	NA	NA	NA	NA	NA	NA	NA	NA	NA	35822	NA	NA	32687	NA	NA	NA
A0A2K5UAU4_C94	NA	NA	NA	NA	NA	NA	NA	0	NA	NA	NA	NA	NA	NA	42489	NA	NA	NA	NA	NA	NA	NA	NA	NA
A0A2K5UAV9_C177	0	NA	NA	0	0	NA	0	0	NA	NA	36093	NA	0	NA	0	NA	NA	0	NA	NA	0	NA	0	0
A0A2K5UAV9_C22	NA	NA	NA	16997	NA	NA	NA	NA	NA	NA	NA	NA	NA	NA	0	NA	NA	0	NA	NA	NA	NA	NA	0
A0A2K5UAV9_C330	56549	NA	NA	40906	64098	NA	126890	15045	NA	NA	60309	NA	66578	NA	40616	NA	0	87660	NA	66009	24774	NA	0	35771
A0A2K5UAV9_C501	0	NA	20102	NA	NA	NA	7748	NA	NA	NA	26817	NA	31825	NA	17084	NA	25457	29515	NA	0	NA	NA	NA	0
A0A2K5UB03_C93	NA	NA	0	NA	NA	NA	NA	NA	0	NA	NA	0	NA	NA	NA	NA	NA	NA	NA	NA	0	NA	NA	NA
A0A2K5UB10_C230	NA	NA	NA	NA	NA	NA	NA	NA	NA	NA	NA	NA	NA	NA	NA	NA	49717	NA	NA	NA	NA	NA	NA	NA
A0A2K5UB10_C293	NA	NA	NA	NA	NA	NA	NA	NA	NA	NA	NA	NA	NA	NA	NA	NA	16652	NA	NA	NA	NA	NA	NA	NA
A0A2K5UB10_C296	NA	NA	NA	NA	NA	NA	NA	NA	NA	NA	NA	NA	NA	NA	NA	NA	16652	NA	NA	NA	NA	NA	NA	NA
A0A2K5UB13_C110	NA	NA	NA	NA	NA	NA	NA	NA	NA	NA	NA	NA	NA	NA	NA	NA	NA	NA	0	NA	NA	NA	NA	NA
A0A2K5UB13_C418	NA	NA	NA	NA	NA	NA	NA	NA	NA	NA	NA	NA	NA	NA	NA	48181	NA	NA	NA	NA	NA	NA	NA	NA
A0A2K5UB13_C589	NA	NA	NA	NA	NA	NA	NA	NA	NA	NA	NA	NA	NA	NA	NA	73709	NA	NA	0	NA	NA	NA	NA	NA
A0A2K5UB13_C81	NA	NA	NA	NA	NA	NA	NA	NA	NA	NA	NA	NA	NA	NA	NA	4696.8	NA	NA	0	NA	NA	NA	NA	NA
A0A2K5UB21_C89	NA	NA	NA	NA	NA	NA	NA	NA	NA	NA	1071.9	NA	NA	NA	NA	NA	NA	NA	NA	NA	NA	NA	NA	NA
A0A2K5UB35_C662	NA	NA	NA	NA	NA	NA	NA	NA	NA	NA	NA	NA	NA	NA	NA	NA	NA	8681.2	NA	NA	NA	NA	NA	NA
A0A2K5UB35_C916	NA	NA	NA	NA	NA	NA	NA	NA	0	NA	NA	NA	NA	NA	NA	NA	NA	NA	10912	NA	NA	NA	0	NA
A0A2K5UB38_C585	NA	NA	0	0	NA	12078	NA	NA	NA	NA	NA	NA	NA	NA	0	NA	0	0	0	NA	0	0	NA	0
A0A2K5UB60_C878	4514.5	12704	NA	NA	15391	3857.6	NA	NA	NA	NA	20308	NA	NA	4495.4	0	NA	NA	NA	NA	7678	16434	0	NA	NA
A0A2K5UB73_C111	NA	NA	NA	NA	NA	NA	0	NA	NA	NA	NA	NA	NA	NA	NA	NA	NA	NA	NA	NA	NA	NA	NA	NA
A0A2K5UB86_C297	NA	NA	NA	NA	NA	NA	NA	NA	NA	NA	NA	NA	0	40854	0	0	NA	NA	NA	NA	NA	NA	0	0
A0A2K5UB86_C332	NA	NA	NA	0	NA	NA	NA	NA	NA	NA	NA	NA	NA	NA	NA	NA	NA	NA	NA	NA	NA	NA	NA	NA
A0A2K5UB86_C346	NA	NA	NA	NA	NA	NA	0	NA	13735	NA	NA	17878	NA	18012	NA	NA	NA	NA	NA	NA	NA	NA	NA	NA
A0A2K5UBD4_C158	NA	NA	NA	0	NA	NA	NA	NA	NA	NA	7597.2	NA	0	18844	NA	NA	0	15368	0	18312	17605	30152	NA	22627
A0A2K5UBD4_C159	NA	NA	NA	0	NA	NA	NA	NA	NA	NA	7597.2	NA	0	18844	NA	NA	0	15368	0	18312	17605	30152	NA	22627
A0A2K5UBD4_C164	NA	NA	NA	0	NA	NA	NA	NA	NA	NA	7597.2	NA	0	18844	NA	NA	0	15368	0	18312	17605	30152	NA	22627
A0A2K5UBM7_C194	NA	NA	NA	NA	NA	NA	72756	NA	56038	91168	NA	46323	NA	NA	NA	NA	NA	NA	NA	NA	NA	NA	NA	NA
A0A2K5UBM7_C220	NA	7100.1	NA	8176.5	8335	10593	53816	NA	9586.4	18579	21597	NA	0	20563	16702	20391	NA	27303	11544	17133	34918	38920	35510	37082
A0A2K5UBN1_C23	9894.6	23378	36610	10578	24666	12482	44949	60728	50463	64204	53310	32814	12676	72557	26927	63949	38617	52761	23268	32043	45183	23788	23289	31256
A0A2K5UBP7_C127	1169.9	NA	NA	NA	NA	NA	NA	NA	NA	NA	NA	NA	NA	NA	NA	NA	NA	NA	NA	NA	NA	NA	NA	NA
A0A2K5UBP7_C355	NA	0	11618	25982	27587	12560	76580	NA	0	20687	NA	NA	25530	0	27792	41319	76371	0	23663	38975	0	16083	NA	0
A0A2K5UBP7_C364	13479	31840	7473.4	37249	26917	25675	10699	41166	53927	82479	32406	8855	37919	48193	22653	21030	43324	29057	12337	50644	40794	20253	23915	34545
A0A2K5UBP9_C205	18546	NA	0	0	20876	44430	NA	38369	24997	NA	23653	46989	NA	32965	15011	0	NA	99296	58897	52925	36387	0	0	52323
A0A2K5UBT9_C121	NA	9794.2	NA	NA	NA	0	NA	NA	NA	NA	NA	NA	NA	NA	12362	NA	25024	NA	0	NA	NA	17773	NA	25509
A0A2K5UBT9_C125	NA	9794.2	NA	NA	NA	0	NA	NA	NA	NA	NA	NA	NA	NA	12362	NA	25024	NA	0	NA	NA	17773	NA	25509
A0A2K5UBV6_C108	40037	58976	50071	21572	41264	63796	151940	43232	70442	66324	41349	40296	71089	65211	78504	99494	56512	53545	83323	88457	73012	60662	157200	91300
A0A2K5UBV6_C129	37912	24940	27913	23049	42048	38506	5651.5	20508	12410	19226	16141	19739	10644	23047	10755	14886	37958	43703	24885	43241	42853	81711	20747	56346
A0A2K5UBV6_C17	38684	109310	125990	140340	77891	71389	176190	85939	133250	44054	184850	74594	9020.3	116440	117290	102440	136110	126190	44696	83066	47881	109770	206010	161900
A0A2K5UBW7_C301	NA	NA	NA	NA	NA	NA	NA	NA	NA	NA	NA	NA	NA	NA	NA	NA	NA	NA	0	NA	NA	NA	NA	NA
A0A2K5UBX7_C1379	160160	407080	437630	319080	257430	327290	1295800	645700	590790	464080	483010	359850	395320	306100	579600	481440	792960	590320	613570	654490	657690	529970	706340	740700
A0A2K5UBX7_C1437	66619	102710	54121	57599	59706	66856	282660	162670	222970	247640	194190	52141	123720	119490	133950	167450	178080	132440	160090	175540	104500	158830	278490	281700
A0A2K5UBX7_C172	536140	564730	624690	610710	467080	420160	952650	574810	637840	738760	736860	521840	621760	518260	577000	591390	612200	751060	829200	703290	976080	770110	583310	1044200
A0A2K5UBX7_C532	38697	71074	40759	80340	105710	34335	346100	105350	120220	140900	66716	40974	34937	90598	100550	83075	95298	107890	104200	72666	95949	74411	92435	101710
A0A2K5UBX7_C569	20072	29954	120950	88661	59208	94678	576950	29669	96916	117800	100740	38451	183040	111460	36139	137080	176970	147990	330840	69902	112230	241770	156010	303610
A0A2K5UBX7_C671	248470	319930	279650	276690	276680	263700	807800	529730	531080	271740	446080	379960	308190	457320	399890	320750	288930	381720	467220	517190	655520	358950	379210	392500
A0A2K5UBX7_C694	41808	180540	163240	30447	NA	28226	303950	NA	NA	136700	260340	149270	33198	159810	NA	NA	NA	63035	93580	35855	NA	68150	133810	56591
A0A2K5UBX7_C740	23315	82463	0	69778	29340	55975	162910	0	85590	117630	97695	29339	71374	75252	14886	44301	16385	0	0	0	35532	84256	70154	159730
A0A2K5UBX7_C789	11760	14431	20256	15283	7056.3	25072	NA	11069	22604	0	0	4843.2	31433	41262	19865	56873	39329	63325	44460	33654	27368	38160	51009	36833
A0A2K5UBX7_C790	11760	14431	20256	15283	NA	25072	NA	11069	22604	0	0	4843.2	31433	41262	19865	56873	39329	63325	44460	33654	27368	38160	51009	36833
A0A2K5UBX7_C816	60087	207830	192300	135540	295850	223950	1293500	186700	301810	184900	468730	331760	353970	115090	348870	391090	315260	550260	206540	536100	139200	243460	307960	389900
A0A2K5UBX7_C896	49123	37438	60056	51658	58874	85059	243110	81360	73562	64234	61680	41667	64009	33248	47438	61690	34448	79327	44475	14327	100010	21063	64953	90173
A0A2K5UBX7_C91	245900	268320	112340	327640	418670	335880	1551100	369880	358880	338580	477940	133220	416870	181060	463640	422710	708800	508530	479890	453170	557470	529160	604940	559280
A0A2K5UBX7_C917	114210	32699	32545	167090	65576	81004	416900	64839	59691	350370	60513	74259	57604	116750	235090	133910	130580	182070	230250	162800	66082	82344	49238	33418
A0A2K5UBX7_C931	88233	240780	189000	139270	199040	210380	174210	141740	186210	220080	135540	154820	91976	173420	250400	131530	203940	212000	152880	166360	232690	265040	191180	243420
A0A2K5UBX7_C988	125290	151020	154820	247760	140400	221600	678170	245510	173350	200690	162710	122700	172370	82227	174370	245090	484120	378880	402660	355180	341530	340780	343260	363890
A0A2K5UBY5_C204	NA	NA	NA	NA	NA	0	NA	NA	NA	NA	NA	NA	NA	NA	NA	NA	NA	NA	NA	NA	NA	NA	NA	NA
A0A2K5UBY5_C355	NA	NA	NA	NA	NA	NA	NA	NA	NA	NA	NA	NA	0	NA	NA	NA	NA	NA	NA	NA	NA	NA	NA	NA
A0A2K5UC23_C1190	12879	NA	23986	NA	25646	0	NA	0	100940	27021	86855	70032	30785	56684	0	36004	0	0	0	81549	30281	26073	42579	61576
A0A2K5UC23_C176	536140	564730	NA	NA	434320	NA	NA	NA	NA	NA	703610	NA	NA	518260	NA	NA	NA	NA	NA	NA	943730	740010	NA	1009200
A0A2K5UC23_C491	NA	NA	NA	NA	NA	NA	NA	NA	NA	NA	NA	NA	NA	0	NA	NA	NA	NA	NA	NA	NA	NA	NA	NA
A0A2K5UC23_C630	NA	414000	336400	NA	318070	NA	907270	623700	656680	391960	503020	NA	NA	NA	399890	396500	NA	NA	NA	517190	655520	358950	NA	NA
A0A2K5UC23_C749	NA	NA	NA	NA	NA	NA	NA	NA	NA	NA	NA	0	NA	1684.2	NA	NA	0	NA	NA	NA	NA	NA	0	NA
A0A2K5UC23_C963	5517.5	14205	34783	21993	35418	26336	79563	22767	31407	48891	22039	40338	24490	8826.3	21256	0	24165	0	26829	35061	41100	18313	31420	0
A0A2K5UC25_C696	NA	NA	NA	NA	NA	NA	NA	NA	NA	NA	13162	NA	NA	27544	NA	NA	NA	31426	NA	NA	NA	NA	NA	NA
A0A2K5UC28_C103	NA	NA	NA	NA	NA	NA	NA	NA	NA	NA	NA	NA	NA	NA	NA	NA	NA	43661	NA	NA	NA	NA	NA	NA
A0A2K5UC28_C168	NA	NA	NA	NA	NA	NA	NA	NA	NA	NA	NA	NA	NA	NA	NA	NA	NA	NA	NA	23458	NA	NA	NA	NA
A0A2K5UC28_C178	NA	NA	NA	NA	NA	NA	NA	NA	NA	NA	NA	NA	NA	NA	NA	NA	NA	NA	NA	23458	NA	NA	NA	NA
A0A2K5UC28_C195	NA	NA	NA	0	19859	NA	NA	NA	NA	NA	NA	NA	NA	NA	NA	NA	NA	0	NA	NA	NA	0	NA	0
A0A2K5UC33_C360	NA	NA	NA	0	NA	NA	15512	NA	3166.3	NA	NA	NA	0	0	NA	4781.4	18912	5525.5	4412.1	NA	5962.7	NA	15848	6303.1
A0A2K5UC33_C404	NA	NA	NA	NA	29962	NA	NA	NA	NA	NA	NA	NA	NA	NA	NA	NA	39046	NA	NA	NA	NA	45118	NA	NA
A0A2K5UC71_C114	NA	NA	NA	NA	NA	NA	NA	NA	NA	NA	NA	NA	NA	NA	0	NA	NA	13563	NA	0	NA	NA	20880	NA
A0A2K5UC71_C171	NA	NA	NA	NA	36731	NA	NA	0	49671	NA	19335	0	NA	NA	NA	NA	NA	24211	22306	NA	NA	28070	NA	0
A0A2K5UC71_C176	NA	NA	NA	NA	9932.7	NA	NA	0	68657	NA	27373	NA	NA	40973	0	11346	NA	43277	58407	NA	NA	28809	40244	21198
A0A2K5UC71_C235	NA	NA	NA	NA	NA	NA	NA	25042	0	NA	46812	NA	NA	0	29612	26317	NA	0	NA	0	NA	NA	0	NA
A0A2K5UC71_C240	NA	NA	NA	NA	0	NA	NA	0	0	NA	14601	NA	NA	NA	NA	NA	NA	NA	NA	NA	NA	NA	NA	NA
A0A2K5UC71_C268	NA	NA	NA	NA	28197	NA	NA	14670	0	NA	27978	0	NA	0	0	0	NA	22054	0	0	NA	68993	NA	0
A0A2K5UC71_C282	NA	NA	NA	NA	84739	NA	NA	122480	120890	NA	77222	207760	63857	NA	117120	128440	NA	74511	33468	NA	NA	NA	NA	44130
A0A2K5UC71_C333	NA	NA	NA	NA	NA	NA	NA	NA	NA	NA	NA	NA	NA	NA	NA	13797	NA	NA	NA	NA	NA	NA	NA	NA
A0A2K5UC71_C349	NA	NA	NA	NA	NA	NA	NA	NA	NA	NA	NA	NA	NA	NA	NA	13797	NA	NA	NA	NA	NA	NA	NA	NA
A0A2K5UC71_C361	NA	NA	NA	NA	NA	NA	NA	NA	NA	NA	NA	NA	NA	NA	NA	NA	NA	NA	NA	NA	NA	NA	24492	NA
A0A2K5UC71_C365	NA	NA	NA	NA	NA	NA	NA	NA	NA	NA	NA	NA	NA	NA	NA	NA	NA	NA	NA	NA	NA	NA	24492	NA
A0A2K5UC71_C366	NA	NA	NA	NA	NA	NA	NA	NA	NA	NA	NA	NA	NA	NA	NA	NA	NA	NA	NA	NA	NA	NA	24492	NA
A0A2K5UC71_C410	NA	NA	NA	NA	NA	NA	NA	NA	NA	NA	NA	NA	NA	NA	NA	NA	NA	NA	NA	NA	NA	NA	0	NA
A0A2K5UC71_C455	NA	NA	NA	NA	NA	NA	NA	NA	0	NA	0	NA	0	0	NA	0	NA	0	0	22541	NA	NA	0	0
A0A2K5UC71_C539	NA	NA	NA	NA	NA	NA	NA	NA	NA	NA	NA	NA	NA	NA	0	NA	NA	NA	0	NA	NA	NA	NA	NA
A0A2K5UC71_C547	NA	NA	NA	NA	NA	NA	NA	NA	NA	NA	NA	NA	NA	NA	0	NA	NA	NA	0	NA	NA	NA	NA	NA
A0A2K5UC71_C559	NA	NA	NA	NA	0	NA	NA	0	0	NA	0	7693.2	0	9526.7	NA	15515	NA	NA	0	0	NA	0	NA	NA
A0A2K5UC73_C167	NA	NA	NA	NA	NA	NA	NA	NA	NA	NA	NA	NA	NA	NA	NA	26249	NA	NA	NA	NA	NA	NA	NA	NA
A0A2K5UC73_C28	NA	NA	NA	NA	NA	NA	NA	NA	NA	NA	NA	NA	NA	NA	0	0	NA	NA	NA	NA	NA	NA	NA	NA
A0A2K5UC73_C317	NA	NA	NA	NA	NA	NA	NA	NA	NA	NA	NA	NA	NA	NA	NA	26843	NA	0	NA	NA	NA	NA	NA	NA
A0A2K5UC73_C569	NA	NA	NA	NA	NA	NA	NA	NA	NA	NA	NA	NA	NA	NA	NA	16758	NA	NA	NA	NA	NA	NA	NA	NA
A0A2K5UC73_C629	NA	NA	NA	NA	NA	NA	NA	NA	NA	NA	NA	NA	NA	NA	653.32	431.2	NA	430.02	NA	NA	NA	NA	NA	NA
A0A2K5UC73_C93	NA	NA	NA	NA	NA	NA	NA	NA	NA	NA	NA	NA	NA	NA	2175	NA	NA	NA	NA	NA	NA	NA	NA	NA
A0A2K5UCB0_C182	NA	5624.8	NA	NA	NA	NA	NA	NA	NA	NA	NA	14825	NA	17173	12901	NA	0	7501	NA	15840	13699	NA	14880	18250
A0A2K5UCD5_C165	NA	NA	NA	NA	NA	NA	NA	NA	NA	NA	NA	0	NA	NA	NA	NA	NA	NA	NA	NA	NA	NA	NA	NA
A0A2K5UCD5_C186	0	NA	0	NA	NA	NA	NA	NA	NA	0	NA	NA	NA	NA	NA	NA	0	NA	NA	NA	NA	NA	NA	NA
A0A2K5UCD5_C32	NA	NA	NA	17469	0	0	0	NA	NA	NA	NA	NA	NA	0	NA	NA	NA	NA	NA	0	23624	0	NA	NA
A0A2K5UCD7_C97	NA	NA	NA	NA	NA	NA	NA	NA	NA	NA	NA	NA	NA	NA	10350	NA	NA	NA	0	NA	10895	NA	NA	NA
A0A2K5UCD8_C128	NA	NA	NA	36844	NA	NA	NA	NA	NA	NA	NA	NA	NA	0	NA	NA	NA	NA	NA	NA	NA	NA	NA	NA
A0A2K5UCD8_C223	57862	NA	57647	42156	NA	NA	NA	NA	NA	NA	NA	56568	NA	88710	NA	NA	NA	NA	96415	NA	NA	NA	46193	NA
A0A2K5UCD8_C298	16291	NA	22423	46689	NA	NA	NA	NA	NA	NA	NA	47216	NA	60275	NA	NA	NA	NA	64720	NA	NA	NA	119380	NA
A0A2K5UCD8_C338	58082	NA	49398	86012	NA	NA	NA	NA	NA	NA	NA	98161	NA	133130	NA	NA	NA	NA	59241	NA	NA	NA	43016	NA
A0A2K5UCG1_C385	31133	13710	16961	71884	53198	40788	91920	0	32715	42622	19764	23062	53336	57480	142610	67559	20015	84274	NA	38246	51229	93641	95608	47755
A0A2K5UCG8_C331	NA	NA	NA	NA	NA	NA	NA	NA	NA	NA	NA	NA	NA	25845	NA	NA	NA	NA	NA	NA	NA	0	NA	NA
A0A2K5UCG8_C354	NA	NA	NA	NA	0	NA	43655	NA	NA	NA	NA	NA	0	NA	0	21353	NA	0	48178	NA	18140	0	23717	0
A0A2K5UCG8_C371	NA	NA	NA	NA	NA	NA	0	NA	NA	NA	NA	NA	NA	0	NA	NA	NA	NA	NA	NA	NA	NA	NA	NA
A0A2K5UCG8_C516	NA	NA	NA	NA	0	NA	NA	NA	NA	NA	NA	NA	NA	NA	NA	NA	NA	NA	NA	NA	NA	NA	NA	NA
A0A2K5UCI6_C462	NA	NA	NA	NA	0	0	NA	NA	NA	NA	24067	NA	0	0	15814	NA	NA	17796	NA	NA	0	NA	NA	0
A0A2K5UCI6_C486	NA	NA	NA	NA	56024	60041	138110	0	0	54710	0	NA	43022	74142	NA	NA	NA	100330	NA	NA	NA	NA	NA	93154
A0A2K5UCI6_C675	NA	NA	16774	29543	15403	15471	41468	19301	14190	17238	16723	NA	0	0	38679	NA	26459	0	NA	NA	0	0	28441	0
A0A2K5UCK8_C88	NA	NA	NA	NA	NA	NA	NA	NA	NA	NA	5389.9	0	NA	0	0	NA	NA	NA	NA	NA	0	NA	0	NA
A0A2K5UCL1_C209	NA	12518	NA	NA	NA	NA	NA	NA	NA	NA	NA	NA	NA	NA	NA	NA	NA	NA	NA	NA	NA	NA	NA	NA
A0A2K5UCM0_C206	NA	NA	NA	NA	NA	NA	NA	NA	NA	NA	NA	NA	NA	NA	NA	NA	NA	0	NA	NA	NA	NA	NA	NA
A0A2K5UCN8_C458	9203.6	NA	NA	NA	NA	NA	NA	NA	NA	NA	NA	7784.9	NA	NA	NA	0	NA	NA	NA	0	NA	NA	NA	NA
A0A2K5UCN8_C482	29560	52792	NA	NA	NA	NA	NA	NA	NA	NA	NA	78324	NA	NA	NA	NA	NA	NA	33112	87984	NA	NA	NA	NA
A0A2K5UCW0_C192	NA	NA	21196	NA	NA	NA	NA	NA	NA	NA	NA	NA	NA	NA	NA	NA	NA	NA	NA	8850.5	NA	NA	NA	NA
A0A2K5UCY8_C164	73740	114820	0	140360	90127	119650	373400	168980	101470	106080	110860	41126	46611	101300	70403	170080	106570	179750	59125	101180	130470	183680	153190	76997
A0A2K5UCY8_C196	74665	60361	41587	31018	83380	137220	155910	88204	114550	107800	74694	88733	169670	254330	161140	135090	140520	123180	95205	87492	185050	170480	207030	180550
A0A2K5UCY8_C22	64419	102310	127450	143790	107170	131070	331870	102700	118520	197610	157610	19099	117730	166570	205720	63551	208030	113680	226940	127310	153880	64458	208450	370810
A0A2K5UCY8_C236	40063	45430	71867	54095	61023	54514	116790	39751	35411	31793	17821	69000	56359	117560	107460	70006	51715	129690	58900	176140	107150	88428	124690	100870
A0A2K5UCY8_C238	40063	45430	71867	54095	61023	54514	116790	39751	35411	31793	17821	69000	56359	117560	107460	70006	51715	129690	58900	176140	107150	88428	124690	100870
A0A2K5UCY8_C239	40063	45430	71867	54095	61023	54514	116790	39751	35411	31793	17821	69000	56359	117560	107460	70006	51715	129690	58900	176140	107150	88428	124690	100870
A0A2K5UCY8_C29	155590	116920	55013	101160	167170	43301	373550	96255	156690	89469	92623	161350	97429	132020	212440	220810	263200	386650	106400	59468	233570	147340	226280	199500
A0A2K5UCY8_C294	95808	215810	16022	104440	202270	90237	105580	200280	235220	183990	234820	97640	348170	216340	206770	225280	169310	216350	220590	192630	162340	100200	189060	66767
A0A2K5UCY8_C301	37255	62976	68794	108600	85407	74540	528830	61899	101670	94139	116930	25282	99902	16925	62282	41326	78003	86312	64635	83193	221560	116670	137620	228180
A0A2K5UCY8_C304	37255	62976	68794	108600	85407	74540	528830	61899	101670	94139	116930	25282	99902	16925	62282	41326	78003	86312	64635	83193	221560	116670	137620	228180
A0A2K5UCY8_C361	8855	36825	18713	10396	16360	29326	47607	28246	44529	36937	31874	24981	14333	27392	26216	41933	20852	33277	12539	15033	58793	27290	50209	34565
A0A2K5UCY8_C364	8855	36825	18713	10396	16360	29326	47607	28246	44529	36937	31874	24981	14333	27392	26216	41933	20852	33277	12539	15033	58793	27290	50209	34565
A0A2K5UCY8_C397	NA	32549	NA	35491	0	NA	192730	97939	59981	0	94984	0	79222	26331	50942	163690	141800	105130	47704	12936	0	57453	107520	231240
A0A2K5UCY8_C412	75784	51600	44095	121730	116760	23236	252270	118210	77120	139850	72708	101820	67407	136100	240420	222720	162470	134130	184150	123180	104370	111470	157190	172600
A0A2K5UCY8_C416	75784	51600	44095	121730	116760	23236	252270	118210	77120	139850	72708	101820	67407	136100	240420	222720	162470	134130	184150	123180	104370	111470	157190	172600
A0A2K5UCY8_C46	139740	85743	173550	51880	130600	73282	313070	134750	144870	183460	257440	223650	61470	52418	198890	112630	221150	234340	140820	198310	262330	169880	398630	251070
A0A2K5UCZ1_C45	NA	0	0	97471	28329	NA	0	0	NA	0	NA	0	15212	58008	82290	83160	0	59559	21643	44767	0	34124	55361	98993
A0A2K5UCZ9_C298	NA	NA	NA	NA	9639.5	NA	NA	NA	NA	NA	NA	11635	NA	NA	NA	NA	NA	NA	NA	NA	NA	NA	NA	NA
A0A2K5UCZ9_C470	NA	NA	NA	NA	8975.6	NA	NA	NA	NA	11568	NA	NA	NA	NA	NA	NA	17200	NA	NA	NA	NA	NA	NA	NA
A0A2K5UCZ9_C78	NA	NA	NA	NA	NA	NA	NA	NA	NA	NA	NA	NA	NA	NA	0	NA	NA	NA	NA	NA	NA	NA	NA	NA
A0A2K5UD28_C154	NA	NA	NA	NA	NA	NA	NA	NA	NA	NA	NA	NA	NA	NA	NA	0	NA	NA	NA	NA	NA	NA	NA	NA
A0A2K5UD39_C228	0	0	NA	0	NA	0	0	NA	0	NA	0	0	0	0	0	NA	NA	0	0	0	NA	NA	NA	NA
A0A2K5UD39_C267	NA	0	1650.8	1755.3	1974.8	4832.8	46330	NA	NA	0	3218	1990.3	0	10354	NA	1723.7	9562.1	2866.4	3918.2	4501.5	0	2292.9	NA	3526
A0A2K5UD39_C302	NA	NA	NA	NA	NA	NA	5628.4	NA	NA	NA	NA	NA	NA	NA	NA	NA	NA	NA	NA	NA	NA	NA	NA	NA
A0A2K5UD39_C441	NA	21137	NA	17956	NA	NA	74270	37317	NA	NA	NA	NA	22395	NA	NA	NA	16955	34667	35664	NA	34162	29246	47653	52778
A0A2K5UD39_C97	8367	9890.7	6739.3	26666	0	13896	0	41624	15072	12185	44816	22015	16045	16810	45520	23306	43907	30894	41551	22024	50319	0	18219	37551
A0A2K5UD79_C397	NA	NA	NA	NA	NA	NA	0	NA	NA	NA	NA	NA	NA	NA	NA	NA	NA	NA	NA	NA	NA	NA	NA	NA
A0A2K5UD79_C405	NA	NA	NA	NA	NA	NA	0	NA	NA	NA	NA	NA	NA	NA	NA	NA	NA	NA	NA	NA	NA	NA	NA	NA
A0A2K5UDA5_C31	NA	NA	NA	NA	NA	NA	NA	NA	NA	NA	NA	NA	NA	NA	NA	NA	NA	NA	NA	NA	NA	NA	19088	NA
[truncated: 15,486 more rows]

## Sheet: Table 1d_Technical replicates 
Related to Fig. 1e
ID	2-20-D	2-20-D-re	2-22-A	2-22-A-re	3-25-A	3-25-A-re	Modification
A0A059TED3_C931	-0.189038	NA	NA	-0.497535	-0.0800221	NA	SH
A0A0G4NS76_C125	NA	NA	-0.848088	NA	NA	NA	SH
A0A0H3VW60_C272	NA	NA	-2.3141	NA	NA	NA	SH
A0A0H3VW60_C340	NA	NA	-2.85754	NA	NA	NA	SH
A0A0H4BF84_C119	NA	NA	NA	NA	-3.49213	NA	SH
A0A0H4BF84_C182	NA	NA	NA	NA	-0.020134	-1.19447	SH
A0A0H4BF84_C277	NA	NA	NA	NA	-3.3082	NA	SH
A0A0H4BF84_C357	NA	NA	NA	NA	-1.01893	NA	SH
A0A0H4BF94_C182	NA	-1.03097	NA	NA	NA	NA	SH
A0A0H4BGP2_C125	NA	NA	NA	NA	-0.845692	NA	SH
A0A0H4BGP2_C188	NA	NA	NA	NA	-1.07364	NA	SH
A0A0H4BGP2_C283	NA	NA	NA	NA	-2.74124	NA	SH
A0A0H4BGQ6_C177	-0.897795	NA	NA	NA	NA	NA	SH
A0A0H4BGQ6_C272	-2.30889	NA	NA	NA	NA	NA	SH
A0A0H4BK27_C363	NA	NA	NA	NA	-3.23378	NA	SH
A0A0M5N204_C174	NA	NA	NA	NA	-1.2558	NA	SH
A0A0P0HE26_C9	NA	NA	NA	NA	-1.52583	NA	SH
A0A0S2MSR6_C113	NA	NA	NA	NA	-1.69961	NA	SH
A0A163US36_C125	NA	NA	NA	NA	-2.33857	NA	SH
A0A172R2E0_C122	-1.09021	NA	-1.54511	-0.631111	-2.00365	-3.55897	SH
A0A172R2E3_C115	-2.81041	NA	-2.05484	-1.90655	-2.67188	-2.57443	SH
A0A172R2H4_C117	NA	NA	-1.60927	-1.78206	NA	NA	SH
A0A1I7PJ60_C177	NA	NA	-0.222452	NA	NA	NA	SH
A0A1N7SYB7_C108	NA	NA	NA	-1.71256	NA	NA	SH
A0A1N7SYB7_C38	NA	NA	0.403659	NA	NA	NA	SH
A0A1R7SKI6_C108	NA	NA	-1.20825	-1.34663	NA	NA	SH
A0A2K5TJ44_C316	NA	NA	NA	NA	-1.55308	NA	SH
A0A2K5TJ44_C60	NA	NA	NA	-3.82189	NA	NA	SH
A0A2K5TJ44_C65	NA	NA	NA	-3.82189	NA	NA	SH
A0A2K5TJ67_C108	NA	-1.20046	NA	NA	NA	NA	SH
A0A2K5TJ67_C83	-0.322319	NA	-0.446883	NA	-1.09721	-1.80076	SH
A0A2K5TJ80_C648	NA	NA	-0.553946	NA	NA	NA	SH
A0A2K5TJ97_C13	-2.30189	-3.37443	-2.17805	-2.52107	-3.06298	-3.41057	SH
A0A2K5TJ98_C52	-0.545281	NA	NA	NA	NA	NA	SH
A0A2K5TJD6_C53	NA	NA	NA	-1.2984	NA	NA	SH
A0A2K5TJJ3_C114	-2.32566	NA	-1.89722	-3.00337	-2.57967	-2.95953	SH
A0A2K5TJJ3_C142	-2.46747	-3.338	NA	-1.68921	-2.53498	-2.77094	SH
A0A2K5TJJ3_C154	NA	NA	NA	-3.63621	-1.23221	NA	SH
A0A2K5TJJ3_C196	-2.79301	NA	NA	NA	-3.0352	NA	SH
A0A2K5TJJ3_C235	NA	NA	-2.19882	NA	NA	NA	SH
A0A2K5TJJ3_C247	-2.90997	-3.39749	-3.00513	-3.33205	-2.59348	-5.45805	SH
A0A2K5TJJ3_C252	-4.74834	-3.29338	-3.10883	NA	-2.69302	-3.15649	SH
A0A2K5TJJ3_C265	-4.74834	-3.29338	-3.10883	NA	-2.69302	-3.15649	SH
A0A2K5TJJ3_C306	-1.41046	NA	NA	NA	-3.17024	NA	SH
A0A2K5TJJ3_C314	-3.46303	NA	-3.17806	-2.45043	-4.08678	-5.0931	SH
A0A2K5TJJ3_C325	NA	NA	-3.41804	-2.16379	NA	NA	SH
A0A2K5TJJ3_C39	-1.10811	NA	-0.413649	-2.73741	-2.35215	NA	SH
A0A2K5TJJ3_C416	NA	NA	NA	-1.61973	NA	-1.79788	SH
A0A2K5TJJ3_C427	-2.08613	NA	-1.8002	-9.42311	-1.24694	NA	SH
A0A2K5TJJ3_C43	NA	NA	NA	-2.14808	NA	NA	SH
A0A2K5TJJ3_C439	-3.33557	-4.57029	-4.70773	NA	-2.7413	-4.8301	SH
A0A2K5TJJ3_C492	-2.23525	-3.36676	-1.04722	-2.08712	-2.22586	-2.83224	SH
A0A2K5TJJ3_C51	NA	NA	NA	-2.14808	NA	NA	SH
A0A2K5TJJ3_C533	-1.23233	NA	NA	-4.09525	NA	-2.67727	SH
A0A2K5TJJ3_C545	NA	NA	NA	NA	-2.06792	-3.94588	SH
A0A2K5TJJ3_C550	NA	NA	NA	NA	-2.06792	-3.94588	SH
A0A2K5TJJ3_C557	NA	NA	NA	NA	-2.06792	-3.94588	SH
A0A2K5TJJ3_C675	NA	NA	NA	-0.901543	NA	NA	SH
A0A2K5TJJ3_C689	-3.12549	-3.88214	NA	NA	-1.82899	-3.47724	SH
A0A2K5TJJ3_C735	-1.9381	-3.50283	NA	NA	NA	-1.66494	SH
A0A2K5TJJ3_C746	-1.9381	-3.50283	NA	NA	NA	-1.66494	SH
A0A2K5TJJ3_C756	-1.9381	-3.50283	NA	NA	NA	-1.66494	SH
A0A2K5TJJ3_C774	-0.363367	-0.742784	NA	NA	NA	0.954294	SH
A0A2K5TJJ3_C93	NA	NA	-2.19785	-2.63442	NA	NA	SH
A0A2K5TJK5_C22	-0.400099	NA	NA	NA	NA	-1.95864	SH
A0A2K5TJL2_C47	-1.88206	-2.81341	NA	-1.73217	-1.80676	-2.8698	SH
A0A2K5TJM9_C525	NA	NA	NA	NA	NA	-1.50745	SH
A0A2K5TJN2_C29	NA	NA	NA	0.777933	NA	NA	SH
A0A2K5TJN2_C32	NA	NA	NA	2.28075	NA	NA	SH
A0A2K5TJN2_C5	NA	NA	NA	-0.399999	NA	NA	SH
A0A2K5TJP6_C1122	-0.130491	NA	NA	NA	NA	NA	SH
A0A2K5TJX2_C1968	NA	NA	-0.298293	NA	NA	NA	SH
A0A2K5TJX2_C2220	-0.370457	NA	NA	NA	-0.107055	NA	SH
A0A2K5TJX2_C2232	NA	NA	-0.245047	NA	NA	NA	SH
A0A2K5TJX7_C173	-1.74509	-1.74867	-0.747611	-1.34741	-1.05463	-3.22406	SH
A0A2K5TJY4_C270	NA	NA	NA	-2.03032	NA	NA	SH
A0A2K5TJY4_C277	NA	NA	NA	-2.03032	NA	NA	SH
A0A2K5TJY4_C37	-0.276095	-1.5564	NA	NA	NA	-1.51193	SH
A0A2K5TK10_C203	NA	NA	-0.337978	NA	-0.343129	NA	SH
A0A2K5TK10_C80	NA	NA	-0.80798	NA	NA	NA	SH
A0A2K5TK21_C180	-0.408866	-1.08156	-1.20221	NA	-0.461498	-1.34575	SH
A0A2K5TK21_C53	NA	NA	0.0698256	NA	NA	NA	SH
A0A2K5TK27_C131	NA	NA	NA	-1.18888	NA	NA	SH
A0A2K5TK27_C136	NA	NA	NA	-1.18888	NA	NA	SH
A0A2K5TK27_C290	-1.62234	-2.38795	-2.2866	-2.02315	-3.06521	-6.46746	SH
A0A2K5TK27_C369	-0.791525	-0.837191	-0.456258	-1.20324	-0.572059	-0.733586	SH
A0A2K5TK27_C41	-0.45736	-0.86631	-0.232689	-0.581566	-0.599929	-1.60241	SH
A0A2K5TK27_C466	NA	NA	NA	-0.771845	NA	-2.01441	SH
A0A2K5TK27_C567	-1.69878	-1.30892	-0.862218	-1.32394	-1.30491	-2.25125	SH
A0A2K5TK27_C591	-1.33026	-0.981485	-0.370464	-0.393233	-0.73129	-1.77643	SH
A0A2K5TK27_C651	-1.05833	-1.28192	-1.04754	-1.08776	-1.30556	-2.6427	SH
A0A2K5TK27_C693	-0.562963	-0.790736	-0.43143	-0.929918	-1.01371	-1.61734	SH
A0A2K5TK27_C728	-1.36539	-2.51916	-1.49112	-0.926025	-1.50798	-2.61078	SH
A0A2K5TK27_C751	-0.673857	-1.77732	-0.76637	-0.75785	-1.28293	-1.34619	SH
A0A2K5TK77_C115	-0.719166	NA	-0.999464	-1.43665	NA	NA	SH
A0A2K5TK77_C118	-0.719166	NA	-0.999464	-1.43665	NA	NA	SH
A0A2K5TKA4_C101	NA	-1.51592	NA	NA	NA	NA	SH
A0A2K5TKA9_C101	NA	NA	-0.277373	-0.439032	-0.0608298	NA	SH
A0A2K5TKA9_C31	NA	NA	-0.780578	NA	-1.20641	-1.53894	SH
A0A2K5TKE4_C47	-0.180687	NA	NA	NA	NA	NA	SH
A0A2K5TKH0_C12	NA	NA	NA	NA	-0.331742	NA	SH
A0A2K5TKH0_C126	-1.1185	NA	-0.526136	NA	-1.3038	NA	SH
A0A2K5TKI6_C249	NA	NA	NA	-0.488766	NA	NA	SH
A0A2K5TKJ0_C516	NA	-1.15882	NA	NA	-0.439577	NA	SH
A0A2K5TKL1_C253	-0.797847	-1.0529	-0.499077	-1.40221	-0.678166	-1.44149	SH
A0A2K5TKL1_C8	NA	-1.57382	-3.64749	-0.981149	-1.63157	-2.69875	SH
A0A2K5TKM6_C564	-0.910595	-0.956178	-0.590374	NA	-0.696479	NA	SH
A0A2K5TKP8_C22	-1.002	NA	NA	-0.767486	NA	NA	SH
A0A2K5TKU2_C131	NA	-1.39586	NA	NA	-0.247864	NA	SH
A0A2K5TKU2_C134	NA	-1.39586	NA	NA	-0.247864	NA	SH
A0A2K5TKW5_C463	NA	-0.46872	0.25463	-0.811929	-0.460067	-0.141701	SH
A0A2K5TKY8_C116	NA	NA	-1.27914	NA	NA	NA	SH
A0A2K5TL11_C146	NA	NA	NA	NA	-0.644441	NA	SH
A0A2K5TL11_C150	NA	NA	NA	NA	-0.644441	NA	SH
A0A2K5TL16_C111	-1.45199	NA	NA	NA	-1.33242	NA	SH
A0A2K5TL16_C128	NA	-3.71042	NA	NA	NA	-3.15253	SH
A0A2K5TL33_C110	-0.313852	-1.46153	-0.9539	NA	NA	-2.13927	SH
A0A2K5TL33_C114	-0.313852	-1.46153	-0.9539	NA	NA	-2.13927	SH
A0A2K5TL50_C249	NA	NA	-0.40656	NA	NA	NA	SH
A0A2K5TL50_C367	NA	NA	-0.342952	NA	NA	NA	SH
A0A2K5TL51_C386	-2.21712	NA	-4.47666	NA	-1.77823	NA	SH
A0A2K5TL51_C387	-2.21712	NA	-4.47666	NA	-1.77823	NA	SH
A0A2K5TL51_C394	NA	NA	-1.4246	NA	-5.94488	NA	SH
A0A2K5TL51_C395	NA	NA	-1.4246	NA	-5.94488	NA	SH
A0A2K5TL51_C401	-2.0504	-1.2076	-3.85447	NA	-1.44579	-2.35824	SH
A0A2K5TL51_C402	-2.0504	-1.2076	-3.85447	NA	-1.44579	-2.35824	SH
A0A2K5TL61_C554	NA	NA	NA	-2.84091	NA	NA	SH
A0A2K5TL76_C119	-1.68356	NA	NA	NA	-2.67248	NA	SH
A0A2K5TL76_C178	NA	NA	NA	NA	-0.300729	NA	SH
A0A2K5TL76_C39	-0.292289	-0.622576	0.201869	NA	-0.633922	NA	SH
A0A2K5TL76_C91	-0.823093	-0.888435	-0.0938827	NA	-0.731978	NA	SH
A0A2K5TL79_C155	NA	NA	NA	NA	-1.91647	NA	SH
A0A2K5TL96_C136	NA	NA	-0.607944	NA	NA	NA	SH
A0A2K5TL96_C138	NA	NA	-0.607944	NA	NA	NA	SH
A0A2K5TL96_C361	NA	NA	-0.39413	-0.98998	-1.34305	NA	SH
A0A2K5TLV8_C194	NA	NA	NA	-0.853477	NA	NA	SH
A0A2K5TLV8_C299	NA	-1.56429	NA	-1.17331	NA	NA	SH
A0A2K5TM01_C38	-2.5559	-4.73193	-2.99103	-2.37611	NA	-5.01234	SH
A0A2K5TM01_C84	-1.48359	-3.93875	NA	-1.35593	-1.57049	-1.76329	SH
A0A2K5TM14_C10	NA	NA	0.471813	NA	NA	-1.88008	SH
A0A2K5TM14_C110	-0.966494	-1.95199	NA	-0.956637	-0.616907	NA	SH
A0A2K5TM14_C13	NA	NA	NA	NA	NA	-1.88008	SH
A0A2K5TM14_C155	-0.515797	-1.6019	-1.0249	-0.749563	-0.129496	-3.98821	SH
A0A2K5TM14_C25	-1.03661	NA	-0.239803	-0.608393	-0.159552	NA	SH
A0A2K5TM14_C58	-1.254	-1.47221	-0.728145	-1.1193	-0.546002	NA	SH
A0A2K5TM85_C162	NA	-0.822091	NA	-0.737633	NA	NA	SH
A0A2K5TM85_C80	-0.973964	NA	-0.745532	NA	-0.589694	NA	SH
A0A2K5TM85_C92	-0.156412	NA	-0.51299	-1.24066	-0.544172	NA	SH
A0A2K5TMC6_C436	0.449733	NA	NA	NA	-0.395801	NA	SH
A0A2K5TME5_C130	NA	-0.963459	NA	NA	0.351495	NA	SH
A0A2K5TME5_C600	-0.477167	NA	-0.577781	-1.10431	-0.994853	-1.78037	SH
A0A2K5TME5_C785	-0.264689	-0.380438	-0.0775923	-0.351959	-0.363039	-0.696107	SH
A0A2K5TME5_C795	-1.29403	NA	-1.27802	NA	-2.67275	NA	SH
A0A2K5TME5_C806	-0.576513	-0.522284	NA	-1.34935	-1.9843	-1.41774	SH
A0A2K5TME5_C858	-0.935554	-1.23801	-1.09244	-0.938455	NA	NA	SH
A0A2K5TMH3_C173	-1.76481	-3.27565	-3.83196	-1.89152	-2.4265	NA	SH
A0A2K5TMH3_C232	-2.50959	-4.54605	-2.53265	-1.63222	-1.89427	-4.84803	SH
A0A2K5TMH3_C34	-0.0972708	0.13653	-0.154755	-0.841426	-0.336745	-2.35475	SH
A0A2K5TMH3_C62	NA	NA	NA	NA	NA	-2.07615	SH
A0A2K5TMH3_C88	-0.805774	-1.94735	-0.596795	-0.877236	-0.744895	-2.20207	SH
A0A2K5TMT9_C156	NA	NA	NA	0.152319	NA	NA	SH
A0A2K5TMT9_C296	NA	NA	NA	NA	-0.243261	NA	SH
A0A2K5TMT9_C410	-1.31954	NA	0.0508026	-1.17796	-0.185298	-0.224108	SH
A0A2K5TMT9_C807	-0.198962	NA	-0.625915	NA	-0.729594	-2.37204	SH
A0A2K5TMT9_C871	-0.826465	NA	-1.78446	-2.55573	-1.78764	-2.13277	SH
A0A2K5TN55_C190	0.909403	NA	NA	NA	-0.99466	NA	SH
A0A2K5TN55_C509	NA	-1.78084	NA	NA	NA	-2.33209	SH
A0A2K5TN55_C62	NA	NA	NA	NA	NA	-0.659503	SH
A0A2K5TN55_C711	-0.219377	NA	NA	NA	-0.291416	NA	SH
A0A2K5TN55_C797	-0.313901	-0.990855	NA	NA	-0.233584	-2.97863	SH
A0A2K5TN64_C190	NA	NA	-1.43322	NA	NA	NA	SH
A0A2K5TN64_C509	NA	NA	-1.88541	NA	NA	NA	SH
A0A2K5TN72_C79	-0.0865564	NA	-1.8327	-2.84617	NA	NA	SH
A0A2K5TN88_C591	NA	-1.90052	-1.38233	NA	NA	-1.51657	SH
A0A2K5TNA6_C257	-0.849365	NA	NA	NA	NA	NA	SH
A0A2K5TNA7_C1052	NA	NA	-1.34502	NA	NA	NA	SH
A0A2K5TNA7_C1071	NA	NA	-2.46438	NA	NA	NA	SH
A0A2K5TNA7_C1123	NA	NA	-0.934127	NA	NA	NA	SH
A0A2K5TNA7_C1263	NA	NA	-1.50105	NA	NA	NA	SH
A0A2K5TNA7_C149	NA	-0.856753	-2.64785	NA	-2.84286	-1.85509	SH
A0A2K5TNA7_C182	-2.64154	NA	NA	NA	NA	NA	SH
A0A2K5TNA7_C209	NA	NA	-1.85959	NA	NA	NA	SH
A0A2K5TNA7_C316	NA	-0.469126	-1.41618	-1.8177	-1.67091	NA	SH
A0A2K5TNA7_C332	NA	NA	-1.72299	-2.98656	-2.31096	NA	SH
A0A2K5TNA7_C35	NA	NA	NA	-3.00442	-1.87538	-2.38521	SH
A0A2K5TNA7_C391	-2.94783	NA	NA	NA	NA	NA	SH
A0A2K5TNA7_C463	NA	NA	NA	-3.1539	NA	-1.68238	SH
A0A2K5TNA7_C49	NA	NA	NA	-3.00442	-1.87538	-2.38521	SH
A0A2K5TNA7_C504	-1.21642	NA	-1.10991	-2.67166	-1.84117	NA	SH
A0A2K5TNA7_C646	-3.8465	NA	-2.40797	-3.49044	-2.70773	-3.5728	SH
A0A2K5TNA7_C659	NA	NA	NA	NA	-1.66786	-2.09152	SH
A0A2K5TNA7_C74	-3.78932	-3.51286	-0.666617	NA	-2.56018	-3.64552	SH
A0A2K5TNA7_C977	NA	NA	NA	-3.88579	NA	NA	SH
A0A2K5TNC7_C1358	-0.214701	NA	NA	NA	NA	NA	SH
A0A2K5TNF7_C150	NA	NA	NA	NA	NA	-0.533631	SH
A0A2K5TNI8_C76	-0.411589	-0.443254	NA	NA	NA	NA	SH
A0A2K5TNI8_C93	NA	-1.19214	NA	NA	NA	NA	SH
A0A2K5TNJ5_C157	-0.402253	-0.759223	NA	-0.796574	-0.370795	-0.776392	SH
A0A2K5TNJ5_C32	-0.418032	NA	-0.11575	-0.369041	NA	NA	SH
A0A2K5TNN8_C185	NA	NA	-0.828151	NA	NA	NA	SH
A0A2K5TNS1_C181	-0.180836	NA	0.230262	-1.2792	-1.25167	-1.019	SH
A0A2K5TNS7_C4879	NA	NA	NA	-1.11536	NA	NA	SH
A0A2K5TNS7_C7251	NA	NA	NA	-0.931661	NA	NA	SH
A0A2K5TNS7_C8380	NA	NA	NA	-0.394827	NA	NA	SH
A0A2K5TNW0_C121	-0.229106	-0.314415	-0.0294982	-0.221927	-0.681629	-1.51099	SH
A0A2K5TNW0_C160	-2.65799	-3.99503	-3.49011	-3.37138	-5.89162	-4.48375	SH
A0A2K5TNW0_C161	-2.65799	-3.99503	-3.49011	-3.37138	-5.89162	-4.48375	SH
A0A2K5TNW0_C181	-0.846671	-2.51732	-0.929166	NA	-1.59662	-4.19384	SH
A0A2K5TP51_C140	-3.5558	-5.47044	-4.12832	-3.43185	-1.24438	-1.45541	SH
A0A2K5TP51_C144	NA	-4.80175	-4.95305	-5.48544	-6.3854	-4.76215	SH
A0A2K5TP51_C147	NA	-4.80175	-4.95305	-5.48544	-6.3854	-4.76215	SH
A0A2K5TP51_C178	-3.07072	-2.16548	-2.02519	-3.1703	-2.15772	-2.05911	SH
A0A2K5TP51_C238	NA	NA	NA	NA	-5.62955	NA	SH
A0A2K5TP51_C284	-0.472657	-2.80981	-1.23735	-2.01129	-1.0602	-1.96471	SH
A0A2K5TP51_C52	-1.3928	-1.69025	-1.57019	-2.10119	-1.5589	-3.21214	SH
A0A2K5TP51_C65	-1.99593	-5.61844	-3.12974	-3.36859	-2.26766	-3.5293	SH
A0A2K5TPC0_C2270	-0.207113	NA	NA	NA	NA	NA	SH
A0A2K5TPC0_C946	-1.40937	NA	NA	NA	NA	NA	SH
A0A2K5TPE2_C326	-0.473862	NA	NA	NA	-1.56228	-2.0719	SH
A0A2K5TPE2_C373	-0.862235	NA	NA	NA	NA	NA	SH
A0A2K5TPE2_C437	0.239278	NA	NA	NA	-0.538426	-1.28818	SH
A0A2K5TPE2_C496	-0.279086	NA	NA	NA	-1.19954	-2.09154	SH
A0A2K5TPE2_C758	-1.3002	NA	NA	NA	NA	NA	SH
A0A2K5TPE2_C808	0.17619	NA	NA	NA	-0.133798	-0.593497	SH
A0A2K5TPG9_C101	-3.74381	NA	NA	NA	NA	NA	SH
A0A2K5TPY2_C24	NA	-0.664936	NA	-0.129538	NA	NA	SH
A0A2K5TPY2_C32	NA	-1.95958	NA	-1.19852	NA	NA	SH
A0A2K5TPY2_C37	NA	-1.95958	NA	-1.19852	NA	NA	SH
A0A2K5TPZ5_C22	NA	NA	NA	NA	-0.86004	NA	SH
A0A2K5TQ34_C1007	-0.140274	NA	0.663114	-0.659977	0.647875	0.578176	SH
A0A2K5TQ34_C1544	NA	NA	NA	NA	-0.390146	NA	SH
A0A2K5TQ34_C1569	NA	NA	NA	NA	-0.390146	NA	SH
A0A2K5TQ34_C1602	NA	-0.570745	NA	-0.724796	-0.754314	0.463974	SH
A0A2K5TQ34_C1672	-0.147081	NA	-0.508552	-0.693686	-0.519093	-0.554948	SH
A0A2K5TQ34_C271	0.734698	NA	1.20151	NA	0.814843	1.39258	SH
A0A2K5TQ34_C349	0.00974759	NA	0.816048	-0.338077	-0.117061	0.242126	SH
A0A2K5TQ34_C804	-0.487584	-0.874012	-0.648853	-1.12673	-0.807499	-0.11493	SH
A0A2K5TQ34_C927	0.202508	-1.12326	-0.367057	-0.120868	-0.351596	0.00998911	SH
A0A2K5TQ52_C1077	-0.591856	-0.270262	-0.0867946	NA	NA	0.210692	SH
A0A2K5TQ52_C1153	0.222268	-1.19426	-0.0680503	NA	NA	0.312226	SH
A0A2K5TQ52_C1181	-1.08298	-1.39512	-1.27439	NA	NA	0.0859739	SH
A0A2K5TQ52_C1183	-1.08298	-1.39512	-1.27439	NA	NA	0.0859739	SH
A0A2K5TQ52_C1269	0.75389	0.64415	0.492511	NA	NA	1.21758	SH
A0A2K5TQ52_C1305	0.0329864	-1.0971	0.806581	NA	NA	1.45175	SH
A0A2K5TQ52_C1307	0.0329864	-1.0971	0.176038	NA	NA	NA	SH
A0A2K5TQ52_C1339	-0.229278	-0.361116	0.149698	NA	NA	0.666926	SH
A0A2K5TQ52_C1384	0.324783	NA	NA	NA	NA	NA	SH
A0A2K5TQ52_C1515	-2.09482	-3.26113	-2.14297	NA	NA	-3.2085	SH
A0A2K5TQ52_C1524	-0.389803	-1.7075	-0.716287	NA	NA	-1.11809	SH
A0A2K5TQ52_C1710	-0.182982	-1.28919	-0.604407	NA	NA	-0.707616	SH
A0A2K5TQ52_C1713	-0.182982	-1.28919	-0.604407	NA	NA	-0.707616	SH
A0A2K5TQ61_C339	NA	NA	-0.601708	NA	-1.6174	NA	SH
A0A2K5TQ87_C1008	NA	NA	NA	-1.10813	-0.221531	NA	SH
A0A2K5TQ87_C1084	NA	NA	NA	-0.476293	0.339531	NA	SH
A0A2K5TQ87_C1112	NA	NA	NA	-2.27826	-0.154639	NA	SH
A0A2K5TQ87_C1114	NA	NA	NA	-2.27826	-0.154639	NA	SH
A0A2K5TQ87_C1200	NA	NA	NA	0.0336289	0.664189	NA	SH
A0A2K5TQ87_C1236	NA	NA	NA	-0.096417	0.0777597	NA	SH
A0A2K5TQ87_C1238	NA	NA	NA	-0.096417	0.0777597	NA	SH
A0A2K5TQ87_C1270	NA	NA	NA	-0.970666	0.27729	NA	SH
A0A2K5TQ87_C1315	NA	NA	NA	-0.599746	0.20927	NA	SH
A0A2K5TQ87_C1446	NA	NA	NA	-1.69279	-2.48153	NA	SH
A0A2K5TQ87_C1455	NA	NA	NA	-1.92406	-1.0588	NA	SH
A0A2K5TQ87_C1641	NA	NA	NA	NA	-0.535379	NA	SH
A0A2K5TQ87_C1644	NA	NA	NA	0.916057	-0.535379	NA	SH
A0A2K5TQD0_C75	NA	NA	NA	-0.262896	NA	NA	SH
A0A2K5TQD8_C370	NA	NA	-0.71514	NA	NA	NA	SH
A0A2K5TQG3_C545	-1.04117	NA	-1.20871	-1.18101	NA	NA	SH
A0A2K5TQG3_C638	NA	NA	-2.74423	NA	-1.61546	NA	SH
A0A2K5TQG3_C777	-0.38912	NA	-0.538291	NA	NA	NA	SH
A0A2K5TQH5_C541	NA	-1.35584	NA	NA	NA	-2.41887	SH
A0A2K5TQH9_C603	NA	-0.727539	NA	NA	NA	NA	SH
A0A2K5TQH9_C606	NA	-0.727539	NA	NA	NA	NA	SH
A0A2K5TQH9_C635	NA	-0.787431	NA	NA	NA	NA	SH
A0A2K5TQI0_C117	-0.674916	NA	NA	NA	NA	NA	SH
A0A2K5TQJ7_C211	NA	NA	NA	NA	NA	-2.124	SH
A0A2K5TQJ7_C226	NA	-1.09687	-0.596551	NA	-0.636238	NA	SH
A0A2K5TQJ7_C96	NA	-1.30411	-0.00768167	NA	NA	-1.26807	SH
A0A2K5TQL2_C554	-0.761218	NA	-0.571526	-1.40538	-0.0315083	-0.021687	SH
A0A2K5TQL2_C557	-0.761218	NA	-0.571526	-1.40538	-0.0315083	-0.021687	SH
A0A2K5TQL2_C586	-0.575382	NA	0.0619145	-0.98076	0.151054	0.193942	SH
A0A2K5TQL4_C143	NA	NA	NA	NA	-0.631833	NA	SH
A0A2K5TQP9_C258	NA	NA	NA	-2.17383	NA	NA	SH
A0A2K5TQR2_C161	-0.745217	-1.12322	-0.447895	-0.867719	-1.14851	NA	SH
A0A2K5TQW4_C94	NA	NA	-0.0806129	NA	NA	NA	SH
A0A2K5TQZ6_C708	NA	NA	NA	-1.42479	NA	NA	SH
A0A2K5TR09_C295	-0.648353	-1.20509	-0.549054	NA	-1.14495	NA	SH
A0A2K5TR09_C324	-0.262003	NA	NA	-1.63254	NA	NA	SH
A0A2K5TR09_C327	-0.262003	NA	NA	-1.63254	NA	NA	SH
A0A2K5TR48_C100	-1.28241	NA	NA	NA	-0.914376	NA	SH
A0A2K5TR48_C76	0.0404682	-1.38213	1.00217	-0.0715689	0.372209	-1.4326	SH
A0A2K5TR69_C262	NA	NA	NA	NA	-0.677073	-1.12154	SH
A0A2K5TRB4_C134	NA	NA	NA	-0.430659	NA	-0.116415	SH
A0A2K5TRB4_C175	NA	-1.99238	NA	NA	NA	-2.84627	SH
A0A2K5TRC7_C189	-0.0749586	NA	NA	NA	NA	NA	SH
A0A2K5TRC7_C74	-0.622375	-1.30347	-0.644485	-1.0309	NA	NA	SH
A0A2K5TRE3_C43	NA	NA	-0.736555	NA	NA	NA	SH
A0A2K5TRE6_C102	0.0601075	NA	-0.378621	NA	-0.438191	NA	SH
A0A2K5TRE6_C190	-0.400338	NA	NA	NA	NA	NA	SH
A0A2K5TRK2_C339	NA	NA	NA	NA	NA	-1.88596	SH
A0A2K5TRN4_C254	-0.660209	NA	-0.949587	-1.46355	-1.57109	NA	SH
A0A2K5TRU4_C156	-0.970034	NA	-0.774137	NA	-0.285326	NA	SH
A0A2K5TRU4_C164	-0.970034	NA	-0.774137	NA	-0.285326	NA	SH
A0A2K5TRU4_C233	NA	NA	-0.799283	NA	NA	NA	SH
A0A2K5TRU4_C592	-3.76814	NA	NA	NA	NA	NA	SH
A0A2K5TRU8_C108	NA	NA	NA	NA	NA	-1.69175	SH
A0A2K5TRU8_C251	NA	-1.07002	NA	NA	NA	-0.987332	SH
A0A2K5TRU8_C259	NA	-1.07002	NA	NA	NA	-0.987332	SH
A0A2K5TRX9_C104	NA	NA	NA	NA	NA	-2.34951	SH
A0A2K5TRX9_C53	-1.53348	-1.74696	NA	-1.16157	-0.916158	-2.23491	SH
A0A2K5TRX9_C636	NA	NA	-1.05201	NA	-1.63421	NA	SH
A0A2K5TRX9_C683	-0.147918	-1.78693	NA	-1.07229	NA	NA	SH
A0A2K5TRX9_C855	-2.40821	NA	-2.72008	-2.49164	-2.41046	-7.44898	SH
A0A2K5TRX9_C878	NA	NA	-0.977546	-1.14196	NA	NA	SH
A0A2K5TRX9_C948	NA	-0.933703	NA	NA	NA	NA	SH
A0A2K5TRX9_C960	NA	NA	NA	NA	-2.28402	-4.65759	SH
A0A2K5TRZ9_C129	NA	NA	-1.3581	NA	NA	NA	SH
A0A2K5TS34_C173	0.218833	NA	-1.90814	NA	-0.763043	NA	SH
[truncated: 38,217 more rows]

## Sheet: Table 1e_Normalized_data
Proteins_Positions	2-18-A_SH	2-18-A_SNO	2-18-A_SOH	2-18-A_SOX	2-18-A_SSG	2-18-D_SH	2-18-D_SNO	2-18-D_SOH	2-18-D_SOX	2-18-D_SSG	2-20-A_SH	2-20-A_SNO	2-20-A_SOH	2-20-A_SOX	2-20-A_SSG	2-20-D_SH	2-20-D_SNO	2-20-D_SOH	2-20-D_SOX	2-20-D_SSG	2-22-A_SH	2-22-A_SNO	2-22-A_SOH	2-22-A_SOX	2-22-A_SSG	2-22-D_SH	2-22-D_SNO	2-22-D_SOH	2-22-D_SOX	2-22-D_SSG	2-23-A_SH	2-23-A_SNO	2-23-A_SOH	2-23-A_SOX	2-23-A_SSG	2-23-D_SH	2-23-D_SNO	2-23-D_SOH	2-23-D_SOX	2-23-D_SSG	2-25-A_SH	2-25-A_SNO	2-25-A_SOH	2-25-A_SOX	2-25-A_SSG	2-25-D_SH	2-25-D_SNO	2-25-D_SOH	2-25-D_SOX
[truncated: 14,811 more rows]
[truncated: 71 more columns]

[truncated: 1 more sheets: Table 1f_Statistics of sites]
