# Supplementary material for: Low-input redoxomics facilitates global identification of metabolic regulators of oxidative stress in the gut
Source: Signal Transduct Target Ther. 2025 Jan 8;10:8. doi: 10.1038/s41392-024-02094-7 (PMC11707242; doi:10.1038/s41392-024-02094-7)
Supplement: Supplementary file 3 — Supplementary Table 2 [file 41392_2024_2094_MOESM3_ESM.xlsx]

## Sheet: Description
Supplementary Table 2. Stoiochiometries of Cys modifications in Macaca fascicularis colon tissues.
Table 2a. SSG occupancy in Macaca fascicularis colon tissues.
Table 2b. SOH occupancy in Macaca fascicularis colon tissues.
Table 2c. SNO occupancy in Macaca fascicularis colon tissues.
Table 2d. Stoichiometric distribution of different Cys modifications in colonic tissues of Macaca fascicularis at different ages. (Related to Fig. 2a)
Table 2e. Statistics of age-related differential modifications in colon tissue of Macaca fascicularis. (Related to Fig. 2b)
Table 2f. Enriched pathways using proteins corresponding to the age-associated modifications in all samples, ascending colon and descending colon. (Related to Fig. 2c)

## Sheet: Table 2a_Occupancy of SSG
Related to Fig. 2a
Sample.ID	Age	Sex	Location	A0A059TED3_C109	A0A059TED3_C1251	A0A059TED3_C664	A0A059TED3_C931	A0A0G4NS60_C188	A0A0G4NS76_C125	A0A0H3VW60_C272	A0A0H3VW60_C340	A0A0H4BF84_C119	A0A0H4BF84_C182	A0A0H4BF84_C277	A0A0H4BF84_C357	A0A0H4BGP2_C125	A0A0H4BGP2_C188	A0A0H4BGP2_C283	A0A0H4BGQ6_C177	A0A0H4BGQ6_C272	A0A0M4USN9_C174	A0A0M5N204_C174	A0A0M5N9C9_C174	A0A0P0HE26_C9	A0A0S1YBF1_C153	A0A0S1YBF1_C355	A0A0S2MSN9_C75	A0A0S2MSR6_C113	A0A0S2MSR6_C75	A0A163US36_C125	A0A163US36_C188	A0A167MJ65_C165	A0A167MJC2_C107	A0A168GNU7_C122	A0A172R2E0_C122	A0A172R2E1_C115	A0A172R2E3_C115	A0A172R2G9_C115	A0A172R2H2_C113	A0A172R2H4_C117	A0A172R2H9_C115	A0A172R2J1_C115	A0A1I7PJ41_C270	A0A1I7PJ60_C177	A0A1N7SXX3_C108	A0A1N7SY71_C108	A0A1N7SYB7_C108	A0A1N7SYB7_C38	A0A1R7SKI6_C108
2-18-A	Young	Female	Ascending colon	NA	NA	NA	NA	0.0450698	NA	NA	NA	NA	NA	NA	NA	NA	NA	NA	NA	NA	NA	NA	NA	NA	NA	NA	NA	NA	NA	NA	NA	NA	NA	NA	NA	NA	NA	NA	NA	NA	NA	NA	NA	NA	0.0608919	NA	NA	NA	0.443669
2-18-D	Young	Female	Descending colon	NA	NA	NA	0.02699	NA	NA	NA	NA	NA	NA	NA	NA	NA	NA	NA	NA	NA	0.0596781	NA	NA	NA	NA	NA	NA	NA	NA	NA	0.0160285	NA	NA	NA	0.1659	NA	0.0538918	NA	NA	NA	NA	NA	NA	NA	NA	NA	NA	NA	NA
2-20-A	Young	Female	Ascending colon	NA	NA	NA	NA	NA	NA	NA	NA	NA	NA	NA	NA	NA	NA	NA	NA	NA	NA	NA	NA	NA	NA	NA	NA	0.0438868	NA	NA	NA	NA	NA	NA	0.0391326	NA	0.198955	NA	NA	NA	NA	NA	NA	NA	NA	NA	NA	NA	NA
2-20-D	Young	Female	Descending colon	NA	NA	NA	NA	NA	NA	NA	NA	NA	NA	NA	NA	NA	NA	NA	0.0364706	0.0478788	NA	NA	NA	NA	NA	NA	NA	NA	NA	NA	NA	NA	NA	NA	0.0622347	NA	0.0580686	NA	NA	NA	NA	NA	NA	NA	NA	NA	NA	NA	NA
2-22-A	Middle age	Female	Ascending colon	NA	NA	NA	NA	NA	0.0348989	0.00803652	0.00502117	NA	NA	NA	NA	NA	NA	NA	NA	NA	NA	NA	NA	NA	NA	NA	NA	NA	NA	NA	NA	NA	NA	NA	0.0280891	NA	0.0124729	NA	NA	0.0143249	NA	NA	NA	0.0398074	NA	NA	NA	0.0860799	0.033479
2-22-D	Middle age	Female	Descending colon	NA	NA	NA	NA	NA	NA	NA	NA	NA	NA	NA	NA	NA	NA	NA	NA	NA	NA	NA	0.0800091	NA	NA	NA	0.0770972	NA	NA	NA	NA	NA	NA	NA	NA	NA	0.0986943	NA	NA	NA	NA	NA	NA	0.0469766	NA	NA	0.0814832	0.127895	NA
2-23-A	Young	Female	Ascending colon	NA	NA	NA	NA	0.0489273	NA	NA	NA	NA	NA	NA	NA	NA	NA	NA	NA	NA	NA	NA	NA	NA	NA	NA	NA	NA	NA	NA	NA	0.0224032	NA	NA	0.0371366	NA	0.0263563	NA	NA	NA	NA	NA	NA	NA	NA	NA	NA	NA	0.862018
2-23-D	Young	Female	Descending colon	NA	NA	NA	0.0343346	NA	NA	NA	NA	NA	NA	NA	NA	NA	NA	NA	NA	NA	NA	NA	NA	NA	NA	NA	NA	NA	NA	NA	NA	NA	NA	NA	0.0403539	NA	0.0271172	NA	NA	NA	NA	NA	NA	NA	NA	NA	NA	NA	0.0775976
2-25-A	Middle age	Female	Ascending colon	NA	NA	0.0216426	NA	NA	NA	NA	NA	NA	NA	NA	NA	NA	NA	NA	NA	NA	NA	NA	NA	0.0548628	NA	NA	NA	NA	NA	NA	NA	NA	NA	NA	0.00542099	NA	0.00543864	NA	NA	NA	NA	NA	NA	NA	NA	NA	NA	NA	NA
2-25-D	Middle age	Female	Descending colon	NA	NA	NA	0.0529543	NA	NA	NA	NA	NA	NA	NA	NA	NA	NA	NA	NA	NA	NA	NA	NA	NA	NA	NA	NA	NA	NA	0.0590588	NA	NA	NA	NA	0.064288	NA	0.0924462	NA	NA	NA	NA	NA	NA	NA	NA	NA	NA	NA	NA
2-29-A	Young	Female	Ascending colon	NA	NA	NA	NA	NA	NA	NA	NA	NA	NA	NA	NA	NA	NA	NA	NA	NA	NA	NA	NA	0.0391473	NA	NA	NA	NA	NA	NA	0.0268672	NA	NA	NA	0.0395751	NA	0.0550924	NA	NA	NA	NA	NA	NA	NA	NA	NA	NA	NA	0.166466
2-29-D	Young	Female	Descending colon	NA	NA	NA	NA	NA	NA	NA	NA	NA	NA	NA	NA	NA	NA	NA	NA	NA	NA	NA	NA	NA	NA	NA	NA	NA	NA	NA	NA	NA	NA	NA	0.0354102	NA	0.0502726	NA	NA	NA	NA	NA	NA	NA	NA	NA	NA	NA	0.105804
2-30-A	Old	Female	Ascending colon	NA	NA	NA	NA	NA	NA	NA	NA	NA	NA	NA	NA	NA	NA	NA	NA	NA	NA	NA	NA	NA	NA	NA	NA	NA	NA	NA	NA	NA	NA	NA	NA	NA	NA	NA	NA	0.0467929	NA	NA	NA	NA	NA	NA	NA	NA	NA
2-30-D	Old	Female	Descending colon	NA	NA	NA	0.136409	NA	NA	NA	NA	NA	NA	NA	NA	NA	NA	NA	NA	NA	NA	NA	NA	NA	NA	NA	NA	NA	NA	NA	NA	NA	NA	NA	0.0727944	NA	NA	NA	NA	0.112045	NA	NA	NA	NA	NA	0.164825	NA	NA	NA
3-18-A	Old	Female	Ascending colon	NA	NA	NA	NA	NA	NA	NA	NA	NA	NA	NA	NA	NA	NA	NA	NA	NA	NA	NA	NA	NA	NA	NA	NA	NA	NA	NA	NA	0.079616	NA	NA	0.0623472	NA	0.103074	NA	NA	NA	NA	NA	NA	NA	NA	NA	NA	NA	NA
3-18-D	Old	Female	Descending colon	NA	NA	NA	0.0785292	NA	NA	NA	NA	NA	NA	NA	NA	NA	NA	NA	NA	NA	NA	NA	NA	NA	0.0427289	0.100596	NA	NA	NA	NA	NA	0.156625	NA	NA	0.121103	0.126014	0.139691	0.127024	0.117478	NA	0.175821	0.116056	NA	NA	NA	NA	NA	NA	NA
3-19-A	Old	Female	Ascending colon	0.0505542	NA	NA	0.0402485	NA	NA	NA	NA	NA	NA	NA	NA	NA	NA	NA	NA	NA	NA	NA	NA	NA	NA	NA	NA	NA	NA	NA	NA	NA	NA	NA	0.213196	NA	NA	NA	NA	NA	NA	NA	NA	NA	NA	NA	NA	NA	NA
3-19-D	Old	Female	Descending colon	NA	NA	NA	NA	NA	NA	NA	NA	NA	NA	NA	NA	NA	NA	NA	NA	NA	NA	NA	NA	NA	NA	NA	NA	NA	NA	NA	NA	NA	NA	0.241022	0.295472	NA	NA	NA	NA	NA	NA	NA	NA	NA	NA	NA	NA	NA	NA
3-25-A	Old	Female	Ascending colon	NA	NA	NA	0.0675407	NA	NA	NA	NA	0.175927	0.0927244	0.0446198	0.0993694	0.0980933	0.150781	0.0856086	NA	NA	NA	0.105065	NA	0.0832443	NA	NA	NA	0.0703937	NA	0.0594172	NA	NA	NA	NA	0.160796	NA	0.063483	NA	NA	NA	NA	NA	NA	NA	NA	NA	NA	NA	NA
3-25-D	Old	Female	Descending colon	0.0337985	NA	NA	0.0260985	NA	NA	NA	NA	NA	0.0506172	NA	NA	0.100219	0.119709	0.187012	NA	NA	NA	NA	NA	NA	NA	NA	NA	NA	NA	NA	NA	NA	NA	NA	0.0762895	NA	0.0303224	NA	NA	NA	NA	NA	NA	NA	NA	NA	NA	NA	NA
3-28-A	Middle age	Female	Ascending colon	NA	NA	NA	0.0493425	NA	NA	NA	NA	NA	NA	NA	NA	NA	NA	NA	NA	NA	NA	NA	NA	NA	NA	NA	NA	NA	0.0883513	NA	NA	0.128173	0.0634853	NA	0.0371795	NA	0.0937521	NA	NA	0.0707902	NA	NA	NA	NA	NA	NA	NA	NA	NA
3-28-D	Middle age	Female	Descending colon	NA	0.017452	NA	0.0153933	NA	NA	NA	NA	NA	NA	NA	NA	NA	NA	NA	NA	NA	NA	NA	NA	NA	NA	NA	NA	0.0379578	NA	NA	NA	0.0917918	NA	NA	0.0179485	NA	0.0287627	NA	NA	0.0398912	NA	NA	NA	NA	NA	NA	NA	NA	NA
F-A	Middle age	Female	Ascending colon	0.0142499	NA	NA	NA	NA	NA	NA	NA	NA	NA	NA	NA	NA	NA	NA	NA	NA	NA	NA	NA	NA	NA	NA	NA	NA	NA	NA	NA	0.0181043	NA	NA	NA	NA	0.0424772	NA	NA	0.109656	NA	NA	0.0639825	NA	NA	NA	NA	NA	NA
F-D	Middle age	Female	Descending colon	NA	NA	NA	NA	NA	NA	NA	NA	NA	NA	NA	NA	NA	NA	NA	NA	NA	NA	NA	NA	NA	NA	NA	NA	NA	NA	NA	NA	0.0153578	NA	NA	NA	NA	0.00974675	NA	NA	NA	NA	NA	NA	NA	NA	NA	NA	NA	NA
[truncated: 5,000 more columns]

## Sheet: Table 2b_Occupancy of SOH
Related to Fig. 2a
Sample.ID	Age	Sex	Location	A0A059TED3_C109	A0A059TED3_C664	A0A059TED3_C931	A0A0H3VW60_C272	A0A0H3VW60_C340	A0A0H4BF84_C182	A0A0H4BGP2_C188	A0A0M5N204_C174	A0A0P0HE26_C9	A0A0S2MSN9_C75	A0A0S2MSR6_C113	A0A172R2E0_C122	A0A172R2E3_C115	A0A172R2H4_C117	A0A1I7PJ60_C177	A0A1N7SYB7_C108	A0A1N7SYB7_C38	A0A1R7SKI6_C108	A0A2K5TJ67_C83	A0A2K5TJ80_C648	A0A2K5TJ87_C108	A0A2K5TJ88_C138	A0A2K5TJ97_C13	A0A2K5TJ98_C52	A0A2K5TJJ3_C114	A0A2K5TJJ3_C142	A0A2K5TJJ3_C196	A0A2K5TJJ3_C235	A0A2K5TJJ3_C247	A0A2K5TJJ3_C252	A0A2K5TJJ3_C265	A0A2K5TJJ3_C286	A0A2K5TJJ3_C306	A0A2K5TJJ3_C314	A0A2K5TJJ3_C39	A0A2K5TJJ3_C427	A0A2K5TJJ3_C439	A0A2K5TJJ3_C492	A0A2K5TJJ3_C63	A0A2K5TJJ3_C689	A0A2K5TJJ3_C774	A0A2K5TJJ3_C93	A0A2K5TJL2_C47	A0A2K5TJN2_C29	A0A2K5TJN2_C32	A0A2K5TJN2_C35
2-18-A	Young	Female	Ascending colon	NA	NA	NA	NA	NA	NA	NA	NA	NA	NA	NA	NA	NA	NA	NA	NA	NA	NA	NA	NA	NA	NA	NA	NA	NA	NA	NA	NA	NA	NA	NA	NA	NA	NA	NA	NA	NA	NA	NA	NA	NA	NA	NA	NA	NA	NA
2-18-D	Young	Female	Descending colon	NA	NA	NA	NA	NA	NA	NA	NA	NA	NA	NA	NA	NA	NA	NA	NA	NA	NA	NA	NA	NA	NA	NA	NA	NA	0.0157718	NA	NA	NA	NA	NA	0.00844679	NA	NA	NA	NA	NA	NA	0.0106714	NA	NA	NA	NA	NA	NA	NA
2-20-A	Young	Female	Ascending colon	NA	NA	NA	NA	NA	NA	NA	NA	NA	NA	0.0591747	NA	NA	NA	NA	NA	NA	NA	NA	NA	NA	NA	NA	NA	0.00587228	NA	NA	NA	NA	NA	NA	NA	NA	NA	0.00321076	0.00605141	NA	NA	NA	NA	NA	NA	0.00320459	NA	NA	NA
2-20-D	Young	Female	Descending colon	NA	NA	NA	NA	NA	NA	NA	NA	NA	NA	NA	NA	NA	NA	NA	NA	NA	NA	NA	NA	NA	NA	NA	NA	NA	NA	NA	NA	NA	NA	NA	NA	NA	NA	NA	0.0245103	0.000902342	NA	NA	NA	0.00485764	NA	NA	NA	NA	NA
2-22-A	Middle age	Female	Ascending colon	NA	NA	NA	0.0122481	0.00595254	NA	NA	NA	NA	NA	NA	0.0249591	0.00575479	0.00367059	0.014544	NA	0.218108	0.0258257	0.00651787	0.00794451	NA	NA	0.0049957	NA	0.0041179	NA	NA	0.0133149	NA	NA	NA	NA	NA	NA	NA	NA	0.00110055	0.00612569	NA	NA	NA	0.00243547	NA	NA	NA	NA
2-22-D	Middle age	Female	Descending colon	NA	NA	NA	NA	NA	NA	NA	NA	NA	0.00654384	NA	NA	NA	NA	NA	0.0101267	0.167396	NA	NA	NA	NA	NA	NA	NA	NA	NA	NA	NA	NA	NA	NA	NA	NA	NA	NA	NA	NA	NA	NA	NA	NA	NA	NA	NA	NA	NA
2-23-A	Young	Female	Ascending colon	NA	NA	NA	NA	NA	NA	NA	NA	NA	NA	NA	NA	0.006675	NA	NA	NA	NA	NA	NA	NA	NA	NA	NA	NA	NA	NA	NA	NA	NA	NA	NA	NA	0.00373378	NA	NA	NA	NA	NA	NA	NA	NA	NA	0.0110768	NA	NA	NA
2-23-D	Young	Female	Descending colon	NA	0.00625863	0.00579987	NA	NA	NA	NA	NA	NA	NA	NA	NA	0.00412393	NA	NA	NA	NA	0.01095	NA	NA	0.00312342	NA	NA	0.0166352	NA	NA	0.021775	NA	NA	NA	NA	NA	NA	NA	0.00481854	0.00535457	0.00056147	NA	NA	NA	NA	0.00506963	0.007709	NA	NA	NA
2-25-A	Middle age	Female	Ascending colon	NA	NA	NA	NA	NA	NA	NA	NA	0.00532895	NA	NA	0.00392842	NA	NA	NA	NA	NA	NA	NA	NA	0.00531086	NA	NA	NA	NA	NA	NA	NA	NA	NA	NA	NA	0.0038442	NA	NA	NA	0.000812099	0.00643332	NA	NA	NA	NA	0.00339331	NA	NA	NA
2-25-D	Middle age	Female	Descending colon	NA	NA	0.0178438	NA	NA	NA	NA	NA	NA	NA	NA	0.00315669	NA	NA	NA	NA	NA	NA	NA	NA	NA	NA	0.00113255	NA	0.00296619	NA	NA	NA	NA	NA	NA	NA	NA	NA	0.00532535	0.0110615	NA	NA	NA	NA	NA	NA	NA	0.00133524	0.00133524	0.00133524
2-29-A	Young	Female	Ascending colon	NA	NA	NA	NA	NA	NA	NA	NA	0.0523532	NA	NA	NA	0.0160216	NA	NA	NA	NA	0.0111974	NA	NA	NA	NA	0.00390515	NA	0.00415669	0.00912406	NA	NA	NA	NA	NA	NA	NA	NA	NA	NA	0.000815203	0.00458379	0.0208813	0.00523143	NA	NA	NA	NA	NA	NA
2-29-D	Young	Female	Descending colon	NA	NA	NA	NA	NA	NA	NA	NA	NA	NA	NA	NA	0.00661242	NA	NA	NA	NA	NA	NA	NA	NA	NA	NA	NA	NA	NA	NA	NA	NA	NA	NA	NA	NA	NA	NA	NA	0.00118222	NA	NA	NA	NA	NA	0.00760027	NA	NA	NA
2-30-A	Old	Female	Ascending colon	NA	NA	NA	NA	NA	NA	NA	NA	NA	NA	NA	NA	NA	NA	NA	NA	NA	NA	NA	NA	NA	NA	NA	NA	NA	NA	NA	NA	NA	NA	NA	NA	NA	NA	NA	NA	NA	NA	NA	0.0258802	NA	NA	NA	NA	NA	NA
2-30-D	Old	Female	Descending colon	NA	NA	NA	NA	NA	NA	NA	NA	NA	NA	NA	NA	NA	NA	NA	NA	NA	NA	NA	NA	NA	NA	NA	NA	NA	NA	NA	NA	NA	NA	NA	NA	NA	NA	NA	NA	NA	NA	NA	NA	NA	NA	NA	NA	NA	NA
3-18-A	Old	Female	Ascending colon	NA	NA	NA	NA	NA	NA	NA	NA	NA	NA	NA	0.00701224	0.00182292	NA	NA	NA	NA	NA	NA	NA	NA	NA	NA	NA	0.00274966	NA	NA	NA	NA	NA	NA	NA	NA	0.00224657	NA	NA	0.00296969	0.00754435	NA	NA	NA	NA	0.00176331	NA	NA	NA
3-18-D	Old	Female	Descending colon	NA	NA	NA	NA	NA	NA	NA	NA	NA	NA	NA	NA	NA	NA	NA	NA	NA	NA	NA	NA	NA	NA	NA	NA	NA	NA	NA	NA	NA	NA	NA	NA	NA	NA	NA	NA	NA	NA	NA	NA	NA	NA	NA	NA	NA	NA
3-19-A	Old	Female	Ascending colon	NA	NA	NA	NA	NA	NA	NA	NA	NA	NA	NA	0.00283684	NA	NA	NA	NA	NA	NA	0.00785175	NA	NA	NA	NA	NA	NA	NA	NA	NA	0.00576522	0.00751845	0.00751845	NA	NA	NA	0.00150005	0.0053296	NA	NA	NA	NA	NA	0.00606999	0.0064486	NA	NA	NA
3-19-D	Old	Female	Descending colon	NA	NA	NA	NA	NA	NA	NA	NA	NA	NA	NA	NA	NA	NA	NA	NA	NA	NA	NA	NA	0.00299073	NA	0.00430027	0.0292924	NA	NA	NA	NA	NA	NA	NA	0.0135229	NA	NA	NA	NA	NA	NA	NA	NA	NA	0.01095	NA	NA	NA	NA
3-25-A	Old	Female	Ascending colon	NA	NA	NA	NA	NA	NA	0.00212802	0.00991002	0.00376632	NA	0.0236257	NA	0.00291025	NA	NA	NA	NA	NA	NA	NA	NA	NA	NA	NA	NA	NA	NA	NA	NA	NA	NA	NA	NA	0.00104812	0.018789	0.0168255	NA	0.00671952	NA	0.00100072	NA	NA	0.00162116	NA	NA	NA
3-25-D	Old	Female	Descending colon	0.0062383	NA	0.0103194	NA	NA	0.0159575	0.00729353	NA	NA	NA	NA	NA	NA	NA	NA	NA	NA	NA	0.00684829	NA	0.0088945	NA	0.00344128	NA	0.000897377	NA	NA	NA	0.00243638	NA	NA	NA	NA	NA	0.00939927	NA	0.00378399	NA	NA	NA	NA	0.00364814	0.00383494	NA	NA	NA
3-28-A	Middle age	Female	Ascending colon	NA	NA	NA	NA	NA	NA	NA	NA	NA	NA	NA	NA	NA	0.0112751	NA	NA	NA	NA	NA	NA	NA	NA	NA	NA	NA	NA	NA	NA	NA	NA	NA	NA	NA	NA	NA	NA	0.00485248	NA	NA	NA	NA	NA	NA	NA	NA	NA
3-28-D	Middle age	Female	Descending colon	NA	NA	NA	NA	NA	NA	NA	NA	NA	NA	0.00733512	NA	NA	0.0037037	NA	NA	NA	NA	NA	NA	NA	0.00571104	NA	0.0164203	NA	NA	NA	NA	NA	NA	NA	NA	NA	0.000917482	0.000949809	NA	NA	0.00528683	NA	NA	NA	NA	NA	NA	NA	NA
F-A	Middle age	Female	Ascending colon	NA	NA	NA	NA	NA	NA	NA	NA	NA	NA	NA	NA	0.00155506	NA	NA	NA	NA	NA	NA	NA	NA	NA	NA	NA	NA	NA	NA	NA	NA	NA	NA	NA	NA	NA	NA	NA	NA	NA	NA	NA	NA	NA	NA	NA	NA	NA
F-D	Middle age	Female	Descending colon	NA	NA	NA	NA	NA	NA	NA	NA	NA	NA	NA	NA	NA	NA	NA	NA	NA	NA	NA	NA	NA	NA	NA	NA	NA	NA	NA	NA	NA	NA	NA	NA	NA	NA	NA	NA	NA	NA	NA	NA	NA	NA	NA	NA	0.00292459	0.00292459
[truncated: 5,000 more columns]

## Sheet: Table 2c_Occupancy of SNO
Related to Fig. 2a
Sample.ID	Age	Sex	Location	A0A059TED3_C109	A0A0H4BF84_C277	A0A0P0HE26_C9	A0A0S2MSR6_C113	A0A163US36_C188	A0A167MJ65_C165	A0A172R2E0_C122	A0A172R2E1_C115	A0A172R2E3_C115	A0A1N7SYB7_C38	A0A2K5TJ97_C13	A0A2K5TJ98_C52	A0A2K5TJJ3_C114	A0A2K5TJJ3_C235	A0A2K5TJJ3_C247	A0A2K5TJJ3_C286	A0A2K5TJJ3_C306	A0A2K5TJJ3_C314	A0A2K5TJJ3_C325	A0A2K5TJJ3_C427	A0A2K5TJJ3_C439	A0A2K5TJJ3_C492	A0A2K5TJJ3_C689	A0A2K5TJJ3_C93	A0A2K5TJL2_C47	A0A2K5TJX2_C2220	A0A2K5TJY4_C270	A0A2K5TJY4_C277	A0A2K5TK10_C80	A0A2K5TK27_C290	A0A2K5TK27_C591	A0A2K5TK27_C693	A0A2K5TK27_C728	A0A2K5TK27_C751	A0A2K5TK77_C115	A0A2K5TK77_C118	A0A2K5TKA9_C31	A0A2K5TKH0_C126	A0A2K5TKJ0_C516	A0A2K5TKL1_C8	A0A2K5TL11_C199	A0A2K5TL51_C386	A0A2K5TL51_C387	A0A2K5TL51_C401	A0A2K5TL51_C402	A0A2K5TL76_C39
2-18-A	Young	Female	Ascending colon	NA	NA	NA	NA	0.0095329	NA	NA	NA	NA	NA	NA	NA	NA	NA	NA	NA	NA	NA	NA	NA	NA	NA	NA	NA	NA	NA	NA	NA	0.537702	NA	NA	NA	NA	NA	NA	NA	NA	0.0213426	0.00242525	NA	NA	NA	NA	NA	NA	NA
2-18-D	Young	Female	Descending colon	NA	NA	NA	NA	NA	NA	NA	NA	NA	NA	NA	NA	NA	NA	NA	NA	NA	NA	NA	0.00630507	NA	NA	NA	NA	NA	NA	NA	NA	NA	NA	NA	NA	NA	NA	NA	NA	NA	NA	NA	NA	NA	NA	NA	NA	NA	NA
2-20-A	Young	Female	Ascending colon	NA	NA	NA	0.0192889	NA	NA	NA	NA	NA	NA	NA	NA	NA	NA	NA	NA	NA	NA	NA	NA	NA	NA	NA	NA	NA	0.0287678	NA	NA	NA	NA	NA	NA	NA	NA	NA	NA	NA	NA	NA	NA	NA	NA	NA	NA	NA	NA
2-20-D	Young	Female	Descending colon	NA	NA	NA	NA	NA	NA	NA	NA	NA	NA	NA	0.00290555	NA	NA	NA	NA	NA	NA	NA	NA	NA	NA	NA	NA	NA	NA	NA	NA	NA	NA	NA	NA	NA	NA	NA	NA	NA	NA	NA	NA	NA	NA	NA	NA	NA	NA
2-22-A	Middle age	Female	Ascending colon	NA	NA	NA	NA	NA	NA	NA	NA	0.00517051	0.113729	NA	NA	NA	0.000831338	NA	NA	NA	NA	0.00207081	NA	NA	NA	NA	NA	NA	NA	NA	NA	NA	NA	NA	NA	NA	NA	NA	NA	NA	NA	NA	0.00567598	NA	0.0111728	0.0111728	0.0019558	0.0019558	NA
2-22-D	Middle age	Female	Descending colon	NA	NA	NA	NA	NA	NA	NA	NA	NA	0.121895	NA	NA	NA	NA	NA	NA	NA	0.00706745	NA	NA	NA	NA	NA	NA	NA	NA	NA	NA	NA	NA	NA	NA	NA	NA	NA	NA	NA	NA	NA	NA	NA	NA	NA	NA	NA	NA
2-23-A	Young	Female	Ascending colon	NA	NA	NA	NA	NA	NA	NA	NA	NA	NA	NA	NA	NA	NA	NA	NA	NA	NA	NA	NA	NA	NA	NA	NA	NA	NA	NA	NA	NA	NA	NA	NA	NA	NA	NA	NA	NA	NA	NA	NA	NA	NA	NA	NA	NA	NA
2-23-D	Young	Female	Descending colon	NA	NA	NA	NA	NA	NA	NA	NA	0.00454973	NA	NA	NA	NA	NA	NA	NA	NA	NA	NA	NA	NA	NA	NA	NA	NA	NA	NA	NA	NA	NA	NA	NA	NA	NA	NA	NA	0.000170613	NA	NA	NA	NA	NA	NA	NA	NA	NA
2-25-A	Middle age	Female	Ascending colon	NA	NA	0.00461622	NA	NA	NA	NA	NA	NA	NA	NA	NA	NA	NA	NA	NA	NA	NA	NA	NA	NA	NA	NA	NA	NA	NA	NA	NA	NA	NA	NA	NA	NA	NA	NA	NA	NA	NA	NA	NA	NA	NA	NA	NA	NA	NA
2-25-D	Middle age	Female	Descending colon	NA	NA	NA	NA	NA	NA	NA	NA	NA	NA	NA	NA	NA	NA	NA	NA	NA	NA	NA	NA	NA	NA	NA	NA	NA	NA	NA	NA	NA	NA	0.000415928	NA	NA	NA	NA	NA	NA	NA	NA	NA	NA	0.000459873	0.000459873	NA	NA	NA
2-29-A	Young	Female	Ascending colon	NA	NA	0.00140461	NA	NA	NA	NA	NA	NA	NA	NA	NA	NA	NA	NA	NA	0.00140832	0.00147741	NA	NA	NA	0.003305	0.00475117	NA	NA	NA	NA	NA	NA	NA	0.00166898	NA	NA	NA	NA	NA	NA	0.0022997	NA	NA	NA	NA	NA	NA	NA	NA
2-29-D	Young	Female	Descending colon	NA	NA	NA	NA	NA	NA	NA	NA	NA	NA	NA	NA	NA	NA	NA	NA	NA	NA	NA	NA	NA	NA	NA	NA	NA	NA	NA	NA	NA	NA	NA	NA	NA	NA	NA	NA	NA	NA	NA	NA	NA	NA	NA	NA	NA	NA
2-30-A	Old	Female	Ascending colon	NA	NA	NA	NA	NA	NA	NA	NA	NA	NA	NA	NA	NA	NA	NA	NA	NA	NA	NA	NA	NA	NA	NA	NA	NA	NA	NA	NA	0.0644109	0.00797288	NA	NA	NA	NA	NA	NA	NA	NA	0.00695822	NA	NA	0.00476243	0.00476243	NA	NA	NA
2-30-D	Old	Female	Descending colon	NA	NA	NA	NA	NA	NA	NA	NA	NA	NA	NA	NA	NA	NA	NA	NA	NA	NA	NA	NA	NA	NA	NA	NA	NA	NA	NA	NA	NA	NA	NA	NA	NA	0.00802014	NA	NA	NA	NA	NA	NA	NA	0.0206196	0.0206196	NA	NA	NA
3-18-A	Old	Female	Ascending colon	NA	NA	NA	NA	NA	NA	NA	NA	NA	NA	NA	NA	NA	NA	NA	NA	NA	NA	NA	NA	0.000269459	NA	NA	NA	NA	NA	NA	NA	NA	NA	NA	NA	NA	NA	NA	NA	NA	NA	NA	NA	NA	NA	NA	NA	NA	NA
3-18-D	Old	Female	Descending colon	NA	NA	NA	NA	NA	0.0157336	NA	0.0170586	NA	NA	NA	NA	NA	NA	0.000294698	NA	NA	0.00363224	NA	NA	NA	NA	NA	NA	NA	NA	0.0206043	0.0206043	NA	NA	NA	NA	NA	NA	NA	NA	NA	NA	NA	NA	NA	NA	NA	NA	NA	NA
3-19-A	Old	Female	Ascending colon	0.00727519	NA	NA	NA	NA	NA	NA	NA	NA	NA	NA	NA	NA	NA	NA	NA	NA	NA	NA	NA	NA	NA	NA	0.00459904	0.00866952	NA	NA	NA	NA	0.00013914	NA	NA	NA	NA	NA	NA	NA	NA	NA	NA	0.00452136	NA	NA	NA	NA	NA
3-19-D	Old	Female	Descending colon	NA	NA	NA	NA	NA	NA	NA	NA	NA	NA	0.0024006	0.00779104	0.00470667	NA	NA	0.0127471	NA	NA	NA	NA	NA	0.0149011	NA	0.00335755	NA	0.00822389	NA	NA	NA	0.00276362	NA	0.00155275	0.00134492	NA	0.00775091	0.00775091	NA	0.00974361	NA	NA	NA	NA	NA	9.03495e-05	9.03495e-05	0.0058787
3-25-A	Old	Female	Ascending colon	NA	0.00403166	0.00400632	0.00513182	NA	NA	NA	NA	NA	NA	NA	NA	NA	NA	NA	NA	NA	NA	NA	0.0361148	NA	NA	NA	NA	NA	NA	NA	NA	NA	0.00364619	NA	0.0020819	NA	NA	NA	NA	NA	NA	NA	NA	NA	NA	NA	NA	NA	NA
3-25-D	Old	Female	Descending colon	NA	NA	NA	NA	NA	NA	NA	NA	NA	NA	NA	NA	NA	NA	NA	NA	NA	NA	NA	NA	NA	NA	NA	NA	NA	NA	NA	NA	NA	NA	NA	NA	NA	NA	NA	NA	NA	NA	NA	NA	NA	NA	NA	NA	NA	NA
3-28-A	Middle age	Female	Ascending colon	NA	NA	NA	NA	NA	NA	NA	NA	NA	NA	NA	NA	NA	NA	NA	NA	NA	NA	NA	NA	NA	NA	NA	NA	NA	NA	NA	NA	NA	NA	NA	NA	0.00432138	NA	NA	NA	NA	NA	NA	NA	NA	NA	NA	NA	NA	NA
3-28-D	Middle age	Female	Descending colon	NA	NA	NA	0.0179668	NA	0.00594495	0.00357925	NA	NA	NA	NA	NA	NA	NA	NA	NA	NA	0.000127144	NA	NA	NA	NA	NA	NA	NA	NA	NA	NA	NA	NA	NA	NA	NA	NA	NA	NA	NA	NA	NA	NA	NA	NA	NA	NA	NA	NA
F-A	Middle age	Female	Ascending colon	NA	NA	NA	NA	NA	NA	NA	NA	NA	NA	NA	NA	NA	NA	NA	NA	NA	NA	NA	NA	NA	NA	NA	NA	NA	NA	NA	NA	NA	NA	NA	NA	NA	NA	NA	NA	NA	NA	NA	NA	NA	NA	NA	NA	NA	NA
F-D	Middle age	Female	Descending colon	NA	NA	NA	NA	NA	NA	NA	NA	NA	NA	NA	NA	NA	NA	NA	NA	NA	NA	NA	NA	NA	NA	NA	NA	NA	NA	NA	NA	NA	NA	NA	NA	NA	NA	NA	NA	NA	NA	NA	NA	NA	NA	NA	NA	NA	NA
[truncated: 4,015 more columns]

## Sheet: Table 2d_Occupancy distribution
Related to Fig. 2a ("All" indicates all samples, "A" indicates ascending colon, "D" indicates descending colon)
ID	Subgroups	Age	Median occupancy	Groups (occupancy)(%)
A0A172R2E0_C122	SSG_all	Old	12.1103	＞10
A0A172R2E3_C115	SSG_all	Old	8.32786	1-10
A0A2K5TJ97_C13	SSG_all	Old	13.3516	＞10
A0A2K5TJJ3_C114	SSG_all	Old	2.98019	1-10
A0A2K5TJJ3_C142	SSG_all	Old	8.42379	1-10
A0A2K5TJJ3_C247	SSG_all	Old	2.37028	1-10
A0A2K5TJJ3_C306	SSG_all	Old	4.52146	1-10
A0A2K5TJJ3_C314	SSG_all	Old	3.74037	1-10
A0A2K5TJJ3_C39	SSG_all	Old	3.68522	1-10
A0A2K5TJJ3_C439	SSG_all	Old	3.93155	1-10
A0A2K5TJJ3_C492	SSG_all	Old	6.79872	1-10
A0A2K5TJJ3_C689	SSG_all	Old	7.76207	1-10
A0A2K5TJL2_C47	SSG_all	Old	15.7152	＞10
A0A2K5TJX7_C173	SSG_all	Old	6.65829	1-10
A0A2K5TK21_C180	SSG_all	Old	5.39535	1-10
A0A2K5TK27_C290	SSG_all	Old	5.12183	1-10
A0A2K5TK27_C369	SSG_all	Old	2.77541	1-10
A0A2K5TK27_C41	SSG_all	Old	5.03218	1-10
A0A2K5TK27_C567	SSG_all	Old	4.7638	1-10
A0A2K5TK27_C591	SSG_all	Old	6.86234	1-10
A0A2K5TK27_C651	SSG_all	Old	0.948122	0.1-1
A0A2K5TK27_C693	SSG_all	Old	4.09876	1-10
A0A2K5TK27_C728	SSG_all	Old	7.06814	1-10
A0A2K5TKH0_C126	SSG_all	Old	4.89939	1-10
A0A2K5TKL1_C253	SSG_all	Old	5.22401	1-10
A0A2K5TKM6_C564	SSG_all	Old	2.29439	1-10
A0A2K5TL11_C146	SSG_all	Old	3.75047	1-10
A0A2K5TL11_C150	SSG_all	Old	3.75047	1-10
A0A2K5TL76_C178	SSG_all	Old	3.95103	1-10
A0A2K5TL76_C39	SSG_all	Old	11.7987	＞10
A0A2K5TL76_C91	SSG_all	Old	2.09871	1-10
A0A2K5TM01_C38	SSG_all	Old	6.6189	1-10
A0A2K5TM01_C84	SSG_all	Old	38.4943	＞10
A0A2K5TM14_C155	SSG_all	Old	3.42935	1-10
A0A2K5TM14_C58	SSG_all	Old	5.14927	1-10
A0A2K5TM85_C80	SSG_all	Old	6.84651	1-10
A0A2K5TM85_C92	SSG_all	Old	4.19926	1-10
A0A2K5TME5_C130	SSG_all	Old	3.64521	1-10
A0A2K5TME5_C600	SSG_all	Old	4.9207	1-10
A0A2K5TME5_C785	SSG_all	Old	2.46273	1-10
A0A2K5TME5_C795	SSG_all	Old	11.5711	＞10
A0A2K5TMH3_C173	SSG_all	Old	3.40233	1-10
A0A2K5TMH3_C232	SSG_all	Old	7.02999	1-10
A0A2K5TMH3_C34	SSG_all	Old	5.71892	1-10
A0A2K5TMH3_C88	SSG_all	Old	6.66703	1-10
A0A2K5TMT9_C410	SSG_all	Old	11.8968	＞10
A0A2K5TMT9_C807	SSG_all	Old	25.7812	＞10
A0A2K5TMT9_C871	SSG_all	Old	6.23191	1-10
A0A2K5TN55_C190	SSG_all	Old	6.87676	1-10
A0A2K5TN55_C276	SSG_all	Old	2.03739	1-10
A0A2K5TN55_C797	SSG_all	Old	3.91586	1-10
A0A2K5TNA7_C332	SSG_all	Old	4.51898	1-10
A0A2K5TNA7_C504	SSG_all	Old	10.3277	＞10
A0A2K5TNA7_C646	SSG_all	Old	7.26699	1-10
A0A2K5TNA7_C74	SSG_all	Old	7.26435	1-10
A0A2K5TNJ5_C157	SSG_all	Old	2.23947	1-10
A0A2K5TNS1_C181	SSG_all	Old	7.64241	1-10
A0A2K5TNW0_C121	SSG_all	Old	2.76641	1-10
A0A2K5TNW0_C160	SSG_all	Old	8.98237	1-10
A0A2K5TNW0_C161	SSG_all	Old	8.98237	1-10
A0A2K5TNW0_C181	SSG_all	Old	42.6023	＞10
A0A2K5TP51_C140	SSG_all	Old	8.1273	1-10
A0A2K5TP51_C178	SSG_all	Old	1.72566	1-10
A0A2K5TP51_C284	SSG_all	Old	2.80794	1-10
A0A2K5TP51_C52	SSG_all	Old	8.73074	1-10
A0A2K5TP51_C65	SSG_all	Old	15.0445	＞10
A0A2K5TPE2_C326	SSG_all	Old	5.39633	1-10
A0A2K5TPE2_C808	SSG_all	Old	2.41255	1-10
A0A2K5TPZ5_C22	SSG_all	Old	4.11727	1-10
A0A2K5TQ34_C1007	SSG_all	Old	15.09	＞10
A0A2K5TQ34_C1672	SSG_all	Old	4.26527	1-10
A0A2K5TQ34_C271	SSG_all	Old	2.27387	1-10
A0A2K5TQ34_C349	SSG_all	Old	7.56857	1-10
A0A2K5TQ34_C804	SSG_all	Old	10.5594	＞10
A0A2K5TQ34_C927	SSG_all	Old	14.8208	＞10
A0A2K5TQ52_C1077	SSG_all	Old	5.92288	1-10
A0A2K5TQ52_C1153	SSG_all	Old	5.75756	1-10
A0A2K5TQ52_C1269	SSG_all	Old	3.51528	1-10
A0A2K5TQ52_C1305	SSG_all	Old	2.71184	1-10
A0A2K5TQ52_C1307	SSG_all	Old	2.71184	1-10
A0A2K5TQ52_C1339	SSG_all	Old	6.36962	1-10
A0A2K5TQ52_C1384	SSG_all	Old	2.07175	1-10
A0A2K5TQ52_C1515	SSG_all	Old	8.49311	1-10
A0A2K5TQ52_C1524	SSG_all	Old	6.67098	1-10
A0A2K5TQ52_C1710	SSG_all	Old	5.128	1-10
A0A2K5TQ52_C1713	SSG_all	Old	5.128	1-10
A0A2K5TQJ7_C96	SSG_all	Old	3.21564	1-10
A0A2K5TQL2_C554	SSG_all	Old	1.91419	1-10
A0A2K5TQL2_C557	SSG_all	Old	1.91419	1-10
A0A2K5TQL2_C586	SSG_all	Old	6.24663	1-10
A0A2K5TQR2_C161	SSG_all	Old	3.45033	1-10
A0A2K5TR09_C295	SSG_all	Old	4.8079	1-10
A0A2K5TR48_C100	SSG_all	Old	2.84679	1-10
A0A2K5TR48_C76	SSG_all	Old	2.72662	1-10
A0A2K5TRB4_C134	SSG_all	Old	7.49619	1-10
A0A2K5TRC7_C74	SSG_all	Old	7.94965	1-10
A0A2K5TRN4_C254	SSG_all	Old	6.15784	1-10
A0A2K5TRX9_C53	SSG_all	Old	7.1676	1-10
A0A2K5TRX9_C636	SSG_all	Old	5.73448	1-10
A0A2K5TRX9_C855	SSG_all	Old	22.3865	＞10
A0A2K5TS34_C173	SSG_all	Old	6.8053	1-10
A0A2K5TS79_C56	SSG_all	Old	7.14889	1-10
A0A2K5TSG1_C226	SSG_all	Old	25.5868	＞10
A0A2K5TSG1_C288	SSG_all	Old	14.7125	＞10
A0A2K5TSG1_C301	SSG_all	Old	1.56243	1-10
A0A2K5TSG1_C324	SSG_all	Old	8.64168	1-10
A0A2K5TSG1_C351	SSG_all	Old	7.4424	1-10
A0A2K5TSG1_C409	SSG_all	Old	1.24324	1-10
A0A2K5TSG1_C487	SSG_all	Old	11.7096	＞10
A0A2K5TSG1_C522	SSG_all	Old	21.487	＞10
A0A2K5TSG1_C827	SSG_all	Old	24.1079	＞10
A0A2K5TSG1_C854	SSG_all	Old	10.2648	＞10
A0A2K5TSK6_C319	SSG_all	Old	3.24197	1-10
A0A2K5TSL1_C173	SSG_all	Old	16.5136	＞10
A0A2K5TSL1_C351	SSG_all	Old	3.40636	1-10
A0A2K5TSL1_C499	SSG_all	Old	16.1061	＞10
A0A2K5TSL1_C60	SSG_all	Old	14.1712	＞10
A0A2K5TSL1_C879	SSG_all	Old	1.95258	1-10
A0A2K5TSM0_C366	SSG_all	Old	3.74793	1-10
A0A2K5TSS1_C163	SSG_all	Old	4.90414	1-10
A0A2K5TSS1_C283	SSG_all	Old	6.79522	1-10
A0A2K5TSS1_C366	SSG_all	Old	3.30923	1-10
A0A2K5TSS1_C379	SSG_all	Old	4.73224	1-10
A0A2K5TSW3_C62	SSG_all	Old	9.59919	1-10
A0A2K5TT35_C393	SSG_all	Old	8.92025	1-10
A0A2K5TT35_C399	SSG_all	Old	8.92025	1-10
A0A2K5TT35_C43	SSG_all	Old	7.39262	1-10
A0A2K5TTW0_C867	SSG_all	Old	6.34537	1-10
A0A2K5TTY4_C159	SSG_all	Old	5.39701	1-10
A0A2K5TTY4_C229	SSG_all	Old	4.03572	1-10
A0A2K5TTY4_C43	SSG_all	Old	4.07689	1-10
A0A2K5TU28_C230	SSG_all	Old	17.811	＞10
A0A2K5TU28_C377	SSG_all	Old	4.86918	1-10
A0A2K5TU28_C437	SSG_all	Old	3.75727	1-10
A0A2K5TU41_C186	SSG_all	Old	9.21954	1-10
A0A2K5TU48_C90	SSG_all	Old	3.21539	1-10
A0A2K5TU71_C188	SSG_all	Old	38.2027	＞10
A0A2K5TU79_C282	SSG_all	Old	6.74356	1-10
A0A2K5TU79_C298	SSG_all	Old	9.58342	1-10
A0A2K5TV34_C110	SSG_all	Old	3.92251	1-10
A0A2K5TV34_C160	SSG_all	Old	4.68706	1-10
A0A2K5TVY4_C250	SSG_all	Old	5.93922	1-10
A0A2K5TVY4_C253	SSG_all	Old	5.93922	1-10
A0A2K5TVY4_C55	SSG_all	Old	19.3481	＞10
A0A2K5TW15_C225	SSG_all	Old	33.8395	＞10
A0A2K5TWA8_C129	SSG_all	Old	2.27533	1-10
A0A2K5TWA8_C133	SSG_all	Old	2.27533	1-10
A0A2K5TWA8_C224	SSG_all	Old	6.39517	1-10
A0A2K5TWC6_C266	SSG_all	Old	7.22661	1-10
A0A2K5TWI7_C245	SSG_all	Old	12.4334	＞10
A0A2K5TWI7_C424	SSG_all	Old	8.84963	1-10
A0A2K5TWI7_C513	SSG_all	Old	1.94588	1-10
A0A2K5TWI7_C552	SSG_all	Old	4.07212	1-10
A0A2K5TWI7_C649	SSG_all	Old	3.01953	1-10
A0A2K5TWI7_C652	SSG_all	Old	3.01953	1-10
A0A2K5TWZ7_C266	SSG_all	Old	9.5237	1-10
A0A2K5TX05_C439	SSG_all	Old	3.4289	1-10
A0A2K5TX13_C67	SSG_all	Old	7.06253	1-10
A0A2K5TX20_C245	SSG_all	Old	6.53836	1-10
A0A2K5TX20_C398	SSG_all	Old	8.90687	1-10
A0A2K5TXE2_C137	SSG_all	Old	5.78679	1-10
A0A2K5TXE2_C184	SSG_all	Old	8.54044	1-10
A0A2K5TXG3_C111	SSG_all	Old	10.6218	＞10
A0A2K5TXG3_C113	SSG_all	Old	10.6218	＞10
A0A2K5TXG3_C140	SSG_all	Old	2.99571	1-10
A0A2K5TXG3_C146	SSG_all	Old	2.99571	1-10
A0A2K5TXG3_C147	SSG_all	Old	2.99571	1-10
A0A2K5TXG3_C1773	SSG_all	Old	15.9615	＞10
A0A2K5TXG3_C346	SSG_all	Old	2.26783	1-10
A0A2K5TXG3_C350	SSG_all	Old	2.26783	1-10
A0A2K5TXG3_C454	SSG_all	Old	2.61541	1-10
A0A2K5TXG3_C456	SSG_all	Old	2.61541	1-10
A0A2K5TXG3_C64	SSG_all	Old	13.9677	＞10
A0A2K5TY04_C163	SSG_all	Old	2.58587	1-10
A0A2K5TY04_C74	SSG_all	Old	3.21897	1-10
A0A2K5TY15_C173	SSG_all	Old	10.8381	＞10
A0A2K5TY15_C216	SSG_all	Old	11.5692	＞10
A0A2K5TY15_C247	SSG_all	Old	9.30792	1-10
A0A2K5TY15_C258	SSG_all	Old	10.4162	＞10
A0A2K5TY15_C288	SSG_all	Old	12.283	＞10
A0A2K5TY77_C1425	SSG_all	Old	8.05738	1-10
A0A2K5TY77_C1430	SSG_all	Old	8.05738	1-10
A0A2K5TY77_C1785	SSG_all	Old	8.84344	1-10
A0A2K5TY77_C190	SSG_all	Old	10.8019	＞10
A0A2K5TY77_C332	SSG_all	Old	7.59214	1-10
A0A2K5TY77_C395	SSG_all	Old	1.74508	1-10
A0A2K5TY77_C437	SSG_all	Old	2.47141	1-10
A0A2K5TY77_C440	SSG_all	Old	2.47141	1-10
A0A2K5TY77_C455	SSG_all	Old	1.5838	1-10
A0A2K5TY77_C643	SSG_all	Old	6.33282	1-10
A0A2K5TY77_C671	SSG_all	Old	5.19252	1-10
A0A2K5TY77_C739	SSG_all	Old	4.47972	1-10
A0A2K5TY77_C755	SSG_all	Old	7.24023	1-10
A0A2K5TYI9_C1175	SSG_all	Old	3.08123	1-10
A0A2K5TYI9_C1228	SSG_all	Old	18.9643	＞10
A0A2K5TYI9_C1265	SSG_all	Old	6.66582	1-10
A0A2K5TYI9_C1510	SSG_all	Old	8.18776	1-10
A0A2K5TYI9_C1610	SSG_all	Old	8.11253	1-10
A0A2K5TYI9_C1897	SSG_all	Old	4.7751	1-10
A0A2K5TYI9_C2068	SSG_all	Old	2.67011	1-10
A0A2K5TYI9_C2076	SSG_all	Old	2.78523	1-10
A0A2K5TYI9_C208	SSG_all	Old	11.8172	＞10
A0A2K5TYI9_C2153	SSG_all	Old	1.73645	1-10
A0A2K5TYI9_C2258	SSG_all	Old	4.00695	1-10
A0A2K5TYI9_C2263	SSG_all	Old	4.64885	1-10
A0A2K5TYI9_C2316	SSG_all	Old	2.43916	1-10
A0A2K5TYI9_C2531	SSG_all	Old	1.9025	1-10
A0A2K5TYI9_C2616	SSG_all	Old	3.38876	1-10
A0A2K5TYI9_C2714	SSG_all	Old	3.88026	1-10
A0A2K5TYI9_C2717	SSG_all	Old	5.59064	1-10
A0A2K5TYI9_C2822	SSG_all	Old	2.10161	1-10
A0A2K5TYI9_C2841	SSG_all	Old	4.60177	1-10
A0A2K5TYI9_C360	SSG_all	Old	4.44565	1-10
A0A2K5TYI9_C365	SSG_all	Old	4.44565	1-10
A0A2K5TYI9_C697	SSG_all	Old	2.58538	1-10
A0A2K5TYI9_C780	SSG_all	Old	1.2606	1-10
A0A2K5TYI9_C788	SSG_all	Old	1.2606	1-10
A0A2K5TYI9_C844	SSG_all	Old	6.50479	1-10
A0A2K5TYI9_C874	SSG_all	Old	7.03129	1-10
A0A2K5TYI9_C890	SSG_all	Old	3.38058	1-10
A0A2K5TYI9_C953	SSG_all	Old	3.13818	1-10
A0A2K5TYI9_C967	SSG_all	Old	4.32412	1-10
A0A2K5TZ68_C310	SSG_all	Old	12.7383	＞10
A0A2K5TZB5_C15	SSG_all	Old	4.80638	1-10
A0A2K5TZH9_C129	SSG_all	Old	6.43559	1-10
A0A2K5TZH9_C151	SSG_all	Old	7.53404	1-10
A0A2K5TZH9_C204	SSG_all	Old	3.62578	1-10
A0A2K5TZH9_C227	SSG_all	Old	3.72021	1-10
A0A2K5TZH9_C315	SSG_all	Old	5.68835	1-10
A0A2K5TZH9_C366	SSG_all	Old	12.0569	＞10
A0A2K5TZH9_C413	SSG_all	Old	17.4526	＞10
A0A2K5TZI0_C244	SSG_all	Old	2.677	1-10
A0A2K5TZR9_C261	SSG_all	Old	10.3544	＞10
A0A2K5U010_C116	SSG_all	Old	11.7474	＞10
A0A2K5U010_C285	SSG_all	Old	7.29169	1-10
A0A2K5U010_C289	SSG_all	Old	5.16963	1-10
A0A2K5U010_C328	SSG_all	Old	14.5336	＞10
A0A2K5U026_C17	SSG_all	Old	7.48229	1-10
A0A2K5U026_C56	SSG_all	Old	4.52775	1-10
A0A2K5U029_C436	SSG_all	Old	10.1814	＞10
A0A2K5U029_C69	SSG_all	Old	5.1042	1-10
A0A2K5U029_C80	SSG_all	Old	2.76703	1-10
A0A2K5U029_C85	SSG_all	Old	2.76703	1-10
A0A2K5U0H2_C354	SSG_all	Old	25.385	＞10
A0A2K5U0J6_C50	SSG_all	Old	3.02237	1-10
A0A2K5U0X0_C112	SSG_all	Old	5.86287	1-10
A0A2K5U0X0_C141	SSG_all	Old	4.19385	1-10
A0A2K5U0X0_C898	SSG_all	Old	11.7992	＞10
A0A2K5U131_C21	SSG_all	Old	55.7828	＞10
A0A2K5U1C7_C121	SSG_all	Old	6.9455	1-10
A0A2K5U1C7_C265	SSG_all	Old	4.64194	1-10
A0A2K5U1K6_C206	SSG_all	Old	2.87507	1-10
A0A2K5U1K6_C209	SSG_all	Old	3.48766	1-10
A0A2K5U1K6_C253	SSG_all	Old	5.05436	1-10
A0A2K5U1K6_C77	SSG_all	Old	16.0556	＞10
A0A2K5U1Q6_C184	SSG_all	Old	7.23286	1-10
A0A2K5U1V0_C237	SSG_all	Old	4.3358	1-10
A0A2K5U1V0_C361	SSG_all	Old	1.98906	1-10
A0A2K5U1W2_C199	SSG_all	Old	2.36022	1-10
A0A2K5U279_C133	SSG_all	Old	12.1759	＞10
A0A2K5U2C6_C121	SSG_all	Old	9.00896	1-10
A0A2K5U2C6_C161	SSG_all	Old	4.72382	1-10
A0A2K5U2C6_C164	SSG_all	Old	4.72382	1-10
A0A2K5U2C6_C181	SSG_all	Old	3.35481	1-10
A0A2K5U2C6_C184	SSG_all	Old	3.35481	1-10
A0A2K5U2C6_C193	SSG_all	Old	3.02262	1-10
A0A2K5U2C6_C196	SSG_all	Old	3.02262	1-10
A0A2K5U2C6_C219	SSG_all	Old	2.99213	1-10
A0A2K5U2C6_C222	SSG_all	Old	4.52328	1-10
A0A2K5U2C6_C291	SSG_all	Old	7.14075	1-10
A0A2K5U315_C143	SSG_all	Old	7.23535	1-10
A0A2K5U318_C525	SSG_all	Old	11.2373	＞10
A0A2K5U3J1_C402	SSG_all	Old	2.38991	1-10
A0A2K5U3J1_C440	SSG_all	Old	2.0613	1-10
A0A2K5U3P3_C157	SSG_all	Old	9.80658	1-10
A0A2K5U3P3_C191	SSG_all	Old	9.82746	1-10
A0A2K5U3P3_C197	SSG_all	Old	9.82746	1-10
A0A2K5U3T7_C37	SSG_all	Old	5.88457	1-10
A0A2K5U484_C94	SSG_all	Old	4.64514	1-10
A0A2K5U489_C177	SSG_all	Old	3.92473	1-10
A0A2K5U489_C32	SSG_all	Old	11.8562	＞10
A0A2K5U489_C320	SSG_all	Old	6.60599	1-10
A0A2K5U489_C341	SSG_all	Old	1.28066	1-10
A0A2K5U489_C80	SSG_all	Old	4.28699	1-10
A0A2K5U4B4_C113	SSG_all	Old	26.6462	＞10
A0A2K5U4B4_C736	SSG_all	Old	3.48641	1-10
A0A2K5U4C3_C257	SSG_all	Old	2.8346	1-10
A0A2K5U4C3_C263	SSG_all	Old	2.8346	1-10
A0A2K5U4C3_C281	SSG_all	Old	5.11597	1-10
A0A2K5U4C3_C291	SSG_all	Old	13.018	＞10
A0A2K5U4C3_C455	SSG_all	Old	7.8993	1-10
A0A2K5U4C3_C578	SSG_all	Old	4.54173	1-10
A0A2K5U4C3_C635	SSG_all	Old	2.60919	1-10
A0A2K5U4C3_C676	SSG_all	Old	7.61303	1-10
A0A2K5U4C3_C701	SSG_all	Old	9.04795	1-10
A0A2K5U4G5_C43	SSG_all	Old	7.25593	1-10
A0A2K5U4W1_C1194	SSG_all	Old	7.11784	1-10
A0A2K5U4W1_C229	SSG_all	Old	4.56874	1-10
A0A2K5U4W1_C27	SSG_all	Old	34.0026	＞10
A0A2K5U4W1_C273	SSG_all	Old	4.30393	1-10
A0A2K5U4W1_C59	SSG_all	Old	4.16153	1-10
A0A2K5U561_C381	SSG_all	Old	5.95699	1-10
A0A2K5U5Q6_C68	SSG_all	Old	8.70828	1-10
A0A2K5U5X7_C251	SSG_all	Old	4.06789	1-10
A0A2K5U5X7_C252	SSG_all	Old	3.45397	1-10
A0A2K5U5Y8_C620	SSG_all	Old	6.31774	1-10
A0A2K5U611_C5	SSG_all	Old	12.2314	＞10
A0A2K5U611_C80	SSG_all	Old	12.5142	＞10
A0A2K5U669_C232	SSG_all	Old	16.1723	＞10
A0A2K5U716_C154	SSG_all	Old	11.9144	＞10
A0A2K5U716_C164	SSG_all	Old	2.22093	1-10
A0A2K5U716_C170	SSG_all	Old	4.12696	1-10
A0A2K5U716_C173	SSG_all	Old	4.12696	1-10
A0A2K5U716_C179	SSG_all	Old	13.785	＞10
A0A2K5U739_C326	SSG_all	Old	9.06471	1-10
A0A2K5U7Q0_C546	SSG_all	Old	3.02526	1-10
A0A2K5U7S0_C127	SSG_all	Old	5.6751	1-10
A0A2K5U800_C200	SSG_all	Old	3.11871	1-10
A0A2K5U800_C257	SSG_all	Old	4.93478	1-10
A0A2K5U800_C448	SSG_all	Old	3.10044	1-10
A0A2K5U839_C344	SSG_all	Old	3.55562	1-10
A0A2K5U839_C349	SSG_all	Old	3.55562	1-10
A0A2K5U839_C446	SSG_all	Old	3.56386	1-10
A0A2K5U839_C580	SSG_all	Old	3.76044	1-10
A0A2K5U839_C635	SSG_all	Old	17.2203	＞10
A0A2K5U8F3_C413	SSG_all	Old	5.78162	1-10
A0A2K5U8H6_C43	SSG_all	Old	5.54168	1-10
A0A2K5U8H8_C188	SSG_all	Old	4.645	1-10
A0A2K5U8H8_C242	SSG_all	Old	8.20093	1-10
A0A2K5U8T1_C284	SSG_all	Old	13.8521	＞10
A0A2K5U8T1_C408	SSG_all	Old	8.16948	1-10
A0A2K5U955_C1203	SSG_all	Old	5.40069	1-10
A0A2K5U955_C1552	SSG_all	Old	5.86707	1-10
A0A2K5U955_C178	SSG_all	Old	4.41489	1-10
A0A2K5U9G9_C121	SSG_all	Old	3.9251	1-10
A0A2K5U9G9_C260	SSG_all	Old	6.14797	1-10
A0A2K5U9G9_C61	SSG_all	Old	6.31225	1-10
A0A2K5U9G9_C80	SSG_all	Old	4.14762	1-10
A0A2K5U9G9_C89	SSG_all	Old	4.1209	1-10
A0A2K5U9N2_C42	SSG_all	Old	5.99743	1-10
A0A2K5U9N2_C66	SSG_all	Old	7.22815	1-10
A0A2K5U9T6_C91	SSG_all	Old	12.3896	＞10
A0A2K5U9W7_C41	SSG_all	Old	3.59732	1-10
A0A2K5U9X0_C100	SSG_all	Old	1.14809	1-10
A0A2K5U9X0_C138	SSG_all	Old	5.1754	1-10
A0A2K5U9X0_C161	SSG_all	Old	1.33191	1-10
A0A2K5U9X0_C164	SSG_all	Old	1.33191	1-10
A0A2K5U9X0_C94	SSG_all	Old	6.51845	1-10
A0A2K5U9X0_C97	SSG_all	Old	1.14809	1-10
A0A2K5UA07_C234	SSG_all	Old	7.07677	1-10
A0A2K5UA07_C308	SSG_all	Old	6.17508	1-10
A0A2K5UA07_C90	SSG_all	Old	2.85215	1-10
A0A2K5UA31_C207	SSG_all	Old	2.62611	1-10
A0A2K5UA56_C124	SSG_all	Old	4.2837	1-10
A0A2K5UA56_C85	SSG_all	Old	6.12252	1-10
A0A2K5UAE5_C198	SSG_all	Old	3.19297	1-10
A0A2K5UAE5_C204	SSG_all	Old	6.18228	1-10
A0A2K5UAF3_C106	SSG_all	Old	14.9055	＞10
A0A2K5UAF3_C187	SSG_all	Old	5.3183	1-10
A0A2K5UAF3_C212	SSG_all	Old	9.35487	1-10
A0A2K5UAF3_C270	SSG_all	Old	4.24621	1-10
A0A2K5UAF3_C272	SSG_all	Old	4.24621	1-10
A0A2K5UAF3_C293	SSG_all	Old	5.12284	1-10
A0A2K5UAH0_C202	SSG_all	Old	5.5943	1-10
A0A2K5UAU4_C61	SSG_all	Old	5.88191	1-10
A0A2K5UAV9_C330	SSG_all	Old	3.8644	1-10
A0A2K5UBM7_C220	SSG_all	Old	3.09016	1-10
A0A2K5UBN1_C23	SSG_all	Old	14.6596	＞10
A0A2K5UBP7_C364	SSG_all	Old	9.95904	1-10
A0A2K5UBP9_C205	SSG_all	Old	3.49736	1-10
A0A2K5UBV6_C108	SSG_all	Old	7.79095	1-10
A0A2K5UBV6_C129	SSG_all	Old	10.6922	＞10
A0A2K5UBV6_C17	SSG_all	Old	1.33539	1-10
A0A2K5UBX7_C1379	SSG_all	Old	15.1097	＞10
A0A2K5UBX7_C1437	SSG_all	Old	20.6868	＞10
A0A2K5UBX7_C172	SSG_all	Old	3.65988	1-10
A0A2K5UBX7_C569	SSG_all	Old	3.94522	1-10
A0A2K5UBX7_C671	SSG_all	Old	3.41858	1-10
A0A2K5UBX7_C740	SSG_all	Old	4.28017	1-10
A0A2K5UBX7_C816	SSG_all	Old	7.78246	1-10
A0A2K5UBX7_C896	SSG_all	Old	6.65194	1-10
A0A2K5UBX7_C91	SSG_all	Old	7.4572	1-10
A0A2K5UBX7_C917	SSG_all	Old	7.46017	1-10
A0A2K5UBX7_C931	SSG_all	Old	9.30491	1-10
A0A2K5UBX7_C988	SSG_all	Old	20.5201	＞10
A0A2K5UC23_C1190	SSG_all	Old	11.9933	＞10
A0A2K5UC23_C963	SSG_all	Old	6.10894	1-10
A0A2K5UC71_C282	SSG_all	Old	4.37184	1-10
A0A2K5UCG1_C385	SSG_all	Old	1.75319	1-10
A0A2K5UCY8_C164	SSG_all	Old	6.08228	1-10
A0A2K5UCY8_C196	SSG_all	Old	3.10846	1-10
A0A2K5UCY8_C22	SSG_all	Old	5.93875	1-10
A0A2K5UCY8_C236	SSG_all	Old	2.76395	1-10
A0A2K5UCY8_C238	SSG_all	Old	2.76395	1-10
A0A2K5UCY8_C239	SSG_all	Old	2.76395	1-10
A0A2K5UCY8_C29	SSG_all	Old	3.01233	1-10
A0A2K5UCY8_C294	SSG_all	Old	5.05782	1-10
A0A2K5UCY8_C301	SSG_all	Old	1.27712	1-10
A0A2K5UCY8_C304	SSG_all	Old	1.27712	1-10
A0A2K5UCY8_C361	SSG_all	Old	3.08965	1-10
A0A2K5UCY8_C364	SSG_all	Old	3.08965	1-10
A0A2K5UCY8_C397	SSG_all	Old	3.92555	1-10
A0A2K5UCY8_C412	SSG_all	Old	0.813786	0.1-1
A0A2K5UCY8_C416	SSG_all	Old	0.813786	0.1-1
A0A2K5UCY8_C46	SSG_all	Old	2.6713	1-10
A0A2K5UCZ1_C45	SSG_all	Old	2.47273	1-10
A0A2K5UD39_C441	SSG_all	Old	4.56455	1-10
A0A2K5UD39_C97	SSG_all	Old	14.8055	＞10
A0A2K5UDI9_C99	SSG_all	Old	6.75895	1-10
A0A2K5UDJ9_C175	SSG_all	Old	4.1653	1-10
A0A2K5UDJ9_C190	SSG_all	Old	4.10306	1-10
A0A2K5UDJ9_C6	SSG_all	Old	9.0745	1-10
A0A2K5UDT6_C44	SSG_all	Old	7.04362	1-10
A0A2K5UE09_C246	SSG_all	Old	2.08735	1-10
A0A2K5UE10_C126	SSG_all	Old	9.16064	1-10
A0A2K5UE50_C223	SSG_all	Old	5.69521	1-10
A0A2K5UF05_C23	SSG_all	Old	14.8465	＞10
A0A2K5UF29_C280	SSG_all	Old	3.55102	1-10
A0A2K5UF29_C300	SSG_all	Old	1.69669	1-10
A0A2K5UF29_C301	SSG_all	Old	1.69669	1-10
A0A2K5UF29_C332	SSG_all	Old	1.87422	1-10
A0A2K5UF29_C361	SSG_all	Old	2.08165	1-10
A0A2K5UF29_C39	SSG_all	Old	3.5511	1-10
A0A2K5UFH8_C183	SSG_all	Old	5.26363	1-10
A0A2K5UFH8_C203	SSG_all	Old	3.39264	1-10
A0A2K5UFJ2_C1011	SSG_all	Old	10.9136	＞10
A0A2K5UFJ2_C1082	SSG_all	Old	13.9933	＞10
A0A2K5UFJ2_C728	SSG_all	Old	9.81383	1-10
A0A2K5UFJ2_C833	SSG_all	Old	18.2012	＞10
A0A2K5UFQ3_C188	SSG_all	Old	3.7895	1-10
A0A2K5UFQ3_C189	SSG_all	Old	3.7895	1-10
A0A2K5UFQ3_C190	SSG_all	Old	3.7895	1-10
A0A2K5UFQ3_C355	SSG_all	Old	4.07591	1-10
A0A2K5UFQ3_C465	SSG_all	Old	3.34495	1-10
A0A2K5UFQ3_C473	SSG_all	Old	1.99921	1-10
A0A2K5UFQ3_C534	SSG_all	Old	3.57603	1-10
A0A2K5UFQ3_C651	SSG_all	Old	4.49631	1-10
A0A2K5UFQ3_C89	SSG_all	Old	4.41315	1-10
A0A2K5UG07_C170	SSG_all	Old	6.55473	1-10
A0A2K5UG07_C233	SSG_all	Old	3.92596	1-10
A0A2K5UG07_C243	SSG_all	Old	3.5115	1-10
A0A2K5UG07_C89	SSG_all	Old	5.16302	1-10
A0A2K5UG07_C93	SSG_all	Old	3.16411	1-10
A0A2K5UGB0_C35	SSG_all	Old	7.46348	1-10
A0A2K5UGE1_C580	SSG_all	Old	15.7781	＞10
A0A2K5UGE1_C840	SSG_all	Old	20.5497	＞10
A0A2K5UH34_C201	SSG_all	Old	8.45517	1-10
A0A2K5UH34_C219	SSG_all	Old	21.583	＞10
A0A2K5UH34_C54	SSG_all	Old	6.09705	1-10
A0A2K5UHI1_C103	SSG_all	Old	4.35637	1-10
A0A2K5UHI1_C181	SSG_all	Old	2.42127	1-10
A0A2K5UHI1_C52	SSG_all	Old	6.61573	1-10
A0A2K5UHI1_C56	SSG_all	Old	6.61573	1-10
A0A2K5UHL2_C206	SSG_all	Old	2.49577	1-10
A0A2K5UHX3_C63	SSG_all	Old	7.83628	1-10
A0A2K5UI79_C353	SSG_all	Old	21.5364	＞10
A0A2K5UID6_C587	SSG_all	Old	11.774	＞10
A0A2K5UIL6_C41	SSG_all	Old	10.6126	＞10
A0A2K5UIW1_C140	SSG_all	Old	4.9048	1-10
A0A2K5UIW1_C376	SSG_all	Old	4.33343	1-10
A0A2K5UIW1_C380	SSG_all	Old	4.33343	1-10
A0A2K5UIW1_C752	SSG_all	Old	2.88873	1-10
A0A2K5UJ28_C174	SSG_all	Old	4.27733	1-10
A0A2K5UJ28_C381	SSG_all	Old	6.9213	1-10
A0A2K5UJ28_C467	SSG_all	Old	4.70303	1-10
A0A2K5UJ28_C61	SSG_all	Old	3.11189	1-10
A0A2K5UJE6_C99	SSG_all	Old	6.09419	1-10
A0A2K5UJG7_C184	SSG_all	Old	27.2396	＞10
A0A2K5UJG7_C286	SSG_all	Old	5.86251	1-10
A0A2K5UJJ3_C183	SSG_all	Old	4.04813	1-10
A0A2K5UKF3_C153	SSG_all	Old	4.63132	1-10
A0A2K5UKF7_C135	SSG_all	Old	19.4689	＞10
A0A2K5UKF7_C371	SSG_all	Old	8.42624	1-10
A0A2K5UKF7_C457	SSG_all	Old	5.26357	1-10
A0A2K5UKU4_C95	SSG_all	Old	2.01097	1-10
A0A2K5UKW9_C164	SSG_all	Old	3.40019	1-10
A0A2K5ULD9_C179	SSG_all	Old	4.63919	1-10
A0A2K5ULD9_C316	SSG_all	Old	3.08235	1-10
A0A2K5ULD9_C89	SSG_all	Old	4.38273	1-10
A0A2K5ULJ2_C42	SSG_all	Old	2.99584	1-10
A0A2K5ULN5_C559	SSG_all	Old	5.75953	1-10
A0A2K5ULN5_C562	SSG_all	Old	5.75953	1-10
A0A2K5ULN5_C608	SSG_all	Old	5.94676	1-10
A0A2K5ULW0_C122	SSG_all	Old	10.6587	＞10
A0A2K5ULW0_C22	SSG_all	Old	2.9013	1-10
A0A2K5ULW0_C267	SSG_all	Old	7.53054	1-10
A0A2K5ULW0_C34	SSG_all	Old	2.9966	1-10
A0A2K5ULX6_C39	SSG_all	Old	2.38559	1-10
A0A2K5UMK9_C418	SSG_all	Old	4.18529	1-10
A0A2K5UMK9_C71	SSG_all	Old	3.15678	1-10
A0A2K5UMU0_C43	SSG_all	Old	5.53448	1-10
A0A2K5UMU0_C46	SSG_all	Old	5.53448	1-10
A0A2K5UNA9_C571	SSG_all	Old	12.4112	＞10
A0A2K5UNA9_C637	SSG_all	Old	6.89553	1-10
A0A2K5UNA9_C643	SSG_all	Old	3.8573	1-10
A0A2K5UNK0_C32	SSG_all	Old	7.47477	1-10
A0A2K5UP69_C97	SSG_all	Old	4.07482	1-10
A0A2K5UPA4_C19	SSG_all	Old	3.78187	1-10
A0A2K5UPA4_C283	SSG_all	Old	4.23247	1-10
A0A2K5UPA4_C287	SSG_all	Old	4.23247	1-10
A0A2K5UPD8_C104	SSG_all	Old	1.93115	1-10
A0A2K5UPD8_C133	SSG_all	Old	7.18062	1-10
A0A2K5UPD8_C151	SSG_all	Old	4.16602	1-10
A0A2K5UPD8_C154	SSG_all	Old	8.50555	1-10
A0A2K5UPD8_C164	SSG_all	Old	5.73355	1-10
A0A2K5UPD8_C47	SSG_all	Old	5.5654	1-10
A0A2K5UPG1_C228	SSG_all	Old	7.02402	1-10
A0A2K5UPI7_C261	SSG_all	Old	4.11415	1-10
A0A2K5UPI7_C264	SSG_all	Old	5.99904	1-10
A0A2K5UPI7_C284	SSG_all	Old	2.69728	1-10
A0A2K5UPI7_C287	SSG_all	Old	2.69728	1-10
A0A2K5UPI7_C290	SSG_all	Old	2.69728	1-10
A0A2K5UPI7_C308	SSG_all	Old	5.25498	1-10
A0A2K5UPI7_C73	SSG_all	Old	4.39101	1-10
A0A2K5UPX1_C107	SSG_all	Old	10.01	＞10
A0A2K5UPY0_C140	SSG_all	Old	6.15343	1-10
A0A2K5UQ07_C29	SSG_all	Old	0.914215	0.1-1
A0A2K5UQI0_C130	SSG_all	Old	3.86479	1-10
A0A2K5UQI0_C169	SSG_all	Old	5.3607	1-10
A0A2K5UQW7_C119	SSG_all	Old	8.03702	1-10
A0A2K5UQY0_C1155	SSG_all	Old	14.1847	＞10
A0A2K5UQY0_C1173	SSG_all	Old	4.92198	1-10
A0A2K5UQY0_C1176	SSG_all	Old	4.92198	1-10
A0A2K5UQY0_C407	SSG_all	Old	3.97699	1-10
A0A2K5UQY0_C47	SSG_all	Old	29.5926	＞10
A0A2K5UQY0_C749	SSG_all	Old	11.1838	＞10
A0A2K5UQY0_C874	SSG_all	Old	5.30636	1-10
A0A2K5UQY0_C905	SSG_all	Old	2.31765	1-10
A0A2K5URA1_C153	SSG_all	Old	9.08457	1-10
A0A2K5URB3_C40	SSG_all	Old	13.4441	＞10
A0A2K5URB6_C102	SSG_all	Old	25.543	＞10
A0A2K5URB6_C82	SSG_all	Old	13.7714	＞10
A0A2K5URP1_C63	SSG_all	Old	4.99845	1-10
A0A2K5URZ2_C113	SSG_all	Old	2.46599	1-10
A0A2K5URZ2_C123	SSG_all	Old	1.7479	1-10
A0A2K5US09_C219	SSG_all	Old	4.79251	1-10
A0A2K5US09_C229	SSG_all	Old	4.79251	1-10
A0A2K5US09_C876	SSG_all	Old	13.096	＞10
A0A2K5US09_C989	SSG_all	Old	8.82386	1-10
A0A2K5US37_C1157	SSG_all	Old	6.04612	1-10
A0A2K5US37_C1528	SSG_all	Old	12.4593	＞10
A0A2K5US37_C1626	SSG_all	Old	8.1409	1-10
A0A2K5US37_C1666	SSG_all	Old	5.99996	1-10
A0A2K5US37_C1696	SSG_all	Old	5.79431	1-10
A0A2K5US37_C1791	SSG_all	Old	5.08202	1-10
A0A2K5US37_C1885	SSG_all	Old	8.83306	1-10
A0A2K5US37_C1931	SSG_all	Old	10.1115	＞10
A0A2K5US37_C2115	SSG_all	Old	9.92555	1-10
A0A2K5US37_C2171	SSG_all	Old	4.65267	1-10
A0A2K5US37_C2216	SSG_all	Old	5.48087	1-10
A0A2K5US37_C2309	SSG_all	Old	12.6661	＞10
A0A2K5US37_C2360	SSG_all	Old	6.49154	1-10
A0A2K5US37_C2405	SSG_all	Old	3.53008	1-10
A0A2K5US37_C2501	SSG_all	Old	6.64853	1-10
A0A2K5US37_C2649	SSG_all	Old	5.46562	1-10
A0A2K5US37_C2694	SSG_all	Old	6.07067	1-10
A0A2K5US37_C2791	SSG_all	Old	4.90188	1-10
A0A2K5US37_C286	SSG_all	Old	4.61649	1-10
A0A2K5US37_C293	SSG_all	Old	4.61649	1-10
A0A2K5US37_C3041	SSG_all	Old	12.7092	＞10
A0A2K5US37_C3132	SSG_all	Old	14.3271	＞10
A0A2K5US37_C3183	SSG_all	Old	9.24812	1-10
A0A2K5US37_C3231	SSG_all	Old	7.6945	1-10
A0A2K5US37_C360	SSG_all	Old	17.7503	＞10
A0A2K5US37_C3617	SSG_all	Old	8.08613	1-10
A0A2K5US37_C369	SSG_all	Old	9.57987	1-10
A0A2K5US37_C3796	SSG_all	Old	14.7015	＞10
A0A2K5US37_C3899	SSG_all	Old	6.04594	1-10
A0A2K5US37_C4118	SSG_all	Old	3.91058	1-10
A0A2K5US37_C4125	SSG_all	Old	3.91058	1-10
A0A2K5US37_C4325	SSG_all	Old	17.2847	＞10
A0A2K5US37_C480	SSG_all	Old	12.2757	＞10
A0A2K5US37_C732	SSG_all	Old	4.59351	1-10
A0A2K5US37_C812	SSG_all	Old	2.95147	1-10
A0A2K5US37_C852	SSG_all	Old	1.81853	1-10
A0A2K5US37_C855	SSG_all	Old	1.81853	1-10
A0A2K5US37_C870	SSG_all	Old	7.28048	1-10
A0A2K5US37_C893	SSG_all	Old	12.1005	＞10
A0A2K5US37_C934	SSG_all	Old	16.6556	＞10
A0A2K5USH8_C10	SSG_all	Old	2.91957	1-10
A0A2K5USH8_C28	SSG_all	Old	5.33034	1-10
A0A2K5USH8_C327	SSG_all	Old	11.5077	＞10
A0A2K5USH8_C53	SSG_all	Old	7.8445	1-10
A0A2K5USQ0_C243	SSG_all	Old	17.6212	＞10
A0A2K5UST2_C124	SSG_all	Old	12.6247	＞10
A0A2K5UST2_C187	SSG_all	Old	8.10349	1-10
A0A2K5USV3_C100	SSG_all	Old	18.8073	＞10
A0A2K5USY9_C182	SSG_all	Old	2.33861	1-10
A0A2K5USY9_C268	SSG_all	Old	2.6887	1-10
A0A2K5USY9_C48	SSG_all	Old	4.20709	1-10
A0A2K5USZ6_C72	SSG_all	Old	17.578	＞10
A0A2K5UT88_C154	SSG_all	Old	6.93654	1-10
A0A2K5UTG9_C310	SSG_all	Old	6.15695	1-10
A0A2K5UTG9_C394	SSG_all	Old	7.45146	1-10
A0A2K5UTH4_C246	SSG_all	Old	3.08938	1-10
A0A2K5UTH4_C266	SSG_all	Old	3.93369	1-10
A0A2K5UTH4_C281	SSG_all	Old	2.3061	1-10
A0A2K5UTH4_C378	SSG_all	Old	5.514	1-10
A0A2K5UTR7_C187	SSG_all	Old	6.92162	1-10
A0A2K5UTR7_C389	SSG_all	Old	7.27297	1-10
A0A2K5UTR7_C505	SSG_all	Old	9.28981	1-10
A0A2K5UTV3_C126	SSG_all	Old	1.77906	1-10
A0A2K5UU71_C271	SSG_all	Old	5.14167	1-10
A0A2K5UUT6_C125	SSG_all	Old	13.6216	＞10
A0A2K5UUV8_C486	SSG_all	Old	9.29894	1-10
A0A2K5UUV9_C426	SSG_all	Old	12.6195	＞10
A0A2K5UUV9_C702	SSG_all	Old	5.44724	1-10
A0A2K5UUW5_C306	SSG_all	Old	5.76089	1-10
A0A2K5UUW5_C62	SSG_all	Old	9.83008	1-10
A0A2K5UUY5_C147	SSG_all	Old	3.23457	1-10
A0A2K5UV06_C396	SSG_all	Old	5.08097	1-10
A0A2K5UV12_C79	SSG_all	Old	20.1448	＞10
A0A2K5UV67_C309	SSG_all	Old	12.9911	＞10
A0A2K5UV76_C101	SSG_all	Old	3.19065	1-10
A0A2K5UV76_C105	SSG_all	Old	5.97281	1-10
A0A2K5UV76_C269	SSG_all	Old	4.70347	1-10
A0A2K5UV76_C434	SSG_all	Old	4.0054	1-10
A0A2K5UV76_C96	SSG_all	Old	3.19065	1-10
A0A2K5UVK2_C76	SSG_all	Old	4.49163	1-10
A0A2K5UVQ8_C88	SSG_all	Old	5.83359	1-10
A0A2K5UVS8_C202	SSG_all	Old	4.36757	1-10
A0A2K5UVS8_C249	SSG_all	Old	6.76931	1-10
A0A2K5UVS8_C385	SSG_all	Old	8.28552	1-10
A0A2K5UVS8_C54	SSG_all	Old	5.60216	1-10
A0A2K5UVV5_C299	SSG_all	Old	3.1131	1-10
A0A2K5UVV5_C33	SSG_all	Old	4.27543	1-10
A0A2K5UVV5_C350	SSG_all	Old	3.73158	1-10
A0A2K5UVV5_C362	SSG_all	Old	3.73158	1-10
A0A2K5UVV5_C363	SSG_all	Old	3.73158	1-10
A0A2K5UVV5_C82	SSG_all	Old	2.83504	1-10
A0A2K5UVV5_C91	SSG_all	Old	4.63238	1-10
A0A2K5UW59_C108	SSG_all	Old	8.23923	1-10
A0A2K5UW59_C371	SSG_all	Old	7.84906	1-10
A0A2K5UW71_C1591	SSG_all	Old	9.12458	1-10
A0A2K5UW71_C618	SSG_all	Old	15.8697	＞10
A0A2K5UWT3_C309	SSG_all	Old	11.1872	＞10
A0A2K5UWT3_C691	SSG_all	Old	7.06201	1-10
A0A2K5UX02_C1468	SSG_all	Old	2.4653	1-10
A0A2K5UX02_C217	SSG_all	Old	3.73057	1-10
A0A2K5UX02_C254	SSG_all	Old	6.89454	1-10
A0A2K5UX02_C5	SSG_all	Old	9.83337	1-10
A0A2K5UX79_C107	SSG_all	Old	4.16128	1-10
A0A2K5UX79_C202	SSG_all	Old	9.1008	1-10
A0A2K5UX79_C239	SSG_all	Old	7.74461	1-10
A0A2K5UXN6_C221	SSG_all	Old	7.26896	1-10
A0A2K5UXZ0_C137	SSG_all	Old	7.04804	1-10
A0A2K5UXZ0_C156	SSG_all	Old	3.6765	1-10
A0A2K5UXZ0_C246	SSG_all	Old	3.42873	1-10
A0A2K5UXZ0_C260	SSG_all	Old	2.44918	1-10
A0A2K5UXZ0_C28	SSG_all	Old	6.05766	1-10
A0A2K5UXZ0_C350	SSG_all	Old	0.592517	0.1-1
A0A2K5UXZ0_C358	SSG_all	Old	0.592517	0.1-1
A0A2K5UXZ0_C374	SSG_all	Old	1.59113	1-10
A0A2K5UXZ0_C387	SSG_all	Old	0.799969	0.1-1
A0A2K5UXZ0_C396	SSG_all	Old	0.799969	0.1-1
A0A2K5UXZ0_C469	SSG_all	Old	8.01865	1-10
A0A2K5UXZ0_C503	SSG_all	Old	2.03217	1-10
A0A2K5UXZ0_C517	SSG_all	Old	2.66629	1-10
A0A2K5UXZ0_C525	SSG_all	Old	2.66629	1-10
A0A2K5UXZ0_C582	SSG_all	Old	1.79235	1-10
A0A2K5UXZ0_C596	SSG_all	Old	4.98611	1-10
A0A2K5UXZ0_C615	SSG_all	Old	3.57661	1-10
A0A2K5UXZ0_C656	SSG_all	Old	3.37387	1-10
A0A2K5UXZ0_C67	SSG_all	Old	0.932153	0.1-1
A0A2K5UXZ0_C684	SSG_all	Old	6.06789	1-10
A0A2K5UXZ0_C693	SSG_all	Old	6.06789	1-10
A0A2K5UY14_C447	SSG_all	Old	2.49634	1-10
A0A2K5UY14_C450	SSG_all	Old	2.49634	1-10
A0A2K5UYE5_C66	SSG_all	Old	15.6023	＞10
A0A2K5UYU7_C261	SSG_all	Old	4.60784	1-10
A0A2K5UYW3_C1052	SSG_all	Old	11.9608	＞10
A0A2K5UYW3_C1069	SSG_all	Old	12.0709	＞10
A0A2K5UYW3_C135	SSG_all	Old	7.98487	1-10
A0A2K5UYW3_C1499	SSG_all	Old	14.4048	＞10
A0A2K5UYW3_C1589	SSG_all	Old	20.4045	＞10
A0A2K5UYW3_C1659	SSG_all	Old	12.2412	＞10
A0A2K5UYW3_C174	SSG_all	Old	5.8196	1-10
A0A2K5UYW3_C1805	SSG_all	Old	11.7018	＞10
A0A2K5UYW3_C1957	SSG_all	Old	5.2069	1-10
A0A2K5UYW3_C2656	SSG_all	Old	9.2572	1-10
A0A2K5UYW3_C2776	SSG_all	Old	6.41342	1-10
A0A2K5UYW3_C367	SSG_all	Old	4.57406	1-10
A0A2K5UYW3_C467	SSG_all	Old	8.40271	1-10
A0A2K5UYW3_C482	SSG_all	Old	8.12961	1-10
A0A2K5UYW3_C57	SSG_all	Old	4.42549	1-10
A0A2K5UYW3_C646	SSG_all	Old	14.2766	＞10
A0A2K5UYW3_C682	SSG_all	Old	4.21234	1-10
A0A2K5UYW3_C740	SSG_all	Old	9.76378	1-10
A0A2K5UYW3_C798	SSG_all	Old	11.1809	＞10
A0A2K5UYW3_C954	SSG_all	Old	6.75556	1-10
A0A2K5UZ53_C1032	SSG_all	Old	8.8035	1-10
A0A2K5UZ53_C1123	SSG_all	Old	7.45234	1-10
A0A2K5UZ53_C211	SSG_all	Old	7.38299	1-10
A0A2K5UZ53_C41	SSG_all	Old	3.01203	1-10
A0A2K5UZ55_C33	SSG_all	Old	3.81583	1-10
A0A2K5UZH3_C107	SSG_all	Old	4.14275	1-10
A0A2K5UZV6_C245	SSG_all	Old	7.30852	1-10
A0A2K5UZV6_C77	SSG_all	Old	6.68393	1-10
A0A2K5V0H7_C135	SSG_all	Old	3.30518	1-10
A0A2K5V0H7_C179	SSG_all	Old	1.11046	1-10
A0A2K5V0H7_C2258	SSG_all	Old	2.31786	1-10
A0A2K5V0H7_C2265	SSG_all	Old	2.31786	1-10
A0A2K5V0H7_C2287	SSG_all	Old	2.31085	1-10
A0A2K5V0H7_C2289	SSG_all	Old	2.31085	1-10
A0A2K5V0H7_C2291	SSG_all	Old	2.31085	1-10
A0A2K5V0H7_C231	SSG_all	Old	2.50947	1-10
A0A2K5V0H7_C308	SSG_all	Old	7.64523	1-10
A0A2K5V0H7_C386	SSG_all	Old	2.25988	1-10
A0A2K5V0H7_C446	SSG_all	Old	4.53037	1-10
A0A2K5V0H7_C87	SSG_all	Old	0.686318	0.1-1
A0A2K5V0H7_C97	SSG_all	Old	0.686318	0.1-1
A0A2K5V0L0_C103	SSG_all	Old	3.81811	1-10
A0A2K5V0L0_C1716	SSG_all	Old	4.5965	1-10
A0A2K5V0R2_C35	SSG_all	Old	6.19892	1-10
A0A2K5V0T8_C78	SSG_all	Old	5.64378	1-10
A0A2K5V1G7_C42	SSG_all	Old	4.63343	1-10
A0A2K5V1G7_C54	SSG_all	Old	3.42465	1-10
A0A2K5V1R1_C383	SSG_all	Old	8.85083	1-10
A0A2K5V212_C1126	SSG_all	Old	4.54007	1-10
A0A2K5V212_C276	SSG_all	Old	12.2544	＞10
A0A2K5V212_C575	SSG_all	Old	5.40721	1-10
A0A2K5V212_C628	SSG_all	Old	4.77701	1-10
A0A2K5V295_C163	SSG_all	Old	4.1083	1-10
A0A2K5V295_C542	SSG_all	Old	9.78113	1-10
A0A2K5V2M6_C235	SSG_all	Old	5.67652	1-10
A0A2K5V2M6_C248	SSG_all	Old	5.93553	1-10
A0A2K5V2V9_C1371	SSG_all	Old	5.75132	1-10
A0A2K5V2V9_C977	SSG_all	Old	5.25138	1-10
A0A2K5V2Z7_C200	SSG_all	Old	9.63313	1-10
A0A2K5V2Z7_C53	SSG_all	Old	3.91094	1-10
A0A2K5V322_C191	SSG_all	Old	4.52627	1-10
A0A2K5V345_C48	SSG_all	Old	2.76416	1-10
A0A2K5V365_C104	SSG_all	Old	2.94328	1-10
A0A2K5V365_C170	SSG_all	Old	2.02294	1-10
A0A2K5V365_C178	SSG_all	Old	2.69739	1-10
A0A2K5V365_C189	SSG_all	Old	3.10732	1-10
A0A2K5V3L3_C212	SSG_all	Old	3.44331	1-10
A0A2K5V3L3_C231	SSG_all	Old	3.44331	1-10
A0A2K5V3T2_C86	SSG_all	Old	5.19282	1-10
A0A2K5V3U7_C236	SSG_all	Old	11.5614	＞10
A0A2K5V3U7_C61	SSG_all	Old	3.47624	1-10
A0A2K5V3W1_C226	SSG_all	Old	11.6831	＞10
A0A2K5V3X1_C270	SSG_all	Old	1.79566	1-10
A0A2K5V3X1_C315	SSG_all	Old	7.25282	1-10
A0A2K5V415_C108	SSG_all	Old	3.04603	1-10
A0A2K5V415_C140	SSG_all	Old	6.36369	1-10
A0A2K5V4A9_C103	SSG_all	Old	2.95986	1-10
A0A2K5V4A9_C250	SSG_all	Old	3.18517	1-10
A0A2K5V4A9_C29	SSG_all	Old	4.19342	1-10
A0A2K5V4A9_C75	SSG_all	Old	3.37717	1-10
A0A2K5V4U0_C18	SSG_all	Old	5.05663	1-10
A0A2K5V4Z9_C182	SSG_all	Old	5.78523	1-10
A0A2K5V4Z9_C323	SSG_all	Old	6.42339	1-10
A0A2K5V4Z9_C7	SSG_all	Old	6.95943	1-10
A0A2K5V576_C123	SSG_all	Old	4.7667	1-10
A0A2K5V576_C129	SSG_all	Old	5.48084	1-10
A0A2K5V576_C144	SSG_all	Old	10.875	＞10
A0A2K5V576_C241	SSG_all	Old	4.23971	1-10
A0A2K5V576_C389	SSG_all	Old	2.74357	1-10
A0A2K5V576_C57	SSG_all	Old	4.25511	1-10
A0A2K5V576_C855	SSG_all	Old	5.16005	1-10
A0A2K5V576_C95	SSG_all	Old	1.4467	1-10
A0A2K5V5R3_C231	SSG_all	Old	8.6131	1-10
A0A2K5V5R3_C288	SSG_all	Old	6.1407	1-10
A0A2K5V5R4_C353	SSG_all	Old	8.50486	1-10
A0A2K5V5R4_C426	SSG_all	Old	8.88268	1-10
A0A2K5V642_C397	SSG_all	Old	14.5757	＞10
A0A2K5V642_C567	SSG_all	Old	8.80262	1-10
A0A2K5V642_C830	SSG_all	Old	10.9346	＞10
A0A2K5V6A6_C50	SSG_all	Old	3.54655	1-10
A0A2K5V6P0_C100	SSG_all	Old	4.62981	1-10
A0A2K5V6S2_C51	SSG_all	Old	4.21932	1-10
A0A2K5V6Z8_C101	SSG_all	Old	33.9282	＞10
A0A2K5V773_C906	SSG_all	Old	9.43481	1-10
A0A2K5V7F4_C348	SSG_all	Old	3.81968	1-10
A0A2K5V7Q1_C180	SSG_all	Old	6.9176	1-10
A0A2K5V7Q1_C215	SSG_all	Old	11.1157	＞10
A0A2K5V7Q1_C28	SSG_all	Old	2.4819	1-10
A0A2K5V7Q4_C250	SSG_all	Old	4.98572	1-10
A0A2K5V7Q4_C264	SSG_all	Old	3.51472	1-10
A0A2K5V7Q4_C574	SSG_all	Old	4.24047	1-10
A0A2K5V7Q6_C57	SSG_all	Old	3.74847	1-10
A0A2K5V7T8_C480	SSG_all	Old	5.0443	1-10
A0A2K5V7U6_C690	SSG_all	Old	16.8453	＞10
A0A2K5V840_C38	SSG_all	Old	11.062	＞10
A0A2K5V840_C92	SSG_all	Old	13.8565	＞10
A0A2K5V8F2_C162	SSG_all	Old	4.27617	1-10
A0A2K5V8G2_C82	SSG_all	Old	5.89158	1-10
A0A2K5V8G2_C87	SSG_all	Old	5.89158	1-10
A0A2K5V8G2_C911	SSG_all	Old	8.90815	1-10
A0A2K5V8S0_C238	SSG_all	Old	32.1068	＞10
A0A2K5V8Z2_C73	SSG_all	Old	1.6859	1-10
A0A2K5V924_C113	SSG_all	Old	6.90984	1-10
A0A2K5V924_C30	SSG_all	Old	1.7628	1-10
A0A2K5V924_C98	SSG_all	Old	3.74126	1-10
A0A2K5V970_C241	SSG_all	Old	12.1657	＞10
A0A2K5V970_C352	SSG_all	Old	5.28425	1-10
A0A2K5V9I4_C19	SSG_all	Old	8.12778	1-10
A0A2K5V9I4_C69	SSG_all	Old	5.6831	1-10
A0A2K5V9Y5_C405	SSG_all	Old	6.49219	1-10
A0A2K5VAA1_C27	SSG_all	Old	13.2908	＞10
A0A2K5VAA1_C42	SSG_all	Old	6.53238	1-10
A0A2K5VAA1_C47	SSG_all	Old	6.53238	1-10
A0A2K5VAA1_C93	SSG_all	Old	5.48793	1-10
A0A2K5VAA1_C99	SSG_all	Old	7.15625	1-10
A0A2K5VAG6_C41	SSG_all	Old	12.3104	＞10
A0A2K5VAN0_C220	SSG_all	Old	25.8773	＞10
A0A2K5VAN0_C47	SSG_all	Old	7.50982	1-10
A0A2K5VAT0_C171	SSG_all	Old	9.46008	1-10
A0A2K5VAV5_C555	SSG_all	Old	7.01521	1-10
A0A2K5VAV5_C684	SSG_all	Old	7.38791	1-10
A0A2K5VAY7_C1882	SSG_all	Old	4.63065	1-10
A0A2K5VB58_C148	SSG_all	Old	3.86284	1-10
A0A2K5VBC6_C242	SSG_all	Old	7.8987	1-10
A0A2K5VBC6_C348	SSG_all	Old	19.7946	＞10
A0A2K5VBC6_C488	SSG_all	Old	5.57891	1-10
A0A2K5VBJ2_C56	SSG_all	Old	4.81078	1-10
A0A2K5VBJ2_C71	SSG_all	Old	5.27315	1-10
A0A2K5VBY5_C1018	SSG_all	Old	3.67535	1-10
A0A2K5VBY5_C1157	SSG_all	Old	10.5656	＞10
A0A2K5VBY5_C1165	SSG_all	Old	5.92102	1-10
A0A2K5VBY5_C1260	SSG_all	Old	4.76218	1-10
A0A2K5VBY5_C1402	SSG_all	Old	6.33295	1-10
A0A2K5VBY5_C1410	SSG_all	Old	14.2191	＞10
A0A2K5VBY5_C1453	SSG_all	Old	8.16842	1-10
A0A2K5VBY5_C1645	SSG_all	Old	7.75039	1-10
A0A2K5VBY5_C1715	SSG_all	Old	3.02475	1-10
A0A2K5VBY5_C1904	SSG_all	Old	1.93611	1-10
A0A2K5VBY5_C1912	SSG_all	Old	1.93611	1-10
A0A2K5VBY5_C1989	SSG_all	Old	3.74027	1-10
A0A2K5VBY5_C205	SSG_all	Old	0.470716	0.1-1
A0A2K5VBY5_C2094	SSG_all	Old	6.1192	1-10
A0A2K5VBY5_C2099	SSG_all	Old	8.93629	1-10
A0A2K5VBY5_C210	SSG_all	Old	0.470716	0.1-1
A0A2K5VBY5_C2152	SSG_all	Old	8.74124	1-10
A0A2K5VBY5_C2191	SSG_all	Old	2.56975	1-10
A0A2K5VBY5_C2285	SSG_all	Old	2.93327	1-10
A0A2K5VBY5_C2370	SSG_all	Old	1.87626	1-10
A0A2K5VBY5_C2468	SSG_all	Old	1.85902	1-10
A0A2K5VBY5_C2471	SSG_all	Old	1.85902	1-10
A0A2K5VBY5_C2535	SSG_all	Old	5.28784	1-10
A0A2K5VBY5_C2574	SSG_all	Old	3.91699	1-10
A0A2K5VBY5_C2593	SSG_all	Old	4.61384	1-10
A0A2K5VBY5_C444	SSG_all	Old	6.67363	1-10
A0A2K5VBY5_C478	SSG_all	Old	6.12071	1-10
A0A2K5VBY5_C483	SSG_all	Old	6.12071	1-10
A0A2K5VBY5_C574	SSG_all	Old	5.72079	1-10
A0A2K5VBY5_C649	SSG_all	Old	5.46836	1-10
A0A2K5VBY5_C717	SSG_all	Old	5.62573	1-10
A0A2K5VBY5_C796	SSG_all	Old	2.44309	1-10
A0A2K5VBY5_C810	SSG_all	Old	2.46364	1-10
A0A2K5VC32_C187	SSG_all	Old	3.45717	1-10
A0A2K5VC32_C200	SSG_all	Old	23.5215	＞10
A0A2K5VC32_C299	SSG_all	Old	5.53905	1-10
A0A2K5VC32_C45	SSG_all	Old	4.00365	1-10
A0A2K5VC86_C197	SSG_all	Old	3.54015	1-10
A0A2K5VCB0_C236	SSG_all	Old	4.58812	1-10
A0A2K5VCB5_C112	SSG_all	Old	15.7278	＞10
A0A2K5VCR5_C109	SSG_all	Old	4.12116	1-10
A0A2K5VCR5_C54	SSG_all	Old	2.83902	1-10
A0A2K5VCS0_C609	SSG_all	Old	10.0977	＞10
A0A2K5VCX7_C224	SSG_all	Old	6.33394	1-10
A0A2K5VDF9_C1260	SSG_all	Old	11.0225	＞10
A0A2K5VDF9_C1350	SSG_all	Old	7.84243	1-10
A0A2K5VDF9_C1439	SSG_all	Old	16.9674	＞10
A0A2K5VDF9_C57	SSG_all	Old	6.66408	1-10
A0A2K5VDK0_C128	SSG_all	Old	18.2351	＞10
A0A2K5VDK0_C164	SSG_all	Old	19.9199	＞10
A0A2K5VDK0_C97	SSG_all	Old	25.7848	＞10
A0A2K5VDK1_C217	SSG_all	Old	8.33867	1-10
A0A2K5VDT5_C53	SSG_all	Old	4.75321	1-10
A0A2K5VDT5_C655	SSG_all	Old	3.29475	1-10
A0A2K5VDT5_C811	SSG_all	Old	7.20347	1-10
A0A2K5VDV5_C13	SSG_all	Old	8.25396	1-10
A0A2K5VDY7_C412	SSG_all	Old	9.4491	1-10
A0A2K5VDY7_C441	SSG_all	Old	25.5002	＞10
A0A2K5VDY7_C490	SSG_all	Old	5.19939	1-10
A0A2K5VDY7_C715	SSG_all	Old	5.86272	1-10
A0A2K5VE52_C229	SSG_all	Old	4.5112	1-10
A0A2K5VE60_C949	SSG_all	Old	16.4728	＞10
A0A2K5VEA5_C232	SSG_all	Old	4.19264	1-10
A0A2K5VEA5_C289	SSG_all	Old	2.91786	1-10
A0A2K5VEA5_C730	SSG_all	Old	1.74987	1-10
A0A2K5VEH7_C59	SSG_all	Old	14.3609	＞10
A0A2K5VEK8_C150	SSG_all	Old	2.21463	1-10
A0A2K5VEK8_C159	SSG_all	Old	2.21463	1-10
A0A2K5VEK8_C38	SSG_all	Old	2.95182	1-10
A0A2K5VEP2_C127	SSG_all	Old	5.33383	1-10
A0A2K5VEX6_C1423	SSG_all	Old	35.1069	＞10
A0A2K5VEX6_C1571	SSG_all	Old	25.1567	＞10
A0A2K5VEX6_C1591	SSG_all	Old	13.36	＞10
A0A2K5VEX6_C1622	SSG_all	Old	8.65538	1-10
A0A2K5VF21_C106	SSG_all	Old	6.68735	1-10
A0A2K5VF21_C217	SSG_all	Old	3.5622	1-10
A0A2K5VF47_C74	SSG_all	Old	4.39645	1-10
A0A2K5VF47_C77	SSG_all	Old	4.39645	1-10
A0A2K5VFN5_C120	SSG_all	Old	1.15709	1-10
A0A2K5VFN5_C127	SSG_all	Old	1.15709	1-10
A0A2K5VFN5_C43	SSG_all	Old	3.97293	1-10
A0A2K5VFN5_C47	SSG_all	Old	3.97293	1-10
A0A2K5VFN5_C67	SSG_all	Old	4.11621	1-10
A0A2K5VFN5_C87	SSG_all	Old	3.78309	1-10
A0A2K5VFP7_C187	SSG_all	Old	3.42867	1-10
A0A2K5VFP7_C191	SSG_all	Old	3.42867	1-10
A0A2K5VFV1_C1228	SSG_all	Old	12.0915	＞10
A0A2K5VFV1_C1270	SSG_all	Old	16.4186	＞10
A0A2K5VFV1_C1422	SSG_all	Old	1.97114	1-10
A0A2K5VFV1_C1423	SSG_all	Old	1.97114	1-10
A0A2K5VFV1_C1427	SSG_all	Old	1.97114	1-10
A0A2K5VFV1_C1770	SSG_all	Old	7.63305	1-10
A0A2K5VFV1_C1831	SSG_all	Old	5.7964	1-10
A0A2K5VG10_C90	SSG_all	Old	17.5658	＞10
A0A2K5VG38_C384	SSG_all	Old	4.07574	1-10
A0A2K5VG38_C430	SSG_all	Old	2.88532	1-10
A0A2K5VG72_C336	SSG_all	Old	5.06259	1-10
A0A2K5VG72_C340	SSG_all	Old	5.06259	1-10
A0A2K5VG88_C1260	SSG_all	Old	12.4571	＞10
A0A2K5VG88_C1374	SSG_all	Old	13.8441	＞10
A0A2K5VG88_C1431	SSG_all	Old	5.48754	1-10
A0A2K5VG88_C1432	SSG_all	Old	5.48754	1-10
A0A2K5VG88_C972	SSG_all	Old	12.0349	＞10
A0A2K5VGH6_C1171	SSG_all	Old	5.858	1-10
A0A2K5VGH6_C150	SSG_all	Old	3.77158	1-10
A0A2K5VGH6_C521	SSG_all	Old	12.496	＞10
A0A2K5VGH6_C801	SSG_all	Old	7.83715	1-10
A0A2K5VH26_C337	SSG_all	Old	4.03525	1-10
A0A2K5VHB2_C33	SSG_all	Old	6.11245	1-10
A0A2K5VHB2_C36	SSG_all	Old	6.11245	1-10
A0A2K5VHG2_C446	SSG_all	Old	12.9123	＞10
A0A2K5VHG2_C721	SSG_all	Old	18.1849	＞10
A0A2K5VHI4_C103	SSG_all	Old	3.5416	1-10
A0A2K5VHI4_C108	SSG_all	Old	3.5416	1-10
A0A2K5VHI4_C471	SSG_all	Old	10.7238	＞10
A0A2K5VHI6_C115	SSG_all	Old	11.1707	＞10
A0A2K5VHI6_C154	SSG_all	Old	1.93345	1-10
A0A2K5VHI6_C161	SSG_all	Old	1.93345	1-10
A0A2K5VHI6_C47	SSG_all	Old	3.6326	1-10
A0A2K5VHI6_C78	SSG_all	Old	3.31473	1-10
A0A2K5VHK3_C219	SSG_all	Old	5.54436	1-10
A0A2K5VHK3_C227	SSG_all	Old	4.24654	1-10
A0A2K5VHK3_C412	SSG_all	Old	4.3672	1-10
A0A2K5VHK9_C263	SSG_all	Old	11.7958	＞10
A0A2K5VHK9_C276	SSG_all	Old	3.0512	1-10
A0A2K5VHK9_C305	SSG_all	Old	15.4925	＞10
A0A2K5VHK9_C341	SSG_all	Old	4.36249	1-10
A0A2K5VHK9_C391	SSG_all	Old	4.66718	1-10
A0A2K5VHN9_C81	SSG_all	Old	4.09002	1-10
A0A2K5VI14_C172	SSG_all	Old	4.97771	1-10
A0A2K5VI14_C327	SSG_all	Old	4.64438	1-10
A0A2K5VI14_C376	SSG_all	Old	2.89639	1-10
A0A2K5VI41_C185	SSG_all	Old	11.8171	＞10
A0A2K5VI56_C43	SSG_all	Old	4.94175	1-10
A0A2K5VIG9_C296	SSG_all	Old	5.2779	1-10
A0A2K5VIU0_C110	SSG_all	Old	4.09407	1-10
A0A2K5VIX6_C112	SSG_all	Old	21.5791	＞10
A0A2K5VIX6_C360	SSG_all	Old	2.55118	1-10
A0A2K5VIX6_C411	SSG_all	Old	6.38038	1-10
A0A2K5VIX6_C667	SSG_all	Old	2.7206	1-10
A0A2K5VJ89_C40	SSG_all	Old	3.79684	1-10
A0A2K5VJ89_C512	SSG_all	Old	12.5981	＞10
A0A2K5VJF3_C156	SSG_all	Old	6.76951	1-10
A0A2K5VJQ3_C358	SSG_all	Old	2.72246	1-10
A0A2K5VJQ3_C38	SSG_all	Old	4.6879	1-10
A0A2K5VJQ3_C471	SSG_all	Old	8.4872	1-10
A0A2K5VJQ3_C54	SSG_all	Old	5.50922	1-10
A0A2K5VJU8_C311	SSG_all	Old	7.89513	1-10
A0A2K5VJU8_C96	SSG_all	Old	4.48968	1-10
A0A2K5VKK8_C119	SSG_all	Old	5.37935	1-10
A0A2K5VKK8_C27	SSG_all	Old	3.17293	1-10
A0A2K5VKU5_C38	SSG_all	Old	6.51525	1-10
A0A2K5VKV4_C11	SSG_all	Old	3.13174	1-10
A0A2K5VKV4_C20	SSG_all	Old	2.94553	1-10
A0A2K5VKV4_C221	SSG_all	Old	2.29344	1-10
A0A2K5VKW7_C164	SSG_all	Old	4.603	1-10
A0A2K5VKW7_C197	SSG_all	Old	12.9888	＞10
A0A2K5VKW7_C238	SSG_all	Old	3.86112	1-10
A0A2K5VL27_C230	SSG_all	Old	5.7656	1-10
A0A2K5VL27_C347	SSG_all	Old	1.79317	1-10
A0A2K5VL27_C350	SSG_all	Old	1.79317	1-10
A0A2K5VL27_C408	SSG_all	Old	8.23459	1-10
A0A2K5VL83_C212	SSG_all	Old	6.81975	1-10
A0A2K5VL83_C251	SSG_all	Old	6.38941	1-10
A0A2K5VL83_C253	SSG_all	Old	6.38941	1-10
A0A2K5VLE1_C303	SSG_all	Old	7.03637	1-10
A0A2K5VLE1_C309	SSG_all	Old	7.03637	1-10
A0A2K5VLE1_C349	SSG_all	Old	2.10611	1-10
A0A2K5VLE1_C351	SSG_all	Old	2.10611	1-10
A0A2K5VLE1_C358	SSG_all	Old	2.10611	1-10
A0A2K5VLE1_C70	SSG_all	Old	6.89113	1-10
A0A2K5VLH8_C135	SSG_all	Old	6.82982	1-10
A0A2K5VLH8_C176	SSG_all	Old	7.56277	1-10
A0A2K5VLH8_C339	SSG_all	Old	5.60784	1-10
A0A2K5VLP7_C1195	SSG_all	Old	4.31211	1-10
A0A2K5VLP7_C1459	SSG_all	Old	37.3955	＞10
A0A2K5VLP7_C45	SSG_all	Old	10.4555	＞10
A0A2K5VLP7_C494	SSG_all	Old	7.2309	1-10
A0A2K5VLP7_C660	SSG_all	Old	6.81172	1-10
A0A2K5VLP7_C781	SSG_all	Old	4.6638	1-10
A0A2K5VM49_C219	SSG_all	Old	4.93426	1-10
A0A2K5VM49_C50	SSG_all	Old	6.62908	1-10
A0A2K5VMC9_C588	SSG_all	Old	2.19314	1-10
A0A2K5VMW8_C1446	SSG_all	Old	9.35127	1-10
A0A2K5VNF3_C152	SSG_all	Old	1.9657	1-10
A0A2K5VNF3_C326	SSG_all	Old	1.35142	1-10
A0A2K5VNF3_C358	SSG_all	Old	2.79319	1-10
A0A2K5VNF3_C49	SSG_all	Old	3.15969	1-10
A0A2K5VNF3_C535	SSG_all	Old	1.37834	1-10
A0A2K5VNN3_C402	SSG_all	Old	2.99233	1-10
A0A2K5VNQ5_C481	SSG_all	Old	5.61678	1-10
A0A2K5VP36_C199	SSG_all	Old	9.63449	1-10
A0A2K5VP36_C356	SSG_all	Old	15.8423	＞10
A0A2K5VP36_C717	SSG_all	Old	15.0657	＞10
A0A2K5VP36_C873	SSG_all	Old	12.7072	＞10
A0A2K5VPM4_C142	SSG_all	Old	6.80774	1-10
A0A2K5VPM4_C461	SSG_all	Old	1.74298	1-10
A0A2K5VPM4_C479	SSG_all	Old	2.05075	1-10
A0A2K5VPM4_C556	SSG_all	Old	2.9043	1-10
A0A2K5VPM4_C566	SSG_all	Old	6.86678	1-10
A0A2K5VPM4_C606	SSG_all	Old	4.18069	1-10
A0A2K5VPM4_C660	SSG_all	Old	4.30696	1-10
A0A2K5VPM4_C744	SSG_all	Old	4.09982	1-10
A0A2K5VPM4_C783	SSG_all	Old	5.66015	1-10
A0A2K5VPS1_C161	SSG_all	Old	5.16153	1-10
A0A2K5VPS1_C45	SSG_all	Old	1.24179	1-10
A0A2K5VQ19_C85	SSG_all	Old	10.7666	＞10
A0A2K5VQ21_C44	SSG_all	Old	1.00214	1-10
A0A2K5VQ98_C211	SSG_all	Old	6.09093	1-10
A0A2K5VQ98_C278	SSG_all	Old	1.79778	1-10
A0A2K5VQ98_C453	SSG_all	Old	3.9981	1-10
A0A2K5VQ98_C597	SSG_all	Old	1.61705	1-10
A0A2K5VQ98_C632	SSG_all	Old	5.14936	1-10
A0A2K5VQX0_C129	SSG_all	Old	5.00564	1-10
A0A2K5VQX0_C270	SSG_all	Old	4.79578	1-10
A0A2K5VQX2_C1143	SSG_all	Old	6.58453	1-10
A0A2K5VR85_C288	SSG_all	Old	4.638	1-10
A0A2K5VRP8_C131	SSG_all	Old	4.71551	1-10
A0A2K5VRT9_C289	SSG_all	Old	7.75723	1-10
A0A2K5VRX2_C124	SSG_all	Old	3.18599	1-10
A0A2K5VRX2_C165	SSG_all	Old	3.1675	1-10
A0A2K5VRX2_C376	SSG_all	Old	5.08142	1-10
A0A2K5VRX2_C379	SSG_all	Old	5.08142	1-10
A0A2K5VRX2_C60	SSG_all	Old	1.65895	1-10
A0A2K5VRZ2_C298	SSG_all	Old	5.55554	1-10
A0A2K5VST1_C171	SSG_all	Old	5.93938	1-10
A0A2K5VST1_C185	SSG_all	Old	13.2517	＞10
A0A2K5VSZ9_C309	SSG_all	Old	6.59929	1-10
A0A2K5VSZ9_C68	SSG_all	Old	4.17428	1-10
A0A2K5VT74_C464	SSG_all	Old	4.567	1-10
A0A2K5VT95_C132	SSG_all	Old	6.53137	1-10
A0A2K5VT95_C133	SSG_all	Old	6.53137	1-10
A0A2K5VT95_C248	SSG_all	Old	8.06285	1-10
A0A2K5VT95_C448	SSG_all	Old	5.05042	1-10
A0A2K5VT95_C471	SSG_all	Old	3.82313	1-10
A0A2K5VTD2_C1892	SSG_all	Old	8.37943	1-10
A0A2K5VTD2_C2196	SSG_all	Old	22.9411	＞10
A0A2K5VTD2_C3207	SSG_all	Old	24.3677	＞10
A0A2K5VTD2_C3319	SSG_all	Old	5.05013	1-10
A0A2K5VTR1_C32	SSG_all	Old	1.35333	1-10
A0A2K5VTV7_C20	SSG_all	Old	11.3977	＞10
A0A2K5VTY5_C24	SSG_all	Old	4.04684	1-10
A0A2K5VU40_C40	SSG_all	Old	2.75412	1-10
A0A2K5VU40_C58	SSG_all	Old	2.82244	1-10
A0A2K5VU40_C75	SSG_all	Old	2.51644	1-10
A0A2K5VU40_C76	SSG_all	Old	2.51644	1-10
A0A2K5VU74_C87	SSG_all	Old	7.4597	1-10
A0A2K5VUP0_C204	SSG_all	Old	10.6089	＞10
A0A2K5VUP1_C14	SSG_all	Old	3.72003	1-10
A0A2K5VUQ0_C40	SSG_all	Old	8.76293	1-10
A0A2K5VUQ0_C46	SSG_all	Old	8.76293	1-10
A0A2K5VUQ0_C790	SSG_all	Old	4.65458	1-10
A0A2K5VUV7_C216	SSG_all	Old	13.9841	＞10
A0A2K5VVM1_C409	SSG_all	Old	3.81622	1-10
A0A2K5VVM1_C475	SSG_all	Old	6.78321	1-10
A0A2K5VVM1_C478	SSG_all	Old	6.78321	1-10
A0A2K5VVS3_C1012	SSG_all	Old	9.16785	1-10
A0A2K5VVY0_C15	SSG_all	Old	4.51219	1-10
A0A2K5VW38_C24	SSG_all	Old	3.1764	1-10
A0A2K5VW38_C296	SSG_all	Old	8.02702	1-10
A0A2K5VW38_C327	SSG_all	Old	23.0729	＞10
A0A2K5VW41_C14	SSG_all	Old	1.8744	1-10
A0A2K5VW41_C9	SSG_all	Old	1.8744	1-10
A0A2K5VWA0_C164	SSG_all	Old	3.55387	1-10
A0A2K5VWA9_C153	SSG_all	Old	10.6889	＞10
A0A2K5VWA9_C615	SSG_all	Old	4.03315	1-10
A0A2K5VWA9_C625	SSG_all	Old	2.71468	1-10
A0A2K5VWB1_C162	SSG_all	Old	5.28155	1-10
A0A2K5VWB1_C416	SSG_all	Old	4.50677	1-10
A0A2K5VWB1_C61	SSG_all	Old	4.2793	1-10
A0A2K5VWF8_C44	SSG_all	Old	23.6345	＞10
A0A2K5VWF8_C60	SSG_all	Old	15.2521	＞10
A0A2K5VWF8_C69	SSG_all	Old	15.2593	＞10
A0A2K5VWF8_C79	SSG_all	Old	10.4127	＞10
A0A2K5VWF8_C80	SSG_all	Old	10.4127	＞10
A0A2K5VWH3_C180	SSG_all	Old	3.51407	1-10
A0A2K5VWH3_C61	SSG_all	Old	2.86944	1-10
A0A2K5VX19_C302	SSG_all	Old	4.43465	1-10
A0A2K5VXB6_C66	SSG_all	Old	4.63425	1-10
A0A2K5VXZ7_C46	SSG_all	Old	4.63527	1-10
A0A2K5VXZ7_C53	SSG_all	Old	6.54437	1-10
A0A2K5VYA3_C121	SSG_all	Old	3.92081	1-10
A0A2K5VYA3_C88	SSG_all	Old	5.63778	1-10
A0A2K5VYB4_C351	SSG_all	Old	9.68284	1-10
A0A2K5VZ29_C266	SSG_all	Old	7.53805	1-10
A0A2K5VZ38_C343	SSG_all	Old	4.44632	1-10
A0A2K5VZ73_C265	SSG_all	Old	3.33488	1-10
A0A2K5VZA3_C133	SSG_all	Old	4.35992	1-10
A0A2K5VZA3_C181	SSG_all	Old	4.98079	1-10
A0A2K5VZA3_C245	SSG_all	Old	2.40773	1-10
A0A2K5VZA3_C416	SSG_all	Old	3.34795	1-10
A0A2K5VZA3_C806	SSG_all	Old	4.20982	1-10
A0A2K5VZB6_C105	SSG_all	Old	3.68874	1-10
A0A2K5VZB6_C486	SSG_all	Old	5.72566	1-10
A0A2K5VZB6_C60	SSG_all	Old	5.50488	1-10
A0A2K5VZM7_C283	SSG_all	Old	14.6905	＞10
A0A2K5VZN0_C97	SSG_all	Old	4.71056	1-10
A0A2K5VZN1_C2	SSG_all	Old	6.72864	1-10
A0A2K5VZN1_C277	SSG_all	Old	2.77488	1-10
A0A2K5VZN1_C329	SSG_all	Old	1.80424	1-10
A0A2K5VZN1_C7	SSG_all	Old	6.72864	1-10
A0A2K5VZN2_C50	SSG_all	Old	7.20633	1-10
A0A2K5W003_C298	SSG_all	Old	3.46032	1-10
A0A2K5W0T2_C233	SSG_all	Old	3.73884	1-10
A0A2K5W113_C69	SSG_all	Old	5.36591	1-10
A0A2K5W207_C146	SSG_all	Old	26.445	＞10
A0A2K5W207_C176	SSG_all	Old	6.71907	1-10
A0A2K5W207_C293	SSG_all	Old	2.16952	1-10
A0A2K5W207_C49	SSG_all	Old	4.62213	1-10
A0A2K5W238_C663	SSG_all	Old	5.93073	1-10
A0A2K5W238_C780	SSG_all	Old	5.27632	1-10
A0A2K5W249_C315	SSG_all	Old	4.74531	1-10
A0A2K5W249_C347	SSG_all	Old	4.11952	1-10
A0A2K5W249_C747	SSG_all	Old	2.58893	1-10
A0A2K5W255_C130	SSG_all	Old	9.35472	1-10
A0A2K5W255_C225	SSG_all	Old	5.53741	1-10
A0A2K5W255_C293	SSG_all	Old	6.16537	1-10
A0A2K5W2V3_C140	SSG_all	Old	5.50572	1-10
A0A2K5W2V3_C150	SSG_all	Old	5.53252	1-10
A0A2K5W2Y6_C169	SSG_all	Old	2.46079	1-10
A0A2K5W2Y6_C184	SSG_all	Old	4.5388	1-10
A0A2K5W2Z9_C185	SSG_all	Old	4.63949	1-10
A0A2K5W2Z9_C570	SSG_all	Old	6.46254	1-10
A0A2K5W309_C101	SSG_all	Old	8.89826	1-10
A0A2K5W359_C260	SSG_all	Old	1.89933	1-10
A0A2K5W359_C46	SSG_all	Old	1.4804	1-10
A0A2K5W359_C5	SSG_all	Old	3.41917	1-10
A0A2K5W3D0_C114	SSG_all	Old	5.98238	1-10
A0A2K5W3F5_C164	SSG_all	Old	1.90706	1-10
A0A2K5W3T6_C121	SSG_all	Old	5.42005	1-10
A0A2K5W3U2_C1367	SSG_all	Old	11.5351	＞10
A0A2K5W3U2_C1659	SSG_all	Old	11.0347	＞10
A0A2K5W3U2_C1923	SSG_all	Old	3.43046	1-10
A0A2K5W3U2_C65	SSG_all	Old	8.56952	1-10
A0A2K5W3U2_C663	SSG_all	Old	12.0979	＞10
A0A2K5W3U2_C735	SSG_all	Old	9.89741	1-10
A0A2K5W3U2_C803	SSG_all	Old	5.72553	1-10
A0A2K5W3U2_C961	SSG_all	Old	16.3055	＞10
A0A2K5W3V7_C170	SSG_all	Old	4.17515	1-10
A0A2K5W3V7_C193	SSG_all	Old	3.78975	1-10
A0A2K5W3Z5_C68	SSG_all	Old	5.89145	1-10
A0A2K5W411_C13	SSG_all	Old	5.23124	1-10
A0A2K5W411_C20	SSG_all	Old	5.23124	1-10
A0A2K5W411_C242	SSG_all	Old	34.47	＞10
A0A2K5W411_C245	SSG_all	Old	34.47	＞10
A0A2K5W411_C273	SSG_all	Old	5.43522	1-10
A0A2K5W412_C152	SSG_all	Old	7.94545	1-10
A0A2K5W412_C236	SSG_all	Old	6.46546	1-10
A0A2K5W412_C770	SSG_all	Old	4.88873	1-10
A0A2K5W412_C848	SSG_all	Old	2.46816	1-10
A0A2K5W448_C17	SSG_all	Old	4.77955	1-10
A0A2K5W448_C3	SSG_all	Old	4.77955	1-10
A0A2K5W448_C43	SSG_all	Old	7.21198	1-10
A0A2K5W448_C61	SSG_all	Old	3.44537	1-10
A0A2K5W448_C89	SSG_all	Old	3.22087	1-10
A0A2K5W456_C91	SSG_all	Old	3.70025	1-10
A0A2K5W4I0_C290	SSG_all	Old	9.64951	1-10
A0A2K5W4I0_C324	SSG_all	Old	9.95987	1-10
A0A2K5W4I0_C54	SSG_all	Old	6.78799	1-10
A0A2K5W4I2_C112	SSG_all	Old	4.81659	1-10
A0A2K5W4I2_C129	SSG_all	Old	2.6911	1-10
A0A2K5W4I2_C22	SSG_all	Old	2.30805	1-10
A0A2K5W4K5_C1009	SSG_all	Old	14.4578	＞10
A0A2K5W4S4_C12	SSG_all	Old	7.16287	1-10
A0A2K5W4U2_C1424	SSG_all	Old	6.74565	1-10
A0A2K5W527_C1268	SSG_all	Old	6.63083	1-10
A0A2K5W527_C176	SSG_all	Old	4.11661	1-10
A0A2K5W527_C382	SSG_all	Old	7.42576	1-10
A0A2K5W527_C539	SSG_all	Old	2.31185	1-10
A0A2K5W527_C554	SSG_all	Old	4.79169	1-10
A0A2K5W527_C747	SSG_all	Old	8.33346	1-10
A0A2K5W527_C797	SSG_all	Old	40.5876	＞10
A0A2K5W527_C95	SSG_all	Old	4.98733	1-10
A0A2K5W531_C218	SSG_all	Old	7.23726	1-10
A0A2K5W531_C259	SSG_all	Old	18.1901	＞10
A0A2K5W5E8_C15	SSG_all	Old	6.32801	1-10
A0A2K5W5M8_C187	SSG_all	Old	2.53083	1-10
A0A2K5W5M8_C234	SSG_all	Old	5.41929	1-10
A0A2K5W5M8_C245	SSG_all	Old	3.14581	1-10
A0A2K5W5M8_C299	SSG_all	Old	3.24177	1-10
A0A2K5W5M8_C31	SSG_all	Old	3.96097	1-10
A0A2K5W5P5_C353	SSG_all	Old	6.09521	1-10
A0A2K5W5P5_C362	SSG_all	Old	13.3362	＞10
A0A2K5W5P5_C571	SSG_all	Old	4.01757	1-10
A0A2K5W637_C410	SSG_all	Old	43.6132	＞10
A0A2K5W637_C519	SSG_all	Old	4.30666	1-10
A0A2K5W637_C562	SSG_all	Old	30.2032	＞10
A0A2K5W6W4_C122	SSG_all	Old	2.55955	1-10
A0A2K5W6W4_C128	SSG_all	Old	2.81149	1-10
A0A2K5W6W4_C162	SSG_all	Old	2.99291	1-10
A0A2K5W6W4_C169	SSG_all	Old	3.4729	1-10
A0A2K5W6Y1_C150	SSG_all	Old	2.32663	1-10
A0A2K5W778_C384	SSG_all	Old	4.80606	1-10
A0A2K5W778_C64	SSG_all	Old	11.9615	＞10
A0A2K5W7F0_C57	SSG_all	Old	1.77415	1-10
A0A2K5W7M6_C14	SSG_all	Old	3.761	1-10
A0A2K5W7M6_C271	SSG_all	Old	1.941	1-10
A0A2K5W7Q8_C104	SSG_all	Old	3.19846	1-10
A0A2K5W7Q8_C114	SSG_all	Old	3.19846	1-10
A0A2K5W7Q8_C125	SSG_all	Old	11.739	＞10
A0A2K5W7Y8_C192	SSG_all	Old	7.46156	1-10
A0A2K5W829_C35	SSG_all	Old	2.38858	1-10
A0A2K5W843_C239	SSG_all	Old	3.83126	1-10
A0A2K5W843_C340	SSG_all	Old	4.71131	1-10
A0A2K5W843_C373	SSG_all	Old	4.28459	1-10
A0A2K5W843_C38	SSG_all	Old	4.22452	1-10
A0A2K5W843_C497	SSG_all	Old	3.83744	1-10
A0A2K5W843_C639	SSG_all	Old	3.9706	1-10
A0A2K5W843_C81	SSG_all	Old	4.2091	1-10
A0A2K5W853_C49	SSG_all	Old	7.53031	1-10
A0A2K5W898_C1699	SSG_all	Old	22.1402	＞10
A0A2K5W898_C404	SSG_all	Old	6.06146	1-10
A0A2K5W8C5_C515	SSG_all	Old	13.7672	＞10
A0A2K5W8E6_C641	SSG_all	Old	3.48499	1-10
A0A2K5W8E6_C643	SSG_all	Old	3.48499	1-10
A0A2K5W8V8_C133	SSG_all	Old	17.4218	＞10
A0A2K5W8V8_C33	SSG_all	Old	27.4642	＞10
A0A2K5W975_C869	SSG_all	Old	5.40657	1-10
A0A2K5W9J8_C285	SSG_all	Old	10.4874	＞10
A0A2K5W9R2_C152	SSG_all	Old	3.4397	1-10
A0A2K5W9R2_C55	SSG_all	Old	4.93533	1-10
A0A2K5WA40_C571	SSG_all	Old	12.8014	＞10
A0A2K5WA76_C147	SSG_all	Old	8.69601	1-10
A0A2K5WA76_C236	SSG_all	Old	1.75052	1-10
A0A2K5WA76_C296	SSG_all	Old	1.34399	1-10
A0A2K5WA76_C357	SSG_all	Old	3.9836	1-10
A0A2K5WA76_C385	SSG_all	Old	4.72713	1-10
A0A2K5WA76_C397	SSG_all	Old	4.97751	1-10
A0A2K5WA76_C76	SSG_all	Old	7.86961	1-10
A0A2K5WA85_C1520	SSG_all	Old	6.62289	1-10
A0A2K5WA85_C1572	SSG_all	Old	6.86353	1-10
A0A2K5WA85_C567	SSG_all	Old	13.0638	＞10
A0A2K5WA85_C68	SSG_all	Old	5.49022	1-10
A0A2K5WA85_C728	SSG_all	Old	1.74038	1-10
A0A2K5WA85_C820	SSG_all	Old	8.23298	1-10
A0A2K5WAA5_C113	SSG_all	Old	17.0729	＞10
A0A2K5WAA5_C151	SSG_all	Old	12.1466	＞10
A0A2K5WAA5_C637	SSG_all	Old	6.20546	1-10
A0A2K5WAF7_C398	SSG_all	Old	2.8634	1-10
A0A2K5WAL8_C180	SSG_all	Old	2.91309	1-10
A0A2K5WAL8_C370	SSG_all	Old	5.27466	1-10
A0A2K5WAL8_C480	SSG_all	Old	4.20579	1-10
A0A2K5WAL8_C713	SSG_all	Old	2.13107	1-10
A0A2K5WAT5_C112	SSG_all	Old	4.35943	1-10
A0A2K5WAT5_C1336	SSG_all	Old	9.41653	1-10
A0A2K5WAT5_C1847	SSG_all	Old	4.59927	1-10
A0A2K5WAT5_C1917	SSG_all	Old	14.8216	＞10
A0A2K5WAT5_C2209	SSG_all	Old	6.20444	1-10
A0A2K5WAT5_C551	SSG_all	Old	5.8819	1-10
A0A2K5WAT5_C911	SSG_all	Old	9.492	1-10
A0A2K5WAU8_C159	SSG_all	Old	1.44102	1-10
A0A2K5WAU8_C16	SSG_all	Old	1.41629	1-10
A0A2K5WAU9_C159	SSG_all	Old	3.90837	1-10
A0A2K5WB63_C271	SSG_all	Old	5.84223	1-10
A0A2K5WBA7_C247	SSG_all	Old	4.41557	1-10
A0A2K5WBA7_C369	SSG_all	Old	4.78571	1-10
A0A2K5WBM5_C28	SSG_all	Old	12.37	＞10
A0A2K5WC76_C108	SSG_all	Old	2.54174	1-10
A0A2K5WC76_C90	SSG_all	Old	3.09561	1-10
A0A2K5WCB7_C782	SSG_all	Old	5.94936	1-10
A0A2K5WCB7_C788	SSG_all	Old	5.94936	1-10
A0A2K5WCH1_C405	SSG_all	Old	5.22595	1-10
A0A2K5WCH1_C466	SSG_all	Old	7.07485	1-10
A0A2K5WCH1_C512	SSG_all	Old	2.93752	1-10
A0A2K5WCK2_C92	SSG_all	Old	4.07731	1-10
A0A2K5WCN0_C259	SSG_all	Old	8.20657	1-10
A0A2K5WCN0_C483	SSG_all	Old	3.11519	1-10
A0A2K5WCN0_C625	SSG_all	Old	14.5963	＞10
A0A2K5WCN0_C643	SSG_all	Old	4.37335	1-10
A0A2K5WCN0_C78	SSG_all	Old	7.32081	1-10
A0A2K5WD40_C170	SSG_all	Old	12.0686	＞10
A0A2K5WDD9_C156	SSG_all	Old	3.21031	1-10
A0A2K5WDD9_C176	SSG_all	Old	6.30164	1-10
A0A2K5WDD9_C341	SSG_all	Old	6.33685	1-10
A0A2K5WDD9_C420	SSG_all	Old	3.92357	1-10
A0A2K5WDD9_C431	SSG_all	Old	3.92357	1-10
A0A2K5WDD9_C436	SSG_all	Old	3.97191	1-10
A0A2K5WDD9_C489	SSG_all	Old	3.47214	1-10
A0A2K5WDG9_C314	SSG_all	Old	11.9155	＞10
A0A2K5WDK4_C296	SSG_all	Old	7.57306	1-10
A0A2K5WDP9_C500	SSG_all	Old	3.78165	1-10
A0A2K5WDW1_C153	SSG_all	Old	8.67928	1-10
A0A2K5WDW1_C171	SSG_all	Old	5.24314	1-10
A0A2K5WE16_C431	SSG_all	Old	5.7885	1-10
A0A2K5WE47_C1147	SSG_all	Old	4.09409	1-10
A0A2K5WED8_C283	SSG_all	Old	5.68182	1-10
A0A2K5WEF1_C270	SSG_all	Old	8.36443	1-10
A0A2K5WEF1_C318	SSG_all	Old	5.05042	1-10
A0A2K5WEF1_C49	SSG_all	Old	5.43182	1-10
A0A2K5WEV2_C115	SSG_all	Old	6.5103	1-10
A0A2K5WF01_C87	SSG_all	Old	18.3551	＞10
A0A2K5WF61_C165	SSG_all	Old	6.23459	1-10
A0A2K5WF95_C138	SSG_all	Old	4.84762	1-10
A0A2K5WF95_C140	SSG_all	Old	4.84762	1-10
A0A2K5WFC2_C150	SSG_all	Old	2.13589	1-10
A0A2K5WFC2_C29	SSG_all	Old	3.95182	1-10
A0A2K5WFC2_C30	SSG_all	Old	3.95182	1-10
A0A2K5WFC2_C41	SSG_all	Old	2.90776	1-10
A0A2K5WFC2_C490	SSG_all	Old	1.70193	1-10
A0A2K5WFC2_C557	SSG_all	Old	2.94372	1-10
A0A2K5WFD1_C120	SSG_all	Old	18.7941	＞10
A0A2K5WFD1_C161	SSG_all	Old	4.78759	1-10
A0A2K5WFD1_C222	SSG_all	Old	19.3154	＞10
A0A2K5WFL1_C418	SSG_all	Old	5.26317	1-10
A0A2K5WFL2_C185	SSG_all	Old	10.8854	＞10
A0A2K5WFP0_C391	SSG_all	Old	10.0056	＞10
A0A2K5WFP0_C50	SSG_all	Old	6.10495	1-10
A0A2K5WG05_C193	SSG_all	Old	7.69539	1-10
A0A2K5WG57_C265	SSG_all	Old	3.75823	1-10
A0A2K5WGA1_C1470	SSG_all	Old	12.0787	＞10
A0A2K5WGC3_C278	SSG_all	Old	4.99956	1-10
A0A2K5WGI1_C414	SSG_all	Old	4.09764	1-10
A0A2K5WGI1_C418	SSG_all	Old	4.09764	1-10
A0A2K5WGI1_C94	SSG_all	Old	6.71125	1-10
A0A2K5WGL5_C178	SSG_all	Old	4.34508	1-10
A0A2K5WGL5_C285	SSG_all	Old	3.73238	1-10
A0A2K5WGL5_C367	SSG_all	Old	6.69488	1-10
A0A2K5WGL5_C42	SSG_all	Old	5.1243	1-10
A0A2K5WGL5_C8	SSG_all	Old	5.29577	1-10
A0A2K5WGQ5_C112	SSG_all	Old	7.17823	1-10
A0A2K5WH42_C193	SSG_all	Old	1.39412	1-10
A0A2K5WHC3_C14	SSG_all	Old	1.70854	1-10
A0A2K5WHD1_C207	SSG_all	Old	6.38294	1-10
A0A2K5WHD1_C270	SSG_all	Old	1.47978	1-10
A0A2K5WHW1_C18	SSG_all	Old	4.94816	1-10
A0A2K5WHW1_C496	SSG_all	Old	2.33626	1-10
A0A2K5WHW1_C498	SSG_all	Old	2.33626	1-10
A0A2K5WHW1_C503	SSG_all	Old	2.33626	1-10
A0A2K5WHW1_C556	SSG_all	Old	0.622198	0.1-1
A0A2K5WHW1_C558	SSG_all	Old	0.622198	0.1-1
A0A2K5WHW1_C561	SSG_all	Old	0.622198	0.1-1
A0A2K5WHW1_C589	SSG_all	Old	2.88621	1-10
A0A2K5WHW1_C592	SSG_all	Old	2.88621	1-10
A0A2K5WHW1_C634	SSG_all	Old	2.27613	1-10
A0A2K5WHW1_C7	SSG_all	Old	2.39567	1-10
A0A2K5WID2_C491	SSG_all	Old	7.40437	1-10
A0A2K5WID2_C60	SSG_all	Old	5.99433	1-10
A0A2K5WID3_C194	SSG_all	Old	9.85331	1-10
A0A2K5WID3_C213	SSG_all	Old	12.4153	＞10
A0A2K5WID6_C1163	SSG_all	Old	9.61484	1-10
A0A2K5WID6_C121	SSG_all	Old	11.3212	＞10
A0A2K5WID6_C259	SSG_all	Old	7.72752	1-10
A0A2K5WIY5_C313	SSG_all	Old	4.77681	1-10
A0A2K5WIY5_C439	SSG_all	Old	3.64036	1-10
A0A2K5WIZ8_C40	SSG_all	Old	9.30986	1-10
A0A2K5WJA1_C423	SSG_all	Old	3.31529	1-10
A0A2K5WJA1_C427	SSG_all	Old	3.31529	1-10
A0A2K5WJA1_C428	SSG_all	Old	3.31529	1-10
A0A2K5WJA1_C442	SSG_all	Old	16.1311	＞10
A0A2K5WJD0_C1089	SSG_all	Old	7.89699	1-10
A0A2K5WJD0_C1914	SSG_all	Old	26.4231	＞10
A0A2K5WJD0_C289	SSG_all	Old	5.00141	1-10
A0A2K5WJD8_C98	SSG_all	Old	8.4064	1-10
A0A2K5WJV7_C242	SSG_all	Old	8.28679	1-10
A0A2K5WJV7_C617	SSG_all	Old	4.92303	1-10
A0A2K5WK12_C162	SSG_all	Old	4.12593	1-10
A0A2K5WK68_C25	SSG_all	Old	2.36305	1-10
A0A2K5WK68_C345	SSG_all	Old	4.03724	1-10
A0A2K5WK68_C41	SSG_all	Old	3.0777	1-10
A0A2K5WKE1_C100	SSG_all	Old	16.6275	＞10
A0A2K5WKE6_C209	SSG_all	Old	5.82084	1-10
A0A2K5WKG1_C105	SSG_all	Old	32.5493	＞10
A0A2K5WKG1_C127	SSG_all	Old	4.31545	1-10
A0A2K5WKG1_C140	SSG_all	Old	12.9611	＞10
A0A2K5WKG1_C245	SSG_all	Old	2.69596	1-10
A0A2K5WKG1_C62	SSG_all	Old	4.70956	1-10
A0A2K5WKI0_C29	SSG_all	Old	3.07669	1-10
A0A2K5WKJ7_C154	SSG_all	Old	6.4456	1-10
A0A2K5WKK3_C1566	SSG_all	Old	16.0935	＞10
A0A2K5WKW8_C262	SSG_all	Old	5.04413	1-10
A0A2K5WL28_C27	SSG_all	Old	5.20129	1-10
A0A2K5WL28_C53	SSG_all	Old	10.1126	＞10
A0A2K5WL72_C173	SSG_all	Old	4.25087	1-10
A0A2K5WL72_C191	SSG_all	Old	9.8306	1-10
A0A2K5WL72_C33	SSG_all	Old	8.97211	1-10
A0A2K5WL87_C241	SSG_all	Old	5.42138	1-10
A0A2K5WL87_C412	SSG_all	Old	6.71853	1-10
A0A2K5WLB0_C108	SSG_all	Old	7.39797	1-10
A0A2K5WLB0_C12	SSG_all	Old	8.62032	1-10
A0A2K5WLF3_C208	SSG_all	Old	8.96224	1-10
A0A2K5WLW5_C17	SSG_all	Old	10.335	＞10
A0A2K5WLW5_C507	SSG_all	Old	6.07832	1-10
A0A2K5WLW5_C513	SSG_all	Old	6.07832	1-10
A0A2K5WLW5_C762	SSG_all	Old	16.5012	＞10
A0A2K5WMF8_C73	SSG_all	Old	11.8158	＞10
A0A2K5WMQ0_C139	SSG_all	Old	3.39161	1-10
A0A2K5WMQ0_C219	SSG_all	Old	5.14085	1-10
A0A2K5WMQ0_C271	SSG_all	Old	4.10784	1-10
A0A2K5WMQ4_C153	SSG_all	Old	33.8819	＞10
A0A2K5WMT1_C241	SSG_all	Old	5.46108	1-10
A0A2K5WMV4_C389	SSG_all	Old	14.818	＞10
A0A2K5WMV4_C457	SSG_all	Old	7.86163	1-10
A0A2K5WMV4_C508	SSG_all	Old	26.5202	＞10
A0A2K5WNA6_C518	SSG_all	Old	5.31137	1-10
A0A2K5WNA6_C930	SSG_all	Old	4.07536	1-10
A0A2K5WNA6_C98	SSG_all	Old	4.99725	1-10
A0A2K5WND2_C378	SSG_all	Old	0.955499	0.1-1
A0A2K5WND2_C387	SSG_all	Old	2.28361	1-10
A0A2K5WND2_C407	SSG_all	Old	3.27228	1-10
A0A2K5WND2_C501	SSG_all	Old	3.54362	1-10
A0A2K5WND2_C631	SSG_all	Old	0.631778	0.1-1
A0A2K5WNN1_C17	SSG_all	Old	5.73262	1-10
A0A2K5WNN1_C428	SSG_all	Old	35.9788	＞10
A0A2K5WNN1_C457	SSG_all	Old	1.33002	1-10
A0A2K5WNS4_C60	SSG_all	Old	37.0075	＞10
A0A2K5WNX6_C198	SSG_all	Old	13.5274	＞10
A0A2K5WNX6_C199	SSG_all	Old	13.5274	＞10
A0A2K5WNX6_C430	SSG_all	Old	11.5993	＞10
A0A2K5WNX6_C95	SSG_all	Old	9.85953	1-10
A0A2K5WP22_C19	SSG_all	Old	5.29641	1-10
A0A2K5WP22_C43	SSG_all	Old	3.16725	1-10
A0A2K5WP22_C45	SSG_all	Old	3.16725	1-10
A0A2K5WP36_C146	SSG_all	Old	4.24761	1-10
A0A2K5WP59_C100	SSG_all	Old	3.48977	1-10
A0A2K5WP59_C189	SSG_all	Old	5.25361	1-10
A0A2K5WP59_C234	SSG_all	Old	9.80982	1-10
A0A2K5WP59_C35	SSG_all	Old	11.5401	＞10
A0A2K5WPR8_C21	SSG_all	Old	7.03428	1-10
A0A2K5WPZ6_C132	SSG_all	Old	1.86469	1-10
A0A2K5WPZ6_C156	SSG_all	Old	3.54295	1-10
A0A2K5WPZ6_C214	SSG_all	Old	2.4985	1-10
A0A2K5WQ22_C477	SSG_all	Old	5.09344	1-10
A0A2K5WQ28_C86	SSG_all	Old	9.74816	1-10
A0A2K5WQ55_C171	SSG_all	Old	9.08972	1-10
A0A2K5WQ55_C223	SSG_all	Old	6.28398	1-10
A0A2K5WQ55_C283	SSG_all	Old	8.80353	1-10
A0A2K5WQ55_C300	SSG_all	Old	6.06091	1-10
A0A2K5WQ55_C74	SSG_all	Old	4.32097	1-10
A0A2K5WQD8_C156	SSG_all	Old	7.00996	1-10
A0A2K5WQD8_C169	SSG_all	Old	10.1372	＞10
A0A2K5WQD8_C190	SSG_all	Old	8.26777	1-10
A0A2K5WQD8_C32	SSG_all	Old	9.43979	1-10
A0A2K5WQD8_C48	SSG_all	Old	5.92846	1-10
A0A2K5WQK5_C206	SSG_all	Old	5.39232	1-10
A0A2K5WQK5_C834	SSG_all	Old	4.4232	1-10
A0A2K5WQK5_C971	SSG_all	Old	14.4283	＞10
A0A2K5WQU4_C36	SSG_all	Old	5.80677	1-10
A0A2K5WQU5_C40	SSG_all	Old	6.00467	1-10
A0A2K5WQU5_C42	SSG_all	Old	6.00467	1-10
A0A2K5WQU5_C92	SSG_all	Old	5.92033	1-10
A0A2K5WQU7_C126	SSG_all	Old	7.77868	1-10
A0A2K5WQU7_C247	SSG_all	Old	2.98036	1-10
A0A2K5WQU7_C322	SSG_all	Old	4.72209	1-10
A0A2K5WQU7_C374	SSG_all	Old	3.50067	1-10
A0A2K5WQU7_C385	SSG_all	Old	4.09639	1-10
A0A2K5WQU7_C438	SSG_all	Old	10.3051	＞10
A0A2K5WR12_C132	SSG_all	Old	4.77444	1-10
A0A2K5WRL2_C165	SSG_all	Old	3.81676	1-10
A0A2K5WRL2_C318	SSG_all	Old	5.60915	1-10
A0A2K5WRL2_C446	SSG_all	Old	3.40816	1-10
A0A2K5WRX3_C214	SSG_all	Old	4.79127	1-10
A0A2K5WS38_C311	SSG_all	Old	4.97994	1-10
A0A2K5WS38_C451	SSG_all	Old	4.11481	1-10
A0A2K5WS38_C456	SSG_all	Old	4.11481	1-10
A0A2K5WS38_C467	SSG_all	Old	5.77755	1-10
A0A2K5WS38_C470	SSG_all	Old	5.77755	1-10
A0A2K5WSD2_C99	SSG_all	Old	7.27519	1-10
A0A2K5WSP3_C31	SSG_all	Old	8.21109	1-10
A0A2K5WTL0_C49	SSG_all	Old	7.97882	1-10
A0A2K5WTQ7_C103	SSG_all	Old	6.34085	1-10
A0A2K5WTQ7_C118	SSG_all	Old	16.001	＞10
A0A2K5WU32_C404	SSG_all	Old	4.85429	1-10
A0A2K5WU84_C127	SSG_all	Old	4.90994	1-10
A0A2K5WU84_C187	SSG_all	Old	2.7296	1-10
A0A2K5WU84_C227	SSG_all	Old	4.60551	1-10
A0A2K5WU84_C263	SSG_all	Old	3.74348	1-10
A0A2K5WU84_C89	SSG_all	Old	1.91928	1-10
A0A2K5WUB5_C107	SSG_all	Old	8.37268	1-10
A0A2K5WUB5_C218	SSG_all	Old	6.62337	1-10
A0A2K5WUB5_C449	SSG_all	Old	7.06573	1-10
A0A2K5WUB5_C83	SSG_all	Old	10.2404	＞10
A0A2K5WV24_C205	SSG_all	Old	4.58764	1-10
A0A2K5WVA3_C100	SSG_all	Old	5.81865	1-10
A0A2K5WVB1_C38	SSG_all	Old	4.04975	1-10
A0A2K5WVB1_C99	SSG_all	Old	3.8981	1-10
A0A2K5WWI5_C323	SSG_all	Old	4.0043	1-10
A0A2K5WWI5_C483	SSG_all	Old	6.6232	1-10
A0A2K5WWI5_C555	SSG_all	Old	5.92994	1-10
A0A2K5WWP8_C350	SSG_all	Old	3.97722	1-10
A0A2K5WWP8_C43	SSG_all	Old	3.83711	1-10
A0A2K5WWW3_C255	SSG_all	Old	3.39445	1-10
A0A2K5WWY0_C101	SSG_all	Old	5.94208	1-10
A0A2K5WWY0_C238	SSG_all	Old	2.19863	1-10
A0A2K5WWY0_C241	SSG_all	Old	2.19863	1-10
A0A2K5WWY0_C285	SSG_all	Old	4.18627	1-10
A0A2K5WWY0_C288	SSG_all	Old	4.18627	1-10
A0A2K5WWY0_C403	SSG_all	Old	5.19528	1-10
A0A2K5WWY0_C461	SSG_all	Old	2.16522	1-10
A0A2K5WWY0_C464	SSG_all	Old	2.16522	1-10
A0A2K5WX66_C224	SSG_all	Old	11.2166	＞10
A0A2K5WX66_C361	SSG_all	Old	14.9012	＞10
A0A2K5WXC3_C103	SSG_all	Old	3.79151	1-10
A0A2K5WXC6_C71	SSG_all	Old	1.4359	1-10
A0A2K5WXC6_C72	SSG_all	Old	1.4359	1-10
A0A2K5WXR7_C380	SSG_all	Old	5.05608	1-10
A0A2K5WXR7_C72	SSG_all	Old	11.9271	＞10
A0A2K5WXS3_C108	SSG_all	Old	24.1672	＞10
A0A2K5WXS3_C127	SSG_all	Old	3.30906	1-10
A0A2K5WXS3_C257	SSG_all	Old	15.4854	＞10
A0A2K5WXS3_C583	SSG_all	Old	13.1515	＞10
A0A2K5WXW8_C289	SSG_all	Old	4.19268	1-10
A0A2K5WY48_C196	SSG_all	Old	2.2428	1-10
A0A2K5WY48_C199	SSG_all	Old	2.2428	1-10
A0A2K5WY73_C12	SSG_all	Old	2.87301	1-10
A0A2K5WY73_C235	SSG_all	Old	4.20155	1-10
A0A2K5WY73_C34	SSG_all	Old	6.18042	1-10
A0A2K5WY73_C408	SSG_all	Old	4.86408	1-10
A0A2K5WY73_C8	SSG_all	Old	2.87301	1-10
A0A2K5WYD1_C491	SSG_all	Old	13.3688	＞10
A0A2K5WYR6_C27	SSG_all	Old	6.00785	1-10
A0A2K5WYS3_C24	SSG_all	Old	6.73908	1-10
A0A2K5WYT3_C105	SSG_all	Old	3.26177	1-10
A0A2K5WYT5_C379	SSG_all	Old	6.06599	1-10
A0A2K5WYZ8_C113	SSG_all	Old	4.20241	1-10
A0A2K5WYZ8_C321	SSG_all	Old	1.18607	1-10
A0A2K5WZ75_C124	SSG_all	Old	3.20827	1-10
A0A2K5WZE0_C254	SSG_all	Old	5.82835	1-10
A0A2K5WZT8_C12	SSG_all	Old	4.5312	1-10
A0A2K5X0C4_C127	SSG_all	Old	7.42414	1-10
A0A2K5X0G7_C11	SSG_all	Old	3.53222	1-10
A0A2K5X0P1_C209	SSG_all	Old	4.28356	1-10
A0A2K5X140_C251	SSG_all	Old	11.5588	＞10
A0A2K5X140_C370	SSG_all	Old	6.7593	1-10
A0A2K5X140_C88	SSG_all	Old	19.3976	＞10
A0A2K5X187_C849	SSG_all	Old	4.82101	1-10
A0A2K5X1I9_C183	SSG_all	Old	3.92365	1-10
A0A2K5X1Y5_C127	SSG_all	Old	12.5147	＞10
A0A2K5X1Y5_C201	SSG_all	Old	15.2367	＞10
A0A2K5X1Y5_C337	SSG_all	Old	13.3763	＞10
A0A2K5X1Y5_C375	SSG_all	Old	15.5559	＞10
A0A2K5X241_C334	SSG_all	Old	22.8445	＞10
A0A2K5X2B6_C49	SSG_all	Old	8.53067	1-10
A0A2K5X2B6_C56	SSG_all	Old	21.4992	＞10
A0A2K5X2E2_C299	SSG_all	Old	4.80083	1-10
A0A2K5X2E2_C945	SSG_all	Old	4.37085	1-10
A0A2K5X2K3_C106	SSG_all	Old	4.86651	1-10
A0A2K5X2K3_C247	SSG_all	Old	7.52585	1-10
A0A2K5X2K3_C432	SSG_all	Old	6.12267	1-10
A0A2K5X2K3_C474	SSG_all	Old	7.18682	1-10
A0A2K5X2M3_C237	SSG_all	Old	22.2768	＞10
A0A2K5X2M4_C52	SSG_all	Old	3.84921	1-10
A0A2K5X2M4_C54	SSG_all	Old	4.34966	1-10
A0A2K5X2M5_C11	SSG_all	Old	8.17828	1-10
A0A2K5X2M5_C139	SSG_all	Old	4.5536	1-10
A0A2K5X2M5_C208	SSG_all	Old	3.83668	1-10
A0A2K5X2M5_C404	SSG_all	Old	8.89446	1-10
A0A2K5X2N6_C330	SSG_all	Old	7.46979	1-10
A0A2K5X2N6_C427	SSG_all	Old	3.65596	1-10
A0A2K5X2S4_C218	SSG_all	Old	4.97641	1-10
A0A2K5X309_C15	SSG_all	Old	10.8648	＞10
A0A2K5X309_C26	SSG_all	Old	9.8469	1-10
A0A2K5X309_C29	SSG_all	Old	6.51712	1-10
A0A2K5X309_C43	SSG_all	Old	6.83441	1-10
A0A2K5X309_C505	SSG_all	Old	2.85137	1-10
A0A2K5X309_C678	SSG_all	Old	5.14506	1-10
A0A2K5X375_C119	SSG_all	Old	0.884755	0.1-1
A0A2K5X3I5_C491	SSG_all	Old	5.31775	1-10
A0A2K5X3J0_C108	SSG_all	Old	4.93009	1-10
A0A2K5X3T4_C1100	SSG_all	Old	4.47875	1-10
A0A2K5X3T4_C1255	SSG_all	Old	4.70062	1-10
A0A2K5X3T4_C1258	SSG_all	Old	4.46774	1-10
A0A2K5X3T4_C1526	SSG_all	Old	3.01458	1-10
A0A2K5X3T4_C434	SSG_all	Old	3.03254	1-10
A0A2K5X3T4_C457	SSG_all	Old	3.32442	1-10
A0A2K5X3T4_C489	SSG_all	Old	3.4318	1-10
A0A2K5X3T4_C615	SSG_all	Old	4.0222	1-10
A0A2K5X3T4_C734	SSG_all	Old	3.65643	1-10
A0A2K5X3T4_C751	SSG_all	Old	4.00516	1-10
A0A2K5X3T4_C776	SSG_all	Old	1.75756	1-10
A0A2K5X3T4_C822	SSG_all	Old	1.40044	1-10
A0A2K5X3T4_C868	SSG_all	Old	3.59663	1-10
A0A2K5X3T4_C916	SSG_all	Old	6.26618	1-10
A0A2K5X3V8_C424	SSG_all	Old	4.16105	1-10
A0A2K5X420_C248	SSG_all	Old	2.40078	1-10
A0A2K5X420_C251	SSG_all	Old	2.40078	1-10
A0A2K5X420_C274	SSG_all	Old	2.40666	1-10
A0A2K5X420_C277	SSG_all	Old	2.40666	1-10
A0A2K5X420_C295	SSG_all	Old	6.29325	1-10
A0A2K5X420_C298	SSG_all	Old	4.33576	1-10
A0A2K5X420_C307	SSG_all	Old	4.14625	1-10
A0A2K5X420_C354	SSG_all	Old	4.08546	1-10
A0A2K5X420_C366	SSG_all	Old	1.61221	1-10
A0A2K5X420_C369	SSG_all	Old	1.61221	1-10
A0A2K5X497_C228	SSG_all	Old	5.60033	1-10
A0A2K5X497_C521	SSG_all	Old	5.2819	1-10
A0A2K5X4A6_C105	SSG_all	Old	3.81569	1-10
A0A2K5X4E5_C1580	SSG_all	Old	7.24068	1-10
A0A2K5X4E5_C769	SSG_all	Old	4.40045	1-10
A0A2K5X4G5_C304	SSG_all	Old	5.11066	1-10
A0A2K5X4G5_C308	SSG_all	Old	5.11066	1-10
A0A2K5X4G5_C559	SSG_all	Old	11.3037	＞10
A0A2K5X4G5_C570	SSG_all	Old	5.46781	1-10
A0A2K5X4G5_C784	SSG_all	Old	3.02438	1-10
A0A2K5X4G5_C823	SSG_all	Old	3.71255	1-10
A0A2K5X4G5_C825	SSG_all	Old	3.71255	1-10
A0A2K5X4G9_C2581	SSG_all	Old	5.93988	1-10
A0A2K5X4G9_C2758	SSG_all	Old	6.61384	1-10
A0A2K5X4G9_C2818	SSG_all	Old	13.9944	＞10
A0A2K5X4G9_C3215	SSG_all	Old	5.35322	1-10
A0A2K5X4G9_C3267	SSG_all	Old	2.31675	1-10
A0A2K5X4G9_C3347	SSG_all	Old	4.80013	1-10
A0A2K5X4G9_C4072	SSG_all	Old	6.1066	1-10
A0A2K5X4G9_C4179	SSG_all	Old	3.74872	1-10
A0A2K5X4G9_C4268	SSG_all	Old	5.01944	1-10
A0A2K5X4G9_C4273	SSG_all	Old	5.01944	1-10
A0A2K5X4N6_C56	SSG_all	Old	3.97441	1-10
A0A2K5X4R9_C54	SSG_all	Old	6.6862	1-10
A0A2K5X4S6_C112	SSG_all	Old	3.87805	1-10
A0A2K5X4S6_C241	SSG_all	Old	2.9489	1-10
A0A2K5X4S6_C47	SSG_all	Old	2.7305	1-10
A0A2K5X4S6_C98	SSG_all	Old	4.15386	1-10
A0A2K5X4X5_C486	SSG_all	Old	5.46684	1-10
A0A2K5X4Z7_C112	SSG_all	Old	4.14026	1-10
A0A2K5X532_C124	SSG_all	Old	2.50325	1-10
A0A2K5X532_C252	SSG_all	Old	5.85574	1-10
A0A2K5X532_C329	SSG_all	Old	2.84893	1-10
A0A2K5X560_C42	SSG_all	Old	4.05148	1-10
A0A2K5X5H4_C78	SSG_all	Old	6.13547	1-10
A0A2K5X5I9_C219	SSG_all	Old	8.30803	1-10
A0A2K5X5I9_C259	SSG_all	Old	29.0054	＞10
A0A2K5X5I9_C287	SSG_all	Old	17.2654	＞10
A0A2K5X5X2_C133	SSG_all	Old	6.02316	1-10
A0A2K5X6B7_C1175	SSG_all	Old	11.6324	＞10
A0A2K5X6B7_C266	SSG_all	Old	11.3028	＞10
A0A2K5X6B7_C398	SSG_all	Old	12.7741	＞10
A0A2K5X6B7_C926	SSG_all	Old	14.7307	＞10
A0A2K5X6D3_C231	SSG_all	Old	6.35291	1-10
A0A2K5X6D6_C116	SSG_all	Old	1.13837	1-10
A0A2K5X6D6_C203	SSG_all	Old	11.9595	＞10
A0A2K5X6M7_C256	SSG_all	Old	4.00093	1-10
A0A2K5X6P2_C256	SSG_all	Old	5.51115	1-10
A0A2K5X6T7_C77	SSG_all	Old	3.37369	1-10
A0A2K5X6Z4_C1325	SSG_all	Old	11.7064	＞10
A0A2K5X6Z4_C1355	SSG_all	Old	16.1725	＞10
A0A2K5X7N2_C151	SSG_all	Old	4.29416	1-10
A0A2K5X7X8_C344	SSG_all	Old	8.27597	1-10
A0A2K5X7X8_C382	SSG_all	Old	5.96364	1-10
A0A2K5X7X8_C472	SSG_all	Old	21.9301	＞10
A0A2K5X820_C114	SSG_all	Old	2.92606	1-10
A0A2K5X820_C650	SSG_all	Old	23.3117	＞10
A0A2K5X820_C673	SSG_all	Old	1.55526	1-10
A0A2K5X820_C691	SSG_all	Old	5.6668	1-10
A0A2K5X8H7_C12	SSG_all	Old	5.7165	1-10
A0A2K5X8P9_C158	SSG_all	Old	4.33926	1-10
A0A2K5X8P9_C49	SSG_all	Old	9.88327	1-10
A0A2K5X8U2_C125	SSG_all	Old	5.72972	1-10
A0A2K5X8U2_C88	SSG_all	Old	2.99931	1-10
A0A2K5X9A1_C230	SSG_all	Old	7.85966	1-10
A0A2K5X9A1_C747	SSG_all	Old	2.82972	1-10
A0A2K5X9A1_C750	SSG_all	Old	11.08	＞10
A0A2K5X9B0_C201	SSG_all	Old	7.1395	1-10
A0A2K5X9D2_C91	SSG_all	Old	7.91855	1-10
A0A2K5X9F2_C357	SSG_all	Old	6.52841	1-10
A0A7G9ITU2_C39	SSG_all	Old	5.44877	1-10
A0A7G9IU04_C10	SSG_all	Old	5.78587	1-10
A0A7N9C727_C175	SSG_all	Old	19.6212	＞10
A0A7N9C7M4_C91	SSG_all	Old	1.19545	1-10
A0A7N9C893_C43	SSG_all	Old	6.17218	1-10
A0A7N9C8U4_C395	SSG_all	Old	13.5951	＞10
A0A7N9C9C1_C18	SSG_all	Old	3.69932	1-10
A0A7N9C9C1_C39	SSG_all	Old	3.5318	1-10
A0A7N9CA96_C188	SSG_all	Old	2.66177	1-10
A0A7N9CA96_C355	SSG_all	Old	7.95054	1-10
A0A7N9CA96_C399	SSG_all	Old	2.68519	1-10
A0A7N9CA96_C403	SSG_all	Old	2.68519	1-10
A0A7N9CAF2_C811	SSG_all	Old	8.02061	1-10
A0A7N9CAF2_C83	SSG_all	Old	3.33013	1-10
A0A7N9CAF2_C930	SSG_all	Old	6.48042	1-10
A0A7N9CAF2_C933	SSG_all	Old	6.84864	1-10
A0A7N9CAS1_C160	SSG_all	Old	4.36958	1-10
A0A7N9CAS1_C257	SSG_all	Old	3.72358	1-10
A0A7N9CBA9_C101	SSG_all	Old	4.05174	1-10
A0A7N9CBL4_C162	SSG_all	Old	3.39206	1-10
A0A7N9CBL4_C168	SSG_all	Old	3.39206	1-10
A0A7N9CBL4_C325	SSG_all	Old	11.4013	＞10
A0A7N9CBL4_C337	SSG_all	Old	5.53482	1-10
A0A7N9CBY0_C37	SSG_all	Old	5.39685	1-10
A0A7N9CCC8_C118	SSG_all	Old	5.84367	1-10
A0A7N9CCC8_C369	SSG_all	Old	5.4285	1-10
A0A7N9CCC8_C370	SSG_all	Old	5.4285	1-10
A0A7N9CCC8_C392	SSG_all	Old	10.6528	＞10
A0A7N9CCH8_C156	SSG_all	Old	12.1264	＞10
A0A7N9CCL2_C24	SSG_all	Old	2.55855	1-10
A0A7N9CCL2_C537	SSG_all	Old	4.04591	1-10
A0A7N9CCW2_C131	SSG_all	Old	5.64395	1-10
A0A7N9CCW2_C133	SSG_all	Old	5.64395	1-10
A0A7N9CCW2_C36	SSG_all	Old	9.85252	1-10
A0A7N9CCY0_C370	SSG_all	Old	3.78809	1-10
A0A7N9CCY0_C522	SSG_all	Old	4.65868	1-10
A0A7N9CCY0_C945	SSG_all	Old	10.1061	＞10
A0A7N9CDP1_C124	SSG_all	Old	9.34166	1-10
A0A7N9CDW6_C112	SSG_all	Old	20.9489	＞10
A0A7N9CDW6_C27	SSG_all	Old	3.81561	1-10
A0A7N9CDW6_C276	SSG_all	Old	3.16154	1-10
A0A7N9CDW6_C64	SSG_all	Old	7.6328	1-10
A0A7N9CDX3_C172	SSG_all	Old	6.96472	1-10
A0A7N9CDX3_C262	SSG_all	Old	5.48903	1-10
A0A7N9CDX3_C264	SSG_all	Old	5.37497	1-10
A0A7N9CDZ5_C25	SSG_all	Old	3.3406	1-10
A0A7N9CDZ5_C77	SSG_all	Old	35.9195	＞10
A0A7N9CE88_C10	SSG_all	Old	5.32655	1-10
A0A7N9CE88_C50	SSG_all	Old	3.02539	1-10
A0A7N9CEB9_C161	SSG_all	Old	3.53014	1-10
A0A7N9CEB9_C393	SSG_all	Old	5.63697	1-10
A0A7N9CEB9_C500	SSG_all	Old	4.93275	1-10
A0A7N9CEB9_C761	SSG_all	Old	4.29528	1-10
A0A7N9CEB9_C875	SSG_all	Old	6.31163	1-10
A0A7N9CEM4_C133	SSG_all	Old	4.21308	1-10
A0A7N9CEU7_C105	SSG_all	Old	2.26634	1-10
A0A7N9CEU7_C174	SSG_all	Old	2.97819	1-10
A0A7N9CEU7_C184	SSG_all	Old	2.97819	1-10
A0A7N9CEU7_C512	SSG_all	Old	6.478	1-10
A0A7N9CEU7_C525	SSG_all	Old	6.1325	1-10
A0A7N9CEU7_C562	SSG_all	Old	2.17403	1-10
A0A7N9CEU7_C69	SSG_all	Old	2.46878	1-10
A0A7N9CEU7_C77	SSG_all	Old	2.46878	1-10
A0A7N9CEW1_C152	SSG_all	Old	8.47218	1-10
A0A7N9CEW2_C334	SSG_all	Old	4.60068	1-10
A0A7N9CEW2_C365	SSG_all	Old	4.53676	1-10
A0A7N9CEW2_C398	SSG_all	Old	7.66775	1-10
A0A7N9CEW2_C412	SSG_all	Old	3.35743	1-10
A0A7N9CEW2_C415	SSG_all	Old	3.35743	1-10
A0A7N9CEW2_C456	SSG_all	Old	5.90315	1-10
A0A7N9CF04_C62	SSG_all	Old	6.48336	1-10
A0A7N9CF04_C7	SSG_all	Old	11.0022	＞10
A0A7N9CFB5_C142	SSG_all	Old	11.2659	＞10
A0A7N9CFB5_C22	SSG_all	Old	2.05425	1-10
A0A7N9CFB5_C26	SSG_all	Old	2.05425	1-10
A0A7N9CFH9_C184	SSG_all	Old	2.0754	1-10
A0A7N9CG38_C111	SSG_all	Old	2.59821	1-10
A0A7N9CG38_C5	SSG_all	Old	4.46303	1-10
A0A7N9CG38_C75	SSG_all	Old	4.00492	1-10
A0A7N9CG64_C163	SSG_all	Old	3.8987	1-10
A0A7N9CGB4_C1093	SSG_all	Old	5.18944	1-10
A0A7N9CGB4_C41	SSG_all	Old	2.50373	1-10
A0A7N9CGB4_C459	SSG_all	Old	10.5244	＞10
A0A7N9CGD3_C183	SSG_all	Old	9.88277	1-10
A0A7N9CGD3_C60	SSG_all	Old	14.1369	＞10
A0A7N9CGH2_C102	SSG_all	Old	8.30939	1-10
A0A7N9CGH2_C143	SSG_all	Old	18.9759	＞10
A0A7N9CGH2_C390	SSG_all	Old	35.1529	＞10
A0A7N9CGH2_C684	SSG_all	Old	5.82562	1-10
A0A7N9CGH2_C877	SSG_all	Old	3.95201	1-10
A0A7N9CGQ6_C165	SSG_all	Old	2.92952	1-10
A0A7N9CH82_C126	SSG_all	Old	6.23577	1-10
A0A7N9CH82_C178	SSG_all	Old	3.68312	1-10
A0A7N9CHL8_C112	SSG_all	Old	5.30366	1-10
A0A7N9CHL8_C163	SSG_all	Old	8.28804	1-10
A0A7N9CHL8_C199	SSG_all	Old	8.2921	1-10
A0A7N9CHP2_C169	SSG_all	Old	22.6599	＞10
A0A7N9CHP2_C291	SSG_all	Old	13.5539	＞10
A0A7N9CHP2_C382	SSG_all	Old	13.6654	＞10
A0A7N9CHP2_C554	SSG_all	Old	5.49949	1-10
A0A7N9CHP2_C579	SSG_all	Old	4.32829	1-10
A0A7N9CHS5_C79	SSG_all	Old	5.941	1-10
A0A7N9CHV3_C359	SSG_all	Old	3.93811	1-10
A0A7N9CHV3_C566	SSG_all	Old	18.5782	＞10
A0A7N9CI73_C457	SSG_all	Old	6.81771	1-10
A0A7N9CI73_C49	SSG_all	Old	7.02526	1-10
A0A7N9CI73_C511	SSG_all	Old	5.04354	1-10
A0A7N9CI73_C90	SSG_all	Old	6.98364	1-10
A0A7N9CIB5_C157	SSG_all	Old	11.944	＞10
A0A7N9CIB5_C176	SSG_all	Old	4.2239	1-10
A0A7N9CIB6_C114	SSG_all	Old	5.86941	1-10
A0A7N9CIB6_C552	SSG_all	Old	2.67318	1-10
A0A7N9CIB6_C59	SSG_all	Old	3.62564	1-10
A0A7N9CIB6_C96	SSG_all	Old	9.65876	1-10
A0A7N9CID1_C473	SSG_all	Old	5.37	1-10
A0A7N9CID1_C478	SSG_all	Old	5.37	1-10
A0A7N9CID1_C49	SSG_all	Old	9.4573	1-10
A0A7N9CID1_C65	SSG_all	Old	13.1077	＞10
A0A7N9CID1_C84	SSG_all	Old	7.28406	1-10
A0A7N9CID1_C85	SSG_all	Old	9.41383	1-10
A0A7N9CIQ3_C23	SSG_all	Old	10.6405	＞10
A0A7N9CIQ3_C255	SSG_all	Old	9.60104	1-10
A0A7N9CIQ3_C304	SSG_all	Old	7.79051	1-10
A0A7N9CIQ3_C546	SSG_all	Old	2.04742	1-10
A0A7N9CIS5_C243	SSG_all	Old	7.29722	1-10
A0A7N9CJ02_C87	SSG_all	Old	8.49545	1-10
A0A7N9CJ57_C221	SSG_all	Old	6.16228	1-10
A0A7N9CJI2_C105	SSG_all	Old	5.44982	1-10
A0A7N9CJM2_C114	SSG_all	Old	26.812	＞10
A0A7N9CJM2_C208	SSG_all	Old	15.9215	＞10
A0A7N9CJM2_C219	SSG_all	Old	14.552	＞10
A0A7N9CJM2_C230	SSG_all	Old	8.73083	1-10
A0A7N9CJR7_C47	SSG_all	Old	9.67875	1-10
A0A7N9CKM7_C30	SSG_all	Old	4.86559	1-10
A0A7N9CKM7_C72	SSG_all	Old	4.5647	1-10
A0A7N9CKQ3_C159	SSG_all	Old	5.36917	1-10
A0A7N9CKQ3_C32	SSG_all	Old	23.4793	＞10
A0A7N9CKS0_C193	SSG_all	Old	7.44316	1-10
A0A7N9CKS0_C265	SSG_all	Old	8.14972	1-10
A0A7N9CKS0_C314	SSG_all	Old	6.1172	1-10
A0A7N9CKZ6_C216	SSG_all	Old	2.35231	1-10
A0A7N9CL49_C23	SSG_all	Old	4.20807	1-10
A0A7N9CLZ3_C126	SSG_all	Old	13.0522	＞10
A0A7N9CLZ3_C133	SSG_all	Old	4.16463	1-10
A0A7N9CLZ3_C186	SSG_all	Old	3.37375	1-10
A0A7N9CLZ3_C332	SSG_all	Old	6.1398	1-10
A0A7N9CLZ3_C50	SSG_all	Old	6.23614	1-10
A0A7N9CMG1_C119	SSG_all	Old	6.01601	1-10
A0A7N9CMG1_C528	SSG_all	Old	3.97849	1-10
A0A7N9CMS2_C338	SSG_all	Old	6.1093	1-10
A0A7N9CMW7_C30	SSG_all	Old	32.4366	＞10
A0A7N9CN62_C100	SSG_all	Old	1.87102	1-10
A0A7N9CN62_C103	SSG_all	Old	4.51055	1-10
A0A7N9CN62_C111	SSG_all	Old	4.06969	1-10
A0A7N9CN62_C170	SSG_all	Old	2.61635	1-10
A0A7N9CN62_C174	SSG_all	Old	2.25994	1-10
A0A7N9CN62_C240	SSG_all	Old	2.72718	1-10
A0A7N9CN62_C282	SSG_all	Old	1.23915	1-10
A0A7N9CN62_C97	SSG_all	Old	1.87102	1-10
A0A7N9CPA6_C26	SSG_all	Old	1.23411	1-10
A0A7N9CPA6_C62	SSG_all	Old	2.0985	1-10
A0A7N9CPT9_C477	SSG_all	Old	3.89534	1-10
A0A7N9CPT9_C545	SSG_all	Old	6.32033	1-10
A0A7N9CPY5_C159	SSG_all	Old	4.94957	1-10
A0A7N9CPY5_C183	SSG_all	Old	3.67414	1-10
A0A7N9CPY5_C271	SSG_all	Old	6.39471	1-10
A0A7N9CPY5_C320	SSG_all	Old	5.05983	1-10
A0A7N9CPY5_C73	SSG_all	Old	6.29093	1-10
A0A7N9CQ19_C210	SSG_all	Old	2.15648	1-10
A0A7N9CQC0_C12	SSG_all	Old	2.36311	1-10
A0A7N9CQC0_C83	SSG_all	Old	4.55457	1-10
A0A7N9CQH4_C186	SSG_all	Old	4.78381	1-10
A0A7N9CQH4_C66	SSG_all	Old	5.22265	1-10
A0A7N9CQK3_C24	SSG_all	Old	3.75198	1-10
A0A7N9CQN9_C70	SSG_all	Old	5.82407	1-10
A0A7N9CQQ8_C127	SSG_all	Old	22.1771	＞10
A0A7N9CQQ8_C247	SSG_all	Old	1.54694	1-10
A0A7N9CQQ8_C352	SSG_all	Old	2.17732	1-10
A0A7N9CQQ8_C410	SSG_all	Old	10.5817	＞10
A0A7N9CQQ8_C75	SSG_all	Old	9.02041	1-10
A0A7N9CR47_C30	SSG_all	Old	5.3945	1-10
A0A7N9CR82_C23	SSG_all	Old	1.05281	1-10
A0A7N9CRM6_C341	SSG_all	Old	4.22895	1-10
A0A7N9CRM6_C373	SSG_all	Old	4.39181	1-10
A0A7N9CRM6_C91	SSG_all	Old	6.48089	1-10
A0A7N9CRS7_C160	SSG_all	Old	7.06324	1-10
A0A7N9CRS7_C224	SSG_all	Old	3.91744	1-10
A0A7N9CRS7_C275	SSG_all	Old	4.88197	1-10
A0A7N9CS06_C648	SSG_all	Old	19.4825	＞10
A0A7N9CS06_C678	SSG_all	Old	8.17435	1-10
A0A7N9CS06_C856	SSG_all	Old	13.8719	＞10
A0A7N9CS06_C996	SSG_all	Old	15.1647	＞10
A0A7N9CT01_C143	SSG_all	Old	2.31822	1-10
A0A7N9CT63_C101	SSG_all	Old	6.34581	1-10
A0A7N9CT63_C106	SSG_all	Old	6.34581	1-10
A0A7N9CT63_C270	SSG_all	Old	4.44694	1-10
A0A7N9CT71_C42	SSG_all	Old	4.28998	1-10
A0A7N9CT71_C57	SSG_all	Old	4.89606	1-10
A0A7N9CT97_C163	SSG_all	Old	5.21507	1-10
A0A7N9CTE7_C347	SSG_all	Old	4.53341	1-10
A0A7N9CTE7_C90	SSG_all	Old	4.73472	1-10
A0A7N9CTI7_C101	SSG_all	Old	4.81117	1-10
A0A7N9CTL9_C73	SSG_all	Old	2.78565	1-10
A0A7N9CTL9_C74	SSG_all	Old	2.78565	1-10
A0A7N9CTT8_C88	SSG_all	Old	2.04297	1-10
A0A7N9CU38_C1028	SSG_all	Old	9.62383	1-10
A0A7N9CU38_C113	SSG_all	Old	4.90521	1-10
A0A7N9CU38_C1220	SSG_all	Old	11.0489	＞10
A0A7N9CU38_C166	SSG_all	Old	3.71418	1-10
A0A7N9CUB4_C75	SSG_all	Old	4.52825	1-10
A0A7N9CUD8_C161	SSG_all	Old	22.7259	＞10
A0A7N9CUF3_C227	SSG_all	Old	7.54152	1-10
A0A7N9CUF3_C26	SSG_all	Old	3.46965	1-10
A0A7N9CUF3_C339	SSG_all	Old	3.84054	1-10
A0A7N9CUF3_C343	SSG_all	Old	3.84054	1-10
A0A7N9CUF3_C70	SSG_all	Old	5.6831	1-10
A0A7N9CUG3_C151	SSG_all	Old	15.5345	＞10
A0A7N9CUL2_C215	SSG_all	Old	4.47348	1-10
A0A7N9CUL2_C301	SSG_all	Old	1.78072	1-10
A0A7N9CUN1_C103	SSG_all	Old	16.535	＞10
A0A7N9CUN3_C506	SSG_all	Old	7.32748	1-10
A0A7N9CUR6_C547	SSG_all	Old	7.65018	1-10
A0A7N9CUR6_C933	SSG_all	Old	6.08656	1-10
A0A7N9CUX4_C186	SSG_all	Old	9.94476	1-10
A0A7N9CUZ6_C20	SSG_all	Old	3.20132	1-10
A0A7N9CUZ6_C41	SSG_all	Old	3.85319	1-10
A0A7N9CV41_C19	SSG_all	Old	5.45577	1-10
A0A7N9CW10_C404	SSG_all	Old	3.54186	1-10
A0A7N9CWD1_C14	SSG_all	Old	7.33285	1-10
A0A7N9CWF7_C80	SSG_all	Old	9.53604	1-10
A0A7N9CWH0_C59	SSG_all	Old	8.55929	1-10
A0A7N9CWH3_C1326	SSG_all	Old	11.2775	＞10
A0A7N9CWH3_C1876	SSG_all	Old	6.56841	1-10
A0A7N9CWH3_C2057	SSG_all	Old	7.10801	1-10
A0A7N9CWH3_C2115	SSG_all	Old	5.04663	1-10
A0A7N9CWH3_C2154	SSG_all	Old	6.72822	1-10
A0A7N9CWH3_C2243	SSG_all	Old	3.73373	1-10
A0A7N9CWH3_C2349	SSG_all	Old	4.27195	1-10
A0A7N9CWH3_C2368	SSG_all	Old	6.4313	1-10
A0A7N9CWH3_C416	SSG_all	Old	3.70015	1-10
A0A7N9CWH3_C604	SSG_all	Old	7.90908	1-10
A0A7N9CX24_C129	SSG_all	Old	7.42989	1-10
A0A7N9CX50_C152	SSG_all	Old	3.78858	1-10
A0A7N9CXD5_C139	SSG_all	Old	9.2747	1-10
A0A7N9CXF7_C1060	SSG_all	Old	4.84877	1-10
A0A7N9CXF7_C755	SSG_all	Old	3.51024	1-10
A0A7N9CXF7_C994	SSG_all	Old	2.56095	1-10
A0A7N9CXF9_C195	SSG_all	Old	4.33405	1-10
A0A7N9CXN6_C25	SSG_all	Old	2.10827	1-10
A0A7N9CXN6_C67	SSG_all	Old	5.08835	1-10
A0A7N9CXN6_C86	SSG_all	Old	5.72323	1-10
A0A7N9CXZ5_C271	SSG_all	Old	32.0998	＞10
A0A7N9CY12_C329	SSG_all	Old	5.48804	1-10
A0A7N9CY35_C160	SSG_all	Old	3.15868	1-10
A0A7N9CY35_C374	SSG_all	Old	7.7794	1-10
A0A7N9CYL1_C170	SSG_all	Old	3.01541	1-10
A0A7N9CYX6_C134	SSG_all	Old	4.49093	1-10
A0A7N9CYX6_C146	SSG_all	Old	4.81745	1-10
A0A7N9CYZ6_C206	SSG_all	Old	5.15478	1-10
A0A7N9CZ34_C1034	SSG_all	Old	9.82997	1-10
A0A7N9CZ34_C964	SSG_all	Old	5.19674	1-10
A0A7N9CZK7_C1081	SSG_all	Old	49.6615	＞10
A0A7N9CZK7_C1229	SSG_all	Old	6.88766	1-10
A0A7N9CZK7_C275	SSG_all	Old	39.3182	＞10
A0A7N9CZK7_C528	SSG_all	Old	3.84005	1-10
A0A7N9CZK7_C563	SSG_all	Old	4.01154	1-10
A0A7N9CZK7_C756	SSG_all	Old	7.31819	1-10
A0A7N9CZK7_C935	SSG_all	Old	1.1918	1-10
A0A7N9CZR7_C208	SSG_all	Old	11.4321	＞10
A0A7N9CZS4_C310	SSG_all	Old	3.25901	1-10
A0A7N9CZU6_C239	SSG_all	Old	4.14631	1-10
A0A7N9CZU6_C503	SSG_all	Old	10.5175	＞10
A0A7N9CZZ3_C32	SSG_all	Old	6.44891	1-10
A0A7N9CZZ3_C35	SSG_all	Old	6.44891	1-10
A0A7N9CZZ3_C53	SSG_all	Old	7.20526	1-10
A0A7N9D013_C64	SSG_all	Old	3.11941	1-10
A0A7N9D013_C7	SSG_all	Old	8.05521	1-10
A0A7N9D089_C269	SSG_all	Old	6.49866	1-10
A0A7N9D089_C680	SSG_all	Old	6.61648	1-10
A0A7N9D089_C747	SSG_all	Old	6.8333	1-10
A0A7N9D089_C750	SSG_all	Old	6.8333	1-10
A0A7N9D0B1_C156	SSG_all	Old	5.30609	1-10
A0A7N9D0B1_C170	SSG_all	Old	2.3518	1-10
A0A7N9D0B1_C399	SSG_all	Old	5.08905	1-10
A0A7N9D0B1_C72	SSG_all	Old	4.74024	1-10
A0A7N9D0C3_C242	SSG_all	Old	5.27802	1-10
A0A7N9D0C3_C74	SSG_all	Old	6.47878	1-10
A0A7N9D0G3_C352	SSG_all	Old	7.25486	1-10
A0A7N9D0G3_C415	SSG_all	Old	4.77666	1-10
A0A7N9D0G3_C418	SSG_all	Old	4.77666	1-10
A0A7N9D0G3_C559	SSG_all	Old	5.29265	1-10
A0A7N9D0G3_C93	SSG_all	Old	9.57908	1-10
A0A7N9D0L2_C71	SSG_all	Old	2.48676	1-10
A0A7N9D0N9_C77	SSG_all	Old	7.06115	1-10
A0A7N9D106_C104	SSG_all	Old	8.8797	1-10
A0A7N9D151_C634	SSG_all	Old	2.68452	1-10
A0A7N9D151_C637	SSG_all	Old	2.68452	1-10
A0A7N9D1I1_C31	SSG_all	Old	4.54235	1-10
A0A7N9D1I1_C82	SSG_all	Old	6.52143	1-10
A0A7N9D1I8_C189	SSG_all	Old	11.8179	＞10
A0A7N9D1Q3_C52	SSG_all	Old	2.87567	1-10
A0A7N9D1V1_C145	SSG_all	Old	1.72943	1-10
A0A7N9D1V1_C206	SSG_all	Old	9.15422	1-10
A0A7N9D1V1_C87	SSG_all	Old	6.85204	1-10
A0A7N9D1V5_C219	SSG_all	Old	8.63967	1-10
A0A7N9D258_C110	SSG_all	Old	3.18657	1-10
A0A7N9D258_C14	SSG_all	Old	5.94135	1-10
A0A7N9D278_C1175	SSG_all	Old	13.9449	＞10
A0A7N9D281_C603	SSG_all	Old	9.19047	1-10
A0A7N9D2I4_C208	SSG_all	Old	8.00212	1-10
A0A7N9D2K3_C49	SSG_all	Old	3.71896	1-10
A0A7N9D2K3_C88	SSG_all	Old	1.66699	1-10
A0A7N9D2L0_C39	SSG_all	Old	3.75877	1-10
A0A7N9D2T1_C46	SSG_all	Old	2.56233	1-10
A0A7N9D2W8_C98	SSG_all	Old	12.0003	＞10
A0A7N9D2Y4_C198	SSG_all	Old	2.66212	1-10
A0A7N9D2Y4_C88	SSG_all	Old	2.65325	1-10
A0A7N9D3E7_C37	SSG_all	Old	5.111	1-10
A0A7N9D3E9_C87	SSG_all	Old	22.4521	＞10
A0A7N9D3S6_C150	SSG_all	Old	10.7909	＞10
A0A7N9D3S9_C105	SSG_all	Old	8.34269	1-10
A0A7N9D3S9_C192	SSG_all	Old	23.578	＞10
A0A7N9D3U2_C481	SSG_all	Old	4.26555	1-10
A0A7N9D3Y7_C182	SSG_all	Old	6.19286	1-10
A0A7N9D3Y7_C206	SSG_all	Old	6.40551	1-10
A0A7N9D3Y7_C41	SSG_all	Old	15.2854	＞10
A0A7N9D3Y7_C45	SSG_all	Old	12.7057	＞10
[truncated: 23,649 more rows]

## Sheet: Table 2e_Age_Sig
Related to Fig. 2b
Modifications	Trend	Subgroups	Number of significantly differential sites
SSG	Increase with age	All samples	559
SSG	Increase with age	Ascending colon	362
SSG	Increase with age	Descending colon	684
SSG	Up in M	All samples	14
SSG	Up in M	Ascending colon	173
SSG	Up in M	Descending colon	174
SSG	Decrease with age	All samples	2
SSG	Decrease with age	Ascending colon	149
SSG	Decrease with age	Descending colon	109
SSG	Down in M	All samples	1167
SSG	Down in M	Ascending colon	476
SSG	Down in M	Descending colon	309
SOH	Increase with age	All samples	24
SOH	Increase with age	Ascending colon	120
SOH	Increase with age	Descending colon	312
SOH	Up in M	All samples	5
SOH	Up in M	Ascending colon	204
SOH	Up in M	Descending colon	108
SOH	Decrease with age	All samples	6
SOH	Decrease with age	Ascending colon	144
SOH	Decrease with age	Descending colon	86
SOH	Down in M	All samples	34
SOH	Down in M	Ascending colon	74
SOH	Down in M	Descending colon	101
SNO	Increase with age	All samples	11
SNO	Increase with age	Ascending colon	66
SNO	Increase with age	Descending colon	131
SNO	Up in M	All samples	2
SNO	Up in M	Ascending colon	30
SNO	Up in M	Descending colon	47
SNO	Decrease with age	All samples	1
SNO	Decrease with age	Ascending colon	44
SNO	Decrease with age	Descending colon	16
SNO	Down in M	All samples	2
SNO	Down in M	Ascending colon	18
SNO	Down in M	Descending colon	5

## Sheet: Table 2f_pathway
Related to Fig. 2c
Pathway	Category	Count	p value	-Log10(p value)	Genes	FDR	Subgroups	Modifications
GO:0006457~protein folding	Proteostasis	31	8.58742e-12	11.0661	HSP90AB1, CCDC47, HSPD1, HSP90B1, RUVBL2, CCT7, CCT5, PDIA3, HSPA9, CCT2, HSPA8, HSP90AA1, PPIL1, HSPA4, ST13, TBCA, PDIA5, CCT6A, ERP44, CDC37, DNAJB11, GNB1, TCP1, CANX, GNB4, FKBP8, GNB3, PPIH, FKBP9, P4HB, CALR	3.06743e-08	All samples	SSG
GO:0002181~cytoplasmic translation	Gene expression	21	9.66243e-11	10.0149	RPL4, RPL5, RPL30, RPS5, RPL34, RPL22, RPL13A, RPS3A, RPS28, RPS15A, RPL18A, RPL27A, RPL37A, RPL14, DRG1, RACK1, RPL24, RPS2, RPS11, RPS21, RPS12	1.72571e-07	All samples	SSG
GO:0000398~mRNA splicing, via spliceosome	Gene expression	29	1.40128e-09	8.85347	DDX5, SF3B3, SRSF1, HNRNPU, SNU13, PRPF19, EFTUD2, UBL5, SART3, U2AF2, DHX15, RALY, HNRNPA1, RBM10, HSPA8, RBM14, SF3A1, PPIL1, NCBP1, SRRM1, HNRNPM, SNRNP40, HNRNPK, DDX39B, HNRNPH1, PPIH, SRSF6, SNRNP200, SRSF7	1.66846e-06	All samples	SSG
GO:0006099~tricarboxylic acid cycle	Mitochondrial function	12	3.02234e-08	7.51966	PDHA2, SUCLA2, NNT, IDH1, OGDH, SUCLG2, ACO1, ACO2, DLAT, PDHB, SDHA, IDH3A	2.69895e-05	All samples	SSG
GO:0006412~translation	Gene expression	28	4.33593e-08	7.36292	RPL4, RPL5, RPL30, MRPL18, RPL34, GSPT1, RPS15A, RPL18A, RPL14, RACK1, RPS2, RPS11, RPS12, HARS1, RPS5, PABPC4, RPL22, RPL13A, RPS3A, WARS1, EEF1A1, MRPL30, RPS28, COPS5, RPL27A, RPL37A, RPL24, RPS21	3.09759e-05	All samples	SSG
GO:0007015~actin filament organization	Cell adhesion	23	6.29204e-08	7.20121	TPM3, ACTN1, TPM1, RHOG, CORO1A, CNN3, CORO1C, CDC42, CNN2, CNN1, TF, MYO1C, POF1B, FSCN1, CTNNA1, RAC2, TAGLN2, CORO7, RAC1, ALDOA, DBN1, MYO1G, CAP2	3.74586e-05	All samples	SSG
GO:0098869~cellular oxidant detoxification	Immune	16	9.90209e-08	7.00427	GSTM2, GPX2, AMBP, GSTO1, MGST3, GSTP1, HP, SELENOF, PARK7, EPX, PRDX6, TXNDC17, PRDX4, NNT, ALB, CLIC2	5.0529e-05	All samples	SSG
GO:0030036~actin cytoskeleton organization	Cell adhesion	28	1.44539e-07	6.84001	ROCK2, CORO1A, CORO1C, PDLIM1, CDC42, PDLIM3, CAPZB, POF1B, CSRP1, FLNA, FLNB, FLNC, RAC1, PDLIM5, SPTAN1, SPTBN1, ANXA1, CXADR, ACTN1, RHOG, PARVA, ACTN4, CDC42BPB, SMTN, FSCN1, MYH9, UTRN, PAFAH1B1	6.45368e-05	All samples	SSG
GO:0050821~protein stabilization	Proteostasis	27	4.34767e-07	6.36174	RPL5, HSP90AB1, CTNND1, PARK7, IFI30, CLU, HSPD1, RAB21, LAMP1, RUVBL2, RUVBL1, FLNA, CCT7, CCT5, CCT2, USP7, NPM1, HSP90AA1, PARVA, ATP1B1, HCFC1, CCT6A, CDC37, TCP1, NAA15, CALR, HSPA1A	0.000172554	All samples	SSG
GO:0007155~cell adhesion	Cell adhesion	47	5.15499e-07	6.28777	ITGB1, COL15A1, SPON1, ITGB4, LAMA4, TNC, ATP2A2, NEXN, LAMC1, THY1, NID2, TM9SF4, ICAM1, VTN, CTNNA1, NCAM1, ITGAV, EMILIN1, PGM5, CD36, RAC1, MYH10, FGB, ENTPD1, AMBP, JUP, VWF, LAMB2, ITGA3, ITGA1, FN1, LAMB1, PRKCA, PARVA, ATP1B1, ADAM17, COL6A2, COL6A1, CTNNB1, CD9, TGFBI, ITGA5, FOLR2, CDH17, FERMT2, ADA, VCL	0.000184136	All samples	SSG
GO:0043066~negative regulation of apoptotic process	Immune	8	0.000255654	3.59235	HNRNPK, ANXA1, SERPINB9, PA2G4, YWHAZ, LIMS2, HSPA1A, TXNDC5	0.12527	All samples	SOH
GO:0060236~regulation of mitotic spindle organization	Others	3	0.00111636	2.9522	DYNC1H1, NUMA1, CLTC	0.273507	All samples	SOH
GO:0007229~integrin-mediated signaling pathway	Cell adhesion	4	0.00229607	2.63902	FN1, ZYX, TLN1, LIMS2	0.291913	All samples	SOH
GO:0016192~vesicle-mediated transport	Intercellular communication	5	0.00238296	2.62288	COPB1, GDI2, CLTC, AP2B1, HSPA1A	0.291913	All samples	SOH
GO:0098609~cell-cell adhesion	Cell adhesion	4	0.0109741	1.95963	LGALS1, ANXA1, TLN1, LIMS2	0.720838	All samples	SOH
GO:0000398~mRNA splicing, via spliceosome	Gene expression	4	0.0117483	1.93003	RBM14, HNRNPK, HNRNPH1, SRSF1	0.720838	All samples	SOH
GO:0090235~regulation of metaphase plate congression	Others	2	0.0117688	1.92927	DYNC1H1, NUMA1	0.720838	All samples	SOH
GO:0007044~cell-substrate junction assembly	Cell adhesion	2	0.0117688	1.92927	FN1, TLN1	0.720838	All samples	SOH
GO:0032388~positive regulation of intracellular transport	Intercellular communication	2	0.0141062	1.85059	DYNC1H1, NUMA1	0.768006	All samples	SOH
GO:1905832~positive regulation of spindle assembly	Others	2	0.0187649	1.72665	DYNC1H1, NUMA1	0.83376	All samples	SOH
GO:0006826~iron ion transport	Iron regulation	2	0.0118139	1.92761	TF, FTH1	0.594772	All samples	SNO
GO:0048260~positive regulation of receptor-mediated endocytosis	Intercellular communication	2	0.0134912	1.86995	TF, HNRNPK	0.594772	All samples	SNO
GO:0051893~regulation of focal adhesion assembly	Cell adhesion	2	0.0140497	1.85233	TLN1, VCL	0.594772	All samples	SNO
GO:0001895~retina homeostasis	Others	2	0.0240542	1.61881	TF, ALB	0.655981	All samples	SNO
GO:0070527~platelet aggregation	Immune	2	0.0279198	1.55409	TLN1, VCL	0.655981	All samples	SNO
GO:0043066~negative regulation of apoptotic process	Immune	3	0.0358371	1.44567	HNRNPK, ALB, HSPA1A	0.655981	All samples	SNO
GO:0006879~cellular iron ion homeostasis	Iron regulation	2	0.0361564	1.44181	TF, FTH1	0.655981	All samples	SNO
GO:0006457~protein folding	Proteostasis	28	6.21548e-12	11.2065	HSP90AB1, CCDC47, RUVBL2, KHSRP, CCT7, CCT5, TXNDC5, CCT3, PDIA3, HSPA9, HSPA8, HSP90AA1, PPIL1, HSPA4, ST13, PDIA5, CCT6A, DNAJC7, CDC37, GNB1, TCP1, ANP32E, GNB4, FKBP8, PPIF, GNB3, PPIH, FKBP9	1.91188e-08	Ascending colon	SSG
GO:0007160~cell-matrix adhesion	Cell adhesion	21	5.12328e-11	10.2905	TNXB, VCAM1, ITGB4, ITGA3, ITGB3, PXN, ITGB2, ITGA1, FGG, FN1, L1CAM, NID2, FBLN5, VTN, FERMT1, COL3A1, BCAM, RAC1, ITGA5, FERMT2, VCL	7.8796e-08	Ascending colon	SSG
GO:0007229~integrin-mediated signaling pathway	Cell adhesion	19	3.787e-09	8.4217	ADAMDEC1, ITGB4, SRC, ITGA3, CUL3, ITGB3, ITGB2, ITGA1, FN1, ADAM10, PTPN11, THY1, FERMT1, COL3A1, MYH9, ITGA5, TLN1, CDH17, FERMT2	3.88294e-06	Ascending colon	SSG
GO:0030036~actin cytoskeleton organization	Cell adhesion	27	5.35926e-09	8.2709	TNXB, ROCK2, FLII, CORO1C, CAPZB, CSRP1, PACSIN2, FLNA, FLNB, DMD, FLNC, RAC1, PDLIM5, SPTAN1, PDLIM4, SPTBN1, ANXA1, ACTN1, RHOG, ACTN4, CDC42BPB, DIAPH1, FSCN1, MYH9, EZR, UTRN, PAFAH1B1	4.12127e-06	Ascending colon	SSG
GO:0007155~cell adhesion	Cell adhesion	43	3.91052e-08	7.40777	COL15A1, SPON1, TNXB, LAMA2, ITGB4, SRC, TGFB1I1, LAMA4, ITGB3, PXN, ITGB2, TNC, ATP2A2, LAMC1, THY1, NID2, HAPLN1, VTN, ALCAM, ADGRE5, PGM5, RAC1, MYH10, ENTPD1, VCAM1, VWF, LAMB2, ITGA3, ITGA1, LSAMP, FN1, LAMB1, ATP1B1, L1CAM, FERMT1, CLDN4, BCAM, SSPN, ITGA5, CDH17, FERMT2, ADA, VCL	2.40575e-05	Ascending colon	SSG
GO:0005975~carbohydrate metabolic process	Mitochondrial function	20	1.67446e-06	5.77612	GALNT7, PYGB, GSK3B, GALNT3, FUCA2, MPI, UGDH, LDHA, TKFC, ALDH1B1, GLB1, PGM3, PGM2, PGM5, GALM, DMD, PGLS, SIAE, GALK2, IDH3A	0.000858442	Ascending colon	SSG
GO:1904874~positive regulation of telomerase RNA localization to Cajal body	Others	7	2.48782e-06	5.60418	CCT3, CCT6A, RUVBL2, TCP1, RUVBL1, CCT7, CCT5	0.00109322	Ascending colon	SSG
GO:0046034~ATP metabolic process	Mitochondrial function	9	3.8096e-06	5.41912	ATP6V1A, HSPA8, VCP, NT5E, MYH8, ENPP1, NDUFS1, ATP1B1, HSPA1A	0.00146479	Ascending colon	SSG
GO:0008360~regulation of cell shape	Others	17	9.72514e-06	5.0121	ANXA1, WDR1, FBLIM1, ITGB2, RHOG, FN1, F2, RHOC, EPS8, DIAPH1, PLXNB2, MYH9, RAC1, ALDOA, EZR, MYH10, FERMT2	0.00332384	Ascending colon	SSG
GO:0070527~platelet aggregation	Immune	10	1.30005e-05	4.88604	PDIA3, CSRP1, ITGB3, FGG, FN1, MYH9, FLNA, TLN1, VCL, ACTB	0.00399895	Ascending colon	SSG
GO:0007160~cell-matrix adhesion	Cell adhesion	14	3.70659e-08	7.43103	FGB, ITGA3, ITGB2, ITGA1, FGG, FN1, NID1, VTN, FERMT1, COL3A1, ZYX, EMILIN1, FERMT2, VCL	8.17674e-05	Ascending colon	SOH
GO:0007229~integrin-mediated signaling pathway	Cell adhesion	13	3.70734e-07	6.43094	ITGA3, RCC2, ITGB2, ITGA1, FN1, ADAM10, FERMT1, COL3A1, ZYX, CTNNA1, TLN1, FERMT2, LIMS2	0.00040892	Ascending colon	SOH
GO:0006508~proteolysis	Proteostasis	25	9.77586e-07	6.00985	TPSD1, CFH, CFI, PLG, PARK7, CNDP2, C2, PSMD8, DPP9, CASP1, CLCA1, LTA4H, PRSS3, CTSD, CLCA4, TGM2, CTSB, CPA3, GGT5, ERAP1, F2, XPNPEP1, LAP3, DLD, LTF	0.000718851	Ascending colon	SOH
GO:2001046~positive regulation of integrin-mediated signaling pathway	Cell adhesion	6	1.49987e-06	5.82395	LAMB2, FLNA, LAMB1, LAMC1, NID1, LIMS2	0.000827181	Ascending colon	SOH
GO:0006457~protein folding	Proteostasis	15	3.13733e-06	5.50344	CCT3, PDIA3, CCT2, HSPA4, CCDC47, PDIA5, FKBP1A, GNAO1, DNAJC7, BAG2, KHSRP, GNB3, CCT7, CCT5, TXNDC5	0.00138419	Ascending colon	SOH
GO:0006412~translation	Gene expression	15	2.16253e-05	4.66504	HARS1, RPL32, RPL10, MRPS14, RPS5, RPL36A, MRPL35, WARS1, AIMP1, RPL18A, AGO2, RACK1, RPL24, RPS2, EIF4G1	0.0079509	Ascending colon	SOH
GO:0007155~cell adhesion	Cell adhesion	25	3.43193e-05	4.46446	LAMA4, COL12A1, ITGB2, TNC, ATP2A2, LAMC1, THBS4, VTN, ADGRE5, CTNNA1, NCAM1, EMILIN1, FGB, JUP, VWF, LAMB2, ITGA3, ITGA1, FN1, LAMB1, PARVA, FERMT1, TGFBI, FERMT2, VCL	0.0108155	Ascending colon	SOH
GO:0001649~osteoblast differentiation	Others	11	6.17752e-05	4.20919	UFL1, DHX9, FASN, CCDC47, PSMC2, CLTC, FHL2, TNC, HNRNPU, SNRNP200, SND1	0.0170345	Ascending colon	SOH
GO:0051149~positive regulation of muscle cell differentiation	Others	5	9.24244e-05	4.03421	RBM4, LAMB2, LAMB1, LAMC1, NID1	0.0226542	Ascending colon	SOH
GO:1900026~positive regulation of substrate adhesion-dependent cell spreading	Cell adhesion	7	0.000114554	3.94099	FGB, ARPC2, FGG, FLNA, FERMT2, LIMS2, CRKL	0.0252707	Ascending colon	SOH
GO:0070527~platelet aggregation	Immune	6	3.22334e-06	5.49169	FN1, MYH9, FLNA, TLN1, CLIC1, VCL	0.00224667	Ascending colon	SNO
GO:0007229~integrin-mediated signaling pathway	Cell adhesion	7	1.1915e-05	4.92391	ITGB1, ITGA1, ITGB2, FN1, MYH9, TLN1, LIMS2	0.00415238	Ascending colon	SNO
GO:0050778~positive regulation of immune response	Immune	5	2.40883e-05	4.61819	C6, C7, HLA-DRB3, CFP, HLA-DOB	0.00438178	Ascending colon	SNO
GO:2001046~positive regulation of integrin-mediated signaling pathway	Cell adhesion	4	2.56124e-05	4.59155	FLNA, LAMB1, LIMS2, LIMS1	0.00438178	Ascending colon	SNO
GO:0098609~cell-cell adhesion	Cell adhesion	8	3.14332e-05	4.50261	DSP, LGALS1, ITGA1, ITGB2, CTNND1, TLN1, LIMS2, LIMS1	0.00438178	Ascending colon	SNO
GO:0007160~cell-matrix adhesion	Cell adhesion	6	0.000143817	3.84219	ITGB1, ITGA1, ITGB2, FN1, FBLN5, VCL	0.0167067	Ascending colon	SNO
GO:0007155~cell adhesion	Cell adhesion	11	0.000259588	3.58572	ITGB1, ALCAM, ADGRE5, AMBP, COL6A2, ITGA1, ITGB2, TNC, FN1, LAMB1, VCL	0.0258475	Ascending colon	SNO
GO:0006956~complement activation	Immune	4	0.000310346	3.50815	C6, CFH, C7, CFP	0.0270389	Ascending colon	SNO
GO:0033627~cell adhesion mediated by integrin	Cell adhesion	4	0.000870209	3.06038	ITGB1, ITGA1, ITGB2, FBN1	0.0673929	Ascending colon	SNO
GO:0030449~regulation of complement activation	Immune	3	0.00132592	2.87748	C6, CFH, C7	0.0924164	Ascending colon	SNO
GO:0007160~cell-matrix adhesion	Cell adhesion	19	2.82095e-08	7.5496	FGB, ITGB1, TNXB, VCAM1, ITGB4, ITGA2, ITGB2, ITGA1, FGG, FN1, ITGAE, NID1, L1CAM, NID2, BCAM, ITGAV, EMILIN1, RAC1, FERMT2	9.57332e-05	Descending colon	SSG
GO:0098609~cell-cell adhesion	Cell adhesion	25	5.63302e-08	7.24926	TNXB, CTNND1, ITGB2, ITGAE, F11R, ICAM1, PDLIM1, LGALS1, EPCAM, ITGAV, PDLIM5, DSP, KIRREL1, VCAM1, CD93, JUP, ITGA2, ITGA1, FNDC3A, PECAM1, TLN2, TLN1, DSC2, TJP2, LIMS1	9.57332e-05	Descending colon	SSG
GO:0006457~protein folding	Proteostasis	22	1.45249e-06	5.83789	CCT3, PDIA3, ERO1A, HSPA8, CCT2, PPIL1, HSP90AB1, HSPA4, TBCA, PDIA5, HSPD1, HSP90B1, ERP44, TTC4, RUVBL2, TCP1, DNAJB11, GNB1, ERP29, CALR, CCT7, FKBP4	0.00154958	Descending colon	SSG
GO:0042730~fibrinolysis	Proteostasis	8	1.82358e-06	5.73908	FGB, F12, SERPINF2, FGG, PLG, F2, HRG, KLKB1	0.00154958	Descending colon	SSG
GO:0016477~cell migration	Cell adhesion	27	3.52318e-06	5.45307	ITGB1, RNH1, ITGB4, ITGB2, LAMC1, IQGAP1, CORO1A, LIMA1, NARS1, MYO18A, ITGAV, EMILIN1, PLCG1, RAC1, JUP, LAMB2, MMP2, LAMB1, L1CAM, MMP9, SORL1, VAV1, RHOB, SNAI1, FSCN1, CORO7, LCP1	0.00239506	Descending colon	SSG
GO:0007155~cell adhesion	Cell adhesion	42	5.09547e-06	5.29282	ITGB1, SPON1, TNXB, ITGB4, ITGB2, TNC, ATP2A2, LAMC1, ITGAE, F11R, NID2, THBS4, TM9SF4, ICAM1, PNN, CHL1, STAB1, ITGAV, EMILIN1, CD36, RAC1, MYH10, FGB, VCAM1, JUP, VWF, LAMB2, ITGA2, ITGA1, FN1, LAMB1, PRKCA, L1CAM, RHOB, AFDN, BCAM, TLN2, CDH17, DSC2, FERMT2, ADA, ARF6	0.00250452	Descending colon	SSG
GO:0007229~integrin-mediated signaling pathway	Cell adhesion	16	5.45164e-06	5.26347	ITGB1, ADAMDEC1, ITGB4, ITGA2, ITGB2, ITGA1, FN1, ADAM10, ITGAE, VAV1, MYH9, ITGAV, TLN1, CDH17, FERMT2, ILKAP	0.00250452	Descending colon	SSG
GO:1904874~positive regulation of telomerase RNA localization to Cajal body	Others	7	5.89472e-06	5.22954	CCT3, CCT2, RUVBL2, TCP1, RUVBL1, NHP2, CCT7	0.00250452	Descending colon	SSG
GO:0033627~cell adhesion mediated by integrin	Cell adhesion	10	7.74597e-06	5.11092	ITGB1, ITGB4, ITGA2, ITGA1, ITGB2, ITGAV, EMILIN1, ITGAE, ICAM1, FBN1	0.00292539	Descending colon	SSG
GO:0006898~receptor-mediated endocytosis	Intercellular communication	13	1.23284e-05	4.90909	DBNL, LRP1, ITGB2, CLTC, M6PR, AP2A1, HSPG2, SORL1, IGF2R, DNM2, MRC1, STAB1, CD36	0.00419041	Descending colon	SSG
GO:0098609~cell-cell adhesion	Cell adhesion	18	5.71042e-08	7.24333	ANXA1, ANXA2, JUP, ITGA1, CTNND1, ICAM3, ICAM1, RAB10, LGALS1, EPCAM, CTNNA1, CTNNB1, ITGA7, ITGAV, ITGA5, PDLIM5, TLN1, LIMS2	0.000129684	Descending colon	SOH
GO:0030036~actin cytoskeleton organization	Cell adhesion	18	6.88774e-07	6.16192	ANXA1, ROCK2, EPB41, FHL3, ADD1, PDLIM3, CAPZB, POF1B, MYH9, GRB2, FLNB, DMD, RAC1, EZR, UTRN, PDLIM5, SPTAN1, PAFAH1B1	0.000782102	Descending colon	SOH
GO:0007160~cell-matrix adhesion	Cell adhesion	11	2.043e-05	4.68973	FGB, ITGA1, CTNNB1, ITGA7, ITGAV, RAC1, ITGA5, NID2, FERMT2, VCL, FERMT3	0.013218	Descending colon	SOH
GO:0007229~integrin-mediated signaling pathway	Cell adhesion	11	2.39537e-05	4.62063	ITGA1, CTNNA1, MYH9, ITGA7, ITGAV, ITGA5, TLN1, FERMT2, LIMS2, FERMT3, ILKAP	0.013218	Descending colon	SOH
GO:0002181~cytoplasmic translation	Intercellular communication	10	2.91017e-05	4.53608	RPL4, RPS15A, RPL3, RPL10, RPL34, RPL27A, RPL37A, RACK1, RPS3A, RPS2	0.013218	Descending colon	SOH
GO:0006413~translational initiation	Gene expression	8	4.45522e-05	4.35113	EIF5B, EIF3M, EIF2S3, EIF1AX, RPS3A, EIF2S1, EIF1, EIF4G1	0.016863	Descending colon	SOH
GO:0008360~regulation of cell shape	Others	12	6.83713e-05	4.16513	CYFIP1, ANXA1, EPB41, MYH9, MYH14, ITGA7, RAC1, ALDOA, EZR, MYH10, FERMT2, RHOB	0.0221816	Descending colon	SOH
GO:0006457~protein folding	Proteostasis	13	9.89678e-05	4.00451	CCT3, HSP90AB1, HSPA4, HSPBP1, HSP90B1, GNAI2, GNAO1, GNB1, GNB4, GNB3, PPIH, CCT7, TXNDC5	0.0280945	Descending colon	SOH
GO:0006412~translation	Gene expression	14	0.000125524	3.90127	RPL4, RPL3, RPL10, RPL34, RPS3A, GSPT1, WARS1, RPS15A, RPL27A, RPL37A, RACK1, RPS2, FARSB, EIF4G1	0.0316739	Descending colon	SOH
GO:0007155~cell adhesion	Cell adhesion	23	0.000396314	3.40196	FGB, COL15A1, JUP, VWF, LAMA4, ITGA1, TNC, ICAM3, PRKCA, NID2, THBS4, RHOB, ICAM1, ALCAM, CTNNA1, CTNNB1, ITGA7, ITGAV, RAC1, ITGA5, MYH10, FERMT2, VCL	0.0900028	Descending colon	SOH
GO:0030036~actin cytoskeleton organization	Cell adhesion	13	4.37161e-08	7.35936	TNXB, ANXA1, ACTN1, ACTN4, PDLIM3, CSRP1, FLNA, MYH9, DMD, FLNC, RAC1, SPTAN1, SPTBN1	5.41205e-05	Descending colon	SNO
GO:0042730~fibrinolysis	Proteostasis	5	6.42087e-06	5.19241	FGB, ANXA2, F12, PLG, F2	0.00319166	Descending colon	SNO
GO:0007160~cell-matrix adhesion	Cell adhesion	8	7.73422e-06	5.11158	FGB, TNXB, ITGA1, ZYX, RAC1, NID1, NID2, VCL	0.00319166	Descending colon	SNO
GO:0070527~platelet aggregation	Immune	6	1.90574e-05	4.71994	FGB, CSRP1, MYH9, FLNA, TLN1, VCL	0.00589828	Descending colon	SNO
GO:0006508~proteolysis	Proteostasis	13	5.05707e-05	4.2961	CPA1, ACE, F12, CELA1, PLG, F2, C3, CASP7, BLMH, CTSG, PRSS3, TGM2, LTF	0.0125213	Descending colon	SNO
GO:2001046~positive regulation of integrin-mediated signaling pathway	Cell adhesion	4	7.58404e-05	4.1201	LAMB2, FLNA, LAMC1, NID1	0.0156484	Descending colon	SNO
GO:0007596~blood coagulation	Immune	6	0.000373083	3.42819	FGB, VWF, F12, PABPC4, PLG, F2	0.0659825	Descending colon	SNO
GO:0031638~zymogen activation	Others	4	0.000808268	3.09244	F12, HP, F2, PRSS3	0.12508	Descending colon	SNO
GO:0045087~innate immune response	Immune	13	0.000983424	3.00726	FGB, APOBEC3C, USP14, ANXA1, DHX9, F12, DDX1, DEFB1, IFI35, PARP14, IPO7, C7, LTF	0.135275	Descending colon	SNO
GO:0030168~platelet activation	Immune	5	0.001111	2.95429	FGB, VWF, CD9, CTSG, F2	0.137542	Descending colon	SNO
