# Supplementary material for: Low-input redoxomics facilitates global identification of metabolic regulators of oxidative stress in the gut
Source: Signal Transduct Target Ther. 2025 Jan 8;10:8. doi: 10.1038/s41392-024-02094-7 (PMC11707242; doi:10.1038/s41392-024-02094-7)
Supplement: Supplementary file 4 — Supplementary Table 3 [file 41392_2024_2094_MOESM4_ESM.xlsx]

## Sheet: Description
Supplementary Table 3. Stoichiometry of Sto in colonic tissues of Macaca fascicularis.
Table 3a. Sto occupancy of 24 Macaca fascicularis colon tissues.
Table 3b. Distribution of Sto occupancy in colon tissue of Macaca fascicularis across different ages. (Related to Fig. 3a)
Table 3c. Ratio of SSG or SOH or SNO to Sto in colon tissues of Macaca fascicularis. (Related to Fig. 3b)
Table 3d. Motifs arounding Cys residues in each region. (Related to Fig. 3c)
Table 3e. Distribution of Sto occupancy with transition between two regions (Y1 to O2 or Y2 to O1) and their enriched pathway without considering location effects. (Related to Fig. 3d,e,f,g)
Table 3f. Distribution of Sto occupancy with transition between two regions (Y1 to O2 or Y2 to O1) and their enriched pathways in the descending colon of Macaca fascicularis. (Related to Fig. 3h,i,j,k)
Table 3g. Distribution of Sto occupancy with transition between two regions (Y1 to O2 or Y2 to O1) andtheir enriched pathways in the ascending colon of Macaca fascicularis. (Related to Fig. 3l,m,n,o)

## Sheet: Table 3a_Sto occupancy
Sample.ID	Age	Sex	Location	A0A059TED3_C109	A0A059TED3_C1251	A0A059TED3_C1396	A0A059TED3_C664	A0A059TED3_C931	A0A0G4NS60_C188	A0A0G4NS76_C125	A0A0H3VW60_C272	A0A0H3VW60_C340	A0A0H4BF84_C119	A0A0H4BF84_C182	A0A0H4BF84_C277	A0A0H4BF84_C357	A0A0H4BGP2_C125	A0A0H4BGP2_C188	A0A0H4BGP2_C283	A0A0H4BGQ6_C177	A0A0H4BGQ6_C272	A0A0H4BK27_C363	A0A0M4USN9_C174	A0A0M5N204_C174	A0A0M5N9C9_C174	A0A0M5N9C9_C269	A0A0P0HE26_C9	A0A0S1YBF1_C153	A0A0S1YBF1_C355	A0A0S2MSN9_C75	A0A0S2MSR6_C113	A0A0S2MSR6_C75	A0A163US36_C125	A0A163US36_C188	A0A167MJ65_C165	A0A167MJC2_C107	A0A168GNU7_C122	A0A172R2E0_C122	A0A172R2E1_C115	A0A172R2E3_C115	A0A172R2G9_C115	A0A172R2H2_C113	A0A172R2H4_C117	A0A172R2H9_C115	A0A172R2J1_C115	A0A1I7PJ41_C270	A0A1I7PJ60_C177	A0A1N7SXX3_C108	A0A1N7SY71_C108
2-18-A	Young	Female	Ascending colon	NA	NA	NA	NA	0.480051	0.669189	NA	NA	NA	NA	NA	NA	NA	NA	NA	NA	NA	NA	NA	NA	NA	NA	NA	NA	NA	NA	NA	NA	NA	NA	0.591112	NA	NA	NA	0.709179	NA	NA	NA	NA	NA	NA	NA	NA	NA	0.812484	NA
2-18-D	Young	Female	Descending colon	NA	NA	NA	NA	0.334479	NA	NA	NA	NA	NA	NA	NA	NA	NA	NA	NA	NA	NA	NA	0.767251	NA	NA	NA	NA	NA	NA	NA	NA	NA	NA	0.321248	NA	NA	NA	0.57503	NA	0.662231	NA	NA	NA	NA	NA	NA	NA	NA	NA
2-20-A	Young	Female	Ascending colon	NA	NA	NA	NA	NA	NA	NA	NA	NA	NA	NA	NA	NA	NA	NA	NA	NA	NA	NA	NA	NA	NA	NA	NA	NA	NA	NA	0.540861	NA	NA	NA	NA	NA	NA	0.635015	NA	0.979359	NA	NA	NA	NA	NA	NA	NA	NA	NA
2-20-D	Young	Female	Descending colon	NA	NA	NA	NA	0.450023	NA	NA	NA	NA	NA	NA	NA	NA	NA	NA	NA	0.572507	0.669307	NA	NA	NA	NA	NA	NA	NA	NA	NA	NA	NA	NA	NA	NA	NA	NA	0.561048	NA	0.8009	NA	NA	NA	NA	NA	NA	NA	NA	NA
2-22-A	Middle age	Female	Ascending colon	NA	NA	NA	NA	NA	NA	0.730859	0.564682	0.866086	NA	NA	NA	NA	NA	NA	NA	NA	NA	NA	NA	NA	NA	NA	NA	NA	NA	NA	NA	NA	NA	NA	NA	NA	NA	0.558738	NA	0.670629	NA	NA	0.677374	NA	NA	NA	0.694622	NA	NA
2-22-D	Middle age	Female	Descending colon	NA	NA	NA	NA	NA	NA	NA	NA	NA	NA	NA	NA	NA	NA	NA	NA	NA	NA	NA	NA	NA	0.597459	0.636274	NA	NA	NA	0.779612	NA	NA	NA	NA	NA	NA	NA	NA	NA	0.690928	NA	NA	NA	NA	NA	NA	0.534975	NA	NA
2-23-A	Young	Female	Ascending colon	NA	NA	NA	NA	0.250908	0.364933	NA	NA	NA	NA	NA	NA	NA	NA	NA	NA	NA	NA	NA	NA	NA	NA	NA	NA	NA	NA	NA	NA	NA	NA	NA	0.326539	NA	NA	0.311735	NA	0.528191	NA	NA	NA	NA	NA	NA	NA	NA	NA
2-23-D	Young	Female	Descending colon	NA	NA	NA	0.235029	0.408592	NA	NA	NA	NA	NA	NA	NA	NA	NA	NA	NA	NA	NA	NA	NA	NA	NA	NA	NA	NA	NA	NA	NA	NA	NA	NA	NA	NA	NA	0.821348	NA	0.68775	NA	NA	NA	NA	NA	NA	NA	NA	NA
2-25-A	Middle age	Female	Ascending colon	NA	NA	0.448343	0.359631	NA	NA	NA	NA	NA	NA	NA	NA	NA	NA	NA	NA	NA	NA	NA	NA	NA	NA	NA	0.701862	NA	NA	NA	NA	NA	NA	NA	NA	NA	NA	0.716821	NA	0.789373	NA	NA	NA	NA	NA	NA	NA	NA	NA
2-25-D	Middle age	Female	Descending colon	NA	NA	NA	NA	0.407221	NA	NA	NA	NA	NA	NA	NA	NA	NA	NA	NA	NA	NA	NA	NA	NA	NA	NA	NA	NA	NA	NA	NA	NA	0.641781	NA	NA	NA	NA	0.583319	NA	0.685844	NA	NA	NA	NA	NA	NA	NA	NA	NA
2-29-A	Young	Female	Ascending colon	NA	NA	NA	NA	NA	NA	NA	NA	NA	NA	NA	NA	NA	NA	NA	NA	NA	NA	NA	NA	NA	NA	NA	0.655185	NA	NA	NA	NA	NA	NA	0.376074	NA	NA	NA	0.637673	NA	0.598443	NA	NA	NA	NA	NA	NA	NA	NA	NA
2-29-D	Young	Female	Descending colon	NA	NA	NA	NA	NA	NA	NA	NA	NA	NA	NA	NA	NA	NA	NA	NA	NA	NA	NA	NA	NA	NA	NA	NA	NA	NA	NA	NA	NA	NA	NA	NA	NA	NA	0.518095	NA	0.685473	NA	NA	NA	NA	NA	NA	NA	NA	NA
2-30-A	Old	Female	Ascending colon	NA	NA	NA	0.521112	0.785078	NA	NA	NA	NA	NA	NA	NA	NA	NA	NA	NA	NA	NA	NA	NA	NA	NA	NA	NA	NA	NA	NA	NA	NA	NA	NA	NA	NA	NA	NA	NA	NA	NA	NA	0.724097	NA	NA	NA	NA	NA	NA
2-30-D	Old	Female	Descending colon	NA	NA	NA	NA	0.469321	NA	NA	NA	NA	NA	NA	NA	NA	NA	NA	NA	NA	NA	NA	NA	NA	NA	NA	NA	NA	NA	NA	NA	NA	NA	NA	NA	NA	NA	0.343852	NA	NA	NA	NA	0.646134	NA	NA	NA	NA	NA	0.659318
3-18-A	Old	Female	Ascending colon	NA	NA	NA	NA	NA	NA	NA	NA	NA	NA	NA	NA	NA	NA	NA	NA	NA	NA	NA	NA	NA	NA	NA	NA	NA	NA	NA	NA	NA	NA	NA	0.679277	NA	NA	0.579037	NA	0.764472	NA	NA	NA	NA	NA	NA	NA	NA	NA
3-18-D	Old	Female	Descending colon	NA	NA	NA	NA	0.578846	NA	NA	NA	NA	NA	NA	NA	NA	NA	NA	NA	NA	NA	NA	NA	NA	NA	NA	NA	0.38113	0.556471	NA	NA	NA	NA	NA	0.879449	NA	NA	0.694817	0.930585	0.832629	0.655317	0.948886	NA	0.815658	0.786195	NA	NA	NA	NA
3-19-A	Old	Female	Ascending colon	0.351539	NA	NA	NA	0.416107	NA	NA	NA	NA	NA	NA	NA	NA	NA	NA	NA	NA	NA	NA	NA	NA	NA	NA	NA	NA	NA	NA	NA	NA	NA	NA	NA	NA	NA	0.501757	NA	NA	NA	NA	NA	NA	NA	NA	NA	NA	NA
3-19-D	Old	Female	Descending colon	NA	NA	NA	NA	NA	NA	NA	NA	NA	NA	NA	NA	NA	NA	NA	NA	NA	NA	NA	NA	NA	NA	NA	NA	NA	NA	NA	NA	NA	NA	NA	NA	NA	0.953656	0.889697	NA	NA	NA	NA	NA	NA	NA	NA	NA	NA	NA
3-25-A	Old	Female	Ascending colon	NA	NA	NA	NA	0.367959	NA	NA	NA	NA	0.902028	0.837589	0.585839	0.483645	0.77192	0.701949	0.693303	NA	NA	0.529423	NA	0.603226	NA	NA	0.670265	NA	NA	NA	0.555987	NA	0.656571	NA	NA	NA	NA	0.633284	NA	0.83622	NA	NA	NA	NA	NA	NA	NA	NA	NA
3-25-D	Old	Female	Descending colon	0.381908	NA	NA	NA	0.381968	NA	NA	NA	NA	NA	0.795088	NA	NA	0.65527	0.555086	0.700792	NA	NA	NA	NA	NA	NA	NA	NA	NA	NA	NA	NA	NA	NA	NA	NA	NA	NA	0.656966	NA	0.777091	NA	NA	NA	NA	NA	NA	NA	NA	NA
3-28-A	Middle age	Female	Ascending colon	NA	NA	NA	NA	0.509581	NA	NA	NA	NA	NA	NA	NA	NA	NA	NA	NA	NA	NA	NA	NA	NA	NA	NA	NA	NA	NA	NA	0.55725	0.797586	NA	NA	0.831012	0.662073	NA	0.387804	NA	0.806088	NA	NA	0.761729	NA	NA	NA	NA	NA	NA
3-28-D	Middle age	Female	Descending colon	NA	0.697138	NA	NA	0.604788	NA	NA	NA	NA	NA	NA	NA	NA	NA	NA	NA	NA	NA	NA	NA	NA	NA	NA	NA	0.272259	NA	NA	0.633036	NA	NA	NA	0.820311	NA	NA	0.618117	NA	0.85561	NA	NA	0.703217	NA	NA	NA	NA	NA	NA
F-A	Middle age	Female	Ascending colon	0.376781	NA	NA	NA	NA	NA	NA	NA	NA	NA	NA	NA	NA	NA	NA	NA	NA	NA	NA	NA	NA	NA	NA	NA	NA	NA	NA	NA	NA	NA	NA	0.595969	NA	NA	NA	NA	0.633766	NA	NA	0.513979	NA	NA	0.407494	NA	NA	NA
F-D	Middle age	Female	Descending colon	NA	NA	NA	NA	0.422697	NA	NA	NA	NA	NA	NA	NA	NA	NA	NA	NA	NA	NA	NA	NA	NA	NA	NA	NA	NA	NA	NA	NA	NA	NA	NA	0.60831	NA	NA	0.436332	NA	0.463858	NA	NA	NA	NA	NA	NA	NA	NA	NA
[truncated: 5,000 more columns]

## Sheet: Table 3b_Distribution of Sto
Related to Fig. 3a
ID	Subgroups	Age	Occupancy	Groups (occupancy)
A0A059TED3_C931	Sto_all	Old	44.2714	＞10
A0A172R2E0_C122	Sto_all	Old	63.3284	＞10
A0A172R2E3_C115	Sto_all	Old	80.486	＞10
A0A2K5TJ97_C13	Sto_all	Old	83.9229	＞10
A0A2K5TJJ3_C114	Sto_all	Old	88.4525	＞10
A0A2K5TJJ3_C142	Sto_all	Old	65.3679	＞10
A0A2K5TJJ3_C247	Sto_all	Old	86.7972	＞10
A0A2K5TJJ3_C252	Sto_all	Old	77.467	＞10
A0A2K5TJJ3_C265	Sto_all	Old	77.467	＞10
A0A2K5TJJ3_C306	Sto_all	Old	87.1425	＞10
A0A2K5TJJ3_C314	Sto_all	Old	84.7361	＞10
A0A2K5TJJ3_C39	Sto_all	Old	75.2274	＞10
A0A2K5TJJ3_C427	Sto_all	Old	83.0694	＞10
A0A2K5TJJ3_C439	Sto_all	Old	84.5943	＞10
A0A2K5TJJ3_C492	Sto_all	Old	78.1953	＞10
A0A2K5TJJ3_C689	Sto_all	Old	72.0487	＞10
A0A2K5TJL2_C47	Sto_all	Old	75.4315	＞10
A0A2K5TJX2_C2220	Sto_all	Old	29.5258	＞10
A0A2K5TJX7_C173	Sto_all	Old	20.5711	＞10
A0A2K5TK21_C180	Sto_all	Old	35.2228	＞10
A0A2K5TK27_C290	Sto_all	Old	16.2832	＞10
A0A2K5TK27_C369	Sto_all	Old	26.2955	＞10
A0A2K5TK27_C41	Sto_all	Old	20.3732	＞10
A0A2K5TK27_C567	Sto_all	Old	46.4186	＞10
A0A2K5TK27_C591	Sto_all	Old	28.8292	＞10
A0A2K5TK27_C651	Sto_all	Old	9.30343	1-10
A0A2K5TK27_C693	Sto_all	Old	24.7224	＞10
A0A2K5TK27_C728	Sto_all	Old	45.019	＞10
A0A2K5TK27_C751	Sto_all	Old	18.4472	＞10
A0A2K5TKA9_C101	Sto_all	Old	53.5152	＞10
A0A2K5TKA9_C31	Sto_all	Old	29.6887	＞10
A0A2K5TKH0_C126	Sto_all	Old	48.4439	＞10
A0A2K5TKL1_C253	Sto_all	Old	36.7806	＞10
A0A2K5TKL1_C8	Sto_all	Old	51.9763	＞10
A0A2K5TKM6_C564	Sto_all	Old	18.9699	＞10
A0A2K5TKU2_C131	Sto_all	Old	49.9573	＞10
A0A2K5TKU2_C134	Sto_all	Old	49.9573	＞10
A0A2K5TKW5_C463	Sto_all	Old	28.8936	＞10
A0A2K5TL11_C146	Sto_all	Old	46.1314	＞10
A0A2K5TL11_C150	Sto_all	Old	46.1314	＞10
A0A2K5TL51_C386	Sto_all	Old	77.3058	＞10
A0A2K5TL51_C387	Sto_all	Old	77.3058	＞10
A0A2K5TL76_C178	Sto_all	Old	34.1281	＞10
A0A2K5TL76_C39	Sto_all	Old	42.0922	＞10
A0A2K5TL76_C91	Sto_all	Old	30.1411	＞10
A0A2K5TL96_C361	Sto_all	Old	39.2828	＞10
A0A2K5TM01_C38	Sto_all	Old	41.7084	＞10
A0A2K5TM01_C84	Sto_all	Old	71.3944	＞10
A0A2K5TM14_C110	Sto_all	Old	52.6967	＞10
A0A2K5TM14_C155	Sto_all	Old	39.5398	＞10
A0A2K5TM14_C25	Sto_all	Old	40.2463	＞10
A0A2K5TM14_C58	Sto_all	Old	50.6738	＞10
A0A2K5TM85_C80	Sto_all	Old	49.9619	＞10
A0A2K5TM85_C92	Sto_all	Old	24.6125	＞10
A0A2K5TMC6_C436	Sto_all	Old	38.2202	＞10
A0A2K5TME5_C130	Sto_all	Old	13.6903	＞10
A0A2K5TME5_C600	Sto_all	Old	35.7276	＞10
A0A2K5TME5_C785	Sto_all	Old	12.7587	＞10
A0A2K5TME5_C795	Sto_all	Old	49.0337	＞10
A0A2K5TME5_C806	Sto_all	Old	29.4296	＞10
A0A2K5TME5_C858	Sto_all	Old	33.824	＞10
A0A2K5TMH3_C173	Sto_all	Old	36.5732	＞10
A0A2K5TMH3_C232	Sto_all	Old	48.8095	＞10
A0A2K5TMH3_C34	Sto_all	Old	45.0259	＞10
A0A2K5TMH3_C88	Sto_all	Old	44.3327	＞10
A0A2K5TMT9_C410	Sto_all	Old	42.7446	＞10
A0A2K5TMT9_C807	Sto_all	Old	58.1621	＞10
A0A2K5TMT9_C871	Sto_all	Old	50.7809	＞10
A0A2K5TN55_C190	Sto_all	Old	46.2343	＞10
A0A2K5TN55_C276	Sto_all	Old	18.7766	＞10
A0A2K5TN55_C711	Sto_all	Old	30.1759	＞10
A0A2K5TN55_C797	Sto_all	Old	21.0907	＞10
A0A2K5TNA7_C332	Sto_all	Old	77.6066	＞10
A0A2K5TNA7_C504	Sto_all	Old	76.8087	＞10
A0A2K5TNA7_C646	Sto_all	Old	81.8326	＞10
A0A2K5TNA7_C74	Sto_all	Old	86.407	＞10
A0A2K5TNJ5_C157	Sto_all	Old	21.9711	＞10
A0A2K5TNS1_C181	Sto_all	Old	30.5366	＞10
A0A2K5TNW0_C121	Sto_all	Old	23.6797	＞10
A0A2K5TNW0_C160	Sto_all	Old	77.0883	＞10
A0A2K5TNW0_C161	Sto_all	Old	77.0883	＞10
A0A2K5TNW0_C181	Sto_all	Old	77.0654	＞10
A0A2K5TP51_C140	Sto_all	Old	76.7132	＞10
A0A2K5TP51_C144	Sto_all	Old	99.106	＞10
A0A2K5TP51_C147	Sto_all	Old	99.106	＞10
A0A2K5TP51_C178	Sto_all	Old	92.8921	＞10
A0A2K5TP51_C284	Sto_all	Old	86.0643	＞10
A0A2K5TP51_C52	Sto_all	Old	79.3397	＞10
A0A2K5TP51_C65	Sto_all	Old	83.6027	＞10
A0A2K5TPE2_C326	Sto_all	Old	42.1478	＞10
A0A2K5TPE2_C437	Sto_all	Old	24.5276	＞10
A0A2K5TPE2_C496	Sto_all	Old	16.4224	＞10
A0A2K5TPE2_C808	Sto_all	Old	10.7953	＞10
A0A2K5TPZ5_C22	Sto_all	Old	52.6467	＞10
A0A2K5TQ34_C1007	Sto_all	Old	36.3473	＞10
A0A2K5TQ34_C1672	Sto_all	Old	44.233	＞10
A0A2K5TQ34_C271	Sto_all	Old	15.9555	＞10
A0A2K5TQ34_C349	Sto_all	Old	27.6771	＞10
A0A2K5TQ34_C804	Sto_all	Old	52.6939	＞10
A0A2K5TQ34_C927	Sto_all	Old	34.2727	＞10
A0A2K5TQ52_C1077	Sto_all	Old	21.7894	＞10
A0A2K5TQ52_C1153	Sto_all	Old	37.6852	＞10
A0A2K5TQ52_C1181	Sto_all	Old	42.7268	＞10
A0A2K5TQ52_C1183	Sto_all	Old	42.7268	＞10
A0A2K5TQ52_C1269	Sto_all	Old	27.2034	＞10
A0A2K5TQ52_C1305	Sto_all	Old	34.6821	＞10
A0A2K5TQ52_C1307	Sto_all	Old	34.6821	＞10
A0A2K5TQ52_C1339	Sto_all	Old	41.7565	＞10
A0A2K5TQ52_C1384	Sto_all	Old	29.4788	＞10
A0A2K5TQ52_C1515	Sto_all	Old	47.2534	＞10
A0A2K5TQ52_C1524	Sto_all	Old	22.0517	＞10
A0A2K5TQ52_C1710	Sto_all	Old	27.6753	＞10
A0A2K5TQ52_C1713	Sto_all	Old	27.6753	＞10
A0A2K5TQ61_C339	Sto_all	Old	33.6521	＞10
A0A2K5TQJ7_C226	Sto_all	Old	16.1107	＞10
A0A2K5TQJ7_C96	Sto_all	Old	20.3881	＞10
A0A2K5TQL2_C554	Sto_all	Old	55.4283	＞10
A0A2K5TQL2_C557	Sto_all	Old	55.4283	＞10
A0A2K5TQL2_C586	Sto_all	Old	46.3579	＞10
A0A2K5TQR2_C161	Sto_all	Old	32.391	＞10
A0A2K5TR09_C295	Sto_all	Old	39.2347	＞10
A0A2K5TR09_C324	Sto_all	Old	47.6476	＞10
A0A2K5TR09_C327	Sto_all	Old	47.6476	＞10
A0A2K5TR48_C100	Sto_all	Old	27.8323	＞10
A0A2K5TR48_C76	Sto_all	Old	24.4209	＞10
A0A2K5TRB4_C134	Sto_all	Old	51.5643	＞10
A0A2K5TRB4_C175	Sto_all	Old	19.4704	＞10
A0A2K5TRC7_C74	Sto_all	Old	32.2062	＞10
A0A2K5TRN4_C254	Sto_all	Old	28.795	＞10
A0A2K5TRU4_C156	Sto_all	Old	56.9156	＞10
A0A2K5TRU4_C164	Sto_all	Old	56.9156	＞10
A0A2K5TRX9_C104	Sto_all	Old	27.8552	＞10
A0A2K5TRX9_C53	Sto_all	Old	46.0159	＞10
A0A2K5TRX9_C636	Sto_all	Old	25.2841	＞10
A0A2K5TRX9_C683	Sto_all	Old	59.1045	＞10
A0A2K5TRX9_C855	Sto_all	Old	63.364	＞10
A0A2K5TRX9_C878	Sto_all	Old	10.1735	＞10
A0A2K5TS34_C173	Sto_all	Old	41.6947	＞10
A0A2K5TS79_C56	Sto_all	Old	54.8895	＞10
A0A2K5TSG1_C226	Sto_all	Old	90.2244	＞10
A0A2K5TSG1_C288	Sto_all	Old	34.2212	＞10
A0A2K5TSG1_C301	Sto_all	Old	96.8924	＞10
A0A2K5TSG1_C306	Sto_all	Old	96.8924	＞10
A0A2K5TSG1_C324	Sto_all	Old	85.2297	＞10
A0A2K5TSG1_C351	Sto_all	Old	70.9431	＞10
A0A2K5TSG1_C409	Sto_all	Old	8.26999	1-10
A0A2K5TSG1_C487	Sto_all	Old	69.7086	＞10
A0A2K5TSG1_C522	Sto_all	Old	91.7113	＞10
A0A2K5TSG1_C827	Sto_all	Old	53.6003	＞10
A0A2K5TSG1_C854	Sto_all	Old	43.2671	＞10
A0A2K5TSK6_C319	Sto_all	Old	25.5187	＞10
A0A2K5TSL1_C173	Sto_all	Old	58.7446	＞10
A0A2K5TSL1_C351	Sto_all	Old	13.483	＞10
A0A2K5TSL1_C499	Sto_all	Old	32.7011	＞10
A0A2K5TSL1_C60	Sto_all	Old	56.4852	＞10
A0A2K5TSL1_C793	Sto_all	Old	29.1322	＞10
A0A2K5TSL1_C879	Sto_all	Old	29.6979	＞10
A0A2K5TSL3_C92	Sto_all	Old	42.499	＞10
A0A2K5TSM0_C125	Sto_all	Old	73.4965	＞10
A0A2K5TSM0_C366	Sto_all	Old	37.2414	＞10
A0A2K5TSS1_C137	Sto_all	Old	48.2469	＞10
A0A2K5TSS1_C143	Sto_all	Old	48.2469	＞10
A0A2K5TSS1_C163	Sto_all	Old	47.2526	＞10
A0A2K5TSS1_C283	Sto_all	Old	21.9768	＞10
A0A2K5TSS1_C299	Sto_all	Old	56.6891	＞10
A0A2K5TSS1_C306	Sto_all	Old	44.153	＞10
A0A2K5TSS1_C318	Sto_all	Old	13.1433	＞10
A0A2K5TSS1_C366	Sto_all	Old	20.2044	＞10
A0A2K5TSS1_C379	Sto_all	Old	13.5931	＞10
A0A2K5TSW3_C223	Sto_all	Old	49.5332	＞10
A0A2K5TSW3_C62	Sto_all	Old	37.6431	＞10
A0A2K5TT35_C393	Sto_all	Old	68.0581	＞10
A0A2K5TT35_C399	Sto_all	Old	68.0581	＞10
A0A2K5TT35_C43	Sto_all	Old	66.3932	＞10
A0A2K5TTW0_C867	Sto_all	Old	37.6245	＞10
A0A2K5TTY4_C159	Sto_all	Old	38.5729	＞10
A0A2K5TTY4_C229	Sto_all	Old	43.1245	＞10
A0A2K5TTY4_C43	Sto_all	Old	19.5926	＞10
A0A2K5TU28_C230	Sto_all	Old	69.3179	＞10
A0A2K5TU28_C377	Sto_all	Old	43.2992	＞10
A0A2K5TU28_C437	Sto_all	Old	36.5739	＞10
A0A2K5TU41_C186	Sto_all	Old	62.0936	＞10
A0A2K5TU48_C90	Sto_all	Old	46.7956	＞10
A0A2K5TU71_C188	Sto_all	Old	84.8581	＞10
A0A2K5TU79_C282	Sto_all	Old	45.8458	＞10
A0A2K5TU79_C298	Sto_all	Old	34.9564	＞10
A0A2K5TV34_C110	Sto_all	Old	30.7078	＞10
A0A2K5TV34_C160	Sto_all	Old	48.9741	＞10
A0A2K5TVE6_C97	Sto_all	Old	30.5878	＞10
A0A2K5TVY4_C250	Sto_all	Old	54.5278	＞10
A0A2K5TVY4_C253	Sto_all	Old	54.5278	＞10
A0A2K5TVY4_C55	Sto_all	Old	57.6689	＞10
A0A2K5TW15_C225	Sto_all	Old	89.8612	＞10
A0A2K5TW28_C218	Sto_all	Old	28.2692	＞10
A0A2K5TW28_C234	Sto_all	Old	28.2692	＞10
A0A2K5TWA8_C129	Sto_all	Old	37.0156	＞10
A0A2K5TWA8_C133	Sto_all	Old	37.0156	＞10
A0A2K5TWA8_C224	Sto_all	Old	32.7269	＞10
A0A2K5TWC6_C140	Sto_all	Old	70.4693	＞10
A0A2K5TWC6_C142	Sto_all	Old	70.4693	＞10
A0A2K5TWC6_C266	Sto_all	Old	35.3645	＞10
A0A2K5TWC6_C466	Sto_all	Old	28.4403	＞10
A0A2K5TWI7_C245	Sto_all	Old	54.7967	＞10
A0A2K5TWI7_C424	Sto_all	Old	81.1484	＞10
A0A2K5TWI7_C513	Sto_all	Old	93.6342	＞10
A0A2K5TWI7_C552	Sto_all	Old	81.4041	＞10
A0A2K5TWI7_C633	Sto_all	Old	77.3071	＞10
A0A2K5TWI7_C636	Sto_all	Old	77.3071	＞10
A0A2K5TWI7_C649	Sto_all	Old	86.8331	＞10
A0A2K5TWI7_C652	Sto_all	Old	86.8331	＞10
A0A2K5TWT4_C574	Sto_all	Old	43.3204	＞10
A0A2K5TWZ7_C266	Sto_all	Old	32.2683	＞10
A0A2K5TX05_C439	Sto_all	Old	35.3624	＞10
A0A2K5TX13_C67	Sto_all	Old	38.7497	＞10
A0A2K5TX20_C245	Sto_all	Old	56.9487	＞10
A0A2K5TX20_C259	Sto_all	Old	57.4044	＞10
A0A2K5TX20_C268	Sto_all	Old	75.5496	＞10
A0A2K5TX20_C273	Sto_all	Old	75.5496	＞10
A0A2K5TX20_C398	Sto_all	Old	71.248	＞10
A0A2K5TXE2_C137	Sto_all	Old	28.0179	＞10
A0A2K5TXE2_C184	Sto_all	Old	41.1198	＞10
A0A2K5TXG3_C111	Sto_all	Old	85.5126	＞10
A0A2K5TXG3_C113	Sto_all	Old	85.5126	＞10
A0A2K5TXG3_C140	Sto_all	Old	63.5018	＞10
A0A2K5TXG3_C146	Sto_all	Old	63.5018	＞10
A0A2K5TXG3_C147	Sto_all	Old	63.5018	＞10
A0A2K5TXG3_C1773	Sto_all	Old	84.8154	＞10
A0A2K5TXG3_C346	Sto_all	Old	86.4288	＞10
A0A2K5TXG3_C350	Sto_all	Old	86.4288	＞10
A0A2K5TXG3_C377	Sto_all	Old	84.668	＞10
A0A2K5TXG3_C381	Sto_all	Old	76.9495	＞10
A0A2K5TXG3_C454	Sto_all	Old	92.9121	＞10
A0A2K5TXG3_C456	Sto_all	Old	92.9121	＞10
A0A2K5TXG3_C465	Sto_all	Old	85.1555	＞10
A0A2K5TXG3_C470	Sto_all	Old	85.1555	＞10
A0A2K5TXG3_C474	Sto_all	Old	85.1555	＞10
A0A2K5TXG3_C563	Sto_all	Old	74.5562	＞10
A0A2K5TXG3_C567	Sto_all	Old	74.5562	＞10
A0A2K5TXG3_C573	Sto_all	Old	87.7242	＞10
A0A2K5TXG3_C578	Sto_all	Old	87.7242	＞10
A0A2K5TXG3_C580	Sto_all	Old	87.7242	＞10
A0A2K5TXG3_C589	Sto_all	Old	87.7242	＞10
A0A2K5TXG3_C594	Sto_all	Old	85.902	＞10
A0A2K5TXG3_C598	Sto_all	Old	85.902	＞10
A0A2K5TXG3_C604	Sto_all	Old	85.902	＞10
A0A2K5TXG3_C64	Sto_all	Old	74.1952	＞10
A0A2K5TY04_C107	Sto_all	Old	9.93317	1-10
A0A2K5TY04_C115	Sto_all	Old	9.93317	1-10
A0A2K5TY04_C163	Sto_all	Old	28.8107	＞10
A0A2K5TY04_C74	Sto_all	Old	30.7609	＞10
A0A2K5TY15_C173	Sto_all	Old	88.4539	＞10
A0A2K5TY15_C216	Sto_all	Old	95.8643	＞10
A0A2K5TY15_C247	Sto_all	Old	82.6121	＞10
A0A2K5TY15_C258	Sto_all	Old	72.1238	＞10
A0A2K5TY15_C288	Sto_all	Old	85.579	＞10
A0A2K5TY77_C1054	Sto_all	Old	53.9716	＞10
A0A2K5TY77_C1056	Sto_all	Old	53.9716	＞10
A0A2K5TY77_C1065	Sto_all	Old	53.9716	＞10
A0A2K5TY77_C1132	Sto_all	Old	93.3685	＞10
A0A2K5TY77_C1134	Sto_all	Old	93.3685	＞10
A0A2K5TY77_C1144	Sto_all	Old	77.1021	＞10
A0A2K5TY77_C1151	Sto_all	Old	77.1021	＞10
A0A2K5TY77_C1153	Sto_all	Old	77.1021	＞10
A0A2K5TY77_C1425	Sto_all	Old	85.8986	＞10
A0A2K5TY77_C1430	Sto_all	Old	85.8986	＞10
A0A2K5TY77_C1785	Sto_all	Old	61.7121	＞10
A0A2K5TY77_C190	Sto_all	Old	83.8162	＞10
A0A2K5TY77_C332	Sto_all	Old	93.2476	＞10
A0A2K5TY77_C395	Sto_all	Old	92.6189	＞10
A0A2K5TY77_C437	Sto_all	Old	88.8363	＞10
A0A2K5TY77_C440	Sto_all	Old	88.8363	＞10
A0A2K5TY77_C455	Sto_all	Old	84.8048	＞10
A0A2K5TY77_C643	Sto_all	Old	82.9233	＞10
A0A2K5TY77_C671	Sto_all	Old	91.1828	＞10
A0A2K5TY77_C739	Sto_all	Old	89.5383	＞10
A0A2K5TY77_C755	Sto_all	Old	67.4794	＞10
A0A2K5TYI9_C1175	Sto_all	Old	25.0621	＞10
A0A2K5TYI9_C1228	Sto_all	Old	29.3872	＞10
A0A2K5TYI9_C1265	Sto_all	Old	30.3765	＞10
A0A2K5TYI9_C1510	Sto_all	Old	25.7597	＞10
A0A2K5TYI9_C1610	Sto_all	Old	26.161	＞10
A0A2K5TYI9_C1897	Sto_all	Old	47.1273	＞10
A0A2K5TYI9_C2068	Sto_all	Old	29.9375	＞10
A0A2K5TYI9_C2076	Sto_all	Old	35.7867	＞10
A0A2K5TYI9_C208	Sto_all	Old	32.1521	＞10
A0A2K5TYI9_C2153	Sto_all	Old	16.2638	＞10
A0A2K5TYI9_C2258	Sto_all	Old	38.3513	＞10
A0A2K5TYI9_C2263	Sto_all	Old	23.8682	＞10
A0A2K5TYI9_C2316	Sto_all	Old	20.3155	＞10
A0A2K5TYI9_C2531	Sto_all	Old	33.8356	＞10
A0A2K5TYI9_C2616	Sto_all	Old	27.4689	＞10
A0A2K5TYI9_C2714	Sto_all	Old	40.3615	＞10
A0A2K5TYI9_C2717	Sto_all	Old	34.2371	＞10
A0A2K5TYI9_C2822	Sto_all	Old	31.1985	＞10
A0A2K5TYI9_C2841	Sto_all	Old	27.7355	＞10
A0A2K5TYI9_C360	Sto_all	Old	27.4534	＞10
A0A2K5TYI9_C365	Sto_all	Old	27.4534	＞10
A0A2K5TYI9_C600	Sto_all	Old	49.4366	＞10
A0A2K5TYI9_C634	Sto_all	Old	34.3845	＞10
A0A2K5TYI9_C639	Sto_all	Old	34.3845	＞10
A0A2K5TYI9_C697	Sto_all	Old	23.2462	＞10
A0A2K5TYI9_C780	Sto_all	Old	39.443	＞10
A0A2K5TYI9_C788	Sto_all	Old	39.443	＞10
A0A2K5TYI9_C806	Sto_all	Old	33.6911	＞10
A0A2K5TYI9_C844	Sto_all	Old	27.9927	＞10
A0A2K5TYI9_C874	Sto_all	Old	33.6784	＞10
A0A2K5TYI9_C890	Sto_all	Old	26.6532	＞10
A0A2K5TYI9_C953	Sto_all	Old	36.0055	＞10
A0A2K5TYI9_C967	Sto_all	Old	38.755	＞10
A0A2K5TYY7_C70	Sto_all	Old	26.2868	＞10
A0A2K5TYZ4_C486	Sto_all	Old	48.7718	＞10
A0A2K5TZ68_C1740	Sto_all	Old	49.0992	＞10
A0A2K5TZ68_C310	Sto_all	Old	45.3647	＞10
A0A2K5TZB5_C15	Sto_all	Old	32.1309	＞10
A0A2K5TZH9_C129	Sto_all	Old	47.8896	＞10
A0A2K5TZH9_C151	Sto_all	Old	57.6519	＞10
A0A2K5TZH9_C204	Sto_all	Old	53.5272	＞10
A0A2K5TZH9_C227	Sto_all	Old	29.6522	＞10
A0A2K5TZH9_C315	Sto_all	Old	53.3267	＞10
A0A2K5TZH9_C366	Sto_all	Old	49.1741	＞10
A0A2K5TZH9_C413	Sto_all	Old	28.9909	＞10
A0A2K5TZH9_C57	Sto_all	Old	46.8957	＞10
A0A2K5TZI0_C244	Sto_all	Old	73.6181	＞10
A0A2K5TZM0_C74	Sto_all	Old	63.6948	＞10
A0A2K5TZM0_C76	Sto_all	Old	63.6948	＞10
A0A2K5TZM0_C86	Sto_all	Old	63.6948	＞10
A0A2K5TZR9_C261	Sto_all	Old	33.1144	＞10
A0A2K5U010_C116	Sto_all	Old	96.0924	＞10
A0A2K5U010_C285	Sto_all	Old	83.3881	＞10
A0A2K5U010_C289	Sto_all	Old	67.7131	＞10
A0A2K5U010_C328	Sto_all	Old	86.2519	＞10
A0A2K5U026_C17	Sto_all	Old	21.2124	＞10
A0A2K5U026_C56	Sto_all	Old	32.688	＞10
A0A2K5U029_C429	Sto_all	Old	22.5513	＞10
A0A2K5U029_C436	Sto_all	Old	58.9558	＞10
A0A2K5U029_C69	Sto_all	Old	36.3359	＞10
A0A2K5U029_C80	Sto_all	Old	38.1816	＞10
A0A2K5U029_C85	Sto_all	Old	38.1816	＞10
A0A2K5U0H2_C354	Sto_all	Old	81.3323	＞10
A0A2K5U0J6_C50	Sto_all	Old	25.5059	＞10
A0A2K5U0X0_C112	Sto_all	Old	19.3813	＞10
A0A2K5U0X0_C141	Sto_all	Old	36.1011	＞10
A0A2K5U0X0_C633	Sto_all	Old	47.1221	＞10
A0A2K5U0X0_C898	Sto_all	Old	31.2029	＞10
A0A2K5U131_C21	Sto_all	Old	50.06	＞10
A0A2K5U1C7_C121	Sto_all	Old	43.3201	＞10
A0A2K5U1C7_C265	Sto_all	Old	30.5174	＞10
A0A2K5U1K6_C206	Sto_all	Old	27.881	＞10
A0A2K5U1K6_C209	Sto_all	Old	35.1099	＞10
A0A2K5U1K6_C229	Sto_all	Old	27.5477	＞10
A0A2K5U1K6_C232	Sto_all	Old	27.5477	＞10
A0A2K5U1K6_C235	Sto_all	Old	27.5477	＞10
A0A2K5U1K6_C253	Sto_all	Old	49.4971	＞10
A0A2K5U1K6_C44	Sto_all	Old	58.9461	＞10
A0A2K5U1K6_C77	Sto_all	Old	37.0153	＞10
A0A2K5U1Q6_C184	Sto_all	Old	43.6894	＞10
A0A2K5U1V0_C237	Sto_all	Old	19.9453	＞10
A0A2K5U1V0_C361	Sto_all	Old	37.8659	＞10
A0A2K5U1W2_C199	Sto_all	Old	39.8963	＞10
A0A2K5U1W2_C76	Sto_all	Old	26.0609	＞10
A0A2K5U279_C11	Sto_all	Old	49.5484	＞10
A0A2K5U279_C133	Sto_all	Old	61.9747	＞10
A0A2K5U2C6_C100	Sto_all	Old	52.1244	＞10
A0A2K5U2C6_C121	Sto_all	Old	26.1341	＞10
A0A2K5U2C6_C161	Sto_all	Old	49.3235	＞10
A0A2K5U2C6_C164	Sto_all	Old	49.3235	＞10
A0A2K5U2C6_C181	Sto_all	Old	47.8782	＞10
A0A2K5U2C6_C184	Sto_all	Old	47.8782	＞10
A0A2K5U2C6_C193	Sto_all	Old	43.3783	＞10
A0A2K5U2C6_C196	Sto_all	Old	43.3783	＞10
A0A2K5U2C6_C219	Sto_all	Old	43.4043	＞10
A0A2K5U2C6_C222	Sto_all	Old	58.4465	＞10
A0A2K5U2C6_C291	Sto_all	Old	64.2706	＞10
A0A2K5U2C6_C97	Sto_all	Old	52.1244	＞10
A0A2K5U2F7_C327	Sto_all	Old	31.1773	＞10
A0A2K5U315_C143	Sto_all	Old	54.3675	＞10
A0A2K5U318_C525	Sto_all	Old	56.0285	＞10
A0A2K5U318_C68	Sto_all	Old	9.37077	1-10
A0A2K5U3J1_C402	Sto_all	Old	89.3134	＞10
A0A2K5U3J1_C440	Sto_all	Old	79.6997	＞10
A0A2K5U3J1_C525	Sto_all	Old	91.1815	＞10
A0A2K5U3P3_C157	Sto_all	Old	64.8733	＞10
A0A2K5U3P3_C191	Sto_all	Old	73.4834	＞10
A0A2K5U3P3_C197	Sto_all	Old	73.4834	＞10
A0A2K5U3T7_C37	Sto_all	Old	28.0147	＞10
A0A2K5U456_C306	Sto_all	Old	73.7294	＞10
A0A2K5U484_C94	Sto_all	Old	39.446	＞10
A0A2K5U489_C177	Sto_all	Old	53.3903	＞10
A0A2K5U489_C32	Sto_all	Old	39.247	＞10
A0A2K5U489_C320	Sto_all	Old	36.0779	＞10
A0A2K5U489_C341	Sto_all	Old	37.1384	＞10
A0A2K5U489_C80	Sto_all	Old	45.5483	＞10
A0A2K5U4B4_C113	Sto_all	Old	57.0776	＞10
A0A2K5U4B4_C736	Sto_all	Old	28.4031	＞10
A0A2K5U4C3_C257	Sto_all	Old	84.786	＞10
A0A2K5U4C3_C263	Sto_all	Old	84.786	＞10
A0A2K5U4C3_C281	Sto_all	Old	84.856	＞10
A0A2K5U4C3_C291	Sto_all	Old	75.9213	＞10
A0A2K5U4C3_C370	Sto_all	Old	64.2256	＞10
A0A2K5U4C3_C455	Sto_all	Old	60.4139	＞10
A0A2K5U4C3_C578	Sto_all	Old	85.7381	＞10
A0A2K5U4C3_C635	Sto_all	Old	94.3777	＞10
A0A2K5U4C3_C676	Sto_all	Old	77.7191	＞10
A0A2K5U4C3_C701	Sto_all	Old	75.9479	＞10
A0A2K5U4G5_C27	Sto_all	Old	39.3595	＞10
A0A2K5U4G5_C43	Sto_all	Old	56.0231	＞10
A0A2K5U4P3_C488	Sto_all	Old	66.9953	＞10
A0A2K5U4W1_C1194	Sto_all	Old	43.7639	＞10
A0A2K5U4W1_C229	Sto_all	Old	31.9256	＞10
A0A2K5U4W1_C27	Sto_all	Old	48.2213	＞10
A0A2K5U4W1_C273	Sto_all	Old	20.7827	＞10
A0A2K5U4W1_C59	Sto_all	Old	16.7954	＞10
A0A2K5U561_C381	Sto_all	Old	38.863	＞10
A0A2K5U5Q6_C68	Sto_all	Old	31.8059	＞10
A0A2K5U5X7_C251	Sto_all	Old	44.4178	＞10
A0A2K5U5X7_C252	Sto_all	Old	40.3137	＞10
A0A2K5U5Y8_C620	Sto_all	Old	39.2711	＞10
A0A2K5U611_C5	Sto_all	Old	26.9019	＞10
A0A2K5U611_C80	Sto_all	Old	32.6609	＞10
A0A2K5U669_C232	Sto_all	Old	26.7291	＞10
A0A2K5U6T1_C103	Sto_all	Old	48.3449	＞10
A0A2K5U6T1_C111	Sto_all	Old	48.3449	＞10
A0A2K5U716_C154	Sto_all	Old	82.0582	＞10
A0A2K5U716_C164	Sto_all	Old	88.405	＞10
A0A2K5U716_C170	Sto_all	Old	83.9455	＞10
A0A2K5U716_C173	Sto_all	Old	87.2797	＞10
A0A2K5U716_C179	Sto_all	Old	92.7605	＞10
A0A2K5U716_C296	Sto_all	Old	90.9858	＞10
A0A2K5U733_C751	Sto_all	Old	26.6397	＞10
A0A2K5U739_C231	Sto_all	Old	33.4397	＞10
A0A2K5U739_C326	Sto_all	Old	34.2165	＞10
A0A2K5U7H2_C9	Sto_all	Old	59.5887	＞10
A0A2K5U7K6_C229	Sto_all	Old	55.7936	＞10
A0A2K5U7Q0_C546	Sto_all	Old	37.8933	＞10
A0A2K5U7S0_C127	Sto_all	Old	51.4402	＞10
A0A2K5U800_C200	Sto_all	Old	23.9261	＞10
A0A2K5U800_C257	Sto_all	Old	39.0814	＞10
A0A2K5U800_C448	Sto_all	Old	50.8063	＞10
A0A2K5U839_C344	Sto_all	Old	27.2731	＞10
A0A2K5U839_C349	Sto_all	Old	27.2731	＞10
A0A2K5U839_C446	Sto_all	Old	20.357	＞10
A0A2K5U839_C580	Sto_all	Old	38.8924	＞10
A0A2K5U839_C613	Sto_all	Old	41.2798	＞10
A0A2K5U839_C635	Sto_all	Old	64.3394	＞10
A0A2K5U8B0_C399	Sto_all	Old	30.1433	＞10
A0A2K5U8E3_C111	Sto_all	Old	32.6205	＞10
A0A2K5U8F3_C413	Sto_all	Old	40.5113	＞10
A0A2K5U8F3_C445	Sto_all	Old	24.9045	＞10
A0A2K5U8H6_C192	Sto_all	Old	27.3553	＞10
A0A2K5U8H6_C43	Sto_all	Old	18.4692	＞10
A0A2K5U8H6_C76	Sto_all	Old	41.9428	＞10
A0A2K5U8H8_C188	Sto_all	Old	55.4597	＞10
A0A2K5U8H8_C242	Sto_all	Old	34.0864	＞10
A0A2K5U8T1_C284	Sto_all	Old	53.3522	＞10
A0A2K5U8T1_C408	Sto_all	Old	61.4377	＞10
A0A2K5U8Y7_C303	Sto_all	Old	72.5967	＞10
A0A2K5U955_C1203	Sto_all	Old	40.0481	＞10
A0A2K5U955_C1552	Sto_all	Old	27.0418	＞10
A0A2K5U955_C178	Sto_all	Old	22.918	＞10
A0A2K5U9G9_C121	Sto_all	Old	30.3888	＞10
A0A2K5U9G9_C260	Sto_all	Old	28.602	＞10
A0A2K5U9G9_C61	Sto_all	Old	51.3794	＞10
A0A2K5U9G9_C80	Sto_all	Old	25.6633	＞10
A0A2K5U9G9_C89	Sto_all	Old	58.6581	＞10
A0A2K5U9N2_C42	Sto_all	Old	38.7942	＞10
A0A2K5U9N2_C66	Sto_all	Old	44.5171	＞10
A0A2K5U9T6_C91	Sto_all	Old	65.5088	＞10
A0A2K5U9W7_C197	Sto_all	Old	39.2676	＞10
A0A2K5U9W7_C41	Sto_all	Old	51.104	＞10
A0A2K5U9X0_C100	Sto_all	Old	19.6638	＞10
A0A2K5U9X0_C138	Sto_all	Old	48.4344	＞10
A0A2K5U9X0_C161	Sto_all	Old	36.934	＞10
A0A2K5U9X0_C164	Sto_all	Old	36.934	＞10
A0A2K5U9X0_C94	Sto_all	Old	43.3011	＞10
A0A2K5U9X0_C97	Sto_all	Old	19.6638	＞10
A0A2K5UA07_C234	Sto_all	Old	21.2321	＞10
A0A2K5UA07_C308	Sto_all	Old	24.3783	＞10
A0A2K5UA07_C90	Sto_all	Old	33.885	＞10
A0A2K5UA31_C207	Sto_all	Old	23.9715	＞10
A0A2K5UA31_C304	Sto_all	Old	20.0025	＞10
A0A2K5UA56_C124	Sto_all	Old	48.0729	＞10
A0A2K5UA56_C85	Sto_all	Old	29.5155	＞10
A0A2K5UAE5_C198	Sto_all	Old	46.2704	＞10
A0A2K5UAE5_C204	Sto_all	Old	42.1436	＞10
A0A2K5UAF3_C106	Sto_all	Old	67.7896	＞10
A0A2K5UAF3_C187	Sto_all	Old	25.1334	＞10
A0A2K5UAF3_C212	Sto_all	Old	56.2571	＞10
A0A2K5UAF3_C270	Sto_all	Old	37.2245	＞10
A0A2K5UAF3_C272	Sto_all	Old	37.2245	＞10
A0A2K5UAF3_C293	Sto_all	Old	37.0149	＞10
A0A2K5UAH0_C202	Sto_all	Old	19.5745	＞10
A0A2K5UAU4_C61	Sto_all	Old	84.2134	＞10
A0A2K5UAV9_C330	Sto_all	Old	25.9542	＞10
A0A2K5UBM7_C220	Sto_all	Old	35.7665	＞10
A0A2K5UBN1_C23	Sto_all	Old	95.8377	＞10
A0A2K5UBP7_C355	Sto_all	Old	52.3314	＞10
A0A2K5UBP7_C364	Sto_all	Old	62.644	＞10
A0A2K5UBP9_C205	Sto_all	Old	39.4635	＞10
A0A2K5UBV6_C108	Sto_all	Old	34.8731	＞10
A0A2K5UBV6_C129	Sto_all	Old	48.1734	＞10
A0A2K5UBV6_C17	Sto_all	Old	18.1213	＞10
A0A2K5UBX7_C1379	Sto_all	Old	39.6527	＞10
A0A2K5UBX7_C1437	Sto_all	Old	33.4493	＞10
A0A2K5UBX7_C172	Sto_all	Old	20.7867	＞10
A0A2K5UBX7_C532	Sto_all	Old	23.4062	＞10
A0A2K5UBX7_C569	Sto_all	Old	26.2828	＞10
A0A2K5UBX7_C671	Sto_all	Old	29.3074	＞10
A0A2K5UBX7_C694	Sto_all	Old	37.3369	＞10
A0A2K5UBX7_C740	Sto_all	Old	29.446	＞10
A0A2K5UBX7_C789	Sto_all	Old	36.3449	＞10
A0A2K5UBX7_C790	Sto_all	Old	36.3449	＞10
A0A2K5UBX7_C816	Sto_all	Old	31.0416	＞10
A0A2K5UBX7_C896	Sto_all	Old	39.2991	＞10
A0A2K5UBX7_C91	Sto_all	Old	18.7571	＞10
A0A2K5UBX7_C917	Sto_all	Old	39.954	＞10
A0A2K5UBX7_C931	Sto_all	Old	36.8369	＞10
A0A2K5UBX7_C988	Sto_all	Old	40.3578	＞10
A0A2K5UC23_C1190	Sto_all	Old	39.2967	＞10
A0A2K5UC23_C963	Sto_all	Old	52.9327	＞10
A0A2K5UC71_C176	Sto_all	Old	69.2538	＞10
A0A2K5UC71_C282	Sto_all	Old	76.2626	＞10
A0A2K5UCG1_C385	Sto_all	Old	11.8339	＞10
A0A2K5UCI6_C675	Sto_all	Old	34.5511	＞10
A0A2K5UCY8_C164	Sto_all	Old	31.3692	＞10
A0A2K5UCY8_C196	Sto_all	Old	13.3677	＞10
A0A2K5UCY8_C22	Sto_all	Old	44.8432	＞10
A0A2K5UCY8_C236	Sto_all	Old	30.6725	＞10
A0A2K5UCY8_C238	Sto_all	Old	30.6725	＞10
A0A2K5UCY8_C239	Sto_all	Old	30.6725	＞10
A0A2K5UCY8_C29	Sto_all	Old	32.5697	＞10
A0A2K5UCY8_C294	Sto_all	Old	26.6175	＞10
A0A2K5UCY8_C301	Sto_all	Old	29.9897	＞10
A0A2K5UCY8_C304	Sto_all	Old	29.9897	＞10
A0A2K5UCY8_C361	Sto_all	Old	40.5521	＞10
A0A2K5UCY8_C364	Sto_all	Old	40.5521	＞10
A0A2K5UCY8_C397	Sto_all	Old	29.9458	＞10
A0A2K5UCY8_C412	Sto_all	Old	20.1839	＞10
A0A2K5UCY8_C416	Sto_all	Old	20.1839	＞10
A0A2K5UCY8_C46	Sto_all	Old	31.6079	＞10
A0A2K5UCZ1_C45	Sto_all	Old	14.4936	＞10
A0A2K5UD39_C267	Sto_all	Old	18.5382	＞10
A0A2K5UD39_C441	Sto_all	Old	31.3549	＞10
A0A2K5UD39_C97	Sto_all	Old	53.6188	＞10
A0A2K5UDI9_C99	Sto_all	Old	33.0625	＞10
A0A2K5UDJ9_C156	Sto_all	Old	47.072	＞10
A0A2K5UDJ9_C157	Sto_all	Old	47.072	＞10
A0A2K5UDJ9_C175	Sto_all	Old	84.7932	＞10
A0A2K5UDJ9_C190	Sto_all	Old	90.9484	＞10
A0A2K5UDJ9_C6	Sto_all	Old	79.2881	＞10
A0A2K5UDT6_C44	Sto_all	Old	10.8497	＞10
A0A2K5UE09_C246	Sto_all	Old	25.2332	＞10
A0A2K5UE10_C126	Sto_all	Old	56.4158	＞10
A0A2K5UE50_C223	Sto_all	Old	41.5747	＞10
A0A2K5UEM5_C94	Sto_all	Old	63.3074	＞10
A0A2K5UF05_C23	Sto_all	Old	77.8168	＞10
A0A2K5UF29_C280	Sto_all	Old	25.8138	＞10
A0A2K5UF29_C300	Sto_all	Old	21.607	＞10
A0A2K5UF29_C301	Sto_all	Old	21.607	＞10
A0A2K5UF29_C332	Sto_all	Old	8.37603	1-10
A0A2K5UF29_C361	Sto_all	Old	9.53436	1-10
A0A2K5UF29_C39	Sto_all	Old	19.0866	＞10
A0A2K5UFH8_C183	Sto_all	Old	48.684	＞10
A0A2K5UFH8_C203	Sto_all	Old	51.3432	＞10
A0A2K5UFH8_C279	Sto_all	Old	26.1536	＞10
A0A2K5UFJ2_C1011	Sto_all	Old	39.1185	＞10
A0A2K5UFJ2_C1082	Sto_all	Old	46.7517	＞10
A0A2K5UFJ2_C728	Sto_all	Old	63.872	＞10
A0A2K5UFJ2_C833	Sto_all	Old	66.3009	＞10
A0A2K5UFJ2_C923	Sto_all	Old	69.0337	＞10
A0A2K5UFQ3_C188	Sto_all	Old	28.2609	＞10
A0A2K5UFQ3_C189	Sto_all	Old	28.2609	＞10
A0A2K5UFQ3_C190	Sto_all	Old	28.2609	＞10
A0A2K5UFQ3_C355	Sto_all	Old	15.9001	＞10
A0A2K5UFQ3_C465	Sto_all	Old	33.3362	＞10
A0A2K5UFQ3_C473	Sto_all	Old	29.2154	＞10
A0A2K5UFQ3_C534	Sto_all	Old	27.1651	＞10
A0A2K5UFQ3_C651	Sto_all	Old	45.7706	＞10
A0A2K5UFQ3_C89	Sto_all	Old	19.7607	＞10
A0A2K5UG07_C170	Sto_all	Old	29.1646	＞10
A0A2K5UG07_C233	Sto_all	Old	21.922	＞10
A0A2K5UG07_C243	Sto_all	Old	15.4658	＞10
A0A2K5UG07_C89	Sto_all	Old	25.695	＞10
A0A2K5UG07_C93	Sto_all	Old	30.1692	＞10
A0A2K5UG83_C23	Sto_all	Old	58.1706	＞10
A0A2K5UGB0_C35	Sto_all	Old	20.4679	＞10
A0A2K5UGE1_C580	Sto_all	Old	68.3967	＞10
A0A2K5UGE1_C840	Sto_all	Old	64.6474	＞10
A0A2K5UH34_C201	Sto_all	Old	37.5788	＞10
A0A2K5UH34_C219	Sto_all	Old	50.5163	＞10
A0A2K5UH34_C340	Sto_all	Old	45.4975	＞10
A0A2K5UH34_C539	Sto_all	Old	57.3536	＞10
A0A2K5UH34_C54	Sto_all	Old	37.9649	＞10
A0A2K5UH34_C542	Sto_all	Old	57.3536	＞10
A0A2K5UHI1_C103	Sto_all	Old	25.8223	＞10
A0A2K5UHI1_C181	Sto_all	Old	29.5418	＞10
A0A2K5UHI1_C52	Sto_all	Old	41.4893	＞10
A0A2K5UHI1_C56	Sto_all	Old	41.4893	＞10
A0A2K5UHK1_C115	Sto_all	Old	35.293	＞10
A0A2K5UHL2_C206	Sto_all	Old	33.9929	＞10
A0A2K5UHX3_C207	Sto_all	Old	79.075	＞10
A0A2K5UHX3_C208	Sto_all	Old	79.075	＞10
A0A2K5UHX3_C213	Sto_all	Old	79.075	＞10
A0A2K5UHX3_C63	Sto_all	Old	68.9301	＞10
A0A2K5UI79_C353	Sto_all	Old	58.7448	＞10
A0A2K5UI79_C39	Sto_all	Old	20.7347	＞10
A0A2K5UID6_C587	Sto_all	Old	35.7991	＞10
A0A2K5UID6_C729	Sto_all	Old	63.7248	＞10
A0A2K5UIL6_C41	Sto_all	Old	71.1708	＞10
A0A2K5UIW1_C140	Sto_all	Old	30.4037	＞10
A0A2K5UIW1_C376	Sto_all	Old	28.8049	＞10
A0A2K5UIW1_C380	Sto_all	Old	28.8049	＞10
A0A2K5UIW1_C752	Sto_all	Old	34.6627	＞10
A0A2K5UJ28_C174	Sto_all	Old	32.8212	＞10
A0A2K5UJ28_C381	Sto_all	Old	31.9045	＞10
A0A2K5UJ28_C467	Sto_all	Old	21.9808	＞10
A0A2K5UJ28_C61	Sto_all	Old	29.8346	＞10
A0A2K5UJA5_C521	Sto_all	Old	32.7489	＞10
A0A2K5UJE6_C99	Sto_all	Old	78.4833	＞10
A0A2K5UJG7_C184	Sto_all	Old	82.5677	＞10
A0A2K5UJG7_C286	Sto_all	Old	60.7435	＞10
A0A2K5UJJ3_C183	Sto_all	Old	75.0213	＞10
A0A2K5UJJ3_C193	Sto_all	Old	88.2205	＞10
A0A2K5UKE4_C342	Sto_all	Old	87.3529	＞10
A0A2K5UKF3_C153	Sto_all	Old	86.8977	＞10
A0A2K5UKF7_C135	Sto_all	Old	90.6872	＞10
A0A2K5UKF7_C371	Sto_all	Old	52.6416	＞10
A0A2K5UKF7_C457	Sto_all	Old	59.9602	＞10
A0A2K5UKT1_C291	Sto_all	Old	32.5419	＞10
A0A2K5UKU4_C95	Sto_all	Old	11.8702	＞10
A0A2K5UKW9_C164	Sto_all	Old	40.2314	＞10
A0A2K5ULD9_C179	Sto_all	Old	39.0743	＞10
A0A2K5ULD9_C316	Sto_all	Old	14.3259	＞10
A0A2K5ULD9_C396	Sto_all	Old	55.7121	＞10
A0A2K5ULD9_C89	Sto_all	Old	42.7221	＞10
A0A2K5ULJ2_C42	Sto_all	Old	36.0358	＞10
A0A2K5ULN5_C478	Sto_all	Old	46.8128	＞10
A0A2K5ULN5_C488	Sto_all	Old	46.8128	＞10
A0A2K5ULN5_C559	Sto_all	Old	48.0239	＞10
A0A2K5ULN5_C562	Sto_all	Old	48.0239	＞10
A0A2K5ULN5_C608	Sto_all	Old	31.1638	＞10
A0A2K5ULW0_C122	Sto_all	Old	45.0841	＞10
A0A2K5ULW0_C22	Sto_all	Old	38.0124	＞10
A0A2K5ULW0_C267	Sto_all	Old	56.2828	＞10
A0A2K5ULW0_C34	Sto_all	Old	20.7681	＞10
A0A2K5ULX6_C39	Sto_all	Old	80.3376	＞10
A0A2K5UM52_C345	Sto_all	Old	31.0696	＞10
A0A2K5UMC7_C40	Sto_all	Old	50.7818	＞10
A0A2K5UMK9_C263	Sto_all	Old	18.3098	＞10
A0A2K5UMK9_C418	Sto_all	Old	18.3033	＞10
A0A2K5UMK9_C71	Sto_all	Old	40.9464	＞10
A0A2K5UMU0_C43	Sto_all	Old	73.1575	＞10
A0A2K5UMU0_C46	Sto_all	Old	73.1575	＞10
A0A2K5UMX0_C49	Sto_all	Old	47.9789	＞10
A0A2K5UMX0_C57	Sto_all	Old	47.9789	＞10
A0A2K5UNA9_C571	Sto_all	Old	62.5399	＞10
A0A2K5UNA9_C637	Sto_all	Old	85.7611	＞10
A0A2K5UNA9_C643	Sto_all	Old	80.0382	＞10
A0A2K5UNK0_C32	Sto_all	Old	80.4145	＞10
A0A2K5UP69_C97	Sto_all	Old	18.6201	＞10
A0A2K5UPA4_C180	Sto_all	Old	40.9282	＞10
A0A2K5UPA4_C184	Sto_all	Old	40.9282	＞10
A0A2K5UPA4_C19	Sto_all	Old	31.9571	＞10
A0A2K5UPA4_C283	Sto_all	Old	37.829	＞10
A0A2K5UPA4_C287	Sto_all	Old	37.829	＞10
A0A2K5UPA4_C46	Sto_all	Old	56.0558	＞10
A0A2K5UPA4_C50	Sto_all	Old	56.0558	＞10
A0A2K5UPA4_C8	Sto_all	Old	34.0487	＞10
A0A2K5UPD8_C104	Sto_all	Old	38.7193	＞10
A0A2K5UPD8_C112	Sto_all	Old	27.7883	＞10
A0A2K5UPD8_C115	Sto_all	Old	27.7883	＞10
A0A2K5UPD8_C133	Sto_all	Old	49.5402	＞10
A0A2K5UPD8_C151	Sto_all	Old	41.3403	＞10
A0A2K5UPD8_C154	Sto_all	Old	51.8614	＞10
A0A2K5UPD8_C164	Sto_all	Old	47.4122	＞10
A0A2K5UPD8_C47	Sto_all	Old	53.4427	＞10
A0A2K5UPD8_C50	Sto_all	Old	70.7509	＞10
A0A2K5UPG1_C228	Sto_all	Old	56.5225	＞10
A0A2K5UPI7_C261	Sto_all	Old	31.6239	＞10
A0A2K5UPI7_C264	Sto_all	Old	49.0727	＞10
A0A2K5UPI7_C284	Sto_all	Old	54.3676	＞10
A0A2K5UPI7_C287	Sto_all	Old	54.3676	＞10
A0A2K5UPI7_C290	Sto_all	Old	54.3676	＞10
A0A2K5UPI7_C308	Sto_all	Old	27.533	＞10
A0A2K5UPI7_C45	Sto_all	Old	32.7062	＞10
A0A2K5UPI7_C73	Sto_all	Old	33.9509	＞10
A0A2K5UPK0_C42	Sto_all	Old	54.5033	＞10
A0A2K5UPK0_C46	Sto_all	Old	54.5033	＞10
A0A2K5UPP8_C754	Sto_all	Old	59.6118	＞10
A0A2K5UPX1_C107	Sto_all	Old	42.431	＞10
A0A2K5UPY0_C109	Sto_all	Old	58.2718	＞10
A0A2K5UPY0_C140	Sto_all	Old	46.5106	＞10
A0A2K5UQ07_C29	Sto_all	Old	14.2235	＞10
A0A2K5UQI0_C130	Sto_all	Old	21.0315	＞10
A0A2K5UQI0_C169	Sto_all	Old	31.9989	＞10
A0A2K5UQW7_C119	Sto_all	Old	47.7126	＞10
A0A2K5UQY0_C1155	Sto_all	Old	93.3426	＞10
A0A2K5UQY0_C1173	Sto_all	Old	76.6211	＞10
A0A2K5UQY0_C1176	Sto_all	Old	76.6211	＞10
A0A2K5UQY0_C407	Sto_all	Old	77.0796	＞10
A0A2K5UQY0_C47	Sto_all	Old	67.7479	＞10
A0A2K5UQY0_C749	Sto_all	Old	67.9366	＞10
A0A2K5UQY0_C850	Sto_all	Old	89.1767	＞10
A0A2K5UQY0_C852	Sto_all	Old	89.1767	＞10
A0A2K5UQY0_C874	Sto_all	Old	71.8117	＞10
A0A2K5UQY0_C905	Sto_all	Old	92.1157	＞10
A0A2K5UR77_C458	Sto_all	Old	40.5719	＞10
A0A2K5URA1_C153	Sto_all	Old	79.9186	＞10
A0A2K5URB3_C40	Sto_all	Old	71.0879	＞10
A0A2K5URB6_C102	Sto_all	Old	93.23	＞10
A0A2K5URB6_C82	Sto_all	Old	80.4797	＞10
A0A2K5URP1_C63	Sto_all	Old	14.5922	＞10
A0A2K5URU5_C67	Sto_all	Old	30.5462	＞10
A0A2K5URZ2_C113	Sto_all	Old	81.1139	＞10
A0A2K5URZ2_C123	Sto_all	Old	84.9099	＞10
A0A2K5US09_C219	Sto_all	Old	82.0952	＞10
A0A2K5US09_C229	Sto_all	Old	82.0952	＞10
A0A2K5US09_C876	Sto_all	Old	64.9215	＞10
A0A2K5US09_C989	Sto_all	Old	84.5229	＞10
A0A2K5US20_C27	Sto_all	Old	20.9885	＞10
A0A2K5US37_C1157	Sto_all	Old	71.888	＞10
A0A2K5US37_C1188	Sto_all	Old	87.9998	＞10
A0A2K5US37_C1191	Sto_all	Old	87.9998	＞10
A0A2K5US37_C1247	Sto_all	Old	77.6125	＞10
A0A2K5US37_C1261	Sto_all	Old	77.6125	＞10
A0A2K5US37_C1302	Sto_all	Old	88.9063	＞10
A0A2K5US37_C1305	Sto_all	Old	88.9063	＞10
A0A2K5US37_C1528	Sto_all	Old	81.4153	＞10
A0A2K5US37_C1626	Sto_all	Old	85.6286	＞10
A0A2K5US37_C1666	Sto_all	Old	74.7777	＞10
A0A2K5US37_C1696	Sto_all	Old	76.6055	＞10
A0A2K5US37_C1791	Sto_all	Old	81.1662	＞10
A0A2K5US37_C1885	Sto_all	Old	69.3272	＞10
A0A2K5US37_C1931	Sto_all	Old	73.1557	＞10
A0A2K5US37_C2115	Sto_all	Old	70.6045	＞10
A0A2K5US37_C2171	Sto_all	Old	89.0958	＞10
A0A2K5US37_C2216	Sto_all	Old	65.9791	＞10
A0A2K5US37_C2309	Sto_all	Old	74.9159	＞10
A0A2K5US37_C2360	Sto_all	Old	71.255	＞10
A0A2K5US37_C2405	Sto_all	Old	76.5668	＞10
A0A2K5US37_C2501	Sto_all	Old	69.2598	＞10
A0A2K5US37_C2649	Sto_all	Old	66.2652	＞10
A0A2K5US37_C2694	Sto_all	Old	66.3365	＞10
A0A2K5US37_C2791	Sto_all	Old	71.3202	＞10
A0A2K5US37_C286	Sto_all	Old	69.2981	＞10
A0A2K5US37_C293	Sto_all	Old	69.2981	＞10
A0A2K5US37_C3041	Sto_all	Old	86.6113	＞10
A0A2K5US37_C3132	Sto_all	Old	76.5971	＞10
A0A2K5US37_C3183	Sto_all	Old	77.3777	＞10
A0A2K5US37_C3231	Sto_all	Old	74.2927	＞10
A0A2K5US37_C3419	Sto_all	Old	87.7548	＞10
A0A2K5US37_C360	Sto_all	Old	83.5431	＞10
A0A2K5US37_C3617	Sto_all	Old	69.4793	＞10
A0A2K5US37_C369	Sto_all	Old	71.2533	＞10
A0A2K5US37_C3796	Sto_all	Old	79.1061	＞10
A0A2K5US37_C3899	Sto_all	Old	53.9122	＞10
A0A2K5US37_C4080	Sto_all	Old	52.1855	＞10
A0A2K5US37_C4086	Sto_all	Old	52.1855	＞10
A0A2K5US37_C4118	Sto_all	Old	84.9343	＞10
A0A2K5US37_C4125	Sto_all	Old	84.9343	＞10
A0A2K5US37_C4142	Sto_all	Old	62.9783	＞10
A0A2K5US37_C4144	Sto_all	Old	62.9783	＞10
A0A2K5US37_C4325	Sto_all	Old	78.2141	＞10
A0A2K5US37_C480	Sto_all	Old	86.5551	＞10
A0A2K5US37_C732	Sto_all	Old	92.7952	＞10
A0A2K5US37_C734	Sto_all	Old	69.5614	＞10
A0A2K5US37_C743	Sto_all	Old	69.5614	＞10
A0A2K5US37_C746	Sto_all	Old	69.5614	＞10
A0A2K5US37_C812	Sto_all	Old	92.596	＞10
A0A2K5US37_C852	Sto_all	Old	89.0454	＞10
A0A2K5US37_C855	Sto_all	Old	89.0454	＞10
A0A2K5US37_C870	Sto_all	Old	88.406	＞10
A0A2K5US37_C893	Sto_all	Old	93.1647	＞10
A0A2K5US37_C934	Sto_all	Old	87.1671	＞10
A0A2K5USA7_C765	Sto_all	Old	26.889	＞10
A0A2K5USH8_C10	Sto_all	Old	23.6515	＞10
A0A2K5USH8_C28	Sto_all	Old	35.2226	＞10
A0A2K5USH8_C327	Sto_all	Old	43.139	＞10
A0A2K5USH8_C53	Sto_all	Old	46.9351	＞10
A0A2K5USQ0_C243	Sto_all	Old	49.9754	＞10
A0A2K5UST2_C124	Sto_all	Old	49.0869	＞10
A0A2K5UST2_C187	Sto_all	Old	53.4036	＞10
A0A2K5USV3_C100	Sto_all	Old	64.1593	＞10
A0A2K5USY9_C182	Sto_all	Old	38.9392	＞10
A0A2K5USY9_C268	Sto_all	Old	16.0393	＞10
A0A2K5USY9_C48	Sto_all	Old	33.1356	＞10
A0A2K5USZ6_C72	Sto_all	Old	80.5635	＞10
A0A2K5UT88_C154	Sto_all	Old	55.3553	＞10
A0A2K5UTC2_C153	Sto_all	Old	26.5869	＞10
A0A2K5UTG9_C310	Sto_all	Old	76.6195	＞10
A0A2K5UTG9_C394	Sto_all	Old	76.1376	＞10
A0A2K5UTH4_C166	Sto_all	Old	28.5943	＞10
A0A2K5UTH4_C246	Sto_all	Old	35.8075	＞10
A0A2K5UTH4_C266	Sto_all	Old	17.964	＞10
A0A2K5UTH4_C281	Sto_all	Old	45.6376	＞10
A0A2K5UTH4_C378	Sto_all	Old	28.9206	＞10
A0A2K5UTM6_C41	Sto_all	Old	36.7564	＞10
A0A2K5UTR7_C187	Sto_all	Old	31.3147	＞10
A0A2K5UTR7_C34	Sto_all	Old	40.9746	＞10
A0A2K5UTR7_C389	Sto_all	Old	38.9975	＞10
A0A2K5UTR7_C505	Sto_all	Old	40.9975	＞10
A0A2K5UTV3_C126	Sto_all	Old	26.8382	＞10
A0A2K5UU71_C271	Sto_all	Old	91.2336	＞10
A0A2K5UUD0_C45	Sto_all	Old	28.3936	＞10
A0A2K5UUT6_C125	Sto_all	Old	71.4349	＞10
A0A2K5UUV8_C486	Sto_all	Old	51.9722	＞10
A0A2K5UUV8_C495	Sto_all	Old	37.3604	＞10
A0A2K5UUV8_C80	Sto_all	Old	16.2527	＞10
A0A2K5UUV9_C372	Sto_all	Old	26.8153	＞10
A0A2K5UUV9_C426	Sto_all	Old	64.6919	＞10
A0A2K5UUV9_C702	Sto_all	Old	28.8892	＞10
A0A2K5UUW5_C207	Sto_all	Old	16.479	＞10
A0A2K5UUW5_C306	Sto_all	Old	46.3985	＞10
A0A2K5UUW5_C62	Sto_all	Old	34.4544	＞10
A0A2K5UUY5_C147	Sto_all	Old	36.6797	＞10
A0A2K5UV06_C262	Sto_all	Old	41.0511	＞10
A0A2K5UV06_C357	Sto_all	Old	49.7393	＞10
A0A2K5UV06_C396	Sto_all	Old	32.1882	＞10
A0A2K5UV12_C79	Sto_all	Old	78.793	＞10
A0A2K5UV67_C309	Sto_all	Old	90.2056	＞10
A0A2K5UV76_C101	Sto_all	Old	48.4652	＞10
A0A2K5UV76_C105	Sto_all	Old	39.0188	＞10
A0A2K5UV76_C269	Sto_all	Old	25.4756	＞10
A0A2K5UV76_C434	Sto_all	Old	42.3916	＞10
A0A2K5UV76_C96	Sto_all	Old	48.4652	＞10
A0A2K5UVC4_C83	Sto_all	Old	56.2036	＞10
A0A2K5UVK2_C76	Sto_all	Old	34.3837	＞10
A0A2K5UVQ8_C774	Sto_all	Old	32.9639	＞10
A0A2K5UVQ8_C88	Sto_all	Old	47.4248	＞10
A0A2K5UVS8_C202	Sto_all	Old	34.144	＞10
A0A2K5UVS8_C214	Sto_all	Old	46.4443	＞10
A0A2K5UVS8_C249	Sto_all	Old	27.5615	＞10
A0A2K5UVS8_C385	Sto_all	Old	27.6096	＞10
A0A2K5UVS8_C506	Sto_all	Old	10.682	＞10
A0A2K5UVS8_C54	Sto_all	Old	43.9437	＞10
A0A2K5UVV5_C299	Sto_all	Old	21.4065	＞10
A0A2K5UVV5_C33	Sto_all	Old	34.2903	＞10
A0A2K5UVV5_C350	Sto_all	Old	32.3645	＞10
A0A2K5UVV5_C362	Sto_all	Old	32.3645	＞10
A0A2K5UVV5_C363	Sto_all	Old	32.3645	＞10
A0A2K5UVV5_C82	Sto_all	Old	20.1159	＞10
A0A2K5UVV5_C91	Sto_all	Old	17.499	＞10
A0A2K5UW59_C108	Sto_all	Old	57.1544	＞10
A0A2K5UW59_C371	Sto_all	Old	36.4272	＞10
A0A2K5UW71_C1591	Sto_all	Old	56.6214	＞10
A0A2K5UW71_C618	Sto_all	Old	66.6242	＞10
A0A2K5UWT3_C309	Sto_all	Old	62.8257	＞10
A0A2K5UWT3_C691	Sto_all	Old	38.1462	＞10
A0A2K5UX02_C1468	Sto_all	Old	30.9839	＞10
A0A2K5UX02_C217	Sto_all	Old	34.0731	＞10
A0A2K5UX02_C254	Sto_all	Old	47.5861	＞10
A0A2K5UX02_C5	Sto_all	Old	39.3014	＞10
A0A2K5UX79_C107	Sto_all	Old	35.3575	＞10
A0A2K5UX79_C202	Sto_all	Old	74.9179	＞10
A0A2K5UX79_C239	Sto_all	Old	91.5441	＞10
A0A2K5UX87_C11	Sto_all	Old	23.11	＞10
A0A2K5UX87_C15	Sto_all	Old	23.11	＞10
A0A2K5UXN6_C221	Sto_all	Old	45.9653	＞10
A0A2K5UXZ0_C137	Sto_all	Old	89.3348	＞10
A0A2K5UXZ0_C156	Sto_all	Old	95.9797	＞10
A0A2K5UXZ0_C213	Sto_all	Old	69.0822	＞10
A0A2K5UXZ0_C246	Sto_all	Old	82.1851	＞10
A0A2K5UXZ0_C260	Sto_all	Old	98.3693	＞10
A0A2K5UXZ0_C28	Sto_all	Old	72.8988	＞10
A0A2K5UXZ0_C350	Sto_all	Old	96.3601	＞10
A0A2K5UXZ0_C358	Sto_all	Old	96.3601	＞10
A0A2K5UXZ0_C374	Sto_all	Old	86.6357	＞10
A0A2K5UXZ0_C387	Sto_all	Old	95.5677	＞10
A0A2K5UXZ0_C396	Sto_all	Old	95.5677	＞10
A0A2K5UXZ0_C469	Sto_all	Old	88.6149	＞10
A0A2K5UXZ0_C503	Sto_all	Old	91.3069	＞10
A0A2K5UXZ0_C517	Sto_all	Old	90.799	＞10
A0A2K5UXZ0_C525	Sto_all	Old	90.799	＞10
A0A2K5UXZ0_C582	Sto_all	Old	92.4712	＞10
A0A2K5UXZ0_C596	Sto_all	Old	48.9747	＞10
A0A2K5UXZ0_C615	Sto_all	Old	86.3568	＞10
A0A2K5UXZ0_C634	Sto_all	Old	69.5359	＞10
A0A2K5UXZ0_C656	Sto_all	Old	95.7405	＞10
A0A2K5UXZ0_C67	Sto_all	Old	95.8801	＞10
A0A2K5UXZ0_C684	Sto_all	Old	67.2616	＞10
A0A2K5UXZ0_C693	Sto_all	Old	67.2616	＞10
A0A2K5UY14_C431	Sto_all	Old	51.7504	＞10
A0A2K5UY14_C436	Sto_all	Old	51.7504	＞10
A0A2K5UY14_C447	Sto_all	Old	29.0422	＞10
A0A2K5UY14_C450	Sto_all	Old	29.0422	＞10
A0A2K5UYE5_C66	Sto_all	Old	33.7869	＞10
A0A2K5UYU7_C261	Sto_all	Old	32.4155	＞10
A0A2K5UYW3_C1052	Sto_all	Old	42.1015	＞10
A0A2K5UYW3_C1069	Sto_all	Old	48.829	＞10
A0A2K5UYW3_C135	Sto_all	Old	35.2056	＞10
A0A2K5UYW3_C1499	Sto_all	Old	53.36	＞10
A0A2K5UYW3_C1589	Sto_all	Old	56.7901	＞10
A0A2K5UYW3_C1659	Sto_all	Old	58.9614	＞10
A0A2K5UYW3_C174	Sto_all	Old	57.9307	＞10
A0A2K5UYW3_C1805	Sto_all	Old	49.2941	＞10
A0A2K5UYW3_C1957	Sto_all	Old	52.9705	＞10
A0A2K5UYW3_C2433	Sto_all	Old	29.4914	＞10
A0A2K5UYW3_C2442	Sto_all	Old	29.4914	＞10
A0A2K5UYW3_C2656	Sto_all	Old	68.7755	＞10
A0A2K5UYW3_C2776	Sto_all	Old	28.43	＞10
A0A2K5UYW3_C367	Sto_all	Old	17.9397	＞10
A0A2K5UYW3_C467	Sto_all	Old	43.1734	＞10
A0A2K5UYW3_C482	Sto_all	Old	43.0121	＞10
A0A2K5UYW3_C57	Sto_all	Old	53.6987	＞10
A0A2K5UYW3_C646	Sto_all	Old	54.3477	＞10
A0A2K5UYW3_C682	Sto_all	Old	38.9945	＞10
A0A2K5UYW3_C740	Sto_all	Old	48.3057	＞10
A0A2K5UYW3_C798	Sto_all	Old	40.9591	＞10
A0A2K5UYW3_C954	Sto_all	Old	56.3938	＞10
A0A2K5UZ53_C1032	Sto_all	Old	58.0326	＞10
A0A2K5UZ53_C1123	Sto_all	Old	41.7377	＞10
A0A2K5UZ53_C211	Sto_all	Old	45.0132	＞10
A0A2K5UZ53_C41	Sto_all	Old	28.8867	＞10
A0A2K5UZ53_C419	Sto_all	Old	40.5695	＞10
A0A2K5UZ55_C33	Sto_all	Old	47.9716	＞10
A0A2K5UZH3_C107	Sto_all	Old	26.1298	＞10
A0A2K5UZH3_C77	Sto_all	Old	31.4576	＞10
A0A2K5UZR0_C214	Sto_all	Old	51.0262	＞10
A0A2K5UZV6_C245	Sto_all	Old	45.4492	＞10
A0A2K5UZV6_C77	Sto_all	Old	37.2918	＞10
A0A2K5V0H7_C123	Sto_all	Old	60.5427	＞10
A0A2K5V0H7_C125	Sto_all	Old	60.5427	＞10
A0A2K5V0H7_C135	Sto_all	Old	87.2123	＞10
A0A2K5V0H7_C179	Sto_all	Old	95.7508	＞10
A0A2K5V0H7_C186	Sto_all	Old	86.0212	＞10
A0A2K5V0H7_C2258	Sto_all	Old	88.2561	＞10
A0A2K5V0H7_C2265	Sto_all	Old	88.2561	＞10
A0A2K5V0H7_C2287	Sto_all	Old	63.7141	＞10
A0A2K5V0H7_C2289	Sto_all	Old	63.7141	＞10
A0A2K5V0H7_C2291	Sto_all	Old	63.7141	＞10
A0A2K5V0H7_C231	Sto_all	Old	92.47	＞10
A0A2K5V0H7_C308	Sto_all	Old	54.5224	＞10
A0A2K5V0H7_C374	Sto_all	Old	86.8953	＞10
A0A2K5V0H7_C386	Sto_all	Old	78.8414	＞10
A0A2K5V0H7_C446	Sto_all	Old	91.2859	＞10
A0A2K5V0H7_C461	Sto_all	Old	67.8029	＞10
A0A2K5V0H7_C470	Sto_all	Old	67.8029	＞10
A0A2K5V0H7_C76	Sto_all	Old	50.3281	＞10
A0A2K5V0H7_C78	Sto_all	Old	50.3281	＞10
A0A2K5V0H7_C87	Sto_all	Old	93.7541	＞10
A0A2K5V0H7_C97	Sto_all	Old	93.7541	＞10
A0A2K5V0L0_C103	Sto_all	Old	28.5403	＞10
A0A2K5V0L0_C1716	Sto_all	Old	73.3232	＞10
A0A2K5V0R2_C35	Sto_all	Old	53.6396	＞10
A0A2K5V0R2_C45	Sto_all	Old	44.1209	＞10
A0A2K5V0T8_C78	Sto_all	Old	54.8382	＞10
A0A2K5V1D4_C182	Sto_all	Old	14.8981	＞10
A0A2K5V1F6_C143	Sto_all	Old	49.2264	＞10
A0A2K5V1G7_C42	Sto_all	Old	33.8734	＞10
A0A2K5V1G7_C54	Sto_all	Old	21.0384	＞10
A0A2K5V1R1_C1906	Sto_all	Old	7.09893	1-10
A0A2K5V1R1_C383	Sto_all	Old	37.8017	＞10
A0A2K5V1U2_C443	Sto_all	Old	21.989	＞10
A0A2K5V212_C1126	Sto_all	Old	35.7111	＞10
A0A2K5V212_C276	Sto_all	Old	40.4809	＞10
A0A2K5V212_C575	Sto_all	Old	42.0708	＞10
A0A2K5V212_C628	Sto_all	Old	36.1756	＞10
A0A2K5V295_C163	Sto_all	Old	24.7334	＞10
A0A2K5V295_C542	Sto_all	Old	83.2148	＞10
A0A2K5V2M6_C235	Sto_all	Old	43.6436	＞10
A0A2K5V2M6_C248	Sto_all	Old	25.5494	＞10
A0A2K5V2T0_C262	Sto_all	Old	30.6707	＞10
A0A2K5V2V9_C1371	Sto_all	Old	35.8334	＞10
A0A2K5V2V9_C977	Sto_all	Old	30.092	＞10
A0A2K5V2Z7_C200	Sto_all	Old	55.1055	＞10
A0A2K5V2Z7_C30	Sto_all	Old	19.046	＞10
A0A2K5V2Z7_C53	Sto_all	Old	31.4526	＞10
A0A2K5V322_C188	Sto_all	Old	43.4885	＞10
A0A2K5V322_C191	Sto_all	Old	45.538	＞10
A0A2K5V345_C48	Sto_all	Old	23.0621	＞10
A0A2K5V365_C104	Sto_all	Old	91.6705	＞10
A0A2K5V365_C170	Sto_all	Old	84.617	＞10
A0A2K5V365_C178	Sto_all	Old	77.2044	＞10
A0A2K5V365_C183	Sto_all	Old	68.678	＞10
A0A2K5V365_C189	Sto_all	Old	64.3439	＞10
A0A2K5V365_C73	Sto_all	Old	84.838	＞10
A0A2K5V3B6_C138	Sto_all	Old	10.1428	＞10
A0A2K5V3L3_C212	Sto_all	Old	36.3915	＞10
A0A2K5V3L3_C231	Sto_all	Old	36.3915	＞10
A0A2K5V3T2_C86	Sto_all	Old	36.9176	＞10
A0A2K5V3U7_C236	Sto_all	Old	41.7231	＞10
A0A2K5V3U7_C61	Sto_all	Old	23.5336	＞10
A0A2K5V3W1_C164	Sto_all	Old	37.7196	＞10
A0A2K5V3W1_C226	Sto_all	Old	30.0259	＞10
A0A2K5V3X1_C270	Sto_all	Old	98.2832	＞10
A0A2K5V3X1_C315	Sto_all	Old	78.5683	＞10
A0A2K5V415_C108	Sto_all	Old	28.3153	＞10
A0A2K5V415_C140	Sto_all	Old	41.6127	＞10
A0A2K5V4A9_C103	Sto_all	Old	34.2756	＞10
A0A2K5V4A9_C250	Sto_all	Old	26.1138	＞10
A0A2K5V4A9_C29	Sto_all	Old	56.769	＞10
A0A2K5V4A9_C75	Sto_all	Old	34.3982	＞10
A0A2K5V4U0_C18	Sto_all	Old	32.3177	＞10
A0A2K5V4Z9_C182	Sto_all	Old	44.6249	＞10
A0A2K5V4Z9_C323	Sto_all	Old	34.4284	＞10
A0A2K5V4Z9_C7	Sto_all	Old	40.1853	＞10
A0A2K5V576_C123	Sto_all	Old	36.0498	＞10
A0A2K5V576_C129	Sto_all	Old	38.8832	＞10
A0A2K5V576_C144	Sto_all	Old	68.455	＞10
A0A2K5V576_C241	Sto_all	Old	36.8615	＞10
A0A2K5V576_C389	Sto_all	Old	21.1788	＞10
A0A2K5V576_C57	Sto_all	Old	13.5726	＞10
A0A2K5V576_C855	Sto_all	Old	41.0221	＞10
A0A2K5V576_C95	Sto_all	Old	30.399	＞10
A0A2K5V5E6_C125	Sto_all	Old	83.3454	＞10
A0A2K5V5R3_C231	Sto_all	Old	53.8854	＞10
A0A2K5V5R3_C288	Sto_all	Old	43.8247	＞10
A0A2K5V5R4_C353	Sto_all	Old	73.9414	＞10
A0A2K5V5R4_C426	Sto_all	Old	92.3002	＞10
A0A2K5V642_C397	Sto_all	Old	76.8724	＞10
A0A2K5V642_C567	Sto_all	Old	87.1466	＞10
A0A2K5V642_C830	Sto_all	Old	48.188	＞10
A0A2K5V6A6_C50	Sto_all	Old	25.2797	＞10
A0A2K5V6P0_C100	Sto_all	Old	18.9901	＞10
A0A2K5V6S2_C51	Sto_all	Old	33.3123	＞10
A0A2K5V6W3_C339	Sto_all	Old	14.6364	＞10
A0A2K5V6Z8_C101	Sto_all	Old	80.1057	＞10
A0A2K5V701_C39	Sto_all	Old	44.3016	＞10
A0A2K5V773_C574	Sto_all	Old	18.1755	＞10
A0A2K5V773_C906	Sto_all	Old	24.8473	＞10
A0A2K5V7F4_C348	Sto_all	Old	37.7474	＞10
A0A2K5V7Q1_C180	Sto_all	Old	47.9388	＞10
A0A2K5V7Q1_C215	Sto_all	Old	92.1007	＞10
A0A2K5V7Q1_C28	Sto_all	Old	89.5994	＞10
A0A2K5V7Q1_C431	Sto_all	Old	44.7362	＞10
A0A2K5V7Q4_C11	Sto_all	Old	40.9327	＞10
A0A2K5V7Q4_C21	Sto_all	Old	41.3973	＞10
A0A2K5V7Q4_C250	Sto_all	Old	30.1226	＞10
A0A2K5V7Q4_C264	Sto_all	Old	21.3232	＞10
A0A2K5V7Q4_C543	Sto_all	Old	21.8374	＞10
A0A2K5V7Q4_C574	Sto_all	Old	37.7419	＞10
A0A2K5V7Q6_C57	Sto_all	Old	29.6546	＞10
A0A2K5V7T8_C361	Sto_all	Old	57.7542	＞10
A0A2K5V7T8_C480	Sto_all	Old	23.2056	＞10
A0A2K5V7U6_C690	Sto_all	Old	61.1632	＞10
A0A2K5V815_C58	Sto_all	Old	58.4693	＞10
A0A2K5V840_C38	Sto_all	Old	81.4433	＞10
A0A2K5V840_C92	Sto_all	Old	83.3096	＞10
A0A2K5V8F2_C162	Sto_all	Old	22.8013	＞10
A0A2K5V8G2_C82	Sto_all	Old	74.044	＞10
A0A2K5V8G2_C87	Sto_all	Old	74.044	＞10
A0A2K5V8G2_C911	Sto_all	Old	52.0849	＞10
A0A2K5V8S0_C238	Sto_all	Old	58.5133	＞10
A0A2K5V8Z2_C73	Sto_all	Old	23.2136	＞10
A0A2K5V924_C113	Sto_all	Old	32.834	＞10
A0A2K5V924_C30	Sto_all	Old	31.3705	＞10
A0A2K5V924_C98	Sto_all	Old	38.394	＞10
A0A2K5V970_C13	Sto_all	Old	35.3974	＞10
A0A2K5V970_C241	Sto_all	Old	42.9833	＞10
A0A2K5V970_C352	Sto_all	Old	27.8386	＞10
A0A2K5V9I4_C19	Sto_all	Old	43.1506	＞10
A0A2K5V9I4_C69	Sto_all	Old	25.8685	＞10
A0A2K5V9Q4_C192	Sto_all	Old	41.7025	＞10
A0A2K5V9Q4_C24	Sto_all	Old	35.0145	＞10
A0A2K5V9Y5_C405	Sto_all	Old	56.1613	＞10
A0A2K5VAA1_C27	Sto_all	Old	90.4049	＞10
A0A2K5VAA1_C42	Sto_all	Old	91.6813	＞10
A0A2K5VAA1_C47	Sto_all	Old	91.6813	＞10
A0A2K5VAA1_C93	Sto_all	Old	89.7529	＞10
A0A2K5VAA1_C99	Sto_all	Old	88.4795	＞10
A0A2K5VAG6_C41	Sto_all	Old	70.3734	＞10
A0A2K5VAL7_C391	Sto_all	Old	32.6032	＞10
A0A2K5VAN0_C220	Sto_all	Old	64.9765	＞10
A0A2K5VAN0_C47	Sto_all	Old	51.9547	＞10
A0A2K5VAT0_C171	Sto_all	Old	30.897	＞10
A0A2K5VAV5_C555	Sto_all	Old	30.8162	＞10
A0A2K5VAV5_C684	Sto_all	Old	45.4862	＞10
A0A2K5VAY7_C115	Sto_all	Old	48.6335	＞10
A0A2K5VAY7_C1882	Sto_all	Old	27.0828	＞10
A0A2K5VAY7_C318	Sto_all	Old	49.4509	＞10
A0A2K5VAY7_C319	Sto_all	Old	49.4509	＞10
A0A2K5VAZ7_C273	Sto_all	Old	34.3498	＞10
A0A2K5VB58_C148	Sto_all	Old	56.3027	＞10
A0A2K5VB58_C172	Sto_all	Old	45.9111	＞10
A0A2K5VBC6_C242	Sto_all	Old	37.704	＞10
A0A2K5VBC6_C348	Sto_all	Old	43.5303	＞10
A0A2K5VBC6_C365	Sto_all	Old	47.3037	＞10
A0A2K5VBC6_C488	Sto_all	Old	27.1224	＞10
A0A2K5VBI0_C157	Sto_all	Old	37.6166	＞10
A0A2K5VBJ2_C56	Sto_all	Old	27.181	＞10
A0A2K5VBJ2_C71	Sto_all	Old	31.6935	＞10
A0A2K5VBQ5_C215	Sto_all	Old	26.0383	＞10
A0A2K5VBY5_C1018	Sto_all	Old	19.4301	＞10
A0A2K5VBY5_C1157	Sto_all	Old	31.9798	＞10
A0A2K5VBY5_C1165	Sto_all	Old	32.7126	＞10
A0A2K5VBY5_C1260	Sto_all	Old	38.1557	＞10
A0A2K5VBY5_C1353	Sto_all	Old	21.0015	＞10
A0A2K5VBY5_C1402	Sto_all	Old	47.0361	＞10
A0A2K5VBY5_C1410	Sto_all	Old	36.8933	＞10
A0A2K5VBY5_C1453	Sto_all	Old	29.3599	＞10
A0A2K5VBY5_C1645	Sto_all	Old	32.5248	＞10
A0A2K5VBY5_C1715	Sto_all	Old	17.6317	＞10
A0A2K5VBY5_C1904	Sto_all	Old	33.1556	＞10
A0A2K5VBY5_C1912	Sto_all	Old	33.1556	＞10
A0A2K5VBY5_C1989	Sto_all	Old	16.3856	＞10
A0A2K5VBY5_C205	Sto_all	Old	22.705	＞10
A0A2K5VBY5_C2094	Sto_all	Old	37.3664	＞10
A0A2K5VBY5_C2099	Sto_all	Old	22.7137	＞10
A0A2K5VBY5_C210	Sto_all	Old	22.705	＞10
A0A2K5VBY5_C2152	Sto_all	Old	36.9692	＞10
A0A2K5VBY5_C2191	Sto_all	Old	34.1393	＞10
A0A2K5VBY5_C2285	Sto_all	Old	28.707	＞10
A0A2K5VBY5_C2370	Sto_all	Old	13.4626	＞10
A0A2K5VBY5_C2468	Sto_all	Old	33.9472	＞10
A0A2K5VBY5_C2471	Sto_all	Old	33.9472	＞10
A0A2K5VBY5_C2535	Sto_all	Old	17.2591	＞10
A0A2K5VBY5_C2574	Sto_all	Old	23.3002	＞10
A0A2K5VBY5_C2593	Sto_all	Old	20.9549	＞10
A0A2K5VBY5_C444	Sto_all	Old	64.2689	＞10
A0A2K5VBY5_C478	Sto_all	Old	31.0893	＞10
A0A2K5VBY5_C483	Sto_all	Old	31.0893	＞10
A0A2K5VBY5_C574	Sto_all	Old	15.676	＞10
A0A2K5VBY5_C649	Sto_all	Old	28.0695	＞10
A0A2K5VBY5_C717	Sto_all	Old	31.6081	＞10
A0A2K5VBY5_C796	Sto_all	Old	25.5862	＞10
A0A2K5VBY5_C810	Sto_all	Old	26.2247	＞10
A0A2K5VC32_C187	Sto_all	Old	14.7378	＞10
A0A2K5VC32_C200	Sto_all	Old	70.182	＞10
A0A2K5VC32_C299	Sto_all	Old	67.12	＞10
A0A2K5VC32_C45	Sto_all	Old	22.6021	＞10
A0A2K5VC86_C197	Sto_all	Old	49.3969	＞10
A0A2K5VCB0_C236	Sto_all	Old	34.7324	＞10
A0A2K5VCB5_C112	Sto_all	Old	77.0354	＞10
A0A2K5VCB5_C311	Sto_all	Old	54.8988	＞10
A0A2K5VCR5_C109	Sto_all	Old	25.3658	＞10
A0A2K5VCR5_C54	Sto_all	Old	53.2191	＞10
A0A2K5VCS0_C609	Sto_all	Old	71.0637	＞10
A0A2K5VCS5_C48	Sto_all	Old	20.7647	＞10
A0A2K5VCX7_C224	Sto_all	Old	28.979	＞10
A0A2K5VDF9_C1260	Sto_all	Old	83.7863	＞10
A0A2K5VDF9_C1350	Sto_all	Old	87.348	＞10
A0A2K5VDF9_C1439	Sto_all	Old	50.5751	＞10
A0A2K5VDF9_C57	Sto_all	Old	71.3194	＞10
A0A2K5VDK0_C128	Sto_all	Old	80.5391	＞10
A0A2K5VDK0_C143	Sto_all	Old	56.3281	＞10
A0A2K5VDK0_C164	Sto_all	Old	79.2814	＞10
A0A2K5VDK0_C97	Sto_all	Old	90.2252	＞10
A0A2K5VDK1_C217	Sto_all	Old	52.4152	＞10
A0A2K5VDT5_C279	Sto_all	Old	57.9178	＞10
A0A2K5VDT5_C53	Sto_all	Old	36.6193	＞10
A0A2K5VDT5_C655	Sto_all	Old	28.9165	＞10
A0A2K5VDT5_C680	Sto_all	Old	9.81646	1-10
A0A2K5VDT5_C811	Sto_all	Old	38.245	＞10
A0A2K5VDV5_C13	Sto_all	Old	32.4329	＞10
A0A2K5VDY7_C412	Sto_all	Old	31.3009	＞10
A0A2K5VDY7_C441	Sto_all	Old	53.3714	＞10
A0A2K5VDY7_C490	Sto_all	Old	31.8251	＞10
A0A2K5VDY7_C715	Sto_all	Old	23.5896	＞10
A0A2K5VE35_C198	Sto_all	Old	26.3601	＞10
A0A2K5VE35_C202	Sto_all	Old	26.3601	＞10
A0A2K5VE35_C274	Sto_all	Old	12.7247	＞10
A0A2K5VE35_C441	Sto_all	Old	21.0649	＞10
A0A2K5VE52_C229	Sto_all	Old	25.8089	＞10
A0A2K5VE60_C547	Sto_all	Old	47.1353	＞10
A0A2K5VE60_C568	Sto_all	Old	52.7337	＞10
A0A2K5VE60_C949	Sto_all	Old	40.8544	＞10
A0A2K5VEA5_C232	Sto_all	Old	46.653	＞10
A0A2K5VEA5_C289	Sto_all	Old	23.8618	＞10
A0A2K5VEA5_C531	Sto_all	Old	46.0772	＞10
A0A2K5VEA5_C730	Sto_all	Old	30.2015	＞10
A0A2K5VEH7_C59	Sto_all	Old	45.0065	＞10
A0A2K5VEK8_C150	Sto_all	Old	43.3878	＞10
A0A2K5VEK8_C159	Sto_all	Old	43.3878	＞10
A0A2K5VEK8_C38	Sto_all	Old	19.2855	＞10
A0A2K5VEP2_C127	Sto_all	Old	47.0043	＞10
A0A2K5VEX6_C1423	Sto_all	Old	74.387	＞10
A0A2K5VEX6_C1571	Sto_all	Old	88.5351	＞10
A0A2K5VEX6_C1591	Sto_all	Old	58.8322	＞10
A0A2K5VEX6_C1622	Sto_all	Old	61.6178	＞10
A0A2K5VF21_C106	Sto_all	Old	27.0638	＞10
A0A2K5VF21_C217	Sto_all	Old	29.4419	＞10
A0A2K5VF47_C74	Sto_all	Old	66.2352	＞10
A0A2K5VF47_C77	Sto_all	Old	66.2352	＞10
A0A2K5VFG8_C282	Sto_all	Old	42.8667	＞10
A0A2K5VFN5_C120	Sto_all	Old	24.9734	＞10
A0A2K5VFN5_C127	Sto_all	Old	24.9734	＞10
A0A2K5VFN5_C43	Sto_all	Old	33.3356	＞10
A0A2K5VFN5_C47	Sto_all	Old	33.3356	＞10
A0A2K5VFN5_C67	Sto_all	Old	32.4694	＞10
A0A2K5VFN5_C87	Sto_all	Old	29.6147	＞10
A0A2K5VFP7_C187	Sto_all	Old	37.1218	＞10
A0A2K5VFP7_C191	Sto_all	Old	37.1218	＞10
A0A2K5VFP7_C230	Sto_all	Old	27.1432	＞10
A0A2K5VFV1_C1228	Sto_all	Old	81.7501	＞10
A0A2K5VFV1_C1270	Sto_all	Old	71.2046	＞10
A0A2K5VFV1_C1422	Sto_all	Old	87.9368	＞10
A0A2K5VFV1_C1423	Sto_all	Old	87.9368	＞10
A0A2K5VFV1_C1427	Sto_all	Old	87.9368	＞10
A0A2K5VFV1_C1770	Sto_all	Old	82.0186	＞10
A0A2K5VFV1_C1831	Sto_all	Old	84.9232	＞10
A0A2K5VFV1_C2548	Sto_all	Old	70.5473	＞10
A0A2K5VFV1_C2552	Sto_all	Old	61.6459	＞10
A0A2K5VG09_C80	Sto_all	Old	13.7721	＞10
A0A2K5VG10_C90	Sto_all	Old	80.8998	＞10
A0A2K5VG38_C384	Sto_all	Old	13.3007	＞10
A0A2K5VG38_C430	Sto_all	Old	25.2464	＞10
A0A2K5VG72_C226	Sto_all	Old	48.4017	＞10
A0A2K5VG72_C336	Sto_all	Old	55.4379	＞10
A0A2K5VG72_C340	Sto_all	Old	55.4379	＞10
A0A2K5VG88_C1209	Sto_all	Old	84.261	＞10
A0A2K5VG88_C1216	Sto_all	Old	84.261	＞10
A0A2K5VG88_C1260	Sto_all	Old	56.1034	＞10
A0A2K5VG88_C1374	Sto_all	Old	91.484	＞10
A0A2K5VG88_C1431	Sto_all	Old	86.919	＞10
A0A2K5VG88_C1432	Sto_all	Old	86.919	＞10
A0A2K5VG88_C972	Sto_all	Old	79.4377	＞10
A0A2K5VG89_C206	Sto_all	Old	20.4491	＞10
A0A2K5VG89_C246	Sto_all	Old	48.5607	＞10
A0A2K5VGH6_C1171	Sto_all	Old	43.6468	＞10
A0A2K5VGH6_C150	Sto_all	Old	33.3455	＞10
A0A2K5VGH6_C228	Sto_all	Old	38.3788	＞10
A0A2K5VGH6_C521	Sto_all	Old	46.7009	＞10
A0A2K5VGH6_C801	Sto_all	Old	24.0378	＞10
A0A2K5VH26_C337	Sto_all	Old	27.6531	＞10
A0A2K5VH26_C55	Sto_all	Old	53.397	＞10
A0A2K5VHB2_C33	Sto_all	Old	47.6233	＞10
A0A2K5VHB2_C36	Sto_all	Old	47.6233	＞10
A0A2K5VHG2_C446	Sto_all	Old	87.4305	＞10
A0A2K5VHG2_C721	Sto_all	Old	86.828	＞10
A0A2K5VHI4_C103	Sto_all	Old	59.3153	＞10
A0A2K5VHI4_C108	Sto_all	Old	59.3153	＞10
A0A2K5VHI4_C471	Sto_all	Old	58.2048	＞10
A0A2K5VHI6_C115	Sto_all	Old	38.44	＞10
A0A2K5VHI6_C154	Sto_all	Old	26.0584	＞10
A0A2K5VHI6_C161	Sto_all	Old	26.0584	＞10
A0A2K5VHI6_C47	Sto_all	Old	24.4571	＞10
A0A2K5VHI6_C78	Sto_all	Old	39.7547	＞10
A0A2K5VHK3_C219	Sto_all	Old	38.4609	＞10
A0A2K5VHK3_C227	Sto_all	Old	28.7531	＞10
A0A2K5VHK3_C412	Sto_all	Old	27.297	＞10
A0A2K5VHK9_C263	Sto_all	Old	27.338	＞10
A0A2K5VHK9_C276	Sto_all	Old	19.2824	＞10
A0A2K5VHK9_C305	Sto_all	Old	49.9059	＞10
A0A2K5VHK9_C341	Sto_all	Old	29.7542	＞10
A0A2K5VHK9_C391	Sto_all	Old	37.1721	＞10
A0A2K5VHN9_C81	Sto_all	Old	31.702	＞10
A0A2K5VHY5_C107	Sto_all	Old	31.4696	＞10
A0A2K5VI14_C172	Sto_all	Old	31.15	＞10
A0A2K5VI14_C327	Sto_all	Old	30.7085	＞10
A0A2K5VI14_C376	Sto_all	Old	11.8801	＞10
A0A2K5VI41_C185	Sto_all	Old	44.2067	＞10
A0A2K5VI49_C131	Sto_all	Old	55.7615	＞10
A0A2K5VI49_C303	Sto_all	Old	47.8388	＞10
A0A2K5VI56_C175	Sto_all	Old	27.4461	＞10
A0A2K5VI56_C43	Sto_all	Old	38.87	＞10
A0A2K5VIG9_C160	Sto_all	Old	44.0102	＞10
A0A2K5VIG9_C296	Sto_all	Old	34.9575	＞10
A0A2K5VIU0_C110	Sto_all	Old	26.8031	＞10
A0A2K5VIX6_C112	Sto_all	Old	47.3252	＞10
A0A2K5VIX6_C360	Sto_all	Old	24.2608	＞10
A0A2K5VIX6_C411	Sto_all	Old	58.8111	＞10
A0A2K5VIX6_C613	Sto_all	Old	24.7533	＞10
A0A2K5VIX6_C667	Sto_all	Old	17.9837	＞10
A0A2K5VJ89_C40	Sto_all	Old	65.4007	＞10
A0A2K5VJ89_C512	Sto_all	Old	23.7259	＞10
A0A2K5VJF3_C156	Sto_all	Old	40.3106	＞10
A0A2K5VJQ3_C358	Sto_all	Old	24.5946	＞10
A0A2K5VJQ3_C38	Sto_all	Old	29.5599	＞10
A0A2K5VJQ3_C471	Sto_all	Old	38.4048	＞10
A0A2K5VJQ3_C54	Sto_all	Old	28.2403	＞10
A0A2K5VJU8_C311	Sto_all	Old	49.2176	＞10
A0A2K5VJU8_C96	Sto_all	Old	49.7278	＞10
A0A2K5VJW0_C73	Sto_all	Old	18.0737	＞10
A0A2K5VKK8_C119	Sto_all	Old	25.0361	＞10
A0A2K5VKK8_C27	Sto_all	Old	35.3216	＞10
A0A2K5VKU5_C38	Sto_all	Old	63.2307	＞10
A0A2K5VKV1_C93	Sto_all	Old	31.0843	＞10
A0A2K5VKV4_C11	Sto_all	Old	33.9857	＞10
A0A2K5VKV4_C20	Sto_all	Old	33.1876	＞10
A0A2K5VKV4_C221	Sto_all	Old	24.5801	＞10
A0A2K5VKV6_C242	Sto_all	Old	40.3142	＞10
A0A2K5VKV6_C91	Sto_all	Old	37.4367	＞10
A0A2K5VKW7_C164	Sto_all	Old	45.0884	＞10
A0A2K5VKW7_C197	Sto_all	Old	64.9759	＞10
A0A2K5VKW7_C238	Sto_all	Old	42.4587	＞10
A0A2K5VL27_C230	Sto_all	Old	33.3842	＞10
A0A2K5VL27_C287	Sto_all	Old	29.2868	＞10
A0A2K5VL27_C290	Sto_all	Old	29.2868	＞10
A0A2K5VL27_C347	Sto_all	Old	45.1085	＞10
A0A2K5VL27_C350	Sto_all	Old	45.1085	＞10
A0A2K5VL27_C408	Sto_all	Old	39.2741	＞10
A0A2K5VL83_C212	Sto_all	Old	61.6778	＞10
A0A2K5VL83_C251	Sto_all	Old	90.4835	＞10
A0A2K5VL83_C253	Sto_all	Old	90.4835	＞10
A0A2K5VL86_C220	Sto_all	Old	31.1249	＞10
A0A2K5VLE1_C303	Sto_all	Old	78.5852	＞10
A0A2K5VLE1_C309	Sto_all	Old	78.5852	＞10
A0A2K5VLE1_C349	Sto_all	Old	83.0104	＞10
A0A2K5VLE1_C351	Sto_all	Old	83.0104	＞10
A0A2K5VLE1_C358	Sto_all	Old	83.0104	＞10
A0A2K5VLE1_C70	Sto_all	Old	83.868	＞10
A0A2K5VLH8_C135	Sto_all	Old	34.3306	＞10
A0A2K5VLH8_C176	Sto_all	Old	44.3087	＞10
A0A2K5VLH8_C339	Sto_all	Old	40.6709	＞10
A0A2K5VLP7_C1195	Sto_all	Old	27.996	＞10
A0A2K5VLP7_C1459	Sto_all	Old	70.236	＞10
A0A2K5VLP7_C45	Sto_all	Old	38.0988	＞10
A0A2K5VLP7_C494	Sto_all	Old	50.9618	＞10
A0A2K5VLP7_C660	Sto_all	Old	28.7245	＞10
A0A2K5VLP7_C781	Sto_all	Old	41.505	＞10
A0A2K5VM49_C219	Sto_all	Old	24.0759	＞10
A0A2K5VM49_C50	Sto_all	Old	39.4645	＞10
A0A2K5VM55_C322	Sto_all	Old	34.0814	＞10
A0A2K5VMC9_C588	Sto_all	Old	29.7024	＞10
A0A2K5VMC9_C849	Sto_all	Old	45.3746	＞10
A0A2K5VMI7_C258	Sto_all	Old	70.8062	＞10
A0A2K5VMW8_C1446	Sto_all	Old	94.9118	＞10
A0A2K5VNA2_C1113	Sto_all	Old	46.6967	＞10
A0A2K5VNF3_C152	Sto_all	Old	10.5515	＞10
A0A2K5VNF3_C31	Sto_all	Old	54.7479	＞10
A0A2K5VNF3_C326	Sto_all	Old	21.0727	＞10
A0A2K5VNF3_C358	Sto_all	Old	13.3963	＞10
A0A2K5VNF3_C423	Sto_all	Old	30.0794	＞10
A0A2K5VNF3_C424	Sto_all	Old	30.0794	＞10
A0A2K5VNF3_C49	Sto_all	Old	28.6931	＞10
A0A2K5VNF3_C535	Sto_all	Old	10.9388	＞10
A0A2K5VNN3_C402	Sto_all	Old	35.4488	＞10
A0A2K5VNQ5_C481	Sto_all	Old	58.9495	＞10
A0A2K5VNW5_C386	Sto_all	Old	56.0498	＞10
A0A2K5VNW5_C398	Sto_all	Old	56.0498	＞10
A0A2K5VP36_C199	Sto_all	Old	90.1289	＞10
A0A2K5VP36_C356	Sto_all	Old	65.9404	＞10
A0A2K5VP36_C717	Sto_all	Old	79.8173	＞10
A0A2K5VP36_C873	Sto_all	Old	84.2991	＞10
A0A2K5VPM0_C157	Sto_all	Old	32.6449	＞10
A0A2K5VPM4_C142	Sto_all	Old	43.7254	＞10
A0A2K5VPM4_C461	Sto_all	Old	16.3686	＞10
A0A2K5VPM4_C479	Sto_all	Old	12.2839	＞10
A0A2K5VPM4_C556	Sto_all	Old	28.4715	＞10
A0A2K5VPM4_C566	Sto_all	Old	42.1631	＞10
A0A2K5VPM4_C606	Sto_all	Old	25.8521	＞10
A0A2K5VPM4_C660	Sto_all	Old	31.1043	＞10
A0A2K5VPM4_C744	Sto_all	Old	25.7704	＞10
A0A2K5VPM4_C783	Sto_all	Old	41.19	＞10
A0A2K5VPS1_C161	Sto_all	Old	27.7276	＞10
A0A2K5VPS1_C273	Sto_all	Old	49.4136	＞10
A0A2K5VPS1_C278	Sto_all	Old	49.4136	＞10
A0A2K5VPS1_C45	Sto_all	Old	22.8772	＞10
A0A2K5VQ19_C85	Sto_all	Old	78.9765	＞10
A0A2K5VQ21_C44	Sto_all	Old	91.8551	＞10
A0A2K5VQ98_C211	Sto_all	Old	73.5133	＞10
A0A2K5VQ98_C278	Sto_all	Old	91.6172	＞10
A0A2K5VQ98_C453	Sto_all	Old	51.2322	＞10
A0A2K5VQ98_C597	Sto_all	Old	28.6935	＞10
A0A2K5VQ98_C605	Sto_all	Old	60.7218	＞10
A0A2K5VQ98_C632	Sto_all	Old	50.5765	＞10
A0A2K5VQX0_C129	Sto_all	Old	33.7874	＞10
A0A2K5VQX0_C270	Sto_all	Old	45.0629	＞10
A0A2K5VQX2_C1143	Sto_all	Old	45.8952	＞10
A0A2K5VR85_C281	Sto_all	Old	40.7123	＞10
A0A2K5VR85_C288	Sto_all	Old	48.862	＞10
A0A2K5VRP8_C131	Sto_all	Old	80.7495	＞10
A0A2K5VRT9_C185	Sto_all	Old	39.701	＞10
A0A2K5VRT9_C245	Sto_all	Old	47.9646	＞10
A0A2K5VRT9_C289	Sto_all	Old	27.8273	＞10
A0A2K5VRT9_C69	Sto_all	Old	26.5352	＞10
A0A2K5VRX2_C124	Sto_all	Old	24.9026	＞10
A0A2K5VRX2_C165	Sto_all	Old	24.9885	＞10
A0A2K5VRX2_C243	Sto_all	Old	12.6328	＞10
A0A2K5VRX2_C256	Sto_all	Old	12.6328	＞10
A0A2K5VRX2_C376	Sto_all	Old	51.5782	＞10
A0A2K5VRX2_C379	Sto_all	Old	51.5782	＞10
A0A2K5VRX2_C60	Sto_all	Old	25.36	＞10
A0A2K5VRZ2_C273	Sto_all	Old	15.1325	＞10
A0A2K5VRZ2_C298	Sto_all	Old	36.1796	＞10
A0A2K5VST1_C171	Sto_all	Old	43.644	＞10
A0A2K5VST1_C185	Sto_all	Old	62.2151	＞10
A0A2K5VSZ9_C309	Sto_all	Old	26.4099	＞10
A0A2K5VSZ9_C68	Sto_all	Old	46.1277	＞10
A0A2K5VT74_C464	Sto_all	Old	28.7592	＞10
A0A2K5VT95_C132	Sto_all	Old	55.1127	＞10
A0A2K5VT95_C133	Sto_all	Old	55.1127	＞10
A0A2K5VT95_C248	Sto_all	Old	30.8068	＞10
A0A2K5VT95_C448	Sto_all	Old	49.8776	＞10
A0A2K5VT95_C471	Sto_all	Old	18.6895	＞10
A0A2K5VTD2_C1040	Sto_all	Old	51.0873	＞10
A0A2K5VTD2_C1892	Sto_all	Old	29.7617	＞10
A0A2K5VTD2_C2196	Sto_all	Old	47.6146	＞10
A0A2K5VTD2_C3207	Sto_all	Old	58.4544	＞10
A0A2K5VTD2_C3319	Sto_all	Old	44.2681	＞10
A0A2K5VTJ3_C38	Sto_all	Old	15.7262	＞10
A0A2K5VTR1_C32	Sto_all	Old	5.69403	1-10
A0A2K5VTV7_C20	Sto_all	Old	51.6521	＞10
A0A2K5VTY5_C24	Sto_all	Old	40.311	＞10
A0A2K5VU40_C40	Sto_all	Old	22.6519	＞10
A0A2K5VU40_C58	Sto_all	Old	29.793	＞10
A0A2K5VU40_C75	Sto_all	Old	19.0083	＞10
A0A2K5VU40_C76	Sto_all	Old	19.0083	＞10
A0A2K5VU74_C87	Sto_all	Old	49.2322	＞10
A0A2K5VUL9_C49	Sto_all	Old	76.1866	＞10
A0A2K5VUP0_C204	Sto_all	Old	50.6998	＞10
A0A2K5VUP1_C14	Sto_all	Old	15.9851	＞10
A0A2K5VUP1_C87	Sto_all	Old	34.5591	＞10
A0A2K5VUQ0_C40	Sto_all	Old	81.541	＞10
A0A2K5VUQ0_C46	Sto_all	Old	81.541	＞10
A0A2K5VUQ0_C790	Sto_all	Old	24.1627	＞10
A0A2K5VUV7_C216	Sto_all	Old	78.8653	＞10
A0A2K5VVM1_C409	Sto_all	Old	21.1673	＞10
A0A2K5VVM1_C475	Sto_all	Old	45.6743	＞10
A0A2K5VVM1_C478	Sto_all	Old	45.6743	＞10
A0A2K5VVR8_C152	Sto_all	Old	48.4446	＞10
A0A2K5VVR8_C195	Sto_all	Old	37.041	＞10
A0A2K5VVS3_C1012	Sto_all	Old	67.0845	＞10
A0A2K5VVY0_C15	Sto_all	Old	24.5223	＞10
A0A2K5VW38_C24	Sto_all	Old	88.1507	＞10
A0A2K5VW38_C296	Sto_all	Old	57.4866	＞10
A0A2K5VW38_C327	Sto_all	Old	50.2051	＞10
A0A2K5VW41_C14	Sto_all	Old	52.4945	＞10
A0A2K5VW41_C9	Sto_all	Old	52.4945	＞10
A0A2K5VWA0_C164	Sto_all	Old	22.6879	＞10
A0A2K5VWA9_C153	Sto_all	Old	61.8426	＞10
A0A2K5VWA9_C351	Sto_all	Old	49.5262	＞10
A0A2K5VWA9_C356	Sto_all	Old	49.5262	＞10
A0A2K5VWA9_C525	Sto_all	Old	30.7776	＞10
A0A2K5VWA9_C615	Sto_all	Old	31.0886	＞10
A0A2K5VWA9_C625	Sto_all	Old	29.2072	＞10
A0A2K5VWB1_C162	Sto_all	Old	46.396	＞10
A0A2K5VWB1_C416	Sto_all	Old	44.7971	＞10
A0A2K5VWB1_C61	Sto_all	Old	57.0291	＞10
A0A2K5VWF8_C44	Sto_all	Old	80.3512	＞10
A0A2K5VWF8_C467	Sto_all	Old	77.2628	＞10
A0A2K5VWF8_C472	Sto_all	Old	77.2628	＞10
A0A2K5VWF8_C60	Sto_all	Old	80.4753	＞10
A0A2K5VWF8_C69	Sto_all	Old	86.6293	＞10
A0A2K5VWF8_C79	Sto_all	Old	70.3705	＞10
A0A2K5VWF8_C80	Sto_all	Old	70.3705	＞10
A0A2K5VWH3_C180	Sto_all	Old	37.5094	＞10
A0A2K5VWH3_C432	Sto_all	Old	23.7214	＞10
A0A2K5VWH3_C444	Sto_all	Old	24.4258	＞10
A0A2K5VWH3_C61	Sto_all	Old	53.1286	＞10
A0A2K5VWH3_C74	Sto_all	Old	45.5095	＞10
A0A2K5VWL6_C216	Sto_all	Old	64.1059	＞10
A0A2K5VWX7_C110	Sto_all	Old	70.481	＞10
A0A2K5VWX7_C115	Sto_all	Old	70.481	＞10
A0A2K5VWX7_C303	Sto_all	Old	98.4126	＞10
A0A2K5VX19_C302	Sto_all	Old	43.1779	＞10
A0A2K5VXB6_C2	Sto_all	Old	44.9437	＞10
A0A2K5VXB6_C66	Sto_all	Old	40.9357	＞10
A0A2K5VXB6_C8	Sto_all	Old	44.9437	＞10
A0A2K5VXZ7_C46	Sto_all	Old	30.4306	＞10
A0A2K5VXZ7_C53	Sto_all	Old	26.9292	＞10
A0A2K5VYA3_C121	Sto_all	Old	20.4102	＞10
A0A2K5VYA3_C88	Sto_all	Old	35.9764	＞10
A0A2K5VYB4_C351	Sto_all	Old	33.3147	＞10
A0A2K5VYK6_C54	Sto_all	Old	27.4197	＞10
A0A2K5VYV7_C135	Sto_all	Old	73.8729	＞10
A0A2K5VYV7_C137	Sto_all	Old	73.8729	＞10
A0A2K5VYV7_C149	Sto_all	Old	73.8729	＞10
A0A2K5VYV7_C37	Sto_all	Old	66.9022	＞10
A0A2K5VZ29_C266	Sto_all	Old	56.2325	＞10
A0A2K5VZ38_C343	Sto_all	Old	31.7087	＞10
A0A2K5VZ73_C265	Sto_all	Old	19.8075	＞10
A0A2K5VZ73_C92	Sto_all	Old	7.50628	1-10
A0A2K5VZA3_C133	Sto_all	Old	11.236	＞10
A0A2K5VZA3_C181	Sto_all	Old	20.9566	＞10
A0A2K5VZA3_C245	Sto_all	Old	29.0931	＞10
A0A2K5VZA3_C357	Sto_all	Old	34.0091	＞10
A0A2K5VZA3_C416	Sto_all	Old	29.1354	＞10
A0A2K5VZA3_C806	Sto_all	Old	31.682	＞10
A0A2K5VZB6_C105	Sto_all	Old	19.7618	＞10
A0A2K5VZB6_C486	Sto_all	Old	47.5994	＞10
A0A2K5VZB6_C536	Sto_all	Old	37.1827	＞10
A0A2K5VZB6_C538	Sto_all	Old	37.1827	＞10
A0A2K5VZB6_C60	Sto_all	Old	58.2213	＞10
A0A2K5VZM7_C283	Sto_all	Old	46.3904	＞10
A0A2K5VZM7_C397	Sto_all	Old	40.2405	＞10
A0A2K5VZN0_C97	Sto_all	Old	34.7625	＞10
A0A2K5VZN1_C111	Sto_all	Old	17.8437	＞10
A0A2K5VZN1_C2	Sto_all	Old	42.092	＞10
A0A2K5VZN1_C277	Sto_all	Old	31.9185	＞10
A0A2K5VZN1_C329	Sto_all	Old	7.6419	1-10
A0A2K5VZN1_C358	Sto_all	Old	27.2921	＞10
A0A2K5VZN1_C7	Sto_all	Old	42.092	＞10
A0A2K5VZN2_C50	Sto_all	Old	41.5907	＞10
A0A2K5VZZ1_C199	Sto_all	Old	27.0608	＞10
A0A2K5W003_C183	Sto_all	Old	37.1438	＞10
A0A2K5W003_C298	Sto_all	Old	31.9101	＞10
A0A2K5W0F5_C178	Sto_all	Old	53.9705	＞10
A0A2K5W0Q6_C22	Sto_all	Old	36.979	＞10
A0A2K5W0T2_C233	Sto_all	Old	26.1809	＞10
A0A2K5W0T2_C72	Sto_all	Old	28.7739	＞10
A0A2K5W113_C69	Sto_all	Old	20.8307	＞10
A0A2K5W116_C467	Sto_all	Old	40.707	＞10
A0A2K5W1Y8_C507	Sto_all	Old	24.7756	＞10
A0A2K5W207_C146	Sto_all	Old	59.7046	＞10
A0A2K5W207_C176	Sto_all	Old	34.9309	＞10
A0A2K5W207_C293	Sto_all	Old	21.3696	＞10
A0A2K5W207_C49	Sto_all	Old	27.5422	＞10
A0A2K5W238_C663	Sto_all	Old	33.5389	＞10
A0A2K5W238_C780	Sto_all	Old	35.6971	＞10
A0A2K5W249_C178	Sto_all	Old	74.3917	＞10
A0A2K5W249_C315	Sto_all	Old	81.8874	＞10
A0A2K5W249_C347	Sto_all	Old	85.354	＞10
A0A2K5W249_C412	Sto_all	Old	92.2242	＞10
A0A2K5W249_C414	Sto_all	Old	92.2242	＞10
A0A2K5W249_C470	Sto_all	Old	87.8658	＞10
A0A2K5W249_C747	Sto_all	Old	91.3455	＞10
A0A2K5W249_C788	Sto_all	Old	80.7951	＞10
A0A2K5W249_C791	Sto_all	Old	80.7951	＞10
A0A2K5W249_C824	Sto_all	Old	75.3146	＞10
A0A2K5W249_C826	Sto_all	Old	75.3146	＞10
A0A2K5W249_C838	Sto_all	Old	75.3146	＞10
A0A2K5W249_C950	Sto_all	Old	83.3005	＞10
A0A2K5W249_C952	Sto_all	Old	83.3005	＞10
A0A2K5W249_C961	Sto_all	Old	83.3005	＞10
A0A2K5W255_C130	Sto_all	Old	27.0943	＞10
A0A2K5W255_C150	Sto_all	Old	55.0556	＞10
A0A2K5W255_C225	Sto_all	Old	33.6842	＞10
A0A2K5W255_C293	Sto_all	Old	27.8521	＞10
A0A2K5W2V3_C140	Sto_all	Old	33.047	＞10
A0A2K5W2V3_C150	Sto_all	Old	24.6787	＞10
A0A2K5W2V3_C251	Sto_all	Old	40.6421	＞10
A0A2K5W2V3_C269	Sto_all	Old	40.6421	＞10
A0A2K5W2Y6_C169	Sto_all	Old	42.8481	＞10
A0A2K5W2Y6_C184	Sto_all	Old	23.5168	＞10
A0A2K5W2Z9_C185	Sto_all	Old	31.9651	＞10
A0A2K5W2Z9_C570	Sto_all	Old	31.5972	＞10
A0A2K5W309_C101	Sto_all	Old	50.5886	＞10
A0A2K5W359_C134	Sto_all	Old	51.3718	＞10
A0A2K5W359_C187	Sto_all	Old	36.2304	＞10
A0A2K5W359_C260	Sto_all	Old	12.9454	＞10
A0A2K5W359_C46	Sto_all	Old	22.0662	＞10
A0A2K5W359_C5	Sto_all	Old	38.8868	＞10
A0A2K5W3D0_C114	Sto_all	Old	49.956	＞10
A0A2K5W3F5_C164	Sto_all	Old	20.6796	＞10
A0A2K5W3T6_C121	Sto_all	Old	58.1931	＞10
A0A2K5W3U2_C1136	Sto_all	Old	59.9444	＞10
A0A2K5W3U2_C1367	Sto_all	Old	31.1776	＞10
A0A2K5W3U2_C1659	Sto_all	Old	35.9504	＞10
A0A2K5W3U2_C1923	Sto_all	Old	45.323	＞10
A0A2K5W3U2_C65	Sto_all	Old	33.1357	＞10
A0A2K5W3U2_C663	Sto_all	Old	44.3647	＞10
A0A2K5W3U2_C735	Sto_all	Old	50.8167	＞10
A0A2K5W3U2_C803	Sto_all	Old	61.5181	＞10
A0A2K5W3U2_C961	Sto_all	Old	58.387	＞10
A0A2K5W3V7_C170	Sto_all	Old	33.615	＞10
A0A2K5W3V7_C193	Sto_all	Old	41.6419	＞10
A0A2K5W3V7_C347	Sto_all	Old	52.0652	＞10
A0A2K5W3V7_C83	Sto_all	Old	28.4249	＞10
A0A2K5W3Z5_C68	Sto_all	Old	41.1926	＞10
A0A2K5W411_C13	Sto_all	Old	71.3796	＞10
A0A2K5W411_C139	Sto_all	Old	67.0196	＞10
A0A2K5W411_C146	Sto_all	Old	67.0196	＞10
A0A2K5W411_C20	Sto_all	Old	71.3796	＞10
A0A2K5W411_C242	Sto_all	Old	55.4413	＞10
A0A2K5W411_C245	Sto_all	Old	55.4413	＞10
A0A2K5W411_C273	Sto_all	Old	80.5716	＞10
A0A2K5W412_C143	Sto_all	Old	40.6411	＞10
A0A2K5W412_C147	Sto_all	Old	40.6411	＞10
A0A2K5W412_C152	Sto_all	Old	51.1787	＞10
A0A2K5W412_C195	Sto_all	Old	58.5943	＞10
A0A2K5W412_C236	Sto_all	Old	26.4158	＞10
A0A2K5W412_C770	Sto_all	Old	32.7942	＞10
A0A2K5W412_C848	Sto_all	Old	22.7819	＞10
A0A2K5W448_C17	Sto_all	Old	17.8488	＞10
A0A2K5W448_C3	Sto_all	Old	17.8488	＞10
A0A2K5W448_C43	Sto_all	Old	35.0605	＞10
A0A2K5W448_C61	Sto_all	Old	26.1341	＞10
A0A2K5W448_C89	Sto_all	Old	16.7406	＞10
A0A2K5W456_C91	Sto_all	Old	61.3037	＞10
A0A2K5W4I0_C290	Sto_all	Old	44.5062	＞10
A0A2K5W4I0_C324	Sto_all	Old	35.9285	＞10
A0A2K5W4I0_C54	Sto_all	Old	41.2607	＞10
A0A2K5W4I2_C112	Sto_all	Old	29.7285	＞10
A0A2K5W4I2_C129	Sto_all	Old	31.1683	＞10
A0A2K5W4I2_C22	Sto_all	Old	25.0493	＞10
A0A2K5W4K5_C1009	Sto_all	Old	90.054	＞10
A0A2K5W4S4_C12	Sto_all	Old	38.6607	＞10
A0A2K5W4U2_C1424	Sto_all	Old	55.7126	＞10
A0A2K5W527_C1268	Sto_all	Old	19.2143	＞10
A0A2K5W527_C176	Sto_all	Old	24.1714	＞10
A0A2K5W527_C382	Sto_all	Old	37.5779	＞10
A0A2K5W527_C539	Sto_all	Old	22.1349	＞10
A0A2K5W527_C554	Sto_all	Old	20.6072	＞10
A0A2K5W527_C747	Sto_all	Old	33.4448	＞10
A0A2K5W527_C797	Sto_all	Old	48.1752	＞10
A0A2K5W527_C95	Sto_all	Old	36.863	＞10
A0A2K5W531_C218	Sto_all	Old	62.8426	＞10
A0A2K5W531_C259	Sto_all	Old	92.6482	＞10
A0A2K5W5E8_C15	Sto_all	Old	49.0804	＞10
A0A2K5W5M8_C187	Sto_all	Old	23.9895	＞10
A0A2K5W5M8_C234	Sto_all	Old	35.0562	＞10
A0A2K5W5M8_C245	Sto_all	Old	20.6016	＞10
A0A2K5W5M8_C299	Sto_all	Old	24.6166	＞10
A0A2K5W5M8_C31	Sto_all	Old	24.6017	＞10
A0A2K5W5P5_C353	Sto_all	Old	33.2446	＞10
A0A2K5W5P5_C362	Sto_all	Old	55.7884	＞10
A0A2K5W5P5_C571	Sto_all	Old	51.7605	＞10
A0A2K5W607_C260	Sto_all	Old	31.7476	＞10
A0A2K5W607_C425	Sto_all	Old	61.2431	＞10
A0A2K5W637_C364	Sto_all	Old	7.01488	1-10
A0A2K5W637_C410	Sto_all	Old	78.5486	＞10
A0A2K5W637_C519	Sto_all	Old	19.8646	＞10
A0A2K5W637_C562	Sto_all	Old	72.4907	＞10
A0A2K5W637_C587	Sto_all	Old	32.561	＞10
A0A2K5W637_C588	Sto_all	Old	32.561	＞10
A0A2K5W6H6_C273	Sto_all	Old	24.5401	＞10
A0A2K5W6Q3_C142	Sto_all	Old	46.0509	＞10
A0A2K5W6W4_C122	Sto_all	Old	30.9372	＞10
A0A2K5W6W4_C128	Sto_all	Old	41.5123	＞10
A0A2K5W6W4_C162	Sto_all	Old	32.6794	＞10
A0A2K5W6W4_C169	Sto_all	Old	26.8418	＞10
A0A2K5W6Y1_C150	Sto_all	Old	26.3661	＞10
A0A2K5W725_C70	Sto_all	Old	48.4959	＞10
A0A2K5W778_C384	Sto_all	Old	44.0698	＞10
A0A2K5W778_C64	Sto_all	Old	83.3736	＞10
A0A2K5W7F0_C57	Sto_all	Old	11.6516	＞10
A0A2K5W7M4_C93	Sto_all	Old	28.733	＞10
A0A2K5W7M6_C14	Sto_all	Old	22.9905	＞10
A0A2K5W7M6_C271	Sto_all	Old	20.1692	＞10
A0A2K5W7Q8_C104	Sto_all	Old	40.4224	＞10
A0A2K5W7Q8_C114	Sto_all	Old	40.4224	＞10
A0A2K5W7Q8_C125	Sto_all	Old	48.8142	＞10
A0A2K5W7T5_C233	Sto_all	Old	58.1698	＞10
A0A2K5W7Y8_C125	Sto_all	Old	29.1267	＞10
A0A2K5W7Y8_C192	Sto_all	Old	48.046	＞10
A0A2K5W829_C35	Sto_all	Old	21.5243	＞10
A0A2K5W843_C239	Sto_all	Old	22.9809	＞10
A0A2K5W843_C340	Sto_all	Old	16.7218	＞10
A0A2K5W843_C373	Sto_all	Old	20.5133	＞10
A0A2K5W843_C38	Sto_all	Old	12.1316	＞10
A0A2K5W843_C497	Sto_all	Old	18.3936	＞10
A0A2K5W843_C639	Sto_all	Old	46.0493	＞10
A0A2K5W843_C81	Sto_all	Old	31.6296	＞10
A0A2K5W853_C49	Sto_all	Old	33.4587	＞10
A0A2K5W886_C331	Sto_all	Old	48.1903	＞10
A0A2K5W898_C1699	Sto_all	Old	62.3398	＞10
A0A2K5W898_C404	Sto_all	Old	31.0098	＞10
A0A2K5W8C5_C515	Sto_all	Old	37.1694	＞10
A0A2K5W8E6_C641	Sto_all	Old	91.7935	＞10
A0A2K5W8E6_C643	Sto_all	Old	91.7935	＞10
A0A2K5W8G4_C31	Sto_all	Old	59.5437	＞10
A0A2K5W8Q5_C434	Sto_all	Old	26.6711	＞10
A0A2K5W8V8_C133	Sto_all	Old	87.8961	＞10
A0A2K5W8V8_C33	Sto_all	Old	87.1635	＞10
A0A2K5W975_C869	Sto_all	Old	43.384	＞10
A0A2K5W9J8_C285	Sto_all	Old	27.5947	＞10
A0A2K5W9R2_C152	Sto_all	Old	21.3064	＞10
A0A2K5W9R2_C55	Sto_all	Old	13.8812	＞10
A0A2K5WA40_C571	Sto_all	Old	79.8832	＞10
A0A2K5WA59_C143	Sto_all	Old	55.8799	＞10
A0A2K5WA59_C146	Sto_all	Old	55.8799	＞10
A0A2K5WA76_C147	Sto_all	Old	18.8909	＞10
A0A2K5WA76_C236	Sto_all	Old	12.2644	＞10
A0A2K5WA76_C296	Sto_all	Old	14.0655	＞10
A0A2K5WA76_C357	Sto_all	Old	16.3067	＞10
A0A2K5WA76_C385	Sto_all	Old	23.1804	＞10
A0A2K5WA76_C397	Sto_all	Old	39.679	＞10
A0A2K5WA76_C76	Sto_all	Old	23.4335	＞10
A0A2K5WA85_C1520	Sto_all	Old	67.1209	＞10
A0A2K5WA85_C1572	Sto_all	Old	73.9257	＞10
A0A2K5WA85_C567	Sto_all	Old	81.6782	＞10
A0A2K5WA85_C68	Sto_all	Old	78.0644	＞10
A0A2K5WA85_C728	Sto_all	Old	87.195	＞10
A0A2K5WA85_C820	Sto_all	Old	62.2092	＞10
A0A2K5WAA5_C113	Sto_all	Old	91.557	＞10
A0A2K5WAA5_C151	Sto_all	Old	84.1383	＞10
A0A2K5WAA5_C16	Sto_all	Old	75.2225	＞10
A0A2K5WAA5_C637	Sto_all	Old	83.4923	＞10
A0A2K5WAF7_C398	Sto_all	Old	23.0234	＞10
A0A2K5WAL8_C180	Sto_all	Old	33.4328	＞10
A0A2K5WAL8_C370	Sto_all	Old	15.3095	＞10
A0A2K5WAL8_C480	Sto_all	Old	19.5885	＞10
A0A2K5WAL8_C713	Sto_all	Old	18.2095	＞10
A0A2K5WAT5_C112	Sto_all	Old	26.1096	＞10
A0A2K5WAT5_C1336	Sto_all	Old	26.6967	＞10
A0A2K5WAT5_C1847	Sto_all	Old	28.2979	＞10
A0A2K5WAT5_C1917	Sto_all	Old	58.9765	＞10
A0A2K5WAT5_C2209	Sto_all	Old	46.5494	＞10
A0A2K5WAT5_C551	Sto_all	Old	37.3048	＞10
A0A2K5WAT5_C911	Sto_all	Old	34.4764	＞10
A0A2K5WAU8_C107	Sto_all	Old	17.0013	＞10
A0A2K5WAU8_C159	Sto_all	Old	12.8668	＞10
A0A2K5WAU8_C16	Sto_all	Old	17.0924	＞10
A0A2K5WAU9_C159	Sto_all	Old	13.42	＞10
A0A2K5WB63_C271	Sto_all	Old	80.7987	＞10
A0A2K5WBA7_C247	Sto_all	Old	34.7545	＞10
A0A2K5WBA7_C369	Sto_all	Old	30.5801	＞10
A0A2K5WBJ0_C286	Sto_all	Old	65.7483	＞10
A0A2K5WBM5_C28	Sto_all	Old	45.5615	＞10
A0A2K5WBS5_C36	Sto_all	Old	48.4064	＞10
A0A2K5WC76_C108	Sto_all	Old	19.6252	＞10
A0A2K5WC76_C90	Sto_all	Old	43.0833	＞10
A0A2K5WCB7_C1005	Sto_all	Old	80.5991	＞10
A0A2K5WCB7_C368	Sto_all	Old	70.3435	＞10
A0A2K5WCB7_C523	Sto_all	Old	85.7273	＞10
A0A2K5WCB7_C782	Sto_all	Old	68.8218	＞10
A0A2K5WCB7_C788	Sto_all	Old	68.8218	＞10
A0A2K5WCB7_C867	Sto_all	Old	92.5023	＞10
A0A2K5WCB7_C873	Sto_all	Old	92.5023	＞10
A0A2K5WCB7_C999	Sto_all	Old	80.5991	＞10
A0A2K5WCH1_C405	Sto_all	Old	36.9009	＞10
A0A2K5WCH1_C466	Sto_all	Old	45.6503	＞10
A0A2K5WCH1_C512	Sto_all	Old	33.3004	＞10
A0A2K5WCK2_C92	Sto_all	Old	24.8494	＞10
A0A2K5WCN0_C259	Sto_all	Old	51.9463	＞10
A0A2K5WCN0_C269	Sto_all	Old	47.4911	＞10
A0A2K5WCN0_C440	Sto_all	Old	34.13	＞10
A0A2K5WCN0_C483	Sto_all	Old	25.0572	＞10
A0A2K5WCN0_C625	Sto_all	Old	57.2302	＞10
A0A2K5WCN0_C643	Sto_all	Old	31.9005	＞10
A0A2K5WCN0_C78	Sto_all	Old	35.1433	＞10
A0A2K5WCZ1_C358	Sto_all	Old	41.5845	＞10
A0A2K5WD40_C170	Sto_all	Old	37.0541	＞10
A0A2K5WD40_C42	Sto_all	Old	31.6179	＞10
A0A2K5WD40_C59	Sto_all	Old	53.1746	＞10
A0A2K5WDD9_C156	Sto_all	Old	26.259	＞10
A0A2K5WDD9_C176	Sto_all	Old	36.7389	＞10
A0A2K5WDD9_C341	Sto_all	Old	40.8728	＞10
A0A2K5WDD9_C420	Sto_all	Old	37.9369	＞10
A0A2K5WDD9_C431	Sto_all	Old	37.9369	＞10
A0A2K5WDD9_C436	Sto_all	Old	29.907	＞10
A0A2K5WDD9_C489	Sto_all	Old	54.5062	＞10
A0A2K5WDG9_C314	Sto_all	Old	52.4225	＞10
A0A2K5WDK4_C296	Sto_all	Old	67.3427	＞10
A0A2K5WDN1_C26	Sto_all	Old	30.306	＞10
A0A2K5WDP9_C500	Sto_all	Old	24.9289	＞10
A0A2K5WDW1_C141	Sto_all	Old	42.0001	＞10
A0A2K5WDW1_C153	Sto_all	Old	48.9988	＞10
A0A2K5WDW1_C171	Sto_all	Old	36.9703	＞10
A0A2K5WE16_C1936	Sto_all	Old	36.0585	＞10
A0A2K5WE16_C2665	Sto_all	Old	43.8161	＞10
A0A2K5WE16_C431	Sto_all	Old	52.1268	＞10
A0A2K5WE47_C1147	Sto_all	Old	40.7586	＞10
A0A2K5WED8_C283	Sto_all	Old	26.5038	＞10
A0A2K5WEF1_C270	Sto_all	Old	41.2923	＞10
A0A2K5WEF1_C318	Sto_all	Old	30.3648	＞10
A0A2K5WEF1_C49	Sto_all	Old	37.314	＞10
A0A2K5WEV2_C115	Sto_all	Old	37.4934	＞10
A0A2K5WF01_C87	Sto_all	Old	84.585	＞10
A0A2K5WF61_C165	Sto_all	Old	26.3637	＞10
A0A2K5WF95_C138	Sto_all	Old	52.7403	＞10
A0A2K5WF95_C140	Sto_all	Old	52.7403	＞10
A0A2K5WFC2_C150	Sto_all	Old	29.6527	＞10
A0A2K5WFC2_C29	Sto_all	Old	48.5058	＞10
A0A2K5WFC2_C30	Sto_all	Old	48.5058	＞10
A0A2K5WFC2_C41	Sto_all	Old	42.9243	＞10
A0A2K5WFC2_C432	Sto_all	Old	33.483	＞10
A0A2K5WFC2_C490	Sto_all	Old	25.9676	＞10
A0A2K5WFC2_C557	Sto_all	Old	28.1252	＞10
A0A2K5WFD1_C120	Sto_all	Old	59.7092	＞10
A0A2K5WFD1_C161	Sto_all	Old	27.0437	＞10
A0A2K5WFD1_C222	Sto_all	Old	41.006	＞10
A0A2K5WFD1_C87	Sto_all	Old	42.7737	＞10
A0A2K5WFL1_C418	Sto_all	Old	29.9535	＞10
A0A2K5WFL2_C185	Sto_all	Old	32.4298	＞10
A0A2K5WFP0_C391	Sto_all	Old	72.1629	＞10
A0A2K5WFP0_C50	Sto_all	Old	69.9593	＞10
A0A2K5WFP0_C647	Sto_all	Old	73.6433	＞10
A0A2K5WG05_C193	Sto_all	Old	26.3465	＞10
A0A2K5WG05_C223	Sto_all	Old	38.2696	＞10
A0A2K5WG57_C265	Sto_all	Old	37.3503	＞10
A0A2K5WGA1_C1470	Sto_all	Old	71.6934	＞10
A0A2K5WGC3_C278	Sto_all	Old	58.8141	＞10
A0A2K5WGI1_C414	Sto_all	Old	40.7981	＞10
A0A2K5WGI1_C418	Sto_all	Old	40.7981	＞10
A0A2K5WGI1_C94	Sto_all	Old	45.258	＞10
A0A2K5WGL5_C178	Sto_all	Old	24.6294	＞10
A0A2K5WGL5_C285	Sto_all	Old	19.9909	＞10
A0A2K5WGL5_C367	Sto_all	Old	37.1549	＞10
A0A2K5WGL5_C42	Sto_all	Old	34.7195	＞10
A0A2K5WGL5_C8	Sto_all	Old	52.0091	＞10
A0A2K5WGQ5_C112	Sto_all	Old	82.0443	＞10
A0A2K5WH42_C193	Sto_all	Old	26.9513	＞10
A0A2K5WH61_C187	Sto_all	Old	32.6424	＞10
A0A2K5WHC3_C14	Sto_all	Old	6.74771	1-10
A0A2K5WHD1_C207	Sto_all	Old	32.2128	＞10
A0A2K5WHD1_C270	Sto_all	Old	27.3691	＞10
A0A2K5WHH8_C333	Sto_all	Old	72.7677	＞10
A0A2K5WHH8_C342	Sto_all	Old	72.7677	＞10
A0A2K5WHJ2_C29	Sto_all	Old	30.8904	＞10
A0A2K5WHW1_C18	Sto_all	Old	78.8507	＞10
A0A2K5WHW1_C496	Sto_all	Old	84.6955	＞10
A0A2K5WHW1_C498	Sto_all	Old	84.6955	＞10
A0A2K5WHW1_C503	Sto_all	Old	84.6955	＞10
A0A2K5WHW1_C556	Sto_all	Old	96.8944	＞10
A0A2K5WHW1_C558	Sto_all	Old	96.8944	＞10
A0A2K5WHW1_C561	Sto_all	Old	96.8944	＞10
A0A2K5WHW1_C573	Sto_all	Old	89.331	＞10
A0A2K5WHW1_C576	Sto_all	Old	89.331	＞10
A0A2K5WHW1_C579	Sto_all	Old	89.331	＞10
A0A2K5WHW1_C583	Sto_all	Old	89.331	＞10
A0A2K5WHW1_C589	Sto_all	Old	87.2767	＞10
A0A2K5WHW1_C592	Sto_all	Old	87.2767	＞10
A0A2K5WHW1_C634	Sto_all	Old	85.8513	＞10
A0A2K5WHW1_C7	Sto_all	Old	94.9847	＞10
A0A2K5WID2_C491	Sto_all	Old	61.284	＞10
A0A2K5WID2_C60	Sto_all	Old	41.8276	＞10
A0A2K5WID3_C194	Sto_all	Old	82.6555	＞10
A0A2K5WID3_C213	Sto_all	Old	73.6022	＞10
A0A2K5WID6_C1163	Sto_all	Old	74.4855	＞10
A0A2K5WID6_C121	Sto_all	Old	62.4742	＞10
A0A2K5WID6_C259	Sto_all	Old	60.9473	＞10
A0A2K5WID6_C97	Sto_all	Old	58.1829	＞10
A0A2K5WIY5_C313	Sto_all	Old	25.357	＞10
A0A2K5WIY5_C439	Sto_all	Old	21.7964	＞10
A0A2K5WIZ8_C40	Sto_all	Old	80.7974	＞10
A0A2K5WJA1_C423	Sto_all	Old	58.7451	＞10
A0A2K5WJA1_C427	Sto_all	Old	58.7451	＞10
A0A2K5WJA1_C428	Sto_all	Old	58.7451	＞10
A0A2K5WJA1_C442	Sto_all	Old	77.2575	＞10
A0A2K5WJA6_C1486	Sto_all	Old	43.8666	＞10
A0A2K5WJD0_C1089	Sto_all	Old	42.2654	＞10
A0A2K5WJD0_C1914	Sto_all	Old	46.0486	＞10
A0A2K5WJD0_C289	Sto_all	Old	50.4056	＞10
A0A2K5WJD0_C735	Sto_all	Old	42.2921	＞10
A0A2K5WJD0_C958	Sto_all	Old	73.853	＞10
A0A2K5WJD8_C98	Sto_all	Old	30.986	＞10
A0A2K5WJE2_C182	Sto_all	Old	64.6405	＞10
A0A2K5WJV6_C190	Sto_all	Old	78.8826	＞10
A0A2K5WJV7_C242	Sto_all	Old	34.7509	＞10
A0A2K5WJV7_C617	Sto_all	Old	73.1765	＞10
A0A2K5WK12_C162	Sto_all	Old	26.296	＞10
A0A2K5WK22_C400	Sto_all	Old	32.3519	＞10
A0A2K5WK22_C539	Sto_all	Old	22.3617	＞10
A0A2K5WK68_C25	Sto_all	Old	19.9002	＞10
A0A2K5WK68_C345	Sto_all	Old	26.971	＞10
A0A2K5WK68_C41	Sto_all	Old	31.5137	＞10
A0A2K5WKE1_C100	Sto_all	Old	64.1487	＞10
A0A2K5WKE6_C209	Sto_all	Old	39.1868	＞10
A0A2K5WKG1_C105	Sto_all	Old	61.3396	＞10
A0A2K5WKG1_C127	Sto_all	Old	8.92132	1-10
A0A2K5WKG1_C140	Sto_all	Old	45.6647	＞10
A0A2K5WKG1_C155	Sto_all	Old	23.5788	＞10
A0A2K5WKG1_C158	Sto_all	Old	23.5788	＞10
A0A2K5WKG1_C171	Sto_all	Old	41.2303	＞10
A0A2K5WKG1_C172	Sto_all	Old	41.2303	＞10
A0A2K5WKG1_C245	Sto_all	Old	25.9161	＞10
A0A2K5WKG1_C62	Sto_all	Old	30.1246	＞10
A0A2K5WKI0_C29	Sto_all	Old	21.5278	＞10
A0A2K5WKJ7_C154	Sto_all	Old	30.7904	＞10
A0A2K5WKJ7_C178	Sto_all	Old	30.8894	＞10
A0A2K5WKK3_C1566	Sto_all	Old	73.4152	＞10
A0A2K5WKW8_C262	Sto_all	Old	36.8499	＞10
A0A2K5WL28_C27	Sto_all	Old	49.9548	＞10
A0A2K5WL28_C53	Sto_all	Old	46.7959	＞10
A0A2K5WL72_C157	Sto_all	Old	28.8732	＞10
A0A2K5WL72_C173	Sto_all	Old	25.5832	＞10
A0A2K5WL72_C191	Sto_all	Old	61.757	＞10
A0A2K5WL72_C33	Sto_all	Old	55.2449	＞10
A0A2K5WL87_C241	Sto_all	Old	59.9452	＞10
A0A2K5WL87_C412	Sto_all	Old	62.2083	＞10
A0A2K5WLB0_C108	Sto_all	Old	34.8335	＞10
A0A2K5WLB0_C12	Sto_all	Old	34.0911	＞10
A0A2K5WLF3_C208	Sto_all	Old	54.1237	＞10
A0A2K5WLW5_C17	Sto_all	Old	84.8071	＞10
A0A2K5WLW5_C507	Sto_all	Old	88.7065	＞10
A0A2K5WLW5_C513	Sto_all	Old	88.7065	＞10
A0A2K5WLW5_C762	Sto_all	Old	93.3451	＞10
A0A2K5WMF8_C129	Sto_all	Old	19.9402	＞10
A0A2K5WMF8_C73	Sto_all	Old	52.2835	＞10
A0A2K5WMQ0_C139	Sto_all	Old	35.7469	＞10
A0A2K5WMQ0_C219	Sto_all	Old	36.5893	＞10
A0A2K5WMQ0_C271	Sto_all	Old	37.6063	＞10
A0A2K5WMQ4_C153	Sto_all	Old	83.3804	＞10
A0A2K5WMT1_C241	Sto_all	Old	72.7135	＞10
A0A2K5WMV4_C159	Sto_all	Old	70.1413	＞10
A0A2K5WMV4_C389	Sto_all	Old	77.0129	＞10
A0A2K5WMV4_C457	Sto_all	Old	67.7241	＞10
A0A2K5WMV4_C508	Sto_all	Old	76.0999	＞10
A0A2K5WNA6_C1024	Sto_all	Old	20.2658	＞10
A0A2K5WNA6_C1025	Sto_all	Old	20.2658	＞10
A0A2K5WNA6_C518	Sto_all	Old	64.4271	＞10
A0A2K5WNA6_C930	Sto_all	Old	29.4292	＞10
A0A2K5WNA6_C98	Sto_all	Old	32.116	＞10
A0A2K5WND2_C378	Sto_all	Old	28.1164	＞10
A0A2K5WND2_C387	Sto_all	Old	23.0088	＞10
A0A2K5WND2_C407	Sto_all	Old	24.1715	＞10
A0A2K5WND2_C501	Sto_all	Old	32.3128	＞10
A0A2K5WND2_C631	Sto_all	Old	13.5587	＞10
A0A2K5WNN1_C17	Sto_all	Old	27.6459	＞10
A0A2K5WNN1_C428	Sto_all	Old	93.9425	＞10
A0A2K5WNN1_C457	Sto_all	Old	11.7272	＞10
A0A2K5WNS4_C60	Sto_all	Old	75.6348	＞10
A0A2K5WNT8_C18	Sto_all	Old	28.4172	＞10
A0A2K5WNX6_C198	Sto_all	Old	74.9496	＞10
A0A2K5WNX6_C199	Sto_all	Old	74.9496	＞10
A0A2K5WNX6_C430	Sto_all	Old	85.2122	＞10
A0A2K5WNX6_C95	Sto_all	Old	66.7138	＞10
A0A2K5WP22_C19	Sto_all	Old	23.0328	＞10
A0A2K5WP22_C43	Sto_all	Old	37.055	＞10
A0A2K5WP22_C45	Sto_all	Old	37.055	＞10
A0A2K5WP36_C146	Sto_all	Old	28.8337	＞10
A0A2K5WP36_C479	Sto_all	Old	16.2468	＞10
A0A2K5WP59_C100	Sto_all	Old	32.3286	＞10
A0A2K5WP59_C189	Sto_all	Old	20.0804	＞10
A0A2K5WP59_C234	Sto_all	Old	30.4185	＞10
A0A2K5WP59_C35	Sto_all	Old	40.4609	＞10
A0A2K5WPC4_C95	Sto_all	Old	77.416	＞10
A0A2K5WPR8_C21	Sto_all	Old	27.9728	＞10
A0A2K5WPZ6_C132	Sto_all	Old	19.5803	＞10
A0A2K5WPZ6_C156	Sto_all	Old	26.0728	＞10
A0A2K5WPZ6_C214	Sto_all	Old	42.3841	＞10
A0A2K5WQ22_C477	Sto_all	Old	68.9979	＞10
A0A2K5WQ28_C86	Sto_all	Old	70.2516	＞10
A0A2K5WQ55_C171	Sto_all	Old	81.4172	＞10
A0A2K5WQ55_C223	Sto_all	Old	85.1426	＞10
A0A2K5WQ55_C283	Sto_all	Old	74.4119	＞10
A0A2K5WQ55_C300	Sto_all	Old	84.2151	＞10
A0A2K5WQ55_C74	Sto_all	Old	29.7074	＞10
A0A2K5WQ88_C184	Sto_all	Old	41.8372	＞10
A0A2K5WQD8_C156	Sto_all	Old	72.5732	＞10
A0A2K5WQD8_C169	Sto_all	Old	77.1004	＞10
A0A2K5WQD8_C190	Sto_all	Old	75.5525	＞10
A0A2K5WQD8_C32	Sto_all	Old	89.208	＞10
A0A2K5WQD8_C48	Sto_all	Old	72.7536	＞10
A0A2K5WQK5_C206	Sto_all	Old	45.9802	＞10
A0A2K5WQK5_C834	Sto_all	Old	25.0055	＞10
A0A2K5WQK5_C971	Sto_all	Old	43.882	＞10
A0A2K5WQU4_C36	Sto_all	Old	34.0132	＞10
A0A2K5WQU5_C40	Sto_all	Old	52.011	＞10
A0A2K5WQU5_C42	Sto_all	Old	52.011	＞10
A0A2K5WQU5_C92	Sto_all	Old	50.4436	＞10
A0A2K5WQU7_C126	Sto_all	Old	68.9565	＞10
A0A2K5WQU7_C247	Sto_all	Old	37.2352	＞10
A0A2K5WQU7_C322	Sto_all	Old	26.1054	＞10
A0A2K5WQU7_C374	Sto_all	Old	34.8368	＞10
A0A2K5WQU7_C385	Sto_all	Old	40.7422	＞10
A0A2K5WQU7_C438	Sto_all	Old	29.6051	＞10
A0A2K5WR12_C132	Sto_all	Old	23.5884	＞10
A0A2K5WR12_C99	Sto_all	Old	38.9536	＞10
A0A2K5WR99_C588	Sto_all	Old	60.1027	＞10
A0A2K5WRJ1_C476	Sto_all	Old	23.8385	＞10
A0A2K5WRJ1_C661	Sto_all	Old	23.2652	＞10
A0A2K5WRL2_C165	Sto_all	Old	27.2772	＞10
A0A2K5WRL2_C318	Sto_all	Old	47.0695	＞10
A0A2K5WRL2_C446	Sto_all	Old	30.2364	＞10
A0A2K5WRL2_C585	Sto_all	Old	33.087	＞10
A0A2K5WRQ0_C235	Sto_all	Old	16.9012	＞10
A0A2K5WRX3_C214	Sto_all	Old	21.5345	＞10
A0A2K5WRZ2_C427	Sto_all	Old	22.197	＞10
A0A2K5WRZ2_C574	Sto_all	Old	19.1562	＞10
A0A2K5WS23_C90	Sto_all	Old	24.8144	＞10
A0A2K5WS38_C311	Sto_all	Old	32.7315	＞10
A0A2K5WS38_C451	Sto_all	Old	46.9718	＞10
A0A2K5WS38_C456	Sto_all	Old	46.9718	＞10
A0A2K5WS38_C467	Sto_all	Old	37.5759	＞10
A0A2K5WS38_C470	Sto_all	Old	37.5759	＞10
A0A2K5WSD2_C99	Sto_all	Old	28.3916	＞10
A0A2K5WSP3_C31	Sto_all	Old	42.1668	＞10
A0A2K5WTL0_C459	Sto_all	Old	85.6615	＞10
A0A2K5WTL0_C49	Sto_all	Old	78.661	＞10
A0A2K5WTQ7_C103	Sto_all	Old	23.5401	＞10
A0A2K5WTQ7_C118	Sto_all	Old	58.1168	＞10
A0A2K5WU32_C404	Sto_all	Old	30.1535	＞10
A0A2K5WU84_C126	Sto_all	Old	35.467	＞10
A0A2K5WU84_C127	Sto_all	Old	39.5665	＞10
A0A2K5WU84_C187	Sto_all	Old	15.7323	＞10
A0A2K5WU84_C227	Sto_all	Old	28.9332	＞10
A0A2K5WU84_C247	Sto_all	Old	11.5309	＞10
A0A2K5WU84_C263	Sto_all	Old	25.8566	＞10
A0A2K5WU84_C89	Sto_all	Old	16.373	＞10
A0A2K5WUB5_C107	Sto_all	Old	76.5467	＞10
A0A2K5WUB5_C218	Sto_all	Old	81.7088	＞10
A0A2K5WUB5_C340	Sto_all	Old	82.3201	＞10
A0A2K5WUB5_C449	Sto_all	Old	63.3474	＞10
A0A2K5WUB5_C83	Sto_all	Old	79.8929	＞10
A0A2K5WV24_C205	Sto_all	Old	43.8425	＞10
A0A2K5WV60_C760	Sto_all	Old	60.983	＞10
A0A2K5WVA3_C100	Sto_all	Old	38.3822	＞10
A0A2K5WVA3_C146	Sto_all	Old	33.9275	＞10
A0A2K5WVB1_C38	Sto_all	Old	11.5568	＞10
A0A2K5WVB1_C99	Sto_all	Old	50.1425	＞10
A0A2K5WWI5_C323	Sto_all	Old	19.287	＞10
A0A2K5WWI5_C424	Sto_all	Old	19.9297	＞10
A0A2K5WWI5_C427	Sto_all	Old	20.3982	＞10
A0A2K5WWI5_C435	Sto_all	Old	20.3982	＞10
A0A2K5WWI5_C438	Sto_all	Old	20.3982	＞10
A0A2K5WWI5_C483	Sto_all	Old	32.3958	＞10
A0A2K5WWI5_C525	Sto_all	Old	48.2107	＞10
A0A2K5WWI5_C555	Sto_all	Old	44.7952	＞10
A0A2K5WWP8_C313	Sto_all	Old	29.0139	＞10
A0A2K5WWP8_C342	Sto_all	Old	25.6705	＞10
A0A2K5WWP8_C350	Sto_all	Old	34.915	＞10
A0A2K5WWP8_C43	Sto_all	Old	19.872	＞10
A0A2K5WWW3_C255	Sto_all	Old	20.4347	＞10
A0A2K5WWY0_C101	Sto_all	Old	59.5346	＞10
A0A2K5WWY0_C238	Sto_all	Old	34.2225	＞10
A0A2K5WWY0_C241	Sto_all	Old	34.2225	＞10
A0A2K5WWY0_C264	Sto_all	Old	37.6594	＞10
A0A2K5WWY0_C267	Sto_all	Old	37.6594	＞10
A0A2K5WWY0_C285	Sto_all	Old	45.7862	＞10
A0A2K5WWY0_C288	Sto_all	Old	45.7862	＞10
A0A2K5WWY0_C297	Sto_all	Old	42.9247	＞10
A0A2K5WWY0_C300	Sto_all	Old	42.9247	＞10
A0A2K5WWY0_C403	Sto_all	Old	41.9514	＞10
A0A2K5WWY0_C440	Sto_all	Old	42.3496	＞10
A0A2K5WWY0_C443	Sto_all	Old	42.3496	＞10
A0A2K5WWY0_C461	Sto_all	Old	19.5866	＞10
A0A2K5WWY0_C464	Sto_all	Old	19.5866	＞10
A0A2K5WX08_C81	Sto_all	Old	81.5813	＞10
A0A2K5WX66_C224	Sto_all	Old	26.0465	＞10
A0A2K5WX66_C361	Sto_all	Old	37.4848	＞10
A0A2K5WXC3_C103	Sto_all	Old	18.0112	＞10
A0A2K5WXC6_C71	Sto_all	Old	10.0386	＞10
A0A2K5WXC6_C72	Sto_all	Old	10.0386	＞10
A0A2K5WXR7_C293	Sto_all	Old	54.889	＞10
A0A2K5WXR7_C380	Sto_all	Old	21.5568	＞10
A0A2K5WXR7_C72	Sto_all	Old	39.0288	＞10
[truncated: 31,248 more rows]

## Sheet: Table 3c_SSG_SOH_SNO_ratio
Related to Fig. 3b
ID	Gene_site	Median of SSG/Sto		ID	Gene_site	Median of SOH/Sto		ID	Gene_site	Median of SNO/Sto
A0A2K5U4Q3_C27	SYNM_C27	0.831973		A0A7N9CY12_C95	#N/A	0.552331		G7PBA1_C1007	FBN1_C1007	0.000247268
A0A7N9CJM2_C32	#N/A	0.788116		A0A7N9D1I8_C261	#N/A	0.460323		A0A2K5US37_C3183	HSPG2_C3183	0.00025598
A0A7N9CHV3_C406	GBP6_C406	0.769026		A0A7N9C7Y4_C314	SERPINB6_C314	0.447731		A0A7N9IGH3_C390	EEF1A1_C390	0.000291565
A0A2K5W4U2_C35	MKI67_C35	0.740376		G7NZU5_C447	TKT_C447	0.3754		G7PYU9_C720	C3_C720	0.000296763
A0A2K5U131_C21	NPM1_C21	0.715453		G7PZT7_C138	GCSH_C138	0.357757		G7P5L7_C511	ALB_C511	0.000392557
A0A2K5TPG9_C101	#N/A	0.697597		G7P597_C280	WDR1_C280	0.344536		A0A2K5UXZ0_C615	TF_C615	0.000414871
G7NX90_C94	ITLN1_C94	0.685664		A0A2K5USY9_C268	COPB2_C268	0.341292		G7P5L7_C289	ALB_C289	0.000426616
G8F400_C329	LRG1_C329	0.670909		A0A7N9CUR6_C547	SF3B3_C547	0.328038		A0A2K5WHW1_C634	ITGB1_C634	0.000439467
Q8HXQ9_C142	NDUFV1_C142	0.670168		A0A7N9DC79_C232	G6PD_C232	0.322687		G7P5L7_C591	ALB_C591	0.000468594
A0A7N9CBL4_C102	#N/A	0.659793		A0A2K5VBY5_C1645	FLNA_C1645	0.311084		A0A7N9CCZ4_C740	PLCG2_C740	0.000477393
G8F5X0_C218	IRF3_C218	0.659372		A0A2K5TYI9_C967	FLNC_C967	0.303343		G7PJR5_C278	A2M_C278	0.00051313
Q25N99_C23	GLRX_C23	0.649064		A0A2K5U131_C21	NPM1_C21	0.299247		G7PYU9_C1158	C3_C1158	0.000533585
Q25N99_C26	GLRX_C26	0.649064		A0A2K5UG07_C233	#N/A	0.296337		G7P5L7_C148	ALB_C148	0.000547878
G7NUG6_C3	S100A4_C3	0.609767		A0A2K5WP22_C19	SNRPB_C19	0.294279		G7PBA1_C2488	FBN1_C2488	0.000551783
G8F403_C307	TXNDC5_C307	0.595107		A0A2K5VTB3_C528	DPYSL3_C528	0.279307		A0A2K5WQD8_C32	CMA1_C32	0.000576719
G8F403_C310	TXNDC5_C310	0.595107		A0A7N9CWH3_C1876	FLNB_C1876	0.275974		A0A2K5TP51_C140	#N/A	0.000599574
G7NUH1_C55	S100A13_C55	0.5944		A0A2K5UG07_C243	#N/A	0.263836		G7PBA1_C844	FBN1_C844	0.000617444
A0A7N9CCH8_C156	SERPINH1_C156	0.590669		A0A2K5VTN4_C529	RTKN_C529	0.262874		Q4R4R3_C328	LUM_C328	0.000634907
G7NXF1_C1068	TPR_C1068	0.582464		G7PDE9_C3122	ANK3_C3122	0.254602		G7PBA1_C852	FBN1_C852	0.00063993
A0A2K5X0D4_C186	#N/A	0.580847		A0A2K5ULD9_C396	CKMT1A_C396	0.254214		G7PNP3_C99	CD151_C99	0.000672062
A0A2K5UDT6_C44	#N/A	0.577423		Q60HG6_C448	CTSC_C448	0.253326		G8F3W4_C574	HSPA1A_C574	0.000729217
A0A7N9CGH2_C235	COPB1_C235	0.553132		A0A2K5UT88_C154	TPM1_C154	0.253287		A0A7N9IAK8_C57	#N/A	0.000731931
A0A805RHG6_C133	GLO1_C133	0.551954		Q4R3G2_C311	SERPINB6_C311	0.244238		G7PH56_C140	APMAP_C140	0.000739417
A0A2K5X5I9_C259	#N/A	0.549746		A0A7N9CWH3_C1158	FLNB_C1158	0.242103		A0A2K5UXZ0_C350	TF_C350	0.000754062
A0A2K5US37_C1141	HSPG2_C1141	0.537533		G7PJY3_C76	ARHGDIB_C76	0.239765		A0A2K5UXZ0_C358	TF_C358	0.000754062
A0A2K5TJ67_C83	GSTZ1_C83	0.536219		A0A2K5UJ28_C467	ALDH2_C467	0.239114		G8F4W8_C190	IGHA2_C190	0.000765216
G7PRF3_C315	SPTAN1_C315	0.526902		I7GK41_C190	TPM1_C190	0.234204		G7P5L7_C192	ALB_C192	0.000768792
G7PJR5_C1467	A2M_C1467	0.526012		A0A2K5TYI9_C953	FLNC_C953	0.233745		G7P5L7_C193	ALB_C193	0.000768792
A0A2K5TU21_C156	#N/A	0.524413		G7Q3M3_C111	H3_C111	0.233222		A0A2K5UXZ0_C374	TF_C374	0.000770392
A0A2K5WS23_C90	#N/A	0.523574		A0A7N9DD47_C1833	FLNB_C1833	0.228048		A0A7N9IB48_C198	FGB_C198	0.000786896
G7NYC7_C42	PARP14_C42	0.523126		A0A7N9D8G5_C291	DLAT_C291	0.215798		A0A7N9IB48_C202	FGB_C202	0.000786896
G7P026_C96	RBP1_C96	0.522025		A0A7N9D281_C603	NEXN_C603	0.214943		G7P5L7_C472	ALB_C472	0.000797342
G7P161_C69	YWHAG_C69	0.519555		I7GH92_C103	FTH1_C103	0.213542		G7PNV3_C259	MUC2_C259	0.000835215
G7NUG4_C3	S100A6_C3	0.510277		A0A2K5W607_C260	ANO6_C260	0.212593		G7PNV3_C264	MUC2_C264	0.000835215
A0A7N9D560_C10	WARS1_C10	0.510071		G7PY56_C699	GYS1_C699	0.206173		A0A2K5U5M5_C109	CHL1_C109	0.000851349
A0A2K5TU71_C188	#N/A	0.504895		G7P161_C69	YWHAG_C69	0.204387		A0A7N9C893_C43	#N/A	0.000868945
A0A2K5VC31_C478	FLNA_C478	0.502038		G7PMB2_C15	MDH1_C15	0.200696		A0A7N9CJM2_C219	#N/A	0.000878464
A0A2K5VC31_C483	FLNA_C483	0.502038		G7PJ53_C131	MLEC_C131	0.198622		A0A2K5WMU9_C110	PIGR_C110	0.000879036
A0A2K5W637_C410	HSP90AA1_C410	0.500365		A0A2K5TYY7_C70	#N/A	0.196337		A0A7N9CQQ8_C127	#N/A	0.000895563
A0A2K5W527_C797	#N/A	0.494858		A0A2K5VTB3_C362	DPYSL3_C362	0.194176		A0A2K5TXG3_C1773	TNC_C1773	0.000910006
G7PT41_C17	G7PT41_C17	0.493798		A0A7N9CDW6_C288	UGDH_C288	0.19114		A0A7N9IAK8_C164	#N/A	0.000912125
A0A2K5WYT5_C552	LETM1_C552	0.492854		A0A7N9CBA9_C545	STT3A_C545	0.188152		A0A7N9IB48_C194	FGB_C194	0.000937941
A0A7N9DF06_C869	HKDC1_C869	0.492842		A0A2K5VBY5_C1165	FLNA_C1165	0.188031		G7PHW8_C190	ITGA5_C190	0.000952495
A0A7N9CZK7_C1081	NID1_C1081	0.489163		A0A2K5X4E5_C133	SNRNP200_C133	0.183027		G7PH10_C22	DSTN_C22	0.000958163
A0A2K5VFH5_C623	ZMYND8_C623	0.486742		I7GLA0_C111	I7GLA0_C111	0.182185		G7P5M3_C302	GC_C302	0.000968503
A0A7N9DA41_C560	MVP_C560	0.486462		A0A2K5TZ25_C95	AOC2_C95	0.176426		A0A2K5VV91_C162	REG1A_C162	0.000969183
Q4R4T5_C412	HSP90AB1_C412	0.475157		A0A2K5VL83_C212	CD36_C212	0.176344		A0A2K5UXZ0_C656	TF_C656	0.00100325
A0A2K5TZH9_C413	#N/A	0.471984		I7GJT1_C156	CAV1_C156	0.17595		G7P5L7_C313	ALB_C313	0.0010172
G7PME1_C110	ANXA4_C110	0.470376		A0A2K5WNX6_C95	AOC2_C95	0.175887		A0A2K5VFV1_C1228	#N/A	0.0010244
G7PDY3_C939	SMC3_C939	0.470305		Q4R509_C65	#N/A	0.173716		A0A2K5V0H7_C179	FN1_C179	0.00103567
A0A7N9D0D4_C112	#N/A	0.467578		A0A2K5TSG1_C288	#N/A	0.17294		A0A2K5UBX7_C988	MYH9_C988	0.00103873
A0A2K5UBX7_C1437	MYH9_C1437	0.467224		G8F5W5_C54	SPTLC2_C54	0.17156		A0A7N9CZK7_C935	NID1_C935	0.00105616
G7P9H1_C927	UNC45A_C927	0.465529		A0A2K5TXJ1_C190	TPM2_C190	0.171073		G7P6F9_C161	FGG_C161	0.00105651
G7PBL1_C133	ANXA2_C133	0.464858		G7NZN8_C398	CPA3_C398	0.170797		G7P6F9_C165	FGG_C165	0.00105651
I7GH65_C154	UQCRC1_C154	0.464579		G7PGI9_C63	EIF6_C63	0.170128		G7PBA1_C1347	FBN1_C1347	0.00111169
G7PRF3_C956	SPTAN1_C956	0.461344		A0A2K5W527_C797	#N/A	0.169127		G7PBA1_C1349	FBN1_C1349	0.00111169
A0A2K5VBC6_C348	CCT2_C348	0.458552		A0A2K5WYP0_C82	GBP3_C82	0.168922		A0A2K5US37_C852	HSPG2_C852	0.00111341
A0A2K5WMQ4_C153	#N/A	0.458218		Q4R7B4_C92	FHL1_C92	0.168865		A0A2K5US37_C855	HSPG2_C855	0.00111341
A0A2K5WKG1_C105	PPP1CC_C105	0.458137		A0A2K5USS5_C190	#N/A	0.167659		A0A2K5WHW1_C18	ITGB1_C18	0.00111841
A0A2K5W411_C242	TXNDC5_C242	0.455682		A0A2K5VBY5_C2094	FLNA_C2094	0.166591		A0A2K5WQ55_C223	ERP44_C223	0.00114507
A0A2K5W411_C245	TXNDC5_C245	0.455682		A0A2K5UCG1_C385	GLB1_C385	0.164411		G7PRI6_C56	NDUFA8_C56	0.00114793
A0A7N9IH35_C258	#N/A	0.454383		A0A2K5VC31_C1165	FLNA_C1165	0.164271		A0A2K5W249_C845	LAMC1_C845	0.00116858
A0A2K5TM01_C84	HINT1_C84	0.453384		A0A2K5V701_C39	#N/A	0.164132		A0A7N9CJM2_C114	#N/A	0.00116978
G7PBQ6_C314	INF2_C314	0.449802		A0A2K5X487_C133	TKT_C133	0.162679		G7NXY9_C582	TF_C582	0.00119157
A0A2K5WXU0_C129	#N/A	0.445608		A0A2K5TVE6_C47	#N/A	0.161634		A0A2K5TP51_C65	#N/A	0.00119385
A0A7N9C8U4_C395	SRSF11_C395	0.445405		A0A2K5WAT5_C183	SPTBN1_C183	0.16083		A0A2K5W531_C259	#N/A	0.0011941
G7P661_C128	SYNPO2_C128	0.439485		A0A2K5X6B2_C22	DKFZp781E0833_C22	0.160033		I7GMV6_C180	NT5C3_C180	0.00119424
G7NTH2_C163	PSMB2_C163	0.438646		Q71JG6_C73	HLA-DOB_C73	0.156766		G7NX47_C514	ATP1A1_C514	0.00119592
A0A2K5VHF4_C525	USP47_C525	0.438485		Q4R963_C40	CCT3_C40	0.155873		G7PUI6_C20	CA4_C20	0.0012134
A0A7N9D3Y7_C156	#N/A	0.438429		I7GKJ1_C154	TPM3_C154	0.154607		A0A2K5US37_C1791	HSPG2_C1791	0.00123457
A0A2K5U8H0_C242	MAP3K20_C242	0.435308		A0A2K5TS34_C173	SKIC8_C173	0.154307		A0A2K5TY15_C247	HP_C247	0.00124395
A0A7N9D6U6_C22	#N/A	0.435246		A0A2K5VT95_C471	DPYSL3_C471	0.153813		G7NX90_C251	ITLN1_C251	0.00124763
A9X4N6_C73	HLA-DRB1_C73	0.43442		A0A2K5WSL2_C74	F11R_C74	0.153671		G7PQN9_C340	SPON1_C340	0.00126653
A0A2K5TMT9_C890	SMTN_C890	0.433346		A0A2K5WYD1_C491	SART3_C491	0.153233		G7NYL9_C105	HRG_C105	0.00128384
G7PXA8_C46	HSPB6_C46	0.431029		A0A7N9D1I8_C189	#N/A	0.152147		A0A2K5VCL7_C91	FBLN1_C91	0.00130019
G7PE77_C218	#N/A	0.429565		A0A2K5TRX9_C104	HDLBP_C104	0.148766		I3Y2R5_C118	#N/A	0.00130887
A0A7N9D7K8_C2512	#N/A	0.426547		A0A2K5W4U2_C35	MKI67_C35	0.148691		A0A7N9D558_C1327	#N/A	0.00131614
A0A2K5VJ89_C512	PDCD6IP_C512	0.422928		I7GJY3_C42	PITHD1_C42	0.148339		G7P5M3_C423	GC_C423	0.00132285
G7PU97_C37	ITGA3_C37	0.421302		G7PK48_C445	DNPEP_C445	0.145016		G7PSP9_C326	ASPN_C326	0.00133927
G7NTU2_C62	S100A10_C62	0.420166		G7Q2W9_C113	MSN_C113	0.143832		A0A2K5WUB5_C218	KNG1_C218	0.00134835
Q4R5L3_C174	GSTM1_C174	0.419638		A0A7N9CGH2_C390	COPB1_C390	0.143291		A0A2K5VDF9_C1350	CD163L1_C1350	0.00135228
A0A7N9CX52_C101	BCAS1_C101	0.419522		A0A2K5W6Q3_C142	#N/A	0.142655		G7PRZ9_C956	TLN1_C956	0.00135885
A0A7N9CE89_C217	RPE_C217	0.416042		A0A7N9CY12_C329	#N/A	0.142489		A0A2K5UPD8_C104	CNBP_C104	0.00137208
Q5ISS9_C85	YWHAQ_C85	0.412737		A0A2K5VKV1_C93	#N/A	0.141706		G7PRI6_C46	NDUFA8_C46	0.00137516
G7PJ20_C344	EEA1_C344	0.412626		I7GJT1_C143	CAV1_C143	0.141066		G7PBA1_C1080	FBN1_C1080	0.00137835
A0A2K5VLP7_C1459	IQGAP1_C1459	0.411504		A0A2K5TYI9_C827	FLNC_C827	0.140285		G7PYU9_C1458	C3_C1458	0.00138323
G7NYL9_C447	HRG_C447	0.410199		Q4R5Q6_C44	#N/A	0.139727		A0A2K5US37_C480	HSPG2_C480	0.00140254
A0A7N9CPE5_C244	PDIA3_C244	0.410104		Q8HXC4_C93	#N/A	0.13945		A0A7N9CZK7_C1081	NID1_C1081	0.00141538
A0A2K5UH34_C219	ETFDH_C219	0.409471		A0A2K5TK27_C751	EEF2_C751	0.138662		A0A2K5WAA5_C113	COL6A1_C113	0.00148013
A0A7N9CDZ5_C77	VAPB_C77	0.408133		Q4R5Q6_C145	#N/A	0.138376		A0A2K5VG88_C1260	#N/A	0.00148623
A0A2K5VHK9_C305	ANXA7_C305	0.407427		G7NZ35_C383	TBL1XR1_C383	0.136292		G7PBA1_C1170	FBN1_C1170	0.00148837
A0A7N9CMF7_C234	GNA13_C234	0.406555		A0A2K5TYI9_C890	FLNC_C890	0.136003		G7P5L7_C538	ALB_C538	0.00150208
A0A7N9D974_C344	WASHC4_C344	0.405228		G8F4B5_C62	SNRPD2_C62	0.135878		G7Q045_C255	TPSD1_C255	0.00151093
Q4R4H6_C17	Q4R4H6_C17	0.402058		A0A7N9D0C3_C74	#N/A	0.135624		A0A2K5V0H7_C87	FN1_C87	0.00152374
G7PBD8_C256	SERPINA1_C256	0.400407		G8F5U3_C111	HIST2H3A;_C111	0.134367		A0A2K5V0H7_C97	FN1_C97	0.00152374
A0A2K5U8F2_C298	COPS3_C298	0.399742		G7PBS9_C90	PRKDC_C90	0.132262		G7PRL7_C91	AMBP_C91	0.00153082
G7PJL5_C161	TIGAR_C161	0.398391		Q4R6H8_C115	#N/A	0.132149		A0A2K5VG88_C1431	#N/A	0.00154183
Q5IST5_C60	SORT1_C60	0.397571		A0A2K5UJ28_C381	ALDH2_C381	0.132144		A0A2K5VG88_C1432	#N/A	0.00154183
A0A7N9CUN9_C32	EXOC6B_C32	0.397209		A0A2K5X5P6_C128	C11orf54_C128	0.131999		G7PXK8_C1022	FCGBP_C1022	0.00155158
A0A7N9DA41_C503	MVP_C503	0.396317		Q4R5L2_C399	ENO1_C399	0.131596		G7PXK8_C1030	FCGBP_C1030	0.00155158
I7GI76_C313	USP14_C313	0.39552		A0A7N9DD47_C1158	FLNB_C1158	0.131142		G7Q1M2_C403	GLG1_C403	0.00155245
G7PNP7_C261	AP2A2_C261	0.394637		G7P4B7_C30	SERPINB9_C30	0.129752		G7Q1M2_C411	GLG1_C411	0.00155245
G8F403_C174	TXNDC5_C174	0.394034		A0A2K5VHK9_C263	ANXA7_C263	0.128832		A0A2K5US37_C2694	HSPG2_C2694	0.00155525
G8F403_C177	TXNDC5_C177	0.394034		Q4R5L2_C119	ENO1_C119	0.127944		G7Q1M2_C14	GLG1_C14	0.00155687
G7PJW7_C36	HEBP1_C36	0.39068		G7PCF6_C94	YWHAZ_C94	0.127375		A0A2K5UXZ0_C260	TF_C260	0.00155715
A0A7N9D622_C269	#N/A	0.390579		A0A7N9CLZ3_C50	ALDH1A1_C50	0.127343		A0A2K5TWI7_C552	ITGB4_C552	0.00155987
A0A2K5VNB9_C454	GOLGA2_C454	0.388719		A0A2K5VTB3_C505	DPYSL3_C505	0.126171		G7P7H5_C756	ITGA1_C756	0.00156056
A0A7N9CBX5_C251	FAM114A1_C251	0.383438		A0A2K5X5P6_C190	C11orf54_C190	0.125928		A0A7N9CQ19_C244	#N/A	0.0015766
G7Q0F5_C1058	PPL_C1058	0.382538		I7G836_C7	CAV2_C7	0.1247		A0A7N9CQ19_C249	#N/A	0.0015766
A0A2K5WLJ0_C111	#N/A	0.381889		G7P6W8_C758	SH3PXD2B_C758	0.124179		G7PBA1_C1428	FBN1_C1428	0.00159051
A0A2K5WLJ0_C116	#N/A	0.381889		G7PTZ8_C295	BLMH_C295	0.121388		G7PBA1_C1430	FBN1_C1430	0.00159051
A0A2K5WLJ0_C118	#N/A	0.381889		G7NUC8_C427	CAP2_C427	0.121334		A0A7N9CQQ8_C247	#N/A	0.00159304
A0A2K5U4W1_C27	SYNM_C27	0.380786		A0A2K5U205_C226	PDE5A_C226	0.120107		A0A2K5V840_C38	#N/A	0.00159538
G7PMB2_C206	MDH1_C206	0.380452		A0A2K5U2C6_C121	LIMS1_C121	0.119391		A0A2K5TY77_C739	LAMB1_C739	0.00159592
G8F3W4_C574	HSPA1A_C574	0.380118		A0A2K5UW59_C108	#N/A	0.118542		G7NZY3_C112	CDNF_C112	0.00160689
A0A2K5U1Q6_C176	#N/A	0.379195		A0A2K5TVY4_C55	#N/A	0.11805		A0A2K5US37_C934	HSPG2_C934	0.00160973
A0A2K5WA76_C147	TCP1_C147	0.378962		A0A2K5X4G9_C2818	LRP1_C2818	0.117997		A0A2K5US37_C1528	HSPG2_C1528	0.00161056
A0A2K5TTM3_C618	SEC31A_C618	0.377678		G7P4B7_C310	SERPINB9_C310	0.117918		Q4R4Z7_C119	SRSF7_C119	0.00162884
G7PIA8_C96	METTL7A_C96	0.377568		A0A7N9IGH3_C111	EEF1A1_C111	0.117701		G7PVQ5_C1436	COL4A1_C1436	0.0016464
A0A7N9CMV6_C86	#N/A	0.377267		A0A2K5VV91_C154	REG1A_C154	0.117597		G7PME6_C194	PCBP1_C194	0.00166586
A0A7N9IBP8_C34	#N/A	0.376965		A0A2K5WQI1_C77	CNDP2_C77	0.117305		G7PZJ4_C163	CALR_C163	0.00167329
G7Q2W9_C113	MSN_C113	0.37678		G7PW67_C11	ESD_C11	0.117109		G7PXK8_C437	FCGBP_C437	0.00168055
A0A2K5WXU0_C25	#N/A	0.376516		G7PY99_C376	HMHA1_C376	0.117076		G7Q394_C223	GLA_C223	0.00168764
A0A7N9CGH2_C143	COPB1_C143	0.373778		A0A2K5VTR1_C32	#N/A	0.116573		G7NXY9_C58	TF_C58	0.00169038
A0A2K5W527_C1268	#N/A	0.372772		Q71JJ1_C73	HLA-DOB_C73	0.115987		A0A2K5TY15_C288	HP_C288	0.00169238
A0A2K5WK24_C187	COL12A1_C187	0.372407		G8F5N0_C218	G8F5N0_C218	0.115819		G7PH52_C109	CST3_C109	0.00169499
G7Q0T8_C24	RABEP2_C24	0.372369		G7P4B7_C370	SERPINB9_C370	0.114845		A0A2K5WQD8_C169	CMA1_C169	0.00170433
A0A2K5TNW0_C181	HNRNPK_C181	0.372069		A0A2K5V701_C282	#N/A	0.112826		G7PBA1_C934	FBN1_C934	0.00170454
Q4R561_C17	ACTB_C17	0.37192		G7PQ86_C1166	NUP160_C1166	0.112823		G7PBA1_C936	FBN1_C936	0.00170454
A0A2K5WEJ1_C449	JMJD1B_C449	0.36809		Q4R7B4_C65	FHL1_C65	0.110554		A0A2K5US37_C1885	HSPG2_C1885	0.0017053
A0A2K5VBJ4_C135	#N/A	0.368059		A0A7N9CQ59_C199	#N/A	0.11005		A0A7N9CHP2_C382	ADAM10_C382	0.00172535
A0A7N9C7Y4_C314	SERPINB6_C314	0.365846		G7PRZ9_C1392	TLN1_C1392	0.109983		A0A2K5V0H7_C135	FN1_C135	0.00174813
A0A2K5TYI9_C1228	FLNC_C1228	0.364489		A0A7N9D035_C185	IDH3B_C185	0.109975		G7PBA1_C1525	FBN1_C1525	0.00174825
A0A7N9CIW5_C149	TTC4_C149	0.361907		A0A2K5TJX2_C2220	UBR4_C2220	0.109914		G7P0F7_C249	FKBP9_C249	0.00175632
A0A2K5UR98_C840	EDC4_C840	0.361745		G7NUC1_C107	PABPC4_C107	0.109782		A0A2K5TY15_C258	HP_C258	0.00176006
I7GJT1_C156	CAV1_C156	0.36087		G7P4B7_C98	SERPINB9_C98	0.109013		A0A2K5V7Q1_C28	VTN_C28	0.00176853
A0A7N9IDR6_C371	#N/A	0.359728		Q5ISS9_C85	YWHAQ_C85	0.108824		A0A7N9D558_C836	#N/A	0.00177316
A0A2K5WJD0_C1914	#N/A	0.359173		A0A7N9D3Y7_C156	#N/A	0.108757		A0A7N9D558_C839	#N/A	0.00177316
A0A2K5WAT5_C183	SPTBN1_C183	0.358837		G7PJW7_C36	HEBP1_C36	0.108427		A0A7N9D558_C841	#N/A	0.00177316
A0A7N9D3E9_C87	UBE2N_C87	0.358539		A0A2K5WGI1_C94	#N/A	0.108278		G7PH56_C149	APMAP_C149	0.00177474
G7P497_C1659	AFDN_C1659	0.358464		I7G889_C280	CAT_C280	0.107319		A0A2K5WQD8_C156	CMA1_C156	0.00178388
A0A7N9CZK7_C275	NID1_C275	0.35842		G7PNG8_C249	C11orf54_C249	0.106724		A0A2K5US37_C1666	HSPG2_C1666	0.00181509
I7G496_C237	HSPD1_C237	0.357145		Q5ISS5_C150	RPS5_C150	0.106549		A0A2K5WHW1_C7	ITGB1_C7	0.00182165
G7PW62_C101	LCP1_C101	0.356082		I7GH00_C423	PKM_C423	0.106474		G7P5M3_C315	GC_C315	0.00183003
A0A2K5W249_C178	LAMC1_C178	0.355928		A0A7N9CWH3_C2154	FLNB_C2154	0.105035		G7P5M3_C316	GC_C316	0.00183003
G7NYL0_C69	PLCD1_C69	0.355464		A0A2K5VJF3_C156	DNTTIP1_C156	0.104961		A0A2K5UXZ0_C246	TF_C246	0.00184348
A0A2K5U611_C5	PSME2_C5	0.354927		A0A2K5W309_C101	GPX4_C101	0.104254		B8Q222_C213	TPSAB1_C213	0.00185173
G7PY81_C283	AP2A1_C283	0.354842		A0A2K5W113_C69	#N/A	0.10359		B8Q222_C223	TPSAB1_C223	0.00185173
G7PZ79_C319	KEAP1_C319	0.354808		I7GHA6_C75	YWHAH_C75	0.102822		Q25P26_C77	#N/A	0.00186112
G7PSZ2_C207	MYO1C_C207	0.353781		G7PNG8_C38	C11orf54_C38	0.101237		G7PBA1_C1846	FBN1_C1846	0.00186981
A0A2K5VI41_C92	OSTF1_C92	0.353134		A0A2K5VI41_C92	OSTF1_C92	0.101106		G7P6F9_C179	FGG_C179	0.00187376
A0A2K5X2M3_C219	#N/A	0.35299		G7Q1F5_C82	PSMB10_C82	0.100963		G7PV75_C514	PRKCA_C514	0.00187829
G7Q3M3_C111	H3_C111	0.352851		G7Q1F5_C83	PSMB10_C83	0.100963		G8F4H7_C90	IFI30_C90	0.0019059
A0A2K5VEX6_C1423	#N/A	0.352622		A0A7N9D2Z9_C494	#N/A	0.100824		G8F4H7_C97	IFI30_C97	0.0019059
A0A2K5VDY7_C441	SRRT_C441	0.351491		G8F2E0_C287	COG2_C287	0.100279		A0A2K5UBN1_C23	IGKV3-20_C23	0.00190785
G7PYE1_C989	MYH14_C989	0.350589		G7PMB2_C92	MDH1_C92	0.0999961		G7PT41_C222	G7PT41_C222	0.0019288
A0A2K5UBX7_C988	MYH9_C988	0.350003		G7P1R5_C25	SEC61G_C25	0.0994697		G7PXK8_C426	FCGBP_C426	0.00193945
Q4R5N0_C65	PTGDS_C65	0.349738		G7P9A1_C408	FAH_C408	0.0994511		G7PXK8_C431	FCGBP_C431	0.00193945
F0UXD2_C111	HLA-DQB1_C111	0.348453		A0A2K5TRX9_C636	HDLBP_C636	0.0986398		A0A2K5WXS3_C108	#N/A	0.00194601
Q4R8Y3_C191	#N/A	0.347704		A0A2K5WKG1_C105	PPP1CC_C105	0.0977134		G7PXK8_C656	FCGBP_C656	0.00196538
A0A2K5W207_C146	PA2G4_C146	0.347245		A0A2K5TSS1_C283	PPP2R1A_C283	0.0972652		G7PM59_C110	EPCAM_C110	0.00196606
A0A2K5V0T8_C198	EIF3A_C198	0.346925		G7PK07_C604	RECQL_C604	0.0970095		G7P0U6_C711	COPG2_C711	0.00198561
G7Q179_C237	CIAPIN1_C237	0.346866		A0A2K5UYW3_C682	DSP_C682	0.0968608		G7PBA1_C747	FBN1_C747	0.00200316
G7PEK7_C199	ECHS1_C199	0.346843		A0A2K5VEA5_C531	EML4_C531	0.0965488		G7PBA1_C749	FBN1_C749	0.00200316
A0A2K5WNX6_C404	AOC2_C404	0.346663		A0A2K5WS38_C311	EWSR1_C311	0.0965171		G8F400_C329	LRG1_C329	0.00205551
G7Q1H7_C246	G7Q1H7_C246	0.346187		G7PGF6_C174	SRC_C174	0.0963488		G7PRI6_C36	NDUFA8_C36	0.0020679
Q60HG6_C448	CTSC_C448	0.3461		G7PGE8_C266	TGM2_C266	0.0962313		A0A2K5VEX6_C1571	#N/A	0.00206859
A0A2K5WFR3_C1029	#N/A	0.345859		A0A2K5UGB0_C35	#N/A	0.0961921		A0A2K5UFJ2_C833	#N/A	0.00208107
G7PRZ9_C1953	TLN1_C1953	0.344958		A0A2K5TYI9_C600	FLNC_C600	0.0961073		G7PXK8_C1316	FCGBP_C1316	0.00210019
G7P8S4_C979	LARP1_C979	0.344867		A0A2K5UVV5_C350	PGK1_C350	0.0958738		G7PBA1_C1096	FBN1_C1096	0.00210038
G7P6W8_C758	SH3PXD2B_C758	0.344393		A0A2K5UVV5_C362	PGK1_C362	0.0958738		G7PSP7_C255	OGN_C255	0.00210541
A0A2K5WMV4_C228	PCOLCE_C228	0.344318		A0A2K5UVV5_C363	PGK1_C363	0.0958738		I7GK56_C5	SELENBP1_C5	0.00211524
G7PI04_C242	CPM_C242	0.344013		A0A7N9D3Y7_C182	#N/A	0.0957522		I7GK56_C8	SELENBP1_C8	0.00211524
A0A2K5V212_C1392	IQGAP2_C1392	0.34379		I7GI76_C313	USP14_C313	0.0956886		A0A2K5TY77_C671	LAMB1_C671	0.00213083
Q60HD6_C136	PMM2_C136	0.342097		G7PRW5_C179	ALDH1B1_C179	0.0955964		A0A2K5WQ55_C171	ERP44_C171	0.00214431
G7PDK5_C1392	MYOF_C1392	0.341084		A0A2K5WPZ6_C132	#N/A	0.0955644		Q4R5D2_C54	DCN_C54	0.00216046
G7PK07_C604	RECQL_C604	0.340988		G7PME6_C293	PCBP1_C293	0.0951408		A0A7N9CID1_C65	TGFBI_C65	0.00218776
A0A2K5VLU3_C183	#N/A	0.340437		I7GEN1_C6	RAC1_C6	0.0950907		A0A2K5WMU9_C544	PIGR_C544	0.00218904
A0A2K5VRT9_C245	CASP7_C245	0.340349		A0A2K5V773_C574	AP3D1_C574	0.0947479		A0A7N9CZK7_C528	NID1_C528	0.00219082
A0A2K5V6Z8_C101	#N/A	0.339963		A0A2K5UKB3_C38	PLAC9_C38	0.0945555		A0A2K5V0H7_C446	FN1_C446	0.00219431
A0A2K5WWJ9_C122	PACSIN2_C122	0.339652		G7Q2J5_C306	MAOB_C306	0.094451		A0A7N9D3S9_C192	ATP1B1_C192	0.0022041
G7PRL7_C53	AMBP_C53	0.338975		I7GKY5_C40	CCT3_C40	0.093867		A0A2K5UXZ0_C67	TF_C67	0.0022128
A0A7N9DAY0_C764	PFAS_C764	0.337834		A0A7N9CHY4_C233	GBP3_C233	0.0925635		A0A2K5UWT3_C309	DTNA_C309	0.00221476
A0A2K5WNS4_C60	PLIN3_C60	0.33685		A0A2K5X2E2_C74	USP7_C74	0.0919777		A0A2K5TP51_C52	#N/A	0.00222644
A0A2K5UGB0_C35	#N/A	0.334748		G7PBE4_C286	SERPINA3_C286	0.091953		G7PYU9_C1358	C3_C1358	0.00224213
A0A2K5VBX4_C510	#N/A	0.334673		A0A7N9D2Z9_C200	#N/A	0.0907632		A0A2K5WNN1_C428	HSPA8_C428	0.00224326
G7NWX0_C327	TINAGL1_C327	0.334466		G7P729_C45	SQSTM1_C45	0.0907141		A0A2K5TQ52_C1269	MYLK_C1269	0.00226291
G7P203_C220	GIMAP4_C220	0.334367		A0A2K5TZ68_C4371	RNF213_C4371	0.0902424		G7NWI7_C1218	CFH_C1218	0.00228553
G7PD43_C117	EPPK1_C117	0.333552		G7PMB2_C109	MDH1_C109	0.090222		A0A2K5VDK0_C128	CTSG_C128	0.00229725
A0A2K5U4W1_C59	SYNM_C59	0.333048		A0A2K5UAU4_C61	MDK_C61	0.0899431		G7P5L5_C86	AFM_C86	0.00230227
I7GHU8_C101	PRDX5_C101	0.332825		A0A2K5UTH4_C266	GDI2_C266	0.089651		G7PHW8_C716	ITGA5_C716	0.00230546
G7Q032_C160	STUB1_C160	0.332323		A0A2K5VY34_C89	#N/A	0.0896237		G7PI18_C194	TSPAN8_C194	0.00233074
G7P829_C151	TICAM2_C151	0.332043		A0A7N9CA96_C355	NPLOC4_C355	0.0896084		G7PBA1_C344	FBN1_C344	0.00233895
G7P026_C83	RBP1_C83	0.33199		Q4R7I1_C293	DNAJC11_C293	0.0895701		G7NUQ0_C279	PIGR_C279	0.00233945
A0A2K5WXS3_C108	#N/A	0.330771		I7GH92_C131	FTH1_C131	0.0894079		A0A2K5W249_C412	LAMC1_C412	0.00237888
A0A2K5WID6_C97	SYNPO2_C97	0.330467		A0A7N9CLZ3_C126	ALDH1A1_C126	0.0893874		A0A2K5W249_C414	LAMC1_C414	0.00237888
A0A2K5VZ62_C154	ANO10_C154	0.330336		A0A2K5W0T2_C72	#N/A	0.0891027		G7PGH0_C109	MYL9_C109	0.00240322
A0A2K5TXN8_C777	#N/A	0.329707		A0A7N9CZD3_C402	MYZAP_C402	0.0890433		A0A2K5US37_C2791	HSPG2_C2791	0.00241495
A0A2K5VL15_C2218	#N/A	0.329374		A0A2K5UV06_C7	#N/A	0.0886874		A0A2K5V295_C542	CDH1_C542	0.00242937
G7P897_C310	HSPA4_C310	0.328218		A0A2K5TRE3_C43	EIF3M_C43	0.088098		G7NYL9_C89	HRG_C89	0.00242975
A0A7N9CGH2_C390	COPB1_C390	0.328013		G7NZU5_C104	TKT_C104	0.0880731		G7NX47_C424	ATP1A1_C424	0.00244727
G7PA51_C439	PNN_C439	0.327019		A0A7N9DDF2_C122	DDAH1_C122	0.0878237		I7GM68_C131	CLU_C131	0.00244999
G7PX42_C35	MOS_C35	0.326085		G7PX42_C35	MOS_C35	0.0876959		G7PBA1_C957	FBN1_C957	0.00246319
A0A2K5U4B4_C113	IPO7_C113	0.325156		A0A2K5UUD0_C45	#N/A	0.086978		A0A2K5WQD8_C48	CMA1_C48	0.00246859
G7Q0E2_C154	NMRAL1_C154	0.324423		G7NUC8_C356	CAP2_C356	0.0868848		G8F4F8_C162	REG1A_C162	0.00246956
A0A2K5W9J8_C285	VIM_C285	0.324244		A0A2K5UPD8_C154	CNBP_C154	0.08686		G7PYU9_C1513	C3_C1513	0.00249671
G7PU57_C620	KPNB1_C620	0.322576		A0A2K5UZH3_C77	DECR1_C77	0.0862691		G7PYU9_C1518	C3_C1518	0.00249671
A0A2K5VEH7_C59	#N/A	0.322107		A0A7N9CUZ6_C41	#N/A	0.0862176		G7NYM2_C193	DNAJB11_C193	0.00250424
A0A2K5UYW3_C646	DSP_C646	0.320385		G7PHM7_C101	TWF1_C101	0.0860633		G7NYM2_C196	DNAJB11_C196	0.00250424
A0A2K5VTD2_C569	DMD_C569	0.318105		A0A7N9DD84_C152	#N/A	0.0860231		A0A2K5UXZ0_C684	TF_C684	0.00253427
G7PV26_C271	CPVL_C271	0.317944		A0A2K5UST2_C187	CLCA4_C187	0.0856758		A0A2K5UXZ0_C693	TF_C693	0.00253427
A0A2K5VAN0_C220	MAT2B_C220	0.317596		A0A2K5V0T8_C198	EIF3A_C198	0.0853483		A0A2K5U4C3_C291	EPX_C291	0.00253472
G7P0L2_C31	SND1_C31	0.317047		A0A7N9CT63_C270	#N/A	0.0851654		A0A2K5W527_C382	#N/A	0.00253616
G7PBS9_C223	PRKDC_C223	0.316926		G7P7U0_C104	BHMT_C104	0.0849136		A0A2K5US37_C4325	HSPG2_C4325	0.00255466
A0A7N9DD47_C1326	FLNB_C1326	0.316653		A0A2K5X9F2_C238	KPNA6_C238	0.0848722		A0A2K5UXZ0_C517	TF_C517	0.00257674
G7NXU9_C173	IMPDH2_C173	0.316627		G7P597_C189	WDR1_C189	0.0847582		A0A2K5UXZ0_C525	TF_C525	0.00257674
A0A2K5UTR7_C187	CORO7_C187	0.314965		A0A2K5V5N2_C48	GNPDA1_C48	0.08471		G7Q1M2_C967	GLG1_C967	0.00257688
A0A2K5U4Q3_C59	SYNM_C59	0.314166		I7GLY3_C30	MYCBP2_C30	0.0846713		G7PYU9_C693	C3_C693	0.00260832
A0A7N9CEE2_C90	CHCHD6_C90	0.313636		G7PCY1_C248	DPYSL2_C248	0.0846579		G7PYU9_C694	C3_C694	0.00260832
A0A2K5WND2_C97	FERMT2_C97	0.313627		G7PRW5_C386	ALDH1B1_C386	0.0845518		A0A7N9CGD3_C60	#N/A	0.0026416
G7PZE3_C570	KANK2_C570	0.313388		G7PL18_C97	INPP1_C97	0.0845061		A0A2K5URZ2_C113	CHCHD2_C113	0.00265601
G7PY56_C699	GYS1_C699	0.313123		A0A2K5VPY1_C293	#N/A	0.0843871		G7PXK8_C1397	FCGBP_C1397	0.00266144
Q4R8T7_C128	IPO5_C128	0.312923		G7PTC0_C1533	FASN_C1533	0.084364		A0A7N9D5B8_C305	IGHA2_C305	0.00267986
A0A2K5TSJ0_C397	BCAS1_C397	0.312794		A0A2K5TYI9_C697	FLNC_C697	0.0842521		G8F403_C78	TXNDC5_C78	0.0026874
A0A2K5UYW3_C1589	DSP_C1589	0.311889		G7PPJ7_C230	ZFPL1_C230	0.0842401		G8F403_C85	TXNDC5_C85	0.0026874
G7PT01_C209	SERPINF1_C209	0.310642		G7P1X4_C218	GNAI2_C218	0.0842276		A0A7N9CJM2_C230	#N/A	0.00269544
A0A7N9CIB6_C114	ANXA6_C114	0.310545		A0A2K5VYB4_C351	EEFSEC_C351	0.0835275		G7PU97_C558	ITGA3_C558	0.00269815
G7PCF6_C94	YWHAZ_C94	0.3105		G7P448_C42	PREP_C42	0.083321		A0A7N9D0B1_C170	SLC44A2_C170	0.00272348
A0A2K5WNN1_C428	HSPA8_C428	0.309683		A0A7N9CUR6_C340	SF3B3_C340	0.0831937		A0A2K5VLH8_C176	ACAA1_C176	0.00272733
A0A2K5TPU1_C826	NIBAN1_C826	0.309679		G7PBS9_C223	PRKDC_C223	0.0831901		G7P042_C246	COL6A2_C246	0.00273999
A0A7N9IE47_C164	#N/A	0.309447		P47779_C98	RNASE3_C98	0.0825141		A0A2K5WY48_C196	ZNF736_C196	0.00274223
A0A2K5X241_C334	ADAM17_C334	0.309146		G8F3W4_C306	HSPA1A_C306	0.0823798		A0A2K5WY48_C199	ZNF736_C199	0.00274223
G7PBN2_C3240	DYNC1H1_C3240	0.308383		A0A7N9CUZ6_C20	#N/A	0.0821725		A0A2K5URZ2_C123	CHCHD2_C123	0.00274269
A0A2K5VTD2_C2196	DMD_C2196	0.308182		A0A2K5W843_C373	#N/A	0.082018		G7Q1Z4_C321	BGN_C321	0.00275851
A0A2K5UI79_C353	#N/A	0.307692		A0A2K5TYI9_C1610	FLNC_C1610	0.081724		A0A2K5VWX7_C303	FBN2_C303	0.00276187
Q4R5Q6_C145	#N/A	0.306492		A0A2K5WIY5_C439	GSPT1_C439	0.081591		A0A7N9CH82_C178	MRGPRF_C178	0.00276215
A0A2K5WA76_C76	TCP1_C76	0.306439		A0A2K5TXG3_C381	TNC_C381	0.0812397		A0A2K5X2N6_C330	#N/A	0.00276262
A0A2K5VB68_C332	ITPRID2_C332	0.305642		I7G201_C276	CTSB_C276	0.0812314		A0A7N9DBR5_C360	CANX_C360	0.00277732
A0A2K5VNQ5_C524	#N/A	0.305439		I7G760_C266	PAICS_C266	0.0811893		A0A7N9DBR5_C366	CANX_C366	0.00277732
A0A2K5U669_C232	TNKS1BP1_C232	0.305324		A0A2K5VT95_C248	DPYSL3_C248	0.0809675		Q4R603_C273	ALCAM_C273	0.00279418
G7PBV3_C203	LYN_C203	0.305011		A0A2K5UQX2_C58	#N/A	0.080433		I3Y2U2_C105	Poab-DPA1_C105	0.0028043
A0A2K5X820_C650	HNRNPM_C650	0.30474		A0A7N9CCY0_C370	ESYT1_C370	0.0803664		G7PGJ1_C145	PROCR_C145	0.00282141
G7Q2A8_C413	CTPS2_C413	0.304722		G7NZ87_C96	NIT2_C96	0.0803235		A0A2K5UXZ0_C156	TF_C156	0.00282375
G7PBS9_C1455	PRKDC_C1455	0.303532		G7PN28_C334	DARS_C334	0.0803081		A0A2K5US37_C812	HSPG2_C812	0.00285819
A0A7N9D1C3_C87	ANP32E_C87	0.302808		A0A2K5VPM4_C744	MYO1C_C744	0.0802687		A0A2K5UX79_C239	LMAN2_C239	0.00285907
P47779_C98	RNASE3_C98	0.302351		A0A2K5WSN5_C172	#N/A	0.0800762		G7Q1M2_C788	GLG1_C788	0.00289479
A0A2K5V8S0_C238	SFXN3_C238	0.30222		A0A2K5TTW0_C867	LLGL2_C867	0.0797952		A0A7N9IA59_C191	#N/A	0.00292958
G7P661_C152	SYNPO2_C152	0.301966		G7P0L2_C31	SND1_C31	0.0797657		G7PBA1_C1262	FBN1_C1262	0.00293959
A0A2K5TK77_C237	USP15_C237	0.301887		A0A2K5VI41_C185	OSTF1_C185	0.079407		G7PBA1_C1264	FBN1_C1264	0.00293959
A0A2K5TZ25_C404	AOC2_C404	0.301823		A0A2K5X1S3_C374	SLC27A2_C374	0.0793661		A0A2K5TWI7_C424	ITGB4_C424	0.00294554
G8F4T5_C115	IGHV3-30_C115	0.300994		G7PJ33_C66	SNRPF_C66	0.0791027		A0A2K5VBY5_C2285	FLNA_C2285	0.00295247
G7NYE0_C278	UMPS_C278	0.300965		A0A805RHG6_C133	GLO1_C133	0.0790285		A0A2K5W249_C747	LAMC1_C747	0.00295349
A0A7N9CLZ3_C126	ALDH1A1_C126	0.30079		A0A2K5UCD8_C338	#N/A	0.0788871		G7Q1M2_C438	GLG1_C438	0.00295498
G7P319_C39	ABRACL_C39	0.300505		A0A7N9CLZ3_C133	ALDH1A1_C133	0.0785075		A0A2K5V365_C104	F12_C104	0.00295551
A0A2K5TSG1_C288	#N/A	0.299914		G7PHW6_C14	CBX5_C14	0.0784175		A0A2K5TSG1_C487	#N/A	0.00297235
A0A7N9D1I8_C261	#N/A	0.299894		G7Q0M9_C31	THUMPD1_C31	0.07841		A0A2K5VP36_C873	CP_C873	0.00298436
A0A805QG69_C36	#N/A	0.299557		A0A7N9CFB5_C327	NAGA_C327	0.0779198		A0A7N9CRM6_C91	FBLN1_C91	0.0029902
A0A2K5W637_C562	HSP90AA1_C562	0.299283		Q4R895_C40	#N/A	0.0776293		G8F4J6_C102	IGHM_C102	0.00300389
A0A2K5UC23_C1190	MYH10_C1190	0.299266		G7PT41_C262	G7PT41_C262	0.0775861		G7NVF5_C373	PRELP_C373	0.0030072
A0A7N9D7P0_C425	HADHA_C425	0.298742		G7PT41_C277	G7PT41_C277	0.0775861		G7PZF6_C61	CNN1_C61	0.00303774
A0A7N9CG83_C178	IDH3G_C178	0.298677		A0A2K5X560_C42	#N/A	0.0774909		A0A2K5UDJ9_C175	CD81_C175	0.00304385
I7GKW4_C216	ZNF330_C216	0.29762		Q4R7L1_C227	#N/A	0.0773902		G7PZL5_C81	ADGRE5_C81	0.00307882
G7PXV1_C145	BCAM_C145	0.297363		I7GLK6_C38	CSNK1E_C38	0.0773595		G7P3A9_C86	#N/A	0.0030826
A0A2K5V571_C111	#N/A	0.296384		G7NX47_C455	ATP1A1_C455	0.0770597		G7NZY3_C146	CDNF_C146	0.003109
Q4R5Y9_C33	PALLD_C33	0.295947		G7P5C4_C166	DHX15_C166	0.0763502		G7NWI7_C853	CFH_C853	0.00310962
A0A7N9CCL8_C35	PFN2_C35	0.295894		A0A7N9DBN8_C270	#N/A	0.0760641		G7PRL7_C188	AMBP_C188	0.00312233
A0A2K5VDF9_C1439	CD163L1_C1439	0.295777		G7PEK7_C199	ECHS1_C199	0.0757187		A0A2K5UXZ0_C634	TF_C634	0.00312602
G7P0U6_C32	COPG2_C32	0.29528		A0A2K5VPM4_C479	MYO1C_C479	0.0756146		A0A2K5UXZ0_C639	TF_C639	0.00312602
A0A2K5V773_C906	AP3D1_C906	0.294306		A0A7N9CGH2_C235	COPB1_C235	0.0754383		A0A2K5US37_C3041	HSPG2_C3041	0.00313397
Q4R2Y7_C11	#N/A	0.294115		G7PYU9_C147	C3_C147	0.075383		G7PZM0_C80	NDUFB7_C80	0.00313819
A0A2K5TU71_C23	#N/A	0.293744		A0A7N9CUL2_C301	FAHD2A_C301	0.0751208		G7PA91_C41	GNG2_C41	0.00314097
A0A2K5VZM7_C283	#N/A	0.293577		Q4R6K7_C73	G3BP2_C73	0.0750342		A0A2K5U010_C116	CTSD_C116	0.00316186
G7PT41_C222	G7PT41_C222	0.293524		A0A2K5V773_C906	AP3D1_C906	0.074925		G7P661_C290	SYNPO2_C290	0.00316187
G7PXV1_C310	BCAM_C310	0.293404		Q4R4U9_C300	SARS1_C300	0.0747858		A0A2K5V642_C567	ST14_C567	0.00316645
A0A2K5VZA3_C133	OGDH_C133	0.293344		G7NZU6_C208	PRKCD_C208	0.0747578		A0A2K5WGQ5_C112	CD9_C112	0.00316904
A0A2K5U6J0_C862	UTRN_C862	0.293213		A0A2K5UZH3_C107	DECR1_C107	0.0745321		G7PGE8_C551	TGM2_C551	0.00317313
A0A2K5W3X2_C1625	NUMA1_C1625	0.292799		G7NUC8_C375	CAP2_C375	0.0745317		G7Q1M2_C1004	GLG1_C1004	0.00318263
A0A2K5X6B7_C398	PLIN4_C398	0.292741		A0A2K5VFP7_C41	PDHA2_C41	0.074333		A0A2K5TY15_C216	HP_C216	0.00319378
A0A7N9IGH3_C111	EEF1A1_C111	0.29261		G7PCY1_C179	DPYSL2_C179	0.0742994		G7PVQ6_C1504	COL4A2_C1504	0.00320724
A0A7N9CUB3_C208	CCS_C208	0.291949		G8F348_C94	DR1_C94	0.0738718		A0A2K5VL83_C251	CD36_C251	0.0032198
A0A2K5UBX7_C1379	MYH9_C1379	0.291886		A0A7N9CUL5_C192	SPTLC1_C192	0.0738358		A0A2K5VL83_C253	CD36_C253	0.0032198
G7PGY0_C125	FERMT1_C125	0.29057		G7PRZ9_C2442	TLN1_C2442	0.0736984		A0A2K5TY15_C173	HP_C173	0.00322569
A0A7N9CQN9_C347	#N/A	0.290013		A0A2K5X2M5_C139	PPP5C_C139	0.0734132		A0A2K5VAA1_C99	NPC2_C99	0.00323954
G7P369_C3011	LAMA2_C3011	0.289738		A0A2K5WBF5_C264	#N/A	0.0732727		A0A7N9CV41_C19	#N/A	0.00324842
A0A2K5VC32_C200	LOC402299_C200	0.289642		A0A7N9D6D0_C757	DSC2_C757	0.0730874		A0A7N9DD23_C517	CTNND1_C517	0.00327077
G7PHZ3_C71	CAND1_C71	0.289286		A0A2K5VHK3_C227	HMGCS2_C227	0.073052		A0A2K5UKF3_C41	LAMP2_C41	0.00327454
A0A7N9CKQ3_C32	GSTO1_C32	0.289056		A0A2K5UPG1_C228	#N/A	0.0729237		A0A2K5U839_C635	ATP2A3_C635	0.00327628
A0A2K5WXA6_C111	SIAH2_C111	0.288874		A0A2K5WVB1_C99	GALM_C99	0.0723884		A0A2K5VLE1_C337	FBLN5_C337	0.00330305
G7PV75_C514	PRKCA_C514	0.288756		A0A2K5TYI9_C844	FLNC_C844	0.0721782		A0A2K5UDJ9_C190	CD81_C190	0.00330635
A0A2K5WX66_C224	SAFB2_C224	0.288625		I7G2H3_C21	RAB2_C21	0.071901		A0A7N9D4M8_C20	IGKV6D-41_C20	0.00331267
Q4R4T5_C564	HSP90AB1_C564	0.288355		G7P897_C245	HSPA4_C245	0.0717821		A0A2K5W778_C64	TM9SF3_C64	0.00331403
A0A7N9CMW7_C30	#N/A	0.287761		Q4R5N5_C20	PPP2CA_C20	0.071577		A0A2K5US37_C2309	HSPG2_C2309	0.00331931
G7PQ40_C125	PRG2_C125	0.287095		G7PEZ0_C412	KCNMA1_C412	0.0712456		G7NWF3_C167	CSRP1_C167	0.0033417
A0A2K5WS56_C293	FAAH_C293	0.286712		Q4R5Y9_C91	PALLD_C91	0.0712381		A0A7N9D7P0_C702	HADHA_C702	0.00334207
G8F403_C46	TXNDC5_C46	0.286679		A0A7N9CWM5_C550	PCK2_C550	0.0709539		A0A7N9C892_C3	#N/A	0.00337528
G8F403_C49	TXNDC5_C49	0.286679		A0A2K5VNW7_C52	OXSM_C52	0.0705796		A0A2K5W411_C139	TXNDC5_C139	0.00338231
A0A2K5TVY4_C55	#N/A	0.28649		Q5DI74_C29	PTGES_C29	0.0702783		A0A2K5W411_C146	TXNDC5_C146	0.00338231
A0A2K5VIA9_C8	CLASP1_C8	0.2864		G7P650_C373	CAMK2D_C373	0.0699446		A0A2K5WZE0_C254	METAP2_C254	0.00338909
A0A7N9CY12_C95	#N/A	0.286316		A0A2K5W2Z9_C570	CUL3_C570	0.0699314		I7G5A5_C148	GNB3_C148	0.00341468
Q4R7U2_C59	CHORDC1_C59	0.28619		Q9BGQ2_C165	#N/A	0.0699171		I7G5A5_C149	GNB3_C149	0.00341468
Q4R5Y3_C13	PPA2_C13	0.28611		A0A2K5W471_C31	#N/A	0.0695541		A0A2K5WHW1_C556	ITGB1_C556	0.00343962
A0A2K5UA33_C241	#N/A	0.285145		G7PAK4_C6	EIF2S1_C6	0.0695511		A0A2K5WHW1_C558	ITGB1_C558	0.00343962
Q4R6P5_C233	ATL3_C233	0.285091		A0A2K5UX02_C217	#N/A	0.0695054		A0A2K5WHW1_C561	ITGB1_C561	0.00343962
A0A7N9D2Z9_C200	#N/A	0.284955		A0A2K5WA76_C236	TCP1_C236	0.0693703		G7PBA1_C966	FBN1_C966	0.00344082
I7GB94_C70	CAPNS1_C70	0.284917		G7PYU4_C296	KHSRP_C296	0.0691866		A0A7N9D3Y7_C41	#N/A	0.00345192
A0A2K5VDJ4_C198	FGFR1OP2_C198	0.284901		G7NX69_C269	HMGCS2_C269	0.0691761		G7NUT6_C97	PLA2G2A_C97	0.00346495
A0A2K5WBF5_C264	#N/A	0.28485		A0A2K5VZE5_C207	ILKAP_C207	0.0690527		A0A7N9D558_C275	#N/A	0.00346622
G7P0L2_C296	SND1_C296	0.284825		G7PF14_C22	MRPS16_C22	0.069022		A0A2K5VDK0_C97	CTSG_C97	0.00351152
G7PQA7_C334	F2_C334	0.283656		Q4R5N0_C65	PTGDS_C65	0.0689722		A0A2K5VKW7_C197	#N/A	0.00355651
A0A7N9D013_C303	#N/A	0.283595		G7Q1E1_C211	ATP6V0D1_C211	0.0689181		G7PQV9_C231	HPX_C231	0.00357741
A0A7N9CXZ5_C271	OXSR1_C271	0.283572		A0A2K5TWH9_C264	#N/A	0.0688556		G7NVI6_C279	SERPINC1_C279	0.00357977
A0A2K5VRG3_C891	CLUH_C891	0.283404		A0A7N9CS87_C156	#N/A	0.0687226		A0A2K5W527_C176	#N/A	0.00359881
A0A2K5UBX7_C91	MYH9_C91	0.282666		G7P5B7_C427	LAP3_C427	0.0684763		A0A2K5WLW5_C17	ITGA6_C17	0.00362211
G7PSP7_C255	OGN_C255	0.282468		A0A7N9CWH3_C706	FLNB_C706	0.0684092		A0A2K5TYI9_C208	FLNC_C208	0.0036298
G7P4K7_C269	SCGN_C269	0.281595		A0A7N9IHD3_C77	#N/A	0.0683439		A0A2K5TXG3_C454	TNC_C454	0.00366562
A0A7N9CWM5_C550	PCK2_C550	0.281489		A0A7N9IGH3_C213	EEF1A1_C213	0.0681991		A0A2K5TXG3_C456	TNC_C456	0.00366562
Q4R7D7_C800	#N/A	0.281298		G7Q2H9_C537	CYBB_C537	0.0681135		A0A2K5WMF8_C73	EIF5A_C73	0.00370186
G7NYM0_C224	FETUB_C224	0.280608		A0A2K5UH34_C340	ETFDH_C340	0.0679876		A0A2K5TW15_C166	#N/A	0.0037109
I7GH92_C103	FTH1_C103	0.280416		A0A7N9CG64_C287	#N/A	0.0677262		I7G201_C211	CTSB_C211	0.00374217
A0A2K5U026_C17	RPS21_C17	0.279873		Q4R5P1_C23	RAB8A_C23	0.0676384		G7P5M3_C281	GC_C281	0.00375818
A0A2K5UW59_C324	#N/A	0.279642		G7PVD5_C50	NT5C_C50	0.067619		G7P5M3_C282	GC_C282	0.00375818
A0A2K5U611_C80	PSME2_C80	0.279309		A0A2K5WZE0_C254	METAP2_C254	0.0674684		G7P5M3_C289	GC_C289	0.00375818
A0A2K5UAK3_C87	ANP32E_C87	0.279263		Q4R4Z6_C139	RPS3A_C139	0.0673154		G7PE14_C278	PNLIP_C278	0.00376426
A0A2K5TS90_C54	#N/A	0.279248		G7P5B7_C94	LAP3_C94	0.0672117		A0A2K5UIL6_C41	#N/A	0.00376564
G7NXG8_C469	DHX9_C469	0.278257		A0A2K5VPS1_C81	#N/A	0.0668418		A0A2K5UDJ9_C6	CD81_C6	0.00377799
A0A2K5WID6_C121	SYNPO2_C121	0.27707		Q4R8T7_C128	IPO5_C128	0.0668201		A0A2K5VLY9_C231	TUBB2C_C231	0.0037956
A0A2K5W3U2_C1136	NUMA1_C1136	0.276799		G7NYS2_C86	BDH1_C86	0.0667971		G8F527_C42	FKBP2_C42	0.0037961
G7PJM8_C448	TAPBPL_C448	0.276605		A0A7N9DF06_C869	HKDC1_C869	0.0667857		A0A2K5US37_C732	HSPG2_C732	0.00380456
Q8HXX2_C11	MPI_C11	0.276462		G7PWZ5_C74	SSBP4_C74	0.0666928		P61261_C59	DEFB1_C59	0.00381478
G7PNC1_C121	NARS2_C121	0.275813		A0A7N9D1E2_C200	CDK16_C200	0.0665508		A0A2K5X2N6_C427	#N/A	0.00382493
I7G2M6_C159	RHOB_C159	0.275356		G7PBV3_C226	LYN_C226	0.0663257		A0A7N9D1C3_C87	ANP32E_C87	0.00382968
A0A2K5UC33_C404	#N/A	0.274802		A0A2K5WND4_C102	CLCN1_C102	0.0663245		A0A2K5WGA1_C1470	UGGT1_C1470	0.00382995
A0A2K5WAT5_C911	SPTBN1_C911	0.274751		A0A2K5TQJ7_C96	Q59GL1_C96	0.0662241		A0A7N9D0G3_C559	ACO2_C559	0.00383122
A0A7N9CPT9_C477	RPN1_C477	0.274674		A0A2K5V982_C376	#N/A	0.0658606		A0A2K5WUQ3_C107	CLDN7_C107	0.00384157
A0A2K5VBY5_C574	FLNA_C574	0.274563		I7G2D2_C26	SAP18_C26	0.0657141		I7GPE5_C119	RO60_C119	0.00395031
G7NYB4_C104	GPD1L_C104	0.274541		A0A7N9CXF9_C287	WDR82_C287	0.0656901		A0A2K5TSL1_C60	ACTN4_C60	0.00396548
A0A7N9IG68_C880	UNC45A_C880	0.274221		A0A2K5TJ98_C52	DTYMK_C52	0.0654512		A0A2K5TSG1_C301	#N/A	0.00397076
G7PRZ9_C116	TLN1_C116	0.273145		A0A2K5WXU0_C25	#N/A	0.0654094		A0A2K5TSG1_C306	#N/A	0.00397076
G7PJ33_C66	SNRPF_C66	0.272589		A0A2K5TQG3_C777	#N/A	0.0653607		A0A2K5TJJ3_C314	PLG_C314	0.00400256
A0A7N9CLZ3_C50	ALDH1A1_C50	0.272583		G7PUY2_C116	DUSP3_C116	0.0651855		A0A7N9CRS7_C224	#N/A	0.00400765
A0A2K5VIX6_C112	PFKM_C112	0.272186		G7PXG4_C112	PSMD8_C112	0.0651018		G7NWX0_C125	TINAGL1_C125	0.00401988
A0A7N9CUR6_C547	SF3B3_C547	0.272179		G7PC27_C33	ZC2HC1A_C33	0.0650628		G7NWX0_C127	TINAGL1_C127	0.00401988
Q4R4T5_C366	HSP90AB1_C366	0.271886		A0A2K5W8N8_C253	YES1_C253	0.0649788		A0A2K5TXG3_C111	TNC_C111	0.00405332
G8F5W5_C54	SPTLC2_C54	0.271792		G8F5L6_C764	UPF1_C764	0.0649409		A0A2K5TXG3_C113	TNC_C113	0.00405332
A0A2K5TW87_C337	BCAM_C337	0.27135		A0A7N9CRK8_C120	DIAPH1_C120	0.0648384		G7Q2D6_C231	PRDX4_C231	0.00406242
A0A2K5WID2_C31	#N/A	0.271321		A0A2K5VWB1_C433	SEC23B_C433	0.0647085		A0A2K5UAF3_C212	GOT2_C212	0.00406403
G7NTK0_C251	CTBS_C251	0.271265		A0A7N9D837_C435	AARS1_C435	0.0646394		G7NWI7_C509	CFH_C509	0.00407031
A0A2K5TSD4_C170	CA12_C170	0.270947		Q5IST5_C60	SORT1_C60	0.0646072		A0A7N9CN30_C329	KIAA1671_C329	0.00407126
A0A2K5VBY5_C2099	FLNA_C2099	0.270782		A0A2K5UYW3_C646	DSP_C646	0.0645474		A0A7N9CUF3_C227	ARPC1B_C227	0.00408554
Q4R7V4_C6	LUC7L_C6	0.270526		A0A2K5UJ28_C174	ALDH2_C174	0.0643706		G7Q1M2_C722	GLG1_C722	0.00415946
A0A2K5TMT9_C410	SMTN_C410	0.27032		A0A7N9DD47_C2111	FLNB_C2111	0.0643353		G7NUQ0_C220	PIGR_C220	0.00416307
A0A2K5TQ87_C1008	MYLK_C1008	0.270283		A0A2K5W843_C38	#N/A	0.0642618		A0A2K5U9X0_C138	LIMS2_C138	0.00418183
Q4R895_C40	#N/A	0.270216		A0A2K5TMT9_C890	SMTN_C890	0.0642307		A0A2K5TY77_C332	LAMB1_C332	0.0041984
A0A2K5WA85_C97	C4A_C97	0.270033		A0A2K5V3W1_C31	#N/A	0.0640615		A0A2K5US09_C219	CD163_C219	0.00420807
G8F2E0_C287	COG2_C287	0.26957		Q5IFJ5_C528	Q5IFJ5_C528	0.0639014		A0A2K5US09_C229	CD163_C229	0.00420807
A0A7N9CX73_C46	#N/A	0.26955		A0A2K5TKJ0_C516	SLC4A1_C516	0.0635871		A0A7N9CQQ8_C352	#N/A	0.00422806
A0A2K5X6P2_C317	#N/A	0.269328		G7P829_C151	TICAM2_C151	0.0632654		G8F4B3_C193	CNPY3_C193	0.00423116
G7P2K1_C471	ESYT2_C471	0.269268		G8F648_C173	SCCPDH_C173	0.0631943		A0A2K5URA1_C109	L1CAM_C109	0.00428018
A0A2K5W3U2_C1367	NUMA1_C1367	0.26875		I7GIN2_C72	#N/A	0.0628557		G7PJR5_C921	A2M_C921	0.00429016
G7P2F5_C318	PRKAR2B_C318	0.268501		A0A2K5TR09_C295	#N/A	0.0627441		A0A7N9CJ02_C87	ANP32A_C87	0.0042982
A0A2K5VHK9_C263	ANXA7_C263	0.268372		G7PBL1_C133	ANXA2_C133	0.0626918		A0A7N9IC08_C115	MFAP5_C115	0.0043189
A0A2K5VZN1_C111	TUBA1C_C111	0.268315		G7PMX5_C294	SEPTIN10_C294	0.0625646		A0A2K5U716_C179	CTSZ_C179	0.00431977
G8F3X2_C167	DDAH2_C167	0.268279		G7PRZ2_C75	HINT2_C75	0.0625078		G7Q1M2_C866	GLG1_C866	0.00432046
A0A2K5V3W1_C226	#N/A	0.268185		Q4R2Z7_C62	SH3GLB1_C62	0.0623478		A0A2K5TQ52_C1153	MYLK_C1153	0.00432279
A0A2K5U1W2_C107	GSK3B_C107	0.267941		A0A2K5VZ63_C299	#N/A	0.0623043		A0A2K5UZ51_C547	F2_C547	0.00432356
A0A2K5U8H6_C43	CASP1_C43	0.267701		A0A7N9CQ19_C210	#N/A	0.0618544		A0A2K5V840_C92	#N/A	0.00434346
G7PUN9_C99	IGFBP4_C99	0.267633		B6EZN7_C108	GREM1_C108	0.0618517		G7NYL9_C499	HRG_C499	0.00436419
A0A7N9DBB1_C612	TNPO1_C612	0.267579		G7PMH8_C167	TPRKB_C167	0.061846		A0A7N9CLZ3_C332	ALDH1A1_C332	0.00438786
G7PEZ9_C85	VCL_C85	0.266774		G7PDX9_C342	XPNPEP1_C342	0.0617676		A0A2K5V3X1_C270	#N/A	0.00438919
A0A2K5X4G9_C2818	LRP1_C2818	0.266739		Q60HC9_C42	TPI1_C42	0.0615217		A0A2K5X4G5_C304	VWF_C304	0.0043907
A0A2K5VLY9_C55	TUBB2C_C55	0.266404		I7G889_C197	CAT_C197	0.0614919		A0A2K5X4G5_C308	VWF_C308	0.0043907
A0A2K5VLY9_C57	TUBB2C_C57	0.266404		G7NXH7_C99	GLUL_C99	0.0613414		A0A2K5W8V8_C33	M6PR_C33	0.00439395
A0A2K5WAT5_C1336	SPTBN1_C1336	0.266276		A0A7N9IHK5_C45	LOC402299_C45	0.0611986		A0A2K5WQ55_C283	ERP44_C283	0.00445004
A0A2K5WG73_C129	STX16_C129	0.266075		G7PRQ7_C1012	ELP1_C1012	0.0611642		A0A2K5WA85_C567	C4A_C567	0.00445102
A0A2K5WVB1_C38	GALM_C38	0.265666		A0A2K5UT16_C564	ARHGEF26_C564	0.0611362		G7PBA1_C2412	FBN1_C2412	0.00449233
G7PBK4_C340	SLTM_C340	0.26565		A0A2K5VT74_C508	ALDH7A1_C508	0.0611276		A0A2K5UQY0_C954	LAMB2_C954	0.00450621
G7PJR5_C921	A2M_C921	0.2656		A0A7N9DA41_C182	MVP_C182	0.0607519		A0A2K5UQY0_C956	LAMB2_C956	0.00450621
A0A2K5VRZ2_C218	PGP_C218	0.265086		Q4R304_C166	RBBP7_C166	0.0606385		A0A2K5WAT5_C551	SPTBN1_C551	0.00454683
A0A2K5WMV4_C508	PCOLCE_C508	0.264924		G7P201_C161	GIMAP8_C161	0.0606009		A0A2K5TZH9_C129	#N/A	0.00459904
A0A2K5U2C6_C121	LIMS1_C121	0.264007		Q60HC3_C122	HNRNPF_C122	0.0605363		A0A2K5VAA1_C42	NPC2_C42	0.00460137
A0A2K5TSG1_C226	#N/A	0.2639		A0A2K5W8C5_C515	#N/A	0.0604905		A0A2K5VAA1_C47	NPC2_C47	0.00460137
G7PRZ9_C1363	TLN1_C1363	0.263244		Q8HXX1_C560	MMUT_C560	0.0604863		G7P0U3_C271	CPA1_C271	0.00460306
A0A7N9C727_C175	ATP5PB_C175	0.263209		A0A2K5X3T4_C434	CLTC_C434	0.0604592		A0A2K5TY77_C190	LAMB1_C190	0.00461058
G7PXV1_C495	BCAM_C495	0.263204		A0A2K5VCB5_C311	PLXNB2_C311	0.0603303		A0A2K5X2S4_C218	HSDL2_C218	0.00468715
G8F2G9_C38	SFN_C38	0.262898		A0A2K5TPE2_C808	PYGB_C808	0.0602144		A0A2K5W8V8_C133	M6PR_C133	0.00468819
A0A2K5V212_C42	IQGAP2_C42	0.262577		A0A7N9CMS2_C237	ACOT2_C237	0.0601998		A0A2K5U3J1_C440	ITGB2_C440	0.0046971
A0A2K5TSL1_C499	ACTN4_C499	0.262269		G7P784_C198	CMBL_C198	0.0600684		A0A2K5WJA1_C442	PLBD1_C442	0.00469733
A0A2K5TQ34_C1007	TNS1_C1007	0.262068		G7Q0M9_C169	THUMPD1_C169	0.0600446		G7PMB2_C206	MDH1_C206	0.00473758
A0A2K5WYD1_C491	SART3_C491	0.261769		A0A2K5WDG9_C294	#N/A	0.0599173		A0A7N9CID1_C49	TGFBI_C49	0.00474745
G8F5U3_C111	HIST2H3A;_C111	0.261613		A0A2K5WDG9_C296	#N/A	0.0599173		A0A2K5UKF3_C153	LAMP2_C153	0.00477135
A0A2K5WK22_C160	AP1G1_C160	0.261528		A0A7N9CX73_C94	#N/A	0.0598611		G7PBA1_C272	FBN1_C272	0.0048197
A0A7N9IAU8_C808	ITGA2_C808	0.261151		G7PI76_C523	ATP2A2_C523	0.0598579		G7NY31_C668	LTF_C668	0.00486897
A0A2K5TW15_C225	#N/A	0.261012		Q4R4R6_C18	CDC42_C18	0.0598451		A0A2K5TQ52_C1515	MYLK_C1515	0.00486999
G7PCW8_C328	ADAMDEC1_C328	0.260953		A0A7N9D1E2_C234	CDK16_C234	0.0598419		A0A2K5V365_C178	F12_C178	0.00487972
A0A2K5X7X8_C472	#N/A	0.260748		G7NUC8_C416	CAP2_C416	0.0596374		A0A2K5WC83_C43	ITGAV_C43	0.0048896
A0A7N9D1E2_C632	CDK16_C632	0.260556		A0A2K5X3S0_C368	ADSL_C368	0.0593971		G7P013_C214	G7P013_C214	0.00493344
A0A7N9CS72_C164	CDX2_C164	0.260293		A0A7N9CQ52_C369	RCC1_C369	0.0593707		A0A2K5W9J8_C285	VIM_C285	0.00505326
A0A2K5WTQ7_C103	CDK5RAP3_C103	0.260223		I7G3T9_C401	ACADVL_C401	0.0593302		G7PNV3_C75	MUC2_C75	0.00509203
Q4R5Q6_C44	#N/A	0.260066		G7PYC8_C22	LSM7_C22	0.0592314		G7PNV3_C83	MUC2_C83	0.00509203
I7GC08_C164	POLR2B_C164	0.260031		G7PLX7_C59	RBKS_C59	0.0591873		A0A2K5UQY0_C905	LAMB2_C905	0.00511296
A0A2K5WXC3_C25	QDPR_C25	0.259779		A0A7N9CKS0_C129	#N/A	0.0591351		G7PBA1_C2389	FBN1_C2389	0.00511651
A0A2K5VE35_C274	#N/A	0.259272		A0A7N9IG68_C880	UNC45A_C880	0.0590737		Q4R7B4_C65	FHL1_C65	0.00512372
A0A2K5V701_C39	#N/A	0.259019		A0A2K5X3T4_C215	CLTC_C215	0.0590691		A0A2K5X4G9_C4072	LRP1_C4072	0.00514114
Q4R6R4_C350	BZW1_C350	0.25894		A0A2K5WF61_C165	ATG3_C165	0.0590235		G7PLC1_C183	LANCL1_C183	0.00514578
A0A2K5W8C5_C515	#N/A	0.25894		A0A2K5V8S0_C238	SFXN3_C238	0.0589797		G7P8R2_C130	SPARC_C130	0.00514599
I7G201_C276	CTSB_C276	0.257687		A0A2K5W4Z5_C427	SMAD4_C427	0.0588831		A0A7N9CMW7_C30	#N/A	0.00514634
Q4R5Y3_C149	PPA2_C149	0.25767		G7PHZ3_C131	CAND1_C131	0.0587366		G7PBA1_C66	FBN1_C66	0.00515037
A0A7N9D2Z9_C234	#N/A	0.257518		P48737_C168	PEBP1_C168	0.0586679		G7PBA1_C67	FBN1_C67	0.00515037
A0A7N9D7P9_C256	#N/A	0.25743		A0A2K5WFD1_C120	DDX39B_C120	0.0586626		Q4R5D2_C67	DCN_C67	0.00518257
A0A2K5W255_C130	TUFM_C130	0.257139		A0A2K5U5X7_C251	PTBP1_C251	0.0586089		G7PXK8_C325	FCGBP_C325	0.00519829
A0A7N9CXQ7_C342	#N/A	0.257006		A0A2K5X5X2_C20	PPP2CB_C20	0.0586064		A0A2K5UC23_C630	MYH10_C630	0.00520648
A0A2K5WKG5_C507	HECTD1_C507	0.256466		G8F5L3_C105	GSTT2B_C105	0.0584686		A0A2K5WYN1_C207	NFXL1_C207	0.00523268
Q4R850_C161	LANCL2_C161	0.256309		A0A7N9CEW2_C21	#N/A	0.058265		A0A2K5WA85_C1520	C4A_C1520	0.00523665
A0A2K5VHU4_C343	#N/A	0.256279		A0A2K5WWJ9_C122	PACSIN2_C122	0.0580768		A0A2K5X5I9_C219	#N/A	0.00523916
I7G760_C63	PAICS_C63	0.256058		A0A2K5W7Q8_C114	MACROH2A1_C114	0.0580515		Q4R955_C67	Q4R955_C67	0.0052449
G9F9C8_C258	Mafa-B_C258	0.255889		G7PWZ7_C227	FKBP8_C227	0.0579186		A0A2K5U4C3_C701	EPX_C701	0.00524732
A0A7N9D2Z9_C494	#N/A	0.255722		A0A7N9CY35_C374	#N/A	0.0577643		I7G9C4_C110	FAM136A_C110	0.00524948
A0A2K5TQ34_C804	TNS1_C804	0.255463		A0A2K5USV3_C100	#N/A	0.0577542		A0A2K5U4C3_C578	EPX_C578	0.00529432
A0A2K5UYE5_C66	#N/A	0.255441		A0A7N9CIH2_C102	DDX6_C102	0.0577458		Q4R5Y3_C271	PPA2_C271	0.00529539
A0A2K5W9R2_C55	PGAM4_C55	0.254954		A0A2K5WFD1_C161	DDX39B_C161	0.0577402		G7NXG7_C299	LAMC1_C299	0.00530017
A0A2K5TY05_C316	SHMT2_C316	0.25472		A0A7N9CPA6_C26	#N/A	0.0576963		G7NXG7_C301	LAMC1_C301	0.00530017
A0A7N9CT97_C163	PACSIN2_C163	0.254647		A0A2K5VTD2_C1892	DMD_C1892	0.0576787		A0A7N9IGH3_C213	EEF1A1_C213	0.00530307
G7NXA1_C116	UFC1_C116	0.254622		A0A2K5TNW0_C181	HNRNPK_C181	0.0576724		A0A2K5TWA8_C224	GAPD_C224	0.0053992
A0A7N9CEB9_C875	NIBAN1_C875	0.254604		A0A2K5UBX7_C740	MYH9_C740	0.0576298		A0A2K5UQY0_C1155	LAMB2_C1155	0.00543086
Q5IST5_C31	SORT1_C31	0.25417		G7PNN3_C261	RNH1_C261	0.0575766		A0A2K5UV67_C309	LAMP1_C309	0.00545103
Q4R561_C217	ACTB_C217	0.253849		A0A2K5WVA3_C146	#N/A	0.0575609		A0A7N9DBZ9_C523	C7_C523	0.00546901
Q4R5L2_C119	ENO1_C119	0.253844		E3UFD0_C163	#N/A	0.0575502		A0A7N9D0B1_C72	SLC44A2_C72	0.00548264
A0A2K5X2K4_C214	LAS1L_C214	0.253527		Q5ISS5_C133	RPS5_C133	0.0573286		A0A2K5V0H7_C231	FN1_C231	0.00550386
I7G3T9_C401	ACADVL_C401	0.253407		G7P285_C306	AIMP2_C306	0.0572643		A0A2K5US37_C870	HSPG2_C870	0.00551665
G7PW62_C618	LCP1_C618	0.253321		G7PRW5_C169	ALDH1B1_C169	0.0572346		A0A2K5US09_C989	CD163_C989	0.00552756
A0A2K5VTD2_C1892	DMD_C1892	0.252936		A0A2K5VBY5_C2099	FLNA_C2099	0.057218		A0A7N9D558_C654	#N/A	0.00553195
A0A2K5WJD8_C98	#N/A	0.252933		A0A7N9D3Y7_C206	#N/A	0.0571824		G7NWI7_C959	CFH_C959	0.00555396
A0A2K5TRX9_C960	HDLBP_C960	0.252687		A0A7N9CT97_C163	PACSIN2_C163	0.057176		A0A2K5WWF9_C404	CHPF_C404	0.00562637
A0A7N9DAG5_C186	#N/A	0.252545		G7P9F2_C92	PLIN1_C92	0.0571642		Q5IST6_C168	PRDX1_C168	0.00564195
A0A7N9CHP2_C169	ADAM10_C169	0.252465		A0A2K5VBY5_C1410	FLNA_C1410	0.0571465		G7PBA1_C1832	FBN1_C1832	0.00568677
G7PAZ5_C102	EHD4_C102	0.25245		A0A2K5UMK9_C418	ARCN1_C418	0.0570752		G7PBA1_C1834	FBN1_C1834	0.00568677
A0A2K5W238_C639	EFTUD2_C639	0.252232		G7P829_C109	TICAM2_C109	0.0570507		G7NUQ0_C110	PIGR_C110	0.00568756
Q4R8T7_C438	IPO5_C438	0.252175		A0A2K5UH34_C54	ETFDH_C54	0.05682		G7PHW8_C942	ITGA5_C942	0.00570139
A0A7N9CPC5_C309	ERLIN1_C309	0.25205		A0A3P8KD79_C107	HLA-DRB3_C107	0.0568141		A0A7N9D558_C811	#N/A	0.00571746
G7NZU5_C365	TKT_C365	0.252021		A0A2K5TWC6_C266	PMPCA_C266	0.0567092		G7PNV3_C142	MUC2_C142	0.00574022
G7Q2W9_C280	MSN_C280	0.252005		A0A7N9CTE7_C347	F13A1_C347	0.056706		G7PNV3_C144	MUC2_C144	0.00574022
Q4R963_C40	CCT3_C40	0.251868		A0A2K5WGI1_C58	#N/A	0.0566044		G7PNV3_C153	MUC2_C153	0.00574022
G7PVM7_C250	TM9SF2_C250	0.251705		A0A7N9D5M4_C69	PGM2L1_C69	0.056407		G7NWI7_C320	CFH_C320	0.00575002
A0A2K5V6Z8_C161	#N/A	0.251461		A0A7N9C727_C175	ATP5PB_C175	0.0564015		G7NWI7_C325	CFH_C325	0.00575002
A0A7N9CRG7_C597	#N/A	0.250605		A0A2K5TZR9_C261	#N/A	0.0563451		A0A2K5WNX6_C198	AOC2_C198	0.00576154
A0A7N9CUD8_C161	#N/A	0.250234		A0A2K5UVS8_C385	CPNE3_C385	0.0560799		A0A2K5WNX6_C199	AOC2_C199	0.00576154
A0A7N9DCJ7_C48	#N/A	0.249963		A0A2K5UCZ1_C45	#N/A	0.0560576		A0A2K5W637_C562	HSP90AA1_C562	0.00576817
A0A2K5TNS1_C181	INA_C181	0.249838		A0A2K5WND2_C97	FERMT2_C97	0.0559939		G7PRZ9_C1023	TLN1_C1023	0.00577935
I7GHC6_C179	VAPA_C179	0.249746		G7NTA4_C465	ARHGEF16_C465	0.0557534		A0A2K5VG88_C972	#N/A	0.00578229
A0A2K5VIW2_C741	#N/A	0.249703		A0A2K5W527_C1268	#N/A	0.0556994		Q4R5N0_C89	PTGDS_C89	0.00578686
G7P1V3_C162	SRI_C162	0.249514		I7GK56_C466	SELENBP1_C466	0.055629		G7P5M3_C138	GC_C138	0.0057946
A0A2K5UYW3_C2259	DSP_C2259	0.249508		A0A2K5X6M7_C256	ANXA5_C256	0.0555507		A0A2K5UU71_C271	#N/A	0.00582607
G7NUC1_C107	PABPC4_C107	0.249448		Q25ND3_C336	RPL3_C336	0.0555342		G7PW62_C164	LCP1_C164	0.00582757
I7G496_C447	HSPD1_C447	0.249261		G7PGY0_C125	FERMT1_C125	0.0554629		A0A7N9CZK7_C756	NID1_C756	0.00582963
A0A2K5TMT9_C807	SMTN_C807	0.248421		A0A2K5X375_C377	#N/A	0.0553618		G7PA05_C465	GALNT7_C465	0.00584469
A0A2K5VBY5_C2535	FLNA_C2535	0.248404		G7P2V3_C137	G7P2V3_C137	0.0552811		A0A2K5US37_C1626	HSPG2_C1626	0.00588543
G7P4K7_C193	SCGN_C193	0.248276		A0A7N9D3E7_C37	MRPS35_C37	0.055232		G7PA02_C176	CTSG_C176	0.00597469
A0A2K5U0H2_C246	C2_C246	0.248163		A0A2K5WAT5_C2209	SPTBN1_C2209	0.0550462		A0A0P0HE26_C9	HLA-DPB1_C9	0.00597721
A0A7N9D6G8_C697	CGN_C697	0.24808		A0A7N9CGH2_C284	COPB1_C284	0.0550265		A0A2K5U716_C154	CTSZ_C154	0.00603928
A0A7N9CLD7_C157	#N/A	0.247813		A0A7N9CX73_C46	#N/A	0.0548545		G7PZM0_C90	NDUFB7_C90	0.00605209
A0A7N9DBP7_C96	#N/A	0.247685		A0A2K5WFC2_C150	DDX1_C150	0.0547365		G7P7H5_C567	ITGA1_C567	0.00607855
A0A2K5X2M3_C237	#N/A	0.247048		A0A7N9DD47_C2494	FLNB_C2494	0.0547047		A0A2K5U716_C164	CTSZ_C164	0.00614034
G8F2G9_C96	SFN_C96	0.246636		A0A2K5TRE6_C102	#N/A	0.0546347		A0A2K5X6D6_C203	ILF3_C203	0.00614157
I7G318_C99	#N/A	0.246122		A0A7N9D837_C443	AARS1_C443	0.0545454		A0A2K5X241_C334	ADAM17_C334	0.00615645
A0A2K5UD39_C97	#N/A	0.246115		A0A7N9CQH4_C66	#N/A	0.0545134		A0A2K5TP51_C284	#N/A	0.00616508
Q4R3G2_C311	SERPINB6_C311	0.245936		A0A7N9D843_C373	MARS1_C373	0.0544932		G7NXG7_C767	LAMC1_C767	0.00616776
G7PHB1_C79	LOC102140123_C79	0.245936		G8F5D5_C49	RUVBL1_C49	0.05431		G7NXG7_C769	LAMC1_C769	0.00616776
G7P8N8_C58	SLC26A2_C58	0.244901		G7P4J8_C40	ACOT13_C40	0.0542715		I7G201_C93	CTSB_C93	0.00619968
A0A7N9CDW6_C112	UGDH_C112	0.244884		A0A2K5WDD9_C341	#N/A	0.0542602		A0A7N9D1V1_C206	AKR1C1_C206	0.00620205
G7PRZ9_C1392	TLN1_C1392	0.244785		A0A2K5X9A1_C230	MATR3_C230	0.0542281		A0A2K5W527_C95	#N/A	0.00623969
A0A2K5X8P9_C257	CNP_C257	0.244646		A0A7N9CBL3_C248	LARS1_C248	0.0541494		G7PVM7_C56	TM9SF2_C56	0.0062712
G7NWX0_C446	TINAGL1_C446	0.244637		G7P448_C328	PREP_C328	0.0541168		G7PU57_C620	KPNB1_C620	0.00632367
A0A2K5WTF8_C885	PHF3_C885	0.24457		A0A2K5TM14_C10	#N/A	0.0540315		A0A2K5X4G9_C2873	LRP1_C2873	0.00634178
G7Q0P0_C284	CRYM_C284	0.244081		A0A2K5X4G9_C2438	LRP1_C2438	0.0540169		A0A2K5X4G9_C2877	LRP1_C2877	0.00634178
G8F3W4_C306	HSPA1A_C306	0.244002		A0A2K5X532_C329	ADH7_C329	0.0539917		A0A7N9CDZ5_C77	VAPB_C77	0.0063515
A0A7N9IEE2_C63	#N/A	0.243574		A0A2K5VDY7_C490	SRRT_C490	0.0539648		G7PBA1_C1469	FBN1_C1469	0.00635475
A0A2K5USV3_C100	#N/A	0.243555		A0A7N9IE59_C282	ATIC_C282	0.053939		G7PBA1_C1471	FBN1_C1471	0.00635475
A0A2K5VWH3_C449	SEC23A_C449	0.243365		A0A7N9CLZ3_C332	ALDH1A1_C332	0.0539123		G7P7H5_C814	ITGA1_C814	0.00636323
A0A2K5UA07_C234	PCCB_C234	0.2433		Q2PG59_C38	TAGLN_C38	0.0538592		A0A2K5TWI7_C513	ITGB4_C513	0.00637619
A0A2K5VTJ3_C38	SSPN_C38	0.243256		A0A2K5U9G9_C334	FSCN1_C334	0.053828		A0A2K5UUT6_C125	GGT5_C125	0.00637805
A0A2K5U318_C68	ADD1_C68	0.243248		G7P9F2_C150	PLIN1_C150	0.0538021		A0A2K5W637_C410	HSP90AA1_C410	0.00638302
A0A2K5TYI9_C1510	FLNC_C1510	0.243097		A0A2K5TQ34_C271	TNS1_C271	0.0535756		A0A7N9CJM2_C208	#N/A	0.00646334
Q4R4Z6_C139	RPS3A_C139	0.242914		G7P597_C320	WDR1_C320	0.053495		A0A2K5U9X0_C94	LIMS2_C94	0.0064649
A0A2K5VW38_C327	OLFML3_C327	0.242895		I7GEZ0_C342	#N/A	0.053243		A0A7N9D6S9_C212	#N/A	0.00651576
A0A7N9CJM2_C114	#N/A	0.242678		G7PYJ3_C144	GNA11_C144	0.0532066		G7PFC2_C248	TST_C248	0.00652086
A0A2K5X6B2_C22	DKFZp781E0833_C22	0.241966		Q4R6T3_C379	EIF2B3_C379	0.053195		A0A2K5U4W1_C27	SYNM_C27	0.0065293
A0A7N9IF89_C658	C7_C658	0.24177		A0A7N9CEB9_C178	NIBAN1_C178	0.0531767		G7P6F8_C47	FGA_C47	0.0065343
I7GH17_C345	P4HB_C345	0.241706		A0A2K5UZR0_C214	#N/A	0.0531715		A0A2K5W3U2_C1659	NUMA1_C1659	0.00659169
A0A2K5WFD1_C120	DDX39B_C120	0.241506		G7P5C4_C202	DHX15_C202	0.0530968		A0A7N9D3Y7_C206	#N/A	0.00662322
A0A2K5VC31_C1410	FLNA_C1410	0.241345		A0A2K5WEF1_C318	OXCT1_C318	0.053026		G7PVM7_C120	TM9SF2_C120	0.00662552
A0A2K5WAT5_C1917	SPTBN1_C1917	0.241185		A0A2K5X6B7_C398	PLIN4_C398	0.0529333		G7PXK8_C1330	FCGBP_C1330	0.00663893
A0A7N9D3Z8_C17	#N/A	0.240998		G7P5B7_C410	LAP3_C410	0.0529174		G7PXK8_C1343	FCGBP_C1343	0.00663893
A0A2K5TNJ5_C32	GRB2?_C32	0.240553		A2V9Z6_C47	ADH1B_C47	0.052841		G8F4J6_C317	IGHM_C317	0.0066492
A0A2K5VZB6_C47	ACSF2_C47	0.240466		I7GJX8_C23	HMGB1_C23	0.0528293		A0A7N9C9C1_C18	#N/A	0.00667846
A0A2K5VMC9_C457	MYO1A_C457	0.240253		A0A2K5X448_C10	ACAP2_C10	0.0526996		G7PSP7_C288	OGN_C288	0.00672714
G7PT41_C262	G7PT41_C262	0.240232		Q4R5B8_C260	EIF3F_C260	0.0526965		G7PGE8_C287	TGM2_C287	0.00676625
G7PT41_C277	G7PT41_C277	0.240232		A0A2K5X862_C188	#N/A	0.0526762		A0A7N9CU38_C1028	LAMA4_C1028	0.00679806
A0A7N9DD23_C415	CTNND1_C415	0.23973		A0A2K5UYU7_C281	DNAJC7_C281	0.052616		A0A2K5VBY5_C1260	FLNA_C1260	0.00679851
G7Q0U5_C257	APOBR_C257	0.239724		A0A2K5VWA0_C164	#N/A	0.0525552		A0A2K5VLP7_C1459	IQGAP1_C1459	0.00681329
A0A2K5WBS7_C63	#N/A	0.239634		A0A2K5VE60_C547	ANK3_C547	0.0524192		G7PBA1_C2231	FBN1_C2231	0.00682952
A0A7N9D1Q3_C10	#N/A	0.239565		A0A7N9IDR6_C407	#N/A	0.0524017		A0A2K5W207_C146	PA2G4_C146	0.0068382
A0A2K5W3U2_C1659	NUMA1_C1659	0.239281		G7NZ29_C199	ACTL6A_C199	0.05235		A0A2K5U9T6_C91	TAPBP_C91	0.00686302
G7P0V2_C619	EXOC4_C619	0.238993		A0A2K5X2K3_C372	TOMM70_C372	0.0523054		A0A2K5US37_C2405	HSPG2_C2405	0.00687045
A0A2K5V773_C348	AP3D1_C348	0.238466		A0A7N9CNN7_C107	#N/A	0.0522248		B8Q222_C181	TPSAB1_C181	0.00689983
A0A2K5V964_C502	SRPK1_C502	0.238241		A0A7N9D648_C2015	PRPF8_C2015	0.0522149		G7NUQ0_C371	PIGR_C371	0.00692034
B3Y602_C333	DES_C333	0.238161		A0A2K5U6J0_C862	UTRN_C862	0.0521877		A0A7N9D558_C250	#N/A	0.00692119
A0A7N9DDF2_C122	DDAH1_C122	0.237995		A0A7N9D655_C98	#N/A	0.0521301		I7GHH2_C239	#N/A	0.00694218
A0A2K5UYW3_C1280	DSP_C1280	0.237774		G8F3X2_C167	DDAH2_C167	0.0521245		G7P7H5_C688	ITGA1_C688	0.00695129
A0A2K5TMT9_C541	SMTN_C541	0.237449		A0A7N9CKZ6_C216	PRKACB_C216	0.0520344		A0A7N9CCL2_C55	ATP2B4_C55	0.00697884
G7NVI6_C279	SERPINC1_C279	0.237395		G7PSJ7_C263	ANXA1_C263	0.0519982		A0A2K5UXZ0_C582	TF_C582	0.00699246
A0A2K5VTD2_C3207	DMD_C3207	0.237361		A0A805RHG6_C55	GLO1_C55	0.0519861		G7NVV1_C56	LYPLA2_C56	0.00699525
A0A2K5U2C6_C138	LIMS1_C138	0.236927		A0A2K5X4S6_C47	ADH1C_C47	0.0518868		A0A2K5X2M3_C237	#N/A	0.00703012
G7PRC6_C8	NCS1_C8	0.236884		G8F695_C584	ZNF214_C584	0.0518638		G7PBA1_C636	FBN1_C636	0.00707075
A0A7N9I9K0_C274	ANXA11_C274	0.236861		G7PAI9_C18	HSPA2_C18	0.0518129		G7PBA1_C638	FBN1_C638	0.00707075
G8F3U1_C76	EIF3I_C76	0.236162		A0A2K5VZN1_C329	TUBA1C_C329	0.0516988		A0A7N9D3E9_C87	UBE2N_C87	0.00707495
G7PCY1_C248	DPYSL2_C248	0.236053		A0A2K5X2M5_C404	PPP5C_C404	0.0516491		A0A2K5UXZ0_C28	TF_C28	0.00710278
A0A2K5VYB4_C351	EEFSEC_C351	0.235991		A0A2K5VDK1_C217	ALDH3A2_C217	0.051618		A0A7N9D7K8_C19	#N/A	0.00714652
A0A2K5WFL2_C185	COQ3_C185	0.235985		A0A7N9DHF4_C537	ATP2B4_C537	0.051577		G7PXV1_C310	BCAM_C310	0.00727746
Q4R955_C86	Q4R955_C86	0.235885		A0A7N9D7I4_C309	#N/A	0.0515513		G7P5B7_C427	LAP3_C427	0.00734573
G7PE14_C313	PNLIP_C313	0.235735		G8F4L4_C21	RPL22_C21	0.0514049		I7GHC6_C179	VAPA_C179	0.00735471
G7PE14_C316	PNLIP_C316	0.235735		I7G496_C237	HSPD1_C237	0.0513943		A0A7N9DDT7_C74	#N/A	0.0073558
G7PE14_C321	PNLIP_C321	0.235735		G7PEL4_C46	COMMD3_C46	0.0512785		G7Q1M2_C535	GLG1_C535	0.00739047
A0A2K5W3U2_C299	NUMA1_C299	0.23571		A0A7N9D6G8_C697	CGN_C697	0.0512634		A0A2K5VL27_C230	ZYX_C230	0.00739464
G7P7Q9_C260	HEXB_C260	0.235679		A0A2K5WQU7_C126	CCT5_C126	0.0512112		G7NWI7_C1048	CFH_C1048	0.00746741
A0A7N9D3P4_C144	PRPH_C144	0.235466		G7P7Q9_C209	HEXB_C209	0.0511647		A0A2K5TNW0_C160	HNRNPK_C160	0.00751668
A0A2K5UU24_C1536	GOLGB1_C1536	0.235259		A0A7N9DAR0_C76	#N/A	0.051126		A0A2K5TNW0_C161	HNRNPK_C161	0.00751668
A0A2K5U0X0_C184	PSMD1_C184	0.235163		A0A2K5U0X0_C806	PSMD1_C806	0.0511115		A0A2K5VQ98_C278	PTPRC_C278	0.00755133
G7P469_C130	ACAT2_C130	0.235154		A0A2K5WXS3_C127	#N/A	0.0510838		G7PU97_C83	ITGA3_C83	0.00755926
G7Q361_C496	POF1B_C496	0.235073		A0A2K5VFN5_C67	FABP5_C67	0.0509044		A0A2K5W843_C373	#N/A	0.00756284
A0A7N9C892_C3	#N/A	0.234809		A0A2K5UC23_C963	MYH10_C963	0.0507139		A0A2K5ULW0_C290	HNRNPH1_C290	0.00756424
A0A2K5WH88_C553	PPP1R12A_C553	0.234784		A0A2K5X3V8_C532	#N/A	0.0506178		A0A2K5VI56_C43	HNRNPA1_C43	0.00756481
A0A2K5VBY5_C649	FLNA_C649	0.234507		Q4R374_C31	COX6B2_C31	0.0506092		A0A2K5TSG1_C324	#N/A	0.00758059
A0A2K5U489_C32	SAMHD1_C32	0.234112		A0A7N9DHL9_C75	ADA_C75	0.0505744		G7NUQ0_C544	PIGR_C544	0.00763541
G8F4U9_C168	GART_C168	0.233902		Q4R6M6_C132	#N/A	0.0504962		A0A2K5VWA9_C153	IFI16_C153	0.00763683
A0A2K5U0H2_C354	C2_C354	0.23386		A0A7N9CWL7_C353	#N/A	0.0504409		A0A7N9DA41_C560	MVP_C560	0.00764725
G7PMB2_C109	MDH1_C109	0.233563		G7P9P1_C21	RAB2A_C21	0.0503261		G8F4A5_C170	CTSS_C170	0.00768825
A0A2K5VRZ2_C273	PGP_C273	0.233344		A0A7N9CEU7_C512	VCP_C512	0.0503116		G7P7Q9_C260	HEXB_C260	0.00769115
A0A2K5X1Y5_C337	#N/A	0.233343		A0A7N9D910_C1249	MYOF_C1249	0.0502234		G7NXG7_C234	LAMC1_C234	0.00770007
A0A2K5WK22_C353	AP1G1_C353	0.232811		A0A2K5X9A1_C747	MATR3_C747	0.050164		A0A2K5U8T1_C284	HDAC1_C284	0.00770622
A0A2K5VRG3_C84	CLUH_C84	0.232807		A0A2K5VN28_C545	ACIN1_C545	0.0501201		G7PR63_C370	QSOX2_C370	0.00771933
G8F5D5_C49	RUVBL1_C49	0.232002		G8F3X2_C253	DDAH2_C253	0.0500294		I7GH65_C453	UQCRC1_C453	0.0077635
A0A2K5V1X9_C24	DBNL_C24	0.231776		G7PME1_C200	ANXA4_C200	0.0498356		A0A2K5WKE1_C100	#N/A	0.00776623
G7PFC2_C64	TST_C64	0.23155		A0A7N9CIB6_C667	ANXA6_C667	0.049769		A0A2K5W531_C218	#N/A	0.00778784
A0A2K5X5I9_C219	#N/A	0.231426		A0A2K5WU84_C247	HSD11B2_C247	0.0497107		G7PRF3_C315	SPTAN1_C315	0.00780624
G7P2F5_C303	PRKAR2B_C303	0.231303		G7PPY5_C72	DDB1_C72	0.0496274		A0A7N9CID1_C473	TGFBI_C473	0.00781256
G7NZ35_C434	TBL1XR1_C434	0.231201		I7GB94_C70	CAPNS1_C70	0.0496217		A0A7N9CID1_C478	TGFBI_C478	0.00781256
A0A7N9CTI7_C101	#N/A	0.231058		A0A2K5TQ34_C1708	TNS1_C1708	0.049487		A0A2K5UV12_C79	#N/A	0.00784173
A0A2K5W975_C582	ADAR_C582	0.230929		A0A2K5UQI0_C130	#N/A	0.0494567		A0A2K5VRP8_C131	#N/A	0.0078553
A0A7N9D6Q7_C2	#N/A	0.230839		A0A2K5TME5_C795	HK1_C795	0.0494053		Q4R7V4_C6	LUC7L_C6	0.00785824
G7PEZ9_C1040	VCL_C1040	0.230451		A0A2K5VH26_C337	APEH_C337	0.0493721		A0A805QG69_C36	#N/A	0.00786321
A0A2K5TMC6_C436	LARP7_C436	0.230441		A0A7N9D8M4_C79	CHCHD6_C79	0.0493519		A0A2K5WIY5_C439	GSPT1_C439	0.00787074
G7Q0W0_C52	PPP4C_C52	0.230414		I7GA13_C45	ALDH9A1_C45	0.049154		A0A2K5W2Z9_C570	CUL3_C570	0.0078977
A0A805QA25_C48	PHGDH_C48	0.230411		G7PQA2_C402	PACSIN3_C402	0.0490369		A0A2K5UG07_C93	#N/A	0.00790018
I7GDI8_C91	#N/A	0.229967		G7PZ87_C122	ZNF304_C122	0.0489818		A0A7N9CYX6_C134	LYZ_C134	0.00802848
A0A2K5WQK5_C971	NNT_C971	0.229944		G7P0U6_C76	COPG2_C76	0.0489048		G7P042_C37	COL6A2_C37	0.0080287
A0A2K5V7T8_C480	PTPN6_C480	0.229909		G8F6D5_C369	ILVBL_C369	0.0488978		A0A7N9D6S9_C187	#N/A	0.00809427
A0A2K5TW28_C218	DCTN2_C218	0.229792		A0A7N9DDT7_C74	#N/A	0.0488746		A0A2K5WSL2_C153	F11R_C153	0.0081459
A0A2K5TW28_C234	DCTN2_C234	0.229792		A0A2K5WL72_C157	COMT_C157	0.0488672		A8C740_C211	TPSAB1_C211	0.00818323
G7NXV6_C336	PRKAR2A_C336	0.229582		A0A2K5V3W1_C164	#N/A	0.0488311		A0A2K5URB6_C102	#N/A	0.00824287
Q2PG53_C282	HMOX2_C282	0.229499		A0A2K5TQH5_C541	#N/A	0.0488264		A0A2K5VP36_C356	CP_C356	0.00824744
Q4R2Z7_C245	SH3GLB1_C245	0.229285		G7Q1F4_C187	CTRL_C187	0.0487661		A0A2K5VQ19_C85	#N/A	0.00827344
A0A2K5UGE1_C580	DSG2_C580	0.22914		G7P201_C599	GIMAP8_C599	0.0486464		A0A7N9CU38_C1220	LAMA4_C1220	0.0083654
G7PGE8_C542	TGM2_C542	0.228987		Q4R4Z7_C73	SRSF7_C73	0.0485751		A0A2K5W8D2_C313	LAMB3_C313	0.00839374
I7GEL5_C10	#N/A	0.22889		Q2PFP8_C225	CKB_C225	0.0485705		I7GK56_C57	SELENBP1_C57	0.00841152
G7PFD6_C193	SH3BP1_C193	0.228732		A0A2K5X5X2_C196	PPP2CB_C196	0.0484124		A0A2K5VTB3_C246	DPYSL3_C246	0.00846733
A0A7N9D7G4_C386	PECAM1_C386	0.228391		G7NUR5_C333	RCC2_C333	0.0482996		A0A2K5VTB3_C247	DPYSL3_C247	0.00846733
G7PIP3_C40	ATXN2_C40	0.228281		G7PGE8_C24	TGM2_C24	0.0482349		A0A2K5VLE1_C331	FBLN5_C331	0.00848506
A0A2K5W3U2_C663	NUMA1_C663	0.228097		G7PSP4_C87	IARS_C87	0.0481996		G7NZN8_C245	CPA3_C245	0.00854906
G7NWX0_C309	TINAGL1_C309	0.227503		Q4R5P9_C125	RPL4_C125	0.0480693		Q4R4T5_C412	HSP90AB1_C412	0.0086187
I7G889_C280	CAT_C280	0.227431		A0A2K5UA31_C207	OAS2_C207	0.0479725		A0A7N9CLZ3_C50	ALDH1A1_C50	0.00865595
A0A2K5TVP1_C352	HYOU1_C352	0.227407		G7PAU9_C115	LTBP2_C115	0.0479635		A0A2K5VBY5_C444	FLNA_C444	0.00866004
Q8HXX1_C471	MMUT_C471	0.227285		A0A2K5VRG3_C84	CLUH_C84	0.0479554		Q4R895_C40	#N/A	0.00866261
A0A2K5WZ63_C43	AGK_C43	0.227159		A0A2K5WFC2_C41	DDX1_C41	0.0478409		A0A2K5UKF7_C135	ICAM1_C135	0.00869085
A0A2K5VBY5_C1157	FLNA_C1157	0.227124		G7PSK2_C8	RFK_C8	0.0478408		A0A2K5VAN0_C220	MAT2B_C220	0.00870857
A0A2K5TYI9_C827	FLNC_C827	0.226864		A0A7N9CRT9_C80	#N/A	0.0478192		G7PDZ9_C281	CASP7_C281	0.00871034
A0A7N9CCL2_C537	ATP2B4_C537	0.226801		A0A7N9CDW6_C112	UGDH_C112	0.0478166		A0A2K5W411_C13	TXNDC5_C13	0.00871211
I7GLY3_C30	MYCBP2_C30	0.226705		A0A7N9CWD0_C805	TAP1_C805	0.0477573		A0A2K5W411_C20	TXNDC5_C20	0.00871211
P52846_C287	SULT1A4_C287	0.22661		A0A2K5W238_C663	EFTUD2_C663	0.0477367		Q60HG6_C337	CTSC_C337	0.0088264
A0A7N9D2Z9_C481	#N/A	0.226538		G7PXW6_C254	CKM_C254	0.0476594		A0A2K5US37_C2649	HSPG2_C2649	0.00887749
Q4R3N0_C137	NUP35_C137	0.226416		A0A2K5UDT6_C44	#N/A	0.0476371		G7PV74_C300	APOH_C300	0.00891958
Q4R304_C166	RBBP7_C166	0.22629		G7PUA5_C59	LRRC59_C59	0.0476328		I7GLX7_C156	#N/A	0.00897729
A0A7N9DD47_C660	FLNB_C660	0.226261		A0A2K5X2M4_C157	EIF3K_C157	0.0476271		G7NTL5_C421	CLCA1_C421	0.00897791
A0A7N9CZR7_C208	#N/A	0.226226		A0A2K5VZZ1_C21	#N/A	0.0475356		G7PEZ9_C1018	VCL_C1018	0.00900755
A0A2K5V212_C276	IQGAP2_C276	0.226191		G7Q0T8_C24	RABEP2_C24	0.0475091		A0A7N9IFK0_C291	#N/A	0.00900931
Q4R8J5_C67	PDXDC1_C67	0.226072		A0A2K5TY05_C316	SHMT2_C316	0.0474755		A0A2K5TM01_C84	HINT1_C84	0.0090382
G7PM42_C344	LRPPRC_C344	0.225962		A0A2K5V0H7_C308	FN1_C308	0.04743		A0A2K5TL51_C386	#N/A	0.00909902
G7PHW6_C14	CBX5_C14	0.225893		G7PG22_C842	CSE1L_C842	0.047415		A0A2K5TL51_C387	#N/A	0.00909902
A0A2K5X3V8_C455	#N/A	0.225834		G7PHZ3_C1134	CAND1_C1134	0.0472042		Q4R3X8_C75	SFPQ_C75	0.00911031
Q4JK74_C91	HSD17B10_C91	0.225701		G7NTK0_C251	CTBS_C251	0.0471589		A0A2K5X4G9_C2758	LRP1_C2758	0.00912371
A0A2K5VL86_C220	TSN_C220	0.225244		A0A7N9CTI7_C101	#N/A	0.0470703		A0A2K5TS79_C56	MGST3_C56	0.00915998
A0A2K5UVS8_C506	CPNE3_C506	0.225175		G7PGE8_C507	TGM2_C507	0.0470386		A0A2K5UIM7_C219	RPA2_C219	0.00917642
A0A2K5VJQ3_C38	CORO1C_C38	0.225129		A0A2K5VHU4_C137	#N/A	0.0470308		A0A2K5VJU8_C311	SH3GL2_C311	0.00919736
A0A2K5TKA9_C31	MAP2K1_C31	0.224877		Q4R5L3_C174	GSTM1_C174	0.0470121		A0A7N9D558_C601	#N/A	0.00921664
A0A2K5UIM7_C219	RPA2_C219	0.224724		A0A2K5X6B7_C1175	PLIN4_C1175	0.0469442		G7NX39_C156	TSPAN2_C156	0.00923753
A0A2K5URB6_C102	#N/A	0.224292		A0A2K5V7F4_C348	SERPINB8_C348	0.0469373		A0A2K5UC71_C176	#N/A	0.00928161
G7PTC0_C1783	FASN_C1783	0.224217		A0A7N9CT71_C79	GNPNAT1_C79	0.0469048		A0A7N9IB48_C241	FGB_C241	0.00929715
G8F4R0_C143	#N/A	0.224216		A0A2K5TMT9_C410	SMTN_C410	0.0468706		G7PDK8_C143	RBP4_C143	0.00934233
A0A1R7SKI6_C108	HLA-DRB1_C108	0.22405		A0A2K5UJ28_C61	ALDH2_C61	0.0468146		A0A2K5UBX7_C671	MYH9_C671	0.0094971
A0A7N9CZD3_C362	MYZAP_C362	0.223874		G7Q1Y4_C132	NSDHL_C132	0.0467874		G7NWI7_C864	CFH_C864	0.0095507
G7PCW8_C392	ADAMDEC1_C392	0.223402		G7Q1M2_C975	GLG1_C975	0.0466959		G7NXV6_C96	PRKAR2A_C96	0.00955355
A0A7N9CZD3_C402	MYZAP_C402	0.223396		A0A2K5TYI9_C208	FLNC_C208	0.0466956		A0A2K5VC31_C1260	FLNA_C1260	0.00958058
A0A7N9CN62_C211	ADH5_C211	0.223138		G7PJY2_C249	#N/A	0.0466909		G8F297_C223	TEKT5_C223	0.00961738
G7PW67_C243	ESD_C243	0.223136		A0A2K5UCG8_C354	RABGGTA_C354	0.0465232		G8F297_C224	TEKT5_C224	0.00961738
A0A2K5URP1_C63	ACP1_C63	0.223132		A0A2K5VAY7_C115	HCFC1_C115	0.0464677		A0A2K5TSW3_C62	PMPCB_C62	0.00968555
A0A2K5X6T7_C77	#N/A	0.22307		A0A2K5ULD9_C179	CKMT1A_C179	0.0464605		A0A2K5VQ98_C211	PTPRC_C211	0.00970051
A0A7N9DBZ9_C165	C7_C165	0.222803		A0A2K5WAU8_C159	RHOC_C159	0.0464172		G7Q1M2_C315	GLG1_C315	0.00971962
A0A2K5VJQ3_C471	CORO1C_C471	0.222749		A0A2K5WYZ8_C288	ETF1_C288	0.046409		G7Q2H9_C244	CYBB_C244	0.00973233
A0A2K5V0T8_C185	EIF3A_C185	0.222301		G8F4P1_C27	RPS28_C27	0.0463953		G7PXJ9_C427	SUPT5H_C427	0.00975279
G7PIQ2_C239	PTPN11_C239	0.222082		A0A7N9CPY5_C73	ALDOA_C73	0.0463612		A0A2K5X4G9_C3215	LRP1_C3215	0.00977479
G7NVT2_C4594	HSPG2_C4594	0.221928		A0A7N9CPX0_C352	PSMD13_C352	0.0463564		A0A2K5X4G5_C1923	VWF_C1923	0.00978491
Q2PFZ3_C172	PRDX2_C172	0.22168		A0A2K5UA56_C63	MEF2D/DAZAP1 fusion_C63	0.0463436		A0A2K5UST2_C124	CLCA4_C124	0.00985622
A0A2K5X375_C230	#N/A	0.221634		A0A2K5TXE2_C184	RAB3D_C184	0.0462564		A0A2K5UXZ0_C364	TF_C364	0.00989381
G7P5B7_C278	LAP3_C278	0.221512		A0A2K5W5P5_C571	TAP2_C571	0.0462347		A0A2K5WQ22_C477	PRKCSH_C477	0.00995166
G8F4U9_C237	GART_C237	0.221494		A0A2K5VBI0_C157	#N/A	0.046228		G7PRZ9_C1927	TLN1_C1927	0.00995427
A0A7N9CBA9_C545	STT3A_C545	0.221278		A0A2K5ULD9_C89	CKMT1A_C89	0.0461383		G7PXK8_C446	FCGBP_C446	0.00995878
G7PMX5_C12	SEPTIN10_C12	0.220972		G7NZP7_C331	TRMT10C_C331	0.0461114		G7PXK8_C454	FCGBP_C454	0.00995878
G7PSZ7_C434	PRPF8_C434	0.220896		A0A2K5WEF0_C489	#N/A	0.0461057		A0A2K5X4G5_C570	VWF_C570	0.00997548
A0A2K5TXE2_C184	RAB3D_C184	0.220826		A0A2K5WZJ4_C598	NADSYN1_C598	0.0461022		G7PBL1_C335	ANXA2_C335	0.0100086
Q4R890_C256	#N/A	0.220537		A0A2K5U4W1_C59	SYNM_C59	0.0460678		A0A2K5TYI9_C2714	FLNC_C2714	0.0100178
G7PRZ9_C1045	TLN1_C1045	0.220493		G7PBS9_C1629	PRKDC_C1629	0.0460347		A0A2K5WQD8_C190	CMA1_C190	0.0100336
A0A2K5VEX6_C1571	#N/A	0.220469		G7P597_C165	WDR1_C165	0.0460212		G8F488_C59	CELA1_C59	0.0100425
I7G201_C93	CTSB_C93	0.220401		Q60HC9_C87	TPI1_C87	0.0459321		Q4R5D2_C58	DCN_C58	0.0102609
Q4R4T5_C521	HSP90AB1_C521	0.220313		A0A2K5VHY5_C137	TARS_C137	0.0458615		Q4R5D2_C60	DCN_C60	0.0102609
A0A2K5TSH0_C341	GPC4_C341	0.220187		A0A7N9D558_C563	#N/A	0.045833		G7PBP1_C596	CDC42BPB_C596	0.0103268
A0A2K5VGH6_C801	ROCK2_C801	0.220041		A0A2K5X516_C449	OAS3_C449	0.0458227		A0A7N9CQQ8_C410	#N/A	0.0103507
G7PPJ7_C230	ZFPL1_C230	0.219725		G7P8S8_C3552	VPS13C_C3552	0.0457864		G7PRZ9_C116	TLN1_C116	0.0103632
A0A2K5WZN3_C252	MLPH_C252	0.219685		A0A2K5VYA3_C121	ADRM1_C121	0.0457598		G7NY31_C55	LTF_C55	0.0104331
A0A2K5UKB3_C38	PLAC9_C38	0.219525		A0A2K5X7X8_C344	#N/A	0.0457371		A0A7N9CCY0_C522	ESYT1_C522	0.0105185
G7PB74_C188	PDIA3_C188	0.219515		A0A2K5X5P6_C38	C11orf54_C38	0.0456985		G7NWI7_C178	CFH_C178	0.010531
G7NXG7_C65	LAMC1_C65	0.219508		I7G7A9_C438	CTNNA1_C438	0.0456791		G7PEZ9_C85	VCL_C85	0.0105973
G7PRZ9_C956	TLN1_C956	0.219206		G7PHG3_C184	PITPNB_C184	0.0456753		G7P1Q9_C69	NIPSNAP1_C69	0.0107046
A0A7N9CI73_C609	JUP_C609	0.219145		G7PHG3_C180	PITPNB_C180	0.0456753		D7RL96_C94	HBD_C94	0.0107272
G7PX42_C69	MOS_C69	0.219131		A0A2K5UV06_C396	#N/A	0.0456431		G8F5N0_C218	G8F5N0_C218	0.0107556
G7PQV9_C231	HPX_C231	0.21908		A0A7N9CEL8_C328	#N/A	0.0455742		G7PRL7_C287	AMBP_C287	0.0108545
A0A2K5WP59_C35	#N/A	0.218986		Q4R6H5_C119	FLII_C119	0.045541		G7PTZ8_C238	BLMH_C238	0.010957
A0A7N9CWH3_C706	FLNB_C706	0.218744		A0A7N9CUN3_C168	GART_C168	0.0455099		Q60HG6_C136	CTSC_C136	0.0109701
A0A2K5WES4_C674	ACAD11_C674	0.21866		A0A7N9D3L2_C178	#N/A	0.0454975		G8F4A5_C213	CTSS_C213	0.0110012
A0A2K5VPY1_C293	#N/A	0.218518		A0A2K5UG07_C170	#N/A	0.0454831		A0A7N9D106_C104	POGLUT1_C104	0.0110129
A0A2K5U739_C326	UBA6_C326	0.218422		A0A2K5UAF3_C293	GOT2_C293	0.0454534		A0A2K5WU32_C404	#N/A	0.0110284
Q4R5C6_C93	SNU13_C93	0.218338		G7PIU0_C127	#N/A	0.0454187		A0A7N9CE37_C469	HTATSF1_C469	0.0111658
A0A7N9CHV3_C566	GBP6_C566	0.218325		G7PZC9_C29	UBE2M_C29	0.0454175		G7PNV3_C139	MUC2_C139	0.0112324
A0A2K5VT95_C248	DPYSL3_C248	0.218133		G7PRF3_C2454	SPTAN1_C2454	0.0453814		A0A7N9D558_C37	#N/A	0.0112449
A0A7N9DD47_C2458	FLNB_C2458	0.218079		A0A2K5WK12_C162	MAPK14_C162	0.0453331		A0A7N9CJR7_C47	LIN7C_C47	0.0113156
G7PI23_C157	RAB21_C157	0.217919		Q60HE9_C494	MAN2B1_C494	0.0452626		I7GH17_C345	P4HB_C345	0.01138
A0A2K5VI56_C175	HNRNPA1_C175	0.217871		A0A2K5X9P1_C69	CDK13_C69	0.0451916		A0A2K5TSG1_C522	#N/A	0.0113858
A0A2K5VZN1_C329	TUBA1C_C329	0.217793		A0A2K5V2V9_C284	ANK2_C284	0.0451327		A0A2K5TK27_C290	EEF2_C290	0.0114083
G7PHD3_C104	LOC102126084_C104	0.217629		A0A2K5X396_C236	SCARB2_C236	0.0451129		A0A2K5VBU7_C117	SLC44A2_C117	0.01144
A0A2K5USQ0_C243	#N/A	0.217591		G7NXG8_C12	DHX9_C12	0.0450799		A0A7N9CPY5_C183	ALDOA_C183	0.0115417
A0A2K5UBX7_C931	MYH9_C931	0.217534		A0A7N9CH82_C126	MRGPRF_C126	0.0450377		Q4R779_C439	NOP58_C439	0.0116028
A0A7N9CLZ3_C332	ALDH1A1_C332	0.217389		A0A2K5WDW1_C171	HAGH_C171	0.0449857		A0A2K5X4G9_C2581	LRP1_C2581	0.0116257
A0A2K5X5I9_C287	#N/A	0.217305		A0A2K5TM01_C38	HINT1_C38	0.0448921		A0A7N9IB48_C408	FGB_C408	0.0117417
A0A7N9CCZ3_C447	EFEMP1_C447	0.217059		A0A2K5VR21_C361	SCCPDH_C361	0.0448352		G7PEK7_C199	ECHS1_C199	0.0117849
Q5ISL3_C314	CTNNB1_C314	0.217032		A0A2K5WAT5_C808	SPTBN1_C808	0.0448249		A0A2K5V365_C170	F12_C170	0.0118015
A0A2K5WAL8_C370	ACTN1_C370	0.216987		A0A2K5VZA3_C181	OGDH_C181	0.0448051		Q71JJ8_C72	#N/A	0.0118032
A0A2K5WBF5_C293	#N/A	0.21685		A0A2K5VUP1_C14	#N/A	0.0447711		G7PMB2_C92	MDH1_C92	0.011805
Q4R4H6_C257	Q4R4H6_C257	0.216823		A0A2K5VJ89_C512	PDCD6IP_C512	0.0447492		A0A2K5WAT5_C1917	SPTBN1_C1917	0.0118299
Q4R4H6_C272	Q4R4H6_C272	0.216823		G7P177_C218	TBL2_C218	0.0447089		A0A2K5X497_C886	MRC2_C886	0.0118847
A0A7N9ICC8_C62	#N/A	0.216761		A0A2K5UAF3_C187	GOT2_C187	0.0447077		G7P5M3_C468	GC_C468	0.0119722
Q4R5A8_C227	TM9SF4_C227	0.216296		G7PDY6_C288	PDCD4_C288	0.0447031		G7P5M3_C469	GC_C469	0.0119722
A0A7N9D2L0_C39	CASP6_C39	0.216114		A0A7N9CX73_C365	#N/A	0.0446725		G7P5M3_C478	GC_C478	0.0119722
A0A2K5W6Q3_C142	#N/A	0.216067		A0A7N9CTL2_C128	DCPS_C128	0.0446215		G7NX90_C94	ITLN1_C94	0.0120931
A0A2K5VG70_C250	#N/A	0.216038		I7GK56_C268	SELENBP1_C268	0.0445828		G7P0L2_C296	SND1_C296	0.0121044
A0A2K5TQ52_C1077	MYLK_C1077	0.215978		G7PQV9_C154	HPX_C154	0.0445815		A0A2K5VDY7_C441	SRRT_C441	0.0121271
G7P0U6_C375	COPG2_C375	0.215915		A0A2K5W7Q8_C104	MACROH2A1_C104	0.0445731		A0A2K5UAF3_C187	GOT2_C187	0.0121292
A0A2K5UG07_C243	#N/A	0.215849		G7NZ79_C189	CPOX_C189	0.044554		A0A7N9IF89_C479	C7_C479	0.012137
A0A7N9D1I8_C189	#N/A	0.215718		A0A2K5UKU4_C95	#N/A	0.0444902		G7NUT6_C108	PLA2G2A_C108	0.01214
A0A7N9CKG6_C811	MYO1F_C811	0.215652		A0A2K5VT95_C448	DPYSL3_C448	0.0444093		G7NUT6_C110	PLA2G2A_C110	0.01214
A0A7N9CGB4_C1002	COPA_C1002	0.215635		G7P4V1_C407	MCM3_C407	0.0443665		A0A2K5UBX7_C91	MYH9_C91	0.0122392
A0A7N9CWH3_C660	FLNB_C660	0.215493		A0A2K5UAE5_C115	#N/A	0.0443596		A0A2K5UFR4_C98	RNASE3_C98	0.0122647
A0A2K5VXI5_C175	ACTR1B_C175	0.215465		A0A7N9CKM7_C72	RPS15A_C72	0.0443483		A0A2K5V394_C73	EIF5A2_C73	0.0123666
G7PHZ3_C264	CAND1_C264	0.215303		G7NZV8_C1917	STAB1_C1917	0.0443482		Q28480_C203	IDH3A_C203	0.0124013
Q8SPI2_C37	CHCHD7_C37	0.215252		A0A2K5TTM3_C618	SEC31A_C618	0.0443142		A0A2K5UPI7_C284	PDLIM1_C284	0.0124085
A0A2K5WJA6_C1486	NUP205_C1486	0.215155		P48737_C133	PEBP1_C133	0.0442622		A0A2K5UPI7_C287	PDLIM1_C287	0.0124085
I7G6Q2_C80	NUTF2_C80	0.215149		I7GB94_C112	CAPNS1_C112	0.0442015		A0A2K5UPI7_C290	PDLIM1_C290	0.0124085
A0A7N9D035_C185	IDH3B_C185	0.215049		A0A7N9IBW7_C976	SMTN_C976	0.0441862		A0A2K5WDG9_C314	#N/A	0.0124331
A0A7N9IG81_C321	#N/A	0.21491		A0A2K5VC31_C810	FLNA_C810	0.0441392		G7P7H5_C558	ITGA1_C558	0.0124524
A0A7N9CQ59_C199	#N/A	0.21477		G7PPY5_C363	DDB1_C363	0.043945		G7NXG7_C199	LAMC1_C199	0.0124678
A0A2K5UTR7_C505	CORO7_C505	0.214516		A0A2K5X6D6_C116	ILF3_C116	0.0439051		A0A7N9DCJ7_C48	#N/A	0.0124917
G7NXG8_C415	DHX9_C415	0.214345		A0A2K5U781_C29	RNF126_C29	0.0438492		A0A7N9IF89_C35	C7_C35	0.0126301
I7GA48_C257	#N/A	0.214145		A0A2K5VJU8_C311	SH3GL2_C311	0.0438276		A0A7N9IF89_C41	C7_C41	0.0126301
I7GA48_C259	#N/A	0.214145		Q4R5D2_C313	DCN_C313	0.0437909		G7NXG8_C1099	DHX9_C1099	0.0126929
A0A2K5W8V8_C33	M6PR_C33	0.214111		I7GIU9_C106	#N/A	0.0437656		Q8SPI0_C28	APOD_C28	0.0127711
A0A2K5W411_C109	TXNDC5_C109	0.214055		A0A2K5UG07_C93	#N/A	0.0437524		G8F4A5_C224	CTSS_C224	0.012772
A0A2K5W411_C112	TXNDC5_C112	0.214055		G7PJ55_C239	ACADS_C239	0.0437232		A0A2K5VC86_C197	LMNB1_C197	0.0128059
A0A2K5WMF8_C129	EIF5A_C129	0.21402		G8F3W4_C603	HSPA1A_C603	0.0436278		I7GHH8_C133	COMTD1_C133	0.0128134
A0A7N9CIB5_C157	GMPR2_C157	0.213872		G7PXG4_C173	PSMD8_C173	0.0436188		G7NXY9_C596	TF_C596	0.012823
A0A2K5VGM5_C1840	GOLGA4_C1840	0.213769		A0A2K5VKV4_C11	ACTR2_C11	0.0435911		A0A2K5UXZ0_C137	TF_C137	0.0128339
G7PWD9_C225	NDUFV2_C225	0.21374		A0A2K5WQU7_C385	CCT5_C385	0.0435806		Q2PFP8_C225	CKB_C225	0.0128653
A0A2K5W5Q0_C1299	SHROOM3_C1299	0.213352		G7P967_C53	ETFA_C53	0.0435775		G8F2G9_C96	SFN_C96	0.0129744
A0A2K5X140_C88	#N/A	0.213315		A0A2K5W3U2_C803	NUMA1_C803	0.0434901		Q4R963_C40	CCT3_C40	0.0129999
A0A2K5TTM3_C458	SEC31A_C458	0.213302		A0A2K5V0R2_C45	PABPN1_C45	0.0433427		G7PDY6_C227	PDCD4_C227	0.0130467
G7PXQ3_C506	ATP1A3_C506	0.213059		G7NZU5_C185	TKT_C185	0.0433357		A0A2K5UG07_C89	#N/A	0.0132451
G8F3X1_C223	CLIC1_C223	0.21285		G7PGE8_C287	TGM2_C287	0.0432894		A0A2K5W527_C554	#N/A	0.0132625
A0A2K5TYI9_C1610	FLNC_C1610	0.21278		A0A2K5WBY0_C18	NDUFA11_C18	0.0432858		Q4R4T5_C564	HSP90AB1_C564	0.0133069
A0A2K5TK27_C466	EEF2_C466	0.212737		A0A2K5WWY0_C440	#N/A	0.0431368		A0A2K5WTQ8_C227	#N/A	0.0135209
A0A2K5UF29_C332	#N/A	0.212573		A0A2K5WWY0_C443	#N/A	0.0431368		A0A7N9CHP2_C477	ADAM10_C477	0.0135459
A0A2K5VTB3_C528	DPYSL3_C528	0.212498		A0A7N9D3Z8_C17	#N/A	0.0430533		G8F3X1_C191	CLIC1_C191	0.013567
Q71JJ8_C72	#N/A	0.212442		A0A2K5TYI9_C2076	FLNC_C2076	0.042949		A0A2K5UXZ0_C469	TF_C469	0.013611
G7PY99_C376	HMHA1_C376	0.212255		G7PEZ9_C1018	VCL_C1018	0.0429186		G7PI18_C7	TSPAN8_C7	0.0137859
A0A805R8D6_C151	#N/A	0.21207		A0A2K5VPS1_C45	#N/A	0.0429124		A0A2K5TU71_C188	#N/A	0.0137902
G7NWS9_C294	GNB1_C294	0.212062		Q4R8T7_C720	IPO5_C720	0.0428587		A0A2K5VDF9_C1439	CD163L1_C1439	0.0140233
G7PGE8_C266	TGM2_C266	0.211957		G7PC40_C118	FABP4_C118	0.0428306		A0A2K5WXS3_C257	#N/A	0.0141564
Q4R6I6_C48	SRP9_C48	0.211675		A0A7N9D9S1_C26	AKR1B1_C26	0.0428026		A0A2K5USY9_C48	COPB2_C48	0.0142248
G7PAI9_C191	HSPA2_C191	0.211501		Q4R5Y3_C271	PPA2_C271	0.0427626		G7PRF3_C2454	SPTAN1_C2454	0.0142411
A0A7N9IE91_C406	C9_C406	0.211447		A0A2K5WNA6_C144	CYFIP1_C144	0.0427205		G7P9M5_C98	RNASE3_C98	0.0142626
Q5ISR2_C256	CASP3_C256	0.211422		A0A7N9CI73_C90	JUP_C90	0.0426417		A0A7N9D441_C1058	SLK_C1058	0.0142883
G7NUU5_C14	CDA_C14	0.211279		A0A2K5V212_C1392	IQGAP2_C1392	0.0426321		A0A2K5X9D2_C91	#N/A	0.0143006
G7NUU5_C8	CDA_C8	0.211279		A0A7N9CCY0_C945	ESYT1_C945	0.0425878		G7Q3G8_C39	#N/A	0.0143242
G7P5E2_C86	PGM2_C86	0.21108		Q25ND3_C157	RPL3_C157	0.04254		G7PRZ9_C1953	TLN1_C1953	0.0144389
A0A2K5V3W1_C31	#N/A	0.21105		A0A0S2MSR6_C113	HLA-DQB1_C113	0.0424932		G7PEZ9_C1053	VCL_C1053	0.0144577
A0A2K5WP59_C234	#N/A	0.210935		A0A2K5VIX6_C112	PFKM_C112	0.0424784		A0A2K5WQI1_C77	CNDP2_C77	0.0145464
A0A7N9IFB9_C105	#N/A	0.210772		A0A2K5WMK0_C33	RDH11_C33	0.0424753		G7Q1M2_C86	GLG1_C86	0.0145736
A0A7N9DAG5_C252	#N/A	0.210716		A0A2K5TQR2_C161	MAPK13_C161	0.0424723		G7PXK8_C210	FCGBP_C210	0.0146037
G7Q1N9_C524	KARS_C524	0.210558		G8F3M2_C98	GPX1_C98	0.0424343		A0A2K5V212_C1392	IQGAP2_C1392	0.0149034
A0A2K5VBY5_C1453	FLNA_C1453	0.210474		G7P203_C220	GIMAP4_C220	0.0424143		G7PZ75_C361	ICAM3_C361	0.0149574
I7GKY5_C40	CCT3_C40	0.210335		A0A2K5TQJ7_C226	Q59GL1_C226	0.0423829		A0A2K5WDW1_C153	HAGH_C153	0.0149628
G7P1V3_C163	SRI_C163	0.210293		I7G5F0_C102	RRAGB_C102	0.0423259		A0A7N9D5B8_C344	IGHA2_C344	0.0151262
A0A7N9DD47_C706	FLNB_C706	0.210282		G7PEK7_C36	ECHS1_C36	0.0422755		G7PXK5_C25	LOC102120083_C25	0.0151772
G7P784_C121	CMBL_C121	0.209735		A0A2K5VNF3_C152	PKM_C152	0.042177		A0A7N9I9S0_C966	NID2_C966	0.0152851
G7PYU9_C873	C3_C873	0.209674		A0A7N9CXD5_C139	#N/A	0.0421547		A0A7N9I9S0_C977	NID2_C977	0.0152851
A0A2K5X4E5_C1115	SNRNP200_C1115	0.209592		G7PMI2_C258	ACTG2_C258	0.042051		A0A2K5WPR4_C183	#N/A	0.0154185
A0A2K5UP69_C97	ARFGAP2_C97	0.209252		A0A2K5W853_C49	#N/A	0.0419535		A0A2K5ULD9_C89	CKMT1A_C89	0.0154199
G7PRF3_C1944	SPTAN1_C1944	0.209016		A0A2K5VTD2_C2196	DMD_C2196	0.0419462		A0A7N9CT97_C163	PACSIN2_C163	0.0155732
I7GM88_C48	RNASET2_C48	0.208955		A0A2K5UF29_C332	#N/A	0.0418522		I7GHH8_C231	COMTD1_C231	0.0156058
A0A2K5V3D6_C253	SRPRA_C253	0.20894		A0A7N9CWH3_C416	FLNB_C416	0.0418315		A0A7N9CBL4_C337	#N/A	0.015612
I7GH00_C423	PKM_C423	0.208806		A0A2K5VN36_C231	#N/A	0.0418305		I7GJR5_C95	#N/A	0.0156393
A0A2K5U318_C525	ADD1_C525	0.208723		A0A2K5V815_C91	HSD17B10_C91	0.0418089		G7PZF6_C238	CNN1_C238	0.0156758
I7G2P5_C159	ACP2_C159	0.208666		G7PCJ6_C91	UTP23_C91	0.041726		A0A2K5VP36_C717	CP_C717	0.0156961
A0A2K5UVS8_C249	CPNE3_C249	0.208471		A0A2K5VST1_C171	PRSS3_C171	0.0417167		A0A2K5US37_C3231	HSPG2_C3231	0.0157058
A0A2K5VRH6_C819	DSC2_C819	0.208443		G7PGU9_C57	ITPA_C57	0.0416978		A0A7N9DD23_C432	CTNND1_C432	0.0157084
G7P4I0_C70	TPMT_C70	0.208405		G7P319_C39	ABRACL_C39	0.0416927		A0A2K5VGH6_C1171	ROCK2_C1171	0.0157091
Q4R4R0_C236	PSMC2_C236	0.208222		A0A2K5VHK3_C412	HMGCS2_C412	0.0416663		A0A2K5UJJ3_C183	CHCHD3_C183	0.0158071
A8C740_C248	TPSAB1_C248	0.20798		G7NVW2_C33	SRRM1_C33	0.041651		A0A2K5TKH0_C126	#N/A	0.0158485
A0A2K5UJ28_C467	ALDH2_C467	0.207637		A0A2K5VPM4_C660	MYO1C_C660	0.0416239		A0A2K5TZB5_C326	JPH2_C326	0.0159767
A0A2K5WFD1_C161	DDX39B_C161	0.207586		G7PXK8_C217	FCGBP_C217	0.0416108		A0A2K5VMD2_C120	TM9SF2_C120	0.0160451
A0A2K5WYP0_C82	GBP3_C82	0.207251		G8F3N7_C108	RAB3C_C108	0.0415858		A0A2K5VTB3_C362	DPYSL3_C362	0.0160787
G8F3W7_C194	VARS_C194	0.207053		A0A2K5VHI6_C154	PSMA6_C154	0.0415326		A0A2K5TXG3_C381	TNC_C381	0.0162407
A0A2K5UCD8_C338	#N/A	0.207005		A0A2K5VHI6_C161	PSMA6_C161	0.0415326		A0A2K5TNW0_C181	HNRNPK_C181	0.016315
G7PNQ8_C413	ACAT1_C413	0.206862		Q4R7V4_C6	LUC7L_C6	0.0415121		A0A2K5WND2_C97	FERMT2_C97	0.0164315
G7PHM7_C101	TWF1_C101	0.206731		A0A2K5WQB0_C285	ELMO3_C285	0.0415056		A0A7N9CGD3_C183	#N/A	0.0164422
I7G982_C370	#N/A	0.206663		A0A2K5X2M5_C208	PPP5C_C208	0.0415029		A0A2K5TRX9_C855	HDLBP_C855	0.0165275
A0A2K5WJV7_C242	USO1_C242	0.206453		A0A2K5WWP8_C43	PAPSS1_C43	0.0414943		A0A2K5TSL1_C173	ACTN4_C173	0.0166562
A0A7N9D0S4_C11	STX2_C11	0.206442		I7GL74_C224	I7GL74_C224	0.0414859		A0A7N9CZK7_C1229	NID1_C1229	0.016676
Q4R2X7_C251	LOC102137053_C251	0.206438		A0A7N9DF06_C783	HKDC1_C783	0.0414358		A0A2K5X7X8_C472	#N/A	0.0168304
Q4R2X7_C261	LOC102137053_C261	0.206438		G7P177_C350	TBL2_C350	0.0414326		A0A2K5UZH3_C107	DECR1_C107	0.016844
A0A2K5V0L0_C1396	#N/A	0.206362		A0A2K5VUP1_C75	#N/A	0.0414154		A0A2K5WAT5_C2209	SPTBN1_C2209	0.0168444
F4MSL9_C351	HLA-G_C351	0.206346		A0A7N9C7M4_C91	SCP2_C91	0.0414038		G7PCY1_C132	DPYSL2_C132	0.0168469
A0A2K5VPM4_C479	MYO1C_C479	0.206293		G7PUH4_C111	PTRH2_C111	0.04137		G7PCY1_C133	DPYSL2_C133	0.0168469
G7PNQ8_C126	ACAT1_C126	0.206268		A0A7N9CMG5_C1714	#N/A	0.041254		A0A2K5VG10_C90	#N/A	0.0169255
A0A7N9CI10_C76	SH3BGRL2_C76	0.206208		A0A2K5X6B7_C90	PLIN4_C90	0.0411708		G7PFD6_C376	SH3BP1_C376	0.0169612
G7PAI9_C18	HSPA2_C18	0.205715		G7NZF8_C32	SEC62_C32	0.0411572		A0A7N9D837_C443	AARS1_C443	0.0171025
G7PUA5_C59	LRRC59_C59	0.205683		A0A2K5VE52_C229	#N/A	0.0411368		I7G9C4_C53	FAM136A_C53	0.0172502
G7P2D0_C360	RNF25_C360	0.205462		G8F5E6_C141	MRPS2_C141	0.0411058		Q4R596_C228	AHCY_C228	0.0172753
I7GJW4_C209	#N/A	0.205395		G7P8R3_C41	ATOX1_C41	0.0410863		A0A7N9D0G3_C352	ACO2_C352	0.0174006
G7PCF6_C189	YWHAZ_C189	0.205387		A0A7N9CWK1_C713	#N/A	0.0410348		G7P5C4_C166	DHX15_C166	0.0175149
A0A2K5UI79_C100	#N/A	0.205322		Q4R850_C100	LANCL2_C100	0.0409071		A0A2K5U029_C436	DLD_C436	0.0175611
A0A2K5WTQ7_C118	CDK5RAP3_C118	0.205264		A0A2K5UA07_C234	PCCB_C234	0.0409057		A0A2K5VFN5_C87	FABP5_C87	0.0177572
A0A2K5WD40_C170	BPNT1_C170	0.205244		I7GPE5_C141	RO60_C141	0.0408858		A0A7N9I9S0_C524	NID2_C524	0.01778
G8F3E2_C111	ACAA2_C111	0.205112		A0A2K5VYK6_C54	SDHC_C54	0.0408812		A0A2K5UA07_C234	PCCB_C234	0.0178479
G8F3E2_C123	ACAA2_C123	0.205112		I7GMV6_C81	NT5C3_C81	0.0408475		P48737_C133	PEBP1_C133	0.0179356
G7NXG7_C1483	LAMC1_C1483	0.205093		G7P285_C23	AIMP2_C23	0.0408088		A0A2K5VFN5_C67	FABP5_C67	0.0179802
G7NX32_C247	PRKACB_C247	0.204845		Q5IST6_C66	PRDX1_C66	0.0407741		A0A2K5UDJ9_C156	CD81_C156	0.0180205
G7P161_C166	YWHAG_C166	0.204669		Q5IST6_C78	PRDX1_C78	0.0407741		A0A2K5UDJ9_C157	CD81_C157	0.0180205
Q4R6P3_C116	DCUN1D1_C116	0.204657		G7PQN6_C91	PSMA1_C91	0.0407686		I7GK56_C268	SELENBP1_C268	0.0180589
G7PRZ9_C709	TLN1_C709	0.204528		G8F4K0_C148	NADK2_C148	0.0407574		A0A2K5UPU4_C479	PDLIM5_C479	0.0181169
G7PRZ9_C719	TLN1_C719	0.204528		A0A2K5VPS1_C273	#N/A	0.040657		A0A2K5WKK3_C1566	RP1_C1566	0.018127
I7GK72_C157	ERP29_C157	0.204494		A0A2K5VPS1_C278	#N/A	0.040657		I7G496_C447	HSPD1_C447	0.0181472
A0A7N9IAD8_C83	KIF2C_C83	0.204438		A0A2K5WBA7_C247	PSMD5_C247	0.040627		A0A2K5X8U2_C125	#N/A	0.0182462
A0A7N9DE57_C958	RABGAP1_C958	0.204158		A0A2K5VZB6_C536	ACSF2_C536	0.0406138		A0A2K5VHI6_C115	PSMA6_C115	0.01832
A0A2K5UYW3_C1052	DSP_C1052	0.203888		A0A2K5VZB6_C538	ACSF2_C538	0.0406138		A0A7N9IAD8_C83	KIF2C_C83	0.0184021
I7GJT1_C143	CAV1_C143	0.203818		A0A2K5UPD8_C50	CNBP_C50	0.0406045		A0A2K5U839_C613	ATP2A3_C613	0.0184126
A0A7N9CEB9_C500	NIBAN1_C500	0.20371		A0A2K5VC86_C197	LMNB1_C197	0.0405848		A0A2K5WID2_C491	#N/A	0.0185125
A0A2K5X9A1_C750	MATR3_C750	0.203592		G7PGK4_C225	EIF2S2_C225	0.0405339		A0A2K5WFD1_C120	DDX39B_C120	0.0186609
G8F5D5_C94	RUVBL1_C94	0.203516		A0A2K5WHD1_C270	TPM3_C270	0.0405159		A0A7N9D3Y7_C156	#N/A	0.0188943
A0A2K5TQH5_C541	#N/A	0.203504		A0A7N9CGD3_C183	#N/A	0.0404992		A0A2K5UGB0_C35	#N/A	0.0189251
A0A2K5WLF3_C98	UBA3_C98	0.203239		A0A7N9D3U2_C481	SEC24D_C481	0.0404832		A0A2K5TSG1_C226	#N/A	0.0189461
G7NX69_C269	HMGCS2_C269	0.20301		A0A2K5TSG1_C351	#N/A	0.0403293		A0A2K5X2M5_C404	PPP5C_C404	0.0190784
G7P773_C61	NSUN2_C61	0.20294		A0A7N9CTE7_C90	F13A1_C90	0.0403062		G8F6D5_C369	ILVBL_C369	0.0191225
Q4R8V7_C37	ZNF207_C37	0.202758		A0A7N9DD47_C706	FLNB_C706	0.0402968		I7GI38_C65	APOBEC3C_C65	0.0192853
G7P175_C811	BAZ1B_C811	0.20264		A0A7N9C7Y4_C103	SERPINB6_C103	0.0402923		G7PV32_C432	ITGB3_C432	0.0192858
G7P137_C169	TRIM56_C169	0.202579		A0A7N9CZ34_C1034	DKFZp434M052_C1034	0.0402264		G7P5B7_C278	LAP3_C278	0.0193533
A0A2K5TRX9_C104	HDLBP_C104	0.202567		A0A2K5VBC6_C488	CCT2_C488	0.040215		G7PBS9_C1364	PRKDC_C1364	0.0193734
A0A7N9CPY5_C73	ALDOA_C73	0.202019		G7PLE9_C112	ARPC2_C112	0.0401646		I7GIN2_C72	#N/A	0.0195184
G7P9A5_C159	MESD_C159	0.201879		A0A7N9IH12_C2	#N/A	0.0401254		A0A2K5WAT5_C183	SPTBN1_C183	0.019569
A0A2K5UW71_C380	CSPG4_C380	0.201878		G7Q1Q8_C57	PRTFDC1_C57	0.0401016		A0A7N9CX73_C46	#N/A	0.0196426
A0A2K5TSL1_C173	ACTN4_C173	0.201783		A0A2K5VHY5_C107	TARS_C107	0.0400922		G7PYJ3_C144	GNA11_C144	0.0197575
A0A7N9CS06_C648	CACNA2D1_C648	0.201723		A0A2K5U1W2_C199	GSK3B_C199	0.0400805		A0A2K5TYI9_C600	FLNC_C600	0.0197911
A0A7N9D7P0_C702	HADHA_C702	0.201643		G7P2D0_C360	RNF25_C360	0.0399886		A0A2K5UCY8_C164	TES_C164	0.0199067
G7P0U6_C284	COPG2_C284	0.201443		G8F694_C96	LOC102136483_C96	0.0399626		G7PB74_C188	PDIA3_C188	0.0199867
I7GM88_C121	RNASET2_C121	0.201383		G7PJ36_C543	LTA4H_C543	0.0398346		G8F4A5_C126	CTSS_C126	0.0200604
G8F348_C94	DR1_C94	0.201206		G8F4J5_C402	STXBP3_C402	0.039802		A0A2K5TT35_C101	AMY1A_C101	0.0200917
G7PYD5_C153	SGTA_C153	0.201099		Q4R8V7_C37	ZNF207_C37	0.0397783		G7PTC0_C1038	FASN_C1038	0.0202425
G7PJY7_C333	EPS8_C333	0.201036		A0A2K5X309_C43	NDUFS1_C43	0.0397153		Q60HC3_C122	HNRNPF_C122	0.0202862
A0A2K5WFD1_C222	DDX39B_C222	0.20103		G7P5B7_C278	LAP3_C278	0.0396621		I7GHH9_C71	#N/A	0.0204736
G7P9M5_C98	RNASE3_C98	0.201		A0A2K5WRX3_C214	SAE1_C214	0.0396595		I7GHH9_C77	#N/A	0.0204736
A0A2K5UU53_C528	MAP4_C528	0.200999		A0A2K5VCS5_C48	SLIRP_C48	0.039658		A0A2K5UQY0_C47	LAMB2_C47	0.0204953
I7G2H3_C21	RAB2_C21	0.200776		A0A2K5WG57_C265	#N/A	0.0396107		G7PXW6_C254	CKM_C254	0.0205024
A0A2K5VGH6_C521	ROCK2_C521	0.200753		A0A2K5UPD8_C47	CNBP_C47	0.0396065		A0A7N9CDW6_C112	UGDH_C112	0.0206593
G7P7Q9_C209	HEXB_C209	0.200727		A0A2K5WAU9_C159	#N/A	0.0395774		A0A2K5W5P5_C362	TAP2_C362	0.0206902
G7PI04_C341	CPM_C341	0.200663		A0A2K5TMH3_C34	CAPZB_C34	0.039575		Q5IST6_C66	PRDX1_C66	0.0207086
G7NXG8_C12	DHX9_C12	0.200652		G7PPH9_C208	EHBP1L1_C208	0.039555		Q5IST6_C78	PRDX1_C78	0.0207086
A0A7N9CM29_C35	#N/A	0.200325		G7PN28_C203	DARS_C203	0.0395529		G7P5B7_C410	LAP3_C410	0.0207653
Q2PFP8_C225	CKB_C225	0.200228		A0A7N9IDP1_C252	GATM_C252	0.0395355		A0A2K5VZ63_C299	#N/A	0.020821
G7PRI1_C345	PTGS1_C345	0.199962		Q4R377_C79	DNAJB1_C79	0.0394783		A0A2K5X6B7_C1175	PLIN4_C1175	0.020968
A0A2K5TU79_C298	#N/A	0.19993		I7GJW4_C179	#N/A	0.0394406		G7PX42_C35	MOS_C35	0.021207
A0A7N9DD23_C517	CTNND1_C517	0.199888		A0A7N9IH35_C169	#N/A	0.0393737		A0A7N9IHK5_C45	LOC402299_C45	0.0212426
A0A2K5WXR7_C72	LMOD1_C72	0.199769		A0A2K5X3T4_C776	CLTC_C776	0.0393567		A0A7N9CXD5_C139	#N/A	0.0212919
A0A7N9CEB9_C178	NIBAN1_C178	0.199744		G7P9N5_C69	RPS12_C69	0.0393168		A0A2K5W7Q8_C104	MACROH2A1_C104	0.0213201
A0A2K5W2Z9_C232	CUL3_C232	0.199407		G7PIU7_C250	SHMT2_C250	0.0392148		A0A2K5W7Q8_C114	MACROH2A1_C114	0.0213201
A0A7N9CHS5_C79	ERLEC1_C79	0.199379		A0A2K5WDW1_C141	HAGH_C141	0.0391546		G7P4B7_C370	SERPINB9_C370	0.021429
A0A2K5WKG1_C140	PPP1CC_C140	0.199296		A0A2K5VC31_C2075	FLNA_C2075	0.0390786		A0A2K5X4G5_C559	VWF_C559	0.0218568
A0A7N9CGH2_C684	COPB1_C684	0.199008		G7Q2J5_C94	MAOB_C94	0.0390769		Q4R5N5_C20	PPP2CA_C20	0.0219889
I7GKJ6_C200	DDX5_C200	0.198937		A0A2K5UMK9_C263	ARCN1_C263	0.039038		Q4R7K6_C71	DES_C71	0.0219949
A0A7N9CQQ8_C127	#N/A	0.198891		A0A7N9D258_C110	#N/A	0.0390379		G7P7F1_C589	C6_C589	0.0220541
G7NXF1_C1127	TPR_C1127	0.198805		A0A2K5WZ75_C124	TAGLN2_C124	0.0389997		A0A7N9DAG5_C186	#N/A	0.0221744
A0A7N9CRK8_C896	DIAPH1_C896	0.198656		G7PBS9_C373	PRKDC_C373	0.0389873		G7P829_C109	TICAM2_C109	0.0221855
G7PBP1_C164	CDC42BPB_C164	0.198537		G7P285_C143	AIMP2_C143	0.0389167		A0A7N9C727_C175	ATP5PB_C175	0.022326
Q8HXW4_C496	PYGL_C496	0.198532		A0A2K5WPC4_C95	TSPAN6_C95	0.0388973		A0A2K5UPD8_C47	CNBP_C47	0.0225486
A0A2K5VC31_C2346	FLNA_C2346	0.19848		G7NYB4_C104	GPD1L_C104	0.0388688		A0A2K5VC32_C200	LOC402299_C200	0.0225515
Q5ISS5_C133	RPS5_C133	0.198433		I7GKK2_C294	#N/A	0.0387364		Q4R5B9_C120	SKP1_C120	0.0225551
G7NVH8_C64	PRDX6_C64	0.198308		G7P4K7_C253	SCGN_C253	0.038717		A0A2K5UBX7_C816	MYH9_C816	0.0226403
G7PLX7_C59	RBKS_C59	0.198232		G7PHW6_C115	CBX5_C115	0.0387073		A0A2K5V0T8_C185	EIF3A_C185	0.0227506
A0A2K5UYW3_C1499	DSP_C1499	0.198124		Q5ISL3_C314	CTNNB1_C314	0.0387038		G7PIU0_C127	#N/A	0.0227608
A0A2K5U0T3_C708	TBC1D5_C708	0.198061		A0A7N9DDJ4_C47	#N/A	0.0386834		A0A2K5UYU7_C281	DNAJC7_C281	0.0227832
A0A2K5TZ68_C310	RNF213_C310	0.197965		A0A2K5WND2_C501	FERMT2_C501	0.0386455		A0A7N9D7G1_C296	U2AF2_C296	0.0227861
A0A2K5U6J1_C9	#N/A	0.197916		A0A2K5UH34_C201	ETFDH_C201	0.0386274		A0A2K5X9A1_C230	MATR3_C230	0.0228986
G7PXQ3_C447	ATP1A3_C447	0.197872		A0A2K5USH8_C53	#N/A	0.0386101		A0A7N9D558_C1059	#N/A	0.0229004
G7PNG8_C226	C11orf54_C226	0.19762		A0A2K5W3V7_C83	PSMC6_C83	0.038548		G7P729_C45	SQSTM1_C45	0.0229109
P48737_C168	PEBP1_C168	0.197551		G7PGY0_C68	FERMT1_C68	0.0385438		G8F3B4_C105	CRELD1_C105	0.022974
G7PPT3_C451	HNRNPUL2_C451	0.197294		A0A2K5VBC6_C242	CCT2_C242	0.0385029		A0A2K5X532_C124	ADH7_C124	0.0230471
A0A7N9CEB9_C761	NIBAN1_C761	0.197186		A0A7N9CEW2_C466	#N/A	0.0384759		A0A7N9CMG5_C1714	#N/A	0.0231162
G7PHS4_C168	PRPH_C168	0.197175		G7PHB1_C79	LOC102140123_C79	0.0384664		Q2PG59_C38	TAGLN_C38	0.0231276
G7PUI6_C213	CA4_C213	0.197153		G7NTU1_C43	THEM4_C43	0.0384634		A0A2K5V365_C183	F12_C183	0.0232153
Q4R509_C65	#N/A	0.196979		A0A2K5VBQ5_C215	AP1M2_C215	0.0384628		A0A2K5UAF3_C106	GOT2_C106	0.0232214
A0A2K5VST1_C185	PRSS3_C185	0.196908		A0A2K5WMQ0_C219	CYC1_C219	0.0384554		A0A7N9CLZ3_C186	ALDH1A1_C186	0.0233495
A0A2K5X141_C181	#N/A	0.19684		I7GHH9_C71	#N/A	0.0384513		G7P2F5_C318	PRKAR2B_C318	0.0233548
A0A2K5VDY7_C412	SRRT_C412	0.196694		I7GHH9_C77	#N/A	0.0384513		A0A2K5VST1_C171	PRSS3_C171	0.0235246
A0A7N9DDL9_C350	SNX9_C350	0.196598		A0A7N9CEW2_C365	#N/A	0.0384512		G7P8S8_C3552	VPS13C_C3552	0.0236728
G7PPY7_C346	CD5_C346	0.196552		Q28480_C312	IDH3A_C312	0.0384379		A0A2K5VJ89_C512	PDCD6IP_C512	0.0238884
A0A7N9CIQ3_C255	HSPA9_C255	0.196348		A0A7N9CR32_C371	DARS2_C371	0.0384358		G7PYU9_C147	C3_C147	0.0239039
G7PGF6_C174	SRC_C174	0.196327		I7G6Q2_C38	NUTF2_C38	0.0384149		A0A2K5W6Q3_C142	#N/A	0.0240181
G7PMI9_C599	DCTN1_C599	0.196281		Q4R596_C228	AHCY_C228	0.0384129		G7PBE4_C286	SERPINA3_C286	0.0241627
A0A2K5VZZ1_C199	#N/A	0.196255		A0A7N9CMG1_C528	XPO1_C528	0.0383935		A0A805RHG6_C55	GLO1_C55	0.0242018
A0A7N9IEV6_C10	#N/A	0.19623		A0A2K5VZ63_C359	#N/A	0.0382967		G7NUC8_C375	CAP2_C375	0.0242683
Q60HF9_C333	FH_C333	0.196038		Q9BE24_C131	LDHA_C131	0.0382584		A0A2K5WQU7_C126	CCT5_C126	0.0242747
A0A2K5VBY5_C1645	FLNA_C1645	0.195975		A0A7N9CBL4_C214	#N/A	0.0382064		G7PCY1_C248	DPYSL2_C248	0.0244971
G7PXK8_C210	FCGBP_C210	0.195845		A0A7N9CWH3_C1952	FLNB_C1952	0.0381837		A0A2K5TZR9_C261	#N/A	0.024747
A0A7N9D7K8_C1401	#N/A	0.195835		A0A2K5U3P3_C191	GP2_C191	0.0381387		A0A2K5USV3_C100	#N/A	0.0253015
G7Q1Z4_C321	BGN_C321	0.195799		A0A2K5U3P3_C197	GP2_C197	0.0381387		G7P897_C779	HSPA4_C779	0.0253821
A0A7N9CIQ3_C304	HSPA9_C304	0.195766		A0A2K5W7M4_C93	FAM118B_C93	0.0381339		Q5ISS9_C85	YWHAQ_C85	0.0254968
A0A2K5U955_C178	SVIL_C178	0.195679		A0A7N9CX50_C124	PCYT2_C124	0.0381249		Q9BGP3_C9	UCHL1_C9	0.0255778
G7PE14_C465	PNLIP_C465	0.195641		G7NTY6_C638	EPRS_C638	0.0380892		Q4R6M6_C103	#N/A	0.025634
A0A2K5TYI9_C208	FLNC_C208	0.195635		G7PZF6_C61	CNN1_C61	0.0380252		A0A2K5WPC4_C95	TSPAN6_C95	0.0257746
G7PMI2_C218	ACTG2_C218	0.195588		G7NYB4_C221	GPD1L_C221	0.0380175		A0A2K5W4I0_C54	SCRN1_C54	0.0260143
A0A7N9D843_C12	MARS1_C12	0.195573		A0A7N9D089_C680	OPA1_C680	0.0380122		A0A2K5TTW0_C867	LLGL2_C867	0.0260886
A0A7N9CUN3_C168	GART_C168	0.195426		A0A2K5V1R1_C383	DYSF_C383	0.0379936		Q8HXQ1_C7	SOD1_C7	0.0262762
G7PNN3_C186	RNH1_C186	0.195255		G7NZ35_C508	TBL1XR1_C508	0.0379657		G7PNG8_C249	C11orf54_C249	0.0264606
A0A2K5WGI1_C369	#N/A	0.195245		G7PMW0_C146	NCK2_C146	0.0379649		A0A7N9CUZ6_C41	#N/A	0.0265509
A0A2K5VTB3_C362	DPYSL3_C362	0.195013		A0A2K5UWT3_C140	DTNA_C140	0.0379481		G7PHM7_C101	TWF1_C101	0.0266139
A0A2K5UKT1_C291	NEIL2_C291	0.194936		A0A2K5WE47_C870	SMC1A_C870	0.0379315		G7PLE3_C192	IGFBP5_C192	0.0271176
G7NTA9_C100	LRRC47_C100	0.194911		A0A2K5U1U6_C311	EML3_C311	0.0379291		G7PBA1_C1038	FBN1_C1038	0.0271577
G7P6N1_C297	ACSL1_C297	0.194769		Q8HXX0_C168	PAFAH1B1_C168	0.0378786		A0A7N9CTE7_C90	F13A1_C90	0.0271937
A0A2K5UV12_C79	#N/A	0.194442		G7PQD5_C297	API5_C297	0.037865		A0A2K5USY9_C268	COPB2_C268	0.0272151
A0A2K5TRX9_C636	HDLBP_C636	0.194391		G7PWC1_C591	AFG3L2_C591	0.0378399		A0A2K5W4K5_C1009	KCNQ2_C1009	0.0274802
Q4R5D2_C54	DCN_C54	0.194324		I7GKY5_C173	CCT3_C173	0.0378183		G7NZ79_C189	CPOX_C189	0.027702
A0A2K5X3V8_C390	#N/A	0.194085		A0A805QG69_C136	#N/A	0.0378181		G7P4B7_C20	SERPINB9_C20	0.027777
A0A2K5TK27_C290	EEF2_C290	0.193987		Q4R7U2_C176	CHORDC1_C176	0.037782		G7NWF3_C25	CSRP1_C25	0.0280669
I7GK56_C31	SELENBP1_C31	0.193877		Q8HXX1_C471	MMUT_C471	0.0377572		A0A2K5WUB5_C449	KNG1_C449	0.028154
G7NZF8_C82	SEC62_C82	0.193826		A0A2K5URP1_C63	ACP1_C63	0.0377565		A0A2K5VI03_C93	PIGT_C93	0.0282282
G8F3T7_C373	TXLNA_C373	0.193817		Q60HD6_C136	PMM2_C136	0.0377148		I7GKJ1_C154	TPM3_C154	0.0282744
A0A7N9DD47_C2111	FLNB_C2111	0.193768		A0A7N9IAD8_C165	KIF2C_C165	0.0377148		A0A0S2MSR6_C113	HLA-DQB1_C113	0.0283819
G7PDY6_C447	PDCD4_C447	0.19373		G7P2F0_C20	NAMPT_C20	0.0376785		A0A7N9CEL8_C328	#N/A	0.0284906
G7PYU4_C213	KHSRP_C213	0.193656		G7Q231_C179	MPP1_C179	0.0376598		A0A2K5VY34_C89	#N/A	0.0285222
A0A2K5WL28_C53	#N/A	0.193211		A0A2K5UCI6_C486	NOP2_C486	0.0376411		G7PMB2_C109	MDH1_C109	0.0285459
I7GJR5_C102	#N/A	0.193081		A0A2K5UZ53_C896	COPA_C896	0.0376401		A0A7N9CHV3_C566	GBP6_C566	0.0286894
A0A2K5VZZ1_C21	#N/A	0.193069		A0A2K5TY05_C145	SHMT2_C145	0.0376005		G7NYL9_C447	HRG_C447	0.0290567
Q60HE9_C494	MAN2B1_C494	0.192938		A0A7N9CWF3_C79	#N/A	0.0375999		A0A7N9CZK7_C275	NID1_C275	0.0290748
A0A805Q6Y8_C128	#N/A	0.192799		A0A2K5WRJ1_C476	EIF3B_C476	0.0375474		G7PGY0_C125	FERMT1_C125	0.0291035
Q4R6K7_C73	G3BP2_C73	0.192689		G7NXG8_C469	DHX9_C469	0.0375222		A0A2K5U1K6_C77	PDLIM3_C77	0.0292226
A0A2K5V6Z0_C491	MYO1D_C491	0.192629		A0A2K5V970_C13	#N/A	0.0375062		G7PK07_C604	RECQL_C604	0.029292
Q4R8V9_C353	EDC3_C353	0.192442		A0A7N9CGH2_C143	COPB1_C143	0.0374076		A0A7N9I9S0_C489	NID2_C489	0.0295793
A0A2K5W2Z9_C570	CUL3_C570	0.19241		G7P2F5_C141	PRKAR2B_C141	0.0373843		A0A2K5W456_C91	#N/A	0.0297543
G7NTY6_C1054	EPRS_C1054	0.192237		G7PBA1_C2338	FBN1_C2338	0.0373785		A0A2K5WNS4_C60	PLIN3_C60	0.0297868
Q4R4X9_C94	EIF1B_C94	0.192208		G7PBA1_C2347	FBN1_C2347	0.0373785		A0A2K5V0T8_C198	EIF3A_C198	0.0298999
A0A2K5WP59_C189	#N/A	0.192123		A0A2K5X375_C522	#N/A	0.0373729		A0A7N9D089_C680	OPA1_C680	0.0299872
G7PJR5_C689	A2M_C689	0.191971		G7P880_C229	PDLIM4_C229	0.0373569		G7PMI2_C258	ACTG2_C258	0.0301259
G7NX60_C781	WDR3_C781	0.191902		A0A7N9CT71_C57	GNPNAT1_C57	0.0373532		G7PJY8_C100	DERA_C100	0.0301787
A0A2K5UGE1_C840	DSG2_C840	0.191786		A0A2K5U029_C69	DLD_C69	0.0373414		A0A2K5W7Q8_C125	MACROH2A1_C125	0.0305522
A0A2K5WHD1_C207	TPM3_C207	0.19169		A0A2K5TQG3_C545	#N/A	0.037328		A0A7N9CXF9_C287	WDR82_C287	0.0313151
A0A2K5TQ34_C927	TNS1_C927	0.191666		A0A2K5UBX7_C694	MYH9_C694	0.0373015		A0A2K5UJ28_C61	ALDH2_C61	0.0313253
A0A2K5X6B7_C266	PLIN4_C266	0.191653		A0A2K5UIW1_C752	HSPA4_C752	0.0372612		A0A2K5UKE4_C342	#N/A	0.0313465
F6I9X6_C351	mafa-A_C351	0.191517		G7PEZ9_C1040	VCL_C1040	0.0371685		A0A2K5VVS3_C1012	NOMO1_C1012	0.0314349
Q4R7K6_C71	DES_C71	0.191407		A0A7N9C9C1_C18	#N/A	0.0371585		A0A2K5UJ28_C174	ALDH2_C174	0.0315609
A0A2K5UJG7_C184	#N/A	0.191158		A0A2K5U1Q6_C176	#N/A	0.0371074		A0A2K5VHI4_C471	#N/A	0.0316511
A0A2K5WG05_C193	EEF1D_C193	0.19106		G7PVN7_C787	TPP2_C787	0.0370882		A0A2K5VBC6_C488	CCT2_C488	0.031689
A0A2K5VMD2_C165	TM9SF2_C165	0.191017		A0A2K5TSK6_C319	EIF3L_C319	0.0370828		A0A2K5UT88_C154	TPM1_C154	0.0317416
A0A2K5VWB1_C433	SEC23B_C433	0.190973		Q4R4M2_C24	IMPA1_C24	0.0370387		Q4R6M6_C132	#N/A	0.0319533
A0A2K5UA58_C660	IPO4_C660	0.190916		A0A2K5VST1_C185	PRSS3_C185	0.0370246		G7NUC8_C356	CAP2_C356	0.0320989
G8F3I6_C70	EFHD2_C70	0.19087		A0A2K5WP36_C146	DPP3_C146	0.037024		G7PHZ3_C71	CAND1_C71	0.032243
G7P8T1_C1091	TLN2_C1091	0.190834		G7PT78_C1948	ZZEF1_C1948	0.0369849		G7PHZ3_C131	CAND1_C131	0.032274
A0A2K5WKG1_C127	PPP1CC_C127	0.190736		A0A7N9CZS4_C310	PDS5A_C310	0.0369845		B6EZN7_C108	GREM1_C108	0.0324072
A0A2K5VNW7_C52	OXSM_C52	0.190686		A0A2K5VGH6_C1171	ROCK2_C1171	0.0369166		G7NXN3_C208	B4GALT4_C208	0.0324315
A0A2K5X2M5_C11	PPP5C_C11	0.190633		G7P6W8_C77	SH3PXD2B_C77	0.0368989		G7PJW7_C36	HEBP1_C36	0.0325651
A0A2K5WQB0_C285	ELMO3_C285	0.190502		A0A2K5W527_C747	#N/A	0.0368783		A0A7N9CLZ3_C133	ALDH1A1_C133	0.0332187
A0A7N9D6L7_C695	EIF4G1_C695	0.190497		A0A2K5UV06_C245	#N/A	0.0368687		A0A2K5TMT9_C410	SMTN_C410	0.0338715
A0A2K5VT95_C471	DPYSL3_C471	0.190279		G7PXI2_C132	MRPS12_C132	0.0368683		A0A2K5URB6_C82	#N/A	0.033992
A0A7N9D3S9_C192	ATP1B1_C192	0.190183		A0A2K5W238_C780	EFTUD2_C780	0.0368522		G7PNG8_C38	C11orf54_C38	0.0341602
A0A2K5V8K3_C109	#N/A	0.190122		Q4R5R1_C65	RBBP9_C65	0.0368479		A0A2K5TSG1_C351	#N/A	0.0344871
A0A7N9IBP8_C27	#N/A	0.19003		Q4R5L3_C115	GSTM1_C115	0.0368413		G7PXK8_C217	FCGBP_C217	0.0344913
G7NXV9_C469	G7NXV9_C469	0.189933		G7PJF1_C88	CCDC92_C88	0.0368084		A0A7N9D0C3_C74	#N/A	0.0346032
G7PTC0_C1038	FASN_C1038	0.189834		G7PCR0_C324	SNTB1_C324	0.036804		A0A7N9CT63_C270	#N/A	0.0347323
A0A7N9D7M9_C1928	RGPD1_C1928	0.189827		G7P4M2_C611	PPP1R18_C611	0.0367773		A0A2K5V0H7_C141	FN1_C141	0.0348549
A0A2K5VWF8_C44	#N/A	0.189822		A0A2K5VDY7_C640	SRRT_C640	0.0367678		G7PRW5_C386	ALDH1B1_C386	0.0349301
A0A2K5VDK0_C97	CTSG_C97	0.189612		Q60HE3_C117	NDUFS8_C117	0.0367668		A0A2K5W527_C747	#N/A	0.0351055
G7PVS0_C158	CUL4A_C158	0.189602		G7PKX3_C275	AGPS_C275	0.0367547		G7PG16_C223	PTGIS_C223	0.0352968
A0A2K5WED8_C209	CCDC47_C209	0.189574		G7NTP5_C72	GCLM_C72	0.0367539		A0A805RHG6_C133	GLO1_C133	0.0353466
G7P508_C862	UTRN_C862	0.189527		A0A2K5WDW1_C153	HAGH_C153	0.0367313		A0A2K5WWY0_C440	#N/A	0.0353872
G7NTV2_C845	PARP1_C845	0.189526		A0A2K5TYZ4_C267	#N/A	0.0367279		A0A2K5WWY0_C443	#N/A	0.0353872
A0A805RK41_C142	NOP56_C142	0.189525		A0A2K5WAT5_C1917	SPTBN1_C1917	0.0367222		A0A7N9D7M9_C188	RGPD1_C188	0.0356031
Q9TSM4_C174	GSTM2_C174	0.189488		A0A2K5VG38_C384	SUCLA2_C384	0.0366418		G7PW67_C28	ESD_C28	0.0357035
A0A2K5VFP7_C41	PDHA2_C41	0.189391		A0A2K5U7S0_C127	TRAFD1_C127	0.0366364		I7G201_C276	CTSB_C276	0.0362387
G8F6J9_C618	DAG1_C618	0.189342		A0A2K5W456_C91	#N/A	0.0366197		G7P7Q9_C209	HEXB_C209	0.0367136
G7P661_C743	SYNPO2_C743	0.189308		I7GMQ0_C225	LIG1_C225	0.0365649		A0A2K5VDK1_C217	ALDH3A2_C217	0.0369356
G7Q0X0_C99	QPRT_C99	0.189302		A0A2K5WKE1_C100	#N/A	0.036561		I7GH92_C131	FTH1_C131	0.0369527
G7NTY6_C379	EPRS_C379	0.189274		A0A2K5VEA5_C730	EML4_C730	0.0365		A0A2K5VBY5_C2094	FLNA_C2094	0.0372853
G7P042_C703	COL6A2_C703	0.189162		Q4R7E0_C36	PGM3_C36	0.0364504		G7Q2J5_C306	MAOB_C306	0.0373518
A0A2K5VBY5_C1018	FLNA_C1018	0.189157		I7GD76_C206	LOC102133124_C206	0.0364484		Q60HC9_C42	TPI1_C42	0.0373828
Q4R4T4_C289	MPI_C289	0.189062		Q4R8J5_C187	PDXDC1_C187	0.0364438		A0A7N9IG68_C880	UNC45A_C880	0.0374147
A0A2K5W3X2_C65	NUMA1_C65	0.188956		G7P457_C324	SEC63_C324	0.0364432		A0A2K5VT95_C448	DPYSL3_C448	0.0375865
A0A2K5WF01_C87	#N/A	0.188956		A0A2K5UBV6_C17	#N/A	0.0363958		A0A2K5VRG3_C84	CLUH_C84	0.0376702
A0A2K5VTN4_C529	RTKN_C529	0.188805		G7NWX0_C446	TINAGL1_C446	0.0363846		G7NXF1_C224	TPR_C224	0.0380368
A0A2K5V1R1_C383	DYSF_C383	0.188761		G7Q0U3_C500	EIF3C_C500	0.0363681		A0A2K5X5P6_C190	C11orf54_C190	0.0386259
Q4R5J3_C6	UBL5_C6	0.188758		A0A2K5VDY7_C421	SRRT_C421	0.0363432		A0A2K5VTB3_C505	DPYSL3_C505	0.0388319
A0A7N9CDW6_C196	UGDH_C196	0.188743		A0A2K5VKW7_C197	#N/A	0.0363114		G7PSJ7_C263	ANXA1_C263	0.0390773
G7PNN3_C25	RNH1_C25	0.188665		A0A2K5VHI6_C47	PSMA6_C47	0.0362962		A0A2K5UG07_C170	#N/A	0.0391099
G7NZ29_C199	ACTL6A_C199	0.188594		G7PU16_C211	MYO1D_C211	0.0362908		G7PCF6_C94	YWHAZ_C94	0.0398211
G7P0U6_C76	COPG2_C76	0.188549		A0A2K5X6B7_C794	PLIN4_C794	0.0362842		A0A2K5UQI0_C130	#N/A	0.0402386
A0A2K5X4E5_C769	SNRNP200_C769	0.188504		A0A2K5VZ38_C343	#N/A	0.0362444		Q4R9B5_C356	EHD1_C356	0.0403027
A0A2K5X2E2_C318	USP7_C318	0.188374		A0A2K5V1G7_C54	RPL14_C54	0.0362316		G7PJF1_C88	CCDC92_C88	0.0404169
A0A2K5TU28_C230	SEC31A_C230	0.188351		G7PPY7_C346	CD5_C346	0.0362309		A0A2K5TR09_C295	#N/A	0.0404611
A0A2K5UUV9_C354	ATP1A4_C354	0.18826		G7PM42_C880	LRPPRC_C880	0.0362306		G7PJ33_C66	SNRPF_C66	0.04051
G7PCY1_C179	DPYSL2_C179	0.188144		A0A7N9DD47_C1909	FLNB_C1909	0.0362285		A0A2K5UPG1_C228	#N/A	0.0407386
G7PC40_C118	FABP4_C118	0.18812		A0A7N9DF06_C438	HKDC1_C438	0.0362258		A0A2K5WKG1_C105	PPP1CC_C105	0.041283
A0A7N9CPX0_C352	PSMD13_C352	0.188047		G7NV12_C41	CNN3_C41	0.0362225		A0A2K5VJF3_C156	DNTTIP1_C156	0.0412885
A0A2K5UFQ3_C355	SDHA_C355	0.187967		A0A2K5WH61_C187	#N/A	0.0361552		A0A7N9DD84_C152	#N/A	0.0419265
A0A7N9IH35_C516	#N/A	0.187869		G7PNN3_C147	RNH1_C147	0.0361478		I7G889_C197	CAT_C197	0.0423026
A0A2K5WH61_C162	#N/A	0.187796		G7PNN3_C154	RNH1_C154	0.0361478		A0A2K5UYW3_C482	DSP_C482	0.0426641
G7Q147_C326	FTO_C326	0.187794		A0A2K5UJG7_C286	#N/A	0.0361354		A0A2K5WND2_C501	FERMT2_C501	0.0431197
A0A2K5V2U2_C323	SLC27A4_C323	0.187767		I7GKJ6_C354	DDX5_C354	0.0361283		I7G889_C280	CAT_C280	0.0436843
A0A2K5X6B7_C926	PLIN4_C926	0.18756		G8F3T4_C39	FMC1_C39	0.0361226		A0A7N9CQH4_C66	#N/A	0.043886
G7NY47_C29	EXOSC7_C29	0.187552		A0A7N9D9U8_C30	#N/A	0.0361222		G7P7U0_C104	BHMT_C104	0.044341
A0A2K5W558_C418	DCTN4_C418	0.187428		G7P161_C84	YWHAG_C84	0.0361168		A0A7N9CIB6_C667	ANXA6_C667	0.0451365
G7P7I9_C110	MTREX_C110	0.187265		A0A7N9CGB4_C41	COPA_C41	0.0360852		G7PW67_C11	ESD_C11	0.045255
A0A7G9ITP9_C196	#N/A	0.187234		A0A7N9CIT3_C147	#N/A	0.0360764		G7P880_C229	PDLIM4_C229	0.0453151
A0A7G9ITP9_C200	#N/A	0.187234		G8F355_C111	MARC1_C111	0.0360628		A0A2K5ULD9_C179	CKMT1A_C179	0.0453377
A0A7N9CUN1_C103	#N/A	0.1872		Q4R3G2_C100	SERPINB6_C100	0.0360564		A0A2K5WVB1_C99	GALM_C99	0.0459063
G7PZ75_C345	ICAM3_C345	0.187188		A0A2K5U955_C1552	SVIL_C1552	0.0360431		A0A2K5VDY7_C490	SRRT_C490	0.0459607
F8RBR3_C107	HLA-DRB1_C107	0.186984		A0A2K5UAF3_C106	GOT2_C106	0.0360241		G7PBS9_C223	PRKDC_C223	0.0461516
A0A2K5TSG1_C827	#N/A	0.186913		A0A7N9CZK7_C275	NID1_C275	0.036009		A0A2K5UYW3_C682	DSP_C682	0.0462022
G7PK68_C277	WDFY1_C277	0.186856		G7PJ36_C26	LTA4H_C26	0.0359998		G7PME6_C293	PCBP1_C293	0.0462206
G7P6G4_C47	GUCY1A1_C47	0.186819		G7PJN7_C219	USP5_C219	0.0359629		Q2PFP2_C236	ZEB1_C236	0.046349
A0A2K5TVE6_C47	#N/A	0.186618		A0A7N9D7K8_C19	#N/A	0.0358797		A0A2K5WYD1_C491	SART3_C491	0.0464858
A0A2K5WKE1_C100	#N/A	0.186552		A0A2K5WFL1_C263	HNRNPUL1_C263	0.0358614		G7P5B7_C94	LAP3_C94	0.0465065
D7RL96_C94	HBD_C94	0.186477		A0A2K5W2Y6_C169	#N/A	0.0357933		G7PJY3_C76	ARHGDIB_C76	0.0465865
A0A2K5X497_C1202	MRC2_C1202	0.186425		G7PM42_C80	LRPPRC_C80	0.035757		A0A2K5VE60_C547	ANK3_C547	0.0467958
A0A2K5VG38_C384	SUCLA2_C384	0.186354		A0A7N9CDW6_C27	UGDH_C27	0.0357232		A0A2K5TVY4_C55	#N/A	0.0469401
A0A2K5UST2_C124	CLCA4_C124	0.186338		G7P009_C166	PLS1_C166	0.0356229		A0A2K5VTD2_C3207	DMD_C3207	0.0470702
G7PAY7_C73	NDUFAF1_C73	0.186334		A0A7N9CXF7_C755	EIF5B_C755	0.0355955		Q4R5L2_C119	ENO1_C119	0.0474684
Q60HD0_C508	SUOX_C508	0.186311		I7GKJ6_C221	DDX5_C221	0.0355815		A0A2K5VTB3_C528	DPYSL3_C528	0.04788
A0A2K5WDN1_C26	SPCS2_C26	0.186263		G7PAL1_C28	ERH_C28	0.03558		A0A2K5UST2_C187	CLCA4_C187	0.0479
A0A7N9D7P9_C162	#N/A	0.186062		G7PAL1_C33	ERH_C33	0.03558		G7PLX7_C73	RBKS_C73	0.0483729
G7PGU9_C57	ITPA_C57	0.186019		Q4R4H6_C285	Q4R4H6_C285	0.0355651		A0A2K5VC31_C2070	FLNA_C2070	0.0484343
A0A2K5VYB4_C234	EEFSEC_C234	0.185779		G8F4U9_C506	GART_C506	0.0355378		A0A2K5W527_C797	#N/A	0.0484706
A0A2K5UU53_C67	MAP4_C67	0.185541		G7PBA1_C2417	FBN1_C2417	0.0355287		A0A2K5UAU4_C61	MDK_C61	0.0487298
G7Q1E1_C293	ATP6V0D1_C293	0.185369		A0A2K5X8P9_C49	CNP_C49	0.0354908		Q8HXC4_C93	#N/A	0.049047
G7P5C4_C166	DHX15_C166	0.18529		G7PUF0_C16	SRSF1_C16	0.0354792		A0A3P8KD79_C107	HLA-DRB3_C107	0.0491792
A0A2K5U5Y8_C875	NEK9_C875	0.185284		A0A7N9ICF0_C489	KDM1A_C489	0.0354317		A0A2K5VBY5_C1165	FLNA_C1165	0.0497809
A0A2K5V970_C241	#N/A	0.185185		Q4R456_C115	#N/A	0.0353956		G7P6W8_C758	SH3PXD2B_C758	0.0497898
A0A7N9IAK8_C213	#N/A	0.185039		I7GP54_C55	DUT_C55	0.0353566		A0A7N9CUZ6_C20	#N/A	0.0498559
G7Q303_C315	OGT_C315	0.185031		Q4R5Y9_C388	PALLD_C388	0.0353385		G7PHG6_C449	KNG1_C449	0.0510014
G7P5X9_C587	PDLIM5_C587	0.184849		A0A2K5W701_C34	#N/A	0.0353085		A0A7N9CY12_C329	#N/A	0.0516119
A0A2K5TZ68_C4522	RNF213_C4522	0.184723		A0A2K5UYW3_C405	DSP_C405	0.0352786		G7PBL1_C133	ANXA2_C133	0.0519081
G7Q0T8_C225	RABEP2_C225	0.184673		Q4R8T7_C491	IPO5_C491	0.0352725		A0A2K5UUD0_C45	#N/A	0.0520921
A0A7N9CBL3_C248	LARS1_C248	0.184335		I7GHC9_C158	HNRNPDL_C158	0.0352723		A0A7N9D1I8_C189	#N/A	0.0521515
A0A2K5VVR8_C195	DYNC1LI2_C195	0.184145		A0A2K5UFQ3_C89	SDHA_C89	0.0352721		A0A2K5ULW0_C122	HNRNPH1_C122	0.0521606
G7P0X7_C635	ZC3HAV1_C635	0.184139		A0A2K5WDP9_C361	CSDE1_C361	0.0352669		G7PGE8_C266	TGM2_C266	0.0536176
G7PMB2_C92	MDH1_C92	0.184118		G7Q1H7_C172	G7Q1H7_C172	0.0352201		I7GK41_C190	TPM1_C190	0.0536883
A0A2K5TRX9_C855	HDLBP_C855	0.184047		G7NTH2_C91	PSMB2_C91	0.035216		G7NTK0_C251	CTBS_C251	0.0539327
A0A2K5W0U6_C787	DSC3_C787	0.183978		I7GHH8_C133	COMTD1_C133	0.035198		A0A7N9CMG1_C585	XPO1_C585	0.0542109
A0A3P8KD79_C107	HLA-DRB3_C107	0.183965		A0A2K5X7X8_C472	#N/A	0.035196		A0A2K5TZ25_C95	AOC2_C95	0.0553135
A0A2K5VY34_C89	#N/A	0.183873		G7Q2W9_C280	MSN_C280	0.0351285		G8F3W4_C306	HSPA1A_C306	0.055355
G7PL18_C10	INPP1_C10	0.183812		G7P7F1_C589	C6_C589	0.0351243		G7PMB2_C15	MDH1_C15	0.0555546
Q4R8T7_C366	IPO5_C366	0.183776		A0A7N9CA96_C188	NPLOC4_C188	0.0350809		A0A2K5W0T2_C72	#N/A	0.0557176
A0A2K5WAU9_C159	#N/A	0.183656		G7PBS9_C2342	PRKDC_C2342	0.0350569		G7PYC8_C22	LSM7_C22	0.0559311
A0A7N9CAF2_C811	IARS2_C811	0.183564		A0A2K5VIU0_C110	#N/A	0.0350211		A0A2K5TY05_C145	SHMT2_C145	0.056369
G7PUS6_C69	EIF1_C69	0.183519		Q4R8T7_C1044	IPO5_C1044	0.0349909		A0A2K5VHG2_C721	#N/A	0.0567273
A0A2K5VAH7_C194	RNH1_C194	0.183387		A0A2K5TZB6_C233	CCDC9_C233	0.0349598		A0A2K5WMV4_C228	PCOLCE_C228	0.0570759
G7NU60_C47	DFFA_C47	0.18336		G7P2F5_C318	PRKAR2B_C318	0.0349334		Q60HC9_C67	TPI1_C67	0.0574333
I7G2D2_C26	SAP18_C26	0.183349		G7PIA8_C35	METTL7A_C35	0.0349326		A0A7N9D8G5_C291	DLAT_C291	0.0574997
A0A7N9DBN8_C152	#N/A	0.183324		G7PAZ5_C68	EHD4_C68	0.034915		A0A2K5W309_C101	GPX4_C101	0.0582504
A0A7N9DBP7_C183	#N/A	0.183228		A0A7N9CFV0_C110	#N/A	0.0349107		G7PK48_C445	DNPEP_C445	0.0587662
I7G9A5_C125	#N/A	0.183122		A0A7N9CGB4_C467	COPA_C467	0.0348913		A0A2K5WS38_C311	EWSR1_C311	0.058976
A0A2K5WHC3_C14	OSTC_C14	0.183121		G8F4A5_C126	CTSS_C126	0.0348811		Q4R6H8_C115	#N/A	0.0593721
A0A2K5WA38_C1018	CHD4_C1018	0.183095		I7GB85_C85	EIF4H_C85	0.0348757		A0A2K5UVV5_C350	PGK1_C350	0.0596735
A0A2K5WA38_C1019	CHD4_C1019	0.183095		A0A7N9CKS0_C284	#N/A	0.0348642		A0A2K5UVV5_C362	PGK1_C362	0.0596735
A0A7N9CH67_C178	SARA1_C178	0.18309		A0A2K5X4E5_C1580	SNRNP200_C1580	0.0348451		A0A2K5UVV5_C363	PGK1_C363	0.0596735
A0A2K5V2Y4_C1708	ARID1A_C1708	0.183067		A0A2K5W3Z5_C68	DBN1_C68	0.0348354		G7P5X9_C479	PDLIM5_C479	0.059873
A0A7N9CRK8_C120	DIAPH1_C120	0.182835		A0A2K5VLP7_C45	IQGAP1_C45	0.0348157		A0A2K5X5P6_C128	C11orf54_C128	0.0599617
G7NZU5_C104	TKT_C104	0.182666		A0A7N9CMM2_C60	NAA50_C60	0.0347788		G7PTZ8_C295	BLMH_C295	0.0601229
A0A2K5UYW3_C1659	DSP_C1659	0.182625		A0A7N9CUB4_C75	DDT_C75	0.0347581		A0A7N9CT71_C57	GNPNAT1_C57	0.0602751
G8F3G5_C58	#N/A	0.182538		A0A2K5TQ52_C1077	MYLK_C1077	0.0347551		A0A2K5X3T4_C434	CLTC_C434	0.0606917
A0A2K5X2M4_C110	EIF3K_C110	0.182519		A0A2K5WWI5_C438	#N/A	0.0347389		A0A7N9CY35_C374	#N/A	0.060758
G7PMS2_C207	ACTR1B_C207	0.182436		A0A2K5W412_C848	#N/A	0.0347245		A0A2K5TYI9_C890	FLNC_C890	0.0608507
A0A2K5VFF5_C758	#N/A	0.182362		A0A2K5WAT5_C551	SPTBN1_C551	0.0347134		G7PLX7_C59	RBKS_C59	0.0611335
A0A2K5WZV5_C533	#N/A	0.182243		A0A2K5U9T6_C91	TAPBP_C91	0.0346942		G7PY99_C376	HMHA1_C376	0.0614539
G7PSP4_C87	IARS_C87	0.182208		A0A7N9CUN3_C506	GART_C506	0.0346634		A0A2K5VST1_C185	PRSS3_C185	0.0616631
A0A2K5VLH8_C45	ACAA1_C45	0.18198		A0A2K5UST2_C124	CLCA4_C124	0.0346311		A0A7N9DDF2_C122	DDAH1_C122	0.0621761
G7PQN9_C44	SPON1_C44	0.181808		I7GKY5_C455	CCT3_C455	0.0344963		P47779_C98	RNASE3_C98	0.0625032
I7GKR1_C40	IDI1_C40	0.181757		G7PSU4_C407	TRIM47_C407	0.0344802		A0A2K5VT95_C248	DPYSL3_C248	0.0633719
G7P729_C45	SQSTM1_C45	0.181518		A0A2K5TQ61_C339	DPP9_C339	0.034477		I7G3T9_C401	ACADVL_C401	0.0634308
G7PFN3_C46	PHF5A_C46	0.181448		G8F3A9_C292	AHCYL1_C292	0.0344734		G7NUC8_C427	CAP2_C427	0.0634671
G7PFN3_C49	PHF5A_C49	0.181448		G8F3A9_C293	AHCYL1_C293	0.0344734		A0A7N9CCY0_C945	ESYT1_C945	0.0645099
A0A2K5WQU7_C438	CCT5_C438	0.181434		A0A2K5VPF1_C112	#N/A	0.0344546		G7PGE8_C24	TGM2_C24	0.0650673
G7PF43_C235	#N/A	0.181294		A0A2K5VPF1_C115	#N/A	0.0344546		A0A2K5UAF3_C293	GOT2_C293	0.0652303
A0A2K5WXS3_C583	#N/A	0.181288		G7PBS9_C104	PRKDC_C104	0.0344271		A0A2K5UW59_C108	#N/A	0.0656207
A0A2K5VBY5_C1410	FLNA_C1410	0.180986		A0A2K5X4S6_C112	ADH1C_C112	0.0343898		A0A7N9D3Y7_C182	#N/A	0.0658203
A0A2K5UFJ2_C833	#N/A	0.180969		A0A7N9CR82_C23	EIF1AX_C23	0.0343404		A0A7N9CCY0_C370	ESYT1_C370	0.0670318
A0A2K5UVS8_C385	CPNE3_C385	0.18096		A0A2K5WJD0_C13	#N/A	0.0343389		G7PBA1_C2417	FBN1_C2417	0.0675313
G7PZN2_C186	CASP14_C186	0.180941		A0A2K5USS9_C739	#N/A	0.0343253		I7G836_C7	CAV2_C7	0.0683204
G7PXV1_C264	BCAM_C264	0.180717		Q2PG24_C182	EPHX1_C182	0.034309		G7PGF6_C174	SRC_C174	0.0686053
I7GJL1_C127	DBNL_C127	0.180686		G7NWF3_C34	CSRP1_C34	0.0342631		A0A2K5UZR0_C214	#N/A	0.0705731
G7NZ35_C383	TBL1XR1_C383	0.180632		G7NWF3_C37	CSRP1_C37	0.0342631		A0A2K5TYI9_C2076	FLNC_C2076	0.0712762
A0A2K5UZK5_C186	#N/A	0.18055		G7NWF3_C40	CSRP1_C40	0.0342631		Q4R5D2_C313	DCN_C313	0.0716999
G7PYD5_C129	SGTA_C129	0.180485		Q5ISS7_C40	RPL10_C40	0.0342269		Q4R5M1_C596	TF_C596	0.0724087
A0A2K5VUU7_C499	OPTN_C499	0.180435		Q76KA3_C91	RPL32_C91	0.0341319		A0A2K5TS34_C173	SKIC8_C173	0.0739029
A0A2K5U3B9_C805	FYCO1_C805	0.180298		A0A2K5VFN5_C87	FABP5_C87	0.0341305		A0A7N9CLZ3_C126	ALDH1A1_C126	0.0742071
A0A2K5VFK8_C41	PDHA1_C41	0.18029		A0A2K5UBP9_C205	VRK1_C205	0.0340997		A0A2K5X4G9_C2818	LRP1_C2818	0.0749839
G7P3G7_C17	TMEM30A_C17	0.180288		A0A2K5V7T8_C480	PTPN6_C480	0.0340891		G8F4B5_C62	SNRPD2_C62	0.0756665
B8Q221_C181	TPSAB1_C181	0.180141		A0A2K5V0T8_C185	EIF3A_C185	0.0340859		A0A2K5TYI9_C953	FLNC_C953	0.0760563
G7PLY3_C301	WDR43_C301	0.18001		A0A2K5VZ73_C265	ANO10_C265	0.034085		A0A2K5WGI1_C94	#N/A	0.0771561
G7PRT5_C336	ALDOB_C336	0.179972		A0A7N9DD59_C273	FCHO2_C273	0.0340795		A0A2K5W6Y1_C150	MRPL35_C150	0.0776853
G7NXF1_C224	TPR_C224	0.179963		A0A2K5WEV2_C115	AGPAT2_C115	0.0340739		Q4R7B4_C92	FHL1_C92	0.0792016
G7PRZ2_C75	HINT2_C75	0.179961		A0A2K5W359_C134	AKR1A1_C134	0.0340244		A0A7N9CGH2_C390	COPB1_C390	0.0792586
G7NUR0_C167	PADI2_C167	0.179924		Q4R890_C256	#N/A	0.0340186		A0A2K5TWH9_C264	#N/A	0.0802637
I7GL97_C293	RARS_C293	0.179915		A0A2K5TSG1_C409	#N/A	0.0340059		G7P9A1_C408	FAH_C408	0.0807924
A0A2K5WNA6_C144	CYFIP1_C144	0.179757		A0A2K5VKW7_C238	#N/A	0.0339869		G7NZN8_C398	CPA3_C398	0.0817313
A0A7N9CMG1_C585	XPO1_C585	0.179647		A0A2K5UI79_C353	#N/A	0.0339075		A0A2K5WDW1_C171	HAGH_C171	0.0824457
A0A2K5W3U2_C65	NUMA1_C65	0.17952		Q95KG8_C288	TAF15_C288	0.0338936		A0A2K5WSL2_C74	F11R_C74	0.0832322
A0A7N9CWU3_C395	FECH_C395	0.179353		A0A2K5UHK1_C115	#N/A	0.0338929		G7PYU4_C296	KHSRP_C296	0.0857026
Q4R8Y3_C18	#N/A	0.179342		G7PXK7_C265	FBL_C265	0.0338701		A0A7N9IHD3_C77	#N/A	0.0868944
G7P7I4_C234	GZMA_C234	0.179304		A0A7N9DCJ7_C48	#N/A	0.0338566		G7PJ53_C131	MLEC_C131	0.0871942
A0A2K5UFJ2_C1011	#N/A	0.179268		A0A2K5VHK9_C276	ANXA7_C276	0.0338535		A0A2K5UPD8_C154	CNBP_C154	0.0878352
A0A2K5VUN0_C72	#N/A	0.179201		G8F5L6_C144	UPF1_C144	0.033852		F8RBX1_C107	HLA-DOB_C107	0.0883071
A0A2K5UPM5_C347	B3GALT2_C347	0.17918		A0A2K5WZT8_C336	#N/A	0.0338358		A0A2K5UJ28_C381	ALDH2_C381	0.0886165
G7PZ77_C64	CDC37_C64	0.179128		A0A7N9CJR7_C47	LIN7C_C47	0.0338198		A0A2K5VC31_C1165	FLNA_C1165	0.0900114
A0A2K5VG72_C95	#N/A	0.179082		A0A2K5V2V9_C1371	ANK2_C1371	0.0338187		A0A2K5UYW3_C646	DSP_C646	0.0908477
A0A7N9CSJ9_C150	RANBP3_C150	0.179055		G7PRU6_C439	#N/A	0.0338		G7NZU5_C104	TKT_C104	0.0920998
Q4R6T3_C379	EIF2B3_C379	0.178825		A0A2K5W4I2_C129	FAHD1_C129	0.0337739		I7GJY3_C42	PITHD1_C42	0.0926214
A0A2K5WGI1_C94	#N/A	0.17875		A0A2K5U800_C200	EML2_C200	0.0337332		A0A2K5VBY5_C1645	FLNA_C1645	0.0928076
A0A2K5WSD2_C99	#N/A	0.17857		G7P8T6_C87	RAB8B_C87	0.033731		G7NYC7_C42	PARP14_C42	0.0931852
A0A2K5UTM6_C41	#N/A	0.178534		G7PBS9_C3683	PRKDC_C3683	0.033718		A0A2K5V0R2_C45	PABPN1_C45	0.0937746
I7GKA7_C171	GPS1_C171	0.178516		Q9TSM4_C174	GSTM2_C174	0.033699		G7P4B7_C310	SERPINB9_C310	0.0941355
G7PZL8_C100	GIPC1_C100	0.178468		A0A2K5WL72_C33	COMT_C33	0.0336963		I7GI76_C313	USP14_C313	0.0944566
A0A2K5W4U2_C2530	MKI67_C2530	0.178459		A0A2K5U1W2_C107	GSK3B_C107	0.0336884		A0A2K5UKB3_C38	PLAC9_C38	0.0955498
G7Q361_C425	POF1B_C425	0.178435		A0A2K5UUV8_C666	SMARCC2_C666	0.0336618		A0A7N9CWH3_C2154	FLNB_C2154	0.0960693
A0A2K5W5P5_C362	TAP2_C362	0.178433		G7P4B7_C20	SERPINB9_C20	0.0336586		A0A2K5TYI9_C967	FLNC_C967	0.0969988
A0A7N9CVZ1_C830	SMCHD1_C830	0.178377		A0A2K5TSS1_C379	PPP2R1A_C379	0.0336555		Q4R509_C65	#N/A	0.0970114
G7PAK4_C199	EIF2S1_C199	0.178363		G7PYU4_C213	KHSRP_C213	0.0336521		A0A7N9CUR6_C547	SF3B3_C547	0.0971753
A0A2K5VIT1_C145	MIA2_C145	0.178271		G8F5X9_C178	P5CR2_C178	0.0336508		A0A2K5VB68_C332	ITPRID2_C332	0.0983731
A0A2K5TJX2_C2220	UBR4_C2220	0.178176		G7PG16_C223	PTGIS_C223	0.0336311		Q5ISS5_C133	RPS5_C133	0.100314
G7PGE8_C24	TGM2_C24	0.178121		A0A2K5WK68_C41	#N/A	0.0336256		A0A7N9D558_C563	#N/A	0.101214
A0A2K5UU68_C87	#N/A	0.178112		A0A2K5X497_C886	MRC2_C886	0.0335763		Q71JG6_C73	HLA-DOB_C73	0.101761
A0A2K5X2B6_C56	#N/A	0.178012		I7GHH8_C231	COMTD1_C231	0.0335725		A0A7N9CA96_C355	NPLOC4_C355	0.10301
G7P5B5_C126	#N/A	0.177993		G7PZH0_C397	ZNF44_C397	0.0335537		G7PDE9_C3122	ANK3_C3122	0.103774
A0A2K5WXP0_C688	BCLAF1_C688	0.177981		G7PIP1_C143	RAB7A_C143	0.0335185		Q4R3G2_C311	SERPINB6_C311	0.104736
A0A2K5WAA8_C1870	DOCK9_C1870	0.177962		G7PZD6_C375	DNM2_C375	0.0334661		G7P161_C69	YWHAG_C69	0.106644
G7PBN2_C3488	DYNC1H1_C3488	0.17796		A0A7N9CQ52_C40	RCC1_C40	0.0334196		G7NUC8_C416	CAP2_C416	0.107807
A0A2K5X140_C251	#N/A	0.177924		G7NZU5_C204	TKT_C204	0.0333945		A0A7N9CWH3_C1876	FLNB_C1876	0.108436
G8F3X1_C24	CLIC1_C24	0.177783		A0A2K5W116_C467	SEC23IP_C467	0.0333912		A0A2K5USS5_C190	#N/A	0.109769
A0A2K5VI41_C114	OSTF1_C114	0.177663		A0A7N9DDL9_C443	SNX9_C443	0.0333686		A0A2K5TM01_C38	HINT1_C38	0.109924
A0A2K5VLH8_C81	ACAA1_C81	0.177635		G7NXF1_C224	TPR_C224	0.0333686		A0A2K5VT95_C471	DPYSL3_C471	0.110413
G7PED7_C249	CAMK1D_C249	0.1775		A0A2K5VZB6_C105	ACSF2_C105	0.033354		A0A7N9CWH3_C1158	FLNB_C1158	0.111031
I7GIN9_C29	I7GIN9_C29	0.177443		G7NXG7_C199	LAMC1_C199	0.0332828		G7PRZ9_C1392	TLN1_C1392	0.112569
A0A2K5W898_C1699	MYO18A_C1699	0.177439		A0A2K5TQ52_C1153	MYLK_C1153	0.0332583		A0A2K5WHD1_C270	TPM3_C270	0.113395
A0A2K5UG07_C170	#N/A	0.177366		A0A2K5TV34_C110	RNF114_C110	0.0332507		A0A7N9DD47_C1833	FLNB_C1833	0.113871
A0A7N9CSH4_C263	#N/A	0.177057		A0A2K5WAL8_C713	ACTN1_C713	0.0332451		A0A2K5VYB4_C351	EEFSEC_C351	0.117364
A0A2K5W471_C31	#N/A	0.177039		A0A2K5ULH4_C283	AGO2_C283	0.0332078		A0A2K5TSQ1_C37	#N/A	0.119213
G7P5J5_C149	SLAIN2_C149	0.177011		A0A2K5X4X5_C486	#N/A	0.0331789		G7PY56_C699	GYS1_C699	0.120364
Q4R7I1_C293	DNAJC11_C293	0.177006		A0A2K5X3V8_C424	#N/A	0.0331712		I7GJT1_C156	CAV1_C156	0.120482
G7NZ30_C294	GNB4_C294	0.176931		Q5ISQ1_C234	DPYSL2_C234	0.0331357		G7PUA5_C59	LRRC59_C59	0.121298
G7PZZ9_C377	DPEP1_C377	0.176837		A0A2K5WQK9_C643	#N/A	0.0331123		A0A2K5VL83_C212	CD36_C212	0.12317
A0A2K5V7T4_C281	#N/A	0.176786		A0A2K5U8Y9_C2373	DNAH5_C2373	0.0331088		P48737_C168	PEBP1_C168	0.123652
A0A7N9CWH3_C2154	FLNB_C2154	0.176729		A0A2K5TK21_C53	LHPP_C53	0.0330712		I7GH92_C103	FTH1_C103	0.130789
G7PWC1_C490	AFG3L2_C490	0.176696		Q60HE3_C121	NDUFS8_C121	0.0330649		A0A7N9DD47_C1158	FLNB_C1158	0.1411
A0A7N9DA41_C182	MVP_C182	0.176628		Q8HXX2_C309	MPI_C309	0.0330643		A0A7N9DC79_C232	G6PD_C232	0.141245
G7NTK0_C328	CTBS_C328	0.176568		A0A2K5UXZ0_C364	TF_C364	0.0330324		A0A2K5WP59_C100	#N/A	0.143192
Q4R7K1_C73	RNMT_C73	0.176551		A0A2K5TX20_C398	CPB1_C398	0.0330285		A0A7N9D281_C603	NEXN_C603	0.144551
G7PKI0_C117	DTYMK_C117	0.176395		G7PWL7_C604	LSS_C604	0.033016		A0A2K5WNX6_C95	AOC2_C95	0.150919
A0A2K5UX02_C5	#N/A	0.176382		G7PUC0_C68	NME1_C68	0.0330069		A0A2K5VTN4_C529	RTKN_C529	0.151475
A0A2K5W113_C69	#N/A	0.176357		A0A2K5VJQ3_C38	CORO1C_C38	0.0329564		A0A2K5TSG1_C288	#N/A	0.152248
A0A2K5WA76_C357	TCP1_C357	0.176306		A0A7N9D7G0_C121	#N/A	0.0329322		A0A2K5UJ28_C467	ALDH2_C467	0.163795
G7PEL4_C46	COMMD3_C46	0.176305		A0A2K5U9G9_C260	FSCN1_C260	0.0329004		Q60HG6_C448	CTSC_C448	0.16854
A0A2K5V9F7_C362	#N/A	0.176239		A0A2K5VGH6_C150	ROCK2_C150	0.0328923		A0A7N9C7Y4_C314	SERPINB6_C314	0.168962
G7PBN2_C3627	DYNC1H1_C3627	0.176156		A0A2K5VZA3_C133	OGDH_C133	0.0328291		A0A2K5U131_C21	NPM1_C21	0.170241
A0A7N9CAH1_C474	MYO1B_C474	0.176101		A0A7N9D2T1_C46	GOT1_C46	0.0328016		Q4R4H6_C257	Q4R4H6_C257	0.196734
A0A7N9CKQ3_C159	GSTO1_C159	0.17609		A0A2K5TPE2_C496	PYGB_C496	0.0327723		Q4R4H6_C272	Q4R4H6_C272	0.196734
A0A7N9CW10_C58	#N/A	0.176063		G7PWD9_C135	NDUFV2_C135	0.0327673		A0A2K5X5I9_C259	#N/A	0.203968
A0A2K5X2M5_C139	PPP5C_C139	0.17603		G7PWD9_C140	NDUFV2_C140	0.0327673		G8F4P1_C27	RPS28_C27	0.225888
A0A2K5VTD2_C650	DMD_C650	0.17603		I7GNW6_C279	PIGS_C279	0.0327635		G8F5W5_C54	SPTLC2_C54	0.227818
A0A2K5V394_C73	EIF5A2_C73	0.175933		G7P1B6_C191	G7P1B6_C191	0.0327601		A0A2K5WP22_C19	SNRPB_C19	0.246661
A0A2K5VLH8_C135	ACAA1_C135	0.175794		A0A2K5X7N2_C151	GALK2_C151	0.0327551		G7PZT7_C138	GCSH_C138	0.248903
A0A2K5UAH0_C202	PPIB_C202	0.175635		A0A2K5VBI5_C2288	CNOT1_C2288	0.0327533		A0A2K5ULD9_C396	CKMT1A_C396	0.259783
G7PYU9_C627	C3_C627	0.175634		A0A2K5TRB4_C134	EIF3M_C134	0.0327524		A0A7N9D1I8_C261	#N/A	0.268785
A0A2K5UW59_C108	#N/A	0.175598		A0A2K5VQ98_C597	PTPRC_C597	0.0327509		A0A7N9CY12_C95	#N/A	0.28379
G7PUY2_C116	DUSP3_C116	0.175517		A0A2K5UBX7_C789	MYH9_C789	0.0327186		A0A2K5UG07_C233	#N/A	0.287187
G7PA91_C41	GNG2_C41	0.175505		A0A2K5UBX7_C790	MYH9_C790	0.0327186		A0A2K5UG07_C243	#N/A	0.308228
I7GKK2_C294	#N/A	0.175474		G7P0A7_C138	CPSF4_C138	0.0327177		G7PFR7_C19	ATP5E_C19	0.353816
A0A2K5VHY5_C294	TARS_C294	0.175368		A0A2K5W4I0_C54	SCRN1_C54	0.0327144		G7NZU5_C447	TKT_C447	0.365658
Q4R5Y3_C271	PPA2_C271	0.17521		G7P597_C503	WDR1_C503	0.0326937		A0A2K5X5I9_C287	#N/A	0.377504
G7P9H1_C118	UNC45A_C118	0.17511		A0A2K5UVC4_C48	STUB1_C48	0.0326823		A0A2K5VFV1_C1218	#N/A	0.429667
G7P4K6_C1181	CARMIL1_C1181	0.175099		G7P0U6_C711	COPG2_C711	0.0326763		A0A2K5WVB1_C38	GALM_C38	0.656862
A0A2K5VEH7_C19	#N/A	0.175094		G7PEZ9_C85	VCL_C85	0.0326548		G7PT41_C262	G7PT41_C262	0.938194
G7P7P6_C49	MRPS27_C49	0.174932		A0A2K5W725_C70	ALG2_C70	0.0326451		G7PT41_C277	G7PT41_C277	0.938194
G7PUI6_C30	CA4_C30	0.17493		A0A2K5UFQ3_C188	SDHA_C188	0.0325644
A0A2K5VAV5_C679	GFM1_C679	0.174865		A0A2K5UFQ3_C189	SDHA_C189	0.0325644
G7P9P1_C21	RAB2A_C21	0.174846		A0A2K5UFQ3_C190	SDHA_C190	0.0325644
A0A7N9CQH4_C66	#N/A	0.174842		G7PI23_C9	RAB21_C9	0.0325475
A0A2K5VYM5_C83	#N/A	0.174646		A0A7N9D4T8_C256	#N/A	0.032533
G7P897_C146	HSPA4_C146	0.174646		Q4R520_C576	HSP90B1_C576	0.0325156
A0A2K5TXV2_C411	ELMO1_C411	0.174632		A0A2K5UNA9_C140	ITGA7 _C140	0.0324971
G7NXV6_C96	PRKAR2A_C96	0.17458		G7P054_C36	PFKL_C36	0.0324474
A0A2K5VRX2_C106	PGM5_C106	0.174519		A0A2K5WCZ1_C358	PSMC3_C358	0.0324395
G7NUC8_C416	CAP2_C416	0.174438		A0A2K5WXC3_C25	QDPR_C25	0.0324102
A0A7N9CDW6_C288	UGDH_C288	0.174213		G7Q0F5_C694	PPL_C694	0.0324007
A0A2K5WXU0_C72	#N/A	0.174145		I7G9P9_C276	PGD_C276	0.0323845
G7Q231_C242	MPP1_C242	0.174136		G7PPG0_C80	BANF1_C80	0.032367
A0A7N9D7K8_C3030	#N/A	0.174069		G7PPG0_C77	BANF1_C77	0.032367
A0A2K5VI49_C131	ATE1_C131	0.174065		A0A2K5W3V7_C170	PSMC6_C170	0.0323533
A0A2K5VFC6_C268	#N/A	0.174017		A0A2K5UBX7_C816	MYH9_C816	0.0323454
G7PNN3_C404	RNH1_C404	0.17401		A0A2K5UBM7_C220	#N/A	0.0323444
G8F2K1_C39	SEC61B_C39	0.173884		G7NX32_C247	PRKACB_C247	0.03231
A0A2K5TVF2_C60	#N/A	0.173748		A0A2K5TR48_C100	RPL5_C100	0.032295
I7GDR6_C248	I7GDR6_C248	0.173736		A0A7N9CY35_C160	#N/A	0.0322824
A0A7N9CHP2_C291	ADAM10_C291	0.173663		A0A7N9D4E6_C475	#N/A	0.0322809
A0A7N9CIQ3_C23	HSPA9_C23	0.173635		A0A7N9CIB6_C114	ANXA6_C114	0.0322502
A0A7N9IC74_C212	#N/A	0.173554		A0A2K5WYT5_C379	LETM1_C379	0.0321922
G7P1S6_C17	UPP1_C17	0.173498		G7PSU5_C202	MRPL38_C202	0.0321733
A0A2K5UR06_C320	KLC1_C320	0.173416		A0A2K5X3T4_C489	CLTC_C489	0.0321614
G7PJL5_C114	TIGAR_C114	0.173238		A0A2K5X6T7_C77	#N/A	0.0321601
G7Q0R2_C517	PRKCA_C517	0.173212		Q4R6G9_C539	FASTKD2_C539	0.0321082
A0A2K5WPR8_C21	ARPC4_C21	0.173102		A0A2K5X0P1_C209	ST13_C209	0.032005
G7PG45_C358	CTSA_C358	0.173095		A0A2K5ULH4_C491	AGO2_C491	0.0319833
A0A7N9DHF4_C537	ATP2B4_C537	0.172997		A0A2K5ULH4_C493	AGO2_C493	0.0319833
I7GH92_C131	FTH1_C131	0.172976		Q4R5C6_C30	SNU13_C30	0.0319704
I7GKY5_C173	CCT3_C173	0.172973		G7PFW8_C457	SAMM50_C457	0.0319685
A0A2K5TPY2_C24	#N/A	0.172948		A0A7N9CGB4_C1002	COPA_C1002	0.0319627
G7PNP7_C332	AP2A2_C332	0.172929		A0A2K5UJJ3_C183	CHCHD3_C183	0.0319584
G7Q205_C190	NAA10_C190	0.172879		A0A2K5X6D3_C231	VPS11_C231	0.0319408
G7PXI2_C132	MRPS12_C132	0.172852		I7GPE5_C119	RO60_C119	0.0318868
A0A2K5VUP1_C14	#N/A	0.172839		I7GJR5_C95	#N/A	0.0318827
G7PT50_C247	SLC25A10_C247	0.172773		G7PBS9_C3187	PRKDC_C3187	0.0317931
Q4R963_C398	CCT3_C398	0.172736		A0A2K5VHK9_C391	ANXA7_C391	0.0317829
A0A2K5VAT0_C171	BCAP29_C171	0.172719		A0A2K5TK27_C651	EEF2_C651	0.031729
G7NX90_C199	ITLN1_C199	0.172676		Q4R5Y3_C13	PPA2_C13	0.0316807
G7PNV3_C388	MUC2_C388	0.172578		A0A2K5W4S1_C284	#N/A	0.0316488
G7PNV3_C390	MUC2_C390	0.172578		A0A7N9CDP1_C124	#N/A	0.0316455
G7PNV3_C391	MUC2_C391	0.172578		A0A2K5VBY5_C1260	FLNA_C1260	0.0316377
G7PGE8_C287	TGM2_C287	0.172506		A0A2K5VF21_C106	RAE1_C106	0.0316075
A0A2K5V970_C352	#N/A	0.172357		G7NTY6_C834	EPRS_C834	0.0315961
A0A7N9CKZ6_C216	PRKACB_C216	0.172314		A0A2K5UTV3_C126	#N/A	0.0315928
A0A7N9D9Q9_C149	CUL1_C149	0.172257		G7NVI4_C371	DARS2_C371	0.0315709
A0A2K5VEX6_C1591	#N/A	0.17222		G7PA51_C249	PNN_C249	0.0315637
A0A7N9D556_C647	#N/A	0.172127		A0A7N9DD23_C591	CTNND1_C591	0.0315468
G7P597_C280	WDR1_C280	0.172075		A0A2K5V8F2_C162	FBXL20_C162	0.0315405
G7Q1M2_C51	GLG1_C51	0.172056		A0A7N9CBL4_C325	#N/A	0.0315144
A0A2K5UQY0_C47	LAMB2_C47	0.172054		A0A7N9DC79_C294	G6PD_C294	0.0314875
G7P5B7_C94	LAP3_C94	0.171966		G7P5C4_C150	DHX15_C150	0.0314753
A0A7N9D0N8_C44	SEC62_C44	0.171929		A0A2K5X4E5_C1115	SNRNP200_C1115	0.0314733
A0A2K5VMQ5_C496	#N/A	0.171812		A0A7N9IAD8_C83	KIF2C_C83	0.0314525
A0A2K5US20_C27	CERT1_C27	0.171777		G7NZC5_C62	ARF4_C62	0.0314413
G7P7U0_C104	BHMT_C104	0.171729		G7PM42_C877	LRPPRC_C877	0.031415
I7GKM9_C155	NRBP1_C155	0.171648		G7P5B5_C126	#N/A	0.0313995
G7PAN1_C108	GREM1_C108	0.171563		A0A7N9IBM7_C286	ADD3_C286	0.0313969
A0A2K5UYW3_C740	DSP_C740	0.171556		Q4R4R0_C236	PSMC2_C236	0.0313851
G7PEY1_C25	LOC102119426_C25	0.171545		A0A7N9DDL9_C453	SNX9_C453	0.0313755
G7PQ33_C201	SERPING1_C201	0.171256		G7P4B7_C350	SERPINB9_C350	0.0313698
A0A2K5V9F8_C24	#N/A	0.171183		A0A2K5WD06_C77	#N/A	0.031341
A0A2K5UID6_C587	#N/A	0.171128		Q4R6H8_C253	#N/A	0.0313338
A0A2K5WGS6_C75	HNRNPA1_C75	0.17111		A0A2K5V576_C241	AP2B1_C241	0.0313269
A0A2K5WGS6_C84	HNRNPA1_C84	0.17111		A0A7N9CQC0_C83	#N/A	0.0313088
Q4R596_C228	AHCY_C228	0.171078		A0A2K5W359_C260	AKR1A1_C260	0.0313055
Q4R7U2_C24	CHORDC1_C24	0.171077		G7PGE8_C7	TGM2_C7	0.0312847
A0A7N9D247_C171	PDK3_C171	0.171072		A0A2K5W412_C770	#N/A	0.0312295
A0A7N9CDI4_C55	PAFAH1B3_C55	0.170998		A0A2K5WRJ1_C263	EIF3B_C263	0.0312173
G7PM59_C110	EPCAM_C110	0.170975		G7NZP7_C74	TRMT10C_C74	0.0311932
A0A2K5VBY5_C1165	FLNA_C1165	0.170825		G7PE14_C198	PNLIP_C198	0.0311897
A0A2K5W3X2_C299	NUMA1_C299	0.170756		A0A2K5VHI4_C471	#N/A	0.0311887
A0A2K5W607_C354	ANO6_C354	0.170714		A0A7N9IAZ7_C503	ACSL3_C503	0.0311753
A0A2K5VGH0_C391	#N/A	0.170703		A0A7N9IAZ7_C504	ACSL3_C504	0.0311753
A0A2K5VAU4_C71	CCDC25_C71	0.170696		A0A7N9D7G1_C296	U2AF2_C296	0.0311692
I7GPE5_C119	RO60_C119	0.170647		A0A2K5WJD8_C98	#N/A	0.0311175
A0A2K5V5D8_C114	#N/A	0.170613		G7PTC0_C1015	FASN_C1015	0.0311093
G8F3T4_C328	FMC1_C328	0.170548		G7PTC0_C1024	FASN_C1024	0.0311093
A0A2K5V3U7_C236	CNN2_C236	0.170346		A0A7N9D6D0_C779	DSC2_C779	0.0310512
A0A7N9CHL8_C163	VWA5A_C163	0.170327		A0A2K5U3P3_C419	GP2_C419	0.0310098
G7Q2H9_C244	CYBB_C244	0.170289		A0A2K5WEF1_C49	OXCT1_C49	0.0310094
A0A2K5W207_C176	PA2G4_C176	0.170283		G8F480_C47	PPIH_C47	0.0309539
A0A2K5X4S6_C98	ADH1C_C98	0.170247		G7PWF3_C109	#N/A	0.0309277
A0A2K5V3B6_C138	SELENOW_C138	0.170229		A0A7N9CAF2_C19	IARS2_C19	0.030917
A0A2K5W9I5_C172	PCK2_C172	0.170146		G7PRZ9_C750	TLN1_C750	0.0308805
G7NY38_C719	FYCO1_C719	0.170089		A0A7N9D3P4_C144	PRPH_C144	0.0308766
A0A2K5VFK8_C145	PDHA1_C145	0.169976		Q4R7E5_C417	HMGCS1_C417	0.0308739
G7PVT8_C169	CRYL1_C169	0.169959		G8F4U9_C168	GART_C168	0.0308513
A0A2K5U839_C635	ATP2A3_C635	0.1699		G7PQZ6_C238	RRM1_C238	0.0308397
G7PVM7_C120	TM9SF2_C120	0.169881		A0A7N9CGH2_C684	COPB1_C684	0.0308346
A0A2K5TXN8_C295	#N/A	0.169817		G8F3B4_C105	CRELD1_C105	0.0308261
A0A7N9D9S1_C168	AKR1B1_C168	0.169748		A0A2K5VXB6_C2	VDAC3_C2	0.0308209
G8F5D5_C141	RUVBL1_C141	0.169659		A0A2K5VXB6_C8	VDAC3_C8	0.0308209
A0A2K5X2K3_C247	TOMM70_C247	0.169626		G7PN28_C267	DARS_C267	0.0308145
A0A2K5U3P3_C419	GP2_C419	0.169362		G7NWV8_C263	MECR_C263	0.0308142
A0A2K5VFP7_C242	PDHA2_C242	0.169362		A0A2K5U8T1_C284	HDAC1_C284	0.0307971
G7PDU4_C1114	GBF1_C1114	0.169358		A0A2K5W0F5_C178	UGT1A3_C178	0.0307665
A0A7N9I9F8_C165	#N/A	0.169175		G7P6N1_C241	ACSL1_C241	0.0307455
A0A7N9CQ52_C40	RCC1_C40	0.169157		G7Q061_C69	NUBP2_C69	0.0307188
A0A2K5U955_C1955	SVIL_C1955	0.169123		A0A2K5TK27_C290	EEF2_C290	0.0306895
A0A7N9D7M9_C2755	RGPD1_C2755	0.169101		A0A2K5WQU7_C322	CCT5_C322	0.0306788
A0A7N9D2L0_C58	CASP6_C58	0.169058		Q9GLG2_C351	CAPN1_C351	0.0306523
A0A2K5UNA9_C140	ITGA7 _C140	0.169045		A0A2K5WRL2_C430	DDX17_C430	0.0305896
A0A7N9CA96_C355	NPLOC4_C355	0.168945		A0A7N9CCH8_C156	SERPINH1_C156	0.0305676
G7PKX3_C275	AGPS_C275	0.168858		G7PED7_C249	CAMK1D_C249	0.0305644
G7Q2D6_C231	PRDX4_C231	0.168828		G7NYZ9_C444	PSMD2_C444	0.0305592
Q4R3J0_C28	RTCA_C28	0.168815		A0A2K5VT74_C464	ALDH7A1_C464	0.030542
A0A2K5V0L0_C1048	#N/A	0.168803		G7PV75_C528	PRKCA_C528	0.0305356
A0A2K5V3U7_C185	CNN2_C185	0.168776		A0A1R7SKI6_C108	HLA-DRB1_C108	0.0305342
G7PCW8_C124	ADAMDEC1_C124	0.168771		G7NY31_C668	LTF_C668	0.0305175
A0A7N9D622_C690	#N/A	0.168717		A0A2K5V0L0_C103	#N/A	0.0305031
G7Q361_C444	POF1B_C444	0.168697		G7PF22_C47	MCU_C47	0.0304763
G7Q032_C11	STUB1_C11	0.168611		Q4R5K5_C403	YARS1_C403	0.0304628
A0A2K5UYW3_C798	DSP_C798	0.168555		A0A2K5TY04_C163	PSMA4_C163	0.0304438
A0A2K5ULD9_C316	CKMT1A_C316	0.16851		G8F4R0_C143	#N/A	0.0304318
A0A7N9D089_C269	OPA1_C269	0.168483		G7NXG8_C415	DHX9_C415	0.030425
G7PZK0_C128	MRI1_C128	0.168359		A0A2K5U489_C80	SAMHD1_C80	0.0304104
A0A2K5W853_C49	#N/A	0.168275		G7P458_C115	EZR_C115	0.0304103
A0A2K5TVE6_C97	#N/A	0.168139		G7PI34_C44	NAP1L1_C44	0.0304089
I7G982_C26	#N/A	0.168125		A0A2K5U9W7_C193	PRPS1_C193	0.0304071
A0A7N9DGH8_C255	ENTPD1_C255	0.168101		A0A2K5VKW7_C164	#N/A	0.030406
A0A2K5UVL3_C336	#N/A	0.168068		A0A2K5TSL1_C793	ACTN4_C793	0.0303923
A0A2K5W309_C92	GPX4_C92	0.16794		G7PP72_C208	AIP_C208	0.030391
G7NZN8_C398	CPA3_C398	0.167888		G7PDY6_C227	PDCD4_C227	0.0303821
Q4R5L2_C399	ENO1_C399	0.167884		Q4R6X4_C485	RTCB_C485	0.0303595
A0A2K5VNF3_C152	PKM_C152	0.167868		G7PK68_C339	WDFY1_C339	0.0303372
A0A7N9CWH3_C1326	FLNB_C1326	0.167804		A0A2K5WMQ0_C271	CYC1_C271	0.0303329
A0A2K5W502_C421	#N/A	0.167798		A0A2K5V642_C830	ST14_C830	0.0303078
A0A2K5TJY4_C270	NIT1_C270	0.167732		G7PFD6_C193	SH3BP1_C193	0.0302941
A0A2K5TJY4_C277	NIT1_C277	0.167732		A0A2K5UAF3_C212	GOT2_C212	0.0302833
G8F3C5_C253	RFC2_C253	0.167599		A0A2K5UPD8_C112	CNBP_C112	0.0302746
Q4R520_C576	HSP90B1_C576	0.167441		A0A2K5UPD8_C115	CNBP_C115	0.0302746
G7P508_C277	UTRN_C277	0.167409		A0A2K5VHI6_C78	PSMA6_C78	0.0302724
A0A7N9CT63_C377	#N/A	0.167355		A0A2K5TRX9_C855	HDLBP_C855	0.0302473
A0A2K5VEB0_C86	FAM3C_C86	0.167349		A0A2K5X4G5_C1923	VWF_C1923	0.0302321
I7GJE3_C122	BAG2_C122	0.16727		A0A2K5TSG1_C226	#N/A	0.0302291
G8F3X8_C292	GSR_C292	0.167184		A0A2K5U8H6_C43	CASP1_C43	0.030219
A0A2K5WJD0_C1089	#N/A	0.167181		G7P4J5_C193	ALDH5A1_C193	0.0302014
A0A2K5U1K6_C77	PDLIM3_C77	0.167166		A0A7N9CAS1_C160	SLC25A5_C160	0.0301697
A0A2K5VUV7_C216	#N/A	0.166988		A0A2K5WGL5_C42	#N/A	0.0301659
G7PIX1_C261	TSFM_C261	0.166938		Q60HC9_C127	TPI1_C127	0.0301231
G7PMI2_C286	ACTG2_C286	0.166938		A0A2K5X309_C678	NDUFS1_C678	0.0301179
A0A2K5VG89_C246	PAIP1_C246	0.166928		A0A2K5X8P9_C111	CNP_C111	0.0300983
G7NY31_C38	LTF_C38	0.166883		A0A7N9IH35_C258	#N/A	0.0300642
A0A2K5VKK8_C119	#N/A	0.166879		G7PME6_C158	PCBP1_C158	0.0300637
A0A7N9D278_C1175	TNS1_C1175	0.166791		A0A2K5X7X8_C382	#N/A	0.0300588
A0A2K5V5N2_C239	GNPDA1_C239	0.166779		G7P2X2_C130	RAB23_C130	0.0300577
A0A2K5X2M5_C404	PPP5C_C404	0.166686		A0A2K5V9Y5_C405	SARS2_C405	0.0300433
G7P4B7_C98	SERPINB9_C98	0.166625		A0A2K5TME5_C130	HK1_C130	0.0300412
A0A2K5VHG2_C84	#N/A	0.166619		A0A2K5UX79_C107	LMAN2_C107	0.0300218
A0A2K5VTD2_C1040	DMD_C1040	0.166612		G7PHZ3_C1007	CAND1_C1007	0.0300167
G7P4B7_C259	SERPINB9_C259	0.166592		G7P1P9_C119	SBDS_C119	0.0300072
G8F3M2_C20	GPX1_C20	0.166495		A0A2K5WCH1_C334	NIBAN2_C334	0.0299987
A0A2K5VRT9_C289	CASP7_C289	0.166467		A0A2K5VAN0_C47	MAT2B_C47	0.0299846
G7PCF6_C25	YWHAZ_C25	0.166435		I7GH43_C227	ANXA11_C227	0.0299776
A0A2K5VHK3_C227	HMGCS2_C227	0.166429		A0A7N9D560_C309	WARS1_C309	0.0299721
G7PJ20_C253	EEA1_C253	0.166427		A0A7N9D560_C313	WARS1_C313	0.0299721
G7PIT7_C1482	GCN1_C1482	0.166358		G7PBS9_C1364	PRKDC_C1364	0.0299645
Q25ND3_C336	RPL3_C336	0.166354		A0A2K5US37_C2360	HSPG2_C2360	0.0299347
G7PWF8_C418	SMCHD1_C418	0.166309		Q4R4R0_C377	PSMC2_C377	0.0299242
A0A2K5UFJ2_C1082	#N/A	0.166296		G7PBS9_C111	PRKDC_C111	0.0299171
G7PME6_C163	PCBP1_C163	0.166233		G7PUY2_C163	DUSP3_C163	0.0299127
A0A7N9IDR6_C606	#N/A	0.166215		A0A7N9DDF2_C78	DDAH1_C78	0.0298746
A0A2K5TM85_C92	FXR1_C92	0.16603		G7PRZ9_C116	TLN1_C116	0.0298359
A0A2K5U1S4_C498	ACSS3_C498	0.165987		A0A7N9CG38_C111	#N/A	0.029822
A0A7N9D8M4_C79	CHCHD6_C79	0.165949		A0A2K5W0F5_C128	UGT1A3_C128	0.0298167
A0A2K5X3T4_C290	CLTC_C290	0.165843		G7NWS9_C148	GNB1_C148	0.0297964
I7GH43_C227	ANXA11_C227	0.165654		G7NWS9_C149	GNB1_C149	0.0297964
A0A7N9CQC0_C83	#N/A	0.165597		A0A2K5X4G9_C2758	LRP1_C2758	0.0297839
F4MSL4_C271	HLA-G_C271	0.165544		A0A2K5W4I2_C22	FAHD1_C22	0.0297697
A0A2K5WYE4_C306	PNLIPRP1_C306	0.165543		A0A2K5X4N6_C56	#N/A	0.0297663
A0A2K5VUP0_C204	PSIP1_C204	0.165475		I7G9P9_C389	PGD_C389	0.0297615
A0A2K5UAF3_C106	GOT2_C106	0.165473		A0A2K5VMD2_C120	TM9SF2_C120	0.0297527
A0A2K5TRC7_C74	RSL1D1_C74	0.165454		Q4R7E0_C184	PGM3_C184	0.0297309
A0A2K5WSP3_C31	PSME3_C31	0.16533		A0A7N9DC60_C502	PFAS_C502	0.029661
A0A7N9CEB9_C393	NIBAN1_C393	0.165171		G7P7C2_C52	BRIX1_C52	0.029655
A0A7N9D7M9_C3064	RGPD1_C3064	0.165157		G7PU57_C620	KPNB1_C620	0.0296453
A0A7N9CID1_C65	TGFBI_C65	0.165127		G7PXK5_C25	LOC102120083_C25	0.029643
I7GD76_C206	LOC102133124_C206	0.165025		A0A2K5VF21_C217	RAE1_C217	0.0296364
G7NVH8_C20	PRDX6_C20	0.165001		Q4R5J1_C17	NDUFA5_C17	0.0296212
A0A2K5TWI7_C245	ITGB4_C245	0.165		A0A2K5U955_C606	SVIL_C606	0.0296128
Q9TNV4_C57	HLA-DRB1_C57	0.164991		G7PUK4_C19	PSMB3_C19	0.0296017
I7GL92_C337	#N/A	0.164669		A0A7N9CG38_C5	#N/A	0.0295939
A0A7N9DD47_C604	FLNB_C604	0.164664		Q4R6I6_C48	SRP9_C48	0.0295915
G7Q061_C69	NUBP2_C69	0.164609		G7NXL8_C18	RAB4A_C18	0.0295901
A0A2K5WUQ3_C107	CLDN7_C107	0.164378		A0A2K5UQY0_C47	LAMB2_C47	0.0295766
A0A7N9D089_C680	OPA1_C680	0.164353		A0A7N9D1E2_C632	CDK16_C632	0.0295499
G7P965_C50	FBXO22_C50	0.164319		A0A7N9C9X1_C101	NTPCR_C101	0.0295467
A0A2K5WWW3_C255	SUCLG2_C255	0.164222		A0A2K5VP36_C356	CP_C356	0.0295311
G7PFM3_C67	RBX1_C67	0.164127		A0A2K5UYW3_C954	DSP_C954	0.0295165
Q9GLG2_C11	CAPN1_C11	0.163997		A0A2K5VT59_C638	EXOC2_C638	0.0294922
G7PPY4_C155	TKFC_C155	0.16395		A0A2K5WU84_C126	HSD11B2_C126	0.0294676
G7PJR5_C563	A2M_C563	0.163921		G7NZT7_C240	ATP6V1A_C240	0.0294627
G7P784_C198	CMBL_C198	0.163723		G7NZT7_C254	ATP6V1A_C254	0.0294627
A0A2K5WDR9_C1184	GCN1_C1184	0.163689		A0A7N9CEB9_C761	NIBAN1_C761	0.0293624
A0A2K5TX20_C245	CPB1_C245	0.163665		G7PEZ9_C545	VCL_C545	0.029359
Q5ISS5_C44	RPS5_C44	0.163585		G8F3W7_C444	VARS_C444	0.0293497
A0A2K5TWZ7_C266	#N/A	0.163581		G7PBP1_C596	CDC42BPB_C596	0.0293235
A0A2K5W637_C519	HSP90AA1_C519	0.16357		I7GK96_C246	SRPRB_C246	0.0293204
A0A7N9CGA0_C252	ERAL1_C252	0.163535		G7PSK7_C287	GNAQ_C287	0.0293164
A0A2K5U1V0_C237	CCT6A_C237	0.163519		A0A2K5W3U2_C1659	NUMA1_C1659	0.0293084
G7P8B1_C497	DDX46_C497	0.16349		A0A2K5WRJ1_C381	EIF3B_C381	0.0292938
G7P1R5_C25	SEC61G_C25	0.163389		A0A7N9D441_C913	SLK_C913	0.0292936
G7PZH0_C397	ZNF44_C397	0.163364		G7PQN8_C22	RRAS2_C22	0.0292476
A0A7N9CT63_C360	#N/A	0.163312		A0A7N9CIB6_C96	ANXA6_C96	0.0292427
A0A7N9I9K0_C364	ANXA11_C364	0.16327		G7PMR5_C140	CNNM4_C140	0.0292326
C1KJW8_C21	B2M_C21	0.163228		G7PP51_C304	CPT1A_C304	0.0292251
A0A2K5WXH0_C497	#N/A	0.16309		G7PBN2_C3304	DYNC1H1_C3304	0.0292224
G7NVL4_C241	FAAH_C241	0.163008		A0A2K5W4S4_C12	#N/A	0.0292048
A0A7N9DC79_C13	G6PD_C13	0.162996		A0A2K5U5Y8_C875	NEK9_C875	0.0292028
A0A2K5W3U2_C735	NUMA1_C735	0.162954		Q4R6V0_C393	MCM6_C393	0.0291939
Q60HC9_C218	TPI1_C218	0.162947		A0A2K5WDD9_C420	#N/A	0.0291935
A0A2K5W843_C373	#N/A	0.162867		A0A2K5WDD9_C431	#N/A	0.0291935
A0A2K5UC25_C696	#N/A	0.16286		A0A2K5VE52_C100	#N/A	0.0291692
A0A2K5VCK1_C404	#N/A	0.162791		G7PGJ1_C145	PROCR_C145	0.0291599
A0A2K5X4N6_C56	#N/A	0.162727		A0A7N9CN62_C170	ADH5_C170	0.0291509
A0A7N9CUB4_C75	DDT_C75	0.162702		A0A7N9IE04_C192	EEF1G_C192	0.0291459
A0A7N9CUX4_C186	TRIM25_C186	0.162685		G7NWY8_C43	GNG12_C43	0.0291349
A0A7N9CZZ3_C53	#N/A	0.16267		G7PMH5_C362	CCT7_C362	0.0291347
G7PGJ1_C145	PROCR_C145	0.162667		A0A2K5VI91_C210	SMARCA1_C210	0.029117
G7PBL1_C262	ANXA2_C262	0.162642		A0A2K5WCN0_C625	#N/A	0.0290959
A0A2K5U781_C29	RNF126_C29	0.16263		A0A7N9D7M9_C188	RGPD1_C188	0.0290884
A0A2K5V3W1_C164	#N/A	0.16253		A0A7N9CWH3_C660	FLNB_C660	0.0290543
A0A2K5VKV8_C197	DDX39A_C197	0.162518		A0A2K5X3T4_C1100	CLTC_C1100	0.0290534
A0A2K5TKP8_C22	SCLY_C22	0.162517		A0A2K5VBC6_C348	CCT2_C348	0.0290138
G8F3G1_C389	G8F3G1_C389	0.162504		I7G9A5_C125	#N/A	0.0290001
A0A2K5WXW8_C289	#N/A	0.162478		I7GL97_C293	RARS_C293	0.0289833
A0A7N9IH35_C97	#N/A	0.162467		A0A7N9CPY5_C271	ALDOA_C271	0.0289759
I7G496_C442	HSPD1_C442	0.162459		A0A7N9CBL4_C102	#N/A	0.0289736
G7PPY4_C404	TKFC_C404	0.162443		A0A7N9D910_C409	MYOF_C409	0.0289627
G7NXF1_C1149	TPR_C1149	0.162441		A0A2K5V1R1_C1513	DYSF_C1513	0.0289477
G7PEK7_C36	ECHS1_C36	0.162401		G7P198_C240	VWDE_C240	0.0289313
A0A7N9DHL9_C169	ADA_C169	0.162374		A0A2K5VWL6_C216	VPS26C_C216	0.0289264
Q4R6M6_C103	#N/A	0.16237		G7Q0W0_C52	PPP4C_C52	0.0289259
A0A2K5US37_C4325	HSPG2_C4325	0.16233		A0A2K5UCY8_C164	TES_C164	0.0289222
A0A2K5U8H6_C76	CASP1_C76	0.162294		A0A7N9D7I4_C222	#N/A	0.0289077
G7PBS9_C3347	PRKDC_C3347	0.162289		G7PFR7_C19	ATP5E_C19	0.0289017
A0A2K5UN52_C88	RELL1_C88	0.162253		I7G6L9_C96	PRKAB2_C96	0.0289004
A0A2K5TZB5_C326	JPH2_C326	0.162214		A0A2K5TNS1_C181	INA_C181	0.0289
I7GP54_C55	DUT_C55	0.162187		I7G2Y3_C77	#N/A	0.0288892
A0A2K5U9N2_C71	ETFB_C71	0.162087		A0A2K5WWY0_C264	#N/A	0.0288728
A0A2K5U9T6_C91	TAPBP_C91	0.162036		A0A2K5WWY0_C267	#N/A	0.0288728
G7PSU4_C407	TRIM47_C407	0.161994		A0A2K5TZB5_C15	JPH2_C15	0.0288438
A0A7N9IDR6_C407	#N/A	0.161991		A0A7N9DAG5_C186	#N/A	0.0288145
G7NYX0_C363	TRNT1_C363	0.161987		A0A2K5WFL1_C418	HNRNPUL1_C418	0.0287993
I7G5A5_C294	GNB3_C294	0.161912		A0A2K5V5R3_C288	PDHB_C288	0.0287926
A0A2K5TSH0_C30	GPC4_C30	0.16191		G7PSJ7_C343	ANXA1_C343	0.028786
A0A2K5W7Q8_C125	MACROH2A1_C125	0.161894		G7PWC1_C278	AFG3L2_C278	0.0287527
G7PZD7_C106	TMED1_C106	0.161884		A0A2K5WRX3_C146	SAE1_C146	0.0287485
A0A2K5VIG9_C106	#N/A	0.161784		A0A2K5V576_C95	AP2B1_C95	0.0287361
G7NXG8_C36	DHX9_C36	0.161765		A0A2K5W2M0_C1829	#N/A	0.0286886
G7PBN2_C548	DYNC1H1_C548	0.16175		A0A2K5TR48_C76	RPL5_C76	0.028682
A0A2K5V0V6_C184	CFI_C184	0.161639		A0A2K5UF29_C361	#N/A	0.0286818
G7PCU5_C311	ASAP1_C311	0.16159		A0A2K5VIX6_C667	PFKM_C667	0.0286584
A0A2K5X1Y5_C127	#N/A	0.161589		A0A2K5UVS8_C54	CPNE3_C54	0.0286331
A0A2K5W7M2_C150	ACSS1_C150	0.161562		A0A2K5V6Z0_C491	MYO1D_C491	0.0286304
A0A2K5UUV9_C702	ATP1A4_C702	0.161543		A0A7N9D151_C634	Sp1_C634	0.0286277
G7P2K1_C272	ESYT2_C272	0.161472		A0A7N9D151_C637	Sp1_C637	0.0286277
A0A7N9DD47_C2494	FLNB_C2494	0.161279		A0A2K5X6D6_C203	ILF3_C203	0.0286272
A0A2K5UW64_C404	PXN_C404	0.161125		Q4R7Y4_C168	RACK1_C168	0.0286157
G7PX24_C41	#N/A	0.16103		G7P597_C220	WDR1_C220	0.02859
A0A2K5WLB0_C108	#N/A	0.160993		A0A7N9DD47_C660	FLNB_C660	0.02859
G7PA51_C249	PNN_C249	0.160945		A0A2K5UWT3_C691	DTNA_C691	0.0285834
Q4R6M6_C132	#N/A	0.160938		A0A2K5X4G5_C584	VWF_C584	0.0285748
A0A7N9CS87_C156	#N/A	0.160896		A0A2K5X4G5_C595	VWF_C595	0.0285748
A0A2K5VTD2_C1251	DMD_C1251	0.160875		G7P448_C240	PREP_C240	0.028574
A0A2K5W309_C101	GPX4_C101	0.160783		A0A2K5VHK3_C219	HMGCS2_C219	0.0285572
G7NXV9_C488	G7NXV9_C488	0.160782		G7Q0G8_C112	CARHSP1_C112	0.028548
A0A2K5VDK1_C217	ALDH3A2_C217	0.160743		G7PE18_C63	HSPA12A_C63	0.0285349
A0A2K5X4S6_C212	ADH1C_C212	0.160739		A0A7N9DD47_C416	FLNB_C416	0.028525
A0A2K5X6Z4_C1355	COL15A1_C1355	0.160709		A0A2K5W9R2_C55	PGAM4_C55	0.0285145
A0A7N9CCY0_C945	ESYT1_C945	0.160653		A0A2K5VLU3_C183	#N/A	0.0285115
Q28480_C203	IDH3A_C203	0.160554		A0A2K5W8D2_C313	LAMB3_C313	0.0285011
I3Y2U4_C105	HLA-DPA1_C105	0.160342		A0A7N9DC79_C13	G6PD_C13	0.0284993
G7PHZ3_C356	CAND1_C356	0.160295		G7P361_C241	#N/A	0.0284943
A0A2K5TV34_C64	RNF114_C64	0.16023		A0A2K5X9D2_C91	#N/A	0.028489
A0A2K5TV34_C67	RNF114_C67	0.16023		A0A2K5WA38_C493	CHD4_C493	0.0284872
Q4R4M2_C24	IMPA1_C24	0.160219		A0A2K5WA38_C495	CHD4_C495	0.0284872
A0A805QG69_C244	#N/A	0.160196		A0A7N9CXN6_C67	#N/A	0.0284696
A0A2K5VW79_C70	SMAD2_C70	0.160158		A0A2K5TNJ5_C157	GRB2?_C157	0.028469
A0A7N9CIB6_C96	ANXA6_C96	0.160113		A0A7N9CPY5_C159	ALDOA_C159	0.0284465
G7PLF6_C562	VIL1_C562	0.160067		A0A2K5WPR8_C21	ARPC4_C21	0.0284403
A0A7N9D7G1_C274	U2AF2_C274	0.160054		A0A2K5UTH4_C166	GDI2_C166	0.0284285
G7PF87_C112	DRG1_C112	0.160053		A0A7N9CHV3_C359	GBP6_C359	0.0283792
G7PA02_C176	CTSG_C176	0.160024		A0A2K5UG07_C89	#N/A	0.0283731
G7NXG7_C199	LAMC1_C199	0.160008		A0A7N9CN62_C174	ADH5_C174	0.0283498
G7NXM7_C61	LSAMP_C61	0.159931		G7PJY8_C100	DERA_C100	0.0283352
G7PY57_C223	RUVBL2_C223	0.159893		G7PLB1_C73	IDH1_C73	0.0283317
A0A7N9DF06_C783	HKDC1_C783	0.159804		A0A2K5TY04_C74	PSMA4_C74	0.0283109
A0A7N9IHD3_C77	#N/A	0.159774		G8F4A5_C213	CTSS_C213	0.0282845
G8F648_C173	SCCPDH_C173	0.159739		A0A2K5V415_C108	GNAO1_C108	0.0282713
I7GCN4_C86	#N/A	0.159575		A0A2K5VG89_C246	PAIP1_C246	0.0282583
A0A7N9DC79_C446	G6PD_C446	0.159334		G7P1P9_C31	SBDS_C31	0.0282404
A0A2K5V6Z0_C460	MYO1D_C460	0.159306		A0A2K5VRG3_C1188	CLUH_C1188	0.0282315
A0A2K5TWC6_C266	PMPCA_C266	0.159251		G7PLF6_C562	VIL1_C562	0.0282305
G7PQV9_C460	HPX_C460	0.159241		A0A2K5WYT3_C105	PBDC1_C105	0.0282212
A0A2K5WRM1_C190	#N/A	0.159181		A0A2K5UBX7_C91	MYH9_C91	0.0282011
A0A2K5X7X8_C382	#N/A	0.159167		I7GIB8_C154	ARPC3_C154	0.0281758
G7P137_C514	TRIM56_C514	0.159086		I7GA13_C96	ALDH9A1_C96	0.0281648
G7PNG8_C38	C11orf54_C38	0.159063		A0A2K5WID2_C491	#N/A	0.0281537
A0A2K5WSN5_C172	#N/A	0.159051		A0A2K5V576_C389	AP2B1_C389	0.0281363
A0A2K5UBV6_C129	#N/A	0.159046		A0A7N9CQN9_C251	#N/A	0.0281088
G7PNN3_C33	RNH1_C33	0.158974		A0A7N9CQN9_C258	#N/A	0.0281088
A0A7N9D3L6_C391	#N/A	0.158959		A0A2K5WK22_C400	AP1G1_C400	0.0281029
G7PFK0_C337	LAMA5_C337	0.158872		Q4R4H6_C17	Q4R4H6_C17	0.0281018
A0A2K5VJF3_C156	DNTTIP1_C156	0.158777		G7PT48_C166	HGS_C166	0.0280885
G7P6G4_C610	GUCY1A1_C610	0.158729		I7GP10_C301	I7GP10_C301	0.0280837
G7PXS4_C192	ETHE1_C192	0.158665		A0A2K5TK21_C180	LHPP_C180	0.02805
A0A2K5VE35_C198	#N/A	0.158644		G7PW62_C140	LCP1_C140	0.0280313
A0A2K5VE35_C202	#N/A	0.158644		A0A7N9ICM1_C124	#N/A	0.0280253
A0A2K5VSZ9_C309	#N/A	0.158631		A0A2K5WIY5_C450	GSPT1_C450	0.0280223
A0A2K5W843_C340	#N/A	0.15862		A0A2K5W3U5_C77	#N/A	0.0279555
G7PRF3_C2454	SPTAN1_C2454	0.158609		A0A2K5TU48_C90	#N/A	0.0279491
A0A2K5W116_C467	SEC23IP_C467	0.158513		A0A2K5VG72_C226	#N/A	0.0279303
A0A2K5VE60_C949	ANK3_C949	0.158481		A0A7N9DBB1_C612	TNPO1_C612	0.0279217
I7GJK8_C42	#N/A	0.158429		G7PUT0_C219	FKBP10_C219	0.0279203
Q4R6T3_C424	EIF2B3_C424	0.158393		I7G760_C185	PAICS_C185	0.0279183
G7PHZ3_C954	CAND1_C954	0.158362		A0A2K5UTR7_C34	CORO7_C34	0.0279026
A0A2K5TM01_C38	HINT1_C38	0.158362		A0A7N9CCL2_C537	ATP2B4_C537	0.0278908
G7P2U1_C36	NUDT3_C36	0.15834		A0A2K5WH42_C193	#N/A	0.027888
G7NU86_C332	LOC102124387_C332	0.158327		Q4R5B9_C120	SKP1_C120	0.0278788
A0A2K5TME5_C130	HK1_C130	0.158325		A0A7N9IEN1_C474	#N/A	0.0278453
G7PRZ9_C2196	TLN1_C2196	0.158274		A0A2K5ULW0_C122	HNRNPH1_C122	0.0278439
A0A7N9DDT7_C74	#N/A	0.158251		I7GML3_C293	AIMP1_C293	0.0278363
A0A7N9DFY3_C47	IAH1_C47	0.158194		A0A2K5WG05_C193	EEF1D_C193	0.0278347
Q4R7B4_C92	FHL1_C92	0.158177		I7G3T9_C139	ACADVL_C139	0.0278342
G7PA05_C598	GALNT7_C598	0.158169		A0A2K5VAN0_C286	MAT2B_C286	0.0278034
A0A2K5UTR7_C34	CORO7_C34	0.158164		A0A2K5V9K7_C460	ALDH7A1_C460	0.0277932
G8F4A5_C213	CTSS_C213	0.158151		A0A2K5UX02_C254	#N/A	0.0277893
I7G9K0_C25	AK1_C25	0.158143		A0A2K5WKG1_C140	PPP1CC_C140	0.027784
A0A2K5VCB5_C1469	PLXNB2_C1469	0.158112		A0A7N9DCW8_C530	NCKAP1_C530	0.0277804
G7PMV9_C272	FHL2_C272	0.158057		A0A2K5U8H8_C242	#N/A	0.0277668
G7PMV9_C275	FHL2_C275	0.158057		Q9BGQ2_C239	#N/A	0.0276917
G7PWB3_C87	RNMT_C87	0.158052		A0A2K5VDV5_C13	#N/A	0.02768
A0A2K5X0P1_C209	ST13_C209	0.158051		G7NYB4_C202	GPD1L_C202	0.0276768
A1JUK6_C177	Mafa-A1_C177	0.158043		G7PBN2_C3488	DYNC1H1_C3488	0.0276763
A0A2K5VXZ7_C53	PARK7_C53	0.157982		A0A2K5WUB5_C449	KNG1_C449	0.0276679
A0A7N9CDW6_C64	UGDH_C64	0.157872		A0A7N9D1I1_C82	HNMT_C82	0.0276658
A0A2K5WX66_C361	SAFB2_C361	0.157815		G7PHZ3_C571	CAND1_C571	0.0276484
G7P945_C290	CSK_C290	0.157815		A0A2K5V0L0_C1396	#N/A	0.0276252
A0A2K5TSG1_C522	#N/A	0.157773		A0A2K5W7F0_C331	#N/A	0.0276193
G7P6Q4_C70	MRPL22_C70	0.157687		Q4R533_C107	#N/A	0.0276033
A0A2K5X6B7_C794	PLIN4_C794	0.157607		A0A2K5URU5_C67	TWF1_C67	0.0275841
A0A2K5W249_C1596	LAMC1_C1596	0.157482		I7GK56_C5	SELENBP1_C5	0.0275711
A0A2K5TRB4_C175	EIF3M_C175	0.157445		I7GK56_C8	SELENBP1_C8	0.0275711
A0A2K5VAV5_C555	GFM1_C555	0.15743		G7NXU9_C140	IMPDH2_C140	0.027554
A0A2K5W843_C38	#N/A	0.157375		A0A2K5U010_C289	CTSD_C289	0.0275347
G7PHZ3_C1153	CAND1_C1153	0.157374		Q4R6R4_C270	BZW1_C270	0.0275252
I7GMK0_C42	TRA_C42	0.157349		G7PWU8_C341	NARS1_C341	0.0275216
A0A805QA25_C273	PHGDH_C273	0.157227		A0A2K5VFG8_C282	EML1_C282	0.0275075
I7GJ81_C344	#N/A	0.15722		G7PQ43_C200	SSRP1_C200	0.0275002
A0A7N9DF06_C846	HKDC1_C846	0.157166		Q4R5K5_C462	YARS1_C462	0.0274976
A0A7N9D556_C827	#N/A	0.157065		A0A7N9CEW2_C398	#N/A	0.0274909
A0A2K5W607_C260	ANO6_C260	0.156989		Q9TSM4_C115	GSTM2_C115	0.0274891
A0A2K5WLB0_C12	#N/A	0.15698		A0A2K5WWI5_C323	#N/A	0.0274818
A0A7N9CY12_C329	#N/A	0.156968		A0A7N9CGH2_C248	COPB1_C248	0.0274801
A0A2K5VAH7_C33	RNH1_C33	0.156901		G7PP51_C742	CPT1A_C742	0.0274762
G7P4J8_C40	ACOT13_C40	0.156881		G7NYZ9_C247	PSMD2_C247	0.0274443
A0A2K5UVP2_C157	RPL3_C157	0.156862		A0A2K5TU28_C377	SEC31A_C377	0.0274435
A0A2K5VPM0_C157	BAG1_C157	0.156823		G7P5C4_C726	DHX15_C726	0.0274411
A0A2K5TSL1_C60	ACTN4_C60	0.156805		Q8HXQ9_C142	NDUFV1_C142	0.0274345
A0A7N9D3Y7_C182	#N/A	0.156759		G7NTT3_C422	ECM1_C422	0.0274313
A0A7N9CPY5_C271	ALDOA_C271	0.156736		A0A2K5TTY4_C43	NDUFA10_C43	0.0274241
A0A7N9DD23_C293	CTNND1_C293	0.156712		A0A2K5WU32_C404	#N/A	0.0274189
G7NU02_C196	TOR1AIP1_C196	0.15668		A0A7N9CQ52_C110	RCC1_C110	0.0274127
A0A7N9D4E6_C475	#N/A	0.156633		A0A2K5WRZ2_C86	#N/A	0.027409
A0A7N9DD23_C478	CTNND1_C478	0.156631		Q4R542_C44	NDUFA4_C44	0.0273797
A0A7N9IDR6_C221	#N/A	0.156555		P52846_C287	SULT1A4_C287	0.0273565
Q4R5Y3_C140	PPA2_C140	0.156543		A0A2K5U1K6_C229	PDLIM3_C229	0.0273453
A0A2K5VNF3_C358	PKM_C358	0.156354		A0A2K5U1K6_C232	PDLIM3_C232	0.0273453
A0A7N9DD47_C1280	FLNB_C1280	0.156095		A0A2K5U1K6_C235	PDLIM3_C235	0.0273453
A0A7N9CFV0_C110	#N/A	0.156038		G7PHZ3_C1153	CAND1_C1153	0.0273317
A0A2K5UDJ9_C156	CD81_C156	0.155971		A0A2K5U4B4_C113	IPO7_C113	0.0272986
A0A2K5UDJ9_C157	CD81_C157	0.155971		G8F3X2_C11	DDAH2_C11	0.0272612
A0A7N9DD59_C273	FCHO2_C273	0.155962		G7PLC1_C252	LANCL1_C252	0.0272533
A0A2K5V773_C1194	AP3D1_C1194	0.155953		A0A7N9D6Q7_C32	#N/A	0.0272502
G7PXW6_C254	CKM_C254	0.155816		G7P604_C88	NFKB1_C88	0.0272371
A0A2K5TSS1_C283	PPP2R1A_C283	0.155703		I7GA13_C267	ALDH9A1_C267	0.027235
Q5ISS9_C125	YWHAQ_C125	0.155598		Q4R979_C107	RBM4_C107	0.0272314
P68223_C94	HBB_C94	0.155585		A0A2K5VEP2_C127	DEK_C127	0.0272131
G7PVN7_C1138	TPP2_C1138	0.155567		A0A2K5UD39_C97	#N/A	0.0271945
A0A2K5TQK3_C264	DHX30_C264	0.155493		A0A2K5TX13_C67	RNPEP_C67	0.0271778
A0A7N9D6D0_C779	DSC2_C779	0.155465		I3Y2U2_C161	Poab-DPA1_C161	0.0271761
A0A2K5VBY5_C1989	FLNA_C1989	0.155464		G7NV63_C67	DPM3_C67	0.0271746
G7NX47_C245	ATP1A1_C245	0.155463		A0A7N9CGB4_C459	COPA_C459	0.0271344
A0A2K5WP22_C19	SNRPB_C19	0.155425		A0A7N9CEU7_C562	VCP_C562	0.0271253
A0A7N9D3Y7_C206	#N/A	0.155329		G7PPT3_C451	HNRNPUL2_C451	0.027102
A0A7N9CAH1_C103	MYO1B_C103	0.155308		A0A7N9CWH3_C2349	FLNB_C2349	0.0270657
G7PG22_C853	CSE1L_C853	0.155281		G7PI04_C341	CPM_C341	0.0270591
G7P8T1_C958	TLN2_C958	0.155129		A0A059TED3_C931	NUP98_C931	0.0270165
G7Q239_C229	CLIC2_C229	0.1551		Q4R799_C10	#N/A	0.0270118
G7Q0F5_C1672	PPL_C1672	0.155046		G7PFD6_C376	SH3BP1_C376	0.0270047
A0A2K5WDN7_C606	MAP10_C606	0.154969		G7NU02_C196	TOR1AIP1_C196	0.0269946
G7PU16_C211	MYO1D_C211	0.154895		G7PV32_C521	ITGB3_C521	0.0269816
G7PQ41_C204	PRG3_C204	0.15489		A0A7N9IB48_C408	FGB_C408	0.0269559
A0A2K5UW64_C581	PXN_C581	0.15483		Q4R5P9_C208	RPL4_C208	0.0269544
A0A2K5UW64_C584	PXN_C584	0.15483		A0A7N9I9N9_C68	PARS2_C68	0.0269526
Q4R8Z6_C76	NMD3_C76	0.154829		A0A2K5VSZ9_C309	#N/A	0.026928
A0A2K5TS34_C173	SKIC8_C173	0.154655		A0A7N9IGH3_C31	EEF1A1_C31	0.0269269
Q4R5C6_C30	SNU13_C30	0.154618		A0A2K5WFC2_C490	DDX1_C490	0.0269264
A0A2K5WH16_C232	RIPK3_C232	0.154562		A0A2K5WE16_C1936	LRBA_C1936	0.0269034
G7PNQ8_C119	ACAT1_C119	0.154561		A0A7N9D1E2_C494	CDK16_C494	0.0268804
G7PG16_C223	PTGIS_C223	0.15451		G7PPY5_C113	DDB1_C113	0.0268676
I7GLX7_C136	#N/A	0.154471		I7GI76_C231	USP14_C231	0.0268628
G7PLC1_C133	LANCL1_C133	0.154441		A0A7N9CCY0_C522	ESYT1_C522	0.0268542
A0A7N9CTI1_C138	#N/A	0.154344		G7PNN3_C25	RNH1_C25	0.0268512
A0A7N9D6D0_C858	DSC2_C858	0.154334		A0A2K5UCN8_C482	#N/A	0.0268509
A0A7N9D910_C1777	MYOF_C1777	0.154302		Q5IFJ5_C136	Q5IFJ5_C136	0.0268505
A0A7N9D258_C110	#N/A	0.154287		G7PLF6_C624	VIL1_C624	0.0268498
A0A2K5X3T4_C1526	CLTC_C1526	0.154262		G7PBN2_C3855	DYNC1H1_C3855	0.0268224
I7G6J2_C294	#N/A	0.15424		A0A7N9CDP1_C90	#N/A	0.0268108
A0A7N9IAU8_C951	ITGA2_C951	0.15423		A0A7N9CHL8_C112	VWA5A_C112	0.0267983
G7P8Z4_C115	IGHV5-10-1_C115	0.15414		A0A2K5U489_C341	SAMHD1_C341	0.0267968
A0A2K5W238_C663	EFTUD2_C663	0.154135		A0A2K5WC76_C108	RBM14_C108	0.0267948
G7PFD6_C376	SH3BP1_C376	0.154073		G8F3M1_C159	RHOA_C159	0.0267737
A0A2K5WYD4_C1521	AKAP12_C1521	0.15404		A0A2K5ULW0_C290	HNRNPH1_C290	0.0267655
I7GL27_C176	PPID_C176	0.153994		G7PCY1_C132	DPYSL2_C132	0.0267083
I7GL27_C181	PPID_C181	0.153994		G7PCY1_C133	DPYSL2_C133	0.0267083
A0A7N9CW10_C246	#N/A	0.15398		G7P0L2_C296	SND1_C296	0.0267037
A0A2K5UU68_C50	#N/A	0.153956		G7PG22_C195	CSE1L_C195	0.0266951
A0A2K5VGH6_C342	ROCK2_C342	0.153952		G7PAK4_C70	EIF2S1_C70	0.0266755
A0A7N9IFK3_C523	SMC1A_C523	0.153846		A0A7N9D910_C1341	MYOF_C1341	0.0266753
G8F5G9_C92	BAG3_C92	0.153806		A0A2K5VUQ0_C790	GANAB_C790	0.0266735
A0A2K5WZK9_C702	#N/A	0.153803		G7P2A6_C278	BLVRA_C278	0.0266578
A0A7N9CB80_C62	ATP8B1_C62	0.153716		Q2PFP8_C254	CKB_C254	0.0266529
G7PLU7_C737	EMILIN1_C737	0.153676		A0A2K5X241_C334	ADAM17_C334	0.0266431
A0A2K5TZR9_C261	#N/A	0.153666		G8F3G1_C373	G8F3G1_C373	0.0266305
G7PBG5_C95	SPPL2A_C95	0.153622		A0A2K5TS79_C56	MGST3_C56	0.026629
A0A2K5W255_C293	TUFM_C293	0.153536		A0A2K5VL27_C230	ZYX_C230	0.0266182
A0A2K5V576_C57	AP2B1_C57	0.153506		Q4R779_C205	NOP58_C205	0.0266096
G7P9N5_C69	RPS12_C69	0.1535		A0A7N9CZU6_C239	#N/A	0.0266034
A0A7N9CGB4_C459	COPA_C459	0.153482		I7GH65_C154	UQCRC1_C154	0.0265978
A0A2K5U955_C669	SVIL_C669	0.153421		A0A2K5WZ75_C63	TAGLN2_C63	0.0265957
I7GJR5_C95	#N/A	0.153407		G7P8B1_C497	DDX46_C497	0.0265928
A0A7N9CE37_C469	HTATSF1_C469	0.153377		I7GHG8_C104	#N/A	0.0265761
G7PSP9_C81	ASPN_C81	0.153375		A0A2K5V4Z9_C323	PARP3_C323	0.0265745
A0A2K5U0X0_C898	PSMD1_C898	0.15335		A0A2K5WWI5_C483	#N/A	0.026568
A0A2K5VN28_C545	ACIN1_C545	0.153344		I7G9Y0_C111	RPL27A_C111	0.0265653
A0A2K5TQ34_C349	TNS1_C349	0.153279		G7P016_C61	RNF7_C61	0.026554
G7PHG3_C6	PITPNB_C6	0.153276		A0A2K5UPY0_C114	CSNK2B_C114	0.0265416
A0A2K5USH8_C53	#N/A	0.153248		G7PA25_C39	CFL2_C39	0.0265253
A0A2K5X2S4_C136	HSDL2_C136	0.153203		A0A2K5X4S6_C241	ADH1C_C241	0.0265238
Q4R4L6_C463	SAFB_C463	0.153172		G8F3X1_C191	CLIC1_C191	0.026521
G7PRZ9_C1353	TLN1_C1353	0.153172		A0A2K5TN55_C276	DCUN1D1_C276	0.0265193
A0A2K5UFR4_C98	RNASE3_C98	0.153169		G7PFN3_C85	PHF5A_C85	0.0265147
G7Q239_C114	CLIC2_C114	0.153121		A0A7N9ICW0_C629	#N/A	0.026504
A0A2K5VHG2_C721	#N/A	0.153104		A0A2K5U1K6_C77	PDLIM3_C77	0.0265021
G7PU34_C258	SLFN5_C258	0.153062		I7G937_C157	RHOG_C157	0.0265015
A0A2K5W0T2_C72	#N/A	0.152948		A0A2K5U9G9_C121	FSCN1_C121	0.0264983
G7PRZ9_C1939	TLN1_C1939	0.152908		G7PPG0_C67	BANF1_C67	0.0264795
A0A805RHG6_C55	GLO1_C55	0.152816		A0A2K5U5Y8_C620	NEK9_C620	0.0264768
A0A2K5UFQ3_C89	SDHA_C89	0.152716		G7PRF3_C1322	SPTAN1_C1322	0.0264615
G7PJ53_C131	MLEC_C131	0.152702		G7P0L2_C96	SND1_C96	0.026455
A0A2K5W6H6_C273	PURB_C273	0.152581		A0A2K5V2V9_C1292	ANK2_C1292	0.0264379
A0A7N9D4J7_C402	METTL16_C402	0.152562		A0A2K5V2V9_C1294	ANK2_C1294	0.0264379
F6I9Y9_C176	mafa-A_C176	0.15252		A0A2K5W829_C35	ARPC1A_C35	0.0264334
A0A7N9IB94_C505	NAT10_C505	0.152515		G7PHG3_C87	PITPNB_C87	0.0264226
I7GHA6_C75	YWHAH_C75	0.152512		A0A2K5WA76_C397	TCP1_C397	0.0264107
A0A7N9CDP1_C90	#N/A	0.15251		Q76KA2_C52	RPL30_C52	0.0264029
A0A2K5WY73_C34	#N/A	0.152489		A0A7N9D089_C747	OPA1_C747	0.0263875
A0A2K5TQ34_C1602	TNS1_C1602	0.152463		A0A7N9D089_C750	OPA1_C750	0.0263875
A0A7N9IDP1_C252	GATM_C252	0.15245		G7PZ75_C361	ICAM3_C361	0.0263855
A0A2K5VKV1_C93	#N/A	0.152308		Q2PFP2_C236	ZEB1_C236	0.0263825
G7P7H5_C558	ITGA1_C558	0.152201		A0A2K5WWI5_C424	#N/A	0.026382
G7P0X7_C219	ZC3HAV1_C219	0.152198		A0A2K5WWI5_C427	#N/A	0.026382
A0A2K5VL27_C408	ZYX_C408	0.152165		A0A2K5WWI5_C435	#N/A	0.026382
A0A2K5VLP7_C660	IQGAP1_C660	0.152164		A0A2K5W7F0_C57	#N/A	0.0263784
Q5ISS7_C40	RPL10_C40	0.152148		A0A2K5WHJ2_C29	CASP8_C29	0.0263768
A0A7N9IE59_C532	ATIC_C532	0.152091		A0A2K5VGH6_C1229	ROCK2_C1229	0.0263743
A0A2K5TXG3_C64	TNC_C64	0.152081		I7GJD7_C112	MRPS11_C112	0.0263737
I7GIN9_C314	I7GIN9_C314	0.152078		A0A2K5W412_C236	#N/A	0.0263717
A0A2K5TQ87_C1455	MYLK_C1455	0.152068		A0A7N9IAD8_C54	KIF2C_C54	0.0263622
G7NWV8_C263	MECR_C263	0.152036		A0A7N9IAD8_C55	KIF2C_C55	0.0263622
A0A2K5UUW5_C62	GMDS_C62	0.152031		A0A7N9CKS0_C193	#N/A	0.0263603
A0A7N9CHT1_C75	#N/A	0.151996		A0A2K5VWR1_C581	ACE_C581	0.0263408
A0A2K5X7V4_C283	FKBP4_C283	0.151985		A0A2K5V6Z0_C460	MYO1D_C460	0.0263346
G7P0I2_C47	HIBADH_C47	0.151924		A0A7N9I9S0_C966	NID2_C966	0.0263327
A0A2K5W4Z5_C427	SMAD4_C427	0.151901		A0A7N9I9S0_C977	NID2_C977	0.0263327
G8F5N0_C218	G8F5N0_C218	0.151885		Q95KG8_C285	TAF15_C285	0.026316
Q4R9B5_C96	EHD1_C96	0.151762		Q25NH6_C72	SRSF3_C72	0.02631
A0A2K5X4X5_C774	#N/A	0.151642		Q25NH6_C74	SRSF3_C74	0.02631
A0A2K5W2Z9_C185	CUL3_C185	0.151599		A0A7N9DBN8_C152	#N/A	0.0263045
A0A2K5VIU0_C110	#N/A	0.151574		A0A2K5U4B4_C736	IPO7_C736	0.0263015
A0A2K5VEB0_C182	FAM3C_C182	0.151558		A0A2K5VZN2_C50	MRPL11_C50	0.0263002
I7GK56_C466	SELENBP1_C466	0.151555		G7PN28_C130	DARS_C130	0.026298
A0A2K5VT74_C464	ALDH7A1_C464	0.151518		A0A7N9D2L0_C248	CASP6_C248	0.0262803
A0A2K5VC31_C1018	FLNA_C1018	0.151423		A0A2K5U1C7_C265	HARS1_C265	0.0262794
A0A2K5X420_C298	#N/A	0.151324		A0A2K5X532_C124	ADH7_C124	0.0262695
G7PDX9_C163	XPNPEP1_C163	0.151243		G7P177_C67	TBL2_C67	0.026265
Q4R7E5_C86	HMGCS1_C86	0.151169		G7PA05_C598	GALNT7_C598	0.0262576
A0A2K5WRJ1_C263	EIF3B_C263	0.151168		G7NZT7_C394	ATP6V1A_C394	0.0262412
A0A7N9CCC8_C392	ACO1_C392	0.15105		A0A2K5V7Q4_C250	#N/A	0.0262348
A0A2K5USA7_C765	#N/A	0.151008		G7PG22_C272	CSE1L_C272	0.0262315
A0A2K5U8T1_C284	HDAC1_C284	0.15095		G7P177_C334	TBL2_C334	0.0262291
E5KEN2_C163	HLA-F_C163	0.150941		A0A7N9D7K8_C624	#N/A	0.026221
G7PM08_C713	STRN_C713	0.150919		A0A2K5W3U2_C663	NUMA1_C663	0.0262116
I7G836_C30	CAV2_C30	0.150895		A0A7N9CBA9_C101	STT3A_C101	0.0262028
G7P1V3_C75	SRI_C75	0.150864		A0A7N9CHV3_C566	GBP6_C566	0.0261664
A0A2K5WRL2_C430	DDX17_C430	0.150849		A0A7N9IH35_C44	#N/A	0.0261551
A0A7N9CB18_C225	CPS1_C225	0.150837		A0A2K5X3T4_C1255	CLTC_C1255	0.0261358
A0A2K5UC23_C176	MYH10_C176	0.150827		A0A7N9D747_C108	GADD45GIP1_C108	0.0261323
A0A7N9D2U7_C500	#N/A	0.150749		G7PRS1_C135	NIPSNAP3A_C135	0.0261137
A0A2K5X487_C133	TKT_C133	0.150671		A0A2K5WED8_C283	CCDC47_C283	0.0261108
A0A2K5TYI9_C874	FLNC_C874	0.150666		G8F355_C223	MARC1_C223	0.0260986
G7PSA8_C444	HAUS6_C444	0.15066		A0A2K5UFJ2_C1011	#N/A	0.0260976
A0A2K5U6R9_C315	#N/A	0.150621		A0A2K5U9G9_C397	FSCN1_C397	0.0260868
A0A2K5VC31_C2511	FLNA_C2511	0.150559		A0A7N9CW10_C404	#N/A	0.0260806
G7PF43_C223	#N/A	0.150499		G7P126_C93	G7P126_C93	0.0260747
A0A2K5UMF2_C22	AK4_C22	0.150484		A0A2K5U839_C613	ATP2A3_C613	0.0260698
G7P661_C290	SYNPO2_C290	0.150482		A0A2K5WYS3_C24	OARD1_C24	0.0260624
A0A2K5UYW3_C367	DSP_C367	0.150456		G7PJ73_C59	PSMD9_C59	0.0260503
G7PQA7_C548	F2_C548	0.150455		Q4R4K4_C16	#N/A	0.0260363
A0A2K5UZ51_C333	F2_C333	0.150407		I7GA13_C355	ALDH9A1_C355	0.0260245
A0A2K5VZA3_C357	OGDH_C357	0.150397		A0A2K5WU84_C127	HSD11B2_C127	0.02601
A0A2K5V2U2_C560	SLC27A4_C560	0.150373		A0A2K5U1Q6_C184	#N/A	0.0259823
A0A2K5TPU1_C516	NIBAN1_C516	0.150326		A0A2K5TQL2_C554	SLMAP_C554	0.0259776
A0A2K5TTQ6_C588	TJP2_C588	0.150223		A0A2K5TQL2_C557	SLMAP_C557	0.0259776
A0A2K5VWA0_C164	#N/A	0.150195		G7PSU4_C153	TRIM47_C153	0.0259768
G7PTC0_C1124	FASN_C1124	0.150188		A0A2K5TSW3_C62	PMPCB_C62	0.0259602
G7PM42_C330	LRPPRC_C330	0.150105		A0A2K5VI14_C327	GLUD2_C327	0.0259397
G7P5B7_C341	LAP3_C341	0.150034		A0A2K5WND2_C631	FERMT2_C631	0.0259108
A0A7N9CRG7_C200	#N/A	0.149994		Q9GM46_C221	HNRNPU_C221	0.0258859
G7PGE8_C507	TGM2_C507	0.149968		A0A2K5V2Y4_C1419	ARID1A_C1419	0.0258822
A0A2K5VL27_C230	ZYX_C230	0.149867		Q4R596_C195	AHCY_C195	0.0258626
A0A7N9CXF7_C537	EIF5B_C537	0.149774		A0A2K5X375_C119	#N/A	0.0258523
A0A7N9C806_C77	ELAPOR1_C77	0.149765		G7PEZ9_C422	VCL_C422	0.0258412
A0A7N9DGH8_C108	ENTPD1_C108	0.149653		A0A2K5WDD9_C436	#N/A	0.0258245
Q4R4H6_C285	Q4R4H6_C285	0.149567		G7P026_C127	RBP1_C127	0.0258207
A0A2K5X0P6_C431	NUP155_C431	0.149547		I7GKJ6_C89	DDX5_C89	0.0258084
G7PCK5_C62	MSRA_C62	0.149506		A0A2K5VNF3_C535	PKM_C535	0.0258066
G7PE82_C230	MCMBP_C230	0.149413		A0A2K5VYH2_C208	GRK3_C208	0.0258027
A0A7N9IH35_C683	#N/A	0.149412		G7NYL0_C69	PLCD1_C69	0.0258001
G7PD23_C49	THEM6_C49	0.149354		A0A2K5VHN9_C608	AGL_C608	0.0257997
Q4R779_C439	NOP58_C439	0.149353		A0A2K5UFH8_C183	ACTR10_C183	0.0257948
A0A2K5VG10_C90	#N/A	0.149293		A0A7N9CI73_C511	JUP_C511	0.0257894
G7Q361_C274	POF1B_C274	0.14929		G7PU16_C463	MYO1D_C463	0.0257713
G7PFW0_C341	TTLL12_C341	0.149263		G7NUH1_C55	S100A13_C55	0.025759
A0A2K5UCD8_C223	#N/A	0.1492		G7PBN2_C1914	DYNC1H1_C1914	0.0257526
G8F6A8_C117	ACOT9_C117	0.149108		A0A2K5WNN1_C457	HSPA8_C457	0.0257406
A0A2K5WRX3_C214	SAE1_C214	0.149083		A0A2K5VZE5_C249	ILKAP_C249	0.0257395
G7PGK4_C301	EIF2S2_C301	0.149078		A0A2K5W843_C340	#N/A	0.0257292
G7PGK4_C304	EIF2S2_C304	0.149078		I7GHH2_C239	#N/A	0.0257286
Q5ISS5_C150	RPS5_C150	0.149022		A0A7N9CPT9_C477	RPN1_C477	0.0257255
A0A2K5V970_C13	#N/A	0.148987		G7PA91_C41	GNG2_C41	0.0257212
G7PRD9_C278	CRAT_C278	0.148983		G7PHZ3_C237	CAND1_C237	0.0256994
A0A7N9IE83_C168	THEM6_C168	0.148944		G7Q239_C184	CLIC2_C184	0.0256984
A0A2K5WYS3_C24	OARD1_C24	0.148938		A0A2K5V295_C163	CDH1_C163	0.0256965
G7PT50_C188	SLC25A10_C188	0.14889		I7GJX8_C106	HMGB1_C106	0.0256933
A0A7N9CMG1_C164	XPO1_C164	0.148863		A0A2K5WK22_C353	AP1G1_C353	0.025684
A0A2K5X8U2_C110	#N/A	0.148855		G7PBL1_C262	ANXA2_C262	0.0256836
G7PDY6_C227	PDCD4_C227	0.14885		I7GMX4_C114	I7GMX4_C114	0.0256623
A0A7N9CIB6_C59	ANXA6_C59	0.148842		I7GMX4_C115	I7GMX4_C115	0.0256623
G7PBE4_C286	SERPINA3_C286	0.14882		I7GH65_C410	UQCRC1_C410	0.0256442
A0A7N9D3P4_C324	PRPH_C324	0.148795		G7PZC9_C11	UBE2M_C11	0.0256425
A0A2K5VHB2_C18	RPL37A_C18	0.148785		A0A7N9CMU7_C218	#N/A	0.0256355
Q4R5P1_C123	RAB8A_C123	0.148744		G7P6A8_C465	NAA15_C465	0.0256352
A0A2K5X6B7_C299	PLIN4_C299	0.148697		A0A2K5VDF9_C478	CD163L1_C478	0.0256345
G7PFN3_C11	PHF5A_C11	0.148637		G7PPT0_C38	POLR2G_C38	0.0256259
A0A2K5WDG9_C314	#N/A	0.148598		A0A7N9D1Q3_C10	#N/A	0.0256161
A0A2K5VP36_C356	CP_C356	0.148579		A0A2K5VNF3_C423	PKM_C423	0.0256143
G7PWU8_C438	NARS1_C438	0.148558		A0A2K5VNF3_C424	PKM_C424	0.0256143
A0A2K5U8A8_C27	#N/A	0.148542		A0A2K5VDF9_C1247	CD163L1_C1247	0.025611
G8F4P1_C27	RPS28_C27	0.148515		G8F3A9_C317	AHCYL1_C317	0.0256061
G7P026_C127	RBP1_C127	0.148421		G7PRZ9_C29	TLN1_C29	0.0255971
A0A2K5UYW3_C1069	DSP_C1069	0.148379		G7NYD1_C231	PDIA5_C231	0.0255937
G7PHW6_C88	CBX5_C88	0.148327		A0A7N9CDW6_C64	UGDH_C64	0.0255863
G7PJR6_C1359	PZP_C1359	0.148266		A0A2K5X3J0_C108	SNX3_C108	0.0255822
A0A2K5W5N6_C470	SOAT1_C470	0.148155		G7NTY6_C1054	EPRS_C1054	0.0255812
A0A7N9D1E2_C200	CDK16_C200	0.148123		G7P9P1_C154	RAB2A_C154	0.0255754
A0A7N9D0L1_C892	STK10_C892	0.148112		A0A2K5V970_C352	#N/A	0.0255709
G7PYE1_C955	MYH14_C955	0.148075		A0A2K5W238_C674	EFTUD2_C674	0.0255671
G7Q215_C85	EMD_C85	0.148071		G7PUK9_C41	LASP1_C41	0.0255538
A0A2K5WF61_C67	ATG3_C67	0.148045		G7P574_C124	GRPEL1_C124	0.025552
G7PSK2_C8	RFK_C8	0.148033		A0A2K5WGC3_C207	DNAJC3_C207	0.0255393
A0A2K5UZV6_C245	#N/A	0.14803		A0A7N9CUX4_C107	TRIM25_C107	0.0255355
A0A2K5UN90_C231	ITGA7 variant protein_C231	0.148028		A0A7N9CUX4_C110	TRIM25_C110	0.0255355
I7GH88_C179	NDRG1_C179	0.148019		A0A7N9CHL8_C199	VWA5A_C199	0.0255179
Q5IST6_C168	PRDX1_C168	0.148		G8F3W4_C17	HSPA1A_C17	0.0255006
G7PI23_C9	RAB21_C9	0.147999		Q4R9B5_C96	EHD1_C96	0.0254958
A0A7N9CG38_C111	#N/A	0.147974		Q9GM46_C59	HNRNPU_C59	0.0254879
G7NZV2_C540	ITIH1_C540	0.147971		A0A2K5VPM4_C142	MYO1C_C142	0.0254527
Q4R7Z4_C262	PPP2R2A_C262	0.147954		A0A2K5UYU7_C261	DNAJC7_C261	0.0254521
A0A2K5UT16_C564	ARHGEF26_C564	0.147934		A0A2K5V285_C218	#N/A	0.0254514
A0A2K5X6B7_C1175	PLIN4_C1175	0.147922		A0A2K5VDT5_C811	FAM120A_C811	0.0254506
G7PSP7_C288	OGN_C288	0.147911		G7NTY6_C1126	EPRS_C1126	0.0254494
A0A7N9IG13_C694	#N/A	0.147902		G7PJ36_C147	LTA4H_C147	0.0254492
A0A2K5W5M8_C245	SEC13_C245	0.147842		A0A2K5U2F7_C347	ARIH1_C347	0.0254476
A0A7N9CQN9_C70	#N/A	0.147808		G7PHZ3_C802	CAND1_C802	0.0254359
Q4R542_C44	NDUFA4_C44	0.147805		G7PMG8_C70	#N/A	0.0254131
Q4R4U9_C438	SARS1_C438	0.147795		A0A2K5UHI1_C103	#N/A	0.0254104
G7Q1E1_C211	ATP6V0D1_C211	0.147774		A0A7N9D622_C690	#N/A	0.0254034
A0A2K5TY77_C170	LAMB1_C170	0.147773		G7Q0U3_C79	EIF3C_C79	0.0253854
A0A7N9CSU1_C1993	TRIOBP_C1993	0.147765		A0A2K5WU50_C58	#N/A	0.0253835
A0A2K5WC83_C126	ITGAV_C126	0.147761		G7PPJ0_C326	SYVN1_C326	0.0253806
Q4R7I3_C113	#N/A	0.147757		G7PPJ0_C329	SYVN1_C329	0.0253806
A0A2K5VV91_C154	REG1A_C154	0.14771		A0A2K5V0L0_C1048	#N/A	0.0253782
A0A2K5URF1_C166	#N/A	0.147678		A0A2K5WID2_C60	#N/A	0.0253644
G7PY20_C66	GRWD1_C66	0.147642		A0A2K5TQH9_C603	SLMAP_C603	0.0253558
Q4R963_C455	CCT3_C455	0.147626		A0A2K5TQH9_C606	SLMAP_C606	0.0253558
A0A2K5UTG7_C278	NCBP1_C278	0.147544		A0A2K5TYI9_C2841	FLNC_C2841	0.0253505
G8F695_C584	ZNF214_C584	0.147515		A0A2K5U4W1_C27	SYNM_C27	0.0253327
I7GKJ6_C354	DDX5_C354	0.147482		A0A2K5TYI9_C2263	FLNC_C2263	0.0253311
Q4R474_C20	SEPTIN9_C20	0.147462		G8F355_C250	MARC1_C250	0.0253283
A0A2K5UVK2_C16	APIP_C16	0.147444		A0A2K5W255_C225	TUFM_C225	0.0253149
I7GP10_C313	I7GP10_C313	0.147437		G7PEZ9_C1053	VCL_C1053	0.0253091
A0A2K5WTQ7_C89	CDK5RAP3_C89	0.14736		A0A2K5X4G9_C2581	LRP1_C2581	0.0252871
F4MSK0_C176	HLA-A_C176	0.147359		I7GL97_C502	RARS_C502	0.0252684
A0A2K5WQK9_C643	#N/A	0.147344		G7PY07_C20	SEPW1_C20	0.0252553
G7PRZ9_C750	TLN1_C750	0.147342		Q4R7I3_C113	#N/A	0.0252431
F4MSL8_C176	mafa-A_C176	0.147312		A0A2K5UFQ3_C534	SDHA_C534	0.0252278
A0A2K5V5N2_C48	GNPDA1_C48	0.147298		A0A2K5UX02_C1468	#N/A	0.0252155
A0A2K5UWT3_C197	DTNA_C197	0.147294		A0A2K5U839_C580	ATP2A3_C580	0.0252135
A0A2K5TZ68_C1740	RNF213_C1740	0.147289		I7GI38_C65	APOBEC3C_C65	0.025202
A0A2K5VE35_C441	#N/A	0.147207		A2V9Z6_C98	ADH1B_C98	0.0251916
A0A2K5WGA1_C1000	UGGT1_C1000	0.147196		A0A2K5WKG1_C245	PPP1CC_C245	0.0251905
G7PDG9_C359	ATAD1_C359	0.147124		G7PFW0_C389	TTLL12_C389	0.0251806
A0A2K5WDM8_C596	CSDE1_C596	0.147051		G7P7Q9_C451	HEXB_C451	0.025167
A0A2K5UCG1_C385	GLB1_C385	0.14698		G7PG22_C853	CSE1L_C853	0.0251638
A0A7N9CUR6_C340	SF3B3_C340	0.146958		A0A2K5UYW3_C367	DSP_C367	0.0251565
A0A2K5UB86_C346	#N/A	0.146862		A0A2K5UVS8_C214	CPNE3_C214	0.0251558
G7P4B7_C350	SERPINB9_C350	0.146856		P61273_C24	DYNLL1_C24	0.02515
A0A2K5USH8_C340	#N/A	0.146843		A0A7N9CGH2_C102	COPB1_C102	0.0251098
A0A2K5VQ98_C605	PTPRC_C605	0.146828		A0A7N9CHV3_C233	GBP6_C233	0.0250957
A0A2K5UYW3_C482	DSP_C482	0.146807		A0A2K5V2M6_C248	#N/A	0.025086
G7NYS2_C63	BDH1_C63	0.146741		G7PIX1_C71	TSFM_C71	0.0250664
A0A7N9CGB4_C245	COPA_C245	0.14674		I7GK56_C57	SELENBP1_C57	0.0250582
A0A7N9CIB6_C667	ANXA6_C667	0.146669		A0A2K5X0P6_C1338	NUP155_C1338	0.0250386
A0A2K5X4E5_C1580	SNRNP200_C1580	0.146632		I7G9K0_C25	AK1_C25	0.0250374
A0A2K5UG07_C89	#N/A	0.146629		A0A2K5X2E2_C783	USP7_C783	0.0250369
A0A2K5WE16_C2665	LRBA_C2665	0.146621		G7P058_C141	C3H21orf33_C141	0.0250328
G7PQ86_C1166	NUP160_C1166	0.146581		G7P058_C142	C3H21orf33_C142	0.0250328
A0A2K5X532_C110	ADH7_C110	0.146542		G7P2K1_C471	ESYT2_C471	0.0250078
A0A7N9DD47_C1909	FLNB_C1909	0.146528		A0A2K5UPX1_C107	#N/A	0.025002
A0A2K5VZE5_C194	ILKAP_C194	0.146523		A0A2K5WWW3_C255	SUCLG2_C255	0.0249992
G7PMG8_C70	#N/A	0.14648		A0A2K5VHG2_C721	#N/A	0.0249935
G7PMH8_C167	TPRKB_C167	0.146475		G7PDX9_C163	XPNPEP1_C163	0.024993
A0A7N9DEQ4_C2	AP1S2_C2	0.146469		A0A2K5UTR7_C505	CORO7_C505	0.0249724
A0A805QA25_C287	PHGDH_C287	0.146374		A0A7N9CUL2_C215	FAHD2A_C215	0.0249457
G7NUG9_C4	S100A16_C4	0.146346		G7PVE2_C82	RB1_C82	0.0249421
G7NYD1_C456	PDIA5_C456	0.146268		A0A2K5UQY0_C861	LAMB2_C861	0.024928
A0A2K5V7U6_C690	PLOD3_C690	0.146242		G7NVQ2_C101	C1H1orf123_C101	0.0248908
A0A2K5W4I0_C324	SCRN1_C324	0.146218		A0A2K5TSS1_C163	PPP2R1A_C163	0.0248811
A0A2K5TSG1_C854	#N/A	0.146209		A0A2K5TME5_C600	HK1_C600	0.0248787
Q4R8J5_C131	PDXDC1_C131	0.146175		A0A2K5VPM4_C783	MYO1C_C783	0.0248752
Q6LDD9_C106	HPRT1_C106	0.146079		G7NTV2_C845	PARP1_C845	0.0248693
A0A2K5VSZ9_C18	#N/A	0.145957		I7GLX7_C156	#N/A	0.024866
A0A2K5WID6_C1163	SYNPO2_C1163	0.145947		A0A2K5WH88_C256	PPP1R12A_C256	0.0248495
A0A2K5WXS3_C257	#N/A	0.145946		G7PNN3_C33	RNH1_C33	0.0248161
G7P661_C1194	SYNPO2_C1194	0.145906		A0A7N9D9Q9_C149	CUL1_C149	0.0248144
A0A2K5X4G9_C2325	LRP1_C2325	0.145897		A0A2K5V576_C129	AP2B1_C129	0.0248135
A0A2K5X3T4_C822	CLTC_C822	0.145855		A0A805QA25_C287	PHGDH_C287	0.024794
A0A2K5W3X2_C1319	NUMA1_C1319	0.145839		A0A2K5W7Q8_C125	MACROH2A1_C125	0.0247883
A0A2K5W8V8_C133	M6PR_C133	0.145775		A0A2K5V956_C328	MCM4_C328	0.024748
A0A7N9CRG7_C446	#N/A	0.145751		G7P967_C155	ETFA_C155	0.0247476
I7GH65_C410	UQCRC1_C410	0.145721		A0A7N9CXQ7_C199	#N/A	0.0247465
A0A7N9IH35_C129	#N/A	0.145678		A0A7N9D7K8_C1879	#N/A	0.0247461
G7P458_C115	EZR_C115	0.145663		Q4R8B1_C133	PPIL1_C133	0.0247449
A0A2K5U029_C429	DLD_C429	0.145639		A0A2K5TTY4_C229	NDUFA10_C229	0.0247361
A0A805QA25_C246	PHGDH_C246	0.145621		I7G3T9_C80	ACADVL_C80	0.0247199
G7NXF8_C720	NIBAN1_C720	0.14561		Q4R8Z6_C76	NMD3_C76	0.0247126
I7G9Q3_C3	MYLK_C3	0.145551		G7PRF3_C315	SPTAN1_C315	0.0247122
A0A2K5UCN8_C482	#N/A	0.145373		A0A7N9CPX0_C182	PSMD13_C182	0.0247103
A0A2K5X560_C42	#N/A	0.145277		G7NZ87_C152	NIT2_C152	0.024703
G7PN28_C349	DARS_C349	0.145258		A0A2K5VC32_C187	LOC402299_C187	0.0246935
A0A7N9CWM5_C297	PCK2_C297	0.145244		A0A2K5VTD2_C650	DMD_C650	0.0246641
A0A2K5TZH9_C366	#N/A	0.145226		G8F488_C59	CELA1_C59	0.0246591
G7PW62_C336	LCP1_C336	0.145213		G7PR17_C531	ARAP1_C531	0.0246572
G7Q0M9_C31	THUMPD1_C31	0.145186		A0A2K5VDT5_C655	FAM120A_C655	0.0246505
A0A2K5UFH8_C97	ACTR10_C97	0.145144		A0A2K5V6Z0_C589	MYO1D_C589	0.0246365
A0A2K5UMK9_C263	ARCN1_C263	0.145122		A0A2K5WXC3_C103	QDPR_C103	0.0246319
A0A7N9DBK5_C110	#N/A	0.1451		A0A2K5WL28_C53	#N/A	0.0246309
A0A2K5VVY0_C15	GABARAPL2_C15	0.144992		G7PDZ9_C281	CASP7_C281	0.0246153
A0A7N9CPY5_C320	ALDOA_C320	0.144985		A0A2K5V2Z7_C262	CPNE1_C262	0.0245995
A0A7N9DHF7_C155	STAT1_C155	0.144885		A0A7N9DF06_C368	HKDC1_C368	0.0245968
G7PMH5_C509	CCT7_C509	0.144812		A0A2K5WGA1_C135	UGGT1_C135	0.0245868
I7GJ87_C236	#N/A	0.144803		A0A2K5WAT5_C1336	SPTBN1_C1336	0.0245848
G7P4M4_C34	FLOT1_C34	0.144779		G7PFC3_C65	MPST_C65	0.0245727
A0A2K5X187_C849	#N/A	0.144756		I7GNF0_C291	SNRNP40_C291	0.0245712
G7P1X4_C218	GNAI2_C218	0.144726		A0A2K5VPM0_C157	BAG1_C157	0.0245712
A0A7N9D2L0_C248	CASP6_C248	0.144719		A0A2K5UE50_C223	#N/A	0.0245612
G7Q1H7_C172	G7Q1H7_C172	0.144701		G7NX47_C424	ATP1A1_C424	0.024559
A0A2K5WN46_C399	COMP_C399	0.144668		G7P054_C393	PFKL_C393	0.0245512
A0A7N9D3U2_C688	SEC24D_C688	0.144637		A0A2K5U8F3_C445	FERMT3_C445	0.0245346
A0A2K5TPE2_C808	PYGB_C808	0.14459		A0A2K5WQK5_C971	NNT_C971	0.0245226
A0A2K5V6H6_C36	#N/A	0.14456		A0A2K5X6B7_C926	PLIN4_C926	0.0245156
Q4R7E0_C184	PGM3_C184	0.144517		A0A2K5WLW5_C74	ITGA6_C74	0.0245154
A0A7N9CWM5_C83	PCK2_C83	0.144499		G7PA05_C503	GALNT7_C503	0.0245093
A0A2K5W359_C260	AKR1A1_C260	0.14443		I7G760_C295	PAICS_C295	0.0244779
A0A2K5WCZ1_C198	PSMC3_C198	0.144338		I7G760_C288	PAICS_C288	0.0244779
A0A7N9CIS5_C159	#N/A	0.144128		A0A7N9CE37_C469	HTATSF1_C469	0.0244643
A0A7N9D5M4_C69	PGM2L1_C69	0.144086		A0A2K5TN55_C797	DCUN1D1_C797	0.0244583
A0A2K5TX68_C1735	CKAP5_C1735	0.144067		A0A2K5W2Y6_C184	#N/A	0.024433
A0A2K5WL72_C191	COMT_C191	0.144022		A0A2K5X4E5_C502	SNRNP200_C502	0.0244121
G7PGK4_C225	EIF2S2_C225	0.143943		P61258_C81	PCNA_C81	0.0244036
A0A2K5W3U2_C961	NUMA1_C961	0.143927		G7PLC1_C264	LANCL1_C264	0.0243789
G7P175_C196	BAZ1B_C196	0.143925		G7NXF1_C1127	TPR_C1127	0.0243781
A0A2K5UCD8_C298	#N/A	0.143912		A0A2K5V4A9_C250	#N/A	0.0243628
Q9GLG2_C351	CAPN1_C351	0.143869		Q4R6H5_C289	FLII_C289	0.024362
Q8HXQ9_C125	NDUFV1_C125	0.143806		A0A2K5X2M4_C52	EIF3K_C52	0.0243484
A0A2K5UMY1_C38	XAB2_C38	0.143779		G7Q0F5_C1058	PPL_C1058	0.0243471
A0A7N9D2H8_C573	ARFGEF1_C573	0.143681		G7PKQ9_C383	STK39_C383	0.0243265
A0A2K5V7Q4_C250	#N/A	0.143681		A0A7N9D8G5_C550	DLAT_C550	0.0243123
A0A7N9ICI5_C234	#N/A	0.143656		Q4R8A5_C79	#N/A	0.0243092
A0A2K5TU77_C252	HMGCLL1_C252	0.143654		Q2PFZ3_C70	PRDX2_C70	0.0242927
A0A2K5VSZ8_C23	#N/A	0.143654		A0A2K5X7N2_C279	GALK2_C279	0.0242826
A0A2K5WUE1_C107	#N/A	0.143622		A0A2K5TU71_C23	#N/A	0.0242811
G7PUY2_C163	DUSP3_C163	0.143489		A0A2K5VCB5_C1469	PLXNB2_C1469	0.0242637
A0A2K5TJX7_C173	CAPRIN1_C173	0.143383		Q4R304_C97	RBBP7_C97	0.0242561
G7PPW5_C118	THYN1_C118	0.143378		G7NZ30_C25	GNB4_C25	0.0242521
A0A2K5UYW3_C135	DSP_C135	0.143331		G7NVQ1_C512	CPT2_C512	0.0242486
A0A2K5WBY0_C18	NDUFA11_C18	0.143313		A0A7N9CXD5_C37	#N/A	0.0242464
G8F5P8_C296	APEX1_C296	0.14329		A0A7N9CI73_C609	JUP_C609	0.0242425
A0A805RGE7_C200	GSTM4_C200	0.14327		Q5ISL3_C552	CTNNB1_C552	0.0242425
Q4R8J5_C187	PDXDC1_C187	0.143267		A0A7N9I9K0_C364	ANXA11_C364	0.0242378
G7PPT0_C38	POLR2G_C38	0.143254		A0A2K5UKL3_C96	#N/A	0.0242374
Q9BE14_C133	COPS7B_C133	0.143216		G7PMW0_C345	NCK2_C345	0.0242104
I7GPE5_C141	RO60_C141	0.143109		A0A7N9I9N1_C119	#N/A	0.024157
A0A2K5VDT5_C811	FAM120A_C811	0.143096		A0A2K5V7Q4_C543	#N/A	0.024138
A0A2K5UWT3_C309	DTNA_C309	0.143096		A0A2K5V6S2_C51	RALY_C51	0.0241097
A0A2K5VAH7_C382	RNH1_C382	0.14302		A0A2K5WXR7_C380	LMOD1_C380	0.0241013
G7PG22_C939	CSE1L_C939	0.143018		A0A2K5WL72_C173	COMT_C173	0.0240932
I7G836_C7	CAV2_C7	0.143011		A9YYF0_C62	#N/A	0.0240691
G7PKV7_C20	LSM12_C20	0.142977		A9YYF0_C65	#N/A	0.0240691
A0A7N9IBW7_C976	SMTN_C976	0.142949		A0A7N9CAF2_C930	IARS2_C930	0.0240612
A0A2K5VN60_C395	CUL2_C395	0.142936		Q4R6V0_C185	MCM6_C185	0.0240601
Q8HXC4_C93	#N/A	0.142888		A0A2K5UA56_C124	MEF2D/DAZAP1 fusion_C124	0.0240476
A0A2K5VLP7_C45	IQGAP1_C45	0.142829		A0A7N9D7M9_C1928	RGPD1_C1928	0.0240473
A0A2K5X1Y5_C201	#N/A	0.142764		A0A7N9CEB9_C393	NIBAN1_C393	0.0239832
A0A2K5U0L9_C95	#N/A	0.142729		G7PXQ3_C40	ATP1A3_C40	0.0239725
G8F5E7_C142	GCLC_C142	0.142707		A0A2K5VFF5_C549	#N/A	0.0239647
A0A2K5TYY7_C70	#N/A	0.142638		A0A2K5U800_C448	EML2_C448	0.0239368
G8F4C9_C332	CMAS_C332	0.142613		A0A7N9D7G1_C274	U2AF2_C274	0.0239284
A0A7N9D6D0_C801	DSC2_C801	0.142575		A0A2K5TMH3_C173	CAPZB_C173	0.0239199
G7NTV2_C256	PARP1_C256	0.142529		A0A7N9CV41_C19	#N/A	0.0239195
G7P8G9_C213	CD14_C213	0.142474		A0A2K5X187_C849	#N/A	0.0239097
A0A2K5V982_C110	#N/A	0.142412		Q9GM46_C286	HNRNPU_C286	0.0238938
A0A2K5V982_C115	#N/A	0.142412		G7P5B7_C341	LAP3_C341	0.023874
G7Q2B0_C127	TXLNG_C127	0.142309		A0A2K5VEK8_C38	#N/A	0.0238556
A0A7N9CD77_C15	AGK_C15	0.142132		A0A2K5USY9_C48	COPB2_C48	0.0238354
A0A2K5UVP2_C114	RPL3_C114	0.142131		A0A2K5TZI0_C497	TNXB_C497	0.0238233
A0A2K5WNU6_C69	SERPINF2_C69	0.142113		A0A2K5TZI0_C501	TNXB_C501	0.0238233
A0A2K5TN55_C276	DCUN1D1_C276	0.142023		A0A7N9D1E2_C179	CDK16_C179	0.0238112
G7PME6_C293	PCBP1_C293	0.14199		A0A2K5UBV6_C129	#N/A	0.0237943
A0A7N9D1V1_C206	AKR1C1_C206	0.141958		G7PV75_C80	PRKCA_C80	0.023784
A0A2K5WDP9_C500	CSDE1_C500	0.141935		A0A2K5VVY0_C15	GABARAPL2_C15	0.0237838
A0A2K5UW71_C618	CSPG4_C618	0.141926		Q9BGP3_C9	UCHL1_C9	0.023777
G7PRU6_C439	#N/A	0.141855		G7P661_C1194	SYNPO2_C1194	0.0237725
A0A7N9IGS2_C662	RBM15_C662	0.141846		A0A2K5VHK9_C341	ANXA7_C341	0.0237698
G7PUK2_C100	CISD3_C100	0.141828		Q4R6H5_C46	FLII_C46	0.0237506
G7P0W7_C2	MTPN_C2	0.141805		A0A2K5VLP7_C1195	IQGAP1_C1195	0.0237451
Q4R5B8_C260	EIF3F_C260	0.141794		A0A7N9CDZ5_C25	VAPB_C25	0.0237389
G7PRS1_C135	NIPSNAP3A_C135	0.141791		G7PDK1_C428	IDE_C428	0.0237271
A0A2K5VDT5_C14	FAM120A_C14	0.141762		I7GKR1_C40	IDI1_C40	0.0237008
A0A2K5WCH1_C466	NIBAN2_C466	0.141691		A0A7N9D7Q3_C9	PLEKHO2_C9	0.0236866
A0A2K5TPU1_C409	NIBAN1_C409	0.14163		I7GMA3_C28	#N/A	0.0236827
G7PUT0_C50	FKBP10_C50	0.141551		G7PXK8_C1330	FCGBP_C1330	0.023668
G7PBY8_C29	VCPIP1_C29	0.141468		G7PXK8_C1343	FCGBP_C1343	0.023668
A0A7N9CFB5_C327	NAGA_C327	0.141389		A0A2K5VBJ4_C135	#N/A	0.0236645
G7PCI5_C38	ENY2_C38	0.141358		A0A2K5VHN9_C767	AGL_C767	0.0236634
A0A7N9DAY0_C336	PFAS_C336	0.141274		G8F3E2_C111	ACAA2_C111	0.0236572
A0A2K5W448_C43	LGALS1_C43	0.141231		G8F3E2_C123	ACAA2_C123	0.0236572
A0A2K5ULH4_C345	AGO2_C345	0.141157		A0A2K5VIW2_C741	#N/A	0.0236473
A0A2K5TYI9_C844	FLNC_C844	0.141155		A0A2K5X820_C650	HNRNPM_C650	0.0236473
A0A7N9D7X2_C116	#N/A	0.140943		A0A7N9CIB5_C157	GMPR2_C157	0.0236387
Q4R4Z6_C96	RPS3A_C96	0.140922		A0A2K5TWT4_C574	#N/A	0.0236322
A0A2K5WCN0_C625	#N/A	0.140908		A0A2K5UZ53_C41	COPA_C41	0.0236194
G8F446_C528	C8A_C528	0.140887		G7P2K1_C272	ESYT2_C272	0.0236162
G7PCN6_C88	ATP6V1B2_C88	0.140862		A0A2K5U8H0_C285	MAP3K20_C285	0.0236121
G7NVQ1_C445	CPT2_C445	0.140849		A0A2K5VRT9_C69	CASP7_C69	0.0236056
A0A2K5UUT6_C125	GGT5_C125	0.140829		G7P7Z8_C299	LNPEP_C299	0.0236043
G7PTH8_C184	POLR2A_C184	0.140775		A0A7N9D2Z9_C481	#N/A	0.0235971
A0A7N9CQ65_C571	TACC1_C571	0.140757		G7PKQ9_C32	STK39_C32	0.0235965
A0A2K5WAA5_C113	COL6A1_C113	0.140664		G8F624_C156	PNPO_C156	0.0235847
A0A2K5VQX0_C129	BUB3_C129	0.140629		G7PIA8_C79	METTL7A_C79	0.0235519
A0A2K5VC31_C2075	FLNA_C2075	0.140606		A0A2K5TZH9_C315	#N/A	0.0235381
G7PR18_C37	STARD10_C37	0.140586		G7PRZ9_C1953	TLN1_C1953	0.0235049
A0A7N9CPT9_C545	RPN1_C545	0.140575		I7GHV0_C117	FDPS_C117	0.0235032
A0A7N9DAY0_C502	PFAS_C502	0.140573		A0A2K5UV06_C262	#N/A	0.0234877
A0A2K5UWT3_C140	DTNA_C140	0.140554		A0A2K5VEH7_C59	#N/A	0.0234829
A0A2K5V773_C60	AP3D1_C60	0.140523		Q8HXQ1_C7	SOD1_C7	0.0234767
A0A2K5U2F7_C327	ARIH1_C327	0.1405		A0A7N9DF06_C588	HKDC1_C588	0.0234615
Q4R8Q5_C417	ZNF287_C417	0.140484		A0A7N9IAB1_C173	PRKG1_C173	0.023461
A0A2K5WL87_C241	KLC4_C241	0.140442		A0A2K5V7Q6_C57	GRHPR_C57	0.0234561
A0A2K5VRG3_C1188	CLUH_C1188	0.140435		A0A2K5VKV8_C197	DDX39A_C197	0.0234477
G8F5X0_C366	IRF3_C366	0.14042		A0A7N9D910_C1469	MYOF_C1469	0.0234404
G7PBS9_C3837	PRKDC_C3837	0.140416		G7PRZ9_C2408	TLN1_C2408	0.0234192
G7P0X7_C15	ZC3HAV1_C15	0.140358		A0A7N9CRG7_C597	#N/A	0.023401
A0A2K5V3U7_C196	CNN2_C196	0.140307		A0A7N9DAG5_C663	#N/A	0.0233894
A0A2K5WF61_C165	ATG3_C165	0.140297		A0A2K5W0T2_C233	#N/A	0.0233873
A0A2K5WSL2_C153	F11R_C153	0.140256		G7PT50_C247	SLC25A10_C247	0.0233859
G7PCY1_C439	DPYSL2_C439	0.140243		A0A2K5VVM1_C409	LMNA_C409	0.0233825
F4MSL9_C176	HLA-G_C176	0.140115		A0A2K5W5M8_C299	SEC13_C299	0.0233777
A0A2K5TTY4_C43	NDUFA10_C43	0.140089		A0A7N9D2L0_C58	CASP6_C58	0.0233619
A0A2K5WJA1_C442	PLBD1_C442	0.14007		A0A7N9D7I7_C159	#N/A	0.0233617
G7PV75_C444	PRKCA_C444	0.140037		A0A805QA25_C18	PHGDH_C18	0.0233504
A0A2K5UG61_C1133	DOCK8_C1133	0.140028		A0A805QA25_C19	PHGDH_C19	0.0233504
G7NY94_C403	TOP2B_C403	0.140024		A0A2K5ULN5_C559	LDB3_C559	0.0233442
G7NYS2_C86	BDH1_C86	0.139987		A0A2K5ULN5_C562	LDB3_C562	0.0233442
Q4R7E5_C417	HMGCS1_C417	0.139918		A0A2K5ULW0_C267	HNRNPH1_C267	0.0233424
A0A7N9CWD0_C805	TAP1_C805	0.139913		I7GK47_C10	PKM_C10	0.0233277
G7NY94_C731	TOP2B_C731	0.139895		A0A2K5WQU7_C247	CCT5_C247	0.0233175
A0A7N9DDJ4_C47	#N/A	0.139798		A0A2K5X2K3_C474	TOMM70_C474	0.0233099
A0A2K5UWT3_C691	DTNA_C691	0.139793		A0A2K5TSL1_C499	ACTN4_C499	0.0233086
A0A2K5TV34_C110	RNF114_C110	0.139788		A0A2K5WNA6_C930	CYFIP1_C930	0.0233036
G7P1X4_C289	GNAI2_C289	0.139773		A0A2K5X9F2_C253	KPNA6_C253	0.0232978
G7PDE9_C1409	ANK3_C1409	0.139765		G7NX39_C156	TSPAN2_C156	0.0232931
A0A2K5UPD8_C50	CNBP_C50	0.139737		A0A2K5V9B4_C75	#N/A	0.0232912
A0A2K5VDV5_C13	#N/A	0.139714		A0A2K5V9B4_C80	#N/A	0.0232912
A0A2K5U0X0_C112	PSMD1_C112	0.139712		G8F5W1_C386	RPA1_C386	0.0232878
G7PAD6_C183	ACTR10_C183	0.139584		A0A2K5X2S4_C136	HSDL2_C136	0.0232864
I7GL97_C638	RARS_C638	0.139569		A0A7N9CBX5_C251	FAM114A1_C251	0.0232829
G7PK48_C445	DNPEP_C445	0.139529		G7P0U3_C248	CPA1_C248	0.023273
A0A2K5X7N2_C89	GALK2_C89	0.139507		Q9GM46_C113	HNRNPU_C113	0.0232723
A0A2K5TLV8_C299	GPHN_C299	0.139458		Q9GM46_C115	HNRNPU_C115	0.0232723
G7NUC8_C427	CAP2_C427	0.139402		G7P5E2_C484	PGM2_C484	0.0232648
Q4R4R6_C105	CDC42_C105	0.139379		G7NY31_C64	LTF_C64	0.0232543
A0A7N9D7G1_C261	U2AF2_C261	0.13937		A0A2K5V394_C73	EIF5A2_C73	0.0232516
G8F4H3_C663	XDH_C663	0.139338		A0A2K5WGL5_C8	#N/A	0.0232513
G7PI34_C44	NAP1L1_C44	0.139279		G8F4A5_C224	CTSS_C224	0.0232299
A0A2K5TYI9_C1265	FLNC_C1265	0.139273		A0A7N9CTH9_C187	#N/A	0.0232119
A0A7N9D0N9_C77	#N/A	0.139253		A0A7N9CPA6_C62	#N/A	0.0232107
A0A2K5VRZ2_C298	PGP_C298	0.139223		Q4R4Y8_C33	SNX6_C33	0.0232088
A0A2K5W249_C312	LAMC1_C312	0.139157		A0A2K5UYW3_C135	DSP_C135	0.0231998
A0A2K5VNA2_C303	KTN1_C303	0.139137		A0A2K5U2C6_C222	LIMS1_C222	0.0231792
G8F2R1_C157	#N/A	0.139093		A0A2K5U4G5_C43	CTBP1_C43	0.0231696
A0A7N9D3J4_C40	#N/A	0.139059		G7NTA9_C243	LRRC47_C243	0.023167
I7G249_C167	MAPRE3_C167	0.139039		A0A2K5WWY0_C461	#N/A	0.0231621
A0A7N9CWH3_C1280	FLNB_C1280	0.138937		A0A2K5WWY0_C464	#N/A	0.0231621
A0A2K5WWF9_C404	CHPF_C404	0.138923		G7PAI9_C606	HSPA2_C606	0.0231581
A0A2K5VDK0_C164	CTSG_C164	0.138901		G7PY77_C111	RPS11_C111	0.0231454
G7NTY6_C834	EPRS_C834	0.138853		A0A7N9CBL4_C337	#N/A	0.0231397
A0A2K5W7M6_C14	SEPTIN8_C14	0.138843		G7NXV6_C96	PRKAR2A_C96	0.0231372
G7PME6_C158	PCBP1_C158	0.138801		G7PBX8_C161	ARMC1_C161	0.0231226
G7Q394_C172	GLA_C172	0.138723		A0A7N9CN62_C240	ADH5_C240	0.023111
G7Q394_C174	GLA_C174	0.138723		G7PQT9_C74	OLFML1_C74	0.0231105
I7G760_C185	PAICS_C185	0.138662		A0A2K5UV12_C79	#N/A	0.0230808
G7PP81_C265	PC_C265	0.138588		G7NUR5_C210	RCC2_C210	0.0230099
A0A2K5TSS1_C379	PPP2R1A_C379	0.138567		A0A2K5V0T8_C78	EIF3A_C78	0.0230031
G7PI18_C7	TSPAN8_C7	0.13851		G7PEP7_C174	KIF5B_C174	0.0229955
A0A7N9D2Z9_C179	#N/A	0.138497		G7PKX3_C339	AGPS_C339	0.0229846
G7P469_C47	ACAT2_C47	0.138485		A0A2K5WXS3_C257	#N/A	0.0229782
A0A2K5X4G5_C1665	VWF_C1665	0.138475		A0A7N9D2L0_C119	CASP6_C119	0.0229623
A0A2K5X4G5_C1666	VWF_C1666	0.138475		G7NXF1_C75	TPR_C75	0.0229588
A0A7N9CRG7_C179	#N/A	0.138466		A0A7N9D9U8_C93	#N/A	0.0229461
A0A7N9CB18_C920	CPS1_C920	0.138423		A0A2K5UFQ3_C465	SDHA_C465	0.0229424
A0A2K5VG72_C202	#N/A	0.138385		A0A2K5UFQ3_C473	SDHA_C473	0.0229424
A0A2K5TJL2_C47	TMED5_C47	0.138345		A0A2K5VIG9_C296	#N/A	0.022936
A0A2K5UMK9_C418	ARCN1_C418	0.138344		A0A2K5U1C7_C110	HARS1_C110	0.0229284
A0A2K5VE52_C100	#N/A	0.13834		A0A2K5X3I5_C491	CTPS1_C491	0.0228931
A0A7N9IGH3_C213	EEF1A1_C213	0.138287		G7PFW8_C65	SAMM50_C65	0.0228905
I7GMX4_C114	I7GMX4_C114	0.138286		A0A2K5TMT9_C807	SMTN_C807	0.022886
I7GMX4_C115	I7GMX4_C115	0.138286		A0A2K5WNA6_C98	CYFIP1_C98	0.0228837
G7PVN7_C787	TPP2_C787	0.138266		G7PTC0_C1322	FASN_C1322	0.0228797
A0A7N9D7P9_C429	#N/A	0.138261		G7Q107_C388	TGFB1I1_C388	0.022861
A0A7N9CHV3_C359	GBP6_C359	0.13823		G7Q107_C391	TGFB1I1_C391	0.022861
G7PWF3_C109	#N/A	0.138219		Q5IFJ5_C181	Q5IFJ5_C181	0.0228587
A0A2K5U8B0_C399	NBC_C399	0.138168		A0A2K5VHI6_C115	PSMA6_C115	0.0228546
A0A2K5WU89_C652	#N/A	0.138148		I7GEN1_C157	RAC1_C157	0.0228455
A0A2K5X1Y5_C375	#N/A	0.13813		A0A2K5VJU8_C96	SH3GL2_C96	0.0228309
A0A7N9D281_C603	NEXN_C603	0.138087		A0A2K5U955_C178	SVIL_C178	0.0228302
A0A2K5UCB0_C182	KIRREL1_C182	0.138023		Q4R962_C24	Q4R962_C24	0.0228281
G7PKQ9_C383	STK39_C383	0.13801		A0A2K5V4Z9_C7	PARP3_C7	0.0228274
A0A2K5WWI5_C323	#N/A	0.137996		G7NZ29_C25	ACTL6A_C25	0.0228259
A0A2K5V924_C113	#N/A	0.137992		A0A2K5WAL8_C180	ACTN1_C180	0.0228153
A0A2K5X4G9_C1690	LRP1_C1690	0.137973		G7NTV2_C429	PARP1_C429	0.0228142
G7PTZ8_C295	BLMH_C295	0.137945		G7PPT3_C471	HNRNPUL2_C471	0.0228131
A0A2K5WVA3_C100	#N/A	0.13794		A0A2K5WKJ7_C178	#N/A	0.0227978
G7PQT9_C111	OLFML1_C111	0.137928		Q4R7A0_C223	CPSF3_C223	0.0227783
G7Q2D6_C37	PRDX4_C37	0.137914		A0A2K5VEA5_C289	EML4_C289	0.0227717
A0A2K5X2E2_C74	USP7_C74	0.137881		A0A2K5TU79_C282	#N/A	0.0227686
A0A7N9CCC8_C118	ACO1_C118	0.137836		A0A2K5WDD9_C156	#N/A	0.0227642
A0A7N9D2H8_C1636	ARFGEF1_C1636	0.137825		A0A2K5WXW8_C289	#N/A	0.0227432
A0A2K5UBX7_C172	MYH9_C172	0.137776		A0A2K5WWY0_C297	#N/A	0.0227362
[truncated: 6,756 more rows]

## Sheet: Table 3d_motif
Related to Fig. 3c ("all" indicates all samples)
ID	Seq	Motif Sequence (21)	Group
A0A2K5TJX2_C2220	HMAC(1)NEQQR	QDMVAIRHMACNEQQRTTMIL	all-Y1
A0A2K5TJX7_C173	EKPVC(1)GTTYK	DLLEGKEKPVCGTTYKVLKEI	all-Y1
A0A2K5TK21_C180	ALEYAC(1)GIK	GPYMKALEYACGIKAEVVGKP	all-Y1
A0A2K5TK27_C369	C(1)ELLYEGPPDDEAAMGIK	PSPVTAQKYRCELLYEGPPDD	all-Y1
A0A2K5TK27_C591	ETVSEESNVLC(1)LSK	ETVSEESNVLCLSKSPNKHNR	all-Y1
A0A2K5TK27_C693	EGALC(1)EENMR	FQWATKEGALCEENMRGVCFD	all-Y1
A0A2K5TK27_C728	C(1)LYASVLTAQPR	GGQIIPTARRCLYASVLTAQP	all-Y1
A0A2K5TKA9_C31	LC(1)DFGVSGQLIDSMANSFVGTR	LVNSRGEIKLCDFGVSGQLID	all-Y1
A0A2K5TKM6_C564	DEYHC(1)K	VHREARDEYHCKKKYGVAWEK	all-Y1
A0A2K5TKU2_C131	VVMALGDYMGASC(1)HAC(1)IGGTNVR	MALGDYMGASCHACIGGTNVR	all-Y1
A0A2K5TKU2_C134	VVMALGDYMGASC(1)HAC(1)IGGTNVR	GDYMGASCHACIGGTNVRAEV	all-Y1
A0A2K5TKW5_C463	SC(1)GPSEDGVPR	KLANQNSSRSCGPSEDGVPRT	all-Y1
A0A2K5TL76_C178	C(1)LDEFPNLK	LDQNRIFEPKCLDEFPNLKAF	all-Y1
A0A2K5TL76_C39	YTC(1)GEAPDYDR	DTSYEEKRYTCGEAPDYDRSQ	all-Y1
A0A2K5TL76_C91	KHNMC(1)GETEEEK	LRYIARKHNMCGETEEEKIRV	all-Y1
A0A2K5TL96_C361	ALC(1)SGSPAER	GVDPGLARALCSGSPAERRQL	all-Y1
A0A2K5TM01_C38	C(1)LAFHDISPQAPTHFLVIPK	PAKIIFEDDRCLAFHDISPQA	all-Y1
A0A2K5TM85_C92	EAC(1)ANENAHK	VDVPEDLREACANENAHKDFK	all-Y1
A0A2K5TMC6_C436	TNSEEC(1)PTQEK	MKNEKTNSEECPTQEKVNATG	all-Y1
A0A2K5TME5_C600	ATDC(1)VGHDVATLLR	TWTKGFKATDCVGHDVATLLR	all-Y1
A0A2K5TME5_C795	TVC(1)GVVSR	CDDSILVKTVCGVVSRRAAQL	all-Y1
A0A2K5TME5_C806	AAQLC(1)GAGMAAVVDK	TVVARRAAQLCGAGMAAVVDK	all-Y1
A0A2K5TME5_C858	C(1)NVSFLLSEDGSGK	HQTVKELSPKCNVSFLLSEDG	all-Y1
A0A2K5TMT9_C410	SC(1)SQEEGPR	VAQPLAQLRSCSQEEGPRGRG	all-Y1
A0A2K5TN55_C711	TAVSC(1)LSQNDWK	TQSSEKTAVSCLSQNDWKLDV	all-Y1
A0A2K5TN55_C797	AATQC(1)EFSK	IAWKFRAATQCEFSKQEFMDG	all-Y1
A0A2K5TNJ5_C157	GAC(1)HGQTGMFPR	NSDPNWWKGACHGQTGMFPRN	all-Y1
A0A2K5TNS1_C181	C(1)EEESR	AEEVQRLRARCEEESRGREGA	all-Y1
A0A2K5TNW0_C121	GSDFDC(1)ELR	YQHYKGSDFDCELRLLIHQSL	all-Y1
A0A2K5TPE2_C437	MSVIEEGDC(1)K	RRMSVIEEGDCKRINMAHLCV	all-Y1
A0A2K5TPZ5_C22	KC(1)DVLNR	ASLADKLVRKCDVLNRGFSGY	all-Y1
A0A2K5TQ34_C1007	C(1)IQPEEDEGK	LLHPTGVTRRCIQPEEDEGKV	all-Y1
A0A2K5TQ34_C271	VQFHTC(1)AIHDLGVVFGK	DVIFRVQFHTCAIHDLGVVFG	all-Y1
A0A2K5TQ34_C349	DDC(1)MEEVVGHTQGPLDGSLYAK	YDNFSGHRDDCMEEVVGHTQG	all-Y1
A0A2K5TQ34_C927	SPVQC(1)VSPELALTIALNPGGR	RSPGVRSPVQCVSPELALTIA	all-Y1
A0A2K5TQ52_C1153	FIVLSQEGSLC(1)SVSIEK	FIVLSQEGSLCSVSIEKALPE	all-Y1
A0A2K5TQ52_C1181	NDAGQAEC(1)SC(1)QVTVDDAPASENTK	VAKNDAGQAECSCQVTVDDAP	all-Y1
A0A2K5TQ52_C1183	NDAGQAEC(1)SC(1)QVTVDDAPASENTK	KNDAGQAECSCQVTVDDAPAS	all-Y1
A0A2K5TQ52_C1269	VTGTQPITC(1)TWMK	GKVTGTQPITCTWMKFRKQIQ	all-Y1
A0A2K5TQ52_C1305	QEHC(1)GC(1)YTLLVENK	LTILAARQEHCGCYTLLVENK	all-Y1
A0A2K5TQ52_C1307	QEHC(1)GC(1)YTLLVENK	ILAARQEHCGCYTLLVENKLG	all-Y1
A0A2K5TQ52_C1384	ELATC(1)R	ANKTWKELATCRSTSFNVQDL	all-Y1
A0A2K5TQ52_C1515	QEISIMNC(1)LHHPK	NIRQEISIMNCLHHPKLVQCV	all-Y1
A0A2K5TQ52_C1710	LDC(1)TQC(1)LQHPWLMK	LKKDMKNRLDCTQCLQHPWLM	all-Y1
A0A2K5TQ52_C1713	LDC(1)TQC(1)LQHPWLMK	DMKNRLDCTQCLQHPWLMKDT	all-Y1
A0A2K5TQ61_C339	TQC(1)SGPR	PMKPLEIKTQCSGPRMDPKIC	all-Y1
A0A2K5TQL2_C554	C(1)QQC(1)EDQQR	TSLQNSFQLRCQQCEDQQREE	all-Y1
A0A2K5TQL2_C557	C(1)QQC(1)EDQQR	QNSFQLRCQQCEDQQREEATR	all-Y1
A0A2K5TQL2_C586	KEWNALETEC(1)HSLK	RKEWNALETECHSLKRENVLL	all-Y1
A0A2K5TQR2_C161	DLKPGNLAVNEDC(1)ELK	KPGNLAVNEDCELKILDFGLA	all-Y1
A0A2K5TR09_C295	TIAC(1)PHK	KEDDAPRTIACPHKGCTKMFR	all-Y1
A0A2K5TR48_C100	VGLTNYAAAYC(1)TGLLLAR	VGLTNYAAAYCTGLLLARRME	all-Y1
A0A2K5TR48_C76	IEGDMIVC(1)AAYAHELPK	YARIEGDMIVCAAYAHELPKY	all-Y1
A0A2K5TRB4_C134	VAASC(1)GAIQYIPTELDQVR	YCSLIKVAASCGAIQYIPTEL	all-Y1
A0A2K5TRC7_C74	SDSEDIC(1)LFTK	HSIRSDSEDICLFTKDEPNST	all-Y1
A0A2K5TRX9_C104	IC(1)LEIMQR	QFGEGEQAKICLEIMQRTGAH	all-Y1
A0A2K5TRX9_C683	SIMEEC(1)GGVHIHFPVEGSGSDTVVIR	GRLIRSIMEECGGVHIHFPVE	all-Y1
A0A2K5TSG1_C854	TSSGGSFVASGVPNAPIPDLFPPC(1)QITDLK	NAPIPDLFPPCQITDLKAEIH	all-Y1
A0A2K5TSK6_C319	GDPQVYEELFSYSC(1)PK	QVYEELFSYSCPKFLSPVVPN	all-Y1
A0A2K5TSL1_C793	AC(1)LISLGYDVENDR	GALGPEEFKACLISLGYDVEN	all-Y1
A0A2K5TSL1_C879	ELPPDQAEYC(1)IAR	RELPPDQAEYCIARMAPYQGP	all-Y1
A0A2K5TSM0_C366	C(1)GLVIGK	EITYTVPADKCGLVIGKGGEN	all-Y1
A0A2K5TSS1_C137	TSAC(1)GLFSVC(1)YPR	GDWFTSRTSACGLFSVCYPRV	all-Y1
A0A2K5TSS1_C143	TSAC(1)GLFSVC(1)YPR	RTSACGLFSVCYPRVSSAVKA	all-Y1
A0A2K5TSS1_C366	DEC(1)PEVR	PLFLAQLKDECPEVRLNIISN	all-Y1
A0A2K5TTY4_C159	QC(1)VDHYNEVK	MYNQGFIRKQCVDHYNEVKNI	all-Y1
A0A2K5TTY4_C229	C(1)EILQYSAR	KTFLPEMSQKCEILQYSAREA	all-Y1
A0A2K5TU28_C437	LVAC(1)WTK	CAGNVEKLVACWTKAQDGSHP	all-Y1
A0A2K5TU79_C282	LLEAGNFIC(1)QALNR	QKLLEAGNFICQALNRKTSSK	all-Y1
A0A2K5TU79_C298	VAQATC(1)K	KTSSKVAQATCKL________	all-Y1
A0A2K5TV34_C110	SHVATC(1)SK	LSKIRSHVATCSKYQNYIMEG	all-Y1
A0A2K5TVE6_C97	YTIVVSATASDAAPLQYLAPYSGC(1)SMGEYFR	PLQYLAPYSGCSMGEYFRDNG	all-Y1
A0A2K5TWA8_C129	IVSNASC(1)TTNC(1)LAPLAK	NSLKIVSNASCTTNCLAPLAK	all-Y1
A0A2K5TWA8_C133	IVSNASC(1)TTNC(1)LAPLAK	IVSNASCTTNCLAPLAKVIHD	all-Y1
A0A2K5TWA8_C224	VPTANVSVVDLTC(1)R	TANVSVVDLTCRLEKPAKYDD	all-Y1
A0A2K5TWC6_C266	MVLAGVGVEHEHLVDC(1)AQK	VGVEHEHLVDCAQKYLLGVQP	all-Y1
A0A2K5TWC6_C466	KLPHELC(1)TLIR	TRSRKLPHELCTLIRNVKPED	all-Y1
A0A2K5TWZ7_C266	FC(1)AEIK	CLPREQAARFCAEIKSPKYGE	all-Y1
A0A2K5TX05_C439	HGNLC(1)LDK	KAIAERHGNLCLDKINVLHKP	all-Y1
A0A2K5TX13_C67	C(1)LEPEGAVELR	LSGTAVLDLRCLEPEGAVELR	all-Y1
A0A2K5TX20_C245	STHAGSSC(1)VGTDPNR	KTRSTHAGSSCVGTDPNRNFD	all-Y1
A0A2K5TXE2_C137	C(1)DLEDER	NAQVILVGNKCDLEDERVVPA	all-Y1
A0A2K5TXE2_C184	LVDVIC(1)EK	QVFERLVDVICEKMNESLEPS	all-Y1
A0A2K5TY04_C163	ATC(1)IGNNSAAAVSMLK	SGNYGGWKATCIGNNSAAAVS	all-Y1
A0A2K5TY04_C74	LNEDMAC(1)SVAGITSDANVLTNELR	KIYKLNEDMACSVAGITSDAN	all-Y1
A0A2K5TYI9_C1228	VC(1)AYGPGLK	GVLPPDPSKVCAYGPGLKGGL	all-Y1
A0A2K5TYI9_C1265	GAGTGGLGLTVEGPC(1)EAK	GGLGLTVEGPCEAKIECQDNG	all-Y1
A0A2K5TYI9_C1510	VGVTEGC(1)DPTR	SPFRVGVTEGCDPTRVRAFGP	all-Y1
A0A2K5TYI9_C1610	C(1)SGPGLGAGVR	KDVVDPGKVKCSGPGLGAGVR	all-Y1
A0A2K5TYI9_C2068	AEITC(1)K	VEGPSKAEITCKDNKDGTCTV	all-Y1
A0A2K5TYI9_C2076	DGTC(1)TVSYLPTAPGDYSIIVR	ITCKDNKDGTCTVSYLPTAPG	all-Y1
A0A2K5TYI9_C208	WC(1)NEHLK	KIQQNTFTRWCNEHLKCVGKR	all-Y1
A0A2K5TYI9_C2263	VTYC(1)PTEPGTYIINIK	MEDGTCKVTYCPTEPGTYIIN	all-Y1
A0A2K5TYI9_C2316	QAPSIATIGSTC(1)DLNLK	APSIATIGSTCDLNLKIPGNW	all-Y1
A0A2K5TYI9_C2531	KDGSC(1)GVSYVVQEPGDYEVSIK	IAFEDRKDGSCGVSYVVQEPG	all-Y1
A0A2K5TYI9_C2616	VHTPSGAVEEC(1)YVSELDSDKHTIR	VHTPSGAVEECYVSELDSDKH	all-Y1
A0A2K5TYI9_C2717	EC(1)PEGHVVTYTPMAPGNYLIAIK	PSKVQLDCRECPEGHVVTYTP	all-Y1
A0A2K5TYI9_C2822	NSFTVDC(1)SK	VGQKNSFTVDCSKAGTNMMMV	all-Y1
A0A2K5TYI9_C2841	TPC(1)EEVYVK	MVGVHGPKTPCEEVYVKHMGN	all-Y1
A0A2K5TYI9_C360	ALGALVDNC(1)APGLC(1)PDWEAWDPNQPVENAR	GKALGALVDNCAPGLCPDWEA	all-Y1
A0A2K5TYI9_C365	ALGALVDNC(1)APGLC(1)PDWEAWDPNQPVENAR	ALVDNCAPGLCPDWEAWDPNQ	all-Y1
A0A2K5TYI9_C697	EAGDGVFEC(1)EYYPVVPGK	VREAGDGVFECEYYPVVPGKY	all-Y1
A0A2K5TYI9_C806	YWPTEPGEYAVHVIC(1)DDEDIR	EPGEYAVHVICDDEDIRDSPF	all-Y1
A0A2K5TYI9_C844	AFGPGLEPTGC(1)IVDKPAEFTIDAR	AFGPGLEPTGCIVDKPAEFTI	all-Y1
A0A2K5TYI9_C874	LYAQDADGC(1)PIDIK	LKLYAQDADGCPIDIKVIPNG	all-Y1
A0A2K5TYI9_C890	C(1)SYVPTKPIK	VIPNGDGTFRCSYVPTKPIKH	all-Y1
A0A2K5TYI9_C953	ANEPTYFTVDC(1)SEAGQGDVSIGIK	ANEPTYFTVDCSEAGQGDVSI	all-Y1
A0A2K5TYI9_C967	C(1)APGVVGPAEADIDFDIIK	GQGDVSIGIKCAPGVVGPAEA	all-Y1
A0A2K5TYY7_C70	HALNC(1)HR	EAQARKHALNCHRMKPALFNV	all-Y1
A0A2K5TYZ4_C486	AFQEQEQGQGQGEPC(1)VSSTPR	QEQGQGQGEPCVSSTPRFRKV	all-Y1
A0A2K5TZB5_C15	FDFDDGGAYC(1)GGWEGGK	RFDFDDGGAYCGGWEGGKAHG	all-Y1
A0A2K5TZH9_C227	C(1)DISAEIQQR	LLDSGHSELKCDISAEIQQRQ	all-Y1
A0A2K5TZH9_C366	LQDLSSC(1)ITQGTDAAVAK	FKVRLQDLSSCITQGTDAAVA	all-Y1
A0A2K5TZH9_C413	KNSQTQC(1)PR	AQKRKNSQTQCPRKVIKMESE	all-Y1
A0A2K5TZR9_C261	EIADMC(1)R	FPAAKEIADMCRFYQMKPDRD	all-Y1
A0A2K5U010_C289	EGC(1)EAIVDTGTSLMVGPVDEVR	ASGLTLCKEGCEAIVDTGTSL	all-Y1
A0A2K5U026_C17	KC(1)SASNR	EFVDLYVPRKCSASNRIIGAK	all-Y1
A0A2K5U026_C56	TYAIC(1)GAIR	FNGQFKTYAICGAIRRMGESD	all-Y1
A0A2K5U029_C69	TVC(1)VEK	KAAQLGFKTVCVEKNETLGGT	all-Y1
A0A2K5U029_C80	NETLGGTC(1)LNVGC(1)IPSK	VEKNETLGGTCLNVGCIPSKA	all-Y1
A0A2K5U029_C85	NETLGGTC(1)LNVGC(1)IPSK	TLGGTCLNVGCIPSKALLNNS	all-Y1
A0A2K5U0J6_C50	LTDC(1)VVMR	YYEQWGKLTDCVVMRDPASKR	all-Y1
A0A2K5U0X0_C112	QC(1)VENADLPEGEK	AKCIDHYTKQCVENADLPEGE	all-Y1
A0A2K5U0X0_C898	VLTMPETC(1)R	QLKVLTMPETCRYQPFKPLSI	all-Y1
A0A2K5U1C7_C121	TIC(1)SSVDK	GVSDSKFRTICSSVDKLDKVS	all-Y1
A0A2K5U1C7_C265	KVPC(1)VGLSIGVER	MFDPKGRKVPCVGLSIGVERI	all-Y1
A0A2K5U1K6_C206	MPLC(1)DK	GSGGAQRMPLCDKCGSGIVGA	all-Y1
A0A2K5U1K6_C209	C(1)GSGIVGAVVK	GAQRMPLCDKCGSGIVGAVVK	all-Y1
A0A2K5U1K6_C229	HPEC(1)FVC(1)ADC(1)NLNLK	KARDKYRHPECFVCADCNLNL	all-Y1
A0A2K5U1K6_C232	HPEC(1)FVC(1)ADC(1)NLNLK	DKYRHPECFVCADCNLNLKQK	all-Y1
A0A2K5U1K6_C235	HPEC(1)FVC(1)ADC(1)NLNLK	RHPECFVCADCNLNLKQKGYF	all-Y1
A0A2K5U1K6_C253	GYFFIEGELYC(1)ETHAR	GYFFIEGELYCETHARARTKP	all-Y1
A0A2K5U1K6_C77	AAAHQLC(1)LK	DRIKAAAHQLCLKVDRAETHL	all-Y1
A0A2K5U1Q6_C184	TC(1)GDVLDNLK	DGCKKYMRKTCGDVLDNLKGD	all-Y1
A0A2K5U1W2_C199	LC(1)DFGSAK	LDPDTAVLKLCDFGSAKQLVR	all-Y1
A0A2K5U1W2_C76	LC(1)DSGELVAIK	SFGVVYQAKLCDSGELVAIKK	all-Y1
A0A2K5U2C6_C100	C(1)DLC(1)QEVLADIGFVK	WHPECFRCDLCQEVLADIGFV	all-Y1
A0A2K5U2C6_C161	NDPYHPDHFNC(1)ANC(1)GK	NDPYHPDHFNCANCGKELTAD	all-Y1
A0A2K5U2C6_C164	NDPYHPDHFNC(1)ANC(1)GK	YHPDHFNCANCGKELTADARE	all-Y1
A0A2K5U2C6_C181	GELYC(1)LPC(1)HDK	DARELKGELYCLPCHDKMGVP	all-Y1
A0A2K5U2C6_C184	GELYC(1)LPC(1)HDK	ELKGELYCLPCHDKMGVPICG	all-Y1
A0A2K5U2C6_C219	QWHVEHFVC(1)AK	GKQWHVEHFVCAKCEKPFLGH	all-Y1
A0A2K5U2C6_C222	C(1)EKPFLGHR	WHVEHFVCAKCEKPFLGHRHY	all-Y1
A0A2K5U2C6_C97	C(1)DLC(1)QEVLADIGFVK	NNSWHPECFRCDLCQEVLADI	all-Y1
A0A2K5U3T7_C37	C(1)EGINISGNFYR	LLGRKVVVVRCEGINISGNFY	all-Y1
A0A2K5U484_C94	VYTFVVDC(1)SNR	GAKVYTFVVDCSNREDIYSSA	all-Y1
A0A2K5U489_C177	FEHSLGVGYLAGC(1)LVR	HSLGVGYLAGCLVRALGEKQP	all-Y1
A0A2K5U489_C32	TPSNTPSAEADC(1)SPGLELHPDYK	PSNTPSAEADCSPGLELHPDY	all-Y1
A0A2K5U489_C320	DC(1)HHLGIQNNFDYK	VDKWDYFARDCHHLGIQNNFD	all-Y1
A0A2K5U489_C341	VC(1)EVDNELR	YKRFIKFARVCEVDNELRICA	all-Y1
A0A2K5U489_C80	ITGALLPC(1)LDESHFENLGVSSLGER	ENKITGALLPCLDESHFENLG	all-Y1
A0A2K5U4B4_C113	VQLTTC(1)IHHIIK	PELIRVQLTTCIHHIIKHDYP	all-Y1
A0A2K5U4B4_C736	VLTGVAGEDAEC(1)HAAK	LTGVAGEDAECHAAKLLEVII	all-Y1
A0A2K5U4G5_C27	DC(1)TVEMPILK	PLVALLDGRDCTVEMPILKDL	all-Y1
A0A2K5U4G5_C43	DVATVAFC(1)DAQSTQEIHEK	ILKDVATVAFCDAQSTQEIHE	all-Y1
A0A2K5U4W1_C1194	EVIFLGPAPAC(1)PEAGGSPEPGPAESSADTDGLGR	EVIFLGPAPACPEAGGSPEPG	all-Y1
A0A2K5U4W1_C229	LC(1)AQEAEGLQR	RLQAEEETRLCAQEAEGLQRE	all-Y1
A0A2K5U4W1_C27	LYDYVC(1)R	ELNARLYDYVCRVRELERENL	all-Y1
A0A2K5U4W1_C273	VIDC(1)LEDEK	QAQERQRVIDCLEDEKATLTL	all-Y1
A0A2K5U561_C381	ISAAATFIQHEC(1)FQK	SAAATFIQHECFQKSEARKRV	all-Y1
A0A2K5U5Q6_C68	C(1)DMEAK	GVERLLLGNKCDMEAKRKVQK	all-Y1
A0A2K5U5X7_C251	LSLDGQNIYNAC(1)C(1)TLR	SLDGQNIYNACCTLRIDFSKL	all-Y1
A0A2K5U5X7_C252	LSLDGQNIYNAC(1)C(1)TLR	LDGQNIYNACCTLRIDFSKLT	all-Y1
A0A2K5U5Y8_C620	LLTFGC(1)NK	DERGRLLTFGCNKCGQLGVGN	all-Y1
A0A2K5U611_C5	AKPC(1)GVR	______MAKPCGVRLSGEARK	all-Y1
A0A2K5U611_C80	C(1)GFLPGNEK	DKQEKKEVPKCGFLPGNEKVL	all-Y1
A0A2K5U669_C232	SQEEPVKPAAEC(1)QEEHSR	QEEPVKPAAECQEEHSRTPEE	all-Y1
A0A2K5U6T1_C103	EFC(1)QQEVEPMC(1)K	IEGGRTVKEFCQQEVEPMCKE	all-Y1
A0A2K5U6T1_C111	EFC(1)QQEVEPMC(1)K	EFCQQEVEPMCKESDHIHIIA	all-Y1
A0A2K5U733_C751	VVFAELAC(1)R	KARVVFAELACREPDVLILDE	all-Y1
A0A2K5U739_C231	EIFISNITQANPGIVTC(1)LENHPHK	ITQANPGIVTCLENHPHKLET	all-Y1
A0A2K5U739_C326	KPNVGC(1)QQDSEELLK	EKYSRKPNVGCQQDSEELLKL	all-Y1
A0A2K5U800_C200	SELPSC(1)R	SLDTRSELPSCRLKLDWVYGY	all-Y1
A0A2K5U800_C257	C(1)LAIHPDMVTIATGQVAGTTK	HYLGHNDDIKCLAIHPDMVTI	all-Y1
A0A2K5U839_C446	VGEATETALTC(1)LVEK	VGEATETALTCLVEKMNVFDT	all-Y1
A0A2K5U839_C580	KEDMELDDC(1)SK	PRKEDMELDDCSKFVQYETDL	all-Y1
A0A2K5U839_C613	C(1)HQAGIR	RPEVAACITRCHQAGIRVVMI	all-Y1
A0A2K5U8B0_C399	FC(1)GGLIK	CEELQRTGRFCGGLIKDIKRK	all-Y1
A0A2K5U8E3_C111	C(1)LATLPSLK	HPDILSLENRCLATLPSLKST	all-Y1
A0A2K5U8F3_C445	C(1)QDEQQYAR	PEGMSEIYLRCQDEQQYARWM	all-Y1
A0A2K5U8H6_C192	VIIIQAC(1)R	DKPKVIIIQACRGDNVSWRHP	all-Y1
A0A2K5U8H6_C43	LC(1)SQEEAQR	SSGSKGNVKLCSQEEAQRIWK	all-Y1
A0A2K5U8H6_C76	LALIIC(1)NEEFDTLPR	SGRTRLALIICNEEFDTLPRR	all-Y1
A0A2K5U8H8_C188	LTIPSSC(1)PR	KNERLTIPSSCPRSFAELLHQ	all-Y1
A0A2K5U955_C1203	GLASPTAITPVASPIC(1)SK	TAITPVASPICSKTRGTTPVS	all-Y1
A0A2K5U955_C1552	C(1)SLLQPK	DDDYWGKIPKCSLLQPKEVLV	all-Y1
A0A2K5U955_C178	TC(1)AGESK	PRTETMGLRTCAGESKDYALR	all-Y1
A0A2K5U9G9_C121	LSC(1)FAQTVSPAEK	YFGGTEDRLSCFAQTVSPAEK	all-Y1
A0A2K5U9G9_C260	VGKDELFALEQSC(1)AQVVLQAANER	KDELFALEQSCAQVVLQAANE	all-Y1
A0A2K5U9G9_C61	QIWTLEQPPDEAGSAAVC(1)LR	PPDEAGSAAVCLRSHLGRYLA	all-Y1
A0A2K5U9G9_C80	YLAADKDGNVTC(1)ER	LAADKDGNVTCEREVPGPDCR	all-Y1
A0A2K5U9N2_C42	HSMNPFC(1)EIAVEEAVR	DGVKHSMNPFCEIAVEEAVRL	all-Y1
A0A2K5U9W7_C197	VAILVDDMADTC(1)GTIC(1)HAADK	DDMADTCGTICHAADKLLSAG	all-Y1
A0A2K5U9X0_C161	SDAYHPDHFNC(1)THC(1)GK	SDAYHPDHFNCTHCGKELTAE	all-Y1
A0A2K5U9X0_C164	SDAYHPDHFNC(1)THC(1)GK	YHPDHFNCTHCGKELTAEARE	all-Y1
A0A2K5U9X0_C94	AMNNNWHPGC(1)FR	KAMNNNWHPGCFRCELCDVEL	all-Y1
A0A2K5UA07_C308	VASGC(1)LDINSSVK	VGNQPKVASGCLDINSSVKGA	all-Y1
A0A2K5UA07_C90	C(1)ADFGMAADK	VESDMFVEHRCADFGMAADKN	all-Y1
A0A2K5UA31_C207	HWHQQC(1)EK	ILLIKHWHQQCEKKMKDLPLL	all-Y1
A0A2K5UA31_C304	C(1)WQWLK	PTNNVSGDKRCWQWLKKEAQT	all-Y1
A0A2K5UA56_C85	NIDPKPC(1)TPR	LDGRNIDPKPCTPRGMQPERT	all-Y1
A0A2K5UAE5_C204	TLQSC(1)ETGK	LTDECRTLQSCETGKAKITGG	all-Y1
A0A2K5UAF3_C187	TC(1)GFDFTGAVEDISK	QGYRYYDPKTCGFDFTGAVED	all-Y1
A0A2K5UAF3_C293	VGAFTMVC(1)K	GERVGAFTMVCKDADEAKRVE	all-Y1
A0A2K5UAH0_C202	DVIIADC(1)GK	KPLKDVIIADCGKIEVEKPFA	all-Y1
A0A2K5UAV9_C330	ASKPGEPSWPC(1)PWGK	ASKPGEPSWPCPWGKGRPGWH	all-Y1
A0A2K5UBM7_C220	IAIC(1)GAISTYNR	QMKKFGRIAICGAISTYNRTG	all-Y1
A0A2K5UBV6_C108	EILGTAQSVGC(1)NVDGR	EILGTAQSVGCNVDGRHPHDI	all-Y1
A0A2K5UBV6_C17	C(1)TGGEVGATSALAPK	PNEIKVVYLRCTGGEVGATSA	all-Y1
A0A2K5UBX7_C1379	MEDSVGC(1)LETAEEVKR	MKKKMEDSVGCLETAEEVKRK	all-Y1
A0A2K5UBX7_C1437	QSAC(1)NLEK	VDLDHQRQSACNLEKKQKKFD	all-Y1
A0A2K5UBX7_C172	SMMQDREDQSILC(1)TGESGAGK	MQDREDQSILCTGESGAGKTE	all-Y1
A0A2K5UBX7_C532	PAGPPGILALLDEEC(1)WFPK	PGILALLDEECWFPKATDKSF	all-Y1
A0A2K5UBX7_C569	ADFC(1)IIHYAGK	PKQLKDKADFCIIHYAGKVDY	all-Y1
A0A2K5UBX7_C671	C(1)IIPNHEK	LRNTNPNFVRCIIPNHEKKAG	all-Y1
A0A2K5UBX7_C694	C(1)NGVLEGIR	EPRLVLDQLRCNGVLEGIRIC	all-Y1
A0A2K5UBX7_C740	QAC(1)VLMIK	PKGFMDGKQACVLMIKALELD	all-Y1
A0A2K5UBX7_C789	ITDVIIGFQAC(1)C(1)R	ITDVIIGFQACCRGYLARKAF	all-Y1
A0A2K5UBX7_C790	ITDVIIGFQAC(1)C(1)R	TDVIIGFQACCRGYLARKAFA	all-Y1
A0A2K5UBX7_C816	NC(1)AAYLK	LSALKVLQRNCAAYLKLRHWQ	all-Y1
A0A2K5UBX7_C896	LQLQEQLQAETELC(1)AEAEELR	QEQLQAETELCAEAEELRARL	all-Y1
A0A2K5UBX7_C91	VEDMAELTC(1)LNEASVLHNLK	SKVEDMAELTCLNEASVLHNL	all-Y1
A0A2K5UBX7_C917	QELEEIC(1)HDLEAR	TAKKQELEEICHDLEARVEEE	all-Y1
A0A2K5UBX7_C931	VEEEEERC(1)QHLQTEK	EARVEEEEERCQHLQTEKKKM	all-Y1
A0A2K5UBX7_C988	LEEEQIILEDQNC(1)K	EEQIILEDQNCKLAKEKKLLE	all-Y1
A0A2K5UC23_C1190	ELAC(1)EVK	GLETDNKELACEVKVLQQVKA	all-Y1
A0A2K5UCI6_C675	C(1)QDSSQPAGK	SVRKTQASSRCQDSSQPAGKA	all-Y1
A0A2K5UCY8_C164	QLPAHDQDPSKC(1)HELSPR	LPAHDQDPSKCHELSPREVKE	all-Y1
A0A2K5UCY8_C236	TQYSC(1)YC(1)C(1)K	SAEHKRTQYSCYCCKLSMKEG	all-Y1
A0A2K5UCY8_C238	TQYSC(1)YC(1)C(1)K	EHKRTQYSCYCCKLSMKEGDP	all-Y1
A0A2K5UCY8_C239	TQYSC(1)YC(1)C(1)K	HKRTQYSCYCCKLSMKEGDPA	all-Y1
A0A2K5UCY8_C29	EKC(1)EGFELHFWR	GAPCLKCKEKCEGFELHFWRK	all-Y1
A0A2K5UCY8_C294	HYC(1)DSEKPR	NEKLYCGRHYCDSEKPRCAGC	all-Y1
A0A2K5UCY8_C301	C(1)AGC(1)DELIFSNEYTQAENQNWHLK	RHYCDSEKPRCAGCDELIFSN	all-Y1
A0A2K5UCY8_C304	C(1)AGC(1)DELIFSNEYTQAENQNWHLK	CDSEKPRCAGCDELIFSNEYT	all-Y1
A0A2K5UCY8_C361	NHAVVC(1)QGC(1)HNAIDPEVQR	PCYVKNHAVVCQGCHNAIDPE	all-Y1
A0A2K5UCY8_C364	NHAVVC(1)QGC(1)HNAIDPEVQR	VKNHAVVCQGCHNAIDPEVQR	all-Y1
A0A2K5UCY8_C397	C(1)LIGQK	ECFLCSCCSKCLIGQKFMPVE	all-Y1
A0A2K5UCY8_C46	C(1)GQEEHDVLLSNEEDRK	FWRKICRNCKCGQEEHDVLLS	all-Y1
A0A2K5UD39_C441	DC(1)EVIER	RKLSAREQRDCEVIERLIKSY	all-Y1
A0A2K5UD39_C97	DC(1)LPELK	NRLLMHHIRDCLPELKTRINV	all-Y1
A0A2K5UDI9_C99	VC(1)VNVHSFKPEELMVK	PPFPGEPWKVCVNVHSFKPEE	all-Y1
A0A2K5UE09_C246	DC(1)EGYFAER	YLTLVRCARDCEGYFAERLYK	all-Y1
A0A2K5UF29_C280	AYHEQLSVAEITNAC(1)FEPANQMVK	QLSVAEITNACFEPANQMVKC	all-Y1
A0A2K5UF29_C39	TIGGGDDSFTTFFC(1)ETGAGK	GGDDSFTTFFCETGAGKHVPR	all-Y1
A0A2K5UFH8_C183	ELETQLLEQC(1)TVDTSAAK	KELETQLLEQCTVDTSAAKEQ	all-Y1
A0A2K5UFH8_C203	TC(1)FVSDLK	QSLPSVMVRTCFVSDLKRGLK	all-Y1
A0A2K5UFJ2_C1011	HMAAASAEC(1)QNYAK	EKHMAAASAECQNYAKEVAGL	all-Y1
A0A2K5UFJ2_C1082	LTAEFEEAQTSAC(1)R	AEFEEAQTSACRLQEELEKLR	all-Y1
A0A2K5UFQ3_C188	C(1)C(1)C(1)VADR	KFGKGGQAHRCCCVADRTGHS	all-Y1
A0A2K5UFQ3_C189	C(1)C(1)C(1)VADR	FGKGGQAHRCCCVADRTGHSL	all-Y1
A0A2K5UFQ3_C190	C(1)C(1)C(1)VADR	GKGGQAHRCCCVADRTGHSLL	all-Y1
A0A2K5UFQ3_C465	AC(1)ALSIEESC(1)RPGDK	LLDLVVFGRACALSIEESCRP	all-Y1
A0A2K5UFQ3_C473	AC(1)ALSIEESC(1)RPGDK	RACALSIEESCRPGDKVPPIK	all-Y1
A0A2K5UFQ3_C534	VGSVLQEGC(1)GK	FRVGSVLQEGCGKISKLYGDL	all-Y1
A0A2K5UFQ3_C651	TLNEADC(1)ATVPPAIR	VIDKTLNEADCATVPPAIRSY	all-Y1
A0A2K5UFQ3_C89	AAFGLSEAGFNTAC(1)VTK	GLSEAGFNTACVTKLFPTRSH	all-Y1
A0A2K5UG07_C170	TIIPLISQC(1)TPK	GKTIIPLISQCTPKVDFPQDQ	all-Y1
A0A2K5UG07_C233	EGVVEC(1)SFVK	AMNGKEGVVECSFVKSQETEC	all-Y1
A0A2K5UG07_C243	SQETEC(1)TYFSTPLLLGK	CSFVKSQETECTYFSTPLLLG	all-Y1
A0A2K5UG07_C89	GYLGPEQLPDC(1)LK	GYLGPEQLPDCLKGCDVVVIP	all-Y1
A0A2K5UG07_C93	GC(1)DVVVIPAGVPR	PEQLPDCLKGCDVVVIPAGVP	all-Y1
A0A2K5UGB0_C35	FVLDC(1)K	MSQHNRFVLDCKDKEPDVLFV	all-Y1
A0A2K5UH34_C340	LTFPGGLLIGC(1)SPGFMNVPK	LTFPGGLLIGCSPGFMNVPKI	all-Y1
A0A2K5UH34_C54	VC(1)LVEK	AAAHEKDIRVCLVEKAAQIGA	all-Y1
A0A2K5UHI1_C103	IAVHC(1)TVR	IRRNEKIAVHCTVRGAKAEEI	all-Y1
A0A2K5UHI1_C181	TGC(1)IGAK	SIADKKRRTGCIGAKHRISKE	all-Y1
A0A2K5UHI1_C52	LC(1)LNIC(1)VGESGDR	PMRELRIRKLCLNICVGESGD	all-Y1
A0A2K5UHI1_C56	LC(1)LNIC(1)VGESGDR	LRIRKLCLNICVGESGDRLTR	all-Y1
A0A2K5UHK1_C115	HTGPGILSMANAGPNTNGSQFFVC(1)TAK	PNTNGSQFFVCTAKTEWLDGK	all-Y1
A0A2K5UHL2_C206	DTQC(1)GFK	LCVKGIRDTQCGFKLFTREAA	all-Y1
A0A2K5UI79_C39	FDPTQFQDC(1)IIQGLTETGTDLEAVAK	ERFDPTQFQDCIIQGLTETGT	all-Y1
A0A2K5UID6_C587	C(1)SETYETK	SGGGSILSTRCSETYETKTAL	all-Y1
A0A2K5UIW1_C140	KPVTDC(1)VISVPSFFTDAER	ENSLKKPVTDCVISVPSFFTD	all-Y1
A0A2K5UIW1_C376	GC(1)ALQC(1)AILSPAFK	LNADEAVARGCALQCAILSPA	all-Y1
A0A2K5UIW1_C380	GC(1)ALQC(1)AILSPAFK	EAVARGCALQCAILSPAFKVR	all-Y1
A0A2K5UIW1_C752	ELNNTC(1)EPVVTQPK	KIKIKELNNTCEPVVTQPKPK	all-Y1
A0A2K5UJ28_C174	HEPVGVC(1)GQIIPWNFPLLMQAWK	SYTRHEPVGVCGQIIPWNFPL	all-Y1
A0A2K5UJ28_C61	TFPTVNPSTGEVIC(1)QVAEGDKEDVDK	TVNPSTGEVICQVAEGDKEDV	all-Y1
A0A2K5UJA5_C521	GDINVLLC(1)GDPGTAK	KVRGDINVLLCGDPGTAKSQF	all-Y1
A0A2K5UKT1_C291	EQC(1)PAGHQVMK	QHTQVYQKEQCPAGHQVMKEA	all-Y1
A0A2K5UKW9_C164	AVEEGIPAFTC(1)EEYVK	AVEEGIPAFTCEEYVKSLTAN	all-Y1
A0A2K5ULD9_C179	GLSLPPAC(1)TR	SIRGLSLPPACTRAERREVER	all-Y1
A0A2K5ULJ2_C42	WGTLTDC(1)VVMR	HFEKWGTLTDCVVMRDPQTKH	all-Y1
A0A2K5ULN5_C478	SSLADVC(1)FVEEQNNVYC(1)ER	AYCKSSLADVCFVEEQNNVYC	all-Y1
A0A2K5ULN5_C488	SSLADVC(1)FVEEQNNVYC(1)ER	CFVEEQNNVYCERCYEQFFAP	all-Y1
A0A2K5ULN5_C608	DRPLC(1)K	TFYSKKDRPLCKSHAFSHV__	all-Y1
A0A2K5ULW0_C122	GLPFGC(1)SK	FVRLRGLPFGCSKEEIVQFFS	all-Y1
A0A2K5ULW0_C22	GLPWSC(1)SADEVQR	VVKVRGLPWSCSADEVQRFFS	all-Y1
A0A2K5UM52_C345	IHLVPC(1)HLR	NSAKKIHLVPCHLRDKFVLRF	all-Y1
A0A2K5UMK9_C418	NTLEWC(1)LPVIDAK	HDSRRNTLEWCLPVIDAKNKS	all-Y1
A0A2K5UPA4_C19	WVGGQHPC(1)FIIAEIGQNHQGDLDVAK	PGRWVGGQHPCFIIAEIGQNH	all-Y1
A0A2K5UPA4_C283	QLLPC(1)EMAC(1)NEK	LGSPTKQLLPCEMACNEKLGK	all-Y1
A0A2K5UPA4_C287	QLLPC(1)EMAC(1)NEK	TKQLLPCEMACNEKLGKSVVA	all-Y1
A0A2K5UPA4_C46	EC(1)GADC(1)AK	AKRMIRMAKECGADCAKFQKS	all-Y1
A0A2K5UPA4_C8	PLELELC(1)PGR	___MPLELELCPGRWVGGQHP	all-Y1
A0A2K5UPD8_C104	DC(1)DHADEQK	CGKPGHLARDCDHADEQKCYS	all-Y1
A0A2K5UPD8_C112	C(1)YSC(1)GEFGHIQK	RDCDHADEQKCYSCGEFGHIQ	all-Y1
A0A2K5UPD8_C115	C(1)YSC(1)GEFGHIQK	DHADEQKCYSCGEFGHIQKDC	all-Y1
A0A2K5UPD8_C151	TSEVNC(1)YR	INCSKTSEVNCYRCGESGHLA	all-Y1
A0A2K5UPD8_C164	EC(1)TIEATA	CGESGHLARECTIEATA____	all-Y1
A0A2K5UPI7_C261	LPMC(1)DK	SIGNAQKLPMCDKCGTGIVGV	all-Y1
A0A2K5UPI7_C264	C(1)GTGIVGVFVK	NAQKLPMCDKCGTGIVGVFVK	all-Y1
A0A2K5UPI7_C308	GHFFVEDQIYC(1)EK	GHFFVEDQIYCEKHARERVTP	all-Y1
A0A2K5UPI7_C45	AALANLC(1)IGDVITAIDGENTSNMTHLEAQNR	PGSKAALANLCIGDVITAIDG	all-Y1
A0A2K5UPI7_C73	GC(1)TDNMTLTVAR	HLEAQNRIKGCTDNMTLTVAR	all-Y1
A0A2K5UPX1_C107	EQLSSC(1)K	LSLQREQLSSCKLRNSLDSSD	all-Y1
A0A2K5UPY0_C140	C(1)MDVYTPK	EAMVKLYCPKCMDVYTPKSSR	all-Y1
A0A2K5UQI0_C130	GEHIC(1)LIR	ELSFRKGEHICLIRKVNENWY	all-Y1
A0A2K5UQI0_C169	LC(1)DDGPQLPASPR	QVSREPRLRLCDDGPQLPASP	all-Y1
A0A2K5URU5_C67	AVLPLLDAQQPC(1)YLLYR	VLPLLDAQQPCYLLYRLDSQN	all-Y1
A0A2K5US20_C27	C(1)GVLSK	ETESGPPVERCGVLSKWTNYI	all-Y1
A0A2K5USA7_C765	AIELWYHDPAC(1)TTPVLK	AIELWYHDPACTTPVLKLMAE	all-Y1
A0A2K5USH8_C10	DC(1)QAWK	_MAAFSPLRDCQAWKDARLPL	all-Y1
A0A2K5USH8_C53	SLGGIEGC(1)LSK	NDKSLGGIEGCLSKLKAADPT	all-Y1
A0A2K5USQ0_C243	TSNAEC(1)R	EKPYRTSNAECRAQASDIIVI	all-Y1
A0A2K5USY9_C182	GVNC(1)IDYYSGGDKPYLISGADDR	TLEGHEKGVNCIDYYSGGDKP	all-Y1
A0A2K5USY9_C48	TFEVC(1)DLPVR	TQTLVKTFEVCDLPVRAAKFV	all-Y1
A0A2K5UT88_C154	C(1)AELEEELKTVTNNLK	EERAELSEGKCAELEEELKTV	all-Y1
A0A2K5UTC2_C153	ITNSLTVLC(1)SEK	KKITNSLTVLCSEKQKQEKQS	all-Y1
A0A2K5UTH4_C166	TDDYLDQPC(1)YETINR	YRTDDYLDQPCYETINRIKLY	all-Y1
A0A2K5UTH4_C246	QLIC(1)DPSYVK	GEIARCKQLICDPSYVKDRVE	all-Y1
A0A2K5UTH4_C378	TYDATTHFETTC(1)DDIK	YDATTHFETTCDDIKNIYKRM	all-Y1
A0A2K5UTR7_C187	DGALVGTAC(1)K	SRDGALVGTACKDKQLRIFDP	all-Y1
A0A2K5UTR7_C34	AGTAPSC(1)R	SDIRAGTAPSCRNHIKSSCSL	all-Y1
A0A2K5UTR7_C389	VSLNPAC(1)R	QVQKVSLNPACRPHPSFTSRL	all-Y1
A0A2K5UTR7_C505	GLNLTTPGESDGFC(1)ANK	LTTPGESDGFCANKLRVAVPL	all-Y1
A0A2K5UTV3_C126	MLC(1)VNAPPK	ISELEAARMLCVNAPPKKAQE	all-Y1
A0A2K5UUD0_C45	EVIC(1)TSR	WMNINLREVICTSRVCLAAGA	all-Y1
A0A2K5UUV8_C495	NLAGDVC(1)AIMR	ACRRNLAGDVCAIMRVHAFLE	all-Y1
A0A2K5UUV9_C372	NLEAVETLGSTSTIC(1)SDK	VETLGSTSTICSDKTGTLTQN	all-Y1
A0A2K5UUV9_C426	IAGLC(1)NR	WTALSRIAGLCNRAVFKAGQE	all-Y1
A0A2K5UUV9_C702	LIIVEGC(1)QR	PQQKLIIVEGCQRQGAIVAVT	all-Y1
A0A2K5UUW5_C62	LHYGDLTDSTC(1)LVK	LHYGDLTDSTCLVKIINEVKP	all-Y1
A0A2K5UUY5_C147	SLC(1)MDTSLDVYR	NNGGISQRSLCMDTSLDVYRK	all-Y1
A0A2K5UV06_C262	QETVEC(1)LR	SMMHRQETVECLRKFNARRKL	all-Y1
A0A2K5UV06_C357	GSTESC(1)NTTTEDEDLK	TDGIKGSTESCNTTTEDEDLK	all-Y1
A0A2K5UV06_C396	IC(1)DPGLTSFEPEALGNLVEGMDFHK	NGDFEAYTKICDPGLTSFEPE	all-Y1
A0A2K5UV76_C105	SC(1)GSSTPDEFPTDIAGTK	SCPRPECYRSCGSSTPDEFPT	all-Y1
A0A2K5UV76_C269	SFDVNKPGC(1)EVDDLK	IRSFDVNKPGCEVDDLKGGVA	all-Y1
A0A2K5UV76_C434	IVLTNPVC(1)TEVGEK	LGKIVLTNPVCTEVGEKIALS	all-Y1
A0A2K5UVK2_C76	IQPEDMFVC(1)DINEK	ERIQPEDMFVCDINEKDISGP	all-Y1
A0A2K5UVQ8_C774	YTQQGFGNLPIC(1)MAK	TQQGFGNLPICMAKTHLSLSH	all-Y1
A0A2K5UVS8_C202	ISLNSLC(1)YGDMDK	RPFKISLNSLCYGDMDKTIKV	all-Y1
A0A2K5UVS8_C249	SSPVEFEC(1)INEK	ASRSSPVEFECINEKKRQKKK	all-Y1
A0A2K5UVS8_C54	NC(1)LNPQFSK	EVERTERIKNCLNPQFSKTFI	all-Y1
A0A2K5UVV5_C299	TGQATVASGIPAGWMGLDC(1)GPESSKK	GIPAGWMGLDCGPESSKKYAE	all-Y1
A0A2K5UVV5_C33	FC(1)LDNGAK	IKAAVPSIKFCLDNGAKSVVL	all-Y1
A0A2K5UVV5_C350	GC(1)ITIIGGGDTATC(1)C(1)AK	DEVVKATSRGCITIIGGGDTA	all-Y1
A0A2K5UVV5_C362	GC(1)ITIIGGGDTATC(1)C(1)AK	TIIGGGDTATCCAKWNTEDKV	all-Y1
A0A2K5UVV5_C363	GC(1)ITIIGGGDTATC(1)C(1)AK	IIGGGDTATCCAKWNTEDKVS	all-Y1
A0A2K5UVV5_C82	DC(1)VGPEVEK	LGKDVLFLKDCVGPEVEKACA	all-Y1
A0A2K5UW59_C371	DGQPYC(1)EK	NFFERDGQPYCEKDYHNLFSP	all-Y1
A0A2K5UWT3_C691	HPC(1)PVTETK	VSTETRLKHPCPVTETKWRVL	all-Y1
A0A2K5UX02_C1468	C(1)DDGWFVGTSR	DGDIVDVMEKCDDGWFVGTSR	all-Y1
A0A2K5UX02_C217	GVVC(1)PGSLLPDSTFPSASSQPQQR	AAGSAPKGVVCPGSLLPDSTF	all-Y1
A0A2K5UX02_C5	SSEC(1)DGSSK	______MSSECDGSSKAVVNG	all-Y1
A0A2K5UX79_C107	EGSIWNHQPC(1)FLK	KEGSIWNHQPCFLKDWEMHVH	all-Y1
A0A2K5UX87_C11	ASFENNC(1)EIGC(1)FAK	MAVRASFENNCEIGCFAKLTN	all-Y1
A0A2K5UX87_C15	ASFENNC(1)EIGC(1)FAK	ASFENNCEIGCFAKLTNTYCL	all-Y1
A0A2K5UY14_C447	NEC(1)NQC(1)K	ENMNFSWRNECNQCKAPKPDG	all-Y1
A0A2K5UY14_C450	NEC(1)NQC(1)K	NFSWRNECNQCKAPKPDGPGG	all-Y1
A0A2K5UYU7_C261	KLDDAIEDC(1)TNAVK	LRKLDDAIEDCTNAVKLDDTY	all-Y1
A0A2K5UYW3_C135	QMGQPC(1)DAYQK	IREMRQMGQPCDAYQKRLLQL	all-Y1
A0A2K5UYW3_C2433	C(1)IKDEDTGLC(1)LLPLK	NLTYLQLKERCIKDEDTGLCL	all-Y1
A0A2K5UYW3_C2442	C(1)IKDEDTGLC(1)LLPLK	RCIKDEDTGLCLLPLKEKKKQ	all-Y1
A0A2K5UYW3_C2776	ILTC(1)PK	DTSSYAKILTCPKTKLKISYK	all-Y1
A0A2K5UYW3_C367	C(1)IDVHLK	QWSWILQITKCIDVHLKENAA	all-Y1
A0A2K5UYW3_C467	ALC(1)DYK	SNKPIILRALCDYKQDQKIVH	all-Y1
A0A2K5UYW3_C682	RQIEHC(1)EGR	LQKIRRQIEHCEGRMTLKNLP	all-Y1
A0A2K5UZ53_C1123	ILSAC(1)EK	AQQTRKILSACEKNPADAYQL	all-Y1
A0A2K5UZ53_C211	AWEVDTC(1)R	NESKAWEVDTCRGHYNNVSCA	all-Y1
A0A2K5UZ53_C41	MC(1)TLIDKFDEHDGPVR	GVIQLWDYRMCTLIDKFDEHD	all-Y1
A0A2K5UZ53_C419	VQVPNC(1)DEIFYAGTGNLLLR	EITKKVQVPNCDEIFYAGTGN	all-Y1
A0A2K5UZH3_C107	VHAIQC(1)DVRDPDMVQNTVSELIK	QTGNKVHAIQCDVRDPDMVQN	all-Y1
A0A2K5UZH3_C77	GMTALLSSLGAQC(1)VIASR	TALLSSLGAQCVIASRKMDVL	all-Y1
A0A2K5UZV6_C245	C(1)VLNEGMPIYR	GQIVKHGDIKCVLNEGMPIYR	all-Y1
A0A2K5UZV6_C77	NVIC(1)DK	RKLALQKNVICDKCEGRGGKK	all-Y1
A0A2K5V0L0_C103	SEAC(1)QR	KKGLDVKSEACQRFFRDGLTI	all-Y1
A0A2K5V0R2_C45	VTILC(1)DK	CGSVNRVTILCDKFSGHPKGF	all-Y1
A0A2K5V1G7_C42	ALVDGPC(1)TQVR	DQNRALVDGPCTQVRRQAMPF	all-Y1
A0A2K5V1R1_C383	GAHFC(1)LK	TGVALRGAHFCLKVFRAEDLP	all-Y1
A0A2K5V1U2_C443	IVC(1)DLIENK	PIEYFNNKIVCDLIENKVNPP	all-Y1
A0A2K5V212_C276	NSC(1)ISEEER	KEENARLKNSCISEEERDAYE	all-Y1
A0A2K5V212_C575	SSTSNANDIIPEC(1)ADK	TSNANDIIPECADKYYDALVK	all-Y1
A0A2K5V212_C628	EGSWVIPESC(1)LYK	KEGSWVIPESCLYKESWLTGK	all-Y1
A0A2K5V295_C163	DWVIPPISC(1)PENEK	KRDWVIPPISCPENEKGPFPK	all-Y1
A0A2K5V2M6_C235	DISC(1)LNR	MDGHHVKDISCLNRDPARVVV	all-Y1
A0A2K5V2M6_C248	VVVVDC(1)K	RDPARVVVVDCKKEAFRLQPY	all-Y1
A0A2K5V2V9_C1371	DTTQEPC(1)GR	VKVRDTTQEPCGRLSFMKEPK	all-Y1
A0A2K5V2V9_C977	KC(1)TAPTR	GLRIIIPPRKCTAPTRVTCRL	all-Y1
A0A2K5V2Z7_C200	FSVPVQHFC(1)GGDPSTPIEVR	KRFSVPVQHFCGGDPSTPIEV	all-Y1
A0A2K5V2Z7_C30	SDPLC(1)VLLQDVGGGSWAELGR	KDIGSKSDPLCVLLQDVGGGS	all-Y1
A0A2K5V2Z7_C53	NC(1)SSPEFSK	ELGRTERVRNCSSPEFSKTLQ	all-Y1
A0A2K5V322_C188	INEDWLC(1)NK	PKPKINEDWLCNKCGVQNFKR	all-Y1
A0A2K5V322_C191	C(1)GVQNFK	KINEDWLCNKCGVQNFKRREK	all-Y1
A0A2K5V345_C48	ASC(1)LYGQLPK	TWQEGSLKASCLYGQLPKFQD	all-Y1
A0A2K5V3L3_C212	C(1)PVMLVVGDQAPHEDAVVEC(1)NSK	FERGGDITLKCPVMLVVGDQA	all-Y1
A0A2K5V3L3_C231	C(1)PVMLVVGDQAPHEDAVVEC(1)NSK	QAPHEDAVVECNSKLDPTQTS	all-Y1
A0A2K5V3T2_C86	VIAC(1)DGGGGALGHPK	VSEVQTRVIACDGGGGALGHP	all-Y1
A0A2K5V3U7_C61	DGTILC(1)TLMNK	QKGLKDGTILCTLMNKLQPGS	all-Y1
A0A2K5V3W1_C226	AIYDTPC(1)IQAESEK	KHYRAIYDTPCIQAESEKWQQ	all-Y1
A0A2K5V415_C108	MVC(1)DVVSR	KERKADAKMVCDVVSRMEDTE	all-Y1
A0A2K5V415_C140	LWGDSGIQEC(1)FNR	RLWGDSGIQECFNRSREYQLN	all-Y1
A0A2K5V4A9_C103	LWADHGVQAC(1)FGR	RLWADHGVQACFGRSREYQLN	all-Y1
A0A2K5V4A9_C250	ITHSPLTIC(1)FPEYTGANK	EKITHSPLTICFPEYTGANKY	all-Y1
A0A2K5V4A9_C75	QLFALSC(1)TAEEQGVLPDDLSGVIR	DDARQLFALSCTAEEQGVLPD	all-Y1
A0A2K5V4U0_C18	NC(1)MTDLLAK	RFDRFLHEKNCMTDLLAKLEA	all-Y1
A0A2K5V576_C123	ITEYLC(1)EPLR	IRVDKITEYLCEPLRKCLKDE	all-Y1
A0A2K5V576_C129	C(1)LKDEDPYVR	TEYLCEPLRKCLKDEDPYVRK	all-Y1
A0A2K5V576_C241	EAQSIC(1)ER	PKDDREAQSICERVTPRLSHA	all-Y1
A0A2K5V576_C57	DVSSLFPDVVNC(1)MQTDNLELK	VSSLFPDVVNCMQTDNLELKK	all-Y1
A0A2K5V576_C855	EC(1)HLNADTVSSK	ENELQFQIKECHLNADTVSSK	all-Y1
A0A2K5V576_C95	DC(1)EDPNPLIR	IMAVNSFVKDCEDPNPLIRAL	all-Y1
A0A2K5V6A6_C50	VFANPEDC(1)VTFGK	TRKVFANPEDCVTFGKGENAK	all-Y1
A0A2K5V6S2_C51	VAGC(1)SVHK	IFSKYGRVAGCSVHKGYAFVQ	all-Y1
A0A2K5V773_C906	HEC(1)EDAK	VNAVTTPKHECEDAKTEAQDE	all-Y1
A0A2K5V7F4_C348	FC(1)ADHPFLFFIR	SRCSRMEPRFCADHPFLFFIR	all-Y1
A0A2K5V7Q4_C11	C(1)PTDELSLTNC(1)AVVNEK	MAGRSMQAARCPTDELSLTNC	all-Y1
A0A2K5V7Q4_C21	C(1)PTDELSLTNC(1)AVVNEK	CPTDELSLTNCAVVNEKDFQS	all-Y1
A0A2K5V7Q4_C250	VFPPEIVEQMGC(1)K	FPPEIVEQMGCKHVKGILLYG	all-Y1
A0A2K5V7Q4_C543	IC(1)SPDK	EESNFPFIKICSPDKMIGFSE	all-Y1
A0A2K5V7Q6_C57	GVAGAHGLLC(1)LLSDR	RGVAGAHGLLCLLSDRVDKRI	all-Y1
A0A2K5V7T8_C480	GLDC(1)DIDIQK	MENISTKGLDCDIDIQKTIQM	all-Y1
A0A2K5V815_C58	LGDNC(1)VFAPADVTSEK	EAQAKKLGDNCVFAPADVTSE	all-Y1
A0A2K5V8F2_C162	GC(1)GGLK	KDGIQALVRGCGGLKALFLKG	all-Y1
A0A2K5V8S0_C238	IC(1)MAIPAMAIPPLIMDTLEK	GIFQVVISRICMAIPAMAIPP	all-Y1
A0A2K5V924_C113	HTLDGAAC(1)LLNSNK	YTRHTLDGAACLLNSNKYFPS	all-Y1
A0A2K5V924_C30	ADC(1)SNIDK	QYIQQNIRADCSNIDKILEPP	all-Y1
A0A2K5V924_C98	EC(1)PAIDYTR	LCAAHKTPKECPAIDYTRHTL	all-Y1
A0A2K5V970_C13	C(1)SGDGVGAPR	AYLSQPNTVKCSGDGVGAPRL	all-Y1
A0A2K5V970_C352	C(1)VVSEAGK	LIVANAGDSRCVVSEAGKALD	all-Y1
A0A2K5V9I4_C19	LTALDYHNPAGFNC(1)K	LDYHNPAGFNCKDETEFRNFI	all-Y1
A0A2K5V9I4_C69	DVNC(1)PFK	FFEKYLRDVNCPFKIQDRQEA	all-Y1
A0A2K5V9Q4_C24	FDPETNSDDAC(1)TYHPGVPVFHDALK	FDPETNSDDACTYHPGVPVFH	all-Y1
A0A2K5VAL7_C391	ADTNLGNILLNVLIPPNMPC(1)TR	LNVLIPPNMPCTRTGKNNVLI	all-Y1
A0A2K5VAT0_C171	SHGKDEEC(1)VLEAENK	ILKSHGKDEECVLEAENKKLV	all-Y1
A0A2K5VAV5_C555	GFLDAC(1)EK	PAVEKGFLDACEKGPLSGHKL	all-Y1
A0A2K5VAY7_C1882	VAGINAC(1)GR	YKFRVAGINACGRGPFSEISA	all-Y1
A0A2K5VBC6_C242	HGINC(1)FINR	VERILKHGINCFINRQLIYNY	all-Y1
A0A2K5VBC6_C348	SLHDALC(1)VLAQTVK	EAERSLHDALCVLAQTVKDSR	all-Y1
A0A2K5VBC6_C488	VPDHHPC(1)	PRKRVPDHHPC__________	all-Y1
A0A2K5VBI0_C157	NTWDC(1)GLQILR	EAHKYRNTWDCGLQILRKEGL	all-Y1
A0A2K5VBJ2_C56	ADHQPLTEASYVNLPTIALC(1)NTDSPLR	SYVNLPTIALCNTDSPLRYVD	all-Y1
A0A2K5VBJ2_C71	YVDIAIPC(1)NNK	PLRYVDIAIPCNNKGAHSVGL	all-Y1
A0A2K5VBQ5_C215	FHQC(1)VR	VELEDVKFHQCVRLSRFDNDR	all-Y1
A0A2K5VBY5_C1157	AHVVPC(1)FDASKVK	GSPFKAHVVPCFDASKVKCSG	all-Y1
A0A2K5VBY5_C1165	C(1)SGPGLER	VPCFDASKVKCSGPGLERATA	all-Y1
A0A2K5VBY5_C1260	LQVEPAVDTSGVQC(1)YGPGIEGQGVFR	EPAVDTSGVQCYGPGIEGQGV	all-Y1
A0A2K5VBY5_C1353	VEYTPYEEGLHSVDVTYDGSPVPSSPFQVPVTEGC(1)DPSR	SPFQVPVTEGCDPSRVRVHGP	all-Y1
A0A2K5VBY5_C1410	DGSC(1)SVEYIPYEAGTYSLNVTYGGHQVPGSPFK	MSCMDNKDGSCSVEYIPYEAG	all-Y1
A0A2K5VBY5_C1453	C(1)SGPGLSPGMVR	HDVTDASKVKCSGPGLSPGMV	all-Y1
A0A2K5VBY5_C1645	C(1)TVTGAGIGPTIQIGEETVITVDTK	RAVPTGDASKCTVTGAGIGPT	all-Y1
A0A2K5VBY5_C1715	YIIC(1)VR	TAPQPGKYIICVRFGGEHVPN	all-Y1
A0A2K5VBY5_C1904	AEISC(1)TDNQDGTC(1)SVSYLPVLPGDYSILVK	IEGPSKAEISCTDNQDGTCSV	all-Y1
A0A2K5VBY5_C1912	AEISC(1)TDNQDGTC(1)SVSYLPVLPGDYSILVK	ISCTDNQDGTCSVSYLPVLPG	all-Y1
A0A2K5VBY5_C2099	VTYC(1)PTEPGNYIINIK	LEDGTCRVTYCPTEPGNYIIN	all-Y1
A0A2K5VBY5_C2191	SHEAEIVEGENHTYC(1)IR	EIVEGENHTYCIRFVPAEMGT	all-Y1
A0A2K5VBY5_C2285	KDGSC(1)GVAYVVQEPGDYEVSVK	ISFEDRKDGSCGVAYVVQEPG	all-Y1
A0A2K5VBY5_C2468	MDC(1)QEC(1)PEGYR	IDGPSKVKMDCQECPEGYRVT	all-Y1
A0A2K5VBY5_C2471	MDC(1)QEC(1)PEGYR	PSKVKMDCQECPEGYRVTYTP	all-Y1
A0A2K5VBY5_C2574	SSFTVDC(1)SK	IGQKSSFTVDCSKAGNNMLLV	all-Y1
A0A2K5VBY5_C2593	TPC(1)EEILVK	LVGVHGPRTPCEEILVKHVGS	all-Y1
A0A2K5VBY5_C478	SPYTVTVGQAC(1)NPSAC(1)R	SPYTVTVGQACNPSACRAVGR	all-Y1
A0A2K5VBY5_C483	SPYTVTVGQAC(1)NPSAC(1)R	TVGQACNPSACRAVGRGLQPK	all-Y1
A0A2K5VBY5_C649	YWPQEAGEYAVHVLC(1)NSDDIR	EAGEYAVHVLCNSDDIRLSPF	all-Y1
A0A2K5VBY5_C717	VQVQDNEGC(1)PVEALVK	LRVQVQDNEGCPVEALVKDNG	all-Y1
A0A2K5VBY5_C796	AHEPTYFTVDC(1)AEAGQGDVSIGIK	AHEPTYFTVDCAEAGQGDVSI	all-Y1
A0A2K5VBY5_C810	C(1)APGVVGPAEADIDFDIIRNDNDTFTVK	GQGDVSIGIKCAPGVVGPAEA	all-Y1
A0A2K5VC32_C45	HIDC(1)AYVYQNEHEVGEAIQEK	AIDAGYRHIDCAYVYQNEHEV	all-Y1
A0A2K5VCB0_C236	C(1)EFVMEVTNK	HLMNPPNGKRCEFVMEVTNKT	all-Y1
A0A2K5VCR5_C109	LVVPASQC(1)GSLIGK	TLRLVVPASQCGSLIGKGGCK	all-Y1
A0A2K5VCR5_C54	INISEGNC(1)PER	GARINISEGNCPERIITLTGP	all-Y1
A0A2K5VCX7_C224	AQFEYDPAKDDLIPC(1)K	YDPAKDDLIPCKEAGIRFRVG	all-Y1
A0A2K5VDT5_C53	LLVDADNC(1)LHR	PLRLLVDADNCLHRLYGGFYT	all-Y1
A0A2K5VDT5_C655	EWTC(1)PNLK	VEALAFREWTCPNLKRLWLGK	all-Y1
A0A2K5VDT5_C811	TPLVDLC(1)DGQADQAAK	SREKTPLVDLCDGQADQAAKV	all-Y1
A0A2K5VDV5_C13	NC(1)SSFLIK	AHLQWMVVRNCSSFLIKRNKQ	all-Y1
A0A2K5VDY7_C412	DAAGLEC(1)KPR	EKPKDAAGLECKPRPLHKTCS	all-Y1
A0A2K5VDY7_C490	EC(1)ELSPGVNR	WNLQNIRLRECELSPGVNRDL	all-Y1
A0A2K5VDY7_C715	WLC(1)PLSGK	TQELGKDKWLCPLSGKKFKGP	all-Y1
A0A2K5VE52_C229	C(1)GGTLEER	KSALLALGLKCGGTLEERAQR	all-Y1
A0A2K5VE60_C547	DTSQEPC(1)GR	IKIRDTSQEPCGRLSFLKEPK	all-Y1
A0A2K5VE60_C568	GLPQTAVC(1)NLNITLPAHK	TTKGLPQTAVCNLNITLPAHK	all-Y1
A0A2K5VE60_C949	FVIEETKPC(1)VPVSMK	SKFVIEETKPCVPVSMKKMSR	all-Y1
A0A2K5VEA5_C232	HYLGHTDC(1)VK	TQRHYLGHTDCVKCLAIHPDK	all-Y1
A0A2K5VEA5_C531	DLLLTC(1)AQDR	THPFKDLLLTCAQDRQVCLWN	all-Y1
A0A2K5VEA5_C730	VIAVADDFC(1)K	RKVIAVADDFCKVHLFQYPCS	all-Y1
A0A2K5VEH7_C59	IC(1)GDIHGQYTDLLR	LLELEAPLKICGDIHGQYTDL	all-Y1
A0A2K5VEP2_C127	SIC(1)EVLDLER	KFRNAMLKSICEVLDLERSGV	all-Y1
A0A2K5VF21_C106	VFTASC(1)DK	DDGSKVFTASCDKTAKMWDLS	all-Y1
A0A2K5VF21_C217	C(1)VAIFK	IESPLKHQHRCVAIFKDKQNK	all-Y1
A0A2K5VFG8_C282	C(1)LAVHPDR	HYAGHNDDVKCLAVHPDRITI	all-Y1
A0A2K5VFN5_C120	LVVDC(1)VMNNVTC(1)TR	KLKDGKLVVDCVMNNVTCTRI	all-Y1
A0A2K5VFN5_C127	LVVDC(1)VMNNVTC(1)TR	VVDCVMNNVTCTRIYEKVE__	all-Y1
A0A2K5VFN5_C43	PDC(1)IITC(1)DGK	RKMGAMAKPDCIITCDGKNLT	all-Y1
A0A2K5VFN5_C47	PDC(1)IITC(1)DGK	AMAKPDCIITCDGKNLTIKTE	all-Y1
A0A2K5VFN5_C67	TTQFSC(1)TLGEK	ESTLKTTQFSCTLGEKFEETT	all-Y1
A0A2K5VFN5_C87	TQTVC(1)SFTDGALVQHQEWDGK	TADGRKTQTVCSFTDGALVQH	all-Y1
A0A2K5VFP7_C187	LPC(1)IFIC(1)ENNR	YNMAALWKLPCIFICENNRYG	all-Y1
A0A2K5VFP7_C191	LPC(1)IFIC(1)ENNR	ALWKLPCIFICENNRYGMGTS	all-Y1
A0A2K5VG38_C430	ILAC(1)DDLDEAAR	IAGSGLKILACDDLDEAARML	all-Y1
A0A2K5VG72_C226	QLVTNAC(1)LIK	VDPKQLVTNACLIKEVDIYTV	all-Y1
A0A2K5VGH6_C150	LADFGTC(1)MK	GHLKLADFGTCMKMDETGMVH	all-Y1
A0A2K5VGH6_C228	NSLC(1)FPEDAEISK	SKIMDHKNSLCFPEDAEISKH	all-Y1
A0A2K5VGH6_C801	ELKEEC(1)EEK	KTQVRELKEECEEKTKLGKEL	all-Y1
A0A2K5VH26_C337	LSPDQC(1)R	VSSPRLSPDQCRIVYLQYPSL	all-Y1
A0A2K5VHB2_C33	AVGIWHC(1)GSC(1)MK	MKRRAVGIWHCGSCMKTVAGG	all-Y1
A0A2K5VHB2_C36	AVGIWHC(1)GSC(1)MK	RAVGIWHCGSCMKTVAGGAWT	all-Y1
A0A2K5VHI6_C115	YGYEIPVDMLC(1)K	YGYEIPVDMLCKRIADISQVY	all-Y1
A0A2K5VHI6_C154	C(1)DPAGYYC(1)GFK	DEEQGPQVYKCDPAGYYCGFK	all-Y1
A0A2K5VHI6_C161	C(1)DPAGYYC(1)GFK	VYKCDPAGYYCGFKATAAGVK	all-Y1
A0A2K5VHI6_C47	GKDC(1)AVIVTQK	LTSVAVRGKDCAVIVTQKKVP	all-Y1
A0A2K5VHI6_C78	ITENIGC(1)VMTGMTADSR	HLFKITENIGCVMTGMTADSR	all-Y1
A0A2K5VHK3_C227	C(1)YTSYR	IQCYLRALDRCYTSYRKKIQN	all-Y1
A0A2K5VHK3_C412	C(1)MSPEEFTEIMNQR	DLPKRLASRKCMSPEEFTEIM	all-Y1
A0A2K5VHK9_C276	C(1)YQSEFGR	TNQEIREIVRCYQSEFGRDLE	all-Y1
A0A2K5VHK9_C341	LGTDESC(1)FNMILATR	GEGRLGTDESCFNMILATRSF	all-Y1
A0A2K5VHK9_C391	TILQC(1)ALNR	VESGLKTILQCALNRPAFFAE	all-Y1
A0A2K5VHN9_C81	EDDSDKYC(1)K	TEREDDSDKYCKLNLQQSGSF	all-Y1
A0A2K5VHY5_C107	TTPYQIAC(1)GISQGLADNTVIAK	SWKTTPYQIACGISQGLADNT	all-Y1
A0A2K5VI14_C172	C(1)AVVDVPFGGAK	KALASLMTYKCAVVDVPFGGA	all-Y1
A0A2K5VI14_C327	C(1)IAVGESDGSIWNPDGIDPK	MRYLHRFGAKCIAVGESDGSI	all-Y1
A0A2K5VI41_C185	LAFDMATNAAC(1)ASLLK	LAFDMATNAACASLLKKKQGT	all-Y1
A0A2K5VI49_C131	LDIQC(1)DLK	FALINKLDIQCDLKTLSDDVK	all-Y1
A0A2K5VI56_C175	YHTVNGHNC(1)EVR	QKYHTVNGHNCEVRKALSKQE	all-Y1
A0A2K5VI56_C43	SHFEQWGTLTDC(1)VVMR	HFEQWGTLTDCVVMRDPNTKR	all-Y1
A0A2K5VIG9_C160	SLVANLAAANC(1)YK	SLVANLAAANCYKKEKHLDLE	all-Y1
A0A2K5VIG9_C296	TGC(1)TFPEKPDFH	AASVIIRRTGCTFPEKPDFH_	all-Y1
A0A2K5VIX6_C112	AAC(1)NLLQR	RTREGRLKAACNLLQRGITNL	all-Y1
A0A2K5VIX6_C360	LPLMEC(1)VQMTQDVQK	NHAVRLPLMECVQMTQDVQKA	all-Y1
A0A2K5VIX6_C613	GVFDC(1)R	YSEEGKGVFDCRKNVLGHMQQ	all-Y1
A0A2K5VIX6_C667	KFTTDDSVC(1)VLGISK	GKKFTTDDSVCVLGISKRNVI	all-Y1
A0A2K5VJ89_C512	EC(1)YQSHR	AVQADGQVKECYQSHRDTIVL	all-Y1
A0A2K5VJQ3_C358	KC(1)EPIIMTVPR	ARFFKLHERKCEPIIMTVPRK	all-Y1
A0A2K5VJQ3_C38	NDQC(1)YDDIR	VFGQAVKNDQCYDDIRVSRVT	all-Y1
A0A2K5VJQ3_C54	VTWDSSFC(1)AVNPR	VSRVTWDSSFCAVNPRFVAII	all-Y1
A0A2K5VKK8_C119	AGAIAPC(1)EVTVPAQNTGLGPEK	AAARAGAIAPCEVTVPAQNTG	all-Y1
A0A2K5VKK8_C27	C(1)FIVGADNVGSK	IIQLLDDYPKCFIVGADNVGS	all-Y1
A0A2K5VKV1_C93	EVQHNC(1)QLHR	EPKTKEVQHNCQLHRISFCAD	all-Y1
A0A2K5VKV4_C11	VVVC(1)DNGTGFVK	MDSQGRKVVVCDNGTGFVKCG	all-Y1
A0A2K5VKV4_C20	C(1)GYAGSNFPEHIFPALVGR	VCDNGTGFVKCGYAGSNFPEH	all-Y1
A0A2K5VKV4_C221	LC(1)YVGYNIEQEQK	ETVRMIKEKLCYVGYNIEQEQ	all-Y1
A0A2K5VKV6_C242	EVGEAIC(1)TDPLVSK	KNAKEVGEAICTDPLVSKISF	all-Y1
A0A2K5VKV6_C91	WLPAAATFPVQDPASGAALGMVADC(1)GVSEAR	SGAALGMVADCGVSEARAAVR	all-Y1
A0A2K5VL27_C230	C(1)HQPLAR	NVAVNELCGRCHQPLARAQPA	all-Y1
A0A2K5VL27_C287	C(1)NTC(1)GEPITDR	ESCYTDTLEKCNTCGEPITDR	all-Y1
A0A2K5VL27_C290	C(1)NTC(1)GEPITDR	YTDTLEKCNTCGEPITDRMLR	all-Y1
A0A2K5VL27_C347	C(1)SVC(1)SEPIMPEPGRDETVR	PDYHKQYAPRCSVCSEPIMPE	all-Y1
A0A2K5VL27_C350	C(1)SVC(1)SEPIMPEPGRDETVR	HKQYAPRCSVCSEPIMPEPGR	all-Y1
A0A2K5VL27_C408	KC(1)HTAR	PLDGHVLCRKCHTARAQS___	all-Y1
A0A2K5VL86_C220	ETAAAC(1)VEK	RGFNKETAAACVEK_______	all-Y1
A0A2K5VLP7_C1195	FFQTAC(1)DVPELQDK	QKFRRFFQTACDVPELQDKFN	all-Y1
A0A2K5VLP7_C45	QNVAYEYLC(1)HLEEAK	RRQNVAYEYLCHLEEAKRWME	all-Y1
A0A2K5VLP7_C660	SPDVGLYGVIPEC(1)GETYQSDLAEAK	DVGLYGVIPECGETYQSDLAE	all-Y1
A0A2K5VLP7_C781	QIPAITC(1)IQSQWR	FLKKQIPAITCIQSQWRGYKQ	all-Y1
A0A2K5VM49_C219	ESSYAC(1)YYDEK	AANPRESSYACYYDEKRSTYL	all-Y1
A0A2K5VMC9_C588	C(1)IKPNEHQQR	LYSKNPNYIRCIKPNEHQQRG	all-Y1
A0A2K5VMC9_C849	LC(1)ASELFK	KQVEILREKLCASELFKGKKA	all-Y1
A0A2K5VNA2_C1113	LKEADEMHTLLQLEC(1)EK	DEMHTLLQLECEKYKSVLAET	all-Y1
A0A2K5VNF3_C49	NTGIIC(1)TIGPASR	PITARNTGIICTIGPASRSVE	all-Y1
A0A2K5VNN3_C402	EADEMHTLLQLEC(1)EK	DEMHTLLQLECEKYKSVLAET	all-Y1
A0A2K5VPM0_C157	DLQAEALC(1)K	LPKDLQAEALCKLDRRVKATI	all-Y1
A0A2K5VPM4_C142	LLQFYAETC(1)PAPER	KRLLQFYAETCPAPERGGAVR	all-Y1
A0A2K5VPM4_C556	ETMC(1)SSK	LLFRNLKETMCSSKNPIMSQC	all-Y1
A0A2K5VPM4_C566	NPIMSQC(1)FDR	CSSKNPIMSQCFDRSELSDKK	all-Y1
A0A2K5VPM4_C606	C(1)IKPNDAK	LQSKEPAYVRCIKPNDAKQPG	all-Y1
A0A2K5VPM4_C660	SLC(1)PETWPTWAGR	EAFLQRYKSLCPETWPTWAGR	all-Y1
A0A2K5VPM4_C744	SAIC(1)IQSWWR	KFLRVKRSAICIQSWWRGTLG	all-Y1
A0A2K5VPS1_C161	YKPAVNQIEC(1)HPYLTQEK	KYKPAVNQIECHPYLTQEKLI	all-Y1
A0A2K5VPS1_C273	VC(1)ALLSC(1)ASHK	LLSYNRNWRVCALLSCASHKD	all-Y1
A0A2K5VPS1_C278	VC(1)ALLSC(1)ASHK	RNWRVCALLSCASHKDYPFHE	all-Y1
A0A2K5VPS1_C45	HIDC(1)AHVYQNENEVGVAIQEK	AIDVGYRHIDCAHVYQNENEV	all-Y1
A0A2K5VQ98_C597	C(1)EEGNR	KATVIVMVTRCEEGNRNKCAE	all-Y1
A0A2K5VQX0_C129	TPC(1)NAGTFSQPEK	TVKLWDPRTPCNAGTFSQPEK	all-Y1
A0A2K5VQX0_C270	LC(1)QFHR	IWDPFNKKRLCQFHRYPTSIA	all-Y1
A0A2K5VRT9_C245	GSWFVQALC(1)SILEEHGK	GRGSWFVQALCSILEEHGKDL	all-Y1
A0A2K5VRT9_C289	QIPC(1)VVSMLTK	PRFHEKKQIPCVVSMLTKELY	all-Y1
A0A2K5VRT9_C69	C(1)IIINNK	YNMNFEKMGKCIIINNKNFDK	all-Y1
A0A2K5VRX2_C124	AAGGIILTASHC(1)PGGPGGEFGVK	AGGIILTASHCPGGPGGEFGV	all-Y1
A0A2K5VRX2_C165	TIEEYAIC(1)PDLR	ISKTIEEYAICPDLRIDLSRL	all-Y1
A0A2K5VRX2_C60	QGC(1)TMVVGSDGR	SSIDLRDRQGCTMVVGSDGRY	all-Y1
A0A2K5VRZ2_C273	LDTDILLGVTC(1)GLK	LDTDILLGVTCGLKTILTLTG	all-Y1
A0A2K5VRZ2_C298	NNQESDC(1)VSK	GDVKNNQESDCVSKKKMVPDF	all-Y1
A0A2K5VSZ9_C309	LSQAC(1)MR	LTMEYRLSQACMRGHDFHEGV	all-Y1
A0A2K5VSZ9_C68	AFC(1)AGGDIR	IIKGAGGKAFCAGGDIRVISE	all-Y1
A0A2K5VT74_C464	GSDC(1)GIVNVNIPTSGAEIGGAFGGEK	FRWLGPKGSDCGIVNVNIPTS	all-Y1
A0A2K5VT95_C248	AITIASQTNC(1)PLYVTK	RAITIASQTNCPLYVTKVMSK	all-Y1
A0A2K5VT95_C471	FIPC(1)SPFSDYVYK	VTQGAGRFIPCSPFSDYVYKR	all-Y1
A0A2K5VTD2_C1892	C(1)LDDIEK	YKRQADDLLKCLDDIEKKLAS	all-Y1
A0A2K5VTD2_C2196	WQEVC(1)K	GSLNLRWQEVCKQLSERKKRL	all-Y1
A0A2K5VTY5_C24	NADMSEDMQQDAVDC(1)ATQAMEK	SEDMQQDAVDCATQAMEKYNI	all-Y1
A0A2K5VU40_C58	HLNEIDLFHC(1)IDPNDSK	KHLNEIDLFHCIDPNDSKHKR	all-Y1
A0A2K5VU40_C75	SILC(1)C(1)LR	KHKRTDRSILCCLRKGESGQS	all-Y1
A0A2K5VU40_C76	SILC(1)C(1)LR	HKRTDRSILCCLRKGESGQSW	all-Y1
A0A2K5VUP1_C87	VAC(1)AEEWQESR	NNYQGMLKVACAEEWQESRTE	all-Y1
A0A2K5VUQ0_C790	SSEC(1)MK	RWMRVRRSSECMKDDPITLFV	all-Y1
A0A2K5VVM1_C409	AQNTWGC(1)GNSLR	LVWKAQNTWGCGNSLRTALIN	all-Y1
A0A2K5VVR8_C195	C(1)DAVSVLEK	GIPVLVVCTKCDAVSVLEKEH	all-Y1
A0A2K5VVY0_C15	C(1)VESAK	FKEDHSLEHRCVESAKIRAKY	all-Y1
A0A2K5VWA9_C525	IIAISNYVC(1)R	KKIIAISNYVCRSGFLEVYPL	all-Y1
A0A2K5VWA9_C615	LTTINC(1)EEGDKLK	VVHGRLTTINCEEGDKLKLTC	all-Y1
A0A2K5VWA9_C625	LTC(1)FELAPK	CEEGDKLKLTCFELAPKSGNN	all-Y1
A0A2K5VWB1_C416	GPC(1)VSENELGVGGTSQWK	PCVSLNVKGPCVSENELGVGG	all-Y1
A0A2K5VWH3_C180	MVQVHELGC(1)EGISK	GRMVQVHELGCEGISKSYVFR	all-Y1
A0A2K5VWH3_C432	GPC(1)VSENEIGTGGTC(1)QWK	PCVSLNSKGPCVSENEIGTGG	all-Y1
A0A2K5VWH3_C444	GPC(1)VSENEIGTGGTC(1)QWK	SENEIGTGGTCQWKICGLSPT	all-Y1
A0A2K5VXB6_C2	C(1)NTPTYC(1)DLGK	_________MCNTPTYCDLGK	all-Y1
A0A2K5VXB6_C66	VC(1)NYGLTFTQK	SGNLETKYKVCNYGLTFTQKW	all-Y1
A0A2K5VXB6_C8	C(1)NTPTYC(1)DLGK	___MCNTPTYCDLGKAAKDVF	all-Y1
A0A2K5VXZ7_C46	VTVAGLAGKDPVQC(1)SR	AGLAGKDPVQCSRDVVICPDA	all-Y1
A0A2K5VXZ7_C53	DVVIC(1)PDASLEDAKK	PVQCSRDVVICPDASLEDAKK	all-Y1
A0A2K5VYA3_C121	TDQDEEHC(1)R	EPKTDQDEEHCRKVNEYLNNP	all-Y1
A0A2K5VYA3_C88	VPQC(1)PSGR	DDCEFKRVPQCPSGRVYVLKF	all-Y1
A0A2K5VYB4_C351	AGQATEGHC(1)PR	KKAGQATEGHCPRQQWALVEF	all-Y1
A0A2K5VYK6_C54	SLC(1)LGPALIHTAK	ESYLELVKSLCLGPALIHTAK	all-Y1
A0A2K5VZ38_C343	MGHLC(1)R	LLLAEKMGHLCRDDSVEGLRF	all-Y1
A0A2K5VZ73_C265	GC(1)ADMTYR	TVILEVWKRGCADMTYRWGTL	all-Y1
A0A2K5VZA3_C245	AEQFYC(1)GDTEGKK	MGKTKAEQFYCGDTEGKKVMS	all-Y1
A0A2K5VZA3_C357	DVVVDLVC(1)YR	FHKDVVVDLVCYRRNGHNEMD	all-Y1
A0A2K5VZA3_C416	IC(1)EEAFAR	EEEISKYDKICEEAFARSKDE	all-Y1
A0A2K5VZA3_C806	YPNAELAWC(1)QEEHK	QKYPNAELAWCQEEHKNQGYY	all-Y1
A0A2K5VZB6_C536	MGEEIC(1)AC(1)IR	VKDDRMGEEICACIRLKDGEE	all-Y1
A0A2K5VZB6_C538	MGEEIC(1)AC(1)IR	DDRMGEEICACIRLKDGEETT	all-Y1
A0A2K5VZB6_C60	C(1)LEATAQR	NHLLSKTVGRCLEATAQRVPE	all-Y1
A0A2K5VZM7_C283	LVEC(1)LETVLNK	DAAVKGRLVECLETVLNKAQE	all-Y1
A0A2K5VZM7_C397	AADLLYAMC(1)DR	QRAADLLYAMCDRSNAKQIVS	all-Y1
A0A2K5VZN0_C97	DTC(1)IVISGESGAGK	KAMKHRSRDTCIVISGESGAG	all-Y1
A0A2K5VZN1_C2	AC(1)WELYCLEHGIQPDGQMPSDK	_________ACWELYCLEHGI	all-Y1
A0A2K5VZN1_C277	AYHEQLTVAEITNAC(1)FEPANQMVK	QLTVAEITNACFEPANQMVKC	all-Y1
A0A2K5VZN1_C358	AVC(1)MLSNTTAVAEAWAR	GDLAKVQRAVCMLSNTTAVAE	all-Y1
A0A2K5VZN1_C7	ACWELYCLEHGIQPDGQMPSDK	____ACWELYCLEHGIQPDGQ	all-Y1
A0A2K5VZN2_C50	GVSINQFC(1)K	GQRGVSINQFCKEFNERTKDI	all-Y1
A0A2K5VZZ1_C199	ENKPSIIFIDEIDSLC(1)GSR	IIFIDEIDSLCGSRSENESEA	all-Y1
A0A2K5W003_C183	C(1)PDIATQLAGTK	LLLERSCAAKCPDIATQLAGT	all-Y1
A0A2K5W003_C298	IEPEPFENC(1)LLR	EKIEPEPFENCLLRPGSPAQV	all-Y1
A0A2K5W0Q6_C22	GLPWSC(1)SADEVMR	VVKVRGLPWSCSADEVMRFFS	all-Y1
A0A2K5W0T2_C233	TIQC(1)AK	LHHVLQRTIQCAKAQAGEGVK	all-Y1
A0A2K5W0T2_C72	LVYVC(1)DPVLGDK	KQQNPRLVYVCDPVLGDKWDG	all-Y1
A0A2K5W116_C467	SIIEC(1)VDDFR	CDLRFRSIIECVDDFRVVSLK	all-Y1
A0A2K5W207_C176	VAHSFNC(1)TPIEGMLSHQLK	AWNKVAHSFNCTPIEGMLSHQ	all-Y1
A0A2K5W207_C293	MGVVEC(1)AK	EKKARMGVVECAKHELLQPFN	all-Y1
A0A2K5W207_C49	SLVEASSSGVSVLSLC(1)EK	SSSGVSVLSLCEKGDAMIMEE	all-Y1
A0A2K5W238_C780	EGPLC(1)DELIR	FQWGTREGPLCDELIRNVKFK	all-Y1
A0A2K5W255_C130	HYAHTDC(1)PGHADYVK	TAARHYAHTDCPGHADYVKNM	all-Y1
A0A2K5W255_C150	NMITGTAPLDGC(1)ILVVAANDGPMPQTR	MITGTAPLDGCILVVAANDGP	all-Y1
A0A2K5W255_C225	GEATPVIVGSALC(1)ALEGR	ATPVIVGSALCALEGRDPELG	all-Y1
A0A2K5W255_C293	KGDEC(1)ELLGHSK	ERGILKKGDECELLGHSKNIR	all-Y1
A0A2K5W2V3_C140	AC(1)GVDYEVK	QPGPEDTGKACGVDYEVKAFC	all-Y1
A0A2K5W2V3_C150	AFC(1)AENLEEK	CGVDYEVKAFCAENLEEKIHK	all-Y1
A0A2K5W2V3_C251	C(1)PVAMEEADDTVAPSSTFC(1)K	ICLFNTAQYKCPVAMEEADDT	all-Y1
A0A2K5W2V3_C269	C(1)PVAMEEADDTVAPSSTFC(1)K	DDTVAPSSTFCKVYTLTPFLA	all-Y1
A0A2K5W2Y6_C184	KVEEAFNC(1)R	TRRKVEEAFNCRCKEENCAIL	all-Y1
A0A2K5W2Z9_C185	VMHC(1)LDK	INEEIERVMHCLDKSTEEPIV	all-Y1
A0A2K5W2Z9_C570	ALQSLAC(1)GK	ELVRALQSLACGKPTQRVLTK	all-Y1
A0A2K5W359_C187	PAVLQVEC(1)HPYLAQNELIAHCQAR	SVRPAVLQVECHPYLAQNELI	all-Y1
A0A2K5W359_C46	HIDC(1)AAIYGNEPEIGEALKEDVGPGK	ALSVGYRHIDCAAIYGNEPEI	all-Y1
A0A2K5W359_C5	AASC(1)VLLHTGQK	______MAASCVLLHTGQKMP	all-Y1
A0A2K5W3U2_C1659	EAEQTC(1)R	GLKTKEAEQTCRHLTAQVRSL	all-Y1
A0A2K5W3U2_C65	LDFVC(1)SFLQK	QPVPERLDFVCSFLQKNQKHP	all-Y1
A0A2K5W3U2_C663	VETAC(1)R	EELRARVETACREQHEAQAQV	all-Y1
A0A2K5W3V7_C170	GC(1)LLYGPPGTGK	QRVGIIPPKGCLLYGPPGTGK	all-Y1
A0A2K5W3V7_C193	AVASQLDC(1)NFLK	LARAVASQLDCNFLKVVSSSI	all-Y1
A0A2K5W3V7_C83	YVVGC(1)R	ATNGPRYVVGCRRQLDKSKLK	all-Y1
A0A2K5W3Z5_C68	VMYGFC(1)SVK	FENQKVMYGFCSVKDSQAALP	all-Y1
A0A2K5W412_C236	GEWIKPGAIVIDC(1)GINYVPDDK	WIKPGAIVIDCGINYVPDDKT	all-Y1
A0A2K5W412_C770	C(1)THWAEGGK	REHGAFDAVKCTHWAEGGKGA	all-Y1
A0A2K5W412_C848	QGFGNLPIC(1)MAK	TKQGFGNLPICMAKTHLSLSH	all-Y1
A0A2K5W448_C43	DSNNLC(1)LHFNPR	LNLGKDSNNLCLHFNPRFNAH	all-Y1
A0A2K5W448_C61	FNAHGDANTIVC(1)NSK	NAHGDANTIVCNSKDGGAWGT	all-Y1
A0A2K5W4I0_C324	TQSPC(1)FGDDDPAK	VKLVPKTQSPCFGDDDPAKKE	all-Y1
A0A2K5W4I0_C54	VEC(1)TYISIDQVPR	ADHEQESKVECTYISIDQVPR	all-Y1
A0A2K5W4I2_C112	DVQDEC(1)K	DMTARDVQDECKKKGLPWTLA	all-Y1
A0A2K5W4I2_C129	SFTASC(1)PVSAFVPK	WTLAKSFTASCPVSAFVPKEK	all-Y1
A0A2K5W4I2_C22	NIVC(1)VGR	RFWEWGKNIVCVGRNYADHVR	all-Y1
A0A2K5W4S4_C12	AVHQC(1)DR	FGAQGRAVHQCDRGWAPVFLD	all-Y1
A0A2K5W527_C176	SMLQDREDQSILC(1)TGESGAGKTENTK	LQDREDQSILCTGESGAGKTE	all-Y1
A0A2K5W527_C382	VC(1)HLMGINVTDFTR	MPDNTAAQKVCHLMGINVTDF	all-Y1
A0A2K5W527_C539	PNNPPGVLALLDEEC(1)WFPK	PGVLALLDEECWFPKATDKSF	all-Y1
A0A2K5W527_C554	LC(1)TEQGSHPK	ATDKSFVEKLCTEQGSHPKFQ	all-Y1
A0A2K5W527_C747	QAC(1)ILMIK	PKGFMDGKQACILMIKALELD	all-Y1
A0A2K5W527_C797	ITDVIMAFQAMC(1)R	TDVIMAFQAMCRGYLARKAFA	all-Y1
A0A2K5W527_C95	VEDMAELTC(1)LNEASVLHNLR	SKVEDMAELTCLNEASVLHNL	all-Y1
A0A2K5W5M8_C187	FASGGC(1)DNLIK	NYIKRFASGGCDNLIKLWKEE	all-Y1
A0A2K5W5M8_C234	DVAWAPSIGLPTSTIASC(1)SQDGR	IGLPTSTIASCSQDGRVFIWT	all-Y1
A0A2K5W5M8_C245	VFIWTC(1)DDASGNTWSPK	SQDGRVFIWTCDDASGNTWSP	all-Y1
A0A2K5W5M8_C299	ESVDGQWVC(1)ISDVNK	WKESVDGQWVCISDVNKGQGS	all-Y1
A0A2K5W607_C260	QSEDPSC(1)PNER	KFRRQSEDPSCPNERYLLYRE	all-Y1
A0A2K5W637_C587	LVTSPC(1)C(1)IVTSTYGWTANMER	VVSNRLVTSPCCIVTSTYGWT	all-Y1
A0A2K5W637_C588	LVTSPC(1)C(1)IVTSTYGWTANMER	VSNRLVTSPCCIVTSTYGWTA	all-Y1
A0A2K5W6Q3_C142	EAAEEAC(1)R	PAFREAAEEACRSIGTMVEKL	all-Y1
A0A2K5W6W4_C122	IGKPHTVPC(1)K	NKIGKPHTVPCKVTGRCGSVL	all-Y1
A0A2K5W6W4_C128	C(1)GSVLVR	HTVPCKVTGRCGSVLVRLIPA	all-Y1
A0A2K5W6W4_C162	LLMMAGIDDC(1)YTSAR	KLLMMAGIDDCYTSARGCTAT	all-Y1
A0A2K5W6W4_C169	GC(1)TATLGNFAK	IDDCYTSARGCTATLGNFAKA	all-Y1
A0A2K5W6Y1_C150	EFVFC(1)NK	RKKRLREFVFCNKTQSKLLDK	all-Y1
A0A2K5W725_C70	ELPVHC(1)AGDWLPR	FAESRELPVHCAGDWLPRGLG	all-Y1
A0A2K5W7M6_C14	QVGEGC(1)R	TDIARQVGEGCRTVPLAGHVG	all-Y1
A0A2K5W7M6_C271	QYPWGTVQVENEAHC(1)DFVK	GTVQVENEAHCDFVKLREMLI	all-Y1
A0A2K5W7Q8_C104	FVIHC(1)NSPVWGADKC(1)EELLEK	HGLPAKFVIHCNSPVWGADKC	all-Y1
A0A2K5W7Q8_C114	FVIHC(1)NSPVWGADKC(1)EELLEK	CNSPVWGADKCEELLEKTVKN	all-Y1
A0A2K5W7Y8_C125	ETMAYTVEC(1)QR	TRETMAYTVECQRGDVDILME	all-Y1
A0A2K5W829_C35	IVTC(1)GADR	WAPKSDRIVTCGADRNAYVWS	all-Y1
A0A2K5W843_C239	GSLLGC(1)SIDITSAADSEAITYQK	KALQKGSLLGCSIDITSAADS	all-Y1
A0A2K5W843_C340	LEIC(1)NLTPDTLTSDTYKK	FLRHYSRLEICNLTPDTLTSD	all-Y1
A0A2K5W843_C373	GSTAGGC(1)R	NWRRGSTAGGCRNYPNTFWMN	all-Y1
A0A2K5W843_C497	LPPGEYILVPSTFEPNKDGDFC(1)IR	TFEPNKDGDFCIRVFSEKKAD	all-Y1
A0A2K5W843_C81	RPTEIC(1)ADPQFIIGGATR	GIEWKRPTEICADPQFIIGGA	all-Y1
A0A2K5W853_C49	DC(1)LNVLNK	VQTKYVEAKDCLNVLNKSNEA	all-Y1
A0A2K5W898_C404	ANAPSC(1)DR	DDVEKANAPSCDRLEDLASLV	all-Y1
A0A2K5W8C5_C515	C(1)HAEHTPEEEIDHTGAK	VDQEEGGQQKCHAEHTPEEEI	all-Y1
A0A2K5W8Q5_C434	MVDQLFC(1)K	KLRKMVDQLFCKKFAEALGST	all-Y1
A0A2K5W9J8_C285	QVQSLTC(1)EVDALKGTNESLER	EYRRQVQSLTCEVDALKGTNE	all-Y1
A0A2K5W9R2_C152	YADLTEDQLPSC(1)ESLKDTIAR	ADLTEDQLPSCESLKDTIARA	all-Y1
A0A2K5WA76_C147	DC(1)LINAAK	IVNTDELGRDCLINAAKTSMS	all-Y1
A0A2K5WA76_C397	SLHDALC(1)VVK	EMERSLHDALCVVKRVLESKS	all-Y1
A0A2K5WA76_C76	VLC(1)ELADLQDK	EVEHPAAKVLCELADLQDKEV	all-Y1
A0A2K5WAF7_C398	EVAALC(1)R	KCLEKEVAALCRYTPRRNIPP	all-Y1
A0A2K5WAL8_C180	DGLGFC(1)ALIHR	HISWKDGLGFCALIHRHRPEL	all-Y1
A0A2K5WAT5_C112	IHC(1)LENVDK	KPTKGRMRIHCLENVDKALQF	all-Y1
A0A2K5WAT5_C1336	AELFTQSC(1)ADLDK	ANKAELFTQSCADLDKWLHGL	all-Y1
A0A2K5WAT5_C1847	SLLDAC(1)ESR	LEAWKSLLDACESRRVRLVDT	all-Y1
A0A2K5WAT5_C2209	EAVC(1)EVALDYK	EVPVSLKEAVCEVALDYKKKK	all-Y1
A0A2K5WAT5_C551	FATDGEGYKPC(1)DPQVIR	FATDGEGYKPCDPQVIRDRVA	all-Y1
A0A2K5WAT5_C911	DALLSALSIQNYHLEC(1)NETK	ALSIQNYHLECNETKSWIREK	all-Y1
A0A2K5WBA7_C369	GISSQPFPELHC(1)AALK	ISSQPFPELHCAALKVFTAIA	all-Y1
A0A2K5WC76_C108	VIEC(1)DVVK	LFERRGRVIECDVVKDYAFVH	all-Y1
A0A2K5WC76_C90	IFVGNVSAAC(1)TSQELR	KIFVGNVSAACTSQELRSLFE	all-Y1
A0A2K5WCH1_C405	MQSC(1)YEK	LAYHPLKMQSCYEKMESLRLD	all-Y1
A0A2K5WCH1_C466	GPTKEELC(1)K	LGKGPTKEELCKSIQRVLERV	all-Y1
A0A2K5WCK2_C92	EGAQEEQC(1)AVHGER	EAREGAQEEQCAVHGERLHLF	all-Y1
A0A2K5WCN0_C259	KGSC(1)NLSR	YRTGKDKKGSCNLSRVDSTTC	all-Y1
A0A2K5WCN0_C440	DDVC(1)FFLSQSGETADTLMGLR	RNTPVFRDDVCFFLSQSGETA	all-Y1
A0A2K5WCN0_C483	ETDC(1)GVHINAGPEIGVASTK	VGSSISRETDCGVHINAGPEI	all-Y1
A0A2K5WCN0_C643	QGRPVVIC(1)DKEDTETIK	VARQGRPVVICDKEDTETIKN	all-Y1
A0A2K5WCN0_C78	GYDSAGVGFDGGNDKDWEANAC(1)K	GNDKDWEANACKIQLIKKKGK	all-Y1
A0A2K5WD40_C170	LVTDC(1)VTAMNPDAVLR	RSHSNKLVTDCVTAMNPDAVL	all-Y1
A0A2K5WD40_C42	TC(1)ATDLQTK	EGDLGIVEKTCATDLQTKADR	all-Y1
A0A2K5WDD9_C156	LNVC(1)VSK	NFMFGQKLNVCVSKQPAIMPG	all-Y1
A0A2K5WDD9_C176	QPAIMPGQSYGLEDGSC(1)SYK	GQSYGLEDGSCSYKDFSESRN	all-Y1
A0A2K5WDD9_C341	EMVEC(1)FNK	NKAFWREMVECFNKISRDADC	all-Y1
A0A2K5WDD9_C420	PVIAAVHGGC(1)IGGGVDLITAC(1)DIR	KPVIAAVHGGCIGGGVDLITA	all-Y1
A0A2K5WDD9_C431	PVIAAVHGGC(1)IGGGVDLITAC(1)DIR	IGGGVDLITACDIRYCAQDAF	all-Y1
A0A2K5WDD9_C436	YC(1)AQDAFFQVK	DLITACDIRYCAQDAFFQVKE	all-Y1
A0A2K5WDN1_C26	SGGLGGNSGAGGGSNC(1)GTGSGR	GNSGAGGGSNCGTGSGRSGLL	all-Y1
A0A2K5WDW1_C141	PGGSEPPAVFTGDTLFVAGC(1)GK	FTGDTLFVAGCGKFYEGTADE	all-Y1
A0A2K5WDW1_C171	VYC(1)GHEYTINNLK	GRLPPDTRVYCGHEYTINNLK	all-Y1
A0A2K5WE16_C1936	MC(1)DHLIR	SAEKREDEKMCDHLIRAAKYR	all-Y1
A0A2K5WE16_C431	ATDAQLC(1)LESSPK	YNPRATDAQLCLESSPKDNPS	all-Y1
A0A2K5WED8_C283	EMQDLSEFC(1)SDKPK	QKEMQDLSEFCSDKPKSGAKY	all-Y1
A0A2K5WEF1_C270	C(1)TLPLTGK	KGNAHKIMEKCTLPLTGKQCV	all-Y1
A0A2K5WEF1_C318	STGC(1)DFAVSPK	TVDDIQKSTGCDFAVSPKLMP	all-Y1
A0A2K5WEF1_C49	NFNLPMC(1)K	KSARNFNLPMCKAADTTVVEV	all-Y1
A0A2K5WEV2_C115	C(1)VQIAK	MGLMEVLPERCVQIAKRELLF	all-Y1
A0A2K5WF61_C165	IVEAC(1)K	TLDTSKIVEACKAKTDAGGED	all-Y1
A0A2K5WF95_C138	QWC(1)NC(1)AFLESSAK	EQGQNLARQWCNCAFLESSAK	all-Y1
A0A2K5WF95_C140	QWC(1)NC(1)AFLESSAK	GQNLARQWCNCAFLESSAKSK	all-Y1
A0A2K5WFC2_C150	NQALFPAC(1)VLK	HMKNQALFPACVLKNAELKFN	all-Y1
A0A2K5WFC2_C41	EWHGC(1)R	QSREVKEWHGCRATKGLMKGK	all-Y1
A0A2K5WFC2_C490	FLIC(1)TDVAAR	FKKGDVRFLICTDVAARGIDI	all-Y1
A0A2K5WFC2_C557	GC(1)YNTR	YHVCSSRGKGCYNTRLKEDGG	all-Y1
A0A2K5WFD1_C222	C(1)IALAQLLVEQNFPAIAIHR	VVIFVKSVQRCIALAQLLVEQ	all-Y1
A0A2K5WFL1_C418	AIVIC(1)PTDEDLKDR	EGFQRKAIVICPTDEDLKDRT	all-Y1
A0A2K5WFL2_C185	TAQC(1)HK	PVDENIKTAQCHKSFDPVLDK	all-Y1
A0A2K5WG05_C193	SSILLDVKPWDDETDMAQLEAC(1)VR	DETDMAQLEACVRSIQLDGLV	all-Y1
A0A2K5WG57_C265	C(1)GAEDHVEAVK	TEKALTALLKCGAEDHVEAVK	all-Y1
A0A2K5WGI1_C414	TVEEIEAC(1)MAGC(1)DK	VPRTVEEIEACMAGCDKAFSP	all-Y1
A0A2K5WGI1_C418	TVEEIEAC(1)MAGC(1)DK	VEEIEACMAGCDKAFSPFSGP	all-Y1
A0A2K5WGL5_C178	DFNEEC(1)PR	TRKSRDFNEECPRLRIFSHPN	all-Y1
A0A2K5WGL5_C285	FSFQC(1)PGR	SMADVKFSFQCPGRMYAPAWV	all-Y1
A0A2K5WGL5_C367	IC(1)MNEDPAK	SPHVCKLMKICMNEDPAKRPK	all-Y1
A0A2K5WGL5_C42	LWLDNTENDLNQGDDHGFSPLHWAC(1)R	DHGFSPLHWACREGRSAVVEM	all-Y1
A0A2K5WGL5_C8	MDDIFTQC(1)R	___MDDIFTQCREGNAVAVRL	all-Y1
A0A2K5WH42_C193	TGSIC(1)WAAK	WIKAVKTGSICWAAKCALAYF	all-Y1
A0A2K5WH61_C187	LAHEDAEC(1)EK	AERLAHEDAECEKLMELYERL	all-Y1
A0A2K5WHD1_C207	C(1)LSAAEEK	QIRLMDQNLKCLSAAEEKYSQ	all-Y1
A0A2K5WHD1_C270	EEHLC(1)TQR	KLKCTKEEHLCTQRMLDQTLL	all-Y1
A0A2K5WHJ2_C29	FLSLDC(1)IPQR	LASLKFLSLDCIPQRKQEPIK	all-Y1
A0A2K5WID2_C60	GASTNIC(1)YNVLDR	EWMKGASTNICYNVLDRNVHE	all-Y1
A0A2K5WID6_C1163	AYMGSC(1)GR	PQSQKAYMGSCGRQEYNVTAN	all-Y1
A0A2K5WID6_C121	SGPDC(1)AGSLK	LAEDQRSGPDCAGSLKEETGL	all-Y1
A0A2K5WID6_C259	VEVILDC(1)SDR	RLPRVEVILDCSDRQKTEGCR	all-Y1
A0A2K5WID6_C97	TQC(1)TQFFLAPVK	LQIRPATKTQCTQFFLAPVKT	all-Y1
A0A2K5WIY5_C313	LESGSIC(1)K	VLGKLESGSICKGQQLVMMPN	all-Y1
A0A2K5WIY5_C439	QDQVC(1)IAR	RPRFVKQDQVCIARLRTAGTI	all-Y1
A0A2K5WJA6_C1486	DAC(1)DGHEIGR	ALMEVVCRDACDGHEIGRMLA	all-Y1
A0A2K5WJD0_C1089	C(1)AQDLGSTSK	KPLPGETLEKCAQDLGSTSKA	all-Y1
A0A2K5WJD0_C1914	ELIEC(1)AR	DSYTKRELIECARAVTEKVSL	all-Y1
A0A2K5WJV7_C242	VLVSPTNPPGATSSC(1)QK	PTNPPGATSSCQKAMFQCGLL	all-Y1
A0A2K5WK12_C162	DLKPSNLAVNEDC(1)ELK	KPSNLAVNEDCELKFVCSSSA	all-Y1
A0A2K5WK22_C400	ADC(1)ASGIFLAAEK	DSCEPEFKADCASGIFLAAEK	all-Y1
A0A2K5WK22_C539	FTC(1)TVNR	AIMKLSTRFTCTVNRIKKVVS	all-Y1
A0A2K5WK68_C25	NDQC(1)YEDIR	VFGQPVKNDQCYEDIRVSRVT	all-Y1
A0A2K5WK68_C345	KC(1)EPIVMTVPR	ARFYKLHERKCEPIVMTVPRK	all-Y1
A0A2K5WK68_C41	VTWDSTFC(1)AVNPK	VSRVTWDSTFCAVNPKFLAVI	all-Y1
A0A2K5WKE6_C209	DC(1)SHMVPAEK	AIQDDLESRDCSHMVPAEKTR	all-Y1
A0A2K5WKG1_C140	IYGFYDEC(1)K	INRIYGFYDECKRRFNIKLWK	all-Y1
A0A2K5WKG1_C171	IFC(1)C(1)HGGLSPDLQSMEQIR	IAAIVDEKIFCCHGGLSPDLQ	all-Y1
A0A2K5WKG1_C172	IFC(1)C(1)HGGLSPDLQSMEQIR	AAIVDEKIFCCHGGLSPDLQS	all-Y1
A0A2K5WKG1_C245	HDLDLIC(1)R	FLNRHDLDLICRAHQVVEDGY	all-Y1
A0A2K5WKG1_C62	IC(1)GDIHGQYYDLLR	LLELEAPLKICGDIHGQYYDL	all-Y1
A0A2K5WKI0_C29	SC(1)AGISGK	LLLKIWKTRSCAGISGKSQLL	all-Y1
A0A2K5WKJ7_C178	C(1)VDFQTLK	PYFIMPDKCKCVDFQTLKLQE	all-Y1
A0A2K5WKW8_C262	DC(1)EGLPR	CNQFGHEVKDCEGLPREKKGK	all-Y1
A0A2K5WL28_C27	DAEDVDLNHC(1)R	RDAEDVDLNHCRIGKIEGFEV	all-Y1
A0A2K5WL72_C157	YLPDTLLLEEC(1)GLLR	YLPDTLLLEECGLLRKGTVLL	all-Y1
A0A2K5WL72_C173	GTVLLADNVIC(1)PGAPDFLAHVR	GTVLLADNVICPGAPDFLAHV	all-Y1
A0A2K5WL72_C191	FEC(1)THYQSFLEYR	AHVRRSNRFECTHYQSFLEYR	all-Y1
A0A2K5WL87_C241	EAEPLC(1)QR	RGKYKEAEPLCQRALEIREKV	all-Y1
A0A2K5WLB0_C108	SC(1)VEEPEPEPEATEGDGDKK	SGYQSSQKKSCVEEPEPEPEA	all-Y1
A0A2K5WLB0_C12	C(1)GDLVFAK	SRSNRQKEYKCGDLVFAKMKG	all-Y1
A0A2K5WMQ0_C139	HLVGVC(1)YTEDEAK	FVAYRHLVGVCYTEDEAKALA	all-Y1
A0A2K5WMQ0_C219	HGGEDYIFSLLTGYC(1)EPPTGVSLR	DYIFSLLTGYCEPPTGVSLRE	all-Y1
A0A2K5WMQ0_C271	DVC(1)TFLR	ATMSQIAKDVCTFLRWASEPA	all-Y1
A0A2K5WNA6_C930	TVC(1)FQNLR	IVEYAELKTVCFQNLREVGNA	all-Y1
A0A2K5WNA6_C98	C(1)NEQPNR	SCSRAIPQVKCNEQPNRVEIY	all-Y1
A0A2K5WND2_C378	QYWC(1)TFK	LTLKGYKQYWCTFKDTSISCY	all-Y1
A0A2K5WND2_C387	DTSISC(1)YK	WCTFKDTSISCYKSKEESSGT	all-Y1
A0A2K5WND2_C407	GC(1)EVTPDVNISGQK	TPAHQMNLRGCEVTPDVNISG	all-Y1
A0A2K5WND2_C501	MQHLNPDPQLIPEQITTDINPEC(1)LVSPR	EQITTDINPECLVSPRYLKKY	all-Y1
A0A2K5WNN1_C17	GPAVGIDLGTTYSC(1)VGVFQHGK	VGIDLGTTYSCVGVFQHGKVE	all-Y1
A0A2K5WNT8_C18	IEVFC(1)ER	DVGDIKIEVFCERTPKTCENF	all-Y1
A0A2K5WP22_C19	C(1)ILQDGR	MLQHIDYRMRCILQDGRIFIG	all-Y1
A0A2K5WP22_C43	HMNLILC(1)DC(1)DEFRK	AFDKHMNLILCDCDEFRKIKP	all-Y1
A0A2K5WP22_C45	HMNLILC(1)DC(1)DEFRK	DKHMNLILCDCDEFRKIKPKN	all-Y1
A0A2K5WP36_C146	EGITTYFSGNC(1)TMEDAK	EGITTYFSGNCTMEDAKLAQD	all-Y1
A0A2K5WP59_C100	TDVNKIEEFLEEVLC(1)PPK	KIEEFLEEVLCPPKYLKLSPK	all-Y1
A0A2K5WP59_C234	DEFTNTC(1)PSDKEVEIAYSDVAK	AYSRDEFTNTCPSDKEVEIAY	all-Y1
A0A2K5WP59_C35	AGSDGESIGNC(1)PFSQR	AGSDGESIGNCPFSQRLFMIL	all-Y1
A0A2K5WPR8_C21	ATLQAALC(1)LENFSSQVVER	AVRATLQAALCLENFSSQVVE	all-Y1
A0A2K5WPZ6_C132	RLQC(1)PR	QLETSLKRLQCPRVDLFYLHG	all-Y1
A0A2K5WPZ6_C214	QVETELLPC(1)LR	TRQVETELLPCLRHFGLRFYA	all-Y1
A0A2K5WQ55_C74	VDC(1)DQHSDIAQR	ENQVVFARVDCDQHSDIAQRY	all-Y1
A0A2K5WQK5_C206	LFAQQC(1)K	EAEMKLFAQQCKEVDILISTA	all-Y1
A0A2K5WQK5_C834	EANSIIITPGYGLC(1)AAK	SIIITPGYGLCAAKAQYPIAD	all-Y1
A0A2K5WQK5_C971	KTC(1)DALQAK	AMLLGDAKKTCDALQAKVRES	all-Y1
A0A2K5WQU4_C36	YGLNMC(1)R	GLIRKYGLNMCRQCFRQYAKD	all-Y1
A0A2K5WQU7_C247	ETGANLAIC(1)QWGFDDEANHLLLQNNLPAVR	IKETGANLAICQWGFDDEANH	all-Y1
A0A2K5WQU7_C322	MLVIEQC(1)K	TKDKMLVIEQCKNSRAVTIFI	all-Y1
A0A2K5WQU7_C374	VVYGGGAAEISC(1)ALAVSQEADK	VYGGGAAEISCALAVSQEADK	all-Y1
A0A2K5WQU7_C438	EMNPALGIDC(1)LHK	KEMNPALGIDCLHKGTNDMKQ	all-Y1
A0A2K5WR12_C132	AWVWNTHADFADEC(1)PKPELLAIR	WNTHADFADECPKPELLAIRF	all-Y1
A0A2K5WR12_C99	IC(1)ANHYITPMMELKPNAGSDR	LMRRDKTLKICANHYITPMME	all-Y1
A0A2K5WRJ1_C476	NLFNVVDC(1)K	RVRNLFNVVDCKLHWQKNGDY	all-Y1
A0A2K5WRJ1_C661	FC(1)QLLWR	LLQKNNKDRFCQLLWRPRPPT	all-Y1
A0A2K5WRL2_C165	GGDVC(1)PK	KEITVRGGDVCPKPVFAFHHA	all-Y1
A0A2K5WRL2_C446	DGWPAMC(1)IHGDK	RMRRDGWPAMCIHGDKSQPER	all-Y1
A0A2K5WRL2_C585	TTSSANNPNLMYQDEC(1)DRR	NNPNLMYQDECDRRLRGVKDG	all-Y1
A0A2K5WRX3_C214	VVFC(1)PVK	TTMVKKKVVFCPVKEALEVDW	all-Y1
A0A2K5WS23_C90	ITAFVPNDGC(1)LNFIEENDEVLVAGFGR	KITAFVPNDGCLNFIEENDEV	all-Y1
A0A2K5WS38_C311	QC(1)GVVK	LDDLADFFKQCGVVKMNKRTG	all-Y1
A0A2K5WS38_C467	TEC(1)NQC(1)K	GNQNFAWRTECNQCKAPKPEG	all-Y1
A0A2K5WS38_C470	TEC(1)NQC(1)K	NFAWRTECNQCKAPKPEGFLP	all-Y1
A0A2K5WSD2_C99	ELGSEC(1)GIEFDEEK	GDPLRELGSECGIEFDEEKTA	all-Y1
A0A2K5WSP3_C31	RLDEC(1)EEAFQGTK	PTYKKRRLDECEEAFQGTKVF	all-Y1
A0A2K5WU32_C404	SNTGGQAFPQC(1)VFDHWQILPGDPFDNSSR	SNTGGQAFPQCVFDHWQILPG	all-Y1
A0A2K5WU84_C126	TC(1)C(1)SPR	NSPGAIELRTCCSPRLRLLQL	all-Y1
A0A2K5WU84_C127	TC(1)C(1)SPR	SPGAIELRTCCSPRLRLLQLD	all-Y1
A0A2K5WU84_C227	IVTVGSPAGDMPYPC(1)LGAYGTSK	GSPAGDMPYPCLGAYGTSKAA	all-Y1
A0A2K5WU84_C263	VSIIQPGC(1)FK	GVKVSIIQPGCFKTESVRNVG	all-Y1
A0A2K5WVA3_C100	EATDPRPC(1)EVENAVESWR	LRKEATDPRPCEVENAVESWR	all-Y1
A0A2K5WVA3_C146	IDGQQTIIAC(1)IESHQFQAK	KIDGQQTIIACIESHQFQAKN	all-Y1
A0A2K5WWI5_C483	SLDGIPFTVDAGGLIHC(1)IEDFHK	FTVDAGGLIHCIEDFHKKFAP	all-Y1
A0A2K5WWI5_C555	TC(1)NSAR	PLDGHILCKTCNSARIRVLTA	all-Y1
A0A2K5WWP8_C342	C(1)SRVWGTTCTK	EFYEHRKEERCSRVWGTTCTK	all-Y1
A0A2K5WWP8_C350	VWGTTC(1)TK	ERCSRVWGTTCTKHPHIKMVM	all-Y1
A0A2K5WWY0_C238	GLC(1)GSC(1)NKPIAGQVVTALGR	RGVPTQAKGLCGSCNKPIAGQ	all-Y1
A0A2K5WWY0_C241	GLC(1)GSC(1)NKPIAGQVVTALGR	PTQAKGLCGSCNKPIAGQVVT	all-Y1
A0A2K5WWY0_C264	AWHPEHFVC(1)GGC(1)STALGGSSFFEK	GRAWHPEHFVCGGCSTALGGS	all-Y1
A0A2K5WWY0_C267	AWHPEHFVC(1)GGC(1)STALGGSSFFEK	WHPEHFVCGGCSTALGGSSFF	all-Y1
A0A2K5WWY0_C297	C(1)GFC(1)NQPIR	ECYFERFSPRCGFCNQPIRHK	all-Y1
A0A2K5WWY0_C300	C(1)GFC(1)NQPIR	FERFSPRCGFCNQPIRHKMVT	all-Y1
A0A2K5WWY0_C440	FHPDHFTC(1)TFC(1)LR	GRRFHPDHFTCTFCLRPLTKG	all-Y1
A0A2K5WWY0_C443	FHPDHFTC(1)TFC(1)LR	FHPDHFTCTFCLRPLTKGSFQ	all-Y1
A0A2K5WWY0_C461	AGKPYC(1)QPC(1)FLK	SFQERAGKPYCQPCFLKLFG_	all-Y1
A0A2K5WWY0_C464	AGKPYC(1)QPC(1)FLK	ERAGKPYCQPCFLKLFG____	all-Y1
A0A2K5WX66_C224	ILDILGETC(1)K	EKILDILGETCKSEPVKEESS	all-Y1
A0A2K5WX66_C361	KFDFEAC(1)NEVPPAPK	DGGRKFDFEACNEVPPAPKES	all-Y1
A0A2K5WXC3_C103	NC(1)DLMWK	NAKSKSLFKNCDLMWKQSIWT	all-Y1
A0A2K5WXR7_C72	EAMLNFC(1)EK	VYNREAMLNFCEKETKKLMQR	all-Y1
A0A2K5WXS3_C127	NYLLQC(1)TR	GLFLRNYLLQCTRNILPDEGE	all-Y1
A0A2K5WXS3_C224	QIVLTGILEQVVNC(1)R	LTGILEQVVNCRDALAQEYLM	all-Y1
A0A2K5WXS3_C583	TQC(1)ALAASK	EENHEPLRTQCALAASKLLKK	all-Y1
A0A2K5WXT7_C132	EIVHC(1)C(1)EK	PLQTYKEIVHCCEKQVLTLAT	all-Y1
A0A2K5WXT7_C133	EIVHC(1)C(1)EK	LQTYKEIVHCCEKQVLTLATE	all-Y1
A0A2K5WY02_C678	C(1)LLHIVR	SSPAKRPRLKCLLHIVRKLSA	all-Y1
A0A2K5WY73_C12	LPAC(1)VVDC(1)GTGYTK	AGRLPACVVDCGTGYTKLGYA	all-Y1
A0A2K5WY73_C408	KDYEEIGPSIC(1)R	KDYEEIGPSICRHNPVFGVMS	all-Y1
A0A2K5WY73_C8	LPAC(1)VVDC(1)GTGYTK	___MAGRLPACVVDCGTGYTK	all-Y1
A0A2K5WYA1_C110	LAEAHQQEC(1)C(1)QK	VKLAEAHQQECCQKFEQLSES	all-Y1
A0A2K5WYA1_C111	LAEAHQQEC(1)C(1)QK	KLAEAHQQECCQKFEQLSESA	all-Y1
A0A2K5WYD1_C491	AHGDTQHC(1)R	LERAHGDTQHCRKALHRAVQC	all-Y1
A0A2K5WYJ6_C111	LTVVDTPGYGDAINC(1)R	DTPGYGDAINCRDCFKTIISY	all-Y1
A0A2K5WYS3_C24	GDLFAC(1)PK	ITYVKGDLFACPKTDSLAHCI	all-Y1
A0A2K5WYT5_C379	ELQAAC(1)R	SLNVKELQAACRARGMRALGV	all-Y1
A0A2K5WYZ8_C288	YC(1)FGVEDTLK	DEISQDTGKYCFGVEDTLKAL	all-Y1
A0A2K5WYZ8_C321	YVLHC(1)QGTEEEK	NLDIMRYVLHCQGTEEEKILY	all-Y1
A0A2K5WZJ4_C428	NSSQETC(1)TR	MASKNSSQETCTRARELAQQI	all-Y1
A0A2K5WZL2_C229	LGVSC(1)EVIDLR	SMAKEKLGVSCEVIDLRTIIP	all-Y1
A0A2K5WZT8_C12	EIVHIQAGQC(1)GNQIGTK	REIVHIQAGQCGNQIGTKFWE	all-Y1
A0A2K5X140_C251	LLQDSGAPDGTLNIIHGQHEAVNFIC(1)DHPDIK	HGQHEAVNFICDHPDIKAISF	all-Y1
A0A2K5X140_C370	VC(1)NLIDSGTK	LITPQAKERVCNLIDSGTKEG	all-Y1
A0A2K5X187_C849	DC(1)PLNAEAVSSK	ENEAQFQIRDCPLNAEAVSSK	all-Y1
A0A2K5X1S3_C374	GEVGLLVC(1)K	VPKGEVGLLVCKITQLTPFSG	all-Y1
A0A2K5X1Y5_C337	YPNVFGIGDC(1)TNLPTSK	RYPNVFGIGDCTNLPTSKTAA	all-Y1
A0A2K5X2E2_C74	LSESVLSPPC(1)FVR	RLSESVLSPPCFVRNLPWKIM	all-Y1
A0A2K5X2E2_C783	VDVIFC(1)DK	DLYHRVDVIFCDKTIPNDPGF	all-Y1
A0A2K5X2K3_C106	EVAQDC(1)TK	LQKWKEVAQDCTKAVELNPKY	all-Y1
A0A2K5X2K3_C247	IISEC(1)SK	EENYDKIISECSKEIDAEGKY	all-Y1
A0A2K5X2K3_C432	C(1)IDLEPDNATTYVHK	FGKADEMYDKCIDLEPDNATT	all-Y1
A0A2K5X2M4_C157	YGWSADESGQIFIC(1)SQEESIKPK	SADESGQIFICSQEESIKPKN	all-Y1
A0A2K5X2M4_C52	ALTNLPHTDFTLC(1)K	TNLPHTDFTLCKCMIDQAHQE	all-Y1
A0A2K5X2M4_C54	C(1)MIDQAHQEERPIR	LPHTDFTLCKCMIDQAHQEER	all-Y1
A0A2K5X2M5_C11	TEC(1)AEPPRDEHPADGALK	MAMAEGERTECAEPPRDEHPA	all-Y1
A0A2K5X2M5_C208	C(1)AYQILVQVK	YKDQKKLHRKCAYQILVQVKE	all-Y1
A0A2K5X2M5_C404	GVSC(1)QFGPDVTK	GRSVSKRGVSCQFGPDVTKAF	all-Y1
A0A2K5X2N8_C275	RSEVEEVDFAGWLC(1)K	VEEVDFAGWLCKTLRLNQPGT	all-Y1
A0A2K5X2S4_C71	ALPC(1)IVDVR	IEAVGGKALPCIVDVRDEQQI	all-Y1
A0A2K5X309_C505	VLFLLGADGGC(1)ITR	VLFLLGADGGCITRQDLPKDC	all-Y1
A0A2K5X375_C133	HSIHWPC(1)R	KIERHSIHWPCRLTIGSNLSI	all-Y1
A0A2K5X375_C223	C(1)FSVLGFCK	EQMKYKSEGKCFSVLGFCKSS	all-Y1
A0A2K5X375_C377	LFQC(1)LLHR	PNPRFQRLFQCLLHRALHPRE	all-Y1
A0A2K5X3J0_C108	C(1)LHMFLQDEIIDK	AGHPLAQNERCLHMFLQDEII	all-Y1
A0A2K5X3T4_C1100	C(1)NEPAVWSQLAK	LDRAYEFAERCNEPAVWSQLA	all-Y1
A0A2K5X3T4_C434	YESLELC(1)R	QLNKYESLELCRPVLQQGRKQ	all-Y1
A0A2K5X3T4_C457	EDKLEC(1)SEELGDLVK	EKWLKEDKLECSEELGDLVKS	all-Y1
A0A2K5X3T4_C734	YIQAAC(1)K	DVHFKYIQAACKTGQIKEVER	all-Y1
A0A2K5X3T4_C751	ESNC(1)YDPER	EVERICRESNCYDPERVKNFL	all-Y1
A0A2K5X3T4_C868	IHEGC(1)EEPATHNALAK	PWLEARIHEGCEEPATHNALA	all-Y1
A0A2K5X3T4_C916	RDPHLAC(1)VAYER	YCEKRDPHLACVAYERGQCDL	all-Y1
A0A2K5X420_C248	TPVC(1)HQC(1)HK	GGSNNGKTPVCHQCHKVIRGR	all-Y1
A0A2K5X420_C251	TPVC(1)HQC(1)HK	NNGKTPVCHQCHKVIRGRYLV	all-Y1
A0A2K5X420_C298	GAIFCPPC(0.994)YDVR	EEKGAIFCPPCYDVRYAPSCA	all-Y1
A0A2K5X420_C307	YAPSC(1)AK	PCYDVRYAPSCAKCKKKITGE	all-Y1
A0A2K5X420_C354	AFYMEEGVPYC(1)ER	AFYMEEGVPYCERDYEKMFGT	all-Y1
A0A2K5X420_C366	C(1)HGC(1)DFK	RDYEKMFGTKCHGCDFKIDAG	all-Y1
A0A2K5X420_C369	C(1)HGC(1)DFK	EKMFGTKCHGCDFKIDAGDRF	all-Y1
A0A2K5X4A6_C105	GC(1)GTVLLSGPR	DQLALDSPKGCGTVLLSGPRK	all-Y1
A0A2K5X4E5_C1580	LTAIDILTTC(1)AADIQR	RLTAIDILTTCAADIQRQRFL	all-Y1
A0A2K5X4E5_C502	AALETDENLLLC(1)APTGAGK	ALETDENLLLCAPTGAGKTNV	all-Y1
A0A2K5X4E5_C769	TEAEQC(1)K	TEVLRTEAEQCKNLELKDLLP	all-Y1
A0A2K5X4N6_C56	C(1)EVTEVSK	AVQVQNEEGKCEVTEVSKLDG	all-Y1
A0A2K5X4S6_C112	NPESNYC(1)FK	RVCKNPESNYCFKNDLSNPRG	all-Y1
A0A2K5X4S6_C241	ELGATEC(1)INPQDYK	AKAKELGATECINPQDYKKPI	all-Y1
A0A2K5X4X5_C486	WLLLC(1)NPGLADTIVEK	GITPRRWLLLCNPGLADTIVE	all-Y1
A0A2K5X4Z7_C112	SPEGNYC(1)VK	RVCKSPEGNYCVKNDLSNPRG	all-Y1
A0A2K5X516_C449	ENC(1)VHK	DIILRRLRENCVHKVSRVSKG	all-Y1
A0A2K5X532_C110	VIPLFLPQC(1)R	DKVIPLFLPQCRECNACRNPD	all-Y1
A0A2K5X532_C252	AMAVGATEC(1)ISPK	EKAMAVGATECISPKDSTKPI	all-Y1
A0A2K5X532_C59	ILATGIC(1)R	VRIKILATGICRTDDHVIKGT	all-Y1
A0A2K5X5H4_C78	GSSDFC(1)VK	QKNSKGSSDFCVKNIKQAEFG	all-Y1
A0A2K5X5I9_C259	C(1)PETLFQPSFIGMESAGIHETTYNSIMK	VITIGNERFRCPETLFQPSFI	all-Y1
A0A2K5X5X2_C133	QITQVYGFYDEC(1)LR	ITQVYGFYDECLRKYGNANVW	all-Y1
A0A2K5X6B7_C266	DTVC(1)SGVTGAVNVAK	TVLTGTKDTVCSGVTGAVNVA	all-Y1
A0A2K5X6B7_C398	DTVC(1)GGVTGAMNVAK	TVLTGTKDTVCGGVTGAMNVA	all-Y1
A0A2K5X6D6_C295	VLECLASGIVMPDGSGIYDPC(1)EK	MPDGSGIYDPCEKEATDAIGH	all-Y1
A0A2K5X6P2_C256	C(1)LIATGGTPR	NDGSQITYEKCLIATGGTPRS	all-Y1
A0A2K5X7I4_C22	GASC(1)QGC(1)PNQR	DSAQAGRGASCQGCPNQRLCA	all-Y1
A0A2K5X7I4_C25	GASC(1)QGC(1)PNQR	QAGRGASCQGCPNQRLCASGA	all-Y1
A0A2K5X7N2_C151	VELAEIC(1)AK	NLSKVELAEICAKSERYIGTE	all-Y1
A0A2K5X7N2_C279	C(1)LGISLEELR	EPYNPEEICRCLGISLEELRT	all-Y1
A0A2K5X7N2_C89	TKPLWHNYFLC(1)GLK	TKPLWHNYFLCGLKGIQEHFG	all-Y1
A0A2K5X7V4_C351	TQLAVC(1)QQR	NKAAKTQLAVCQQRIRRQLAR	all-Y1
A0A2K5X7X8_C344	EC(1)LQALEFLHANQVIHR	EAQIAAVCRECLQALEFLHAN	all-Y1
A0A2K5X7X8_C382	LTDFGFC(1)AQITPEQSK	GSVKLTDFGFCAQITPEQSKR	all-Y1
A0A2K5X820_C673	FNEC(1)GHVLYADIK	WKMLKDKFNECGHVLYADIKM	all-Y1
A0A2K5X8H7_C12	ASEQPLAAVTC(1)TAPVNIAVIK	ASEQPLAAVTCTAPVNIAVIK	all-Y1
A0A2K5X8P9_C158	LDC(1)AQLK	VEPKTAWRLDCAQLKEKNQWQ	all-Y1
A0A2K5X8P9_C49	DKPELQFPFLQDEDTVATLQEC(1)K	DEDTVATLQECKTLFILRGLP	all-Y1
A0A2K5X8U2_C125	GC(1)EVVVSGK	RFIMESGAKGCEVVVSGKLRG	all-Y1
A0A2K5X8U2_C88	GLC(1)AIAQAESLR	YAEKVATRGLCAIAQAESLRY	all-Y1
A0A2K5X9A1_C747	TGFYC(1)K	DYVIPKTGFYCKLCSLFYTNE	all-Y1
A0A2K5X9A1_C750	LC(1)SLFYTNEEVAK	IPKTGFYCKLCSLFYTNEEVA	all-Y1
A0A2K5X9F2_C253	VSPC(1)LPVLSR	PPPEFAKVSPCLPVLSRLLFS	all-Y1
A0A2K5X9F2_C422	YLVSLGC(1)IK	EQIRYLVSLGCIKPLCDLLTV	all-Y1
A0A7N9C727_C175	C(1)IADLK	AQQKKETTAKCIADLKLLAKK	all-Y1
A0A7N9C8U4_C395	EC(1)SVEK	IETGSPKTKECSVEKGTGDSL	all-Y1
A0A7N9C9C1_C18	EC(1)ELYVQK	ASEEARSLRECELYVQKHNIQ	all-Y1
A0A7N9C9X1_C101	NADC(1)SSGPGQR	LALPVLRNADCSSGPGQRVCV	all-Y1
A0A7N9C9X1_C110	VC(1)VIDEIGK	DCSSGPGQRVCVIDEIGKMEL	all-Y1
A0A7N9CA96_C188	FVALENISC(1)K	GKFVALENISCKIKSGCEGHL	all-Y1
A0A7N9CA96_C355	HPNMC(1)R	GDFQNKHPNMCRLSPDGHFGS	all-Y1
A0A7N9CA96_C399	DEC(1)LLPC(1)K	NQCMALVRDECLLPCKDAPEL	all-Y1
A0A7N9CA96_C403	DEC(1)LLPC(1)K	ALVRDECLLPCKDAPELGYAK	all-Y1
A0A7N9CAF2_C19	C(1)GFSELYSWQR	PDKELEIQQKCGFSELYSWQR	all-Y1
A0A7N9CAF2_C811	KPGLEEAVESAC(1)AMR	PGLEEAVESACAMRDSFLGSI	all-Y1
A0A7N9CAF2_C83	VHFVPGWDC(1)HGLPIEIK	SKVHFVPGWDCHGLPIEIKVL	all-Y1
A0A7N9CAH1_C103	DQDKDQC(1)ILITGESGAGK	RSLRDQDKDQCILITGESGAG	all-Y1
A0A7N9CAS1_C160	GLGDC(1)LVK	AEREFRGLGDCLVKIYKSDGI	all-Y1
A0A7N9CAS1_C257	KGTDIMYTGTLDC(1)WR	TDIMYTGTLDCWRKIARDEGG	all-Y1
A0A7N9CBA9_C101	TGSIC(1)WAAK	WIKAVKTGSICWAAKCALAYF	all-Y1
A0A7N9CBL4_C214	NVVAVGAGFC(1)DGLGFGDNTK	KNVVAVGAGFCDGLGFGDNTK	all-Y1
A0A7N9CBY0_C37	LQAQQDAVNIVC(1)HSK	QAQQDAVNIVCHSKTRSNPEN	all-Y1
A0A7N9CCC8_C118	INPVC(1)PADLVIDHSIQVDFNR	GGDPEKINPVCPADLVIDHSI	all-Y1
A0A7N9CCL2_C24	EGDFGC(1)TVMELR	MAESREGDFGCTVMELRKLME	all-Y1
A0A7N9CCL2_C710	C(1)GILTPGDDFLC(1)LEGK	INTARAIATKCGILTPGDDFL	all-Y1
A0A7N9CCL2_C721	C(1)GILTPGDDFLC(1)LEGK	GILTPGDDFLCLEGKEFNRLI	all-Y1
A0A7N9CCY0_C370	LGTQTFC(1)SR	ALVRLGTQTFCSRVIDEELNP	all-Y1
A0A7N9CCY0_C522	AVYSTNC(1)PVWEEAFR	QESKAVYSTNCPVWEEAFRFF	all-Y1
A0A7N9CDI4_C55	DKEPEVVFIGDSLVQLMHQC(1)EIWR	GDSLVQLMHQCEIWRELFSPL	all-Y1
A0A7N9CDP1_C124	AVIFEDC(1)AVPLANR	QPTRAVIFEDCAVPLANRIGD	all-Y1
A0A7N9CDP1_C90	GISC(1)VVVEK	TGGPGPKGISCVVVEKGTPGL	all-Y1
A0A7N9CDW6_C27	MC(1)PEIR	GPTCSVIARMCPEIRVTVVDV	all-Y1
A0A7N9CDW6_C276	ASVGFGGSC(1)FQK	LKASVGFGGSCFQKDVLNLVY	all-Y1
A0A7N9CDW6_C64	EVVESC(1)R	EPGLKEVVESCRGKNLFFSTN	all-Y1
A0A7N9CDX3_C172	DLC(1)QADK	FFIEEMIRDLCQADKTWNAVL	all-Y1
A0A7N9CDX3_C262	EQC(1)GC(1)R	IAALRKLKEQCGCRIPYKVVA	all-Y1
A0A7N9CDX3_C264	EQC(1)GC(1)R	ALRKLKEQCGCRIPYKVVARR	all-Y1
A0A7N9CDZ5_C25	C(1)VFELPAENDKPHDVEINK	PEDLMDSKLRCVFELPAENDK	all-Y1
A0A7N9CE88_C10	VC(1)LLGDTGVGK	_MMAIRELKVCLLGDTGVGKS	all-Y1
A0A7N9CE88_C50	TVPC(1)GNELHK	GASFMTKTVPCGNELHKFLIW	all-Y1
A0A7N9CEB9_C161	HGYFC(1)FHEAADQK	WQPFLRHGYFCFHEAADQKRF	all-Y1
A0A7N9CEB9_C393	MEPC(1)YTK	LPLHSVKMEPCYTKVNLLHER	all-Y1
A0A7N9CEB9_C500	ALASTC(1)KPELQK	PTVQKALASTCKPELQKYEQF	all-Y1
A0A7N9CEB9_C761	EAQSPC(1)PEAR	EVSEREAQSPCPEARGEELGE	all-Y1
A0A7N9CEB9_C875	VAHVHEC(1)QWVVEDAPNTDVLLSHK	EEIKVAHVHECQWVVEDAPNT	all-Y1
A0A7N9CEM4_C133	MSTPVEVLC(1)K	KKMSTPVEVLCKGFPAEFAMY	all-Y1
A0A7N9CEU7_C174	VVETDPSPYC(1)IVAPDTVIHC(1)EGEPIKR	KVVETDPSPYCIVAPDTVIHC	all-Y1
A0A7N9CEU7_C184	VVETDPSPYC(1)IVAPDTVIHC(1)EGEPIKR	CIVAPDTVIHCEGEPIKREDE	all-Y1
A0A7N9CEU7_C405	LADDVDLEQVANETHGHVGADLAALC(1)SEAALQAIR	GHVGADLAALCSEAALQAIRK	all-Y1
A0A7N9CEU7_C512	GVLFYGPPGC(1)GK	KGVLFYGPPGCGKTLLAKAIA	all-Y1
A0A7N9CEU7_C525	AIANEC(1)QANFISIK	TLLAKAIANECQANFISIKGP	all-Y1
A0A7N9CEU7_C69	EAVC(1)IVLSDDTC(1)SDEK	LKGKKRREAVCIVLSDDTCSD	all-Y1
A0A7N9CEU7_C77	EAVC(1)IVLSDDTC(1)SDEK	AVCIVLSDDTCSDEKIRMNRV	all-Y1
A0A7N9CEW2_C398	AAC(1)YTK	DAKLYSNRAACYTKLLEFQLA	all-Y1
A0A7N9CEW2_C412	DC(1)EEC(1)IQLEPTFIK	LLEFQLALKDCEECIQLEPTF	all-Y1
A0A7N9CEW2_C415	DC(1)EEC(1)IQLEPTFIK	FQLALKDCEECIQLEPTFIKG	all-Y1
A0A7N9CEW2_C466	C(1)MMAQYNR	CKEAADGYQRCMMAQYNRHDS	all-Y1
A0A7N9CF04_C62	IQDHQVVINC(1)AIPK	KIQDHQVVINCAIPKGLKYNQ	all-Y1
A0A7N9CFB5_C327	ASALVFFSC(1)R	NKASALVFFSCRTDMPYHYHS	all-Y1
A0A7N9CFG1_C509	DLKPSNILYVDESGNPEC(1)LR	LYVDESGNPECLRICDFGFAK	all-Y1
A0A7N9CFH9_C184	QVETELFPC(1)LR	TRQVETELFPCLRHFGLRFYA	all-Y1
A0A7N9CG38_C5	C(1)DVVVVGGGISGMAAAK	______MSNKCDVVVVGGGIS	all-Y1
A0A7N9CG38_C75	VC(1)WTESAK	MTMKELLDKVCWTESAKQLGT	all-Y1
A0A7N9CG83_C90	TSLDLYANVIHC(1)K	SLDLYANVIHCKSLPGVVTRH	all-Y1
A0A7N9CGB4_C1093	ILSAC(1)EK	AQQTRKILSACEKNPADAYQL	all-Y1
A0A7N9CGB4_C41	MC(1)TLIDKFDEHDGPVR	GVIQLWDYRMCTLIDKFDEHD	all-Y1
A0A7N9CGB4_C467	KLDALC(1)NIHENIR	VICNRKLDALCNIHENIRVKS	all-Y1
A0A7N9CGH2_C684	NEMNC(1)K	MQLTAKNEMNCKEDQFQLSLL	all-Y1
A0A7N9CGH2_C877	C(1)LTPEK	QHILKSTNMKCLTPEKVKFD_	all-Y1
A0A7N9CH82_C126	C(1)TSVIFPSWYWR	SLLPAVSTERCTSVIFPSWYW	all-Y1
A0A7N9CHL8_C112	DIFSC(1)NVGNLQPGSK	EDSSSRDIFSCNVGNLQPGSK	all-Y1
A0A7N9CHL8_C163	DSC(1)LNVK	YQFSGSSKDSCLNVKTPIVPV	all-Y1
A0A7N9CHL8_C199	VQSNC(1)PLSPTEYLGEDK	KHGIEKVQSNCPLSPTEYLGE	all-Y1
A0A7N9CHS5_C79	C(1)ILPLVTSGDEEEEK	MTTAHKEKYKCILPLVTSGDE	all-Y1
A0A7N9CHV3_C359	LPTDTLQELLDVHAAC(1)ER	LQELLDVHAACEREAIAVFME	all-Y1
A0A7N9CI73_C90	EAMC(1)PGVSGEDSSLLLATQVEGQATNLQR	ARAKRVREAMCPGVSGEDSSL	all-Y1
A0A7N9CIB5_C157	VGIGPGSVC(1)TTR	IKVGIGPGSVCTTRKKTGVGY	all-Y1
A0A7N9CIB5_C176	TGVGYPQLSAVMEC(1)ADAAHGLK	GYPQLSAVMECADAAHGLKGH	all-Y1
A0A7N9CIB6_C552	FMTILC(1)TR	SLETRFMTILCTRSYPHLRRV	all-Y1
A0A7N9CIB6_C667	ALLALC(1)GGED	GDFLKALLALCGGED______	all-Y1
A0A7N9CIB6_C96	LIVGLMRPPAYC(1)DAK	IVGLMRPPAYCDAKEIKDAIS	all-Y1
A0A7N9CIH2_C390	NLVC(1)TDLFTR	FRNGLCRNLVCTDLFTRGIDI	all-Y1
A0A7N9CIQ3_C23	GAVVGIDLGTTNSC(1)VAVMEGK	VGIDLGTTNSCVAVMEGKQAK	all-Y1
A0A7N9CIQ3_C255	C(1)ELSSSVQTDINLPYLTMDSSGPK	RVREAAEKAKCELSSSVQTDI	all-Y1
A0A7N9CIQ3_C304	TIAPC(1)QK	TDLIRRTIAPCQKAMQDAEVS	all-Y1
A0A7N9CIQ3_C546	MEEFKDQLPADEC(1)NK	EFKDQLPADECNKLKEEISKM	all-Y1
A0A7N9CIS5_C243	EAEPLC(1)K	RGKYKEAEPLCKRALEIREKV	all-Y1
A0A7N9CIS5_C272	QLNNLALLC(1)QNQGK	AKQLNNLALLCQNQGKYEEVE	all-Y1
A0A7N9CIS5_C313	NNLASC(1)YLK	VAKTKNNLASCYLKQGKFKQA	all-Y1
A0A7N9CKM7_C72	C(1)GVISPR	VVNLTGRLNKCGVISPRFDVQ	all-Y1
A0A7N9CKQ3_C159	LYEC(1)VDHTPK	ERLEAMKLYECVDHTPKLKLW	all-Y1
A0A7N9CKS0_C265	TDFQQGC(1)AK	GCGRTDFQQGCAKTLYHSVHE	all-Y1
A0A7N9CKS0_C314	SC(1)EEFVK	RTLNPRLTRSCEEFVKIMDNL	all-Y1
A0A7N9CLZ3_C186	IGPALSC(1)GNTVVVK	LIWKIGPALSCGNTVVVKPAE	all-Y1
A0A7N9CLZ3_C238	SPC(1)IVLADADLDNAVEFAHHGVFYHQGQC(1)C(1)IAASR	VTLELGGKSPCIVLADADLDN	all-Y1
A0A7N9CLZ3_C264	SPC(1)IVLADADLDNAVEFAHHGVFYHQGQC(1)C(1)IAASR	HHGVFYHQGQCCIAASRIFVE	all-Y1
A0A7N9CLZ3_C265	SPC(1)IVLADADLDNAVEFAHHGVFYHQGQC(1)C(1)IAASR	HGVFYHQGQCCIAASRIFVEE	all-Y1
A0A7N9CMG1_C119	TSSDPTC(1)VEK	LIIKTSSDPTCVEKEKVYIGK	all-Y1
A0A7N9CMG1_C528	DLLGLC(1)EQK	VTVIKDLLGLCEQKRGKDNKA	all-Y1
A0A7N9CMM2_C60	MLNHVLNIC(1)EK	TKMLNHVLNICEKDGTFDNIY	all-Y1
A0A7N9CMS2_C13	C(1)C(1)WDEPVR	ATLILEPAGRCCWDEPVRIAV	all-Y1
A0A7N9CMS2_C14	C(1)C(1)WDEPVR	TLILEPAGRCCWDEPVRIAVR	all-Y1
A0A7N9CMS2_C338	SEFYANEAC(1)K	WKSEFYANEACKRLQAHGRRK	all-Y1
A0A7N9CMV6_C86	QDPSQATETTGSSVSC(1)TEEK	ATETTGSSVSCTEEKKQSKSQ	all-Y1
A0A7N9CN62_C103	FC(1)LNPK	YIPQCGECKFCLNPKTNLCQK	all-Y1
A0A7N9CN62_C111	TNLC(1)QK	KFCLNPKTNLCQKIRVTQGKG	all-Y1
A0A7N9CN62_C170	VC(1)LLGC(1)GISTGYGAAVNTAK	IDPLAPLDKVCLLGCGISTGY	all-Y1
A0A7N9CN62_C174	VC(1)LLGC(1)GISTGYGAAVNTAK	APLDKVCLLGCGISTGYGAAV	all-Y1
A0A7N9CPA6_C62	C(1)DLTTK	NVNKLLVGNKCDLTTKKVVDY	all-Y1
A0A7N9CPT9_C545	TEGSDLC(1)DR	SRLKTEGSDLCDRETDSFMVE	all-Y1
A0A7N9CPY5_C159	YASIC(1)QQNGIVPIVEPEILPDGDHDLKR	ANVLARYASICQQNGIVPIVE	all-Y1
A0A7N9CPY5_C183	C(1)QYVTEK	LPDGDHDLKRCQYVTEKVLAA	all-Y1
A0A7N9CPY5_C320	ALANSLAC(1)QGK	VKRALANSLACQGKYTPSGHA	all-Y1
A0A7N9CQ19_C210	SYLSGMPEC(1)K	MKSYLSGMPECKFGMNDKIVI	all-Y1
A0A7N9CQ60_C590	GFIC(1)TVDTIK	LLQVTPKGFICTVDTIKDSDE	all-Y1
A0A7N9CQC0_C12	LNISFPATGC(1)QK	KLNISFPATGCQKLIEVDDER	all-Y1
A0A7N9CQG7_C261	VLALTETC(1)LVER	VKRVLALTETCLVERDPATYN	all-Y1
A0A7N9CQH4_C167	KEDLAGGSLQDYVC(1)STENR	LAGGSLQDYVCSTENRALREL	all-Y1
A0A7N9CQH4_C186	VC(1)AFDNR	ELVAECGGRVCAFDNRATGRE	all-Y1
A0A7N9CQH4_C66	AC(1)TTASR	RLGATSVTRACTTASRRWNKY	all-Y1
A0A7N9CQK3_C24	TATAVAHC(1)K	RKKTATAVAHCKRGNGLIKVN	all-Y1
A0A7N9CQN9_C251	GSDTC(1)ELIFEDC(1)K	DKLGMRGSDTCELIFEDCKVP	all-Y1
A0A7N9CQN9_C258	GSDTC(1)ELIFEDC(1)K	SDTCELIFEDCKVPAANILGH	all-Y1
A0A7N9CQN9_C70	AQEIDC(1)SNEFK	HLAPKAQEIDCSNEFKNLREF	all-Y1
A0A7N9CR47_C30	MATC(1)SSDQSVK	FDFHGRRMATCSSDQSVKVWD	all-Y1
A0A7N9CRK8_C120	DMPLLSC(1)LESLR	SGLRDMPLLSCLESLRVSLNN	all-Y1
A0A7N9CRS2_C192	DKHPPELQVAFADC(1)AADIK	PPELQVAFADCAADIKSTYES	all-Y1
A0A7N9CRS7_C224	NMMAAC(1)DPR	MFDAKNMMAACDPRHGRYLTV	all-Y1
A0A7N9CRS7_C275	TAVC(1)DIPPR	WIPNNVKTAVCDIPPRGLKMA	all-Y1
A0A7N9CRT9_C80	VC(1)LELTK	LVAENLSVRVCLELTKYSQEM	all-Y1
A0A7N9CS87_C156	EAC(1)SNENVHK	MAVPEDLREACSNENVHKEFK	all-Y1
A0A7N9CSJ9_C150	NESSNASEEEAC(1)EK	ESSNASEEEACEKKGPATQQA	all-Y1
A0A7N9CT01_C143	LIC(1)GGK	CVLIRLPKLICGGKTLPRTLL	all-Y1
A0A7N9CT63_C270	GIYAVGDVC(1)GK	VKGIYAVGDVCGKALLTPVAI	all-Y1
A0A7N9CT71_C42	FIHSC(1)AK	LIIEHKFIHSCAKRGRVEDVV	all-Y1
A0A7N9CTE7_C90	LSVQSSPEC(1)IVGK	VRLSVQSSPECIVGKFRMYVA	all-Y1
A0A7N9CUD8_C161	FHEIC(1)SNLVK	TEQQQRFHEICSNLVKTRRRA	all-Y1
A0A7N9CUF3_C26	SQIAIC(1)PNNHEVHIYEK	WNKDRSQIAICPNNHEVHIYE	all-Y1
A0A7N9CUF3_C339	C(1)SQFC(1)TTGMDGGMSIWDVK	ISVLSGGKAKCSQFCTTGMDG	all-Y1
A0A7N9CUF3_C343	C(1)SQFC(1)TTGMDGGMSIWDVK	SGGKAKCSQFCTTGMDGGMSI	all-Y1
A0A7N9CUF3_C70	IVTC(1)GTDR	WAPESNRIVTCGTDRNAYVWT	all-Y1
A0A7N9CUL2_C301	KGDEVQC(1)EIEELGVIINK	VFLKKGDEVQCEIEELGVIIN	all-Y1
A0A7N9CUM5_C244	LGC(1)FNLTVK	ADSLSGDRLGCFNLTVKGHAK	all-Y1
A0A7N9CUN3_C506	IAQLC(1)NK	VGTKLKIAQLCNKHDTIGQDL	all-Y1
A0A7N9CUR6_C340	YFDTVPVAAAMC(1)VLK	FDTVPVAAAMCVLKTGFLFVA	all-Y1
A0A7N9CUR6_C547	C(1)AVNQR	KTPGKKTIVKCAVNQRQVVIA	all-Y1
A0A7N9CUR6_C933	FGNIC(1)VVR	VAGADKFGNICVVRLPPNTND	all-Y1
A0A7N9CUX4_C70	NTVLC(1)NVVEQFLQAELAR	RPQLHKNTVLCNVVEQFLQAE	all-Y1
A0A7N9CWD1_C166	FVVDFMLHHC(1)IAR	RFVVDFMLHHCIARWIAQRGG	all-Y1
A0A7N9CWH3_C1326	VAVTEGC(1)QPSR	SPFKVAVTEGCQPSRVQAQGP	all-Y1
A0A7N9CWH3_C1876	DGTC(1)TVTYLPTLPGDYSILVK	ISCIDNKDGTCTVTYLPTLPG	all-Y1
A0A7N9CWH3_C2115	APSVATVGSIC(1)DLNLK	APSVATVGSICDLNLKIPEIN	all-Y1
A0A7N9CWH3_C2154	NSHC(1)VR	EIVPMGKNSHCVRFVPQEMGM	all-Y1
A0A7N9CWH3_C2243	MDC(1)QETPEGYK	IEGPSKVKMDCQETPEGYKVM	all-Y1
A0A7N9CWH3_C2349	SSFLVDC(1)SK	VGQKSSFLVDCSKAGSNMLLI	all-Y1
A0A7N9CWH3_C416	C(1)VYKPMQPGPHVVK	VEDKGNQVYRCVYKPMQPGPH	all-Y1
A0A7N9CWM5_C297	YVAAAFPSAC(1)GK	RYVAAAFPSACGKTNLAMMRP	all-Y1
A0A7N9CWM5_C316	VEC(1)VGDDIAWMR	RPALPGWKVECVGDDIAWMRF	all-Y1
A0A7N9CWU3_C395	ALADLVHSHIQSNELC(1)SK	VHSHIQSNELCSKQLTLSCPL	all-Y1
A0A7N9CX24_C129	LPQGLPTEENMSNTC(1)LK	LPTEENMSNTCLKSTGELVVQ	all-Y1
A0A7N9CX50_C124	TLSVLAC(1)R	LHERTLSVLACRYVSEVVIGA	all-Y1
A0A7N9CX50_C152	VDLVC(1)HGK	LLSHFKVDLVCHGKTEIIPDR	all-Y1
A0A7N9CXD5_C139	YDAVQHC(1)R	ENERYDAVQHCRYVDEVVRNA	all-Y1
A0A7N9CXF7_C1060	KGQEVC(1)VK	VDVAKKGQEVCVKIEPIPGES	all-Y1
A0A7N9CXF7_C537	APIIC(1)VLGHVDTGK	NTEKLRAPIICVLGHVDTGKT	all-Y1
A0A7N9CXF7_C755	LAHC(1)EELR	QTMLSKRLAHCEELRAQVMEV	all-Y1
A0A7N9CXF7_C994	HIAVFPC(1)K	EEFKHIAVFPCKMKILPQYIF	all-Y1
A0A7N9CXF9_C195	TC(1)EWTGLK	ATFKMQYDRTCEWTGLKFSND	all-Y1
A0A7N9CXN6_C25	IEEAC(1)EIYAR	PRGSSKIEEACEIYARAANMF	all-Y1
A0A7N9CXN6_C67	HDAATC(1)FVDAGNAFK	QLQSKHDAATCFVDAGNAFKK	all-Y1
A0A7N9CXN6_C86	KADPQEAINC(1)LMR	KKADPQEAINCLMRAIEIYTD	all-Y1
A0A7N9CY35_C160	TIEEYAIC(1)PDLK	ISKTIEEYAICPDLKVDLGVL	all-Y1
A0A7N9CYL1_C170	VIVC(1)NTK	FNENNRRVIVCNTKLDNNWGR	all-Y1
A0A7N9CYW5_C7	LLSC(1)VLGPR	____MAKLLSCVLGPRLYKIY	all-Y1
A0A7N9CYZ6_C206	LLDFC(1)K	YFNQSKLLDFCKSKDIVLVAY	all-Y1
A0A7N9CZR7_C208	C(1)ALGWDHQEK	FGVQTDRQDKCALGWDHQEKL	all-Y1
A0A7N9CZU6_C239	AQC(1)EDDLAEK	SPRARYGKAQCEDDLAEKRRS	all-Y1
A0A7N9CZZ3_C53	C(1)MPTFQFFK	HDVASECEVKCMPTFQFFKKG	all-Y1
A0A7N9D089_C269	EGC(1)TVSPETISLNVK	LRMRKNVKEGCTVSPETISLN	all-Y1
A0A7N9D089_C680	TQEQC(1)VHNETK	LYWKNRTQEQCVHNETKNELE	all-Y1
A0A7N9D0D4_C266	QYLFSLYEC(1)R	VRQYLFSLYECRYSVFFQSLA	all-Y1
A0A7N9D0L2_C15	VSDGDWIC(1)PDKK	NFRVSDGDWICPDKKCGNVNF	all-Y1
A0A7N9D0N9_C77	SC(1)AEWVSLSK	VDDFEKKVKSCAEWVSLSKAR	all-Y1
A0A7N9D1V1_C188	YKPVC(1)NQVEC(1)HPYLNQR	NKPGLKYKPVCNQVECHPYLN	all-Y1
A0A7N9D1V1_C193	YKPVC(1)NQVEC(1)HPYLNQR	KYKPVCNQVECHPYLNQRKLL	all-Y1
A0A7N9D1V1_C206	LLDFC(1)K	YLNQRKLLDFCKSKDIVLVAF	all-Y1
A0A7N9D258_C14	ELVLDNC(1)K	NMVRELVLDNCKSNDGKIEGL	all-Y1
A0A7N9D2K3_C49	ALEEKPDDAQYYC(1)QR	EEKPDDAQYYCQRAYCHILLG	all-Y1
A0A7N9D2K3_C88	GIC(1)EYHEK	NSTALLRKGICEYHEKNYAAA	all-Y1
A0A7N9D2T1_C46	TDDC(1)HPWVLPVVK	LGVGAYRTDDCHPWVLPVVKK	all-Y1
A0A7N9D2Y4_C198	LPC(1)IAAK	DSMDLIAKLPCIAAKIYRNLY	all-Y1
A0A7N9D2Y4_C88	GFSIPEC(1)QK	IRFRGFSIPECQKLLPKAKGG	all-Y1
A0A7N9D3E7_C37	HC(1)EALK	HLTPVAIKKHCEALKDFCTEW	all-Y1
A0A7N9D3L6_C391	IADLGNAC(1)WVHK	KVKIADLGNACWVHKHFTEDI	all-Y1
A0A7N9D3Y7_C182	ALLGYADNQC(1)K	RALLGYADNQCKLELQGIKGA	all-Y1
A0A7N9D3Y7_C206	IAFSC(1)PQK	AAAFGRIAFSCPQKELPDLED	all-Y1
A0A7N9D3Z3_C509	INFYC(1)PGSALGR	DYTYLRINFYCPGSALGRNEG	all-Y1
A0A7N9D3Z3_C88	SWNDC(1)LNK	PGEFMKSWNDCLNKEGFDKID	all-Y1
A0A7N9D3Z8_C155	FDTGNLC(1)MVTGGANLGR	DFIKFDTGNLCMVTGGANLGR	all-Y1
A0A7N9D3Z8_C17	EC(1)LPLIIFLR	PSTGPHKLRECLPLIIFLRNR	all-Y1
A0A7N9D441_C913	EC(1)LNNK	KAELANIERECLNNKQQLMRA	all-Y1
A0A7N9D558_C688	SLSEANSHC(1)LEGFAPVDGC(1)GC(1)PDHTFLDEK	CRSLSEANSHCLEGFAPVDGC	all-Y1
A0A7N9D558_C698	SLSEANSHC(1)LEGFAPVDGC(1)GC(1)PDHTFLDEK	CLEGFAPVDGCGCPDHTFLDE	all-Y1
A0A7N9D558_C700	SLSEANSHC(1)LEGFAPVDGC(1)GC(1)PDHTFLDEK	EGFAPVDGCGCPDHTFLDEKG	all-Y1
A0A7N9D560_C229	DIIAC(1)GFDINK	AVENAKDIIACGFDINKTFIF	all-Y1
A0A7N9D560_C309	TDIQC(1)LIPC(1)AIDQDPYFR	QIFQDRTDIQCLIPCAIDQDP	all-Y1
A0A7N9D560_C313	TDIQC(1)LIPC(1)AIDQDPYFR	DRTDIQCLIPCAIDQDPYFRM	all-Y1
A0A7N9D5M4_C69	GQVTSSC(1)SSQR	YDTRGQVTSSCSSQRLAKLTA	all-Y1
A0A7N9D5V2_C163	LC(1)DSYEIRPGK	KEAAQEAVKLCDSYEIRPGKH	all-Y1
A0A7N9D648_C334	EHC(1)PAGQPVK	PLVKNWYREHCPAGQPVKVRV	all-Y1
A0A7N9D655_C98	VIPIQC(1)NIR	TNQARVIPIQCNIRNEEEVNN	all-Y1
A0A7N9D6L7_C1139	EAVQC(1)VQELASPSLLFIFVR	HLNDMKEAVQCVQELASPSLL	all-Y1
A0A7N9D6L7_C1390	YLC(1)DEQK	ARAKLLQKYLCDEQKELQALY	all-Y1
A0A7N9D6L7_C793	MLTEAIMHDC(1)VVK	KMLTEAIMHDCVVKLLKNHDE	all-Y1
A0A7N9D6N5_C45	AQDIQC(1)GLQSR	PPGTRAQDIQCGLQSRHVALS	all-Y1
A0A7N9D6Q7_C32	ILYSQC(1)GDVMR	TGDGKILYSQCGDVMRALGQN	all-Y1
A0A7N9D6U6_C22	VDVFREDLC(1)TK	AKVDVFREDLCTKTENLLGSY	all-Y1
A0A7N9D7G1_C261	SIEIPRPVDGVEVPGC(1)GK	RPVDGVEVPGCGKIFVEFTSV	all-Y1
A0A7N9D7G1_C274	IFVEFTSVFDC(1)QK	IFVEFTSVFDCQKAMQGLTGR	all-Y1
A0A7N9D7I4_C222	DLMAC(1)AQTGSGK	IIKGKRDLMACAQTGSGKTAA	all-Y1
A0A7N9D7I4_C266	VRPC(1)VVYGGADIGQQIR	KFSYRSRVRPCVVYGGADIGQ	all-Y1
A0A7N9D7I4_C309	IGLDFC(1)K	MERGKIGLDFCKYLVLDEADR	all-Y1
A0A7N9D7I7_C155	MALLASNSC(1)FIR	GKMALLASNSCFIRCNEAGDI	all-Y1
A0A7N9D7K8_C1879	VLGPAAC(1)R	YILRVLGPAACRNPDIFTEVA	all-Y1
A0A7N9D7M9_C188	DAVAHC(1)HEAER	NKRLKDAVAHCHEAERNIALR	all-Y1
A0A7N9D7M9_C3064	VIPDFVC(1)QGGDITK	IFHRVIPDFVCQGGDITKHDG	all-Y1
A0A7N9D7P0_C425	EVEAVIPDHC(1)IFASNTSALPISEIAAVSK	KEVEAVIPDHCIFASNTSALP	all-Y1
A0A7N9D7P0_C702	QFTPC(1)QLLADHANSPNKK	EAAYGKQFTPCQLLADHANSP	all-Y1
A0A7N9D837_C435	MFVEEVSTGQEC(1)GVVLDK	FVEEVSTGQECGVVLDKTCFY	all-Y1
A0A7N9D837_C857	NIGC(1)LQEALQLATSFAQLR	SAQATGKNIGCLQEALQLATS	all-Y1
A0A7N9D843_C288	AMEEGLTPQEIC(1)DK	MEEGLTPQEICDKYHIIHADI	all-Y1
A0A7N9D8G5_C452	ASALAC(1)LK	DFIIKASALACLKVPEANSSW	all-Y1
A0A7N9D8G5_C550	NFSAIINPPQAC(1)ILAIGASEDK	FSAIINPPQACILAIGASEDK	all-Y1
A0A7N9D8M4_C79	RC(1)EQEHAAVQDK	ISGAKEDVKRCEQEHAAVQDK	all-Y1
A0A7N9D910_C1308	KPVVGQC(1)TIER	QFGRKPVVGQCTIERLDRFRC	all-Y1
A0A7N9D910_C1318	C(1)DPYAGK	CTIERLDRFRCDPYAGKEDIV	all-Y1
A0A7N9D910_C1341	ASLLSAPPC(1)R	LKASLLSAPPCRDIVIEMEDT	all-Y1
A0A7N9D910_C1526	MYELSC(1)YLPQEK	PVFGRMYELSCYLPQEKDLKI	all-Y1
A0A7N9D9U8_C139	KITIADC(1)GQLE	KTSKKITIADCGQLE______	all-Y1
A0A7N9D9U8_C30	GSC(1)FHR	GEKAFGYKGSCFHRIIPGFMC	all-Y1
A0A7N9D9U8_C40	IIPGFMC(1)QGGDFTR	CFHRIIPGFMCQGGDFTRHNG	all-Y1
A0A7N9D9U8_C93	HTGPGILSMANAGPNTNGSQFFIC(1)TAK	PNTNGSQFFICTAKTEWLDGK	all-Y1
A0A7N9DA41_C59	HYC(1)TVANPVSR	RMVTVPPRHYCTVANPVSRDA	all-Y1
A0A7N9DAG5_C170	VTLLDGTEYSC(1)DLEK	VTLLDGTEYSCDLEKRAKGQV	all-Y1
A0A7N9DAG5_C663	APESEGPC(1)TGAR	KTRAPESEGPCTGARDAVKPP	all-Y1
A0A7N9DBB1_C156	IC(1)EDSAEILDSDVLDRPLNIMIPK	EGAFGALQKICEDSAEILDSD	all-Y1
A0A7N9DBC4_C83	NKDEGDVC(1)NHEK	KGKNKDEGDVCNHEKKTADLV	all-Y1
A0A7N9DBK5_C207	EC(1)ADLWPR	SAITGPVAKECADLWPRIASN	all-Y1
A0A7N9DBN8_C152	ALWC(1)SEDK	HTSGIKKALWCSEDKQILSAD	all-Y1
A0A7N9DBN8_C270	GHFGPIHC(1)VR	SYKGHFGPIHCVRFSPDGELY	all-Y1
A0A7N9DBN8_C305	C(1)VLPEEDSGELAKPK	VVGKTYGLWKCVLPEEDSGEL	all-Y1
A0A7N9DC79_C385	LQFHDVAGDIFHQQC(1)K	DVAGDIFHQQCKRNELVIRVQ	all-Y1
A0A7N9DCJ7_C48	EVC(1)GFAPYER	KFVRDMIREVCGFAPYERRAM	all-Y1
A0A7N9DD23_C293	SNAAAYLQHLC(1)YR	SNAAAYLQHLCYRNDKVKTDV	all-Y1
A0A7N9DD23_C328	KEVHLGAC(1)GALK	HPKKEVHLGACGALKNISFGR	all-Y1
A0A7N9DD23_C591	TPAILEASAGAIQNLC(1)AGR	EASAGAIQNLCAGRWTYGRYI	all-Y1
A0A7N9DDF2_C122	LTVPDDIAANC(1)IYLNIPNK	LTVPDDIAANCIYLNIPNKGH	all-Y1
A0A7N9DDF2_C78	SFC(1)SMAGPNLIAIGSSESAQK	VADGLHLKSFCSMAGPNLIAI	all-Y1
A0A7N9DDG0_C38	ISPDAWQVC(1)AEALAQR	LKISPDAWQVCAEALAQRTYS	all-Y1
A0A7N9DDL9_C350	C(1)EAVGK	DLDLVEIEQKCEAVGKFTKAM	all-Y1
A0A7N9DDL9_C378	C(1)TGPLPK	LTVGQEHWKRCTGPLPKEYQK	all-Y1
A0A7N9DDL9_C443	KDLHFLMEC(1)NHEYK	PKKDLHFLMECNHEYKGFLGC	all-Y1
A0A7N9DDT7_C114	MRPGVAC(1)SVSQAQK	RRVRMRPGVACSVSQAQKD__	all-Y1
A0A7N9DF06_C438	LVPDC(1)DVR	HKTVRRLVPDCDVRFLRSEDG	all-Y1
A0A7N9DF06_C517	MLPTYVC(1)ATPDGTEK	APVKMLPTYVCATPDGTEKGD	all-Y1
A0A7N9DF06_C588	ASGC(1)EGEDVVTLLK	KWTKGFKASGCEGEDVVTLLK	all-Y1
A0A7N9DF06_C773	AILQHLGLESTC(1)DDSIIVK	ILQHLGLESTCDDSIIVKEVC	all-Y1
A0A7N9DF06_C869	GAALITAVAC(1)R	KGAALITAVACRIREAGQR__	all-Y1
A0A7N9DHF7_C155	VMC(1)IEHEIK	KVRNVKDKVMCIEHEIKSLED	all-Y1
A0A7N9DHL9_C153	SILC(1)C(1)MR	DFGVKARSILCCMRHQPNWSL	all-Y1
A0A7N9DHL9_C154	SILC(1)C(1)MR	FGVKARSILCCMRHQPNWSLE	all-Y1
A0A7N9DID1_C36	C(1)ESAFLSK	GKVFQFLNAKCESAFLSKRNP	all-Y1
A0A7N9DID1_C6	VELC(1)SFSGYK	_____MKVELCSFSGYKIYPG	all-Y1
A0A7N9I9K0_C364	FNAVLC(1)SR	TDESKFNAVLCSRSRAHLVAV	all-Y1
A0A7N9I9N1_C216	KGADIMYTGTVDC(1)WR	ADIMYTGTVDCWRKIAKDEGA	all-Y1
A0A7N9IAB1_C173	LC(1)TMGPGK	VEVTKEGVKLCTMGPGKVFGE	all-Y1
A0A7N9IAD8_C157	LLAC(1)IASR	EQFQQGKLLACIASRPGQCGR	all-Y1
A0A7N9IAD8_C165	PGQC(1)GR	LACIASRPGQCGRADGYVLEG	all-Y1
A0A7N9IAD8_C54	LDVGNFSWGSEC(1)C(1)TR	DVGNFSWGSECCTRKTRIIDV	all-Y1
A0A7N9IAD8_C55	LDVGNFSWGSEC(1)C(1)TR	VGNFSWGSECCTRKTRIIDVV	all-Y1
A0A7N9IAP7_C258	ADAEC(1)YTAMK	AREKAKADAECYTAMKIAEAN	all-Y1
A0A7N9IB94_C505	FPC(1)LEEK	LQMYYEGRFPCLEEKVLETPQ	all-Y1
A0A7N9IBM7_C286	VLGPSC(1)K	IQLQKVLGPSCKVLVLRNHGV	all-Y1
A0A7N9IBP8_C53	VIAC(1)FDSLK	CQVENGRVIACFDSLKGRCSR	all-Y1
A0A7N9ICI5_C234	LSDFGLC(1)TGLK	GHVKLSDFGLCTGLKKAHRTE	all-Y1
A0A7N9ICM1_C157	TIDGQQTIIAC(1)IESHQFQPK	TIDGQQTIIACIESHQFQPKN	all-Y1
A0A7N9IDP1_C252	FVTTEFEPC(1)FDAADFIR	GKFVTTEFEPCFDAADFIRAG	all-Y1
A0A7N9IDP1_C87	AENAC(1)VPPFTIEVK	EVIVGRAENACVPPFTIEVKA	all-Y1
A0A7N9IDR6_C407	MELSPDLISAC(1)LALEK	MELSPDLISACLALEKYLDNP	all-Y1
A0A7N9IDR6_C606	EIAGLLLAVPSC(1)DISLTDR	IAGLLLAVPSCDISLTDRDGS	all-Y1
A0A7N9IE04_C192	WFLTC(1)INQPQFR	FPNTNRWFLTCINQPQFRAVL	all-Y1
A0A7N9IE59_C103	VTVVC(1)EPEDYVAVSTEMQSSESK	AKNHARVTVVCEPEDYVAVST	all-Y1
A0A7N9IE59_C244	VC(1)MVYDLYK	IPLSEDEAKVCMVYDLYKTLT	all-Y1
A0A7N9IGH3_C31	C(1)GGIDKR	STTTGHLIYKCGGIDKRTIEK	all-Y1
A0A7N9IGH3_C342	NDPPMEAAGFTAQVIILNHPGQISAGYAPVLDC(1)HTAHIAC(1)K	ISAGYAPVLDCHTAHIACKFA	all-Y1
A0A7N9IGH3_C349	NDPPMEAAGFTAQVIILNHPGQISAGYAPVLDC(1)HTAHIAC(1)K	VLDCHTAHIACKFAELKEKID	all-Y1
A0A7N9IH12_C199	VC(1)EDLDTSVNLAWTSGTNC(1)TR	EFGGSIYQKVCEDLDTSVNLA	all-Y1
A0A7N9IH12_C216	VC(1)EDLDTSVNLAWTSGTNC(1)TR	VNLAWTSGTNCTRFGIAAKYQ	all-Y1
A0A7N9IH12_C36	SC(1)SGVEFSTSGSSNTDTGK	LVKLDVKTKSCSGVEFSTSGS	all-Y1
A0A7N9IH12_C65	WC(1)EYGLTFTEK	TGTLETKYKWCEYGLTFTEKW	all-Y1
A0A7N9IH35_C169	C(1)SFDVVK	ALVSSLHLLKCSFDVVKRWVN	all-Y1
A0A7N9IH35_C790	FLGMHPC(1)ER	NIVKFLGMHPCERSDKVPDNK	all-Y1
A0A7N9IHK5_C45	HIDC(1)AYAYENEHEVGEAIQEK	AIDAGYRHIDCAYAYENEHEV	all-Y1
A0A805QA25_C18	VLISDSLDPC(1)C(1)R	KVLISDSLDPCCRKILQDGGL	all-Y1
A0A805QA25_C19	VLISDSLDPC(1)C(1)R	VLISDSLDPCCRKILQDGGLQ	all-Y1
A0A805QA25_C287	C(1)GEEIAVQFVDMVK	GASTKEAQSRCGEEIAVQFVD	all-Y1
A0A805QA25_C361	NAGNC(1)LSPAVIVGLLK	QGTSLKNAGNCLSPAVIVGLL	all-Y1
A0A805QG69_C136	IGLSVSEVIEGYEIAC(1)R	SEVIEGYEIACRKAHEILPNL	all-Y1
A0A805QG69_C148	KAHEILPNLVC(1)C(1)SAK	KAHEILPNLVCCSAKNLRDVD	all-Y1
A0A805QG69_C149	KAHEILPNLVC(1)C(1)SAK	AHEILPNLVCCSAKNLRDVDE	all-Y1
A0A805QG69_C421	QITSYGETC(1)PGLEQYAIK	AKQITSYGETCPGLEQYAIKK	all-Y1
A0A805QX35_C222	AC(1)YLSINPQKDETLETEK	EIVKAIKERACYLSINPQKDE	all-Y1
A0A805RGE7_C11	VC(1)YSPDFEK	MDVSNQLARVCYSPDFEKLKP	all-Y1
A0A805RGE7_C70	C(1)LDAFPNLK	LDLHRIFEPKCLDAFPNLKDF	all-Y1
A0A805RK41_C142	GLTDLSAC(1)K	LVKGLTDLSACKAQLGLGHSY	all-Y1
A2V9Z6_C112	SPEGNYC(1)VK	RVCKSPEGNYCVKNDLSNPRG	all-Y1
A8R0S4_C394	IFANTPDSGC(1)VLGMR	RIFANTPDSGCVLGMRKRALL	all-Y1
A9YYF0_C62	TC(1)DIC(1)R	SFSSAGGQRTCDICRQCKGVF	all-Y1
A9YYF0_C65	TC(1)DIC(1)R	SAGGQRTCDICRQCKGVFKTR	all-Y1
B3Y602_C333	HQIQSYTC(1)EIDALKGTNDSLMR	EYRHQIQSYTCEIDALKGTND	all-Y1
G7NTA4_C465	QC(1)NEGAHR	LKAISKLVRQCNEGAHRMERM	all-Y1
G7NTA9_C243	LHEDLC(1)EK	TSQTKLHEDLCEKRTAATLAT	all-Y1
G7NTH2_C91	NLADC(1)LR	ANFTRRNLADCLRSRTPYHVN	all-Y1
G7NTP5_C72	EFPDVLEC(1)TVSHAVEK	LVREFPDVLECTVSHAVEKIN	all-Y1
G7NTU1_C43	C(1)EDGSWK	RLLFDQFMEKCEDGSWKRLPS	all-Y1
G7NTV2_C256	VC(1)STNDLK	WNIKDELKKVCSTNDLKELLI	all-Y1
G7NTV2_C295	VADGMAFGALLPC(1)K	DGMAFGALLPCKECSGQLVFK	all-Y1
G7NTV2_C429	ASLC(1)ISTK	LTGTANKASLCISTKKEVEKM	all-Y1
G7NTV5_C405	DC(1)HEEVYAGSHQYPGR	DEIVPVYRRDCHEEVYAGSHQ	all-Y1
G7NTY6_C334	GSQFGQSC(1)C(1)LR	MKKGSQFGQSCCLRAKIDMSS	all-Y1
G7NTY6_C335	GSQFGQSC(1)C(1)LR	KKGSQFGQSCCLRAKIDMSSN	all-Y1
G7NTY6_C638	HEELMLGDPC(1)LK	KHEELMLGDPCLKDLKKGDII	all-Y1
G7NTY6_C675	EAPC(1)VLIYIPDGHTK	VSPYSCKEAPCVLIYIPDGHT	all-Y1
G7NU02_C196	SIQEAPAVSEDLAISLC(1)RPPLR	AVSEDLAISLCRPPLRYPRSE	all-Y1
G7NU60_C21	TLKPC(1)LLR	ESGEIRTLKPCLLRRNHSREQ	all-Y1
G7NUC1_C107	VVC(1)DENGSK	FGNILSCKVVCDENGSKGYAF	all-Y1
G7NUC8_C356	C(1)VNTTLQIK	ELKQVAYIYKCVNTTLQIKGK	all-Y1
G7NUC8_C375	INSITVDNC(1)K	GKINSITVDNCKKLGLVFDDV	all-Y1
G7NUC8_C416	TDGC(1)HAYLSK	PTISINKTDGCHAYLSKNSLD	all-Y1
G7NUC8_C93	ALLVTASQC(1)QQPADNK	ERALLVTASQCQQPADNKLSD	all-Y1
G7NUG9_C4	SDC(1)YTELEK	_______MSDCYTELEKAVIV	all-Y1
G7NUH0_C74	IANLGSC(1)NDSK	LEEKIANLGSCNDSKLEFGSF	all-Y1
G7NUQ0_C395	C(1)PLLVESQGLVQEQYEGR	CLWQGAQNGRCPLLVESQGLV	all-Y1
G7NUR5_C114	LIEGLSHEVIVSAAC(1)GR	LSHEVIVSAACGRNHTLALTE	all-Y1
G7NUR5_C210	IEYDC(1)ELVPR	IARAQRIEYDCELVPRRVAIF	all-Y1
G7NUR5_C333	AVQDLC(1)GWR	TMYPKAVQDLCGWRIRSLACG	all-Y1
G7NVI8_C111	TDTVLILC(1)R	KVKTDTVLILCRKKVENTRWD	all-Y1
G7NVQ1_C512	C(1)SEAFVR	IRPASIYTKRCSEAFVREPSR	all-Y1
G7NVQ2_C101	TIVEFEC(1)R	ENFKTIVEFECRGLEPVDFQP	all-Y1
G7NVV1_C172	DLAILQC(1)HGELDPMVPVR	GSAKDLAILQCHGELDPMVPV	all-Y1
G7NVW2_C33	FAEC(1)LEK	KLLKQLKFAECLEKKVDMSKV	all-Y1
G7NW34_C66	IIHEDGYSEDEC(1)K	IHEDGYSEDECKQYKVVVYSN	all-Y1
G7NW58_C139	QWC(1)NC(1)AFLESSAK	EQGQNLARQWCNCAFLESSAK	all-Y1
G7NW58_C141	QWC(1)NC(1)AFLESSAK	GQNLARQWCNCAFLESSAKSK	all-Y1
G7NW58_C48	QVEVDC(1)QQC(1)MLEILDTAGTEQFTAMR	DSYRKQVEVDCQQCMLEILDT	all-Y1
G7NW58_C51	QVEVDC(1)QQC(1)MLEILDTAGTEQFTAMR	RKQVEVDCQQCMLEILDTAGT	all-Y1
G7NWF3_C10	KC(1)GVC(1)QK	_MPNWGGGKKCGVCQKTVYFA	all-Y1
G7NWF3_C122	C(1)SQAVYAAEK	KIGGSERCPRCSQAVYAAEKV	all-Y1
G7NWF3_C13	KC(1)GVC(1)QK	NWGGGKKCGVCQKTVYFAEEV	all-Y1
G7NWF3_C167	GLESTTLADKDGEIYC(1)K	TLADKDGEIYCKGCYAKNFGP	all-Y1
G7NWF3_C58	NLDSTTVAVHGEEIYC(1)K	TVAVHGEEIYCKSCYGKKYGP	all-Y1
G7NWL0_C39	VVDLLAQDADIVC(1)R	DLLAQDADIVCRCQGGNNAGH	all-Y1
G7NWS9_C204	LFVSGAC(1)DASAK	PDTRLFVSGACDASAKLWDVR	all-Y1
G7NWS9_C25	KAC(1)ADATLSQITNNIDPVGR	KNQIRDARKACADATLSQITN	all-Y1
G7NWV8_C263	LALNC(1)VGGK	DMPQPRLALNCVGGKSSTELL	all-Y1
G7NWX0_C446	GVNEC(1)DIESFVLGVWGR	HFRIVRGVNECDIESFVLGVW	all-Y1
G7NX47_C370	NLEAVETLGSTSTIC(1)SDK	VETLGSTSTICSDKTGTLTQN	all-Y1
G7NX47_C701	LIIVEGC(1)QR	PQQKLIIVEGCQRQGAIVAVT	all-Y1
G7NXF1_C75	EC(1)QSLR	QERLVNETRECQSLRLELEKL	all-Y1
G7NXF8_C720	EAQPPC(1)PEAR	KVSEREAQPPCPEARGEELGG	all-Y1
G7NXG7_C199	HNTYGVDC(1)EK	NCKHNTYGVDCEKCLPFFNDR	all-Y1
G7NXG8_C1029	SSVNC(1)PFSSQDMK	NALIHKSSVNCPFSSQDMKYP	all-Y1
G7NXG8_C12	NFLYAWC(1)GK	GDVKNFLYAWCGKRKMTPSYE	all-Y1
G7NXG8_C242	LAAQSC(1)ALSLVR	GSNKKLAAQSCALSLVRQLYH	all-Y1
G7NXG8_C36	FMC(1)EVQVEGYNYTGMGNSTNK	VGNKNRQKFMCEVQVEGYNYT	all-Y1
G7NXG8_C415	GATGC(1)GK	SVVIIRGATGCGKTTQVPQFI	all-Y1
G7NXG8_C438	AAEC(1)NIVVTQPR	DFIQNDRAAECNIVVTQPRRI	all-Y1
G7NXG8_C578	TYPVQEYFLEDC(1)IQMTHFVPPPK	YPVQEYFLEDCIQMTHFVPPP	all-Y1
G7NYB4_C164	FC(1)ETTIGSK	IANEVAAEKFCETTIGSKVME	all-Y1
G7NYB4_C202	ITVVDDADTVELC(1)GALK	VVDDADTVELCGALKNIVAVG	all-Y1
G7NYC3_C607	SAEEAASVLATSISPEQC(1)IK	VLATSISPEQCIKVLCPIIQT	all-Y1
G7NYC7_C42	SGGGEC(1)EVHQDPR	QSRKKSGGGECEVHQDPRSPS	all-Y1
G7NYD1_C231	GFPTIC(1)YFEK	EYSVRGFPTICYFEKGRFLFQ	all-Y1
G7NYS2_C115	TVQLNVC(1)SSEEVEK	DRLRTVQLNVCSSEEVEKVVE	all-Y1
G7NYS2_C209	SPYC(1)ITK	RMANPARSPYCITKFGVEAFS	all-Y1
G7NYS2_C221	FGVEAFSDC(1)LR	TKFGVEAFSDCLRYEMHSLGV	all-Y1
G7NYZ9_C247	C(1)ALGVFR	PEPENSALLRCALGVFRKFSR	all-Y1
G7NYZ9_C444	SGALLAC(1)GIVNSGVR	DYIKSGALLACGIVNSGVRNE	all-Y1
G7NZ29_C25	AGYAGEDC(1)PK	TVRAGYAGEDCPKVDFPTAIG	all-Y1
G7NZ30_C204	TFVSGAC(1)DASSK	PDMRTFVSGACDASSKLWDIR	all-Y1
G7NZ30_C25	AC(1)NDATLVQITSNMDSVGR	RNQIQDARKACNDATLVQITS	all-Y1
G7NZ30_C317	VSC(1)LGVTDDGMAVATGSWDSFLR	VLAGHDNRVSCLGVTDDGMAV	all-Y1
G7NZ35_C383	QDNC(1)VHDLQAHNK	LKIWSMKQDNCVHDLQAHNKE	all-Y1
G7NZ87_C152	VGLGIC(1)YDMR	TPYCRVGLGICYDMRFAELAQ	all-Y1
G7NZ87_C43	IVSLPEC(1)FNSPYGTK	QGAKIVSLPECFNSPYGTKYF	all-Y1
G7NZC5_C62	NIC(1)FTVWDVGGQDR	NVETVEYKNICFTVWDVGGQD	all-Y1
G7NZD1_C599	IC(1)DSVGLAK	FESNNEGEKICDSVGLAKQIA	all-Y1
G7NZF8_C32	FNC(1)PTK	KAVAKYLRFNCPTKSTNMMGH	all-Y1
G7NZP7_C331	LATEC(1)LPLDK	KAKRLKLATECLPLDKYLQWD	all-Y1
G7NZT7_C138	WDFTPC(1)K	SRDIKWDFTPCKNLRVGSHIT	all-Y1
G7NZT7_C240	VLDALFPC(1)VQGGTTAIPGAFGC(1)GK	GQRVLDALFPCVQGGTTAIPG	all-Y1
G7NZT7_C254	VLDALFPC(1)VQGGTTAIPGAFGC(1)GK	GTTAIPGAFGCGKTVISQSLS	all-Y1
G7NZT7_C394	C(1)LGNPER	SFYERAGRVKCLGNPEREGSV	all-Y1
G7NZU5_C185	RC(1)EAFGWHAIIVDGHSVEELCK	QHQMDIYQKRCEAFGWHAIIV	all-Y1
G7NZU5_C204	C(1)EAFGWHAIIVDGHSVEELC(1)K	IVDGHSVEELCKAFGQAKHQP	all-Y1
G7NZU5_C447	GIC(1)FIR	VELAANTKGICFIRTSRPENA	all-Y1
G7NZU6_C208	C(1)TGTAANSR	KKCIDKIIGRCTGTAANSRDT	all-Y1
G7NZX2_C138	GYVPVAPIC(1)TDK	LRGYVPVAPICTDKINAANYA	all-Y1
G7P009_C142	ALENDPDC(1)K	INKALENDPDCKHLIPMNPND	all-Y1
G7P009_C166	SLADGILLC(1)K	FKSLADGILLCKMINLSEPDT	all-Y1
G7P054_C36	LPLMEC(1)VQMTK	NQSVRLPLMECVQMTKEVQKA	all-Y1
G7P054_C393	VFANAPDSAC(1)VIGLK	RVFANAPDSACVIGLKKKAVA	all-Y1
G7P058_C141	PIGLC(1)C(1)IAPVLAAK	FHQAGKPIGLCCIAPVLAAKV	all-Y1
G7P058_C142	PIGLC(1)C(1)IAPVLAAK	HQAGKPIGLCCIAPVLAAKVL	all-Y1
G7P058_C209	VVTTPAFMC(1)QAALHHIHDGIGAMVQK	NKVVTTPAFMCQAALHHIHDG	all-Y1
G7P065_C149	QYEMGEC(1)TR	ACCRQYEMGECTRGGFCNFMH	all-Y1
G7P065_C4	VNC(1)SFYFK	_______RVNCSFYFKIGACR	all-Y1
G7P065_C88	YGEVEEMNVC(1)DNLGDHLVGNVYVK	KYGEVEEMNVCDNLGDHLVGN	all-Y1
G7P0L2_C152	LSEC(1)EEQAK	NNPEQNRLSECEEQAKAAKKG	all-Y1
G7P0L2_C31	MVLSGC(1)AIIVR	RGIVKMVLSGCAIIVRGQPRG	all-Y1
G7P0L2_C440	TC(1)ATVTIGGINIAEALVSK	ETVPAFSERTCATVTIGGINI	all-Y1
G7P0L2_C549	ETC(1)LITFLLAGIEC(1)PR	RLKLYLPKETCLITFLLAGIE	all-Y1
G7P0L2_C560	ETC(1)LITFLLAGIEC(1)PR	LITFLLAGIECPRGARNLPGL	all-Y1
G7P0L2_C736	RGEFC(1)IAK	GSYAPRRGEFCIAKFVDGEWY	all-Y1
G7P0L2_C96	EVC(1)FTIENK	LRKKLIGKEVCFTIENKTPQG	all-Y1
G7P0U6_C711	LPDDDPTAVAGTFSC(1)TMK	DPTAVAGTFSCTMKFTVRDCD	all-Y1
G7P115_C103	SC(1)SPELQQK	SMMSLRALKSCSPELQQKFRS	all-Y1
G7P115_C179	ILLNAC(1)C(1)PGWVR	RKGDKILLNACCPGWVRTDMA	all-Y1
G7P115_C180	ILLNAC(1)C(1)PGWVR	KGDKILLNACCPGWVRTDMAG	all-Y1
G7P145_C41	STQFEYAWC(1)LVR	SKSTQFEYAWCLVRSKYNDDI	all-Y1
G7P175_C811	DHTVSADEDYC(1)PR	DHTVSADEDYCPRSKKANLGK	all-Y1
G7P177_C206	FVASC(1)GFTPDVK	VSPCGRFVASCGFTPDVKVWE	all-Y1
G7P177_C334	VHGEC(1)ITDLSFDITGR	EECFERVHGECITDLSFDITG	all-Y1
G7P177_C350	FLASC(1)GDR	FDITGRFLASCGDRAVRLFHN	all-Y1
G7P1P9_C119	C(1)VNPETK	RDIATIVADKCVNPETKRPYT	all-Y1
G7P1P9_C84	KEDLISAFGTDDQTEIC(1)K	AFGTDDQTEICKQILTKGEVQ	all-Y1
G7P1Q9_C61	LQFHNVKPEC(1)LEAYNK	KLQFHNVKPECLEAYNKICQE	all-Y1
G7P1S6_C17	AATGANAEKPESHNDC(1)PVR	NAEKPESHNDCPVRLLNPNIA	all-Y1
G7P1V3_C162	ITFDDYIAC(1)C(1)VK	GKITFDDYIACCVKLRALTDS	all-Y1
G7P1V3_C163	ITFDDYIAC(1)C(1)VK	KITFDDYIACCVKLRALTDSF	all-Y1
G7P1X4_C103	DSGVQAC(1)FNR	RLWKDSGVQACFNRSREYQLN	all-Y1
G7P201_C187	ITQVSDLLC(1)K	ERITQVSDLLCKVECLVNMNG	all-Y1
G7P285_C143	LLC(1)EHFR	LSLLVLHRLLCEHFRVLSTVH	all-Y1
G7P285_C168	C(1)FGEQNK	VKSVPENLLKCFGEQNKKQPR	all-Y1
G7P285_C32	LPNVHC(1)R	TCMYRLPNVHCRSGGPAPGAG	all-Y1
G7P2A6_C278	ILHC(1)LGLAEEIQK	LAAEKKRILHCLGLAEEIQKY	all-Y1
G7P2F0_C378	DLLNC(1)SFK	LQKLTRDLLNCSFKCSYVVTN	all-Y1
G7P2F5_C141	C(1)VGNYDNR	IYVKCDGVGRCVGNYDNRGSF	all-Y1
G7P2F5_C318	LLGPC(1)MEIMK	VQAFERLLGPCMEIMKRNIAT	all-Y1
G7P2V3_C39	FSVC(1)VLGDQQHCDEAK	KSTPRPKFSVCVLGDQQHCDE	all-Y1
G7P2V3_C47	FSVCVLGDQQHC(1)DEAK	SVCVLGDQQHCDEAKAVDIPH	all-Y1
G7P2X8_C522	GEYWEC(1)K	THIYRGEYWECKEKQDWSSCP	all-Y1
G7P448_C240	EGC(1)DPVNR	RYVLLSIREGCDPVNRLWYCD	all-Y1
G7P448_C42	ITVPFLEQC(1)PIR	NKITVPFLEQCPIRGLYKERM	all-Y1
G7P469_C130	IGEMPLTDSILC(1)DGLTDAFHNYHMGITAENVAK	GEMPLTDSILCDGLTDAFHNY	all-Y1
G7P4B7_C20	ILC(1)QDNPTR	TFAIRLLKILCQDNPTRNVFC	all-Y1
G7P4B7_C259	LTAWTKPDC(1)MK	EKLTAWTKPDCMKSTEVEVLL	all-Y1
G7P4B7_C310	ADLSAMSAEGDLC(1)LSK	LSAMSAEGDLCLSKFVHKSFV	all-Y1
G7P4B7_C370	ANSLLFC(1)GR	RHNRANSLLFCGRFSSP____	all-Y1
G7P4B9_C189	HLPDGNIC(1)R	QFKHLPDGNICRHLLPQVQCP	all-Y1
G7P4K7_C16	LDAAC(1)FWQVWQR	EPTPGRLDAACFWQVWQRFDA	all-Y1
G7P4K7_C193	MDAC(1)STEER	NFLLQFKMDACSTEERKRDFE	all-Y1
G7P4K7_C253	HC(1)DVNK	DKFREILLRHCDVNKDGKIQK	all-Y1
G7P4V1_C407	GVVC(1)IDEFDK	AMVLADRGVVCIDEFDKMSDM	all-Y1
G7P4Y6_C1260	VTEVALKDEGTEEAEC(1)K	LKDEGTEEAECKKDYALELQS	all-Y1
G7P597_C220	VC(1)ALGGSK	IYDGKTGEKVCALGGSKAHDG	all-Y1
G7P597_C320	SIQC(1)LTVHK	VIKGHSKSIQCLTVHKNGGKS	all-Y1
G7P597_C434	KC(1)FSIDNPGYEPEVVAVHPGGDTVAVGGADGNVR	QIVLLKDQRKCFSIDNPGYEP	all-Y1
G7P597_C503	GPVTDVAYSHDGAFLAVC(1)DASK	YSHDGAFLAVCDASKVVTVFS	all-Y1
G7P5B7_C300	LNLPINIIGLAPLC(1)ENMPSGK	PINIIGLAPLCENMPSGKANK	all-Y1
G7P5B7_C410	QVVDC(1)QLADVNNIGK	FEHYTRQVVDCQLADVNNIGK	all-Y1
G7P5B7_C427	SAGAC(1)TAAAFLK	NIGKYRSAGACTAAAFLKEFV	all-Y1
G7P5B7_C94	AAVAAGC(1)R	ENIRAAVAAGCRQVQDLELSS	all-Y1
G7P5C4_C166	GVAC(1)TQPR	SLPGPKRGVACTQPRRVAAMS	all-Y1
G7P5C4_C202	FEDC(1)SSAK	EVGYSIRFEDCSSAKTILKYM	all-Y1
G7P5C4_C726	TC(1)TDIKPEWLVK	VLTTKNYIRTCTDIKPEWLVK	all-Y1
G7P5C4_C750	IAPQYYDMSNFPQC(1)EAK	QYYDMSNFPQCEAKRQLDRII	all-Y1
G7P5E2_C484	ASYFIC(1)HDQDTIK	YHITKASYFICHDQDTIKKLF	all-Y1
G7P5L7_C58	GLVLVAFSQYLQQC(1)PFEEHVK	LVAFSQYLQQCPFEEHVKLVN	all-Y1
G7P5X9_C479	FFAPEC(1)GR	LCYEKFFAPECGRCQRKILGE	all-Y1
G7P5X9_C587	DKPLC(1)K	TFFSKKDKPLCKKHAHSVNF_	all-Y1
G7P5X9_C73	GC(1)TGSLNMTLQR	HLEAQNKIKGCTGSLNMTLQR	all-Y1
G7P650_C290	QETVDC(1)LK	SMMHRQETVDCLKKFNARRKL	all-Y1
G7P650_C373	IC(1)DPGLTAFEPEALGNLVEGMDFHR	NGDFEAYTKICDPGLTAFEPE	all-Y1
G7P661_C1194	AYMGSC(1)GR	PQSQKAYMGSCGRQEYNVTAN	all-Y1
G7P661_C152	SGPDC(1)AGSLK	LAEDQRSGPDCAGSLKEETGL	all-Y1
G7P661_C290	VEVILDC(1)SDR	RLPRVEVILDCSDRQKTEGCR	all-Y1
G7P6G4_C517	FDQQC(1)GELDVYK	NALYTRFDQQCGELDVYKVET	all-Y1
G7P6N1_C132	QVAEMSEC(1)LGSALIQK	SYKQVAEMSECLGSALIQKGF	all-Y1
G7P6N1_C241	C(1)GVEIISLK	GSELVERGQKCGVEIISLKAM	all-Y1
G7P6N1_C297	NIVSDC(1)SAFVK	LITHRNIVSDCSAFVKATENS	all-Y1
G7P6N1_C55	ALKPPC(1)DLSMQSVEVAGSGGAR	ATRPKALKPPCDLSMQSVEVA	all-Y1
G7P6Q4_C70	RPAEIYHC(1)R	EPRRPAEIYHCRRQIKYSKDK	all-Y1
G7P6W8_C758	GPQC(1)EGHESR	RPLPEVRGPQCEGHESRAAPT	all-Y1
G7P6W8_C77	LIPIDEYC(1)K	VKRLIPIDEYCKALIQLPPYI	all-Y1
G7P729_C45	RDHRPPC(1)AQEAPR	KECRRDHRPPCAQEAPRNMVH	all-Y1
G7P750_C61	DC(1)QVIDGR	GKNWSKLCKDCQVIDGRNVTV	all-Y1
G7P773_C61	EILHC(1)LK	YKSHAKEILHCLKNKYFKELE	all-Y1
G7P784_C121	QQC(1)HAQK	SAVLKYLKQQCHAQKIGVVGF	all-Y1
G7P784_C222	REDC(1)SPADKPYIDEAR	HGFVHRKREDCSPADKPYIDE	all-Y1
G7P7C2_C52	IPGPVC(1)K	EERDRIPGPVCKGKWKNKERI	all-Y1
G7P7H5_C297	VIQDC(1)EDENIQR	NHRLKKVIQDCEDENIQRFSI	all-Y1
G7P7T2_C53	MMIPDC(1)QR	LQESRMMIPDCQRRLEAAYLD	all-Y1
G7P7Z8_C299	SAFPC(1)FDEPAFK	EPLATRSAFPCFDEPAFKATF	all-Y1
G7P864_C449	IFQALC(1)K	VSAPKIFQALCKDNIYPAFQM	all-Y1
G7P880_C18	AALAALC(1)PGDLIQAINGESTELMTHLEAQNR	AGSKAALAALCPGDLIQAING	all-Y1
G7P880_C276	LYC(1)ESHAK	GYFFLDERLYCESHAKARVKP	all-Y1
G7P897_C146	KPVVDC(1)VVSVPC(1)FYTDAER	PVVDCVVSVPCFYTDAERRSV	all-Y1
G7P897_C245	KFDEVLVNHFC(1)EEFGK	KFDEVLVNHFCEEFGKKYKLD	all-Y1
G7P897_C270	LSQEC(1)EK	IRALLRLSQECEKLKKLMSAN	all-Y1
G7P897_C34	C(1)TPAC(1)ISFGPK	ETIANEYSDRCTPACISFGPK	all-Y1
G7P897_C38	C(1)TPAC(1)ISFGPK	NEYSDRCTPACISFGPKNRSI	all-Y1
G7P897_C417	WNSPAEEGSSDC(1)EVFSK	NSPAEEGSSDCEVFSKNHAAP	all-Y1
G7P897_C779	ELTSIC(1)SPIISK	EAKIKELTSICSPIISKPKPK	all-Y1
G7P8D0_C36	GHFEAFGTLTDC(1)VVVVNPQTK	HFEAFGTLTDCVVVVNPQTKR	all-Y1
G7P8F9_C134	FGHTFC(1)K	KVWAKFGHTFCKYSEEMKKIQ	all-Y1
G7P8R3_C41	IC(1)IESEHSVDTLLATLK	YDIDLPNKKICIESEHSVDTL	all-Y1
G7P8S4_C979	C(1)PSQSSSR	GGGGGEGRKRCPSQSSSRSAA	all-Y1
G7P8S8_C3552	DSASQGC(1)VR	FHKKDSASQGCVRKVYLKDTT	all-Y1
G7P965_C50	VACVC(1)R	AKALLRVACVCRLWRECVRRV	all-Y1
G7P967_C155	TIYAGNALC(1)TVK	VRTIYAGNALCTVKCDEKVKV	all-Y1
G7P967_C53	LGGEVSC(1)LVAGTK	AATRLGGEVSCLVAGTKCDKV	all-Y1
G7P967_C68	VAQDLC(1)K	TKCDKVAQDLCKVAGIAKVLV	all-Y1
G7P9A5_C159	C(1)ADVTLEGQVYPGK	IKDFLVGQDRCADVTLEGQVY	all-Y1
G7P9F2_C150	VLGAALAGC(1)ELAWGVAR	DKVLGAALAGCELAWGVARDT	all-Y1
G7P9N5_C50	QAHLC(1)VLASNC(1)DEPMYVK	KALDKRQAHLCVLASNCDEPM	all-Y1
G7P9N5_C56	QAHLC(1)VLASNC(1)DEPMYVK	QAHLCVLASNCDEPMYVKLVE	all-Y1
G7P9N5_C69	LVEALC(1)AEHQINLIK	PMYVKLVEALCAEHQINLIKV	all-Y1
G7P9N5_C92	LGEWVGLC(1)K	NKKLGEWVGLCKTDREGKPRK	all-Y1
G7P9Y9_C10	VC(1)VVTGASR	_MAAPMKGKVCVVTGASRGIG	all-Y1
G7P9Y9_C177	LAADC(1)AHELR	KAACDKLAADCAHELRRHGVS	all-Y1
G7P9Y9_C256	VLPSC(1)DLAR	LSLSGKVLPSCDLARRYGLRD	all-Y1
G7P9Y9_C28	GIALQLC(1)K	GIGRGIALQLCKAGATVYITG	all-Y1
G7PA25_C80	LLPLNDC(1)R	SFVKLLPLNDCRYALYDATYE	all-Y1
G7PA71_C72	LEC(1)VEPNC(1)R	TTKKIVLRLECVEPNCRSKRM	all-Y1
G7PA71_C77	LECVEPNC(1)R	VLRLECVEPNCRSKRMLAIKR	all-Y1
G7PAI9_C18	GPAIGIDLGTTYSC(1)VGVFQHGK	IGIDLGTTYSCVGVFQHGKVE	all-Y1
G7PAK4_C218	AGLNC(1)STENMPIK	VKEALRAGLNCSTENMPIKIN	all-Y1
G7PAK4_C6	PGLSC(1)R	_____MPGLSCRFYQHKFPEV	all-Y1
G7PAL1_C28	TYADYESVNEC(1)MEGVC(1)K	TYADYESVNECMEGVCKMYEE	all-Y1
G7PAL1_C33	TYADYESVNEC(1)MEGVC(1)K	ESVNECMEGVCKMYEEHLKRM	all-Y1
G7PAT6_C187	VVGIC(1)GTHEK	LLGCSRVVGICGTHEKCILLT	all-Y1
G7PAZ5_C68	FMC(1)SQLPNQVLK	FGNAFLNRFMCSQLPNQVLKS	all-Y1
G7PB74_C188	FIQENIFGIC(1)PHMTEDNKDLIQGK	KFIQENIFGICPHMTEDNKDL	all-Y1
G7PBD8_C256	LGMFNIYHC(1)EK	RRLGMFNIYHCEKLSSWVLLM	all-Y1
G7PBL1_C133	GLGTDEDSLIEIIC(1)SR	TDEDSLIEIICSRTNQELQEI	all-Y1
G7PBL1_C335	ALLYLC(1)GGDD	GDYQKALLYLCGGDD______	all-Y1
G7PBN2_C1803	C(1)YLTMTQALEAR	KLVQTPLTDRCYLTMTQALEA	all-Y1
G7PBN2_C1892	MLSAVSQQVQC(1)IQEALR	MLSAVSQQVQCIQEALREHSS	all-Y1
G7PBN2_C1914	TSAPITC(1)ELLNK	NYDKTSAPITCELLNKQVKVS	all-Y1
G7PBN2_C3488	WQASSLPADDLC(1)TENAIMLK	QASSLPADDLCTENAIMLKRF	all-Y1
G7PBN2_C3627	SSLQSQC(1)LNEVLK	TVTRSSLQSQCLNEVLKAERP	all-Y1
G7PBN2_C4131	SAC(1)DTVDTWLDDTAK	EFGESDLRSACDTVDTWLDDT	all-Y1
G7PBN2_C4353	QDLADVVQVC(1)EGK	RQDLADVVQVCEGKKKQTNYL	all-Y1
G7PBN2_C4559	GVAVLC(1)TE	SFYERGVAVLCTE________	all-Y1
G7PBN2_C782	SLETC(1)MYDHK	IDLEVRSLETCMYDHKTFSEI	all-Y1
G7PBP4_C122	KQTIGNSC(1)K	NPKKQTIGNSCKACGYRGMLD	all-Y1
G7PBP4_C59	YFGC(1)ELGAQTQFDVK	PPTYPTKYFGCELGAQTQFDV	all-Y1
G7PBS9_C1164	GFPPSTSLC(1)LLDLVK	PRGFPPSTSLCLLDLVKWLLA	all-Y1
G7PBS9_C1312	C(1)FGTGAAGDRPSPQEGER	AMHDIIAAEKCFGTGAAGDRP	all-Y1
G7PBS9_C1629	C(1)DSWWAK	ATTILQHWKKCDSWWAKDSPL	all-Y1
G7PBS9_C1791	GSC(1)VTQVGLLESVYEMFR	SFKRIARRGSCVTQVGLLESV	all-Y1
G7PBS9_C2342	NMLEESLC(1)ELVAK	ERRNMLEESLCELVAKQLKQH	all-Y1
G7PBS9_C2363	FIVC(1)LNK	QNTMEDKFIVCLNKVTKSFPP	all-Y1
G7PBS9_C2435	VC(1)LDIIYK	RHRDDERQKVCLDIIYKMMPK	all-Y1
G7PBS9_C3187	C(1)FFLSK	NIWDDIITNRCFFLSKIEEKL	all-Y1
G7PBS9_C3293	SQGC(1)SEQVLTVLK	LSHCRSRSQGCSEQVLTVLKT	all-Y1
G7PBS9_C3347	IIANALSSEPAC(1)LAEIEEDKAR	IANALSSEPACLAEIEEDKAR	all-Y1
G7PBS9_C3683	EC(1)SPWMSDFK	DSKPPGNLKECSPWMSDFKVE	all-Y1
G7PBS9_C373	GYGLFAGPC(1)K	IRGYGLFAGPCKVINAKDVDF	all-Y1
G7PBS9_C3837	APLC(1)EYR	AYLSDPKAPLCEYRDWLTKMS	all-Y1
G7PBS9_C4061	LAGANPAVITC(1)DELLLGHEK	LAGANPAVITCDELLLGHEKA	all-Y1
G7PBS9_C4106	C(1)LIDQATDPNILGR	GGLSEETQVKCLIDQATDPNI	all-Y1
G7PBX8_C161	NLC(1)EEALLK	GLDDTSRRNLCEEALLKIKGV	all-Y1
G7PC40_C2	C(1)DAFVGTWK	_________MCDAFVGTWKLV	all-Y1
G7PC46_C51	IVGC(1)SVHK	IFSKYGKIVGCSVHKGYAFVQ	all-Y1
G7PCF6_C25	YDDMAAC(1)MK	QAERYDDMAACMKSVTEQGAE	all-Y1
G7PCF6_C94	DIC(1)NDVLSLLEK	EKIETELRDICNDVLSLLEKF	all-Y1
G7PCN6_C88	TSC(1)EFTGDILR	TSGIDAKKTSCEFTGDILRTP	all-Y1
G7PCR0_C324	DGEIQLDLHSC(1)PK	DGEIQLDLHSCPKPIVFIIHS	all-Y1
G7PCY1_C504	GLYDGPVC(1)EVSVTPK	VPRGLYDGPVCEVSVTPKTVT	all-Y1
G7PD36_C107	NVHINDNVLHSAFEVGAC(1)K	VLHSAFEVGACKVVSCLSTCI	all-Y1
G7PDF6_C83	KFPFC(1)DGAHTK	RCWRSKKFPFCDGAHTKHNEE	all-Y1
G7PDX9_C163	IWTDRPERPC(1)K	KIWTDRPERPCKPLLTLGLDY	all-Y1
G7PDY6_C227	LLSDLC(1)GTVMSTSDVEK	EMTSKLLSDLCGTVMSTSDVE	all-Y1
G7PDY6_C288	GTVDC(1)VQAR	YIDSYKGTVDCVQARAALDKA	all-Y1
G7PDY6_C350	EYLLSGDISEAEHC(1)LK	LSGDISEAEHCLKELEVPHFH	all-Y1
G7PE14_C198	ITGLDPAEPC(1)FQGTPELVR	RITGLDPAEPCFQGTPELVRL	all-Y1
G7PE18_C547	WC(1)TDVFDK	KLLVKDGTRWCTDVFDKFISA	all-Y1
G7PED7_C249	YTC(1)EQAAR	MEKDPNKRYTCEQAARHPWIA	all-Y1
G7PEI1_C24	LELSGC(1)EQGLHEIK	SPLGKLELSGCEQGLHEIKLL	all-Y1
G7PEI3_C116	LTHAAPC(1)MLFMK	RLKKLTHAAPCMLFMKGTPQE	all-Y1
G7PEI3_C199	ELEASEELDTIC(1)PK	LEASEELDTICPKAPKLEERL	all-Y1
G7PEK7_C199	IFPVETLVEEAIQC(1)AEK	VETLVEEAIQCAEKIASNSKI	all-Y1
G7PEK7_C85	EMQNLSFQDC(1)YSNK	KEMQNLSFQDCYSNKFLKHWD	all-Y1
G7PEP7_C174	FVC(1)SPDEVMDTIDEGK	YVKGCTERFVCSPDEVMDTID	all-Y1
G7PEP7_C294	ILQDSLGGNC(1)R	RILQDSLGGNCRTTIVICCSP	all-Y1
G7PEP7_C421	KC(1)EEEIAK	GNFTDAERRKCEEEIAKLYKQ	all-Y1
G7PEP7_C632	ELAAC(1)QLR	MEENEKELAACQLRISQHEAK	all-Y1
G7PEP7_C65	VFQSSTSQEQVYNDC(1)AK	STSQEQVYNDCAKKIVKDVLE	all-Y1
G7PER2_C85	TC(1)TTVAFTQVNSEDK	RLGRLVHRKTCTTVAFTQVNS	all-Y1
G7PEY5_C139	KIVITDC(1)GQLS	KTSKKIVITDCGQLS______	all-Y1
G7PEZ9_C1018	ALIQC(1)AK	GSGTKRALIQCAKDIAKASDE	all-Y1
G7PEZ9_C325	EILGTC(1)K	GKERREILGTCKMLGQMTDQV	all-Y1
G7PF43_C104	HTGC(1)C(1)GDNDPIDVC(1)EIGSK	CCGDNDPIDVCEIGSKVCARG	all-Y1
G7PF43_C223	GISC(1)MNTTVSESPFK	TKKTNGKGISCMNTTVSESPF	all-Y1
G7PF43_C251	AIVDALPPPC(1)ESAC(1)TVPTDVDK	RAIVDALPPPCESACTVPTDV	all-Y1
G7PF43_C255	AIVDALPPPC(1)ESAC(1)TVPTDVDK	DALPPPCESACTVPTDVDKWF	all-Y1
G7PF43_C94	HTGC(1)C(1)GDNDPIDVC(1)EIGSK	DPGHNDKHTGCCGDNDPIDVC	all-Y1
G7PF43_C95	HTGC(1)C(1)GDNDPIDVC(1)EIGSK	PGHNDKHTGCCGDNDPIDVCE	all-Y1
G7PFC2_C64	HVPGASFFDIEEC(1)R	PGASFFDIEECRDTASPYEMM	all-Y1
G7PFC3_C65	HIPGAAFFDIDQC(1)SDR	PGAAFFDIDQCSDRTSPYDHM	all-Y1
G7PFC9_C178	AVLC(1)PQPTR	VFDEAIRAVLCPQPTRQQKRA	all-Y1
G7PFD6_C90	ALEMSC(1)AIQNQLAR	SSMGKALEMSCAIQNQLARIL	all-Y1
G7PFN3_C75	EC(1)TIQEK	GVSDAYYCKECTIQEKDRDGC	all-Y1
G7PFR7_C19	YSQIC(1)AK	GLSYIRYSQICAKAVRDALKT	all-Y1
G7PFW0_C499	QVHC(1)EEFIPEFEK	DPDVVLKQVHCEEFIPEFEKQ	all-Y1
G7PFW8_C403	THFFLNAGNLC(1)NLNYGEGPK	THFFLNAGNLCNLNYGEGPKA	all-Y1
G7PFW8_C65	TKDDIIIC(1)EIGDVFK	LGRTKDDIIICEIGDVFKAKN	all-Y1
G7PG22_C272	SQIC(1)DNAALYAQK	GLLELLKSQICDNAALYAQKY	all-Y1
G7PG22_C344	NLFEDQNTLTSIC(1)EK	FEDQNTLTSICEKVIVPNMEF	all-Y1
G7PG22_C387	AAC(1)DLVR	SDIDTRRRAACDLVRGLCKFF	all-Y1
G7PG22_C842	IC(1)AVGITK	KVSGNVEKKICAVGITKLLTE	all-Y1
G7PG22_C85	IVEDEPNKIC(1)EADR	RIVEDEPNKICEADRVAIKAN	all-Y1
G7PG22_C853	LLTEC(1)PPMMDTEYTK	AVGITKLLTECPPMMDTEYTK	all-Y1
G7PG22_C939	LSTAC(1)PGR	AQSLHKLSTACPGRVPSMVST	all-Y1
G7PG70_C554	DSGAASEQATPAPNPC(1)TSSSR	SEQATPAPNPCTSSSRTARRK	all-Y1
G7PGE8_C227	VVSGMVNC(1)NDDQGVLLGR	VGRVVSGMVNCNDDQGVLLGR	all-Y1
G7PGE8_C24	DHHTADLC(1)R	NGRDHHTADLCREKLVVRRGQ	all-Y1
G7PGE8_C266	NHGC(1)QR	DILRRWKNHGCQRVKYGQCWV	all-Y1
G7PGE8_C287	C(1)LGIPTR	FAAVACTVLRCLGIPTRVVTN	all-Y1
G7PGE8_C367	SEGTYC(1)C(1)GPVPVR	TPQEKSEGTYCCGPVPVRAIK	all-Y1
G7PGE8_C368	SEGTYC(1)C(1)GPVPVR	PQEKSEGTYCCGPVPVRAIKE	all-Y1
G7PGE8_C507	LLLC(1)AR	AEEYVCRLLLCARTVSYNGIL	all-Y1
G7PGE8_C551	DC(1)LTESNLIK	LCILYEKYRDCLTESNLIKVR	all-Y1
G7PGF6_C174	HADGLC(1)HR	AYYSKHADGLCHRLTTVCPTS	all-Y1
G7PGH0_C109	NAFAC(1)FDEEASGFIHEDHLR	PEDVIRNAFACFDEEASGFIH	all-Y1
G7PGK4_C225	TSFVNFTDIC(1)K	KTSFVNFTDICKLLHRQPKHL	all-Y1
G7PGK4_C308	C(1)SVASIK	FLQCETCHSRCSVASIKTGFQ	all-Y1
G7PGU9_C33	FPC(1)TLVAQK	VIQILGDKFPCTLVAQKIDLP	all-Y1
G7PH10_C134	HEC(1)QANGPEDLNR	KKKFQGIKHECQANGPEDLNR	all-Y1
G7PH10_C146	AC(1)IAEK	ANGPEDLNRACIAEKLGGSLI	all-Y1
G7PH10_C79	HFVGMLPEKDC(1)R	HFVGMLPEKDCRYALYDASFE	all-Y1
G7PHG3_C180	ELANSPDC(1)PQMC(1)AYK	WKKELANSPDCPQMCAYKLVT	all-Y1
G7PHG3_C184	ELANSPDC(1)PQMC(1)AYK	LANSPDCPQMCAYKLVTIKFK	all-Y1
G7PHG3_C87	AWNAYPYC(1)R	HEKAWNAYPYCRTILQNEYMK	all-Y1
G7PHM7_C101	QPC(1)YILFR	VLPLLEDKQPCYILFRLDSQN	all-Y1
G7PHM7_C309	MLYSSC(1)K	SIKERMLYSSCKSRLLDSVEQ	all-Y1
G7PHN9_C70	AAGC(1)DFTNVVK	NMGEILKAAGCDFTNVVKTTV	all-Y1
G7PHS4_C168	ADQLC(1)QQELR	GQEPARADQLCQQELRELRRE	all-Y1
G7PHS4_C348	QIQSLTC(1)EVDGLR	ESRRQIQSLTCEVDGLRGTNE	all-Y1
G7PHW6_C115	C(1)PQIVIAFYEER	LVLAKEANMKCPQIVIAFYEE	all-Y1
G7PHZ3_C1007	NC(1)IGDFLK	PQPIDPLLKNCIGDFLKTLED	all-Y1
G7PHZ3_C1134	LSTLC(1)PSAVLQR	FLMLVRLSTLCPSAVLQRLDR	all-Y1
G7PHZ3_C131	TVIGELPPASSGSALAANVC(1)K	SSGSALAANVCKKITGRLTSA	all-Y1
G7PHZ3_C237	TYIQC(1)IAAISR	SMSTTRTYIQCIAAISRQAGH	all-Y1
G7PHZ3_C571	DLFTC(1)TIK	ATPYIKDLFTCTIKRLKAADI	all-Y1
G7PHZ3_C940	HC(1)EC(1)AEEGTR	ENIWALLLKHCECAEEGTRNV	all-Y1
G7PHZ3_C942	HC(1)EC(1)AEEGTR	IWALLLKHCECAEEGTRNVVA	all-Y1
G7PI34_C44	C(1)AQIEAK	VNALKNLQVKCAQIEAKFYEE	all-Y1
G7PI76_C340	VEGDTC(1)SLNEFTITGSTYAPIGEVHK	FILDRVEGDTCSLNEFTITGS	all-Y1
G7PI76_C434	ANAC(1)NSVIK	GLSKIERANACNSVIKQLMKK	all-Y1
G7PI76_C632	DAC(1)LNAR	ELNPSAQRDACLNARCFARVE	all-Y1
G7PI76_C960	NYLEPGKEC(1)VQPATK	ARNYLEPGKECVQPATKSCSF	all-Y1
G7PIA3_C316	ENVPPGPEVC(1)ITHQEGEK	KENVPPGPEVCITHQEGEKIS	all-Y1
G7PIA8_C79	LSLLEVGC(1)GTGANFR	SGKLSLLEVGCGTGANFRFYP	all-Y1
G7PIA8_C92	FYPPGC(1)R	GANFRFYPPGCRVTCIDPNPN	all-Y1
G7PIE8_C96	VTC(1)LDPNPHFEK	QFYPPGCRVTCLDPNPHFEKF	all-Y1
G7PIN9_C271	GSNTC(1)EVHFENTK	DKLGIRGSNTCEVHFENTKVP	all-Y1
G7PIN9_C613	AYIC(1)AHPLDR	QQILEKRAYICAHPLDRTC__	all-Y1
G7PIQ2_C428	GVDC(1)DIDVPK	IDIIREKGVDCDIDVPKTIQM	all-Y1
G7PIT7_C246	YLLDSC(1)APLLR	VKPPKYLLDSCAPLLRYLSHS	all-Y1
G7PIT7_C55	LFC(1)LTLHR	GAVKGLCKLFCLTLHRYRDAA	all-Y1
G7PIX1_C261	YGALVIC(1)ETSEQK	VLGKYGALVICETSEQKTNLE	all-Y1
G7PJ48_C170	VVVC(1)DINK	DSLGGSRVVVCDINKEMLKVG	all-Y1
G7PJ55_C239	GSSTANLIFEDC(1)R	SSTANLIFEDCRIPKDSILGE	all-Y1
G7PJ73_C216	GLLGC(1)NIIPLQR	TRWAGKGLLGCNIIPLQR___	all-Y1
G7PJ73_C59	GIGMNEPLVDC(1)EGYPR	GIGMNEPLVDCEGYPRSDVDL	all-Y1
G7PJL5_C114	EEC(1)PVFTPPGGETLDQVK	RAMAKAAREECPVFTPPGGET	all-Y1
G7PJN7_C219	ENLWLNLTDGSILC(1)GR	WLNLTDGSILCGRRYFDGSGG	all-Y1
G7PJN7_C838	VC(1)ASEKPPK	RWVIYNDQKVCASEKPPKDLG	all-Y1
G7PJW7_C36	AC(1)EGGK	KEEVSYEERACEGGKFATVEV	all-Y1
G7PJY3_C76	LTLVC(1)ASAPGPITMDLTGDLEALK	NVVVTRLTLVCASAPGPITMD	all-Y1
G7PK48_C445	EMAC(1)TTGVLQTLTLFK	LAMHSIREMACTTGVLQTLTL	all-Y1
G7PKQ9_C383	EAASC(1)AVNLVLR	ANEDYREAASCAVNLVLRLRN	all-Y1
G7PKQ9_C458	LASGC(1)DGSEIPDEVK	KTLTFKLASGCDGSEIPDEVK	all-Y1
G7PKX3_C152	IVNLAC(1)K	DDVVKIVNLACKYNLCIIPIG	all-Y1
G7PKX3_C275	SC(1)QGPR	VTPRGIIEKSCQGPRMSTGPD	all-Y1
G7PLB1_C269	SEGGFIWAC(1)K	MKSEGGFIWACKNYDGDVQSD	all-Y1
G7PLC1_C252	PSVDYVC(1)QLK	SLVKPSVDYVCQLKFPSGNYP	all-Y1
G7PLF6_C624	LFEC(1)SNQTGR	NLVITPRLFECSNQTGRFLAT	all-Y1
G7PLT1_C124	C(1)DMDDKR	DVERMLLGNKCDMDDKRVVPK	all-Y1
G7PM42_C330	HC(1)VTMNTPVEK	SDFGSFFLRHCVTMNTPVEKL	all-Y1
G7PM42_C63	VFDDTC(1)R	MLLQKVFDDTCRSGGPGSSHA	all-Y1
G7PM42_C877	LQWFC(1)DK	RARSTRLQWFCDKCIANNQVE	all-Y1
G7PM42_C880	C(1)IANNQVEALEK	STRLQWFCDKCIANNQVEALE	all-Y1
G7PM42_C998	DILNAC(1)QLK	PGFQKDILNACQLKQSKGKHI	all-Y1
G7PM68_C510	FVPLDAC(1)R	RIIKFVPLDACRCELMRFKTL	all-Y1
G7PMB2_C109	ENFSC(1)LTR	APSIPKENFSCLTRLDHNRAK	all-Y1
G7PMB2_C15	MGVLDGVLMELQDC(1)ALPLLK	LDGVLMELQDCALPLLKDVIA	all-Y1
G7PMB2_C92	VIVVGNPANTNC(1)LTASK	IVVGNPANTNCLTASKSAPSI	all-Y1
G7PME6_C109	LVVPATQC(1)GSLIGK	TLRLVVPATQCGSLIGKGGCK	all-Y1
G7PME6_C158	AITIAGVPQSVTEC(1)VK	IAGVPQSVTECVKQICLVMLE	all-Y1
G7PME6_C293	GYWASLDASTQTTHELTIPNNLIGC(1)IIGR	ELTIPNNLIGCIIGRQGANIN	all-Y1
G7PMG9_C10	AVC(1)VLTGASR	_MEGGLGRAVCVLTGASRGFG	all-Y1
G7PMH5_C308	DMFC(1)AGR	TQYFADRDMFCAGRVPEEDLK	all-Y1
G7PMH5_C324	TMMAC(1)GGSIQTSVNALSADVLGR	EEDLKRTMMACGGSIQTSVNA	all-Y1
G7PMH5_C448	QLC(1)DNAGFDATNILNK	KALEIIPRQLCDNAGFDATNI	all-Y1
G7PMH8_C167	LSSQEESIGTLLDGIIC(1)R	SIGTLLDGIICRMSTKDVL__	all-Y1
G7PMI9_C599	FELSENC(1)SERPGLR	AQEKFELSENCSERPGLRGAA	all-Y1
G7PMI9_C64	YFTC(1)DEGHGIFVR	GTVQGRKYFTCDEGHGIFVRQ	all-Y1
G7PMI9_C754	DLETSC(1)SDIR	ALLLRDLETSCSDIRQFCKKI	all-Y1
G7PMI9_C793	MPGTDAPGIPAALAFGPQVSDTLLDC(1)R	GPQVSDTLLDCRKHLTWVVAV	all-Y1
G7PMM0_C77	DEQGAC(1)AVLAVHLNTLLGERPVQHR	QQSSRDEQGACAVLAVHLNTL	all-Y1
G7PMN1_C45	DVC(1)VVLAK	DAAKKGQKDVCVVLAKEMIRS	all-Y1
G7PMV9_C150	DNQNFC(1)VPC(1)YEK	SFIPKDNQNFCVPCYEKQHAM	all-Y1
G7PMV9_C153	DNQNFC(1)VPC(1)YEK	PKDNQNFCVPCYEKQHAMQCV	all-Y1
G7PMX5_C283	QYPWGVVQVENENHC(1)DFVK	GVVQVENENHCDFVKLREMLI	all-Y1
G7PMX5_C294	EMLIC(1)TNMEDLR	DFVKLREMLICTNMEDLREQT	all-Y1
G7PN16_C23	DIVMTQTPLSLPVTPGEPASISC(1)R	VTPGEPASISCRSSQSLLHSN	all-Y1
G7PN28_C203	LQSGIC(1)HLFR	QAVFRLQSGICHLFRETLINK	all-Y1
G7PNC1_C121	IIGNC(1)DAK	KAEKIKIIGNCDAKAFPIKYK	all-Y1
G7PNE3_C350	AEC(1)TAEK	ALSNPTSKAECTAEKCYRVTE	all-Y1
G7PNN3_C147	LQLEYC(1)NLSAASC(1)EPLASVLR	CRLEKLQLEYCNLSAASCEPL	all-Y1
G7PNN3_C154	LQLEYC(1)NLSAASC(1)EPLASVLR	LEYCNLSAASCEPLASVLRAK	all-Y1
G7PNN3_C186	VLC(1)QGLK	DINEAGVRVLCQGLKDSPCQL	all-Y1
G7PNN3_C194	DSPC(1)QLEALK	VLCQGLKDSPCQLEALKLESC	all-Y1
G7PNN3_C215	DLC(1)SIVASK	GITSNNCRDLCSIVASKASLR	all-Y1
G7PNN3_C25	WAELLPLLQQC(1)QVVR	WAELLPLLQQCQVVRLDDCGL	all-Y1
G7PNN3_C268	GC(1)ADLC(1)R	IWECGITAKGCADLCRVLRTK	all-Y1
G7PNN3_C272	GCADLC(1)R	GITAKGCADLCRVLRTKESLK	all-Y1
G7PNN3_C33	LDDC(1)GLTEAR	QQCQVVRLDDCGLTEARCGDI	all-Y1
G7PNN3_C357	LGDAGVQELC(1)K	RLGDAGVQELCKGLGQPGSVL	all-Y1
G7PNN3_C375	VLWLGDC(1)DMSDSSC(1)SSLAATLLANHSLR	SVLRVLWLGDCDMSDSSCSSL	all-Y1
G7PNN3_C382	VLWLGDC(1)DMSDSSC(1)SSLAATLLANHSLR	LGDCDMSDSSCSSLAATLLAN	all-Y1
G7PNN3_C90	LSLQNC(1)YLTGAGC(1)GVLSGTLR	CKIQKLSLQNCYLTGAGCGVL	all-Y1
G7PNN3_C97	LSLQNC(1)YLTGAGC(1)GVLSGTLR	LQNCYLTGAGCGVLSGTLRSL	all-Y1
G7PNP7_C471	TVFEALQAPAC(1)HENLVK	TVFEALQAPACHENLVKVGGY	all-Y1
G7PNQ8_C119	QAVLGAGLPISTPC(1)TTINK	LGAGLPISTPCTTINKVCASG	all-Y1
G7PNQ8_C196	IHMGSC(1)AENTAK	DVYNKIHMGSCAENTAKKLNI	all-Y1
G7PP72_C208	YYDAIAC(1)LK	AAAKYYDAIACLKNLQMKEQP	all-Y1
G7PP72_C78	LPVWETIVC(1)TMR	FKLPVWETIVCTMREGEIAQF	all-Y1
G7PP81_C739	AGTHILC(1)IK	ELVRAGTHILCIKDMAGLLKP	all-Y1
G7PPA5_C641	AVLAQLGC(1)PIK	HNRAVLAQLGCPIKNLDALEN	all-Y1
G7PPG0_C77	DC(1)FGC(1)LR	CGANAKQSRDCFGCLREWCDA	all-Y1
G7PPG0_C80	DC(1)FGC(1)LR	NAKQSRDCFGCLREWCDAFL_	all-Y1
G7PPH1_C122	LTGIKHELQANC(1)YEEVKDR	TGIKHELQANCYEEVKDRCTL	all-Y1
G7PPH9_C333	ENQAQAC(1)PQEGTEAHGAR	GSARENQAQACPQEGTEAHGA	all-Y1
G7PPJ7_C230	TPGLHGDC(1)DDDKYR	DDRTPGLHGDCDDDKYRRRPA	all-Y1
G7PPT3_C241	EGC(1)TEVSLLR	VTQNLPMKEGCTEVSLLRVGW	all-Y1
G7PPT3_C338	ALLPHVLC(1)K	ADRALLPHVLCKNCVVELNFG	all-Y1
G7PPT3_C341	NC(1)VVELNFGQK	ALLPHVLCKNCVVELNFGQKE	all-Y1
G7PPT3_C471	NFILDQC(1)NVYNSGQR	RTKRNFILDQCNVYNSGQRRK	all-Y1
G7PPT3_C535	C(1)DYMDEVTYGELEKEEAQPIVTK	MKANFSLPEKCDYMDEVTYGE	all-Y1
G7PPU2_C251	AMSTLVPQGGPVLC(1)R	TLVPQGGPVLCRDEMEEWSAS	all-Y1
G7PPW5_C89	QTTC(1)WDGVR	DLKAQPKQTTCWDGVRNYQAR	all-Y1
G7PPY5_C72	YNAC(1)ILEYK	LFILTAKYNACILEYKQSGES	all-Y1
G7PQ43_C200	ADVIQATGDAIC(1)IFR	DVIQATGDAICIFRELQCLTP	all-Y1
G7PQA9_C91	IIVFSAC(1)R	YGRKIIVFSACRMPPSHQLDH	all-Y1
G7PQN6_C91	QEC(1)LDSR	RLLCNFMRQECLDSRFVFDRP	all-Y1
G7PQP7_C348	PRPEDIVNC(1)DLK	PKPRPEDIVNCDLKSTLRVLY	all-Y1
G7PRF3_C1322	C(1)TELNQAWSSLGK	PESAEDLQEKCTELNQAWSSL	all-Y1
G7PRF3_C1462	DC(1)EQAENWMAAR	CLELQLFHRDCEQAENWMAAR	all-Y1
G7PRF3_C1636	GAC(1)AGSEDAVK	MGNSLIERGACAGSEDAVKAR	all-Y1
G7PRF3_C2134	C(1)NSLEEIK	AEEDLTDPVRCNSLEEIKALR	all-Y1
G7PRF3_C2454	EQADYC(1)VSHMK	QNLTREQADYCVSHMKPYVDG	all-Y1
G7PRJ1_C26	SC(1)LLHQFTEK	IIGDMGVGKSCLLHQFTEKKF	all-Y1
G7PRL7_C53	WYNLAIGSTC(1)PWLK	KWYNLAIGSTCPWLKKIMDRM	all-Y1
G7PRT5_C336	AVANC(1)QAAK	EAFMKRAVANCQAAKGQYIHT	all-Y1
G7PRX9_C59	GQC(1)GENLAWASYDQTGK	KHSPESSRGQCGENLAWASYD	all-Y1
G7PRZ2_C75	SLPADILYEDQQC(1)LVFR	PADILYEDQQCLVFRDVAPQA	all-Y1
G7PRZ9_C1087	C(1)AQDLGNSTK	KPLPGETMEKCAQDLGNSTKA	all-Y1
G7PRZ9_C1363	EC(1)DNALR	CTQQAPGQKECDNALRELETV	all-Y1
G7PRZ9_C1434	ALC(1)GFTEAAAQAAYLVGVSDPNSQAGQQGLVEPTQFAR	EAISTASKALCGFTEAAAQAA	all-Y1
G7PRZ9_C1478	ANQAIQMAC(1)HSLGEPGC(1)TQAQVLSAATIVAK	ARANQAIQMACHSLGEPGCTQ	all-Y1
G7PRZ9_C1486	ANQAIQMAC(1)HSLGEPGC(1)TQAQVLSAATIVAK	MACHSLGEPGCTQAQVLSAAT	all-Y1
G7PRZ9_C1661	DKAPGQLEC(1)EAAIAGLNSC(1)LR	MRDKAPGQLECEAAIAGLNSC	all-Y1
G7PRZ9_C1671	DKAPGQLEC(1)EAAIAGLNSC(1)LR	CEAAIAGLNSCLRDLDQASLA	all-Y1
G7PRZ9_C1939	AGALQC(1)SPSDAYTK	ALVTKAGALQCSPSDAYTKKE	all-Y1
G7PRZ9_C1953	ELIEC(1)AR	DAYTKKELIECARRVSEKVSH	all-Y1
G7PRZ9_C2161	QELAVFC(1)SPEPPAK	EHIRQELAVFCSPEPPAKTST	all-Y1
G7PRZ9_C2196	AVAAGNSC(1)R	TAKAVAAGNSCRQEDVIATAN	all-Y1
G7PRZ9_C236	AC(1)EFAGFQC(1)QIQFGPHNEQK	GSHPVSFDKACEFAGFQCQIQ	all-Y1
G7PRZ9_C243	AC(1)EFAGFQC(1)QIQFGPHNEQK	DKACEFAGFQCQIQFGPHNEQ	all-Y1
G7PRZ9_C2442	QVAASTAQLLVAC(1)K	AASTAQLLVACKVKADQDSEA	all-Y1
G7PRZ9_C286	NC(1)GQMSEIEAK	ERKIFQAHKNCGQMSEIEAKV	all-Y1
G7PRZ9_C709	TEDSGLQTQVIAAATQC(1)ALSTSQLVAC(1)TK	QTQVIAAATQCALSTSQLVAC	all-Y1
G7PRZ9_C719	TEDSGLQTQVIAAATQC(1)ALSTSQLVAC(1)TK	CALSTSQLVACTKVVAPTISS	all-Y1
G7PRZ9_C750	AVEGC(1)VSASQAATEDGQLLR	GRLVAKAVEGCVSASQAATED	all-Y1
G7PS87_C125	GVC(1)HIPMAEPFC(1)PK	DGSHSCARGVCHIPMAEPFCP	all-Y1
G7PS87_C134	GVC(1)HIPMAEPFC(1)PK	VCHIPMAEPFCPKTREVLIET	all-Y1
G7PS87_C44	NVDC(1)VLLAR	LILGKIKNVDCVLLARHGRQH	all-Y1
G7PSJ7_C263	C(1)LTAIVK	DLELKGDIEKCLTAIVKCATS	all-Y1
G7PSK2_C8	HLPYFC(1)R	___MRHLPYFCRGQVVRGFGR	all-Y1
G7PSL7_C170	FGGSFLNC(1)VR	LEKFGGSFLNCVRESENSAQK	all-Y1
G7PSP4_C87	FGWDC(1)HGLPVEYEIDK	FHVDRRFGWDCHGLPVEYEID	all-Y1
G7PSU0_C189	QC(1)EEVAQALGK	SSEYPVRRRQCEEVAQALGKE	all-Y1
G7PSU4_C407	SC(1)ISVLK	HLQIGPLKKSCISVLKRR___	all-Y1
G7PSY9_C236	HQQYDC(1)K	PKGEKHQQYDCKWYIPLADLV	all-Y1
G7PT38_C89	VMEGLQFGNEC(1)LNK	VMEGLQFGNECLNKMHQVMSI	all-Y1
G7PT41_C262	C(1)PEALFQPSFLGMESC(1)GIHETTFNSIMK	VITIGNERFRCPEALFQPSFL	all-Y1
G7PT41_C277	C(1)PEALFQPSFLGMESC(1)GIHETTFNSIMK	FQPSFLGMESCGIHETTFNSI	all-Y1
G7PT41_C290	C(1)DVDIRKDLYANTVLSGGTTMYPGIADR	HETTFNSIMKCDVDIRKDLYA	all-Y1
G7PT48_C75	NC(1)GQTVHDEVANK	LEVMESVVKNCGQTVHDEVAN	all-Y1
G7PT50_C247	GEYQGVFHC(1)AVETAK	SKGEYQGVFHCAVETAKLGPL	all-Y1
G7PT85_C378	C(1)LPSIHPIFK	AEVIAVATMRCLPSIHPIFKL	all-Y1
G7PT85_C499	TDVAVKDDPELQTWC(1)R	VKDDPELQTWCREITEIGLQG	all-Y1
G7PT97_C184	GC(1)IPTMAR	EEGVLTLWRGCIPTMARAVVV	all-Y1
G7PTB7_C101	AVTNHSVYC(1)STK	QRAVTNHSVYCSTKGALDMLT	all-Y1
G7PTC0_C1038	ELQLC(1)K	RAALQKELQLCKGLAQALQTK	all-Y1
G7PTC0_C1083	MVVPGLDGAQVPQDPLQQGLPQLLSAAC(1)R	QGLPQLLSAACRLQLNGNLQL	all-Y1
G7PTC0_C1322	WVC(1)SSLR	RGDLSSIRWVCSSLRHAQPSR	all-Y1
G7PTC0_C1601	C(1)TVFPGAQVEDAFR	IRDGVVQPLKCTVFPGAQVED	all-Y1
G7PTC0_C1654	TFC(1)PAYK	TLMSAISKTFCPAYKSYIIAG	all-Y1
G7PTC0_C1765	DAMLENQTPEFFQDVC(1)KPK	NQTPEFFQDVCKPKYSGTLNL	all-Y1
G7PTC0_C1783	EAC(1)PELDYFVVFSSVSSGR	LNLDRVTREACPELDYFVVFS	all-Y1
G7PTC0_C221	ALC(1)ATR	QELNGIARALCATRQEPLLVG	all-Y1
G7PTH8_C991	VVLPC(1)NLLR	PTGDSKVVLPCNLLRMIWNAQ	all-Y1
G7PU57_C398	DC(1)YPAVQK	MEIVKNSAKDCYPAVQKTTLV	all-Y1
G7PUA5_C131	VAGDC(1)LDEK	DPVLAKVAGDCLDEKQCKQCA	all-Y1
G7PUA5_C48	ATILDLSC(1)NK	LPKATILDLSCNKLTTLPSDF	all-Y1
G7PUA5_C59	LTTLPSDFC(1)GLTHLVK	NKLTTLPSDFCGLTHLVKLDL	all-Y1
G7PUC0_C68	GDFC(1)IQVGR	SKPGTIRGDFCIQVGRNIIHG	all-Y1
G7PUK2_C89	TVALC(1)TC(1)K	KAQETRTVALCTCKATQRPPY	all-Y1
G7PUK2_C91	TVALC(1)TC(1)K	QETRTVALCTCKATQRPPYCD	all-Y1
G7PUK4_C19	NC(1)VAIAADR	GAVMAMKGKNCVAIAADRRFG	all-Y1
G7PUK9_C17	AC(1)FHC(1)ETC(1)K	NCLDKFWHKACFHCETCKMTL	all-Y1
G7PUK9_C20	AC(1)FHC(1)ETC(1)K	DKFWHKACFHCETCKMTLNMK	all-Y1
G7PUK9_C23	AC(0.987)FHCETC(0.999)K	WHKACFHCETCKMTLNMKNYK	all-Y1
G7PUK9_C8	VNC(1)LDK	___YPTEKVNCLDKFWHKACF	all-Y1
G7PUY2_C163	EIGPNDGFLAQLC(1)QLNDR	GPNDGFLAQLCQLNDRLAKEG	all-Y1
G7PV75_C528	LGC(1)GPEGER	MTKHPAKRLGCGPEGERDVRE	all-Y1
G7PV75_C80	C(1)DTC(1)DMNVHK	LIHQGMKCDTCDMNVHKQCVI	all-Y1
G7PVN7_C28	KETGAASFLC(1)R	KKETGAASFLCRYPEYDGRGV	all-Y1
G7PVN7_C710	FC(1)SLPEK	AYRSHEFYKFCSLPEKGTLTE	all-Y1
G7PVN7_C733	AIEFC(1)IAR	PVLGGKAIEFCIARWWASLSD	all-Y1
G7PVN7_C787	YEDLAPC(1)ITLK	SSLKYEDLAPCITLKNWVQTL	all-Y1
G7PW62_C140	ALENDPDC(1)R	INKALENDPDCRHVIPMNPNT	all-Y1
G7PW62_C164	HVIPMNPNTNDLFNAVGDGIVLC(1)K	FNAVGDGIVLCKMINLSVPDT	all-Y1
G7PW62_C283	WANYHLENAGC(1)NK	WANYHLENAGCNKIGNFSTDI	all-Y1
G7PW62_C336	AEC(1)MLQQAER	REKDDIQRAECMLQQAERLGC	all-Y1
G7PW67_C11	C(1)FGGLQK	MALKQISSNKCFGGLQKVFEH	all-Y1
G7PWC1_C278	DVAGC(1)EEAK	IDVKFKDVAGCEEAKLEIMEF	all-Y1
G7PWD9_C225	FSC(1)EPAGGLTSLTEPPK	KPGPRSGRFSCEPAGGLTSLT	all-Y1
G7PWF3_C109	NAFAC(1)FDEEATGTIQEDYLR	PEDVIRNAFACFDEEATGTIQ	all-Y1
G7PWL7_C597	DGTAC(1)AEVSR	MGQTYRDGTACAEVSRACDFL	all-Y1
G7PWU8_C341	HLAEYTHVEAEC(1)PFLTFDDLLNR	LAEYTHVEAECPFLTFDDLLN	all-Y1
G7PWU8_C438	LMTDTINEPILLC(1)R	TDTINEPILLCRFPVEIKSFY	all-Y1
G7PWU8_C537	DVC(1)LYPR	ILNRYHIRDVCLYPRFVQRCT	all-Y1
G7PWY3_C15	C(1)LPTPK	QLREYKVVGRCLPTPKCHTPP	all-Y1
G7PWY3_C21	C(1)HTPPLYR	VVGRCLPTPKCHTPPLYRMRI	all-Y1
G7PWY3_C63	SSGEIVYC(1)GQVFEK	MKKSSGEIVYCGQVFEKSPLR	all-Y1
G7PWZ7_C227	EC(1)GNAHYQR	RVALANRKRECGNAHYQRADF	all-Y1
G7PX42_C35	VC(1)ADLIR	SRNVKSLEKVCADLIRGAKEK	all-Y1
G7PXJ9_C427	EHNFQPGDNVEVC(1)EGELINLQGK	NFQPGDNVEVCEGELINLQGK	all-Y1
G7PXK5_C25	PLVC(1)FFNEPHLQVDFHTEMK	TVTIKGRPLVCFFNEPHLQVD	all-Y1
G7PXK7_C265	ANC(1)IDSTASAEAVFASEVK	GHFVISIKANCIDSTASAEAV	all-Y1
G7PXK7_C96	HEGVFIC(1)R	EPHRHEGVFICRGKEDALVTK	all-Y1
G7PXK8_C982	VPSSYAEALC(1)GLC(1)GNFNGDPADDLALR	KVPSSYAEALCGLCGNFNGDP	all-Y1
G7PXK8_C985	VPSSYAEALC(1)GLC(1)GNFNGDPADDLALR	SSYAEALCGLCGNFNGDPADD	all-Y1
G7PXP4_C23	RGQTC(1)VVHYTGMLEDGK	GRTFPKRGQTCVVHYTGMLED	all-Y1
G7PY07_C20	LDIC(1)GEGTPQATGFFEVMVAGK	EDEFPGRLDICGEGTPQATGF	all-Y1
G7PY57_C223	FVQC(1)PDGELQK	AMGSQTKFVQCPDGELQKRKE	all-Y1
G7PY75_C200	VAFC(1)GALEEGR	LAPGIQKVAFCGALEEGRALR	all-Y1
G7PY75_C283	GAAAC(1)DLVQR	VDMGARGAAACDLVQRFVREA	all-Y1
G7PY77_C126	DVQIGDIVTVGEC(1)RPLSK	QIGDIVTVGECRPLSKTVRFN	all-Y1
G7PY77_C55	C(1)PFTGNVSIR	AIEGTYIDKKCPFTGNVSIRG	all-Y1
G7PY81_C397	AADLLYAMC(1)DR	QRAADLLYAMCDRSNAKQIVS	all-Y1
G7PY99_C376	C(1)EDHDK	RKAKQGYTQRCEDHDKARFLV	all-Y1
G7PYD0_C125	C(1)QSLQEELDFR	TLMRVDLENRCQSLQEELDFR	all-Y1
G7PYE1_C955	AEAELC(1)AEAEETR	AEQLRAEAELCAEAEETRGRL	all-Y1
G7PYE1_C989	VGEEEEC(1)SR	LEARVGEEEECSRQLQTEKKR	all-Y1
G7PYJ3_C144	TLWDDPGIQEC(1)YDR	TLWDDPGIQECYDRRREYQLS	all-Y1
G7PYU4_C353	C(1)GLVIGR	EMTFSIPTHKCGLVIGRGGEN	all-Y1
G7PYU4_C93	IQQDSGC(1)K	QINKIQQDSGCKVQISPDSGG	all-Y1
G7PZ77_C336	C(1)IDSGLWVPNSK	PTDAKYHMQRCIDSGLWVPNS	all-Y1
G7PZC7_C96	TVYC(1)NVHK	KSRDGERTVYCNVHKHEPLVL	all-Y1
G7PZC9_C11	TC(1)DISFSDPDDLLNFK	DINELNLPKTCDISFSDPDDL	all-Y1
G7PZC9_C29	LVIC(1)PDEGFYK	DDLLNFKLVICPDEGFYKSGK	all-Y1
G7PZD6_C375	C(1)VDLVIQELINTVR	VVKLKEPCLKCVDLVIQELIN	all-Y1
G7PZF6_C238	RQIFEPGLGMEHC(1)DTLNVSLQMGSNK	IFEPGLGMEHCDTLNVSLQMG	all-Y1
G7PZI2_C112	AHQC(1)GDDDK	AEVKKYKAHQCGDDDKTRPLV	all-Y1
G7PZT1_C238	LC(1)WFLDEAAAR	ALVQPHTGKLCWFLDEAAARL	all-Y1
G7PZT1_C79	WTLGFC(1)DER	VSLARWTLGFCDERLVPFDHA	all-Y1
G7Q0F5_C1058	QLQEDHQC(1)QGQLR	EYRQLQEDHQCQGQLREKQEE	all-Y1
G7Q0F5_C1672	SQEC(1)DWEEISVK	NMFVKLRSQECDWEEISVKGP	all-Y1
G7Q0F5_C387	ETPLKPIPVEALC(1)DFEGEQGLISR	PLKPIPVEALCDFEGEQGLIS	all-Y1
G7Q0M9_C31	C(1)DAGGPR	QYVLAKRARRCDAGGPRQLEP	all-Y1
G7Q0R2_C162	C(1)SLNPEWNETFR	ESKQKTKTIKCSLNPEWNETF	all-Y1
G7Q0T8_C225	C(1)LHHEVK	QMAELVTTHKCLHHEVKRLNE	all-Y1
G7Q0U3_C752	TC(1)HSFIINEK	KAMKMGDWKTCHSFIINEKMN	all-Y1
G7Q147_C104	ILIGNPGC(1)TYK	VSRILIGNPGCTYKYLNTRLF	all-Y1
G7Q147_C472	TLPADQKPEC(1)R	RTLPADQKPECRPYWEKDDVS	all-Y1
G7Q1E1_C211	LFPHC(1)GR	KEDRAKLFPHCGRLYPEGLAQ	all-Y1
G7Q1H7_C201	LVHSGSGC(1)R	ATRLVHSGSGCRSPSLGSDLT	all-Y1
G7Q1H7_C61	MC(1)FAAR	KDRKIIPLKMCFAARNLSMPD	all-Y1
G7Q1N9_C462	AVEC(1)PPPR	DDICVAKAVECPPPRTTARLL	all-Y1
G7Q1Y4_C132	NVIETC(1)K	YFGTKNVIETCKEAGVQKLIL	all-Y1
G7Q205_C190	GNSPPSSGEAC(1)R	GNSPPSSGEACREEKGLAAED	all-Y1
G7Q231_C179	KDNLIPC(1)K	YDPKKDNLIPCKEAGLKFATG	all-Y1
G7Q239_C229	EEFTHTC(1)PEDKEIENTYASVAK	AYAREEFTHTCPEDKEIENTY	all-Y1
G7Q280_C136	NC(1)IIVSPDAGGAK	IRENIAEWKNCIIVSPDAGGA	all-Y1
G7Q2I0_C8	HC(1)DEVGFNAEEAHNIVK	___MEEYNRHCDEVGFNAEEA	all-Y1
G7Q2J5_C94	VNVC(1)ER	LGIETYKVNVCERLVQYVKGK	all-Y1
G7Q2W9_C280	ILALC(1)MGNHELYMR	LRINKRILALCMGNHELYMRR	all-Y1
G7Q3I2_C167	AVGDGIVLC(1)K	FKAVGDGIVLCKMINLSVPDT	all-Y1
G7Q3L9_C14	ENVSNC(1)IQLK	RFDEKENVSNCIQLKTSVIKG	all-Y1
G8F2E0_C287	LLEFVPHHC(1)R	NKLLEFVPHHCRLLREVTGGA	all-Y1
G8F355_C220	IMAC(1)PR	GSVEVKKIMACPRCILTTVDP	all-Y1
G8F355_C250	LC(1)DPSER	PLDTLKSYRLCDPSERELYKL	all-Y1
G8F355_C29	GVPVSEAEC(1)TAMGLR	CKGVPVSEAECTAMGLRSGNL	all-Y1
G8F398_C175	VSLEEIYSGC(1)TK	RVSLEEIYSGCTKRMKISRKR	all-Y1
G8F3A9_C272	LC(1)VPAMNVNDSVTK	LYQLSKAGKLCVPAMNVNDSV	all-Y1
G8F3A9_C292	FDNLYC(1)C(1)R	VTKQKFDNLYCCRESILDGLK	all-Y1
G8F3A9_C293	FDNLYC(1)C(1)R	TKQKFDNLYCCRESILDGLKR	all-Y1
G8F3E2_C111	DAEVVLC(1)GGTESMSQAPYC(1)VR	ICVKDAEVVLCGGTESMSQAP	all-Y1
G8F3E2_C123	DAEVVLC(1)GGTESMSQAPYC(1)VR	GTESMSQAPYCVRNVRFGTKL	all-Y1
G8F3E2_C174	EEC(1)DKYALQSQQR	AVKHKISREECDKYALQSQQR	all-Y1
G8F3G1_C279	SSGGFVWAC(1)K	LKSSGGFVWACKNYDGDVQSD	all-Y1
G8F3G1_C373	VC(1)VETVESGAMTK	IRFAQTLEKVCVETVESGAMT	all-Y1
G8F3G1_C389	DLAGC(1)IHGLSNVK	SGAMTKDLAGCIHGLSNVKLN	all-Y1
G8F3G1_C84	C(1)ATITPDEAR	ATQKYSVAVKCATITPDEARV	all-Y1
G8F3G5_C58	VVNEINIEDLC(1)LAK	VVNEINIEDLCLAKAAYCRCW	all-Y1
G8F3I6_C70	KAAAGELQEDSGLC(1)VLAR	AGELQEDSGLCVLARLSEIDV	all-Y1
G8F3M2_C98	LITWSPVC(1)R	DPKLITWSPVCRNDVAWNFEK	all-Y1
G8F3T4_C328	DQDLASC(1)DR	ERFRDQDLASCDRDRSSRDRS	all-Y1
G8F3T4_C39	MDLGEC(1)LK	LSGTRMDLGECLKVHDLALRA	all-Y1
G8F3U1_C144	IPC(1)NDSK	DNNEPYMKIPCNDSKITSAVW	all-Y1
G8F3U1_C81	LWDC(1)ETGK	SADNSCRLWDCETGKQLALLK	all-Y1
G8F3W4_C17	AAAIGIDLGTTYSC(1)VGVFQHGK	IGIDLGTTYSCVGVFQHGKVE	all-Y1
G8F3W4_C306	FEELC(1)SDLFR	SITRARFEELCSDLFRSTLEP	all-Y1
G8F3W7_C381	GETTLWNPGC(1)DHAGIATQVVVEK	RGETTLWNPGCDHAGIATQVV	all-Y1
G8F3W7_C444	AC(1)FTMDPK	LGSSLDWDRACFTMDPKLSAA	all-Y1
G8F3X1_C89	IEEFLEAVLC(1)PPR	KIEEFLEAVLCPPRYPKLAAL	all-Y1
G8F3X2_C11	C(1)SHALIR	MGTPGEGLGRCSHALIRGVPE	all-Y1
G8F3X2_C253	LSDVTLVPVSC(1)SELEK	LSDVTLVPVSCSELEKAGAGL	all-Y1
G8F422_C55	AAAGDLGGDHLAFSC(1)DVAK	DLGGDHLAFSCDVAKEHDVQN	all-Y1
G8F480_C47	QFC(1)TGEFR	PKTAENFRQFCTGEFRKDGVP	all-Y1
G8F4C9_C332	EMGLC(1)WK	VDEWRKEMGLCWKEVAYLGNE	all-Y1
G8F4C9_C400	VNNSC(1)QK	FLLMEKVNNSCQK________	all-Y1
G8F4J5_C402	NHDNC(1)DK	PVLLNKNHDNCDKIRAILLYI	all-Y1
G8F571_C46	SAC(1)GVC(1)PGR	KKVGKAPKSACGVCPGRLRGV	all-Y1
G8F571_C49	SAC(1)GVC(1)PGR	GKAPKSACGVCPGRLRGVRAV	all-Y1
G8F5D5_C49	EAC(1)GVIVELIK	LVGQENAREACGVIVELIKSK	all-Y1
G8F5D5_C94	VPFC(1)PMVGSEVYSTEIK	AQELGSKVPFCPMVGSEVYST	all-Y1
G8F5E6_C141	HC(1)GEYAHTR	SYLIENTARHCGEYAHTRYFK	all-Y1
G8F5L3_C105	VHEYLGWHADC(1)IR	VHEYLGWHADCIRGTFGVPMW	all-Y1
G8F5L6_C116	ADSVVVLLC(1)R	AKADSVVVLLCRQPCASQSSL	all-Y1
G8F5P8_C208	KPLVLC(1)GDLNVAHEEIDLR	GLASRKPLVLCGDLNVAHEEI	all-Y1
G8F5P8_C65	IC(1)SWNVDGLR	PSGKPATLKICSWNVDGLRAW	all-Y1
G8F5P8_C93	GLDWVKEEAPDILC(1)LQETK	WVKEEAPDILCLQETKCSENK	all-Y1
G8F5W9_C69	IC(1)SVDGIPAR	PTIEDSYTKICSVDGIPARLD	all-Y1
G8F658_C75	LTEGC(1)SFR	TGGKARLTEGCSFRRKQH___	all-Y1
G8F6D5_C369	VLHDAQQQC(1)R	VKVLHDAQQQCRDGHPVVVNI	all-Y1
I7G249_C167	LSNVAPPC(1)ILR	SGRLSNVAPPCILRKNPPSAR	all-Y1
I7G2H7_C127	EHINLGC(1)DVDFDIAGPSIR	GYKREHINLGCDVDFDIAGPS	all-Y1
I7G2M6_C107	HFC(1)PNVPIILVANK	EKWVPEVKHFCPNVPIILVAN	all-Y1
I7G3T9_C161	TSAVPSPC(1)GK	SIRTSAVPSPCGKYYTLNGSK	all-Y1
I7G496_C442	AAVEEGIVLGGGC(1)ALLR	VEEGIVLGGGCALLRCIPALD	all-Y1
I7G496_C447	C(1)IPALDSLTPANEDQK	VLGGGCALLRCIPALDSLTPA	all-Y1
I7G5A5_C25	KAC(1)GDSTLTQITAGLDPVGR	RNQIRDARKACGDSTLTQITA	all-Y1
I7G6Q2_C114	NINDAWVC(1)TNDMFR	LLKNINDAWVCTNDMFRLALH	all-Y1
I7G6Q2_C38	TQLGAIYIDASC(1)LTWEGQQFQGK	QLGAIYIDASCLTWEGQQFQG	all-Y1
I7G6Q2_C80	IQHSITAQDHQPTPDSC(1)IISMVVGQLK	AQDHQPTPDSCIISMVVGQLK	all-Y1
I7G760_C288	AC(1)GNFGIPC(1)ELR	LGHCEKIKKACGNFGIPCELR	all-Y1
I7G760_C295	AC(1)GNFGIPC(1)ELR	KKACGNFGIPCELRVTSAHKG	all-Y1
I7G7A9_C116	TAAGEFADDPC(1)SSVK	TAAGEFADDPCSSVKRGNMVR	all-Y1
I7G7W7_C47	ADETKDEQFEQC(1)VQNFNK	DETKDEQFEQCVQNFNKQLTE	all-Y1
I7G889_C197	LGPNYLQIPVNC(1)PYR	GPNYLQIPVNCPYRARVANYQ	all-Y1
I7G937_C102	WHPEVC(1)HHC(1)PDVPILLVGTK	NVRHKWHPEVCHHCPDVPILL	all-Y1
I7G937_C105	WHPEVC(1)HHC(1)PDVPILLVGTK	HKWHPEVCHHCPDVPILLVGT	all-Y1
I7G937_C157	YLEC(1)SALQQDGVK	KQIHAVRYLECSALQQDGVKE	all-Y1
I7G9K0_C187	KVNAEGSVDSVFSQVC(1)THLDALK	GSVDSVFSQVCTHLDALK___	all-Y1
I7G9P9_C157	VGTGEPC(1)C(1)DWVGDEGAGHFVK	IAAKVGTGEPCCDWVGDEGAG	all-Y1
I7G9P9_C158	VGTGEPC(1)C(1)DWVGDEGAGHFVK	AAKVGTGEPCCDWVGDEGAGH	all-Y1
I7G9P9_C276	C(1)LSSLKDER	TLIGEAVFARCLSSLKDERIQ	all-Y1
I7G9P9_C389	SAVENC(1)QDSWR	DDFFKSAVENCQDSWRRAVST	all-Y1
I7G9P9_C409	AVSTGVQAGIPMPC(1)FTTALSFYDGYR	TGVQAGIPMPCFTTALSFYDG	all-Y1
I7G9Y0_C111	GVGGAC(1)VLVA	EEKIKGVGGACVLVA______	all-Y1
I7G9Y0_C37	NQSFC(1)PTVNLDK	HYHLKRNQSFCPTVNLDKLWT	all-Y1
I7GA13_C355	VLC(1)GGDIYVPEDPK	VAKEQGAKVLCGGDIYVPEDP	all-Y1
I7GA13_C387	DDMTC(1)VK	VLTNCRDDMTCVKEEIFGPVM	all-Y1
I7GA13_C45	VIATFTC(1)SGEK	ATGRVIATFTCSGEKEVNLAV	all-Y1
I7GA13_C96	EREDEIATVEC(1)INNGK	EREDEIATVECINNGKSIFEA	all-Y1
I7GB94_C112	YSDESGNMDFDNFISC(1)LVR	GNMDFDNFISCLVRLDAMFRA	all-Y1
I7GB94_C24	TDGFGIDTC(1)R	LKTDGFGIDTCRSMVAVMDSD	all-Y1
I7GB94_C70	SGTIC(1)SSELPGAFEAAGFHLNEHLYNMIIR	QFDTDRSGTICSSELPGAFEA	all-Y1
I7GDM8_C58	SDLGPC(1)EK	FTNTRSDLGPCEKIHDENLRK	all-Y1
I7GDR6_C130	AQQHIETC(1)WK	GRKAQQHIETCWKQLESSKRR	all-Y1
I7GEN1_C105	HHC(1)PNTPIILVGTK	AKWYPEVRHHCPNTPIILVGT	all-Y1
I7GEN1_C157	YLEC(1)SALTQR	KEIDSVKYLECSALTQRGLKT	all-Y1
I7GEN1_C178	AVLC(1)PPPVK	VFDEAIRAVLCPPPVKKRKRK	all-Y1
I7GF56_C24	EC(1)NPPNSQPASYQR	KNRERERERECNPPNSQPASY	all-Y1
I7GH43_C227	GFGTDEQAIIDC(1)LGSR	FGTDEQAIIDCLGSRSNKQRQ	all-Y1
I7GH65_C268	HLGDIPWTYAEDTVPALTPC(1)R	AEDTVPALTPCRFTGSEIRHR	all-Y1
I7GH65_C380	LC(1)TSATESEVAR	FVLQGQWMRLCTSATESEVAR	all-Y1
I7GH65_C410	NALVSHLDGTTPVC(1)EDIGR	VSHLDGTTPVCEDIGRSLLTY	all-Y1
I7GH88_C179	MADC(1)GGLPQISQPAK	TKTTLLKMADCGGLPQISQPA	all-Y1
I7GHA6_C90	NC(1)NDFQYESK	SLLDKFLIKNCNDFQYESKVF	all-Y1
I7GHC6_C128	C(1)VFEMPNENDKLNDMEPSK	PDELMDSKLRCVFEMPNENDK	all-Y1
I7GHC9_C158	GFC(1)FITYTDEEPVKK	DTKTNERRGFCFITYTDEEPV	all-Y1
I7GHG8_C34	IC(1)DQISDAVLDAHLQQDPDAK	SVGEGHPDKICDQISDAVLDA	all-Y1
I7GHG8_C56	VAC(1)ETVAK	LQQDPDAKVACETVAKTGMIL	all-Y1
I7GHH2_C239	MIPC(1)DFLIPVQTQHPIR	LIHQGTKMIPCDFLIPVQTQH	all-Y1
I7GHH8_C231	GDVAAEC(1)VR	QPPKGDVAAECVRNLNERIRR	all-Y1
I7GHK4_C144	LIPDGC(1)GVK	VAEKRLIPDGCGVKYIPNRGP	all-Y1
I7GHK4_C54	MLSC(1)AGADR	HVIRINKMLSCAGADRLQTGM	all-Y1
I7GHZ2_C355	GVC(1)TEAGMYALR	GASGAEVKGVCTEAGMYALRE	all-Y1
I7GI76_C211	C(1)TESEEEEVTK	FGVEFETTMKCTESEEEEVTK	all-Y1
I7GI76_C231	GKENQLQLSC(1)FINQEVK	KGKENQLQLSCFINQEVKYLF	all-Y1
I7GI83_C39	IEQLC(1)SGAAYC(1)QFMDMLFPGSIALK	QLNLTKIEQLCSGAAYCQFMD	all-Y1
I7GI83_C45	IEQLC(1)SGAAYC(1)QFMDMLFPGSIALK	IEQLCSGAAYCQFMDMLFPGS	all-Y1
I7GIN2_C72	C(1)HENSPR	DPNIDVYGIKCHENSPRKEVY	all-Y1
I7GIN9_C29	YGETANEC(1)GEAFFFYGK	GKKYGETANECGEAFFFYGKS	all-Y1
I7GIV4_C210	SHNEAC(1)QENK	IDVLRSHNEACQENKDLQPYM	all-Y1
I7GJ81_C344	ANC(1)SDNEFTQALTAAIPPESLTR	GSAVEAIKANCSDNEFTQALT	all-Y1
I7GJ87_C236	C(1)IAYAESHDQALVGDK	TLTNRRYLEKCIAYAESHDQA	all-Y1
I7GJE3_C142	FQSIVIGC(1)ALEDQK	DQKFQSIVIGCALEDQKKIKR	all-Y1
I7GJL1_C67	VMYAFC(1)R	LNSGKVMYAFCRVKDPNSGLP	all-Y1
I7GJX8_C106	RPPSAFFLFC(1)SEYRPK	KRPPSAFFLFCSEYRPKIKGE	all-Y1
I7GK56_C268	FLHNPDAAQGFVGC(1)ALSSTIQR	NPDAAQGFVGCALSSTIQRFY	all-Y1
I7GK56_C31	EEIVYLPC(1)IYR	GPREEIVYLPCIYRNTGTEAP	all-Y1
I7GK56_C466	YPGGDC(1)SSDIWI	AHELRYPGGDCSSDIWI____	all-Y1
I7GK96_C246	VEFLEC(1)SAK	QLALKVEFLECSAKGGRGDAG	all-Y1
I7GKA7_C188	DYC(1)TSAK	LKCYSRARDYCTSAKHVINMC	all-Y1
I7GKA7_C246	C(1)AAGLAELAAR	QTQAILTKLKCAAGLAELAAR	all-Y1
I7GKA7_C67	LQFIADHC(1)PTLR	IERLQFIADHCPTLRVEALKM	all-Y1
[truncated: 3,830 more rows]

## Sheet: Table 3e_All samples
Related to Fig. 3d,e,f,g
ID	Gene_site	Subcellular location	Group	Subgroup	Change in Sto occupancy	2-18-A	2-18-D	2-20-A	2-20-D	2-23-A	2-23-D	2-29-A	2-29-D	2-22-A	2-22-D	2-25-A	2-25-D	3-28-A	3-28-D	F-A	F-D	2-30-A	2-30-D	3-18-A	3-18-D	3-19-A	3-19-D	3-25-A	3-25-D		Pathway	Displayed in Fig. 3g	Group	Count	p Value	Genes	Fold Enrichment	FDR
A0A2K5TJL2_C47	TMED5_C47	Endoplasmic reticulum membrane;Golgi apparatus	All samples	Y1 to O2	17.7408	0.914063	0.564022	0.709615	0.685093	0.419379	0.572983	0.58083	0.54262	NA	0.811371	0.668889	NA	NA	NA	0.740303	0.617553	0.787032	0.78995	0.721598	0.906588	0.679109	0.949365	0.665088	0.58709		GO:0009410~response to xenobiotic stimulus	yes	All_Y1 to O2	9	9.16947e-05	HSP90AA1, HSP90AB1, MDK, CYBB, BLMH, SRP68, CALR, ATP1A1, HSPG2	6.25789	0.0764677
A0A2K5TM01_C84	HINT1_C84	Cytoplasm;Nucleus	All samples	Y1 to O2	14.5015	0.968257	0.54775	0.653935	0.582672	0.436113	0.555188	0.737996	0.53013	NA	0.677743	0.645216	0.55039	0.761019	0.648112	0.393855	0.478121	0.906368	0.779006	0.537843	0.871616	0.648883	0.855634	0.638692	0.576985		GO:0007162~negative regulation of cell adhesion	yes	All_Y1 to O2	5	0.000170687	MDK, TNC, FBLN1, HSPG2, KNG1	17.8337	0.0764677
A0A2K5TNW0_C181	HNRNPK_C181	Cytoplasm;Spliceosome	All samples	Y1 to O2	21.3431	0.62123	0.564025	0.57273	0.398731	0.550419	0.488773	0.600727	0.538157	0.504872	0.676603	0.584527	0.529526	0.531652	NA	0.385904	0.259029	0.83644	0.792952	0.54421	0.844205	0.748355	0.873243	0.641238	0.485143		GO:0098869~cellular oxidant detoxification	yes	All_Y1 to O2	5	0.000635149	GSTO1, HBD, EPX, TXNDC17	12.6713	0.189698
A0A2K5TWC6_C140	PMPCA_C140	mitochondrion	All samples	Y1 to O2	32.0347	0.709289	NA	0.439276	0.313008	0.220376	0.403998	NA	0.364693	NA	0.310839	0.463091	0.379089	0.773681	NA	0.365962	0.399662	NA	0.704693	0.439206	NA	NA	0.792403	NA	NA		GO:0045087~innate immune response	yes	All_Y1 to O2	11	0.00156501	IGHV3-73, PRKDC, RNASET2, ENDOD1, GP2, CYBB, HMGB1, ZC3HAV1, IGHV5-10-1, IGHA2, LTF	3.34171	0.218043
A0A2K5TWC6_C142	PMPCA_C142	mitochondrion	All samples	Y1 to O2	32.0347	0.709289	NA	0.439276	0.313008	0.220376	0.403998	NA	0.364693	NA	0.310839	0.463091	0.379089	0.773681	NA	0.365962	0.399662	NA	0.704693	0.439206	NA	NA	0.792403	NA	NA		GO:0043065~positive regulation of apoptotic process	yes	All_Y1 to O2	8	0.00174801	EIF2B5, PRKDC, HTRA1, EMILIN1, HMGB1, CTSD, KNG1, IGF2R	4.58581	0.218043
A0A2K5TX20_C398	CPB1_C398	Secreted;Zymogen granule lumen	All samples	Y1 to O2	24.2055	0.702238	NA	0.0724523	0.470425	0.489569	0.451499	0.696999	0.430287	0.864127	0.571534	0.46913	0.56511	NA	NA	0.527259	0.495539	0.95423	0.527614	0.519381	0.793233	0.779623	0.943736	0.502691	0.645336		GO:0070527~platelet aggregation	no	All_Y1 to O2	4	0.00216825	FN1, TLN1, CLIC1, VCL	15.4083	0.218043
A0A2K5TXG3_C563	TNC_C563	Secreted, extracellular space, extracellular matrix	All samples	Y1 to O2	17.7884	0.811046	NA	0.446635	NA	NA	NA	0.56681	0.568546	0.607695	0.425797	NA	0.402178	NA	NA	0.508148	0.423384	0.745562	NA	NA	0.893537	0.477291	0.942341	NA	0.547977		GO:0007160~cell-matrix adhesion	no	All_Y1 to O2	5	0.00242065	ITGA1, FN1, EMILIN1, NID1, VCL	8.83504	0.218043
A0A2K5TXG3_C567	TNC_C567	Secreted, extracellular space, extracellular matrix	All samples	Y1 to O2	17.7884	0.811046	NA	0.446635	NA	NA	NA	0.56681	0.568546	0.607695	0.425797	0.85234	0.402178	NA	NA	0.508148	0.423384	0.745562	NA	NA	0.893537	0.477291	0.942341	NA	0.547977		GO:0006508~proteolysis	no	All_Y1 to O2	9	0.00249821	CPB1, HTRA1, BLMH, CTSG, PCOLCE, CTSD, CTSS, CTSC, LTF	3.78479	0.218043
A0A2K5U010_C289	CTSD_C289	Lysosome;Melanosome;Secreted;extracellular space	All samples	Y1 to O2	37.1164	0.805338	0.305967	NA	NA	0.141037	0.279533	0.492868	NA	0.567985	0.934913	0.790442	NA	0.531321	0.360144	0.418916	0.394294	0.834398	0.481701	NA	0.81364	0.241502	0.677131	0.928708	0.222837		GO:0007155~cell adhesion	no	All_Y1 to O2	10	0.00255036	LAMA4, ITGA1, TNC, FN1, ICAM3, DPT, EMILIN1, LAMC1, TM9SF4, VCL	3.4029	0.218043
A0A2K5U3P3_C191	GP2_C191	Zymogen granule membrane;Secreted ;Cell membrane;Apical cell membrane ;Endosome	All samples	Y1 to O2	13.9776	NA	NA	0.878658	0.827391	0.614667	0.459037	0.575449	0.540109	NA	0.652157	0.768122	0.538014	0.760096	0.665106	0.656568	NA	NA	NA	0.627179	0.857023	NA	0.898722	0.734834	0.493591		GO:0051149~positive regulation of muscle cell differentiation	no	All_Y1 to O2	3	0.0026298	RBM4, LAMC1, NID1	38.5208	0.218043
A0A2K5U3P3_C197	GP2_C197	Zymogen granule membrane;Secreted ;Cell membrane;Apical cell membrane ;Endosome	All samples	Y1 to O2	13.9776	NA	NA	0.878658	0.827391	0.614667	0.459037	0.575449	0.540109	NA	0.652157	0.768122	0.538014	0.760096	0.665106	0.656568	NA	NA	NA	0.627179	0.857023	NA	0.898722	0.734834	0.493591		GO:0006457~protein folding	no	All_Y1 to O2	6	0.00267686	HSP90AA1, HSP90AB1, HSPA4, CALR, CCT5, TXNDC5	6.24661	0.218043
A0A2K5U4C3_C281	EPX_C281	extracellular region;extracellular space	All samples	Y1 to O2	26.1303	0.963655	0.54096	0.279077	0.625598	0.456954	0.655823	0.719446	0.548916	0.738674	0.749254	0.661665	0.619866	0.748719	0.872729	0.680446	0.466627	0.900842	0.796005	0.583312	0.889547	0.8681	0.867129	0.829991	0.681127		GO:0051131~chaperone-mediated protein complex assembly	no	All_Y1 to O2	3	0.00670776	HSP90AA1, HSP90AB1, HSPA4	24.0755	0.500846
A0A2K5U4C3_C578	EPX_C578	extracellular region;extracellular space	All samples	Y1 to O2	30.942	NA	0.491041	0.547962	0.526671	0.430727	0.755311	0.684849	0.575992	0.855498	0.587937	0.76688	0.46844	0.832107	0.867115	0.691458	0.621862	0.90503	0.857382	NA	NA	NA	0.911303	0.799011	0.751965		GO:0042744~hydrogen peroxide catabolic process	no	All_Y1 to O2	3	0.00906502	HBD, EPX	20.6361	0.624789
A0A2K5U4C3_C676	EPX_C676	extracellular region;extracellular space	All samples	Y1 to O2	19.3915	0.551237	0.581819	0.531778	0.793002	0.468422	0.699257	0.584732	0.672121	0.758156	0.804022	0.847345	0.6481	0.75055	0.806253	0.680258	0.61141	0.870905	0.801145	0.711221	0.912797	0.625426	0.858094	0.6552	0.753236		GO:0042742~defense response to bacterium	no	All_Y1 to O2	6	0.0112153	IGHV3-73, DHX15, PRG2, EPX, IGHV5-10-1, IGHA2	4.42768	0.695796
A0A2K5U8Y7_C303	ENTPD5_C303	Secreted	All samples	Y1 to O2	15.1467	NA	0.481401	NA	0.581419	0.347394	0.567581	0.594681	0.643798	0.440139	0.601688	0.693501	0.479595	NA	0.64693	0.539804	0.306629	0.769326	0.769571	0.682609	0.99468	0.489148	0.788134	0.640646	0.58742		GO:0046034~ATP metabolic process	no	All_Y1 to O2	3	0.0124533	NT5E, ENTPD5, NDUFS1	17.5095	0.695796
A0A2K5UAF3_C106	GOT2_C106	Mitochondrion matrix;Cell membrane	All samples	Y1 to O2	22.4992	0.836207	0.485151	0.244348	0.402876	0.434061	0.471747	0.558569	0.371757	0.728507	0.617566	0.438691	0.520293	0.772989	0.738127	0.341211	0.20776	0.848745	0.679913	0.449422	0.695988	0.664278	0.865153	0.274233	0.675879		GO:0002218~activation of innate immune response	no	All_Y1 to O2	3	0.0147117	HSP90AA1, PRKDC, HMGB1	16.0503	0.695796
A0A2K5UAU4_C61	MDK_C61	Secreted	All samples	Y1 to O2	22.7727	NA	0.514221	NA	NA	NA	0.56918	0.731142	0.659633	NA	0.537836	0.63683	NA	0.666165	0.620166	0.541846	0.473354	NA	NA	0.849039	0.91367	0.842134	NA	0.575665	0.55849		GO:1904237~positive regulation of substrate-dependent cell migration, cell attachment to substrate	no	All_Y1 to O2	2	0.0153434	FN1, FBLN1	128.403	0.695796
A0A2K5UJE6_C99	IGHV3-73_C99	Secreted;Cell membrane	All samples	Y1 to O2	27.1646	NA	0.513186	0.611997	0.528666	0.415445	0.613219	0.492006	0.441147	NA	0.520288	0.764008	0.550111	0.802882	0.726847	0.500722	0.547551	0.863498	NA	0.734716	NA	0.510614	0.854364	0.737043	0.832622		GO:0002215~defense response to nematode	no	All_Y1 to O2	2	0.0153434	PRG2, EPX	128.403	0.695796
A0A2K5UMU0_C43	TXNDC17_C43	Cytoplasm	All samples	Y1 to O2	16.2109	0.79542	0.55021	0.701881	0.58003	0.525656	0.541668	0.558902	0.678399	0.56542	0.524613	0.681446	0.554275	0.802238	0.726704	0.686081	0.561799	0.872222	0.737368	0.725782	0.840553	0.671917	0.871695	0.664507	0.562333		GO:0010811~positive regulation of cell-substrate adhesion	no	All_Y1 to O2	3	0.0155008	EMILIN1, NID1, FBLN2	15.6165	0.695796
A0A2K5UMU0_C46	TXNDC17_C46	Cytoplasm	All samples	Y1 to O2	16.2109	0.79542	0.55021	0.701881	0.58003	0.525656	0.541668	0.558902	0.678399	0.56542	0.524613	0.681446	0.554275	0.802238	0.726704	0.686081	0.561799	0.872222	0.737368	0.725782	0.840553	0.671917	0.871695	0.664507	0.562333		GO:0001890~placenta development	no	All_Y1 to O2	3	0.0163077	FBN2, HSP90AB1, HTRA1	15.2056	0.695796
A0A2K5UPD8_C50	CNBP_C50	Nucleus;Cytoplasm;Endoplasmic reticulum	All samples	Y1 to O2	17.6312	0.828969	NA	0.487628	0.531197	NA	0.353441	NA	0.640029	0.619932	NA	0.386328	0.76738	0.852082	NA	NA	0.734053	NA	NA	NA	0.72602	NA	0.707509	NA	0.462587		GO:0048675~axon extension	no	All_Y1 to O2	3	0.0163077	HSP90AA1, HSP90AB1, VCL	15.2056	0.695796
A0A2K5US37_C1696	HSPG2_C1696	Secreted;Extracellular space;Extracellular matrix;Basement membrane	All samples	Y1 to O2	24.7116	NA	NA	NA	0.71282	0.355841	NA	NA	0.518938	0.229403	NA	0.650747	NA	0.614239	0.670393	0.498708	NA	0.864294	NA	NA	0.766055	NA	NA	NA	0.560452		GO:0033627~cell adhesion mediated by integrin	no	All_Y1 to O2	3	0.0188335	ITGA1, EMILIN1, FBN1	14.093	0.710007
A0A2K5US37_C2309	HSPG2_C2309	Secreted;Extracellular space;Extracellular matrix;Basement membrane	All samples	Y1 to O2	15.9554	0.832622	0.574593	0.583718	0.557423	0.595492	0.624105	0.633906	0.446629	0.596665	0.659733	0.725299	0.694723	0.896868	0.83272	0.539091	0.548076	0.916181	0.648605	0.5746	0.817888	0.738543	0.77618	0.759775	0.697832		GO:1905323~telomerase holoenzyme complex assembly	no	All_Y1 to O2	2	0.0204059	HSP90AA1, HSP90AB1	96.302	0.710007
A0A2K5US37_C3419	HSPG2_C3419	Secreted;Extracellular space;Extracellular matrix;Basement membrane	All samples	Y1 to O2	32.183	NA	0.661559	NA	NA	0.555718	0.44144	NA	NA	0.700526	NA	0.760866	0.526159	NA	NA	NA	NA	NA	NA	0.733356	0.976294	NA	0.877548	NA	NA		GO:0035583~sequestering of TGFbeta in extracellular matrix	no	All_Y1 to O2	2	0.0204059	FBN2, FBN1	96.302	0.710007
A0A2K5US37_C3617	HSPG2_C3617	Secreted;Extracellular space;Extracellular matrix;Basement membrane	All samples	Y1 to O2	12.7777	0.85648	0.568068	0.595855	0.565963	0.459983	0.471214	0.72558	0.50414	0.47943	0.600962	0.685918	0.485089	0.715175	0.756999	0.625034	0.532871	0.91755	0.569118	0.607961	0.849105	0.694888	0.850002	0.694697	0.524285		GO:0071635~negative regulation of transforming growth factor beta production	no	All_Y1 to O2	2	0.0204059	FN1, FBLN1	96.302	0.710007
A0A2K5US37_C734	HSPG2_C734	Secreted;Extracellular space;Extracellular matrix;Basement membrane	All samples	Y1 to O2	16.1166	NA	NA	NA	NA	0.430781	0.534448	0.600153	NA	0.665365	0.507851	0.613875	NA	NA	NA	NA	NA	NA	0.773759	NA	NA	NA	0.695614	NA	0.448329		GO:0001895~retina homeostasis	no	All_Y1 to O2	3	0.0206029	PIGR, IGHA2, LTF	13.4375	0.710007
A0A2K5US37_C743	HSPG2_C743	Secreted;Extracellular space;Extracellular matrix;Basement membrane	All samples	Y1 to O2	16.1166	NA	NA	NA	NA	0.430781	0.534448	0.600153	NA	0.665365	0.507851	0.613875	NA	NA	NA	NA	NA	NA	0.773759	NA	NA	NA	0.695614	NA	0.448329		GO:0022617~extracellular matrix disassembly	no	All_Y1 to O2	3	0.0233813	CTSG, LAMC1, CTSS	12.5611	0.759888
A0A2K5US37_C746	HSPG2_C746	Secreted;Extracellular space;Extracellular matrix;Basement membrane	All samples	Y1 to O2	16.1166	NA	NA	NA	NA	0.430781	0.534448	0.600153	NA	0.665365	0.507851	0.613875	NA	NA	NA	NA	NA	NA	0.773759	NA	NA	NA	0.695614	NA	0.448329		GO:0007044~cell-substrate junction assembly	no	All_Y1 to O2	2	0.0254427	FN1, TLN1	77.0416	0.759888
A0A2K5UX79_C202	LMAN2_C202	Endoplasmic reticulum-Golgi intermediate compartment membrane;Golgi apparatus membrane;Endoplasmic reticulum membrane	All samples	Y1 to O2	21.2274	0.860128	0.504937	0.659757	0.566078	0.507731	0.568863	0.466814	0.50207	0.575304	0.753824	0.734696	0.530563	0.789517	0.744608	0.651136	0.540746	0.838186	0.749179	0.683184	0.802274	NA	0.791151	0.653397	0.622565		GO:1903416~response to glycoside	no	All_Y1 to O2	2	0.0254427	CALR, ATP1A1	77.0416	0.759888
A0A2K5V0H7_C186	FN1_C186	Secreted;Extracellular space;Extracellular matrix	All samples	Y1 to O2	38.5774	NA	0.474438	0.364774	NA	NA	0.652747	NA	NA	0.614931	NA	0.842492	NA	NA	0.874834	NA	0.670778	0.860212	NA	NA	0.928349	NA	0.814875	NA	NA		GO:2001205~negative regulation of osteoclast development	no	All_Y1 to O2	2	0.0254427	FBN1, LTF	77.0416	0.759888
A0A2K5V0H7_C461	FN1_C461	Secreted;Extracellular space;Extracellular matrix	All samples	Y1 to O2	12.964	0.992175	NA	0.54839	0.458423	0.711103	0.543869	NA	NA	NA	NA	0.693082	0.85931	0.740996	0.802171	NA	0.791808	0.621771	0.909683	NA	NA	0.690569	0.844918	0.66549	0.647235		GO:0006487~protein N-linked glycosylation	no	All_Y1 to O2	3	0.032565	DOLPP1, ENTPD5, MGAT2	10.5057	0.933931
A0A2K5V0H7_C470	FN1_C470	Secreted;Extracellular space;Extracellular matrix	All samples	Y1 to O2	12.964	0.992175	NA	0.54839	0.458423	0.711103	0.543869	NA	NA	NA	NA	0.693082	0.85931	0.740996	0.802171	NA	0.791808	0.621771	0.909683	NA	NA	0.690569	0.844918	0.66549	0.647235		GO:0050853~B cell receptor signaling pathway	no	All_Y1 to O2	4	0.0336927	IGHV3-73, RFTN1, IGHV5-10-1, IGHA2	5.62347	0.933931
A0A2K5V576_C144	AP2B1_C144	Cell membrane	All samples	Y1 to O2	29.5147	0.578633	0.349469	0.315172	0.429337	0.320974	0.320433	0.457958	0.453347	0.346745	0.553059	0.421438	0.377226	0.518555	0.494641	0.300523	0.245033	0.849233	NA	0.334469	0.708962	0.443808	0.764503	0.68455	0.471467		GO:0006986~response to unfolded protein	no	All_Y1 to O2	3	0.0347694	HSP90AA1, HSP90AB1, HSPA4	10.1371	0.933931
[truncated: 130 more rows]

## Sheet: Table 3f_Descending colon
Related to Fig. 3h,i,j,k
[truncated: 146 more rows]

## Sheet: Table 3g_Ascending colon
Related to Fig. 3l,m,n,o
[truncated: 48 more rows]
