# Supplementary material for: Low-input redoxomics facilitates global identification of metabolic regulators of oxidative stress in the gut
Source: Signal Transduct Target Ther. 2025 Jan 8;10:8. doi: 10.1038/s41392-024-02094-7 (PMC11707242; doi:10.1038/s41392-024-02094-7)
Supplement: Supplementary file 5 — Supplementary Table 4 [file 41392_2024_2094_MOESM5_ESM.xlsx]

## Sheet: Description
Supplementary Table 4. Analysis of age-related Sto changes in colon tissues of Macaca fascicularis.
Table 4a. Statistics of peptides with Sto levels showing significant changes with age. (Related to Fig. 4a)
Table 4b. Comparative analysis of age-related Sto exhibiting different trends during aging. (Related to Fig. 4b)
Table 4c. Pathway enrichment of proteins with age-related Sto exhibiting different change trends. (Related to Fig. 4c)
Table 4d. Median levels of significantly changed Sto in distinct pathway categories across age groups. (Related to Fig. 4d)

## Sheet: Table 4a_ Age_Sig_sites
Related to Fig. 4a. ("Y" indicates young, "M" indicates middle age, "O" indicates old, "A" indicates ascending colon, "D" indicates descending colon)
Trends	Subgroups	Number of significantly differential sites		ID	Gene_site	p value (all samples, ANOVA)	Log2(O/Y)	Log2(O/M)	Log2(M/Y)	Trends in all samples	p value (ascending colon, ANOVA)	Log2(O/Y)_A	Log2(O/M)_A	Log2(M/Y)_A	Trends in ascending colon	p value (descending colon, ANOVA)	Log2(O/Y)_D	Log2(O/M)_D	Log2(M/Y)_D	Trends in descending colon
Increase with age	All samples	313		A0A059TED3_C109	NUP98_C109	NA	NA	-0.0402693	NA	No significant difference	NA	NA	-0.10004	NA	No significant difference	NA	NA	NA	NA	No significant difference
Up in M	All samples	44		A0A059TED3_C1251	NUP98_C1251	NA	NA	NA	NA	No significant difference	NA	NA	NA	NA	No significant difference	NA	NA	NA	NA	No significant difference
Down in M	All samples	271		A0A059TED3_C1396	NUP98_C1396	NA	NA	NA	NA	No significant difference	NA	NA	NA	NA	No significant difference	NA	NA	NA	NA	No significant difference
Decrease with age	All samples	13		A0A059TED3_C664	NUP98_C664	NA	1.14876	0.535078	0.613678	No significant difference	NA	NA	0.535078	NA	No significant difference	NA	NA	NA	NA	No significant difference
Increase with age	Ascending colon	253		A0A059TED3_C931	NUP98_C931	0.250823	0.113103	-0.0707025	0.183806	No significant difference	NA	0.261781	-0.292359	0.554139	No significant difference	0.489578	0.199914	0.150954	0.0489606	No significant difference
Up in M	Ascending colon	349		A0A0G4NS60_C188	HLA-F_C188	NA	NA	NA	NA	No significant difference	NA	NA	NA	NA	Decrease with age	NA	NA	NA	NA	No significant difference
Down in M	Ascending colon	140		A0A0G4NS76_C125	HLA-A_C125	NA	NA	NA	NA	No significant difference	NA	NA	NA	NA	No significant difference	NA	NA	NA	NA	No significant difference
Decrease with age	Ascending colon	189		A0A0H3VW60_C272	PLVAP_C272	NA	NA	NA	NA	No significant difference	NA	NA	NA	NA	No significant difference	NA	NA	NA	NA	No significant difference
Increase with age	Descending colon	428		A0A0H3VW60_C340	PLVAP_C340	NA	NA	NA	NA	No significant difference	NA	NA	NA	NA	No significant difference	NA	NA	NA	NA	No significant difference
Up in M	Descending colon	211		A0A0H4BF84_C119	Mafa-A_C119	NA	NA	NA	NA	No significant difference	NA	NA	NA	NA	No significant difference	NA	NA	NA	NA	No significant difference
Down in M	Descending colon	159		A0A0H4BF84_C182	Mafa-A_C182	NA	NA	NA	NA	No significant difference	NA	NA	NA	NA	No significant difference	NA	NA	NA	NA	No significant difference
Decrease with age	Descending colon	160		A0A0H4BF84_C277	Mafa-A_C277	NA	NA	NA	NA	No significant difference	NA	NA	NA	NA	No significant difference	NA	NA	NA	NA	No significant difference
				A0A0H4BF84_C357	Mafa-A_C357	NA	NA	NA	NA	No significant difference	NA	NA	NA	NA	No significant difference	NA	NA	NA	NA	No significant difference
				A0A0H4BGP2_C125	HLA-F_C125	NA	NA	NA	NA	No significant difference	NA	NA	NA	NA	No significant difference	NA	NA	NA	NA	No significant difference
				A0A0H4BGP2_C188	HLA-F_C188	NA	NA	NA	NA	No significant difference	NA	NA	NA	NA	No significant difference	NA	NA	NA	NA	No significant difference
				A0A0H4BGP2_C283	HLA-F_C283	NA	NA	NA	NA	No significant difference	NA	NA	NA	NA	No significant difference	NA	NA	NA	NA	No significant difference
				A0A0H4BGQ6_C177	HLA-F_C177	NA	NA	NA	NA	No significant difference	NA	NA	NA	NA	No significant difference	NA	NA	NA	NA	No significant difference
				A0A0H4BGQ6_C272	HLA-F_C272	NA	NA	NA	NA	No significant difference	NA	NA	NA	NA	No significant difference	NA	NA	NA	NA	No significant difference
				A0A0H4BK27_C363	HLA-F_C363	NA	NA	NA	NA	No significant difference	NA	NA	NA	NA	No significant difference	NA	NA	NA	NA	No significant difference
				A0A0M4USN9_C174	B4DL31_C174	NA	NA	NA	NA	No significant difference	NA	NA	NA	NA	No significant difference	NA	NA	NA	NA	No significant difference
				A0A0M5N204_C174	HLA-F_C174	NA	NA	NA	NA	No significant difference	NA	NA	NA	NA	No significant difference	NA	NA	NA	NA	No significant difference
				A0A0M5N9C9_C174	HLA-A_C174	NA	NA	NA	NA	No significant difference	NA	NA	NA	NA	No significant difference	NA	NA	NA	NA	No significant difference
				A0A0M5N9C9_C269	HLA-A_C269	NA	NA	NA	NA	No significant difference	NA	NA	NA	NA	No significant difference	NA	NA	NA	NA	No significant difference
				A0A0P0HE26_C9	HLA-DPB1_C9	NA	0.0328303	-0.0664556	0.0992859	No significant difference	NA	0.0328303	-0.0664556	0.0992859	No significant difference	NA	NA	NA	NA	No significant difference
				A0A0S1YBF1_C153	MX2_C153	NA	NA	0.485303	NA	No significant difference	NA	NA	NA	NA	No significant difference	NA	NA	0.485303	NA	No significant difference
				A0A0S1YBF1_C355	MX2_C355	NA	NA	NA	NA	No significant difference	NA	NA	NA	NA	No significant difference	NA	NA	NA	NA	No significant difference
				A0A0S2MSN9_C75	HLA-DQB1_C75	NA	NA	NA	NA	No significant difference	NA	NA	NA	NA	No significant difference	NA	NA	NA	NA	No significant difference
				A0A0S2MSR6_C113	HLA-DQB1_C113	NA	0.0397945	-0.0952543	0.135049	No significant difference	NA	0.0397945	-0.00327354	0.0430681	No significant difference	NA	NA	NA	NA	No significant difference
				A0A0S2MSR6_C75	HLA-DQB1_C75	NA	NA	NA	NA	No significant difference	NA	NA	NA	NA	No significant difference	NA	NA	NA	NA	No significant difference
				A0A163US36_C125	Mafa-A1_C125	NA	NA	0.0328684	NA	No significant difference	NA	NA	NA	NA	No significant difference	NA	NA	NA	NA	No significant difference
				A0A163US36_C188	Mafa-A1_C188	NA	NA	NA	NA	No significant difference	NA	NA	NA	NA	Decrease with age	NA	NA	NA	NA	No significant difference
				A0A167MJ65_C165	HLA-DQA1_C165	NA	1.24304	0.129811	1.11323	No significant difference	NA	1.05674	-0.0510537	1.1078	No significant difference	NA	NA	0.316111	NA	No significant difference
				A0A167MJC2_C107	HLA-DPA1_C107	NA	NA	NA	NA	No significant difference	NA	NA	NA	NA	No significant difference	NA	NA	NA	NA	No significant difference
				A0A168GNU7_C122	HLA-A_C122	NA	NA	NA	NA	No significant difference	NA	NA	NA	NA	No significant difference	NA	NA	NA	NA	No significant difference
				A0A172R2E0_C122	IGHV4-4_C122	0.817551	0.0676398	0.149625	-0.0819854	No significant difference	0.973127	-0.136149	0.0514815	-0.187631	No significant difference	0.831064	0.250345	0.211942	0.0384034	No significant difference
				A0A172R2E1_C115	IGH_C115	NA	NA	NA	NA	No significant difference	NA	NA	NA	NA	No significant difference	NA	NA	NA	NA	No significant difference
				A0A172R2E3_C115	IGH_C115	0.350883	0.230779	0.22467	0.00610915	No significant difference	NA	0.417959	0.136061	0.281898	No significant difference	NA	0.228388	0.22467	0.0037173	No significant difference
				A0A172R2G9_C115	IGH_C115	NA	NA	NA	NA	No significant difference	NA	NA	NA	NA	No significant difference	NA	NA	NA	NA	No significant difference
				A0A172R2H2_C113	#N/A	NA	NA	NA	NA	No significant difference	NA	NA	NA	NA	No significant difference	NA	NA	NA	NA	No significant difference
				A0A172R2H4_C117	IGH_C117	NA	NA	-0.0129529	NA	No significant difference	NA	NA	0.0962314	NA	No significant difference	NA	NA	-0.122137	NA	No significant difference
				A0A172R2H9_C115	IGHV3-7_C115	NA	NA	NA	NA	No significant difference	NA	NA	NA	NA	No significant difference	NA	NA	NA	NA	No significant difference
				A0A172R2J1_C115	#N/A	NA	NA	NA	NA	No significant difference	NA	NA	NA	NA	No significant difference	NA	NA	NA	NA	No significant difference
				A0A1I7PJ41_C270	HLA-F_C270	NA	NA	NA	NA	No significant difference	NA	NA	NA	NA	No significant difference	NA	NA	NA	NA	No significant difference
				A0A1I7PJ60_C177	HLA-F_C177	NA	NA	NA	NA	No significant difference	NA	NA	NA	NA	No significant difference	NA	NA	NA	NA	No significant difference
				A0A1N7SXX3_C108	HLA-DRB1_C108	NA	NA	NA	NA	No significant difference	NA	NA	NA	NA	No significant difference	NA	NA	NA	NA	No significant difference
				A0A1N7SY71_C108	HLA-DRB1_C108	NA	NA	NA	NA	No significant difference	NA	NA	NA	NA	No significant difference	NA	NA	NA	NA	No significant difference
				A0A1N7SY71_C202	HLA-DRB1_C202	NA	NA	NA	NA	No significant difference	NA	NA	NA	NA	No significant difference	NA	NA	NA	NA	No significant difference
				A0A1N7SYB7_C108	HLA-DRB1_C108	NA	NA	NA	NA	No significant difference	NA	NA	NA	NA	No significant difference	NA	NA	NA	NA	No significant difference
				A0A1N7SYB7_C38	HLA-DRB1_C38	NA	NA	NA	NA	No significant difference	NA	NA	NA	NA	No significant difference	NA	NA	NA	NA	No significant difference
				A0A1R7SKI6_C108	HLA-DRB1_C108	NA	NA	NA	1.00733	No significant difference	NA	NA	NA	1.40817	No significant difference	NA	NA	NA	NA	Decrease with age
				A0A223GCC9_C363	HLA-A_C363	NA	NA	NA	NA	No significant difference	NA	NA	NA	NA	No significant difference	NA	NA	NA	NA	No significant difference
				A0A2K5TJ44_C316	C8B_C316	NA	NA	0.159554	NA	No significant difference	NA	NA	-0.022329	NA	No significant difference	NA	NA	0.341436	NA	No significant difference
				A0A2K5TJ67_C108	GSTZ1_C108	NA	NA	-2.2305	NA	No significant difference	NA	NA	NA	NA	No significant difference	NA	NA	-1.95095	NA	No significant difference
				A0A2K5TJ67_C83	GSTZ1_C83	NA	0.447113	0.552472	-0.105358	No significant difference	NA	0.648335	0.552472	0.0958633	No significant difference	NA	0.36102	NA	NA	No significant difference
				A0A2K5TJ69_C290	PYROXD2_C290	NA	NA	NA	NA	No significant difference	NA	NA	NA	NA	No significant difference	NA	NA	NA	NA	No significant difference
				A0A2K5TJ80_C648	#N/A	NA	NA	NA	NA	No significant difference	NA	NA	NA	NA	No significant difference	NA	NA	NA	NA	No significant difference
				A0A2K5TJ87_C108	IL18_C108	NA	0.261353	0.122651	0.138703	No significant difference	NA	NA	NA	-0.139738	No significant difference	NA	0.539794	NA	NA	No significant difference
				A0A2K5TJ88_C138	GSTZ1_C138	NA	NA	NA	NA	No significant difference	NA	NA	NA	NA	No significant difference	NA	NA	NA	NA	No significant difference
				A0A2K5TJ97_C13	MICOS10_C13	0.177163	0.251342	0.182349	0.0689931	No significant difference	0.775718	0.0523535	0.0885875	-0.0362339	No significant difference	0.228629	0.346903	0.274142	0.0727605	No significant difference
				A0A2K5TJ98_C138	DTYMK_C138	NA	0.464319	0.818281	-0.353962	No significant difference	NA	-0.157694	0.86196	-1.01965	No significant difference	NA	1.08633	0.538245	0.548087	No significant difference
				A0A2K5TJ98_C52	DTYMK_C52	NA	-0.0136366	0.113555	-0.127192	No significant difference	NA	NA	NA	-0.284989	No significant difference	NA	0.485993	0.34376	0.142233	No significant difference
				A0A2K5TJD6_C53	MRPL44_C53	NA	-0.470267	NA	NA	No significant difference	NA	-0.68382	NA	NA	No significant difference	NA	NA	NA	NA	Decrease with age
				A0A2K5TJJ3_C114	PLG_C114	0.238963	0.0851061	0.0722425	0.0128636	No significant difference	0.739622	-0.0437367	0.0015997	-0.0453364	No significant difference	0.247214	0.118303	0.121787	-0.00348348	No significant difference
				A0A2K5TJJ3_C142	PLG_C142	0.51541	0.150809	0.210199	-0.0593895	No significant difference	0.958909	0.0641219	-0.063228	0.12735	No significant difference	NA	0.423512	0.514765	-0.0912534	No significant difference
				A0A2K5TJJ3_C154	PLG_C154	NA	0.494228	0.281414	0.212814	No significant difference	NA	0.494228	NA	NA	No significant difference	NA	NA	NA	NA	No significant difference
				A0A2K5TJJ3_C196	PLG_C196	NA	0.2198	0.0895864	0.130214	No significant difference	NA	NA	NA	NA	No significant difference	NA	0.308579	0.178365	0.130214	No significant difference
				A0A2K5TJJ3_C235	PLG_C235	NA	NA	NA	-0.0816507	No significant difference	NA	NA	NA	NA	No significant difference	NA	NA	NA	NA	No significant difference
				A0A2K5TJJ3_C247	PLG_C247	0.501163	0.0557055	-0.0310643	0.0867698	No significant difference	NA	0.0875812	0.00482033	0.0827609	No significant difference	NA	0.0391719	-0.101304	0.140476	No significant difference
				A0A2K5TJJ3_C252	PLG_C252	0.796813	-0.0579866	-0.112783	0.0547967	No significant difference	NA	0.230466	-0.0608499	0.291316	No significant difference	0.95306	-0.0889743	-0.0614507	-0.0275235	No significant difference
				A0A2K5TJJ3_C265	PLG_C265	0.796813	-0.0579866	-0.112783	0.0547967	No significant difference	NA	0.230466	-0.0608499	0.291316	No significant difference	0.95306	-0.0889743	-0.0614507	-0.0275235	No significant difference
				A0A2K5TJJ3_C286	PLG_C286	NA	-0.0172523	0.220744	-0.237996	No significant difference	NA	-0.328722	0.283438	-0.61216	No significant difference	NA	0.37061	0.158049	0.21256	No significant difference
				A0A2K5TJJ3_C306	PLG_C306	0.556502	0.00840868	-0.00417065	0.0125793	No significant difference	NA	0.0158422	0.079789	-0.0639468	No significant difference	NA	0.147815	-0.0886534	0.236468	No significant difference
				A0A2K5TJJ3_C314	PLG_C314	0.33121	-0.0986476	-0.111109	0.0124618	No significant difference	NA	-0.0203183	0.0176428	-0.0379611	No significant difference	0.414502	-0.167838	-0.234696	0.0668587	No significant difference
				A0A2K5TJJ3_C325	PLG_C325	NA	NA	NA	0.0632724	No significant difference	NA	NA	NA	NA	Up in M	NA	NA	NA	0.0632724	No significant difference
				A0A2K5TJJ3_C39	PLG_C39	0.736795	-0.00644019	0.330693	-0.337133	No significant difference	0.492742	-0.356274	-0.408398	0.0521237	No significant difference	0.179772	0.43792	0.388731	0.0491893	No significant difference
				A0A2K5TJJ3_C427	PLG_C427	0.430859	0.112072	-0.0634806	0.175553	No significant difference	NA	0.0686153	-0.243546	0.312161	No significant difference	NA	0.153932	0.0234434	0.130488	No significant difference
				A0A2K5TJJ3_C43	PLG_C43	NA	NA	NA	NA	No significant difference	NA	NA	NA	NA	No significant difference	NA	NA	NA	NA	No significant difference
				A0A2K5TJJ3_C439	PLG_C439	0.751383	-0.0527763	0.00519309	-0.0579693	No significant difference	0.701711	-0.0440135	0.0118579	-0.0558714	No significant difference	NA	-0.068158	-0.0316564	-0.0365016	No significant difference
				A0A2K5TJJ3_C492	PLG_C492	0.146902	0.153808	0.195316	-0.0415086	No significant difference	0.452248	-0.0639387	0.0652076	-0.129146	No significant difference	0.213324	0.29736	0.440785	-0.143425	No significant difference
				A0A2K5TJJ3_C51	PLG_C51	NA	NA	NA	NA	No significant difference	NA	NA	NA	NA	No significant difference	NA	NA	NA	NA	No significant difference
				A0A2K5TJJ3_C533	PLG_C533	NA	0.432801	NA	NA	No significant difference	NA	NA	NA	NA	No significant difference	NA	0.432801	NA	NA	No significant difference
				A0A2K5TJJ3_C545	PLG_C545	NA	-0.126307	0.174816	-0.301123	No significant difference	NA	-0.151261	0.174816	-0.326078	No significant difference	NA	NA	NA	NA	Decrease with age
				A0A2K5TJJ3_C550	PLG_C550	NA	-0.126307	0.174816	-0.301123	No significant difference	NA	-0.151261	0.174816	-0.326078	No significant difference	NA	NA	NA	NA	Decrease with age
				A0A2K5TJJ3_C557	PLG_C557	NA	-0.126307	0.174816	-0.301123	No significant difference	NA	-0.151261	0.174816	-0.326078	No significant difference	NA	NA	NA	NA	Decrease with age
				A0A2K5TJJ3_C63	PLG_C63	NA	NA	NA	0.355757	Up in M	NA	NA	NA	0.355757	Up in M	NA	NA	NA	0.104464	Up in M
				A0A2K5TJJ3_C689	PLG_C689	0.656744	0.0415621	-0.0500838	0.0916459	No significant difference	NA	0.0422946	-0.131652	0.173947	No significant difference	NA	0.12313	0.228769	-0.105639	No significant difference
				A0A2K5TJJ3_C735	PLG_C735	NA	-0.407359	-0.204794	-0.202566	No significant difference	NA	-0.512476	-0.0742621	-0.438214	No significant difference	NA	-0.198897	-0.395244	0.196346	No significant difference
				A0A2K5TJJ3_C746	PLG_C746	NA	-0.407359	-0.204794	-0.202566	No significant difference	NA	-0.512476	-0.0742621	-0.438214	No significant difference	NA	-0.198897	-0.395244	0.196346	No significant difference
				A0A2K5TJJ3_C756	PLG_C756	NA	-0.407359	-0.204794	-0.202566	No significant difference	NA	-0.512476	-0.0742621	-0.438214	No significant difference	NA	-0.198897	-0.395244	0.196346	No significant difference
				A0A2K5TJJ3_C774	PLG_C774	NA	0.380572	1.02215	-0.641574	No significant difference	NA	NA	NA	NA	Increase with age	NA	NA	NA	-0.641574	No significant difference
				A0A2K5TJJ3_C93	PLG_C93	NA	0.207073	0.22351	-0.0164377	No significant difference	NA	0.013334	0.131985	-0.118651	No significant difference	NA	0.346648	NA	NA	No significant difference
				A0A2K5TJK5_C22	DECR2_C22	NA	NA	NA	NA	No significant difference	NA	NA	NA	NA	No significant difference	NA	NA	NA	NA	No significant difference
				A0A2K5TJL2_C47	TMED5_C47	0.100917	0.385504	0.0988661	0.286637	No significant difference	NA	0.124843	-0.00752304	0.132366	No significant difference	NA	0.573982	0.257642	0.31634	No significant difference
				A0A2K5TJM9_C525	FCSK_C525	NA	NA	NA	NA	No significant difference	NA	NA	NA	NA	No significant difference	NA	NA	NA	NA	No significant difference
				A0A2K5TJN2_C20	LASP1_C20	NA	NA	NA	NA	No significant difference	NA	NA	NA	NA	No significant difference	NA	NA	NA	NA	Up in M
				A0A2K5TJN2_C29	LASP1_C29	NA	NA	NA	-0.88521	No significant difference	NA	NA	NA	NA	No significant difference	NA	NA	NA	NA	No significant difference
				A0A2K5TJN2_C32	LASP1_C32	NA	NA	NA	-0.0215293	No significant difference	NA	NA	NA	NA	No significant difference	NA	NA	NA	NA	Up in M
				A0A2K5TJN2_C35	LASP1_C35	NA	NA	NA	-0.0215293	No significant difference	NA	NA	NA	NA	No significant difference	NA	NA	NA	NA	Up in M
				A0A2K5TJN2_C53	LASP1_C53	NA	NA	NA	NA	No significant difference	NA	NA	NA	NA	No significant difference	NA	NA	NA	NA	Up in M
				A0A2K5TJP6_C1122	#N/A	NA	NA	NA	NA	No significant difference	NA	NA	NA	NA	No significant difference	NA	NA	NA	NA	No significant difference
				A0A2K5TJW1_C35	#N/A	NA	NA	NA	NA	No significant difference	NA	NA	NA	NA	No significant difference	NA	NA	NA	NA	No significant difference
				A0A2K5TJX2_C1968	UBR4_C1968	NA	NA	NA	NA	No significant difference	NA	NA	NA	NA	No significant difference	NA	NA	NA	NA	No significant difference
				A0A2K5TJX2_C2220	UBR4_C2220	0.858177	-0.02992	-0.247757	0.217837	No significant difference	NA	0.638872	-0.0605946	0.699466	No significant difference	NA	0.27772	0.0980351	0.179684	No significant difference
				A0A2K5TJX2_C2232	UBR4_C2232	NA	NA	NA	0.06729	No significant difference	NA	NA	NA	NA	Up in M	NA	NA	NA	NA	No significant difference
				A0A2K5TJX2_C4513	UBR4_C4513	NA	NA	NA	NA	No significant difference	NA	NA	NA	NA	No significant difference	NA	NA	NA	NA	No significant difference
				A0A2K5TJX7_C173	CAPRIN1_C173	0.414646	0.31002	0.469172	-0.159152	No significant difference	0.733571	0.191346	0.351528	-0.160182	No significant difference	0.607262	0.31999	0.47631	-0.15632	No significant difference
				A0A2K5TJY4_C188	NIT1_C188	NA	NA	NA	NA	No significant difference	NA	NA	NA	NA	Decrease with age	NA	NA	NA	NA	No significant difference
				A0A2K5TJY4_C270	NIT1_C270	NA	0.681228	NA	NA	No significant difference	NA	0.398824	NA	NA	No significant difference	NA	NA	NA	NA	No significant difference
				A0A2K5TJY4_C277	NIT1_C277	NA	0.681228	NA	NA	No significant difference	NA	0.398824	NA	NA	No significant difference	NA	NA	NA	NA	No significant difference
				A0A2K5TJY4_C37	NIT1_C37	NA	NA	NA	NA	No significant difference	NA	NA	NA	NA	No significant difference	NA	NA	NA	NA	No significant difference
				A0A2K5TJY4_C65	NIT1_C65	NA	NA	NA	NA	No significant difference	NA	NA	NA	NA	No significant difference	NA	NA	NA	NA	No significant difference
				A0A2K5TK10_C203	#N/A	NA	0.149142	-0.237053	0.386194	No significant difference	NA	NA	-0.210472	NA	No significant difference	NA	0.294774	-0.263633	0.558407	No significant difference
				A0A2K5TK10_C52	#N/A	NA	NA	NA	0.759913	No significant difference	NA	NA	NA	NA	No significant difference	NA	NA	NA	1.11098	No significant difference
				A0A2K5TK10_C80	#N/A	NA	0.410614	1.60026	-1.18965	No significant difference	NA	-0.76009	1.70128	-2.46137	No significant difference	NA	NA	NA	-0.507927	Decrease with age
				A0A2K5TK21_C180	LHPP_C180	0.0850678	0.169161	0.0948728	0.0742887	No significant difference	NA	0.0814288	0.0116236	0.0698051	No significant difference	0.16748	0.788265	0.870478	-0.0822127	No significant difference
				A0A2K5TK21_C53	LHPP_C53	NA	0.429152	0.581008	-0.151855	No significant difference	NA	0.851743	0.775151	0.0765914	No significant difference	NA	0.534394	0.00638605	0.528008	No significant difference
				A0A2K5TK21_C88	LHPP_C88	NA	NA	NA	NA	No significant difference	NA	NA	NA	NA	No significant difference	NA	NA	NA	NA	No significant difference
				A0A2K5TK27_C290	EEF2_C290	0.0354488	1.50631	1.07942	0.426881	Increase with age	0.106465	1.35633	1.07942	0.276903	No significant difference	0.360726	1.6281	0.910919	0.717177	No significant difference
				A0A2K5TK27_C369	EEF2_C369	0.186631	0.405072	0.26075	0.144322	No significant difference	0.841923	0.0133222	-0.0958	0.109122	No significant difference	0.10302	0.714029	0.551723	0.162306	No significant difference
				A0A2K5TK27_C41	EEF2_C41	0.15822	0.352668	0.412856	-0.0601875	No significant difference	0.467508	0.598114	0.412856	0.185259	No significant difference	0.354175	0.1837	0.421649	-0.237949	No significant difference
				A0A2K5TK27_C466	EEF2_C466	NA	1.65299	0.940001	0.712988	No significant difference	NA	1.2872	NA	NA	No significant difference	NA	NA	NA	1.07877	No significant difference
				A0A2K5TK27_C536	EEF2_C536	NA	NA	NA	NA	No significant difference	NA	NA	NA	NA	No significant difference	NA	NA	NA	NA	No significant difference
				A0A2K5TK27_C557	EEF2_C557	NA	NA	NA	NA	No significant difference	NA	NA	NA	NA	No significant difference	NA	NA	NA	NA	No significant difference
				A0A2K5TK27_C567	EEF2_C567	0.0385993	0.306825	0.221019	0.0858057	Increase with age	0.472623	0.195981	0.279635	-0.0836539	No significant difference	0.0896502	0.65404	0.366952	0.287088	No significant difference
				A0A2K5TK27_C591	EEF2_C591	0.121545	0.445487	0.370255	0.0752321	No significant difference	0.41841	0.162232	0.503526	-0.341294	No significant difference	0.166106	0.846714	0.388917	0.457797	No significant difference
				A0A2K5TK27_C651	EEF2_C651	0.0124723	0.876341	0.884502	-0.00816097	Down in M	0.21867	0.45031	0.639367	-0.189056	No significant difference	0.0848114	1.61757	1.14015	0.477422	No significant difference
				A0A2K5TK27_C693	EEF2_C693	0.202703	0.0467454	0.720082	-0.673336	No significant difference	0.027167	0.113506	0.83574	-0.722234	Down in M	0.857227	0.0107188	0.150072	-0.139354	No significant difference
				A0A2K5TK27_C728	EEF2_C728	0.230282	0.394503	0.120982	0.273521	No significant difference	0.639385	0.429893	-0.0995163	0.529409	No significant difference	0.29668	0.323713	0.32834	-0.00462743	No significant difference
				A0A2K5TK27_C751	EEF2_C751	0.0012546	1.57041	1.93666	-0.366244	Down in M	0.263992	0.761878	1.27579	-0.513909	No significant difference	0.00198913	1.98352	2.34503	-0.361501	Down in M
				A0A2K5TK77_C115	USP15_C115	NA	0.75107	0.705572	0.0454983	No significant difference	NA	NA	NA	NA	No significant difference	NA	0.75107	NA	NA	No significant difference
				A0A2K5TK77_C118	USP15_C118	NA	0.75107	0.705572	0.0454983	No significant difference	NA	NA	NA	NA	No significant difference	NA	0.75107	NA	NA	No significant difference
				A0A2K5TK77_C237	USP15_C237	NA	0.401784	NA	NA	No significant difference	NA	0.401784	NA	NA	No significant difference	NA	NA	NA	NA	No significant difference
				A0A2K5TK79_C76	NUDT5_C76	NA	NA	NA	NA	No significant difference	NA	NA	NA	NA	No significant difference	NA	NA	NA	NA	No significant difference
				A0A2K5TKA4_C101	SH3PXD2B_C101	NA	NA	NA	NA	No significant difference	NA	NA	NA	NA	Increase with age	NA	NA	NA	NA	No significant difference
				A0A2K5TKA9_C101	MAP2K1_C101	0.427355	0.429519	0.623062	-0.193542	No significant difference	NA	-0.55676	0.0314833	-0.588243	No significant difference	NA	0.781343	0.242138	0.539206	No significant difference
				A0A2K5TKA9_C31	MAP2K1_C31	0.00999193	0.659357	1.0266	-0.36724	Down in M	NA	0.700911	1.23026	-0.529344	No significant difference	NA	0.446579	0.877235	-0.430656	No significant difference
				A0A2K5TKB4_C541	TBC1D15_C541	NA	NA	NA	NA	No significant difference	NA	NA	NA	NA	No significant difference	NA	NA	NA	NA	No significant difference
				A0A2K5TKE4_C47	#N/A	NA	NA	NA	0.315057	No significant difference	NA	NA	NA	0.245363	No significant difference	NA	NA	NA	NA	No significant difference
				A0A2K5TKF4_C231	OSBPL8_C231	NA	NA	NA	NA	No significant difference	NA	NA	NA	NA	No significant difference	NA	NA	NA	NA	No significant difference
				A0A2K5TKF4_C470	OSBPL8_C470	NA	NA	NA	NA	No significant difference	NA	NA	NA	NA	No significant difference	NA	NA	NA	NA	Increase with age
				A0A2K5TKH0_C12	#N/A	NA	0.654629	NA	NA	No significant difference	NA	0.654629	NA	NA	No significant difference	NA	NA	NA	NA	No significant difference
				A0A2K5TKH0_C126	#N/A	0.631528	-0.062658	0.29213	-0.354788	No significant difference	0.916334	-0.467391	-0.215956	-0.251434	No significant difference	0.351107	0.231895	0.572847	-0.340952	No significant difference
				A0A2K5TKH0_C141	#N/A	NA	NA	NA	NA	No significant difference	NA	NA	NA	NA	No significant difference	NA	NA	NA	NA	No significant difference
				A0A2K5TKH0_C719	#N/A	NA	NA	NA	NA	No significant difference	NA	NA	NA	NA	No significant difference	NA	NA	NA	NA	No significant difference
				A0A2K5TKH0_C720	#N/A	NA	NA	NA	NA	No significant difference	NA	NA	NA	NA	No significant difference	NA	NA	NA	NA	No significant difference
				A0A2K5TKI6_C249	SLC4A1_C249	NA	NA	NA	NA	No significant difference	NA	NA	NA	NA	No significant difference	NA	NA	NA	NA	No significant difference
				A0A2K5TKI6_C823	SLC4A1_C823	NA	NA	NA	NA	No significant difference	NA	NA	NA	NA	No significant difference	NA	NA	NA	NA	No significant difference
				A0A2K5TKJ0_C516	SLC4A1_C516	NA	0.274654	0.0604655	0.214189	No significant difference	NA	0.587955	0.373767	0.214189	No significant difference	NA	NA	NA	NA	Increase with age
				A0A2K5TKL1_C253	#N/A	0.153814	-0.125256	0.293671	-0.418927	No significant difference	0.277173	-0.479757	0.148265	-0.628022	No significant difference	0.137269	0.444407	0.497858	-0.0534508	No significant difference
				A0A2K5TKL1_C8	#N/A	0.789333	-0.188923	-0.205793	0.01687	No significant difference	NA	-0.529423	-0.516888	-0.0125344	No significant difference	0.838618	0.298728	0.14477	0.153958	No significant difference
				A0A2K5TKM6_C564	LBR_C564	0.111707	-0.0604053	0.45697	-0.517376	No significant difference	0.136481	-0.406837	0.107508	-0.514345	No significant difference	0.242262	0.202395	0.872814	-0.670419	No significant difference
				A0A2K5TKP8_C22	SCLY_C22	NA	NA	NA	0.159482	No significant difference	NA	NA	NA	0.413104	Up in M	NA	NA	NA	0.150615	No significant difference
				A0A2K5TKP8_C316	SCLY_C316	NA	NA	NA	NA	No significant difference	NA	NA	NA	NA	No significant difference	NA	NA	NA	NA	No significant difference
				A0A2K5TKR0_C210	BAIAP2L1_C210	NA	0.507903	0.564276	-0.0563736	No significant difference	NA	NA	NA	0.223772	No significant difference	NA	0.670013	1.00653	-0.336519	No significant difference
				A0A2K5TKU2_C131	EIF4A1_C131	0.122224	0.932035	0.197869	0.734166	No significant difference	NA	0.182424	0.114735	0.0676886	No significant difference	NA	1.26775	0.409817	0.857931	No significant difference
				A0A2K5TKU2_C134	EIF4A1_C134	0.122224	0.932035	0.197869	0.734166	No significant difference	NA	0.182424	0.114735	0.0676886	No significant difference	NA	1.26775	0.409817	0.857931	No significant difference
				A0A2K5TKW5_C463	#N/A	0.363857	0.31285	0.00129957	0.311551	No significant difference	NA	0.182487	-0.135224	0.317712	No significant difference	NA	1.66333	1.37983	0.283502	No significant difference
				A0A2K5TKW5_C685	#N/A	NA	0.0163665	NA	NA	No significant difference	NA	NA	NA	NA	No significant difference	NA	0.0163665	NA	NA	No significant difference
				A0A2K5TKY8_C116	B4DTV1_C116	NA	NA	0.0861216	NA	No significant difference	NA	NA	0.188461	NA	No significant difference	NA	NA	NA	NA	No significant difference
				A0A2K5TL11_C146	#N/A	0.608245	0.200566	-0.0243801	0.224946	No significant difference	0.770431	0.0530955	-0.0549209	0.108016	No significant difference	NA	0.601091	0.511327	0.0897648	No significant difference
				A0A2K5TL11_C150	#N/A	0.608245	0.200566	-0.0243801	0.224946	No significant difference	0.770431	0.0530955	-0.0549209	0.108016	No significant difference	NA	0.601091	0.511327	0.0897648	No significant difference
				A0A2K5TL11_C199	#N/A	NA	1.15754	0.489222	0.668322	No significant difference	NA	1.55139	0.369695	1.1817	No significant difference	NA	NA	NA	0.154949	No significant difference
				A0A2K5TL16_C111	#N/A	NA	0.0576804	-0.123144	0.180825	No significant difference	NA	NA	-0.206577	NA	No significant difference	NA	0.279429	0.27922	0.000208732	No significant difference
				A0A2K5TL16_C128	#N/A	NA	NA	NA	-0.158094	No significant difference	NA	NA	NA	-0.143088	No significant difference	NA	NA	NA	NA	No significant difference
				A0A2K5TL16_C144	#N/A	NA	NA	NA	NA	No significant difference	NA	NA	NA	NA	No significant difference	NA	NA	NA	NA	No significant difference
				A0A2K5TL33_C110	#N/A	NA	0.612171	1.55191	-0.939743	No significant difference	NA	NA	NA	NA	No significant difference	NA	0.612171	NA	NA	No significant difference
				A0A2K5TL33_C114	#N/A	NA	0.612171	1.55191	-0.939743	No significant difference	NA	NA	NA	NA	No significant difference	NA	0.612171	NA	NA	No significant difference
				A0A2K5TL50_C224	LRRC47_C224	NA	NA	NA	NA	No significant difference	NA	NA	NA	NA	No significant difference	NA	NA	NA	NA	No significant difference
				A0A2K5TL50_C249	LRRC47_C249	NA	NA	NA	NA	No significant difference	NA	NA	NA	NA	No significant difference	NA	NA	NA	NA	No significant difference
				A0A2K5TL50_C367	LRRC47_C367	NA	-0.103638	0.92582	-1.02946	No significant difference	NA	NA	NA	-1.02946	No significant difference	NA	NA	NA	NA	No significant difference
				A0A2K5TL51_C386	#N/A	0.0194988	0.403879	-0.0718088	0.475688	Up in M	NA	0.560035	-0.153771	0.713806	No significant difference	0.392532	0.245958	0.166634	0.0793245	No significant difference
				A0A2K5TL51_C387	#N/A	0.0194988	0.403879	-0.0718088	0.475688	Up in M	NA	0.560035	-0.153771	0.713806	No significant difference	0.392532	0.245958	0.166634	0.0793245	No significant difference
				A0A2K5TL51_C394	#N/A	NA	0.463351	0.128633	0.334718	No significant difference	NA	NA	0.436933	NA	No significant difference	NA	0.39911	0.0643912	0.334718	No significant difference
				A0A2K5TL51_C395	#N/A	NA	0.463351	0.128633	0.334718	No significant difference	NA	NA	0.436933	NA	No significant difference	NA	0.39911	0.0643912	0.334718	No significant difference
				A0A2K5TL51_C401	#N/A	NA	0.116954	0.193646	-0.0766915	No significant difference	NA	NA	0.158744	NA	Increase with age	NA	0.160815	0.118368	0.0424468	No significant difference
				A0A2K5TL51_C402	#N/A	NA	0.116954	0.193646	-0.0766915	No significant difference	NA	NA	0.158744	NA	Increase with age	NA	0.160815	0.118368	0.0424468	No significant difference
				A0A2K5TL76_C119	GSTM3_C119	NA	0.524243	NA	NA	No significant difference	NA	NA	NA	NA	No significant difference	NA	NA	NA	NA	No significant difference
				A0A2K5TL76_C178	GSTM3_C178	0.0702967	0.64596	-0.463381	1.10934	No significant difference	NA	0.360206	-0.520389	0.880595	No significant difference	NA	3.35788	0.483057	2.87482	No significant difference
				A0A2K5TL76_C39	GSTM3_C39	0.54732	0.426567	0.181514	0.245053	No significant difference	0.442694	0.196464	0.310286	-0.113823	No significant difference	NA	0.69062	0.320016	0.370604	No significant difference
				A0A2K5TL76_C91	GSTM3_C91	0.187549	0.384678	0.5168	-0.132121	No significant difference	0.4579	0.400807	0.590004	-0.189198	No significant difference	NA	0.541279	0.248165	0.293114	No significant difference
				A0A2K5TL79_C155	TDP1_C155	NA	NA	0.0154389	NA	No significant difference	NA	NA	NA	NA	No significant difference	NA	NA	NA	NA	No significant difference
				A0A2K5TL96_C136	#N/A	NA	0.916558	0.595007	0.321551	No significant difference	NA	NA	NA	NA	No significant difference	NA	0.916558	NA	NA	No significant difference
				A0A2K5TL96_C138	#N/A	NA	0.916558	0.595007	0.321551	No significant difference	NA	NA	NA	NA	No significant difference	NA	0.916558	NA	NA	No significant difference
				A0A2K5TL96_C361	#N/A	0.0319776	0.824003	0.587876	0.236127	Increase with age	NA	0.633502	0.584613	0.0488886	No significant difference	NA	0.979367	0.414128	0.56524	No significant difference
				A0A2K5TLD7_C47	IQGAP3_C47	NA	0.21909	NA	NA	No significant difference	NA	NA	NA	NA	No significant difference	NA	0.21909	NA	NA	No significant difference
				A0A2K5TLH1_C51	HRAS_C51	NA	NA	NA	NA	No significant difference	NA	NA	NA	NA	No significant difference	NA	NA	NA	NA	No significant difference
				A0A2K5TLI2_C484	LSS_C484	NA	NA	NA	NA	No significant difference	NA	NA	NA	NA	No significant difference	NA	NA	NA	NA	No significant difference
				A0A2K5TLI2_C6	LSS_C6	NA	NA	NA	NA	No significant difference	NA	NA	NA	NA	No significant difference	NA	NA	NA	NA	No significant difference
				A0A2K5TLI2_C609	LSS_C609	NA	NA	NA	NA	No significant difference	NA	NA	NA	NA	No significant difference	NA	NA	NA	NA	No significant difference
				A0A2K5TLI2_C616	LSS_C616	NA	NA	NA	NA	No significant difference	NA	NA	NA	NA	No significant difference	NA	NA	NA	NA	No significant difference
				A0A2K5TLV8_C26	GPHN_C26	NA	NA	NA	NA	No significant difference	NA	NA	NA	NA	Decrease with age	NA	NA	NA	NA	No significant difference
				A0A2K5TLV8_C299	GPHN_C299	NA	0.480084	0.770494	-0.29041	No significant difference	NA	0.480084	0.770494	-0.29041	No significant difference	NA	NA	NA	NA	No significant difference
				A0A2K5TM01_C38	HINT1_C38	0.0367778	1.35365	1.38252	-0.0288693	Down in M	0.323141	1.35365	1.49753	-0.143882	No significant difference	0.0609855	1.96346	1.48408	0.479381	No significant difference
				A0A2K5TM01_C84	HINT1_C84	0.194432	0.321966	0.140014	0.181953	No significant difference	0.767484	-0.109841	-0.00324348	-0.106597	No significant difference	0.0274758	0.566067	0.450966	0.115101	Increase with age
				A0A2K5TM14_C10	#N/A	NA	NA	0.478723	NA	No significant difference	NA	NA	0.232365	NA	No significant difference	NA	NA	NA	NA	No significant difference
				A0A2K5TM14_C110	#N/A	0.288691	0.241101	0.439443	-0.198342	No significant difference	NA	-0.219328	0.0654549	-0.284783	No significant difference	NA	0.270231	0.521232	-0.251002	No significant difference
				A0A2K5TM14_C13	#N/A	NA	NA	NA	NA	No significant difference	NA	NA	NA	NA	No significant difference	NA	NA	NA	NA	No significant difference
				A0A2K5TM14_C155	#N/A	0.596406	0.0983947	0.284031	-0.185636	No significant difference	0.77869	-0.398589	-0.175195	-0.223394	No significant difference	0.0376107	0.5088	0.490912	0.0178883	Increase with age
				A0A2K5TM14_C25	#N/A	0.00799782	-0.00635711	0.470586	-0.476944	Down in M	0.161735	-0.179556	0.488451	-0.668007	No significant difference	0.0542492	0.00013869	0.374468	-0.374329	No significant difference
				A0A2K5TM14_C58	#N/A	0.926982	-0.0281583	0.155922	-0.18408	No significant difference	0.940118	-0.184904	-0.000823308	-0.18408	No significant difference	0.899018	0.0888374	0.19772	-0.108883	No significant difference
				A0A2K5TM85_C162	FXR1_C162	NA	0.0103762	0.0122579	-0.00188168	No significant difference	NA	NA	NA	NA	No significant difference	NA	NA	NA	-0.00188168	No significant difference
				A0A2K5TM85_C80	FXR1_C80	0.0795554	0.234887	0.177026	0.0578609	No significant difference	NA	0.0690596	0.166345	-0.0972859	No significant difference	0.0803873	0.428537	0.156491	0.272045	No significant difference
				A0A2K5TM85_C92	FXR1_C92	0.191111	0.549323	0.619819	-0.0704952	No significant difference	0.83877	0.0364242	0.0270077	0.00941651	No significant difference	0.137309	0.560853	0.531637	0.0292166	No significant difference
				A0A2K5TMC6_C436	LARP7_C436	0.148769	0.370344	0.79563	-0.425286	No significant difference	NA	0.132987	0.730368	-0.597381	No significant difference	NA	0.913414	0.674682	0.238732	No significant difference
				A0A2K5TME5_C130	HK1_C130	0.0307449	0.719736	0.533775	0.185961	Increase with age	NA	0.214739	0.365188	-0.150448	No significant difference	NA	0.912867	0.584819	0.328048	No significant difference
				A0A2K5TME5_C600	HK1_C600	0.286404	0.323734	0.163933	0.1598	No significant difference	0.729433	0.14444	0.164356	-0.0199152	No significant difference	0.208496	0.325545	0.033582	0.291963	No significant difference
				A0A2K5TME5_C785	HK1_C785	0.140055	0.249902	0.26922	-0.0193184	No significant difference	0.718608	0.0123328	0.287762	-0.275429	No significant difference	0.116171	0.701346	0.360203	0.341142	No significant difference
				A0A2K5TME5_C795	HK1_C795	0.307818	0.519902	0.407795	0.112108	No significant difference	NA	0.557228	0.397477	0.159751	No significant difference	NA	0.865493	0.669089	0.196404	No significant difference
				A0A2K5TME5_C806	HK1_C806	0.120126	0.846304	-0.154524	1.00083	No significant difference	0.685812	0.872936	-0.213898	1.08683	No significant difference	0.0719469	0.889495	0.0854946	0.804	No significant difference
				A0A2K5TME5_C858	HK1_C858	0.172429	0.40565	0.476341	-0.0706903	No significant difference	NA	0.865871	0.810066	0.055805	No significant difference	NA	0.228097	0.35697	-0.128873	No significant difference
				A0A2K5TMF7_C111	EXOC5_C111	NA	NA	NA	NA	No significant difference	NA	NA	NA	NA	No significant difference	NA	NA	NA	NA	No significant difference
				A0A2K5TMF7_C254	EXOC5_C254	NA	NA	NA	NA	No significant difference	NA	NA	NA	NA	No significant difference	NA	NA	NA	NA	No significant difference
				A0A2K5TMF7_C295	EXOC5_C295	NA	NA	NA	NA	No significant difference	NA	NA	NA	NA	No significant difference	NA	NA	NA	NA	No significant difference
				A0A2K5TMG0_C189	EXOC5_C189	NA	-0.135732	-0.300878	0.165146	No significant difference	NA	NA	-0.300878	NA	No significant difference	NA	NA	NA	NA	No significant difference
				A0A2K5TMG0_C230	EXOC5_C230	NA	NA	NA	0.603987	No significant difference	NA	NA	NA	NA	No significant difference	NA	NA	NA	NA	No significant difference
				A0A2K5TMG0_C452	EXOC5_C452	NA	NA	NA	NA	No significant difference	NA	NA	NA	NA	No significant difference	NA	NA	NA	NA	No significant difference
				A0A2K5TMH3_C173	CAPZB_C173	0.637675	-0.0324705	-0.383383	0.350912	No significant difference	NA	0.296445	-0.408499	0.704944	No significant difference	NA	-0.0711057	-0.262941	0.191836	No significant difference
				A0A2K5TMH3_C232	CAPZB_C232	0.373544	0.34224	0.332496	0.00974413	No significant difference	0.846872	0.202273	0.121552	0.0807207	No significant difference	0.272104	0.369054	0.415979	-0.046925	No significant difference
				A0A2K5TMH3_C34	CAPZB_C34	0.315555	0.192508	0.336853	-0.144345	No significant difference	NA	-0.0756463	-0.0196124	-0.0560339	No significant difference	0.0783782	0.540291	0.609554	-0.069263	No significant difference
				A0A2K5TMH3_C62	CAPZB_C62	NA	0.00784879	-1.94051	1.94836	No significant difference	NA	-2.27264	NA	NA	No significant difference	NA	1.77936	-0.753685	2.53304	No significant difference
				A0A2K5TMH3_C88	CAPZB_C88	0.238425	0.288289	0.408567	-0.120278	No significant difference	0.54069	0.0767961	0.383827	-0.307031	No significant difference	0.195406	0.430024	0.452733	-0.0227096	No significant difference
				A0A2K5TMH7_C193	#N/A	NA	NA	NA	NA	No significant difference	NA	NA	NA	NA	No significant difference	NA	NA	NA	NA	No significant difference
				A0A2K5TMQ8_C161	#N/A	NA	NA	NA	NA	No significant difference	NA	NA	NA	NA	No significant difference	NA	NA	NA	NA	No significant difference
				A0A2K5TMQ8_C382	#N/A	NA	NA	NA	NA	No significant difference	NA	NA	NA	NA	No significant difference	NA	NA	NA	NA	No significant difference
				A0A2K5TMS2_C120	PYCR1_C120	NA	NA	NA	NA	No significant difference	NA	NA	NA	NA	No significant difference	NA	NA	NA	NA	No significant difference
				A0A2K5TMT9_C156	SMTN_C156	NA	NA	NA	NA	No significant difference	NA	NA	NA	NA	No significant difference	NA	NA	NA	NA	No significant difference
				A0A2K5TMT9_C296	SMTN_C296	NA	NA	NA	NA	No significant difference	NA	NA	NA	NA	No significant difference	NA	NA	NA	NA	No significant difference
				A0A2K5TMT9_C410	SMTN_C410	0.088621	0.5495	0.447203	0.102296	No significant difference	0.474497	0.147529	0.373166	-0.225637	No significant difference	0.0677911	0.784851	0.645016	0.139835	No significant difference
				A0A2K5TMT9_C541	SMTN_C541	NA	NA	0.667107	NA	No significant difference	NA	NA	NA	NA	No significant difference	NA	NA	0.667107	NA	No significant difference
				A0A2K5TMT9_C807	SMTN_C807	0.463617	0.219977	0.250421	-0.030444	No significant difference	0.286549	0.114606	0.39767	-0.283064	No significant difference	0.840438	0.207447	0.0202775	0.18717	No significant difference
				A0A2K5TMT9_C871	SMTN_C871	0.695377	0.101041	0.0360573	0.0649839	No significant difference	0.928613	0.0851869	0.0494743	0.0357125	No significant difference	0.667589	0.259932	0.0424234	0.217508	No significant difference
				A0A2K5TMT9_C890	SMTN_C890	NA	1.58021	0.865121	0.715088	No significant difference	NA	1.20636	0.407055	0.799304	No significant difference	NA	NA	NA	0.775662	No significant difference
				A0A2K5TN36_C152	#N/A	NA	NA	NA	NA	No significant difference	NA	NA	NA	NA	No significant difference	NA	NA	NA	NA	No significant difference
				A0A2K5TN50_C79	ANKRD17_C79	NA	NA	-0.0791478	NA	No significant difference	NA	NA	NA	NA	No significant difference	NA	NA	0.490099	NA	No significant difference
				A0A2K5TN55_C190	DCUN1D1_C190	0.096547	0.149505	-0.0419957	0.191501	No significant difference	NA	0.00918352	-0.093093	0.102277	No significant difference	NA	0.702296	0.361354	0.340942	No significant difference
				A0A2K5TN55_C276	DCUN1D1_C276	0.287942	0.502877	-0.0777649	0.580642	No significant difference	NA	0.973536	0.326538	0.646998	No significant difference	NA	0.502877	0.310362	0.192514	No significant difference
				A0A2K5TN55_C509	DCUN1D1_C509	NA	NA	NA	NA	No significant difference	NA	NA	NA	NA	No significant difference	NA	NA	NA	NA	No significant difference
				A0A2K5TN55_C62	DCUN1D1_C62	NA	NA	NA	NA	No significant difference	NA	NA	NA	NA	No significant difference	NA	NA	NA	NA	No significant difference
				A0A2K5TN55_C711	DCUN1D1_C711	0.109786	0.299623	0.580798	-0.281176	No significant difference	NA	-0.0708877	0.368071	-0.438958	No significant difference	0.184843	0.610152	0.733545	-0.123393	No significant difference
				A0A2K5TN55_C797	DCUN1D1_C797	0.70838	0.107573	-0.298131	0.405704	No significant difference	0.308079	-0.10868	-0.859479	0.750799	No significant difference	NA	0.530451	0.892795	-0.362344	No significant difference
				A0A2K5TN64_C190	DCUN1D1_C190	NA	NA	NA	NA	No significant difference	NA	NA	NA	NA	No significant difference	NA	NA	NA	NA	No significant difference
				A0A2K5TN64_C509	DCUN1D1_C509	NA	NA	NA	NA	No significant difference	NA	NA	NA	NA	No significant difference	NA	NA	NA	NA	No significant difference
				A0A2K5TN72_C79	#N/A	NA	0.152629	0.372583	-0.219954	No significant difference	NA	0.299591	-0.523561	0.823152	No significant difference	NA	0.00566655	0.144504	-0.138838	No significant difference
				A0A2K5TN88_C282	#N/A	NA	0.432041	0.603246	-0.171205	No significant difference	NA	NA	NA	NA	No significant difference	NA	0.432041	NA	NA	No significant difference
				A0A2K5TN88_C591	#N/A	NA	0.551388	0.654111	-0.102723	No significant difference	NA	NA	NA	NA	Up in M	NA	0.551388	0.724699	-0.17331	No significant difference
				A0A2K5TNA5_C350	#N/A	NA	NA	NA	NA	No significant difference	NA	NA	NA	NA	No significant difference	NA	NA	NA	NA	No significant difference
				A0A2K5TNA5_C535	#N/A	NA	NA	NA	NA	No significant difference	NA	NA	NA	NA	No significant difference	NA	NA	NA	NA	No significant difference
				A0A2K5TNA6_C208	APOB_C208	NA	NA	NA	NA	No significant difference	NA	NA	NA	NA	No significant difference	NA	NA	NA	NA	No significant difference
				A0A2K5TNA6_C257	APOB_C257	NA	NA	NA	NA	No significant difference	NA	NA	NA	NA	No significant difference	NA	NA	NA	NA	No significant difference
				A0A2K5TNA7_C1052	MRC1_C1052	NA	NA	NA	NA	No significant difference	NA	NA	NA	NA	No significant difference	NA	NA	NA	NA	No significant difference
				A0A2K5TNA7_C1071	MRC1_C1071	NA	NA	0.0127995	NA	No significant difference	NA	NA	NA	NA	No significant difference	NA	NA	NA	NA	No significant difference
				A0A2K5TNA7_C1123	MRC1_C1123	NA	NA	NA	-0.128542	No significant difference	NA	NA	NA	-0.313112	Decrease with age	NA	NA	NA	NA	No significant difference
				A0A2K5TNA7_C1263	MRC1_C1263	NA	0.111402	0.257687	-0.146285	No significant difference	NA	NA	-0.267658	NA	No significant difference	NA	NA	NA	-0.671629	No significant difference
				A0A2K5TNA7_C149	MRC1_C149	NA	NA	-0.0684397	NA	No significant difference	NA	NA	-0.204955	NA	No significant difference	NA	NA	-0.0518777	NA	No significant difference
				A0A2K5TNA7_C182	MRC1_C182	NA	-0.589901	-0.347097	-0.242804	No significant difference	NA	-0.775231	-0.394318	-0.380913	No significant difference	NA	NA	NA	0.00943814	Up in M
				A0A2K5TNA7_C209	MRC1_C209	NA	NA	NA	NA	No significant difference	NA	NA	NA	NA	No significant difference	NA	NA	NA	NA	No significant difference
				A0A2K5TNA7_C316	MRC1_C316	NA	-0.0177265	0.119052	-0.136778	No significant difference	NA	-0.0177265	0.119052	-0.136778	No significant difference	NA	NA	-0.0250397	NA	Up in M
				A0A2K5TNA7_C332	MRC1_C332	0.158901	0.130846	0.0229863	0.10786	No significant difference	NA	0.288314	0.0765281	0.211786	No significant difference	NA	0.121816	-0.053834	0.17565	No significant difference
				A0A2K5TNA7_C340	MRC1_C340	NA	NA	NA	NA	No significant difference	NA	NA	NA	NA	No significant difference	NA	NA	NA	NA	No significant difference
				A0A2K5TNA7_C35	MRC1_C35	NA	0.251662	0.00746722	0.244195	No significant difference	NA	0.783418	-0.00743422	0.790852	No significant difference	NA	NA	NA	0.0747372	Up in M
				A0A2K5TNA7_C391	MRC1_C391	NA	0.030922	-0.0369032	0.0678252	No significant difference	NA	NA	NA	NA	Increase with age	NA	0.119337	0.0515117	0.0678252	No significant difference
				A0A2K5TNA7_C463	MRC1_C463	NA	-0.0689056	-0.0434827	-0.0254229	No significant difference	NA	-0.0700331	-0.01184	-0.0581931	No significant difference	NA	-0.0587964	-0.117125	0.0583282	No significant difference
				A0A2K5TNA7_C49	MRC1_C49	NA	0.251662	0.00746722	0.244195	No significant difference	NA	0.783418	-0.00743422	0.790852	No significant difference	NA	NA	NA	0.0747372	Up in M
				A0A2K5TNA7_C504	MRC1_C504	0.54103	0.165207	0.225653	-0.0604466	No significant difference	NA	-0.0591196	-0.0214627	-0.0376569	No significant difference	0.497381	0.310548	0.238403	0.072145	No significant difference
				A0A2K5TNA7_C600	MRC1_C600	NA	0.122618	-0.0781921	0.20081	No significant difference	NA	NA	-0.133841	NA	No significant difference	NA	0.216966	0.313426	-0.0964604	No significant difference
				A0A2K5TNA7_C646	MRC1_C646	0.269841	-0.157194	-0.00927391	-0.14792	No significant difference	NA	-0.146031	0.0235008	-0.169532	No significant difference	NA	-0.298093	-0.0956414	-0.202452	No significant difference
				A0A2K5TNA7_C659	MRC1_C659	NA	NA	0.377719	NA	No significant difference	NA	NA	NA	NA	No significant difference	NA	NA	NA	NA	No significant difference
				A0A2K5TNA7_C74	MRC1_C74	0.0805074	0.103601	0.220564	-0.116963	No significant difference	NA	0.365659	0.227997	0.137661	No significant difference	NA	0.0655844	0.197989	-0.132404	No significant difference
				A0A2K5TNC7_C1358	KIF1B_C1358	NA	NA	NA	NA	No significant difference	NA	NA	NA	NA	No significant difference	NA	NA	NA	NA	No significant difference
				A0A2K5TNF7_C150	MIF4GD_C150	NA	NA	NA	NA	No significant difference	NA	NA	NA	NA	No significant difference	NA	NA	NA	NA	No significant difference
				A0A2K5TNI8_C76	#N/A	NA	0.13578	NA	NA	No significant difference	NA	NA	NA	NA	No significant difference	NA	0.13578	NA	NA	No significant difference
				A0A2K5TNJ5_C157	GRB2?_C157	0.748387	-0.238889	0.606494	-0.845383	No significant difference	0.632393	-0.743515	0.485139	-1.22865	No significant difference	0.690292	0.313029	0.294726	0.0183029	No significant difference
				A0A2K5TNJ5_C32	GRB2?_C32	NA	-0.272702	0.380584	-0.653287	No significant difference	NA	-0.272702	0.380584	-0.653287	No significant difference	NA	-0.296213	NA	NA	Down in M
				A0A2K5TNJ9_C139	PTCD3_C139	NA	NA	1.01346	NA	No significant difference	NA	NA	NA	NA	No significant difference	NA	NA	0.853089	NA	No significant difference
				A0A2K5TNJ9_C538	PTCD3_C538	NA	NA	0.24599	NA	No significant difference	NA	NA	0.579052	NA	No significant difference	NA	NA	0.244091	NA	No significant difference
				A0A2K5TNM7_C176	PRKAA1_C176	NA	NA	NA	NA	No significant difference	NA	NA	NA	NA	No significant difference	NA	NA	NA	NA	No significant difference
				A0A2K5TNN8_C185	PRKAA1_C185	NA	NA	NA	NA	No significant difference	NA	NA	NA	NA	No significant difference	NA	NA	NA	NA	No significant difference
				A0A2K5TNN8_C313	PRKAA1_C313	NA	-0.229207	NA	NA	No significant difference	NA	NA	NA	NA	No significant difference	NA	-0.229207	NA	NA	No significant difference
				A0A2K5TNN8_C321	PRKAA1_C321	NA	-0.229207	NA	NA	No significant difference	NA	NA	NA	NA	No significant difference	NA	-0.229207	NA	NA	No significant difference
				A0A2K5TNN8_C425	PRKAA1_C425	NA	NA	NA	NA	No significant difference	NA	NA	NA	NA	No significant difference	NA	NA	NA	NA	No significant difference
				A0A2K5TNS1_C181	INA_C181	0.796025	0.380085	0.090919	0.289166	No significant difference	NA	-0.501017	-0.137723	-0.363294	No significant difference	NA	0.639484	0.313003	0.326481	No significant difference
				A0A2K5TNS7_C5472	SYNE1_C5472	NA	NA	NA	NA	No significant difference	NA	NA	NA	NA	No significant difference	NA	NA	NA	NA	No significant difference
				A0A2K5TNS7_C7251	SYNE1_C7251	NA	0.66729	0.248278	0.419011	No significant difference	NA	NA	NA	0.074354	No significant difference	NA	1.01195	NA	NA	No significant difference
				A0A2K5TNS7_C8380	SYNE1_C8380	NA	NA	0.287726	NA	No significant difference	NA	NA	NA	NA	No significant difference	NA	NA	NA	NA	No significant difference
				A0A2K5TNT3_C558	SYNE1_C558	NA	NA	NA	NA	No significant difference	NA	NA	NA	NA	No significant difference	NA	NA	NA	NA	No significant difference
				A0A2K5TNV7_C169	UFD1_C169	NA	NA	NA	NA	No significant difference	NA	NA	NA	NA	No significant difference	NA	NA	NA	NA	No significant difference
				A0A2K5TNW0_C121	HNRNPK_C121	0.0976562	0.552259	0.280233	0.272026	No significant difference	0.783794	0.277746	0.240887	0.0368593	No significant difference	0.0722721	0.636256	0.284151	0.352106	No significant difference
				A0A2K5TNW0_C160	HNRNPK_C160	0.50189	0.235135	0.0929989	0.142136	No significant difference	0.849616	0.12758	0.178768	-0.0511874	No significant difference	0.265042	0.615831	0.0400631	0.575768	No significant difference
				A0A2K5TNW0_C161	HNRNPK_C161	0.50189	0.235135	0.0929989	0.142136	No significant difference	0.849616	0.12758	0.178768	-0.0511874	No significant difference	0.265042	0.615831	0.0400631	0.575768	No significant difference
				A0A2K5TNW0_C181	HNRNPK_C181	0.0110863	0.467333	0.540776	-0.0734431	Down in M	0.0455029	0.240008	0.419092	-0.179083	Down in M	0.151393	0.673818	0.627712	0.0461065	No significant difference
				A0A2K5TP51_C140	#N/A	0.315356	0.134215	-0.0325504	0.166766	No significant difference	0.493216	0.0798637	-0.124307	0.204171	No significant difference	0.470927	0.174799	0.146019	0.0287799	No significant difference
				A0A2K5TP51_C144	#N/A	0.731044	0.0351375	0.0190165	0.016121	No significant difference	0.520199	0.0240911	0.0222577	0.00183343	No significant difference	NA	0.0115882	-0.0436237	0.055212	No significant difference
				A0A2K5TP51_C147	#N/A	0.731044	0.0351375	0.0190165	0.016121	No significant difference	0.520199	0.0240911	0.0222577	0.00183343	No significant difference	NA	0.0115882	-0.0436237	0.055212	No significant difference
				A0A2K5TP51_C178	#N/A	0.220681	0.0565052	0.0151512	0.041354	No significant difference	0.954441	-0.0505447	-0.0175266	-0.0330181	No significant difference	0.0109431	0.134396	0.0122037	0.122193	Increase with age
				A0A2K5TP51_C238	#N/A	NA	0.401473	0.0807813	0.320692	No significant difference	NA	0.31656	NA	NA	No significant difference	NA	NA	NA	0.467436	No significant difference
				A0A2K5TP51_C284	#N/A	0.61944	0.0957498	-0.00892957	0.104679	No significant difference	0.63973	0.0617174	-0.037222	0.0989394	No significant difference	0.324107	0.0748586	0.0671359	0.00772277	No significant difference
				A0A2K5TP51_C52	#N/A	0.04484	0.0821289	0.184444	-0.102315	Down in M	0.0509889	0.0264499	0.184444	-0.157994	No significant difference	0.389606	0.179705	0.236964	-0.0572582	No significant difference
				A0A2K5TP51_C65	#N/A	0.0811204	0.22159	0.131831	0.0897585	No significant difference	0.623596	0.0372671	0.0878872	-0.05062	No significant difference	0.102219	0.306441	0.230889	0.0755514	No significant difference
				A0A2K5TPC0_C2270	MACF1_C2270	NA	-0.110352	-0.119398	0.00904664	No significant difference	NA	NA	NA	-0.053389	No significant difference	NA	-0.119631	-0.191113	0.0714822	No significant difference
				A0A2K5TPC0_C3070	MACF1_C3070	NA	NA	NA	NA	No significant difference	NA	NA	NA	NA	No significant difference	NA	NA	NA	NA	No significant difference
				A0A2K5TPC0_C3228	MACF1_C3228	NA	NA	NA	NA	No significant difference	NA	NA	NA	NA	No significant difference	NA	NA	NA	NA	No significant difference
				A0A2K5TPC0_C3733	MACF1_C3733	NA	NA	NA	NA	No significant difference	NA	NA	NA	NA	No significant difference	NA	NA	NA	NA	No significant difference
				A0A2K5TPC0_C4637	MACF1_C4637	NA	NA	NA	NA	No significant difference	NA	NA	NA	NA	No significant difference	NA	NA	NA	NA	No significant difference
				A0A2K5TPC0_C836	MACF1_C836	NA	NA	NA	NA	No significant difference	NA	NA	NA	NA	Increase with age	NA	NA	NA	NA	No significant difference
				A0A2K5TPC0_C935	MACF1_C935	NA	NA	0.251593	NA	No significant difference	NA	NA	NA	NA	No significant difference	NA	NA	0.251593	NA	No significant difference
				A0A2K5TPC0_C946	MACF1_C946	NA	NA	NA	0.125151	No significant difference	NA	NA	NA	0.175544	Up in M	NA	NA	NA	0.0771419	No significant difference
				A0A2K5TPC6_C992	MACF1_C992	NA	NA	NA	NA	No significant difference	NA	NA	NA	NA	No significant difference	NA	NA	NA	NA	No significant difference
				A0A2K5TPE2_C326	PYGB_C326	0.446516	0.104948	0.253938	-0.148989	No significant difference	NA	0.327019	-0.00658257	0.333601	No significant difference	NA	0.175583	0.883833	-0.70825	No significant difference
				A0A2K5TPE2_C373	PYGB_C373	NA	0.733463	0.531885	0.201578	No significant difference	NA	NA	NA	0.496871	No significant difference	NA	0.733463	0.836861	-0.103398	No significant difference
				A0A2K5TPE2_C437	PYGB_C437	0.939848	0.16787	-0.193092	0.360963	No significant difference	NA	0.502838	-0.329628	0.832466	No significant difference	NA	-0.377379	0.23199	-0.609369	No significant difference
				A0A2K5TPE2_C496	PYGB_C496	0.00894146	0.890731	0.983342	-0.0926113	Down in M	NA	1.12528	0.855332	0.269948	No significant difference	NA	1.42365	1.66963	-0.245982	No significant difference
				A0A2K5TPE2_C758	PYGB_C758	NA	0.658413	1.30453	-0.646122	No significant difference	NA	NA	NA	0.333763	No significant difference	NA	0.175537	NA	NA	No significant difference
				A0A2K5TPE2_C784	PYGB_C784	NA	NA	NA	NA	No significant difference	NA	NA	NA	NA	No significant difference	NA	NA	NA	NA	No significant difference
				A0A2K5TPE2_C808	PYGB_C808	0.823522	-0.40364	-0.23788	-0.16576	No significant difference	NA	-0.99055	-0.450962	-0.539588	No significant difference	NA	0.729124	1.20507	-0.475946	No significant difference
				A0A2K5TPG9_C101	#N/A	NA	0.29889	1.71228	-1.41339	No significant difference	NA	NA	2.60352	NA	No significant difference	NA	NA	NA	-0.522146	No significant difference
				A0A2K5TPG9_C155	#N/A	NA	1.54494	NA	NA	No significant difference	NA	NA	NA	NA	No significant difference	NA	1.54494	NA	NA	No significant difference
				A0A2K5TPG9_C229	#N/A	NA	0.155224	0.118519	0.0367053	No significant difference	NA	NA	NA	-0.344736	No significant difference	NA	0.42513	-0.175358	0.600487	No significant difference
				A0A2K5TPH3_C98	RAGE_C98	NA	NA	NA	NA	No significant difference	NA	NA	NA	NA	No significant difference	NA	NA	NA	NA	No significant difference
				A0A2K5TPU1_C177	NIBAN1_C177	NA	0.718058	-0.179259	0.897317	No significant difference	NA	NA	NA	NA	No significant difference	NA	NA	NA	0.897317	No significant difference
				A0A2K5TPU1_C194	NIBAN1_C194	NA	NA	NA	NA	No significant difference	NA	NA	NA	NA	No significant difference	NA	NA	NA	NA	No significant difference
				A0A2K5TPU1_C409	NIBAN1_C409	NA	0.117244	-0.219728	0.336972	No significant difference	NA	NA	NA	NA	No significant difference	NA	NA	NA	0.336972	No significant difference
				A0A2K5TPU1_C41	NIBAN1_C41	NA	0.565288	NA	NA	No significant difference	NA	NA	NA	NA	No significant difference	NA	NA	NA	NA	No significant difference
				A0A2K5TPU1_C516	NIBAN1_C516	NA	0.33958	0.202162	0.137417	No significant difference	NA	NA	NA	NA	No significant difference	NA	NA	NA	0.137417	No significant difference
				A0A2K5TPU1_C826	NIBAN1_C826	NA	0.674614	0.683397	-0.00878313	No significant difference	NA	NA	NA	NA	No significant difference	NA	NA	NA	-0.00878313	No significant difference
				A0A2K5TPY2_C24	#N/A	NA	NA	0.464386	NA	No significant difference	NA	NA	NA	NA	No significant difference	NA	NA	NA	NA	Increase with age
				A0A2K5TPY2_C32	#N/A	NA	0.17045	NA	NA	No significant difference	NA	NA	NA	NA	No significant difference	NA	0.17045	NA	NA	No significant difference
				A0A2K5TPY2_C37	#N/A	NA	0.17045	NA	NA	No significant difference	NA	NA	NA	NA	No significant difference	NA	0.17045	NA	NA	No significant difference
				A0A2K5TPY9_C72	#N/A	NA	NA	NA	NA	No significant difference	NA	NA	NA	NA	No significant difference	NA	NA	NA	NA	No significant difference
				A0A2K5TPZ5_C112	IAH1_C112	NA	NA	1.89791	NA	No significant difference	NA	NA	1.89791	NA	No significant difference	NA	NA	NA	NA	No significant difference
				A0A2K5TPZ5_C120	IAH1_C120	NA	NA	NA	0.322472	No significant difference	NA	NA	NA	0.322472	No significant difference	NA	NA	NA	NA	Decrease with age
				A0A2K5TPZ5_C125	IAH1_C125	NA	NA	NA	0.322472	No significant difference	NA	NA	NA	0.322472	No significant difference	NA	NA	NA	NA	Decrease with age
				A0A2K5TPZ5_C22	IAH1_C22	0.29665	1.16088	0.302792	0.858089	No significant difference	NA	0.715353	-0.284914	1.00027	No significant difference	NA	1.05047	0.77207	0.278404	No significant difference
				A0A2K5TPZ7_C3	SRP19_C3	NA	NA	NA	NA	No significant difference	NA	NA	NA	NA	No significant difference	NA	NA	NA	NA	No significant difference
				A0A2K5TPZ7_C53	SRP19_C53	NA	NA	1.29464	NA	No significant difference	NA	NA	NA	NA	No significant difference	NA	NA	NA	NA	No significant difference
				A0A2K5TQ34_C1007	TNS1_C1007	0.79823	0.171305	0.0170754	0.15423	No significant difference	0.74305	-0.721319	-0.966054	0.244734	No significant difference	0.284363	0.720652	0.539937	0.180715	No significant difference
				A0A2K5TQ34_C11	TNS1_C11	NA	NA	NA	0.0882585	No significant difference	NA	NA	NA	NA	No significant difference	NA	NA	NA	0.0882585	No significant difference
				A0A2K5TQ34_C1544	TNS1_C1544	NA	NA	NA	NA	No significant difference	NA	NA	NA	NA	No significant difference	NA	NA	NA	NA	No significant difference
				A0A2K5TQ34_C1569	TNS1_C1569	NA	NA	NA	NA	No significant difference	NA	NA	NA	NA	No significant difference	NA	NA	NA	NA	No significant difference
				A0A2K5TQ34_C1602	TNS1_C1602	NA	0.835923	0.0310504	0.804872	No significant difference	NA	0.272248	-0.611523	0.883771	No significant difference	NA	1.0981	0.528335	0.569761	No significant difference
				A0A2K5TQ34_C1672	TNS1_C1672	0.488863	0.122307	0.216429	-0.0941214	No significant difference	0.922039	0.0668573	0.111699	-0.0448416	No significant difference	0.399111	0.41651	0.541716	-0.125206	No significant difference
				A0A2K5TQ34_C1708	TNS1_C1708	NA	3.29155	1.46005	1.83151	No significant difference	NA	3.26433	1.59763	1.6667	No significant difference	NA	2.91435	1.32246	1.59189	No significant difference
				A0A2K5TQ34_C271	TNS1_C271	0.380118	-0.0958106	0.236577	-0.332387	No significant difference	NA	-0.24886	0.160382	-0.409242	No significant difference	NA	0.429478	0.496178	-0.0667001	No significant difference
				A0A2K5TQ34_C349	TNS1_C349	0.656762	-0.0515438	-0.26839	0.216846	No significant difference	0.921865	-0.389628	-0.874398	0.48477	No significant difference	NA	0.579035	0.596978	-0.0179424	No significant difference
				A0A2K5TQ34_C591	TNS1_C591	NA	NA	NA	NA	No significant difference	NA	NA	NA	NA	No significant difference	NA	NA	NA	NA	No significant difference
				A0A2K5TQ34_C804	TNS1_C804	0.135669	0.32247	0.442073	-0.119603	No significant difference	0.730539	-0.0516295	0.208793	-0.260423	No significant difference	0.147683	0.513597	0.850197	-0.3366	No significant difference
				A0A2K5TQ34_C927	TNS1_C927	0.0723884	0.512084	0.243838	0.268246	No significant difference	0.666477	0.138278	0.0884	0.0498783	No significant difference	0.0415474	0.806945	0.522468	0.284478	Increase with age
				A0A2K5TQ52_C1077	MYLK_C1077	0.356391	0.729749	0.411989	0.31776	No significant difference	NA	0.322086	0.046461	0.275625	No significant difference	0.074143	0.726499	0.663253	0.063246	No significant difference
				A0A2K5TQ52_C1153	MYLK_C1153	0.420987	0.273672	0.247136	0.0265354	No significant difference	NA	0.0271554	-0.0905826	0.117738	No significant difference	0.182285	0.404336	0.483258	-0.0789214	No significant difference
				A0A2K5TQ52_C1181	MYLK_C1181	0.169063	0.589855	0.135748	0.454107	No significant difference	NA	-0.0231095	-0.265783	0.242674	No significant difference	0.126824	0.7238	0.23529	0.48851	No significant difference
				A0A2K5TQ52_C1183	MYLK_C1183	0.169063	0.589855	0.135748	0.454107	No significant difference	NA	-0.0231095	-0.265783	0.242674	No significant difference	0.126824	0.7238	0.23529	0.48851	No significant difference
				A0A2K5TQ52_C1269	MYLK_C1269	0.203347	0.466495	-0.0297815	0.496276	No significant difference	NA	0.196315	-0.366293	0.562608	No significant difference	0.139706	0.947413	0.46881	0.478603	No significant difference
				A0A2K5TQ52_C1305	MYLK_C1305	0.195502	0.719284	0.268911	0.450373	No significant difference	NA	-0.0833596	-0.533888	0.450529	No significant difference	0.102003	1.21453	0.780203	0.434327	No significant difference
				A0A2K5TQ52_C1307	MYLK_C1307	0.209621	0.719284	0.268911	0.450373	No significant difference	NA	-0.0833596	-0.706994	0.623634	No significant difference	0.102003	1.21453	0.780203	0.434327	No significant difference
				A0A2K5TQ52_C1339	MYLK_C1339	0.845958	0.197286	0.0499228	0.147364	No significant difference	NA	-0.245627	-0.266567	0.0209399	No significant difference	0.57385	0.395376	0.319866	0.0755106	No significant difference
				A0A2K5TQ52_C1384	MYLK_C1384	0.439293	0.365538	0.318671	0.0468668	No significant difference	NA	-0.0277744	0.111931	-0.139705	No significant difference	0.244903	0.669935	0.428724	0.24121	No significant difference
				A0A2K5TQ52_C1515	MYLK_C1515	0.397315	0.387729	0.11986	0.267869	No significant difference	NA	-0.0422139	-0.0732197	0.0310058	No significant difference	0.104093	0.759045	0.446751	0.312294	No significant difference
				A0A2K5TQ52_C1524	MYLK_C1524	0.146683	0.684059	0.088899	0.59516	No significant difference	NA	0.218759	-0.246287	0.465046	No significant difference	0.188165	1.72206	1.37051	0.35155	No significant difference
				A0A2K5TQ52_C1562	MYLK_C1562	NA	NA	0.189069	NA	No significant difference	NA	NA	NA	NA	No significant difference	NA	NA	NA	NA	Up in M
				A0A2K5TQ52_C1710	MYLK_C1710	0.220963	0.744148	0.38206	0.362088	No significant difference	NA	0.320545	-0.196002	0.516547	No significant difference	0.0987153	1.30762	1.08618	0.221444	No significant difference
				A0A2K5TQ52_C1713	MYLK_C1713	0.220963	0.744148	0.38206	0.362088	No significant difference	NA	0.320545	-0.196002	0.516547	No significant difference	0.0987153	1.30762	1.08618	0.221444	No significant difference
				A0A2K5TQ60_C1044	NUP214_C1044	NA	0.5231	NA	NA	No significant difference	NA	NA	NA	NA	No significant difference	NA	0.849954	NA	NA	No significant difference
				A0A2K5TQ61_C339	DPP9_C339	0.55096	0.915851	0.456269	0.459582	No significant difference	NA	0.132445	0.25767	-0.125225	No significant difference	NA	1.07446	0.133314	0.941144	No significant difference
				A0A2K5TQ61_C380	DPP9_C380	NA	NA	NA	NA	No significant difference	NA	NA	NA	NA	No significant difference	NA	NA	NA	NA	No significant difference
				A0A2K5TQ87_C1008	MYLK_C1008	NA	1.52215	NA	NA	No significant difference	NA	NA	NA	NA	Increase with age	NA	NA	NA	NA	No significant difference
				A0A2K5TQ87_C1084	MYLK_C1084	NA	0.860547	NA	NA	No significant difference	NA	NA	NA	NA	Increase with age	NA	NA	NA	NA	No significant difference
				A0A2K5TQ87_C1112	MYLK_C1112	NA	0.934933	NA	NA	No significant difference	NA	NA	NA	NA	Increase with age	NA	NA	NA	NA	No significant difference
				A0A2K5TQ87_C1114	MYLK_C1114	NA	0.934933	NA	NA	No significant difference	NA	NA	NA	NA	Increase with age	NA	NA	NA	NA	No significant difference
				A0A2K5TQ87_C1200	MYLK_C1200	NA	0.844524	NA	NA	No significant difference	NA	NA	NA	NA	Increase with age	NA	NA	NA	NA	No significant difference
				A0A2K5TQ87_C1236	MYLK_C1236	NA	1.13064	NA	NA	No significant difference	NA	NA	NA	NA	Increase with age	NA	NA	NA	NA	No significant difference
				A0A2K5TQ87_C1238	MYLK_C1238	NA	1.13064	NA	NA	No significant difference	NA	NA	NA	NA	Increase with age	NA	NA	NA	NA	No significant difference
				A0A2K5TQ87_C1270	MYLK_C1270	NA	0.277338	NA	NA	No significant difference	NA	NA	NA	NA	Increase with age	NA	NA	NA	NA	No significant difference
				A0A2K5TQ87_C1315	MYLK_C1315	NA	1.109	NA	NA	No significant difference	NA	NA	NA	NA	Increase with age	NA	NA	NA	NA	No significant difference
				A0A2K5TQ87_C1446	MYLK_C1446	NA	1.17858	NA	NA	No significant difference	NA	NA	NA	NA	Increase with age	NA	NA	NA	NA	No significant difference
				A0A2K5TQ87_C1455	MYLK_C1455	NA	1.40129	NA	NA	No significant difference	NA	NA	NA	NA	Increase with age	NA	NA	NA	NA	No significant difference
				A0A2K5TQ87_C1641	MYLK_C1641	NA	1.21376	NA	NA	No significant difference	NA	NA	NA	NA	Increase with age	NA	NA	NA	NA	No significant difference
				A0A2K5TQ87_C1644	MYLK_C1644	NA	1.21376	NA	NA	No significant difference	NA	NA	NA	NA	Increase with age	NA	NA	NA	NA	No significant difference
				A0A2K5TQ87_C1761	MYLK_C1761	NA	NA	NA	NA	No significant difference	NA	NA	NA	NA	No significant difference	NA	NA	NA	NA	No significant difference
				A0A2K5TQD0_C75	UBE2E2_C75	NA	NA	NA	NA	No significant difference	NA	NA	NA	NA	No significant difference	NA	NA	NA	NA	No significant difference
				A0A2K5TQD8_C370	ATG16L1_C370	NA	NA	NA	NA	No significant difference	NA	NA	NA	NA	No significant difference	NA	NA	NA	NA	No significant difference
				A0A2K5TQG3_C545	#N/A	NA	0.984153	0.649761	0.334392	No significant difference	NA	0.897309	0.649761	0.247548	No significant difference	NA	NA	NA	NA	No significant difference
				A0A2K5TQG3_C638	#N/A	NA	0.245956	-0.158563	0.404519	No significant difference	NA	0.485617	-0.158563	0.64418	No significant difference	NA	NA	NA	NA	No significant difference
				A0A2K5TQG3_C777	#N/A	NA	NA	NA	0.227641	No significant difference	NA	NA	NA	NA	Up in M	NA	NA	NA	NA	No significant difference
				A0A2K5TQH5_C276	#N/A	NA	NA	NA	NA	No significant difference	NA	NA	NA	NA	No significant difference	NA	NA	NA	NA	No significant difference
				A0A2K5TQH5_C450	#N/A	NA	NA	NA	NA	No significant difference	NA	NA	NA	NA	No significant difference	NA	NA	NA	NA	No significant difference
				A0A2K5TQH5_C541	#N/A	NA	0.139008	NA	NA	No significant difference	NA	NA	NA	NA	Decrease with age	NA	NA	NA	NA	Increase with age
				A0A2K5TQH9_C482	SLMAP_C482	NA	NA	NA	NA	No significant difference	NA	NA	NA	NA	No significant difference	NA	NA	NA	NA	No significant difference
				A0A2K5TQH9_C603	SLMAP_C603	NA	NA	0.0607841	NA	No significant difference	NA	NA	-0.625766	NA	No significant difference	NA	NA	0.379755	NA	No significant difference
				A0A2K5TQH9_C606	SLMAP_C606	NA	NA	0.0607841	NA	No significant difference	NA	NA	-0.625766	NA	No significant difference	NA	NA	0.379755	NA	No significant difference
				A0A2K5TQH9_C635	SLMAP_C635	NA	-1.52281	-0.147167	-1.37565	No significant difference	NA	-2.45578	-0.858066	-1.59771	No significant difference	NA	NA	0.126072	NA	No significant difference
				A0A2K5TQI0_C117	RAP1GDS1_C117	NA	0.941083	1.28554	-0.344455	No significant difference	NA	NA	NA	NA	No significant difference	NA	0.941083	1.28554	-0.344455	No significant difference
				A0A2K5TQI0_C144	RAP1GDS1_C144	NA	NA	NA	NA	No significant difference	NA	NA	NA	NA	No significant difference	NA	NA	NA	NA	No significant difference
				A0A2K5TQI0_C308	RAP1GDS1_C308	NA	NA	NA	NA	No significant difference	NA	NA	NA	NA	No significant difference	NA	NA	NA	NA	No significant difference
				A0A2K5TQI7_C153	SEL1L_C153	NA	NA	NA	NA	No significant difference	NA	NA	NA	NA	No significant difference	NA	NA	NA	NA	No significant difference
				A0A2K5TQJ7_C211	Q59GL1_C211	NA	0.129462	-0.086488	0.21595	No significant difference	NA	NA	NA	NA	Increase with age	NA	0.0720535	-0.143896	0.21595	No significant difference
				A0A2K5TQJ7_C226	Q59GL1_C226	0.987506	0.0855034	-0.0650018	0.150505	No significant difference	NA	-1.58003	-0.0236403	-1.55639	No significant difference	NA	0.680983	-0.141808	0.822791	No significant difference
				A0A2K5TQJ7_C96	Q59GL1_C96	0.529953	0.572521	0.820646	-0.248125	No significant difference	NA	-1.51836	-0.243755	-1.27461	No significant difference	NA	0.979803	1.02558	-0.0457773	No significant difference
				A0A2K5TQK3_C264	DHX30_C264	NA	0.61136	-0.392452	1.00381	No significant difference	NA	NA	NA	NA	No significant difference	NA	0.61136	-0.705369	1.31673	No significant difference
				A0A2K5TQK3_C561	DHX30_C561	NA	-0.434936	-0.392195	-0.0427408	No significant difference	NA	-0.434936	-0.392195	-0.0427408	No significant difference	NA	NA	NA	NA	No significant difference
				A0A2K5TQL2_C286	SLMAP_C286	NA	NA	NA	0.0874636	No significant difference	NA	NA	NA	NA	No significant difference	NA	NA	NA	NA	No significant difference
				A0A2K5TQL2_C554	SLMAP_C554	0.0257901	0.963205	0.718279	0.244926	Increase with age	0.225337	0.971531	0.0170891	0.954442	No significant difference	NA	1.42368	1.41947	0.00420921	No significant difference
				A0A2K5TQL2_C557	SLMAP_C557	0.0257901	0.963205	0.718279	0.244926	Increase with age	0.225337	0.971531	0.0170891	0.954442	No significant difference	NA	1.42368	1.41947	0.00420921	No significant difference
				A0A2K5TQL2_C586	SLMAP_C586	0.067731	1.11842	1.05211	0.0663169	No significant difference	0.461223	1.16733	0.678107	0.489222	No significant difference	NA	1.91774	1.78155	0.136193	No significant difference
				A0A2K5TQL4_C143	#N/A	NA	0.523692	0.0246213	0.499071	No significant difference	NA	0.505353	NA	NA	No significant difference	NA	0.508299	0.102601	0.405698	No significant difference
				A0A2K5TQP9_C258	#N/A	NA	NA	0.230422	NA	No significant difference	NA	NA	NA	NA	No significant difference	NA	NA	NA	NA	No significant difference
				A0A2K5TQR2_C161	MAPK13_C161	0.0958787	0.294859	0.585898	-0.291039	No significant difference	0.217907	0.0659712	0.770523	-0.704552	No significant difference	0.587675	0.0473877	0.187144	-0.139756	No significant difference
				A0A2K5TQW4_C94	CCDC50_C94	NA	0.418652	1.13136	-0.712707	No significant difference	NA	0.418652	1.30006	-0.881408	No significant difference	NA	NA	NA	NA	No significant difference
				A0A2K5TQX2_C1559	CAD_C1559	NA	0.192904	NA	NA	No significant difference	NA	NA	NA	NA	No significant difference	NA	NA	NA	NA	No significant difference
				A0A2K5TQX2_C280	CAD_C280	NA	NA	NA	-0.192115	No significant difference	NA	NA	NA	NA	No significant difference	NA	NA	NA	-0.133432	No significant difference
				A0A2K5TQX2_C630	CAD_C630	NA	NA	NA	-0.112618	No significant difference	NA	NA	NA	NA	No significant difference	NA	NA	NA	-0.113399	No significant difference
				A0A2K5TQX2_C681	CAD_C681	NA	NA	-0.134217	NA	No significant difference	NA	NA	-0.327162	NA	No significant difference	NA	NA	0.130136	NA	No significant difference
				A0A2K5TQX2_C762	CAD_C762	NA	NA	NA	NA	No significant difference	NA	NA	NA	NA	No significant difference	NA	NA	NA	NA	No significant difference
				A0A2K5TQZ6_C708	#N/A	NA	NA	NA	NA	No significant difference	NA	NA	NA	NA	No significant difference	NA	NA	NA	NA	No significant difference
				A0A2K5TQZ6_C852	#N/A	NA	NA	NA	NA	No significant difference	NA	NA	NA	NA	No significant difference	NA	NA	NA	NA	No significant difference
				A0A2K5TR09_C295	#N/A	0.586298	0.10861	0.232626	-0.124016	No significant difference	0.19105	-0.15742	0.470748	-0.628168	No significant difference	NA	0.235078	-0.10281	0.337888	No significant difference
				A0A2K5TR09_C324	#N/A	0.156289	0.35039	0.309625	0.0407652	No significant difference	NA	0.3912	0.100604	0.290595	No significant difference	NA	0.284108	0.783157	-0.499049	No significant difference
				A0A2K5TR09_C327	#N/A	0.156289	0.35039	0.309625	0.0407652	No significant difference	NA	0.3912	0.100604	0.290595	No significant difference	NA	0.284108	0.783157	-0.499049	No significant difference
				A0A2K5TR48_C100	RPL5_C100	0.607582	-0.0166285	0.0327708	-0.0493993	No significant difference	0.579092	0.582597	-0.0719779	0.654575	No significant difference	0.648858	-0.171873	0.331927	-0.5038	No significant difference
				A0A2K5TR48_C76	RPL5_C76	0.209007	0.0816067	0.0974351	-0.0158284	No significant difference	0.335352	0.0913112	0.581168	-0.489857	No significant difference	0.669249	0.219624	0.0300005	0.189624	No significant difference
				A0A2K5TR67_C61	EXOSC9_C61	NA	0.406255	NA	NA	No significant difference	NA	NA	NA	NA	No significant difference	NA	0.406255	NA	NA	No significant difference
				A0A2K5TR69_C262	DLG1_C262	NA	0.164314	NA	NA	No significant difference	NA	NA	NA	NA	No significant difference	NA	NA	NA	NA	No significant difference
				A0A2K5TR69_C702	DLG1_C702	NA	0.300389	NA	NA	No significant difference	NA	NA	NA	NA	No significant difference	NA	0.300389	NA	NA	No significant difference
				A0A2K5TRB4_C134	EIF3M_C134	0.0901788	0.89652	0.809119	0.0874018	No significant difference	NA	0.32305	0.5103	-0.18725	No significant difference	NA	0.905845	0.809119	0.0967269	No significant difference
				A0A2K5TRB4_C175	EIF3M_C175	0.268361	0.796875	0.98877	-0.191895	No significant difference	NA	1.59643	1.80257	-0.206145	No significant difference	NA	1.11367	1.14694	-0.0332653	No significant difference
				A0A2K5TRC7_C175	RSL1D1_C175	NA	NA	NA	NA	No significant difference	NA	NA	NA	NA	No significant difference	NA	NA	NA	NA	No significant difference
				A0A2K5TRC7_C189	RSL1D1_C189	NA	1.20706	0.491889	0.715172	No significant difference	NA	NA	NA	NA	No significant difference	NA	1.20706	0.491889	0.715172	No significant difference
				A0A2K5TRC7_C25	RSL1D1_C25	NA	NA	NA	NA	No significant difference	NA	NA	NA	NA	No significant difference	NA	NA	NA	NA	No significant difference
				A0A2K5TRC7_C74	RSL1D1_C74	0.726048	0.0973684	-0.166647	0.264016	No significant difference	NA	0.259358	-0.338021	0.597379	No significant difference	NA	-0.172549	0.396988	-0.569537	No significant difference
				A0A2K5TRE3_C43	EIF3M_C43	NA	NA	2.72418	NA	No significant difference	NA	NA	NA	NA	No significant difference	NA	NA	NA	NA	Increase with age
				A0A2K5TRE6_C102	#N/A	NA	0.289859	-0.308391	0.598249	No significant difference	NA	NA	-0.205638	NA	Up in M	NA	0.240496	-0.377719	0.618215	No significant difference
				A0A2K5TRE6_C190	#N/A	NA	NA	NA	-0.0499488	No significant difference	NA	NA	NA	NA	No significant difference	NA	NA	NA	-0.0499488	No significant difference
				A0A2K5TRG5_C245	#N/A	NA	NA	NA	NA	No significant difference	NA	NA	NA	NA	No significant difference	NA	NA	NA	NA	No significant difference
				A0A2K5TRG5_C51	#N/A	NA	NA	NA	NA	No significant difference	NA	NA	NA	NA	No significant difference	NA	NA	NA	NA	No significant difference
				A0A2K5TRJ0_C271	#N/A	NA	-0.0397395	NA	NA	No significant difference	NA	NA	NA	NA	No significant difference	NA	NA	NA	NA	No significant difference
				A0A2K5TRN4_C254	PTPA_C254	0.00624626	0.894304	0.523392	0.370911	Increase with age	NA	0.860991	0.248479	0.612513	No significant difference	0.0431312	1.34401	1.20656	0.137448	Increase with age
				A0A2K5TRU4_C156	STAT3_C156	0.167513	0.476842	0.549252	-0.0724106	No significant difference	NA	0.400243	0.470556	-0.0703125	No significant difference	NA	0.476842	0.549252	-0.0724106	No significant difference
				A0A2K5TRU4_C164	STAT3_C164	0.167513	0.476842	0.549252	-0.0724106	No significant difference	NA	0.400243	0.470556	-0.0703125	No significant difference	NA	0.476842	0.549252	-0.0724106	No significant difference
				A0A2K5TRU4_C233	STAT3_C233	NA	NA	NA	NA	No significant difference	NA	NA	NA	NA	No significant difference	NA	NA	NA	NA	No significant difference
				A0A2K5TRU4_C592	STAT3_C592	NA	0.0953139	0.0705794	0.0247346	No significant difference	NA	NA	-0.0705009	NA	No significant difference	NA	0.236394	NA	NA	No significant difference
				A0A2K5TRU8_C251	STAT3_C251	NA	0.159075	NA	NA	No significant difference	NA	NA	NA	NA	No significant difference	NA	NA	NA	NA	No significant difference
				A0A2K5TRU8_C259	STAT3_C259	NA	0.159075	NA	NA	No significant difference	NA	NA	NA	NA	No significant difference	NA	NA	NA	NA	No significant difference
				A0A2K5TRX9_C104	HDLBP_C104	0.457553	0.776751	-0.152838	0.929589	No significant difference	NA	0.900154	0.225367	0.674787	No significant difference	NA	0.395126	-0.580005	0.975131	No significant difference
				A0A2K5TRX9_C53	HDLBP_C53	0.479764	0.159356	0.0490741	0.110282	No significant difference	0.170803	0.0915402	0.507108	-0.415568	No significant difference	0.21566	0.261634	-0.0197536	0.281388	No significant difference
				A0A2K5TRX9_C636	HDLBP_C636	0.780147	0.682825	0.0820273	0.600797	No significant difference	NA	0.153743	0.445743	-0.292	No significant difference	NA	0.663337	-0.0440632	0.7074	No significant difference
				A0A2K5TRX9_C683	HDLBP_C683	0.107354	0.745332	0.280856	0.464476	No significant difference	NA	0.296829	-0.424548	0.721377	No significant difference	0.0196364	1.02229	0.785534	0.23676	Increase with age
				A0A2K5TRX9_C855	HDLBP_C855	0.0382865	0.539341	0.65767	-0.118329	Down in M	0.10685	0.352768	0.65767	-0.304902	No significant difference	0.269613	0.623006	0.632707	-0.0097015	No significant difference
				A0A2K5TRX9_C878	HDLBP_C878	0.750123	0.391201	0.838966	-0.447764	No significant difference	0.50689	-0.300118	0.927595	-1.22771	No significant difference	NA	1.75715	0.565006	1.19214	No significant difference
				A0A2K5TRX9_C948	HDLBP_C948	NA	NA	NA	NA	No significant difference	NA	NA	NA	NA	No significant difference	NA	NA	NA	NA	No significant difference
				A0A2K5TRX9_C960	HDLBP_C960	NA	0.913093	-0.337671	1.25076	No significant difference	NA	0.913093	0.387364	0.525729	No significant difference	NA	NA	NA	NA	No significant difference
				A0A2K5TRZ9_C129	CTAGE1_C129	NA	NA	NA	0.315952	No significant difference	NA	NA	NA	NA	Up in M	NA	NA	NA	NA	No significant difference
				A0A2K5TS27_C325	CLMN_C325	NA	NA	NA	NA	No significant difference	NA	NA	NA	NA	No significant difference	NA	NA	NA	NA	No significant difference
				A0A2K5TS34_C173	SKIC8_C173	0.782225	0.0716529	0.0762066	-0.00455367	No significant difference	0.566162	0.107198	0.282826	-0.175628	No significant difference	0.714293	0.179831	-0.300659	0.48049	No significant difference
				A0A2K5TS79_C56	MGST3_C56	0.527942	-0.0117832	0.0855258	-0.097309	No significant difference	0.685059	-0.0345603	0.106107	-0.140667	No significant difference	0.720519	0.228248	0.106184	0.122064	No significant difference
				A0A2K5TS90_C54	#N/A	NA	1.01092	NA	NA	No significant difference	NA	NA	NA	NA	No significant difference	NA	0.938669	NA	NA	No significant difference
				A0A2K5TSA6_C104	ATP6V1G1_C104	NA	NA	NA	NA	No significant difference	NA	NA	NA	NA	No significant difference	NA	NA	NA	NA	No significant difference
				A0A2K5TSA6_C69	ATP6V1G1_C69	NA	NA	NA	NA	No significant difference	NA	NA	NA	NA	No significant difference	NA	NA	NA	NA	No significant difference
				A0A2K5TSD4_C170	CA12_C170	NA	0.046385	-0.0790513	0.125436	No significant difference	NA	0.0557628	-0.0247545	0.0805173	No significant difference	NA	0.113868	-0.121219	0.235087	No significant difference
				A0A2K5TSD4_C199	CA12_C199	NA	1.16051	0.704123	0.456387	No significant difference	NA	NA	NA	0.456387	No significant difference	NA	NA	NA	NA	No significant difference
				A0A2K5TSG1_C226	#N/A	0.266325	0.0851632	0.0868293	-0.00166612	No significant difference	0.354036	0.126372	0.287819	-0.161447	No significant difference	0.735117	0.0648584	0.0158012	0.0490572	No significant difference
				A0A2K5TSG1_C288	#N/A	0.647735	-0.405305	0.138708	-0.544013	No significant difference	0.622183	-0.245537	0.479376	-0.724914	No significant difference	0.97415	-0.379846	-0.21832	-0.161527	No significant difference
				A0A2K5TSG1_C301	#N/A	0.0192262	0.484398	0.0959712	0.388427	Increase with age	NA	0.955291	0.0638716	0.891419	No significant difference	NA	0.0556783	0.0966005	-0.0409222	No significant difference
				A0A2K5TSG1_C306	#N/A	0.0960661	0.0996576	0.0959712	0.00368645	No significant difference	NA	0.868509	0.0638716	0.804637	No significant difference	NA	0.0556783	0.0966005	-0.0409222	No significant difference
				A0A2K5TSG1_C311	#N/A	NA	NA	NA	NA	No significant difference	NA	NA	NA	NA	No significant difference	NA	NA	NA	NA	No significant difference
				A0A2K5TSG1_C324	#N/A	0.407537	0.124571	0.0477997	0.0767709	No significant difference	0.761516	0.0282412	0.0808067	-0.0525655	No significant difference	0.368064	0.21458	0.0278218	0.186758	No significant difference
				A0A2K5TSG1_C351	#N/A	0.485545	0.421667	0.24675	0.174917	No significant difference	0.422044	0.512711	0.337794	0.174917	No significant difference	0.955057	0.167351	0.00351039	0.163841	No significant difference
				A0A2K5TSG1_C409	#N/A	0.0867141	0.47213	0.316567	0.155563	No significant difference	0.203202	0.982031	0.665205	0.316826	No significant difference	0.482496	0.390793	0.101175	0.289618	No significant difference
				A0A2K5TSG1_C487	#N/A	0.178308	0.236106	0.177283	0.0588231	No significant difference	0.801171	-0.0950218	0.0132793	-0.108301	No significant difference	0.013718	0.509446	0.385013	0.124433	Increase with age
				A0A2K5TSG1_C522	#N/A	0.222239	0.134183	0.114922	0.0192608	No significant difference	0.317818	0.0462391	0.156526	-0.110287	No significant difference	0.491934	0.124528	0.116438	0.00809003	No significant difference
				A0A2K5TSG1_C827	#N/A	0.454749	0.350424	0.166378	0.184046	No significant difference	NA	-0.0214879	0.204075	-0.225563	No significant difference	NA	0.910977	0.125867	0.78511	No significant difference
				A0A2K5TSG1_C854	#N/A	0.610074	0.514867	0.273225	0.241642	No significant difference	0.694856	-0.0437885	0.345232	-0.38902	No significant difference	0.819378	0.576569	0.376909	0.199659	No significant difference
				A0A2K5TSH0_C244	GPC4_C244	NA	NA	NA	NA	No significant difference	NA	NA	NA	NA	No significant difference	NA	NA	NA	NA	No significant difference
				A0A2K5TSH0_C30	GPC4_C30	NA	0.0232479	0.0336642	-0.0104163	No significant difference	NA	NA	0.0732906	NA	No significant difference	NA	-0.0535938	0.0225091	-0.0761029	No significant difference
				A0A2K5TSH0_C341	GPC4_C341	NA	-0.0151692	0.235639	-0.250809	No significant difference	NA	-0.090352	NA	NA	No significant difference	NA	NA	0.310822	NA	No significant difference
				A0A2K5TSH0_C408	GPC4_C408	NA	NA	NA	NA	No significant difference	NA	NA	NA	NA	No significant difference	NA	NA	NA	NA	No significant difference
				A0A2K5TSH0_C60	GPC4_C60	NA	0.379783	NA	NA	No significant difference	NA	NA	NA	NA	No significant difference	NA	NA	NA	NA	No significant difference
				A0A2K5TSH0_C66	GPC4_C66	NA	0.379783	NA	NA	No significant difference	NA	NA	NA	NA	No significant difference	NA	NA	NA	NA	No significant difference
				A0A2K5TSH0_C67	GPC4_C67	NA	0.379783	NA	NA	No significant difference	NA	NA	NA	NA	No significant difference	NA	NA	NA	NA	No significant difference
				A0A2K5TSH0_C91	GPC4_C91	NA	NA	NA	NA	No significant difference	NA	NA	NA	NA	No significant difference	NA	NA	NA	NA	No significant difference
				A0A2K5TSH3_C1192	#N/A	NA	NA	NA	NA	No significant difference	NA	NA	NA	NA	No significant difference	NA	NA	NA	NA	No significant difference
				A0A2K5TSH3_C173	#N/A	NA	NA	NA	NA	No significant difference	NA	NA	NA	NA	No significant difference	NA	NA	NA	NA	No significant difference
				A0A2K5TSH3_C351	#N/A	NA	NA	NA	NA	No significant difference	NA	NA	NA	NA	No significant difference	NA	NA	NA	NA	No significant difference
				A0A2K5TSH3_C499	#N/A	NA	NA	NA	NA	No significant difference	NA	NA	NA	NA	No significant difference	NA	NA	NA	NA	No significant difference
				A0A2K5TSH3_C60	#N/A	NA	NA	NA	NA	No significant difference	NA	NA	NA	NA	No significant difference	NA	NA	NA	NA	No significant difference
				A0A2K5TSH3_C793	#N/A	NA	NA	NA	NA	No significant difference	NA	NA	NA	NA	No significant difference	NA	NA	NA	NA	No significant difference
				A0A2K5TSH5_C259	BCAS1_C259	NA	NA	NA	-0.063315	No significant difference	NA	NA	NA	NA	No significant difference	NA	NA	NA	0.245141	No significant difference
				A0A2K5TSH5_C343	BCAS1_C343	NA	NA	NA	0.0690233	No significant difference	NA	NA	NA	NA	No significant difference	NA	NA	NA	0.0690233	No significant difference
				A0A2K5TSJ0_C259	BCAS1_C259	NA	NA	0.288572	NA	No significant difference	NA	NA	NA	NA	No significant difference	NA	NA	0.17487	NA	No significant difference
				A0A2K5TSJ0_C343	BCAS1_C343	NA	NA	0.972176	NA	No significant difference	NA	NA	NA	NA	No significant difference	NA	NA	0.717503	NA	No significant difference
				A0A2K5TSJ0_C397	BCAS1_C397	NA	NA	NA	NA	No significant difference	NA	NA	NA	NA	No significant difference	NA	NA	NA	NA	Increase with age
				A0A2K5TSJ0_C471	BCAS1_C471	NA	NA	NA	NA	No significant difference	NA	NA	NA	NA	No significant difference	NA	NA	NA	NA	Increase with age
				A0A2K5TSK6_C319	EIF3L_C319	0.683269	0.259305	0.111139	0.148166	No significant difference	0.673958	0.21183	0.111139	0.100691	No significant difference	0.800602	0.212461	0.0618676	0.150594	No significant difference
				A0A2K5TSL1_C173	ACTN4_C173	0.0167583	0.621656	0.870689	-0.249033	Down in M	0.265427	0.422605	0.778475	-0.35587	No significant difference	0.0894618	0.83591	1.08494	-0.249033	No significant difference
				A0A2K5TSL1_C351	ACTN4_C351	0.259223	0.023829	0.585456	-0.561627	No significant difference	0.721878	-0.166587	0.159305	-0.325891	No significant difference	0.273404	0.554211	0.893922	-0.339711	No significant difference
				A0A2K5TSL1_C499	ACTN4_C499	0.901028	-0.231021	-0.410981	0.17996	No significant difference	0.329038	-0.800661	-0.715811	-0.0848498	No significant difference	NA	0.544588	0.323872	0.220716	No significant difference
				A0A2K5TSL1_C60	ACTN4_C60	0.0163003	0.565044	0.536158	0.0288865	Increase with age	0.15849	0.66945	0.473579	0.19587	No significant difference	0.182705	0.647789	0.650973	-0.00318466	No significant difference
				A0A2K5TSL1_C793	ACTN4_C793	0.275265	0.56517	0.415301	0.149869	No significant difference	0.924668	0.231518	-0.0232924	0.25481	No significant difference	0.120686	0.808744	0.717179	0.0915653	No significant difference
				A0A2K5TSL1_C879	ACTN4_C879	0.474324	0.0267261	0.156401	-0.129675	No significant difference	0.975302	-0.243177	-0.284052	0.040875	No significant difference	0.161813	0.545308	0.787261	-0.241953	No significant difference
				A0A2K5TSL3_C92	CKAP4_C92	0.412743	0.119483	0.245532	-0.126049	No significant difference	0.352567	0.618835	-0.16537	0.784204	No significant difference	0.182753	0.0320329	0.481534	-0.449501	No significant difference
				A0A2K5TSM0_C109	#N/A	NA	-0.0675265	NA	NA	No significant difference	NA	NA	NA	NA	No significant difference	NA	-0.0675265	NA	NA	No significant difference
				A0A2K5TSM0_C125	#N/A	0.1075	0.412241	0.413781	-0.00153973	No significant difference	0.323494	0.224012	0.391879	-0.167867	No significant difference	0.464401	0.186712	0.211284	-0.0245721	No significant difference
				A0A2K5TSM0_C310	#N/A	NA	NA	NA	NA	No significant difference	NA	NA	NA	NA	No significant difference	NA	NA	NA	NA	No significant difference
				A0A2K5TSM0_C366	#N/A	0.729243	0.0743601	0.0646646	0.00969557	No significant difference	NA	-0.108413	0.179605	-0.288018	No significant difference	0.612846	0.0506032	0.0217644	0.0288388	No significant difference
				A0A2K5TSQ1_C245	#N/A	NA	NA	NA	NA	No significant difference	NA	NA	NA	NA	No significant difference	NA	NA	NA	NA	No significant difference
				A0A2K5TSQ1_C265	#N/A	NA	0.0649503	0.208284	-0.143334	No significant difference	NA	NA	NA	NA	No significant difference	NA	NA	NA	-0.143334	No significant difference
				A0A2K5TSQ1_C285	#N/A	NA	0.00852435	0.15254	-0.144016	No significant difference	NA	-0.633047	-0.0874268	-0.54562	No significant difference	NA	0.650096	0.329426	0.32067	No significant difference
				A0A2K5TSQ1_C37	#N/A	NA	0.332887	0.253029	0.0798573	No significant difference	NA	NA	0.854071	NA	No significant difference	NA	0.0471574	-0.485842	0.532999	No significant difference
				A0A2K5TSS1_C137	PPP2R1A_C137	0.289639	0.514341	0.253169	0.261172	No significant difference	NA	0.38632	0.0578503	0.328469	No significant difference	0.222779	0.6687	0.395793	0.272907	No significant difference
				A0A2K5TSS1_C143	PPP2R1A_C143	0.289639	0.514341	0.253169	0.261172	No significant difference	NA	0.38632	0.0578503	0.328469	No significant difference	0.222779	0.6687	0.395793	0.272907	No significant difference
				A0A2K5TSS1_C163	PPP2R1A_C163	0.678041	0.378902	0.293211	0.0856909	No significant difference	0.811097	0.565438	0.389677	0.17576	No significant difference	0.756583	0.252405	0.396407	-0.144001	No significant difference
				A0A2K5TSS1_C283	PPP2R1A_C283	0.050652	0.812551	0.200079	0.612472	No significant difference	0.372005	1.10342	1.19592	-0.0924978	No significant difference	0.057223	0.699091	0.0439694	0.655122	No significant difference
				A0A2K5TSS1_C299	PPP2R1A_C299	0.260897	0.372492	0.127015	0.245477	No significant difference	NA	NA	NA	0.0837661	No significant difference	NA	0.442145	0.104681	0.337464	No significant difference
				A0A2K5TSS1_C306	PPP2R1A_C306	0.866293	0.0119323	0.0898773	-0.077945	No significant difference	NA	-1.13626	-1.22003	0.0837661	No significant difference	NA	0.261865	0.554998	-0.293133	No significant difference
				A0A2K5TSS1_C318	PPP2R1A_C318	0.0883129	0.608569	0.56175	0.0468185	No significant difference	0.326663	0.595108	0.445079	0.150029	No significant difference	0.301194	1.04398	0.772902	0.271078	No significant difference
				A0A2K5TSS1_C366	PPP2R1A_C366	0.356836	0.0202699	0.152828	-0.132558	No significant difference	0.60779	0.00465625	0.137214	-0.132558	No significant difference	0.437431	0.382323	0.134621	0.247702	No significant difference
				A0A2K5TSS1_C379	PPP2R1A_C379	0.018833	0.370123	0.798716	-0.428593	Down in M	0.249911	0.282848	0.783705	-0.500857	No significant difference	0.117265	0.912816	0.921751	-0.00893546	No significant difference
				A0A2K5TSS1_C436	PPP2R1A_C436	NA	NA	NA	NA	No significant difference	NA	NA	NA	NA	No significant difference	NA	NA	NA	NA	No significant difference
				A0A2K5TSV0_C152	KIAA2013_C152	NA	NA	NA	NA	No significant difference	NA	NA	NA	NA	No significant difference	NA	NA	NA	NA	No significant difference
				A0A2K5TSV0_C64	KIAA2013_C64	NA	NA	NA	NA	No significant difference	NA	NA	NA	NA	No significant difference	NA	NA	NA	NA	No significant difference
				A0A2K5TSW2_C173	MRPS18A_C173	NA	0.250091	0.0230249	0.227066	No significant difference	NA	-0.341901	-0.54137	0.199469	No significant difference	NA	0.842083	1.41204	-0.569953	No significant difference
				A0A2K5TSW2_C186	MRPS18A_C186	NA	NA	NA	NA	No significant difference	NA	NA	NA	NA	No significant difference	NA	NA	NA	NA	No significant difference
				A0A2K5TSW2_C70	MRPS18A_C70	NA	NA	NA	NA	No significant difference	NA	NA	NA	NA	No significant difference	NA	NA	NA	NA	No significant difference
				A0A2K5TSW2_C73	MRPS18A_C73	NA	NA	NA	NA	No significant difference	NA	NA	NA	NA	No significant difference	NA	NA	NA	NA	No significant difference
				A0A2K5TSW3_C223	PMPCB_C223	0.194034	0.0691373	0.823364	-0.754226	No significant difference	NA	-0.0145626	0.702894	-0.717457	No significant difference	0.531134	0.306913	0.981326	-0.674413	No significant difference
				A0A2K5TSW3_C347	PMPCB_C347	NA	NA	1.13968	NA	No significant difference	NA	NA	NA	NA	No significant difference	NA	NA	0.843845	NA	No significant difference
				A0A2K5TSW3_C62	PMPCB_C62	0.250236	-0.0472214	0.207537	-0.254758	No significant difference	0.610525	-0.125908	0.128851	-0.254758	No significant difference	NA	0.206221	0.431726	-0.225505	No significant difference
				A0A2K5TSX6_C132	DENR_C132	NA	1.82283	NA	NA	No significant difference	NA	1.82283	NA	NA	No significant difference	NA	NA	NA	NA	No significant difference
				A0A2K5TT35_C101	AMY1A_C101	NA	0.179472	0.0807964	0.0986756	No significant difference	NA	NA	NA	NA	Increase with age	NA	0.13923	0.040554	0.0986756	No significant difference
				A0A2K5TT35_C118	AMY1A_C118	NA	0.165053	-0.284567	0.449619	No significant difference	NA	0.350219	-0.284567	0.634785	No significant difference	NA	-0.192612	NA	NA	No significant difference
				A0A2K5TT35_C130	AMY1A_C130	NA	0.165053	-0.284567	0.449619	No significant difference	NA	0.350219	-0.284567	0.634785	No significant difference	NA	-0.192612	NA	NA	No significant difference
				A0A2K5TT35_C156	AMY1A_C156	NA	NA	NA	NA	No significant difference	NA	NA	NA	NA	No significant difference	NA	NA	NA	NA	No significant difference
				A0A2K5TT35_C393	AMY1A_C393	0.584426	0.0128774	0.194978	-0.182101	No significant difference	0.824852	-0.239505	0.0307286	-0.270233	No significant difference	0.557524	0.149598	0.509374	-0.359776	No significant difference
				A0A2K5TT35_C399	AMY1A_C399	0.584426	0.0128774	0.194978	-0.182101	No significant difference	0.824852	-0.239505	0.0307286	-0.270233	No significant difference	0.557524	0.149598	0.509374	-0.359776	No significant difference
				A0A2K5TT35_C43	AMY1A_C43	0.031454	0.229781	0.481153	-0.251372	Down in M	0.0393876	-0.014575	0.481153	-0.495728	Down in M	0.300899	0.212352	0.397509	-0.185158	No significant difference
				A0A2K5TT35_C477	AMY1A_C477	NA	-0.216849	0.217781	-0.43463	No significant difference	NA	-0.216849	0.217781	-0.43463	No significant difference	NA	NA	NA	NA	No significant difference
				A0A2K5TTB1_C1856	PIK4CA variant protein_C1856	NA	NA	NA	NA	No significant difference	NA	NA	NA	NA	No significant difference	NA	NA	NA	NA	No significant difference
				A0A2K5TTG6_C128	ARHGAP25_C128	NA	NA	0.348036	NA	No significant difference	NA	NA	NA	NA	No significant difference	NA	NA	NA	NA	Increase with age
				A0A2K5TTG6_C267	ARHGAP25_C267	NA	NA	NA	NA	No significant difference	NA	NA	NA	NA	No significant difference	NA	NA	NA	NA	No significant difference
				A0A2K5TTH0_C194	#N/A	NA	NA	NA	NA	No significant difference	NA	NA	NA	NA	No significant difference	NA	NA	NA	NA	No significant difference
				A0A2K5TTJ3_C100	ECI1_C100	NA	NA	NA	-0.39826	No significant difference	NA	NA	NA	NA	Decrease with age	NA	NA	NA	-0.587465	No significant difference
				A0A2K5TTJ3_C114	ECI1_C114	NA	0.699566	1.0899	-0.390336	No significant difference	NA	NA	NA	NA	Decrease with age	NA	NA	1.0899	NA	No significant difference
				A0A2K5TTJ3_C173	ECI1_C173	NA	0.146061	1.4195	-1.27344	No significant difference	NA	-1.65171	1.06078	-2.71249	No significant difference	NA	1.84741	1.6818	0.165607	No significant difference
				A0A2K5TTK2_C121	TRAPPC6A_C121	NA	NA	NA	0.916323	No significant difference	NA	NA	NA	NA	No significant difference	NA	NA	NA	1.0786	No significant difference
				A0A2K5TTK6_C1401	POLA1_C1401	NA	NA	0.494256	NA	No significant difference	NA	NA	NA	NA	No significant difference	NA	NA	0.494256	NA	No significant difference
				A0A2K5TTM3_C173	SEC31A_C173	NA	0.313772	0.801964	-0.488192	No significant difference	NA	NA	NA	-0.917239	No significant difference	NA	0.74282	NA	NA	No significant difference
				A0A2K5TTM3_C458	SEC31A_C458	NA	0.30442	NA	NA	No significant difference	NA	-0.281776	NA	NA	No significant difference	NA	0.471325	NA	NA	No significant difference
				A0A2K5TTM3_C618	SEC31A_C618	NA	1.14976	0.857836	0.291921	No significant difference	NA	0.598397	0.306476	0.291921	No significant difference	NA	NA	NA	NA	Increase with age
				A0A2K5TTM3_C678	SEC31A_C678	NA	1.06382	1.56536	-0.501547	No significant difference	NA	0.39828	0.957134	-0.558853	No significant difference	NA	1.24114	NA	NA	No significant difference
				A0A2K5TTM3_C989	SEC31A_C989	NA	NA	NA	NA	No significant difference	NA	NA	NA	NA	No significant difference	NA	NA	NA	NA	No significant difference
				A0A2K5TTQ6_C588	TJP2_C588	NA	0.624821	NA	NA	No significant difference	NA	NA	NA	NA	No significant difference	NA	0.781509	NA	NA	Down in M
				A0A2K5TTQ6_C602	TJP2_C602	NA	0.610979	0.178792	0.432188	No significant difference	NA	0.820633	0.0523666	0.768266	No significant difference	NA	0.599275	0.156905	0.44237	No significant difference
				A0A2K5TTV7_C792	JCAD_C792	NA	NA	NA	NA	No significant difference	NA	NA	NA	NA	No significant difference	NA	NA	NA	NA	No significant difference
				A0A2K5TTV7_C884	JCAD_C884	NA	0.391516	0.573114	-0.181598	No significant difference	NA	NA	NA	NA	No significant difference	NA	NA	NA	-0.181598	No significant difference
				A0A2K5TTW0_C214	LLGL2_C214	NA	0.182397	0.634381	-0.451984	No significant difference	NA	0.120985	0.802084	-0.681099	No significant difference	NA	0.154956	0.431851	-0.276895	No significant difference
				A0A2K5TTW0_C867	LLGL2_C867	0.256141	-0.182902	0.195601	-0.378504	No significant difference	NA	0.152386	0.921937	-0.769551	No significant difference	NA	0.197512	-0.0342599	0.231772	No significant difference
				A0A2K5TTX3_C82	CPSF4_C82	NA	NA	NA	NA	No significant difference	NA	NA	NA	NA	No significant difference	NA	NA	NA	NA	No significant difference
				A0A2K5TTY4_C159	NDUFA10_C159	0.220018	1.12588	0.815414	0.310465	No significant difference	0.867364	0.431991	-0.179695	0.611685	No significant difference	0.219879	1.38709	1.44375	-0.0566538	No significant difference
				A0A2K5TTY4_C229	NDUFA10_C229	0.293988	0.280469	0.290306	-0.00983719	No significant difference	NA	0.0204855	0.186381	-0.165895	No significant difference	0.250684	0.479514	0.854546	-0.375032	No significant difference
				A0A2K5TTY4_C265	NDUFA10_C265	NA	0.37734	0.314634	0.062706	No significant difference	NA	0.0340359	-0.112904	0.14694	No significant difference	NA	0.389365	NA	NA	No significant difference
				A0A2K5TTY4_C43	NDUFA10_C43	0.115774	0.319514	0.30864	0.0108735	No significant difference	0.480592	0.590984	0.358428	0.232555	No significant difference	0.238601	0.475322	0.464449	0.0108735	No significant difference
				A0A2K5TU21_C156	#N/A	NA	0.427283	NA	NA	No significant difference	NA	NA	NA	NA	No significant difference	NA	0.625603	NA	NA	No significant difference
				A0A2K5TU21_C284	#N/A	NA	NA	1.50977	NA	No significant difference	NA	NA	1.3272	NA	No significant difference	NA	NA	NA	NA	No significant difference
				A0A2K5TU21_C305	#N/A	NA	NA	NA	NA	No significant difference	NA	NA	NA	NA	No significant difference	NA	NA	NA	NA	No significant difference
				A0A2K5TU28_C230	SEC31A_C230	0.172822	0.214091	0.210889	0.00320228	No significant difference	NA	0.185677	-0.0905061	0.276183	No significant difference	NA	0.287134	0.287788	-0.0006537	No significant difference
				A0A2K5TU28_C377	SEC31A_C377	0.758945	0.145864	-0.0571141	0.202978	No significant difference	NA	1.13497	0.447156	0.687811	No significant difference	NA	0.0236036	-0.341955	0.365559	No significant difference
				A0A2K5TU28_C437	SEC31A_C437	0.0591991	0.444781	0.655496	-0.210714	No significant difference	NA	0.816691	0.655496	0.161196	No significant difference	NA	0.325729	0.733407	-0.407678	No significant difference
				A0A2K5TU41_C186	#N/A	0.997423	0.0797735	-0.00304468	0.0828182	No significant difference	0.583695	-0.0918653	-0.160729	0.0688638	No significant difference	NA	0.385134	0.467304	-0.0821699	No significant difference
				A0A2K5TU41_C225	#N/A	NA	NA	NA	NA	No significant difference	NA	NA	NA	NA	No significant difference	NA	NA	NA	NA	No significant difference
				A0A2K5TU48_C90	#N/A	0.593574	0.0694876	0.453705	-0.384218	No significant difference	NA	-0.180103	0.20048	-0.380583	No significant difference	NA	0.20897	0.397308	-0.188338	No significant difference
				A0A2K5TU71_C188	#N/A	0.0396688	0.534122	0.627825	-0.0937031	Down in M	NA	0.562451	0.860673	-0.298221	No significant difference	NA	0.284205	0.617488	-0.333283	No significant difference
				A0A2K5TU71_C23	#N/A	NA	0.141583	0.518665	-0.377082	No significant difference	NA	0.141583	0.32465	-0.183067	No significant difference	NA	NA	0.553066	NA	Increase with age
				A0A2K5TU77_C236	HMGCLL1_C236	NA	NA	NA	-0.0696273	No significant difference	NA	NA	NA	NA	Decrease with age	NA	NA	NA	NA	No significant difference
				A0A2K5TU77_C252	HMGCLL1_C252	NA	0.366824	1.07365	-0.706821	No significant difference	NA	0.366824	NA	NA	No significant difference	NA	NA	NA	NA	No significant difference
				A0A2K5TU79_C116	#N/A	NA	0.153358	1.77039	-1.61704	No significant difference	NA	NA	NA	NA	No significant difference	NA	0.123047	1.74008	-1.61704	No significant difference
				A0A2K5TU79_C145	#N/A	NA	0.0972161	-0.0780279	0.175244	No significant difference	NA	0.621871	0.541165	0.0807056	No significant difference	NA	-0.427438	-0.697221	0.269782	No significant difference
				A0A2K5TU79_C149	#N/A	NA	0.0972161	-0.0780279	0.175244	No significant difference	NA	0.621871	0.541165	0.0807056	No significant difference	NA	-0.427438	-0.697221	0.269782	No significant difference
				A0A2K5TU79_C282	#N/A	0.105674	0.723338	0.800745	-0.0774073	No significant difference	NA	-0.0681053	0.424875	-0.49298	No significant difference	NA	1.09274	0.593629	0.499114	No significant difference
				A0A2K5TU79_C298	#N/A	0.702919	0.127378	0.0337037	0.0936746	No significant difference	NA	-0.405403	-0.300157	-0.105246	No significant difference	0.399119	0.511286	0.3293	0.181986	No significant difference
				A0A2K5TUC3_C171	IDE_C171	NA	NA	NA	NA	No significant difference	NA	NA	NA	NA	No significant difference	NA	NA	NA	NA	No significant difference
				A0A2K5TUC3_C178	IDE_C178	NA	NA	NA	NA	No significant difference	NA	NA	NA	NA	No significant difference	NA	NA	NA	NA	No significant difference
				A0A2K5TUC3_C414	IDE_C414	NA	NA	NA	NA	No significant difference	NA	NA	NA	NA	No significant difference	NA	NA	NA	NA	No significant difference
				A0A2K5TUC3_C904	IDE_C904	NA	NA	0.594436	NA	No significant difference	NA	NA	NA	NA	No significant difference	NA	NA	NA	NA	No significant difference
				A0A2K5TUX2_C187	NAP1L1_C187	NA	0.430043	NA	NA	No significant difference	NA	NA	NA	NA	No significant difference	NA	NA	NA	NA	No significant difference
				A0A2K5TUX2_C190	NAP1L1_C190	NA	0.430043	NA	NA	No significant difference	NA	NA	NA	NA	No significant difference	NA	NA	NA	NA	No significant difference
				A0A2K5TUX2_C47	NAP1L1_C47	NA	0.939657	NA	NA	No significant difference	NA	NA	NA	NA	No significant difference	NA	NA	NA	NA	No significant difference
				A0A2K5TV20_C29	STING1_C29	NA	NA	NA	NA	No significant difference	NA	NA	NA	NA	No significant difference	NA	NA	NA	NA	No significant difference
				A0A2K5TV33_C33	UVRAG_C33	NA	NA	NA	NA	No significant difference	NA	NA	NA	NA	No significant difference	NA	NA	NA	NA	No significant difference
				A0A2K5TV34_C110	RNF114_C110	0.198001	0.66895	0.397286	0.271664	No significant difference	NA	0.246898	0.315351	-0.0684534	No significant difference	0.291224	0.740842	0.170908	0.569934	No significant difference
				A0A2K5TV34_C143	RNF114_C143	NA	NA	NA	NA	No significant difference	NA	NA	NA	NA	No significant difference	NA	NA	NA	NA	No significant difference
				A0A2K5TV34_C146	RNF114_C146	NA	NA	NA	NA	No significant difference	NA	NA	NA	NA	No significant difference	NA	NA	NA	NA	No significant difference
				A0A2K5TV34_C160	RNF114_C160	0.628836	-0.0917322	-0.13115	0.0394177	No significant difference	0.959163	-0.121575	-0.157571	0.0359962	No significant difference	0.51668	0.353166	0.0956912	0.257475	No significant difference
				A0A2K5TV34_C64	RNF114_C64	NA	0.256866	0.181067	0.0757995	No significant difference	NA	0.256866	0.181067	0.0757995	No significant difference	NA	NA	NA	NA	No significant difference
				A0A2K5TV34_C67	RNF114_C67	NA	0.256866	0.181067	0.0757995	No significant difference	NA	0.256866	0.181067	0.0757995	No significant difference	NA	NA	NA	NA	No significant difference
				A0A2K5TV95_C160	MAP1A_C160	NA	NA	NA	NA	No significant difference	NA	NA	NA	NA	No significant difference	NA	NA	NA	NA	No significant difference
				A0A2K5TVA2_C199	MSH2_C199	NA	NA	1.03369	NA	No significant difference	NA	NA	1.31652	NA	No significant difference	NA	NA	NA	NA	No significant difference
				A0A2K5TVA2_C793	MSH2_C793	NA	NA	NA	NA	No significant difference	NA	NA	NA	NA	No significant difference	NA	NA	NA	NA	No significant difference
				A0A2K5TVB8_C219	#N/A	NA	NA	NA	NA	No significant difference	NA	NA	NA	NA	No significant difference	NA	NA	NA	NA	No significant difference
				A0A2K5TVC7_C348	#N/A	NA	NA	0.251212	NA	No significant difference	NA	NA	0.442545	NA	No significant difference	NA	NA	0.0598784	NA	No significant difference
				A0A2K5TVD2_C147	#N/A	NA	NA	NA	-2.16589	No significant difference	NA	NA	NA	-2.50371	No significant difference	NA	NA	NA	NA	No significant difference
				A0A2K5TVD2_C148	#N/A	NA	NA	NA	-2.16589	No significant difference	NA	NA	NA	-2.50371	No significant difference	NA	NA	NA	NA	No significant difference
				A0A2K5TVD2_C42	#N/A	NA	NA	NA	-0.212395	No significant difference	NA	NA	NA	0.0696863	No significant difference	NA	NA	NA	NA	No significant difference
				A0A2K5TVD2_C60	#N/A	NA	NA	NA	-0.100271	No significant difference	NA	NA	NA	0.0696863	No significant difference	NA	NA	NA	NA	No significant difference
				A0A2K5TVE6_C47	#N/A	NA	-0.238229	0.0311544	-0.269383	No significant difference	NA	NA	NA	NA	No significant difference	NA	0.152159	0.0311544	0.121004	No significant difference
				A0A2K5TVE6_C97	#N/A	0.683325	0.092347	0.0284269	0.0639201	No significant difference	0.561901	0.0885859	-0.342365	0.430951	No significant difference	NA	0.219523	0.293129	-0.0736058	No significant difference
				A0A2K5TVE8_C103	#N/A	NA	NA	NA	NA	No significant difference	NA	NA	NA	NA	No significant difference	NA	NA	NA	NA	No significant difference
				A0A2K5TVE8_C105	#N/A	NA	NA	NA	NA	No significant difference	NA	NA	NA	NA	No significant difference	NA	NA	NA	NA	No significant difference
				A0A2K5TVE8_C113	#N/A	NA	NA	NA	NA	No significant difference	NA	NA	NA	NA	No significant difference	NA	NA	NA	NA	No significant difference
				A0A2K5TVE8_C118	#N/A	NA	NA	NA	NA	No significant difference	NA	NA	NA	NA	No significant difference	NA	NA	NA	NA	No significant difference
				A0A2K5TVE8_C287	#N/A	NA	NA	NA	NA	No significant difference	NA	NA	NA	NA	No significant difference	NA	NA	NA	NA	No significant difference
				A0A2K5TVE8_C305	#N/A	NA	NA	NA	NA	No significant difference	NA	NA	NA	NA	No significant difference	NA	NA	NA	NA	No significant difference
				A0A2K5TVE8_C424	#N/A	NA	NA	NA	NA	No significant difference	NA	NA	NA	NA	No significant difference	NA	NA	NA	NA	No significant difference
				A0A2K5TVF0_C121	#N/A	NA	NA	NA	NA	No significant difference	NA	NA	NA	NA	No significant difference	NA	NA	NA	NA	No significant difference
				A0A2K5TVF0_C414	#N/A	NA	NA	NA	NA	No significant difference	NA	NA	NA	NA	No significant difference	NA	NA	NA	NA	No significant difference
				A0A2K5TVF2_C233	#N/A	NA	1.23317	1.11049	0.122681	No significant difference	NA	NA	NA	-0.789574	No significant difference	NA	1.1566	0.112946	1.04366	No significant difference
				A0A2K5TVF2_C60	#N/A	NA	0.268952	0.539882	-0.27093	No significant difference	NA	0.350897	0.621826	-0.27093	No significant difference	NA	NA	NA	NA	No significant difference
				A0A2K5TVK4_C119	PSD3_C119	NA	NA	NA	NA	No significant difference	NA	NA	NA	NA	No significant difference	NA	NA	NA	NA	No significant difference
				A0A2K5TVP1_C352	HYOU1_C352	NA	0.784949	1.97184	-1.18689	No significant difference	NA	NA	NA	NA	No significant difference	NA	0.534386	1.72128	-1.18689	No significant difference
				A0A2K5TVR7_C573	ARFGEF2_C573	NA	NA	NA	NA	No significant difference	NA	NA	NA	NA	No significant difference	NA	NA	NA	NA	No significant difference
				A0A2K5TVY4_C250	#N/A	0.331165	0.0194661	0.0862946	-0.0668284	No significant difference	NA	0.223905	0.270812	-0.0469073	No significant difference	0.94686	-0.0907559	-0.130081	0.0393247	No significant difference
				A0A2K5TVY4_C253	#N/A	0.331165	0.0194661	0.0862946	-0.0668284	No significant difference	NA	0.223905	0.270812	-0.0469073	No significant difference	0.94686	-0.0907559	-0.130081	0.0393247	No significant difference
				A0A2K5TVY4_C43	#N/A	NA	0.279208	NA	NA	No significant difference	NA	NA	NA	NA	No significant difference	NA	NA	NA	NA	No significant difference
				A0A2K5TVY4_C55	#N/A	0.571656	-0.019987	0.0362425	-0.0562295	No significant difference	NA	0.0584042	0.366264	-0.30786	No significant difference	0.511317	0.23479	-0.080132	0.314922	No significant difference
				A0A2K5TW15_C121	#N/A	NA	NA	NA	0.202922	No significant difference	NA	NA	NA	0.202922	No significant difference	NA	NA	NA	NA	No significant difference
				A0A2K5TW15_C166	#N/A	NA	-0.00952708	0.036638	-0.0461651	No significant difference	NA	NA	0.0331427	NA	Increase with age	NA	-0.00952708	-0.010367	0.000839967	No significant difference
				A0A2K5TW15_C225	#N/A	0.137	0.231918	0.202993	0.0289256	No significant difference	NA	0.837791	0.236663	0.601128	No significant difference	0.340971	0.00288788	0.664817	-0.661929	No significant difference
				A0A2K5TW15_C270	#N/A	NA	0.0138483	0.00343346	0.0104149	No significant difference	NA	NA	0.00250242	NA	Increase with age	NA	0.0107418	0.0134452	-0.00270343	No significant difference
				A0A2K5TW28_C218	DCTN2_C218	0.0134576	1.77503	0.247998	1.52703	Increase with age	NA	1.63951	-0.715291	2.3548	No significant difference	NA	1.77904	0.462813	1.31623	No significant difference
				A0A2K5TW28_C234	DCTN2_C234	0.0134576	1.77503	0.247998	1.52703	Increase with age	NA	1.63951	-0.715291	2.3548	No significant difference	NA	1.77904	0.462813	1.31623	No significant difference
				A0A2K5TW52_C348	#N/A	NA	NA	NA	NA	No significant difference	NA	NA	NA	NA	No significant difference	NA	NA	NA	NA	No significant difference
				A0A2K5TW52_C418	#N/A	NA	NA	0.954715	NA	No significant difference	NA	NA	0.954715	NA	No significant difference	NA	NA	NA	NA	No significant difference
				A0A2K5TW52_C463	#N/A	NA	NA	0.00365794	NA	No significant difference	NA	NA	0.00365794	NA	No significant difference	NA	NA	NA	NA	No significant difference
				A0A2K5TW87_C125	BCAM_C125	NA	NA	NA	NA	No significant difference	NA	NA	NA	NA	No significant difference	NA	NA	NA	NA	No significant difference
				A0A2K5TW87_C172	BCAM_C172	NA	NA	NA	NA	No significant difference	NA	NA	NA	NA	No significant difference	NA	NA	NA	NA	No significant difference
				A0A2K5TW87_C337	BCAM_C337	NA	NA	0.0233382	NA	No significant difference	NA	NA	-0.111738	NA	No significant difference	NA	NA	NA	NA	No significant difference
				A0A2K5TW87_C473	BCAM_C473	NA	NA	0.561657	NA	No significant difference	NA	NA	0.227485	NA	No significant difference	NA	NA	NA	NA	No significant difference
				A0A2K5TW87_C522	BCAM_C522	NA	NA	0.195143	NA	No significant difference	NA	NA	NA	NA	No significant difference	NA	NA	NA	NA	No significant difference
				A0A2K5TW87_C579	BCAM_C579	NA	NA	NA	NA	No significant difference	NA	NA	NA	NA	No significant difference	NA	NA	NA	NA	No significant difference
				A0A2K5TW87_C628	BCAM_C628	NA	NA	0.235386	NA	No significant difference	NA	NA	0.292813	NA	No significant difference	NA	NA	NA	NA	No significant difference
				A0A2K5TWA8_C129	GAPD_C129	0.271716	0.272056	0.106821	0.165235	No significant difference	0.856676	0.159692	0.0439325	0.115759	No significant difference	0.279591	0.669918	0.351979	0.317939	No significant difference
				A0A2K5TWA8_C133	GAPD_C133	0.271716	0.272056	0.106821	0.165235	No significant difference	0.856676	0.159692	0.0439325	0.115759	No significant difference	0.279591	0.669918	0.351979	0.317939	No significant difference
				A0A2K5TWA8_C224	GAPD_C224	0.221279	-0.0301664	0.3631	-0.393266	No significant difference	0.624974	0.0406453	0.494232	-0.453586	No significant difference	0.377959	-0.119416	0.269067	-0.388484	No significant difference
				A0A2K5TWC6_C140	PMPCA_C140	0.173245	0.87648	0.856336	0.0201435	No significant difference	NA	-0.000229745	-0.0763982	0.0761685	No significant difference	NA	1.03493	0.979077	0.0558557	No significant difference
				A0A2K5TWC6_C142	PMPCA_C142	0.173245	0.87648	0.856336	0.0201435	No significant difference	NA	-0.000229745	-0.0763982	0.0761685	No significant difference	NA	1.03493	0.979077	0.0558557	No significant difference
				A0A2K5TWC6_C266	PMPCA_C266	0.435954	0.226449	0.493687	-0.267238	No significant difference	NA	0.390293	0.0296794	0.360613	No significant difference	NA	0.261533	0.686768	-0.425235	No significant difference
				A0A2K5TWC6_C466	PMPCA_C466	0.438668	0.328878	0.368417	-0.0395385	No significant difference	NA	-1.32225	-0.237476	-1.08477	No significant difference	0.495579	0.579319	0.388427	0.190892	No significant difference
				A0A2K5TWD1_C135	#N/A	NA	NA	NA	0.510295	No significant difference	NA	NA	NA	NA	No significant difference	NA	NA	NA	NA	No significant difference
				A0A2K5TWD1_C335	#N/A	NA	0.996772	0.757286	0.239486	No significant difference	NA	0.962325	NA	NA	No significant difference	NA	NA	0.757286	NA	No significant difference
				A0A2K5TWG4_C796	#N/A	NA	-0.00747398	NA	NA	No significant difference	NA	NA	NA	NA	No significant difference	NA	NA	NA	NA	No significant difference
				A0A2K5TWH9_C209	#N/A	NA	NA	1.11298	NA	No significant difference	NA	NA	NA	NA	No significant difference	NA	NA	1.11298	NA	No significant difference
				A0A2K5TWH9_C264	#N/A	NA	-0.00486975	0.35387	-0.35874	No significant difference	NA	0.114112	0.337322	-0.22321	No significant difference	NA	NA	0.396449	NA	Increase with age
				A0A2K5TWH9_C338	#N/A	NA	0.185423	0.329727	-0.144304	No significant difference	NA	NA	NA	-0.11645	Decrease with age	NA	0.796651	0.451516	0.345135	No significant difference
				A0A2K5TWI7_C1198	ITGB4_C1198	NA	NA	NA	NA	No significant difference	NA	NA	NA	NA	No significant difference	NA	NA	NA	NA	No significant difference
				A0A2K5TWI7_C1214	ITGB4_C1214	NA	NA	0.178404	NA	No significant difference	NA	NA	NA	NA	No significant difference	NA	NA	NA	NA	No significant difference
				A0A2K5TWI7_C245	ITGB4_C245	0.15925	0.329065	0.376214	-0.0471485	No significant difference	NA	-0.122643	0.456666	-0.579309	No significant difference	0.254703	0.356398	0.262506	0.0938922	No significant difference
				A0A2K5TWI7_C288	ITGB4_C288	NA	NA	0.273027	NA	No significant difference	NA	NA	NA	NA	No significant difference	NA	NA	NA	NA	No significant difference
				A0A2K5TWI7_C424	ITGB4_C424	0.958861	-0.0299657	-0.0469309	0.0169652	No significant difference	NA	0.0125048	-0.0727249	0.0852297	No significant difference	0.968	-0.0299657	-0.0469309	0.0169652	No significant difference
				A0A2K5TWI7_C48	ITGB4_C48	NA	0.0601089	-0.0300228	0.0901317	No significant difference	NA	NA	0.0295661	NA	Increase with age	NA	-0.0603829	-0.150515	0.0901317	No significant difference
				A0A2K5TWI7_C51	ITGB4_C51	NA	0.0601089	-0.0300228	0.0901317	No significant difference	NA	NA	0.0295661	NA	Increase with age	NA	-0.0603829	-0.150515	0.0901317	No significant difference
				A0A2K5TWI7_C513	ITGB4_C513	0.099345	-0.0580187	-0.0655459	0.00752719	No significant difference	NA	0.0111119	-0.0617637	0.0728755	No significant difference	NA	-0.0699622	-0.0452218	-0.0247403	No significant difference
				A0A2K5TWI7_C519	ITGB4_C519	NA	NA	NA	NA	No significant difference	NA	NA	NA	NA	No significant difference	NA	NA	NA	NA	No significant difference
				A0A2K5TWI7_C521	ITGB4_C521	NA	NA	NA	NA	No significant difference	NA	NA	NA	NA	No significant difference	NA	NA	NA	NA	No significant difference
				A0A2K5TWI7_C524	ITGB4_C524	NA	NA	NA	NA	No significant difference	NA	NA	NA	NA	No significant difference	NA	NA	NA	NA	No significant difference
				A0A2K5TWI7_C526	ITGB4_C526	NA	NA	NA	NA	No significant difference	NA	NA	NA	NA	No significant difference	NA	NA	NA	NA	No significant difference
				A0A2K5TWI7_C537	ITGB4_C537	NA	NA	NA	NA	No significant difference	NA	NA	NA	NA	No significant difference	NA	NA	NA	NA	No significant difference
				A0A2K5TWI7_C544	ITGB4_C544	NA	NA	NA	NA	No significant difference	NA	NA	NA	NA	No significant difference	NA	NA	NA	NA	No significant difference
				A0A2K5TWI7_C552	ITGB4_C552	0.74864	0.121982	-0.0333452	0.155327	No significant difference	0.308503	0.0136233	-0.333392	0.347015	No significant difference	0.504785	0.18992	0.353526	-0.163606	No significant difference
				A0A2K5TWI7_C597	ITGB4_C597	NA	0.2456	-0.0604746	0.306074	No significant difference	NA	0.335274	0.233332	0.101942	No significant difference	NA	0.0786572	-0.101824	0.180482	No significant difference
				A0A2K5TWI7_C599	ITGB4_C599	NA	0.2456	-0.0604746	0.306074	No significant difference	NA	0.335274	0.233332	0.101942	No significant difference	NA	0.0786572	-0.101824	0.180482	No significant difference
				A0A2K5TWI7_C61	ITGB4_C61	NA	NA	NA	0.424265	No significant difference	NA	NA	NA	NA	Decrease with age	NA	NA	NA	NA	No significant difference
				A0A2K5TWI7_C633	ITGB4_C633	0.250951	0.103874	-0.189924	0.293798	No significant difference	NA	0.133207	-0.2075	0.340707	No significant difference	NA	0.215832	0.0691312	0.146701	No significant difference
				A0A2K5TWI7_C636	ITGB4_C636	0.250951	0.103874	-0.189924	0.293798	No significant difference	NA	0.133207	-0.2075	0.340707	No significant difference	NA	0.215832	0.0691312	0.146701	No significant difference
				A0A2K5TWI7_C649	ITGB4_C649	0.200658	0.118584	0.20343	-0.0848462	No significant difference	NA	0.111487	0.170925	-0.0594379	No significant difference	NA	0.13905	0.26083	-0.12178	No significant difference
				A0A2K5TWI7_C652	ITGB4_C652	0.200658	0.118584	0.20343	-0.0848462	No significant difference	NA	0.111487	0.170925	-0.0594379	No significant difference	NA	0.13905	0.26083	-0.12178	No significant difference
				A0A2K5TWI7_C72	ITGB4_C72	NA	NA	NA	0.424265	No significant difference	NA	NA	NA	NA	Decrease with age	NA	NA	NA	NA	No significant difference
				A0A2K5TWI7_C829	ITGB4_C829	NA	0.385135	0.494656	-0.10952	No significant difference	NA	0.457251	0.528417	-0.0711657	No significant difference	NA	NA	0.889637	NA	Increase with age
				A0A2K5TWI8_C221	PLRG1_C221	NA	NA	NA	NA	No significant difference	NA	NA	NA	NA	No significant difference	NA	NA	NA	NA	No significant difference
				A0A2K5TWI8_C295	PLRG1_C295	NA	NA	NA	0.742247	No significant difference	NA	NA	NA	0.912494	No significant difference	NA	NA	NA	NA	No significant difference
				A0A2K5TWI8_C425	PLRG1_C425	NA	NA	NA	0.784508	No significant difference	NA	NA	NA	NA	No significant difference	NA	NA	NA	NA	No significant difference
				A0A2K5TWJ2_C20	ACLY_C20	NA	1.1815	0.554547	0.626949	No significant difference	NA	1.47089	0.527543	0.943351	No significant difference	NA	NA	NA	0.214005	No significant difference
				A0A2K5TWJ2_C229	ACLY_C229	NA	NA	0.0325437	NA	No significant difference	NA	NA	-0.230744	NA	No significant difference	NA	NA	NA	NA	No significant difference
				A0A2K5TWJ2_C509	ACLY_C509	NA	0.257577	0.978671	-0.721094	No significant difference	NA	-0.00416075	NA	NA	No significant difference	NA	NA	NA	-0.459356	No significant difference
				A0A2K5TWJ2_C835	ACLY_C835	NA	1.1357	0.907264	0.228431	No significant difference	NA	0.374817	0.557694	-0.182877	No significant difference	NA	1.56373	0.907264	0.65647	No significant difference
				A0A2K5TWT4_C20	#N/A	NA	0.920693	0.218168	0.702525	No significant difference	NA	0.757961	-0.0824772	0.840438	No significant difference	NA	1.23765	0.482733	0.754915	No significant difference
				A0A2K5TWT4_C248	#N/A	NA	NA	NA	NA	No significant difference	NA	NA	NA	NA	No significant difference	NA	NA	NA	NA	No significant difference
				A0A2K5TWT4_C574	#N/A	0.482629	0.0765867	0.119849	-0.0432626	No significant difference	NA	0.250624	-0.0621465	0.312771	No significant difference	NA	0.123013	0.169541	-0.0465279	No significant difference
				A0A2K5TWX6_C67	RNPEP_C67	NA	NA	NA	NA	No significant difference	NA	NA	NA	NA	No significant difference	NA	NA	NA	NA	No significant difference
				A0A2K5TWZ7_C266	#N/A	0.0469198	0.308073	0.570491	-0.262418	Down in M	0.175603	-0.0794464	0.295401	-0.374848	No significant difference	0.0242643	1.25726	0.691303	0.56596	Increase with age
				A0A2K5TWZ7_C71	#N/A	NA	NA	NA	NA	No significant difference	NA	NA	NA	NA	No significant difference	NA	NA	NA	NA	No significant difference
				A0A2K5TX05_C439	OGT_C439	0.947802	0.221955	0.239912	-0.0179573	No significant difference	NA	-0.548192	-0.530235	-0.0179573	No significant difference	NA	NA	0.494663	NA	Increase with age
				A0A2K5TX13_C149	RNPEP_C149	NA	NA	NA	-0.436945	No significant difference	NA	NA	NA	-0.456184	Decrease with age	NA	NA	NA	NA	No significant difference
				A0A2K5TX13_C179	RNPEP_C179	NA	1.61127	0.693563	0.917711	No significant difference	NA	1.61127	0.693563	0.917711	No significant difference	NA	NA	NA	NA	No significant difference
				A0A2K5TX13_C67	RNPEP_C67	0.656031	0.363438	-0.0803079	0.443746	No significant difference	NA	0.685572	-0.00601165	0.691584	No significant difference	NA	-0.32905	0.00956537	-0.338615	No significant difference
				A0A2K5TX20_C173	CPB1_C173	NA	0.183746	0.0727083	0.111037	No significant difference	NA	-0.600625	NA	NA	No significant difference	NA	0.52355	0.128223	0.395327	No significant difference
				A0A2K5TX20_C186	CPB1_C186	NA	-1.23504	NA	NA	No significant difference	NA	NA	NA	NA	No significant difference	NA	NA	NA	NA	No significant difference
				A0A2K5TX20_C245	CPB1_C245	0.07725	0.955142	0.738198	0.216943	No significant difference	0.53997	0.377347	0.47217	-0.0948228	No significant difference	NA	1.04666	1.40211	-0.355457	No significant difference
				A0A2K5TX20_C259	CPB1_C259	0.13921	-0.421336	-0.526883	0.105547	No significant difference	NA	-0.421336	-0.647582	0.226245	No significant difference	NA	-0.372124	-0.197091	-0.175034	No significant difference
				A0A2K5TX20_C268	CPB1_C268	0.741349	-0.0199076	-0.0618703	0.0419626	No significant difference	NA	0.161359	-0.198296	0.359654	No significant difference	NA	0.0716001	0.105802	-0.0342016	No significant difference
				A0A2K5TX20_C273	CPB1_C273	0.741349	-0.0199076	-0.0618703	0.0419626	No significant difference	NA	0.161359	-0.198296	0.359654	No significant difference	NA	0.0716001	0.105802	-0.0342016	No significant difference
				A0A2K5TX20_C398	CPB1_C398	0.125993	0.592451	0.377892	0.214559	No significant difference	0.480975	0.123451	0.271272	-0.147821	No significant difference	0.0281017	0.664174	0.340367	0.323807	Increase with age
				A0A2K5TX28_C158	#N/A	NA	NA	NA	NA	No significant difference	NA	NA	NA	NA	No significant difference	NA	NA	NA	NA	No significant difference
				A0A2K5TX28_C29	#N/A	NA	-0.0691737	-0.0649052	-0.00426848	No significant difference	NA	NA	NA	NA	No significant difference	NA	NA	NA	-0.00426848	No significant difference
				A0A2K5TX68_C1203	CKAP5_C1203	NA	NA	0.801856	NA	No significant difference	NA	NA	NA	NA	No significant difference	NA	NA	NA	NA	No significant difference
				A0A2K5TX68_C1317	CKAP5_C1317	NA	0.559755	NA	NA	No significant difference	NA	NA	NA	NA	No significant difference	NA	0.559755	NA	NA	No significant difference
				A0A2K5TX68_C1708	CKAP5_C1708	NA	NA	NA	NA	No significant difference	NA	NA	NA	NA	No significant difference	NA	NA	NA	NA	No significant difference
				A0A2K5TX68_C1735	CKAP5_C1735	NA	0.416505	0.424868	-0.008363	No significant difference	NA	NA	NA	NA	No significant difference	NA	0.655589	0.663952	-0.008363	No significant difference
				A0A2K5TX68_C592	CKAP5_C592	NA	0.0906101	0.314549	-0.223939	No significant difference	NA	-0.155049	0.160829	-0.315878	No significant difference	NA	0.347124	0.479123	-0.132	No significant difference
				A0A2K5TX68_C619	CKAP5_C619	NA	NA	NA	NA	No significant difference	NA	NA	NA	NA	No significant difference	NA	NA	NA	NA	No significant difference
				A0A2K5TX94_C344	CASD1_C344	NA	0.0885687	0.0347644	0.0538043	No significant difference	NA	NA	-0.515758	NA	No significant difference	NA	0.0885687	0.331774	-0.243205	No significant difference
				A0A2K5TXB5_C115	VILL_C115	NA	0.20688	NA	NA	No significant difference	NA	NA	NA	NA	No significant difference	NA	0.20688	NA	NA	No significant difference
				A0A2K5TXE2_C137	RAB3D_C137	0.0524426	0.700186	0.197277	0.502909	No significant difference	NA	0.381747	0.0845503	0.297197	No significant difference	0.0189928	0.914361	0.382133	0.532228	Increase with age
				A0A2K5TXE2_C184	RAB3D_C184	0.0573821	0.692783	0.508529	0.184254	No significant difference	0.40203	0.575453	0.193206	0.382247	No significant difference	0.0840469	1.06466	0.935041	0.129621	No significant difference
				A0A2K5TXG3_C111	TNC_C111	0.447626	0.0882254	0.100852	-0.0126262	No significant difference	0.209956	0.0238305	0.234005	-0.210174	No significant difference	0.533935	0.29771	0.0437947	0.253916	No significant difference
				A0A2K5TXG3_C113	TNC_C113	0.447626	0.0882254	0.100852	-0.0126262	No significant difference	0.209956	0.0238305	0.234005	-0.210174	No significant difference	0.533935	0.29771	0.0437947	0.253916	No significant difference
				A0A2K5TXG3_C140	TNC_C140	0.0559565	0.332642	-0.108731	0.441373	No significant difference	0.168269	0.239648	-0.240182	0.479829	No significant difference	0.252252	0.459113	0.131017	0.328095	No significant difference
				A0A2K5TXG3_C146	TNC_C146	0.0559565	0.332642	-0.108731	0.441373	No significant difference	0.168269	0.239648	-0.240182	0.479829	No significant difference	0.252252	0.459113	0.131017	0.328095	No significant difference
				A0A2K5TXG3_C147	TNC_C147	0.0559565	0.332642	-0.108731	0.441373	No significant difference	0.168269	0.239648	-0.240182	0.479829	No significant difference	0.252252	0.459113	0.131017	0.328095	No significant difference
				A0A2K5TXG3_C1773	TNC_C1773	0.00395601	0.143985	0.220144	-0.0761588	Down in M	0.0299301	0.176453	0.23778	-0.0613271	Down in M	0.161217	0.21549	0.207572	0.00791783	No significant difference
				A0A2K5TXG3_C346	TNC_C346	0.591083	0.0279086	0.149815	-0.121906	No significant difference	0.930701	0.153487	0.0155336	0.137953	No significant difference	NA	0.0544259	0.481487	-0.427061	No significant difference
				A0A2K5TXG3_C350	TNC_C350	0.591083	0.0279086	0.149815	-0.121906	No significant difference	0.930701	0.153487	0.0155336	0.137953	No significant difference	NA	0.0544259	0.481487	-0.427061	No significant difference
				A0A2K5TXG3_C356	TNC_C356	NA	NA	NA	0.120644	No significant difference	NA	NA	NA	NA	No significant difference	NA	NA	NA	0.120644	No significant difference
				A0A2K5TXG3_C361	TNC_C361	NA	NA	NA	0.120644	No significant difference	NA	NA	NA	NA	No significant difference	NA	NA	NA	0.120644	No significant difference
				A0A2K5TXG3_C363	TNC_C363	NA	NA	NA	0.120644	No significant difference	NA	NA	NA	NA	No significant difference	NA	NA	NA	0.120644	No significant difference
				A0A2K5TXG3_C372	TNC_C372	NA	NA	NA	0.120644	No significant difference	NA	NA	NA	NA	No significant difference	NA	NA	NA	0.120644	No significant difference
				A0A2K5TXG3_C377	TNC_C377	0.441981	0.197423	0.000593905	0.196829	No significant difference	NA	0.02559	-0.196299	0.221889	No significant difference	NA	0.25388	0.115059	0.138821	No significant difference
				A0A2K5TXG3_C381	TNC_C381	0.661383	0.0522232	0.0164179	0.0358053	No significant difference	NA	0.02559	-0.144605	0.170195	No significant difference	0.525984	0.0677968	0.391754	-0.323957	No significant difference
				A0A2K5TXG3_C439	TNC_C439	NA	0.0869004	0.0584642	0.0284362	No significant difference	NA	0.0146148	-0.0138214	0.0284362	No significant difference	NA	0.337533	0.33018	0.00735373	No significant difference
				A0A2K5TXG3_C443	TNC_C443	NA	0.0869004	0.0584642	0.0284362	No significant difference	NA	0.0146148	-0.0138214	0.0284362	No significant difference	NA	0.337533	0.33018	0.00735373	No significant difference
				A0A2K5TXG3_C454	TNC_C454	0.464515	0.00442831	0.0208647	-0.0164364	No significant difference	0.377893	0.0480437	-0.0387678	0.0868116	No significant difference	0.392224	0.0036894	0.0734754	-0.069786	No significant difference
				A0A2K5TXG3_C456	TNC_C456	0.464515	0.00442831	0.0208647	-0.0164364	No significant difference	0.377893	0.0480437	-0.0387678	0.0868116	No significant difference	0.392224	0.0036894	0.0734754	-0.069786	No significant difference
				A0A2K5TXG3_C465	TNC_C465	0.995884	0.0666668	0.00954618	0.0571206	No significant difference	0.996678	0.0838472	-0.027729	0.111576	No significant difference	0.974011	0.097935	0.0546129	0.043322	No significant difference
				A0A2K5TXG3_C470	TNC_C470	0.995884	0.0666668	0.00954618	0.0571206	No significant difference	0.996678	0.0838472	-0.027729	0.111576	No significant difference	0.974011	0.097935	0.0546129	0.043322	No significant difference
				A0A2K5TXG3_C474	TNC_C474	0.995884	0.0666668	0.00954618	0.0571206	No significant difference	0.996678	0.0838472	-0.027729	0.111576	No significant difference	0.974011	0.097935	0.0546129	0.043322	No significant difference
				A0A2K5TXG3_C542	TNC_C542	NA	0.0517308	0.0746043	-0.0228735	No significant difference	NA	NA	NA	0.0240614	No significant difference	NA	NA	0.137709	NA	No significant difference
				A0A2K5TXG3_C547	TNC_C547	NA	0.0517308	0.0746043	-0.0228735	No significant difference	NA	NA	NA	0.0240614	No significant difference	NA	NA	0.137709	NA	No significant difference
				A0A2K5TXG3_C549	TNC_C549	NA	0.0517308	0.0746043	-0.0228735	No significant difference	NA	NA	NA	0.0240614	No significant difference	NA	NA	0.137709	NA	No significant difference
				A0A2K5TXG3_C563	TNC_C563	0.0736307	0.393258	0.808164	-0.414907	No significant difference	NA	0.0737329	0.102301	-0.0285685	No significant difference	NA	0.652252	1.07756	-0.425311	No significant difference
				A0A2K5TXG3_C567	TNC_C567	0.256622	0.393258	0.680623	-0.287365	No significant difference	NA	0.0737329	-0.0267477	0.100481	No significant difference	NA	0.652252	1.07756	-0.425311	No significant difference
				A0A2K5TXG3_C573	TNC_C573	0.0647176	0.234158	-0.0453266	0.279485	No significant difference	NA	0.239584	-0.0738758	0.31346	No significant difference	NA	0.142917	-0.0302775	0.173195	No significant difference
				A0A2K5TXG3_C578	TNC_C578	0.0647176	0.234158	-0.0453266	0.279485	No significant difference	NA	0.239584	-0.0738758	0.31346	No significant difference	NA	0.142917	-0.0302775	0.173195	No significant difference
				A0A2K5TXG3_C580	TNC_C580	0.0647176	0.234158	-0.0453266	0.279485	No significant difference	NA	0.239584	-0.0738758	0.31346	No significant difference	NA	0.142917	-0.0302775	0.173195	No significant difference
				A0A2K5TXG3_C589	TNC_C589	0.0647176	0.234158	-0.0453266	0.279485	No significant difference	NA	0.239584	-0.0738758	0.31346	No significant difference	NA	0.142917	-0.0302775	0.173195	No significant difference
				A0A2K5TXG3_C594	TNC_C594	0.446516	-0.0615861	-0.000419318	-0.0611668	No significant difference	NA	0.0139047	0.0916493	-0.0777445	No significant difference	NA	-0.0920202	-0.0599083	-0.032112	No significant difference
				A0A2K5TXG3_C598	TNC_C598	0.446516	-0.0615861	-0.000419318	-0.0611668	No significant difference	NA	0.0139047	0.0916493	-0.0777445	No significant difference	NA	-0.0920202	-0.0599083	-0.032112	No significant difference
				A0A2K5TXG3_C604	TNC_C604	0.446516	-0.0615861	-0.000419318	-0.0611668	No significant difference	NA	0.0139047	0.0916493	-0.0777445	No significant difference	NA	-0.0920202	-0.0599083	-0.032112	No significant difference
				A0A2K5TXG3_C609	TNC_C609	NA	-0.0904142	0.257228	-0.347643	No significant difference	NA	-0.171687	0.196791	-0.368479	No significant difference	NA	0.034892	0.398064	-0.363172	No significant difference
				A0A2K5TXG3_C611	TNC_C611	NA	-0.0904142	0.257228	-0.347643	No significant difference	NA	-0.171687	0.196791	-0.368479	No significant difference	NA	0.034892	0.398064	-0.363172	No significant difference
				A0A2K5TXG3_C620	TNC_C620	NA	-0.0904142	0.257228	-0.347643	No significant difference	NA	-0.171687	0.196791	-0.368479	No significant difference	NA	0.034892	0.398064	-0.363172	No significant difference
				A0A2K5TXG3_C64	TNC_C64	0.522075	0.198937	0.100634	0.0983026	No significant difference	0.724561	-0.0132656	0.110242	-0.123507	No significant difference	0.392738	0.192387	0.0240721	0.168315	No significant difference
				A0A2K5TXG6_C40	#N/A	NA	NA	NA	NA	No significant difference	NA	NA	NA	NA	No significant difference	NA	NA	NA	NA	No significant difference
				A0A2K5TXG6_C65	#N/A	NA	NA	NA	0.112155	No significant difference	NA	NA	NA	NA	No significant difference	NA	NA	NA	NA	No significant difference
				A0A2K5TXJ1_C190	TPM2_C190	NA	0.278417	0.196435	0.0819822	No significant difference	NA	NA	NA	0.032309	No significant difference	NA	0.278417	-0.122863	0.40128	No significant difference
				A0A2K5TXM2_C1476	#N/A	NA	NA	NA	NA	No significant difference	NA	NA	NA	NA	No significant difference	NA	NA	NA	NA	No significant difference
				A0A2K5TXM2_C1485	#N/A	NA	0.523717	0.268461	0.255256	No significant difference	NA	NA	NA	0.255256	No significant difference	NA	NA	NA	NA	No significant difference
				A0A2K5TXN5_C123	#N/A	NA	0.0606102	-0.307764	0.368374	No significant difference	NA	-0.173404	-0.518748	0.345344	No significant difference	NA	0.172911	-0.218492	0.391404	No significant difference
				A0A2K5TXN5_C125	#N/A	NA	0.0606102	-0.307764	0.368374	No significant difference	NA	-0.173404	-0.518748	0.345344	No significant difference	NA	0.172911	-0.218492	0.391404	No significant difference
				A0A2K5TXN8_C286	#N/A	NA	0.673855	0.543602	0.130254	No significant difference	NA	NA	0.515897	NA	No significant difference	NA	0.403352	0.434573	-0.0312206	No significant difference
				A0A2K5TXN8_C295	#N/A	NA	-0.0637119	1.09043	-1.15414	No significant difference	NA	NA	1.96973	NA	No significant difference	NA	-0.0637119	0.486399	-0.550111	No significant difference
				A0A2K5TXN8_C364	#N/A	NA	NA	NA	-0.104752	No significant difference	NA	NA	NA	NA	No significant difference	NA	NA	NA	NA	No significant difference
				A0A2K5TXN8_C391	#N/A	NA	NA	NA	-0.259047	No significant difference	NA	NA	NA	NA	No significant difference	NA	NA	NA	NA	No significant difference
				A0A2K5TXN8_C777	#N/A	NA	0.2798	0.479846	-0.200046	No significant difference	NA	0.2798	NA	NA	No significant difference	NA	NA	NA	NA	No significant difference
				A0A2K5TXP9_C318	TFCP2_C318	NA	NA	NA	NA	No significant difference	NA	NA	NA	NA	No significant difference	NA	NA	NA	NA	No significant difference
				A0A2K5TXQ6_C18	AMDHD2_C18	NA	NA	NA	NA	No significant difference	NA	NA	NA	NA	No significant difference	NA	NA	NA	NA	No significant difference
				A0A2K5TXQ6_C338	AMDHD2_C338	NA	0.26171	0.283633	-0.0219229	No significant difference	NA	0.16606	NA	NA	No significant difference	NA	0.496472	0.422745	0.0737264	No significant difference
				A0A2K5TXV2_C411	ELMO1_C411	NA	NA	NA	0.773312	No significant difference	NA	NA	NA	NA	No significant difference	NA	NA	NA	0.555272	No significant difference
				A0A2K5TXV2_C425	ELMO1_C425	NA	NA	NA	NA	No significant difference	NA	NA	NA	NA	No significant difference	NA	NA	NA	NA	No significant difference
				A0A2K5TXV2_C438	ELMO1_C438	NA	NA	NA	NA	No significant difference	NA	NA	NA	NA	No significant difference	NA	NA	NA	NA	No significant difference
				A0A2K5TXV2_C561	ELMO1_C561	NA	NA	NA	-0.0197725	No significant difference	NA	NA	NA	NA	No significant difference	NA	NA	NA	NA	No significant difference
				A0A2K5TXW3_C149	LNPK_C149	NA	NA	NA	0.76806	No significant difference	NA	NA	NA	NA	No significant difference	NA	NA	NA	0.840868	No significant difference
				A0A2K5TXW6_C107	SHMT2_C107	NA	0.20743	NA	NA	No significant difference	NA	NA	NA	NA	No significant difference	NA	0.20743	NA	NA	No significant difference
				A0A2K5TXW6_C257	SHMT2_C257	NA	0.159474	NA	NA	No significant difference	NA	NA	NA	NA	No significant difference	NA	0.159474	NA	NA	No significant difference
				A0A2K5TXW6_C359	SHMT2_C359	NA	0.688205	NA	NA	No significant difference	NA	NA	NA	NA	No significant difference	NA	0.688205	NA	NA	No significant difference
				A0A2K5TXW6_C428	SHMT2_C428	NA	0.577011	NA	NA	No significant difference	NA	NA	NA	NA	No significant difference	NA	0.577011	NA	NA	No significant difference
				A0A2K5TXY5_C388	NELFCD_C388	NA	NA	NA	NA	No significant difference	NA	NA	NA	NA	No significant difference	NA	NA	NA	NA	No significant difference
				A0A2K5TXY5_C389	NELFCD_C389	NA	NA	NA	NA	No significant difference	NA	NA	NA	NA	No significant difference	NA	NA	NA	NA	No significant difference
				A0A2K5TXZ7_C38	NCKAP1_C38	NA	NA	NA	NA	No significant difference	NA	NA	NA	NA	No significant difference	NA	NA	NA	NA	No significant difference
				A0A2K5TY04_C107	PSMA4_C107	0.207884	0.779407	1.54667	-0.767261	No significant difference	0.415817	1.54162	0.940506	0.601113	No significant difference	0.570002	0.590704	2.11133	-1.52063	No significant difference
				A0A2K5TY04_C115	PSMA4_C115	0.207884	0.779407	1.54667	-0.767261	No significant difference	0.415817	1.54162	0.940506	0.601113	No significant difference	0.570002	0.590704	2.11133	-1.52063	No significant difference
				A0A2K5TY04_C163	PSMA4_C163	0.195835	0.346529	0.241287	0.105242	No significant difference	0.690994	0.177983	0.241287	-0.0633036	No significant difference	0.223444	0.555706	0.291795	0.263911	No significant difference
				A0A2K5TY04_C34	PSMA4_C34	NA	0.0779338	-2.54141	2.61935	No significant difference	NA	NA	-2.54141	NA	No significant difference	NA	0.597542	NA	NA	No significant difference
				A0A2K5TY04_C74	PSMA4_C74	0.794381	0.190078	0.345155	-0.155077	No significant difference	0.965158	-0.200913	-0.162313	-0.0385994	No significant difference	0.445748	0.258713	0.460027	-0.201314	No significant difference
				A0A2K5TY05_C145	SHMT2_C145	NA	0.0617848	-0.471023	0.532808	No significant difference	NA	-0.478693	-0.418848	-0.0598448	No significant difference	NA	NA	NA	1.23155	Up in M
				A0A2K5TY05_C247	SHMT2_C247	NA	NA	NA	NA	No significant difference	NA	NA	NA	NA	No significant difference	NA	NA	NA	NA	No significant difference
				A0A2K5TY05_C316	SHMT2_C316	NA	1.75977	0.574085	1.18569	No significant difference	NA	1.75977	0.330024	1.42975	No significant difference	NA	NA	NA	NA	No significant difference
				A0A2K5TY15_C173	HP_C173	0.648459	0.0346828	-0.0524273	0.0871101	No significant difference	0.72036	0.0336544	-0.00510654	0.038761	No significant difference	0.854078	0.0177121	0.00135092	0.0163611	No significant difference
				A0A2K5TY15_C216	HP_C216	0.586753	0.0620738	0.0558894	0.00618436	No significant difference	0.546349	0.0254477	0.0618821	-0.0364343	No significant difference	0.800454	0.0496927	0.027212	0.0224807	No significant difference
				A0A2K5TY15_C247	HP_C247	0.422074	0.0726058	0.0106597	0.0619461	No significant difference	0.774996	-0.0521595	0.0362496	-0.0884092	No significant difference	0.490334	0.134027	-0.00283975	0.136867	No significant difference
				A0A2K5TY15_C258	HP_C258	0.255362	0.157858	-0.0669359	0.224794	No significant difference	0.789168	-0.0758959	-0.0901804	0.0142845	No significant difference	0.197005	0.211243	-0.0669359	0.278178	No significant difference
				A0A2K5TY15_C288	HP_C288	0.986702	-0.0592012	-0.0716625	0.0124613	No significant difference	0.974477	-0.0290914	-0.0625615	0.0334701	No significant difference	0.993925	-0.0554175	-0.00702332	-0.0483942	No significant difference
				A0A2K5TY35_C28	#N/A	NA	NA	-0.334861	NA	No significant difference	NA	NA	-0.312501	NA	No significant difference	NA	NA	NA	NA	No significant difference
				A0A2K5TY35_C297	#N/A	NA	1.04031	-0.0667981	1.10711	No significant difference	NA	1.01021	-0.0974853	1.1077	No significant difference	NA	NA	1.05413	NA	No significant difference
				A0A2K5TY35_C31	#N/A	NA	NA	-0.334861	NA	No significant difference	NA	NA	-0.312501	NA	No significant difference	NA	NA	NA	NA	No significant difference
				A0A2K5TY35_C407	#N/A	NA	0.820864	0.727625	0.0932384	No significant difference	NA	0.6629	0.760817	-0.0979173	No significant difference	NA	NA	1.70248	NA	No significant difference
				A0A2K5TY77_C1000	LAMB1_C1000	NA	NA	NA	0.267719	No significant difference	NA	NA	NA	NA	No significant difference	NA	NA	NA	NA	No significant difference
				A0A2K5TY77_C1009	LAMB1_C1009	NA	NA	NA	0.267719	No significant difference	NA	NA	NA	NA	No significant difference	NA	NA	NA	NA	No significant difference
				A0A2K5TY77_C1012	LAMB1_C1012	NA	NA	NA	0.267719	No significant difference	NA	NA	NA	NA	No significant difference	NA	NA	NA	NA	No significant difference
				A0A2K5TY77_C1054	LAMB1_C1054	0.0496484	0.0996234	-0.243063	0.342686	Up in M	NA	0.152418	-0.251214	0.403633	No significant difference	NA	0.218938	-0.0698691	0.288808	No significant difference
				A0A2K5TY77_C1056	LAMB1_C1056	0.0496484	0.0996234	-0.243063	0.342686	Up in M	NA	0.152418	-0.251214	0.403633	No significant difference	NA	0.218938	-0.0698691	0.288808	No significant difference
				A0A2K5TY77_C1065	LAMB1_C1065	0.0496484	0.0996234	-0.243063	0.342686	Up in M	NA	0.152418	-0.251214	0.403633	No significant difference	NA	0.218938	-0.0698691	0.288808	No significant difference
				A0A2K5TY77_C1132	LAMB1_C1132	0.649547	-0.0620344	-0.0287956	-0.0332388	No significant difference	NA	0.0958129	0.0216499	0.074163	No significant difference	NA	-0.333776	-0.177712	-0.156064	No significant difference
				A0A2K5TY77_C1134	LAMB1_C1134	0.649547	-0.0620344	-0.0287956	-0.0332388	No significant difference	NA	0.0958129	0.0216499	0.074163	No significant difference	NA	-0.333776	-0.177712	-0.156064	No significant difference
				A0A2K5TY77_C1144	LAMB1_C1144	0.435262	0.225105	0.0636775	0.161428	No significant difference	NA	0.105699	0.0261452	0.079554	No significant difference	NA	0.198175	-0.0594172	0.257592	No significant difference
				A0A2K5TY77_C1151	LAMB1_C1151	0.435262	0.225105	0.0636775	0.161428	No significant difference	NA	0.105699	0.0261452	0.079554	No significant difference	NA	0.198175	-0.0594172	0.257592	No significant difference
				A0A2K5TY77_C1153	LAMB1_C1153	0.435262	0.225105	0.0636775	0.161428	No significant difference	NA	0.105699	0.0261452	0.079554	No significant difference	NA	0.198175	-0.0594172	0.257592	No significant difference
				A0A2K5TY77_C1425	LAMB1_C1425	0.866093	-0.0571275	-0.0227601	-0.0343674	No significant difference	0.642644	-0.0897577	-0.0268412	-0.0629165	No significant difference	0.956416	-0.0419328	-0.0186791	-0.0232538	No significant difference
				A0A2K5TY77_C1430	LAMB1_C1430	0.866093	-0.0571275	-0.0227601	-0.0343674	No significant difference	0.642644	-0.0897577	-0.0268412	-0.0629165	No significant difference	0.956416	-0.0419328	-0.0186791	-0.0232538	No significant difference
				A0A2K5TY77_C170	LAMB1_C170	NA	-0.267001	-0.152924	-0.114076	No significant difference	NA	-0.199549	-0.085472	-0.114076	No significant difference	NA	NA	NA	NA	Increase with age
				A0A2K5TY77_C1785	LAMB1_C1785	0.0838849	0.238275	0.547999	-0.309724	No significant difference	0.26531	0.173772	0.532843	-0.359071	No significant difference	0.261914	0.351437	0.686582	-0.335145	No significant difference
				A0A2K5TY77_C190	LAMB1_C190	0.298852	0.0013784	0.0901292	-0.0887508	No significant difference	0.192919	0.0350328	0.192368	-0.157335	No significant difference	0.777746	-0.0193215	0.033488	-0.0528096	No significant difference
				A0A2K5TY77_C332	LAMB1_C332	0.307452	0.0598388	0.0627355	-0.0028967	No significant difference	NA	0.069211	0.204179	-0.134968	No significant difference	NA	0.0175835	-0.0162653	0.0338488	No significant difference
				A0A2K5TY77_C395	LAMB1_C395	0.01288	0.120336	0.0905588	0.0297776	Increase with age	0.0163965	0.135983	0.103483	0.0324999	Increase with age	0.401129	0.0819425	0.081888	5.45e-05	No significant difference
				A0A2K5TY77_C437	LAMB1_C437	0.930402	0.00368514	-0.00165084	0.00533598	No significant difference	0.789115	-0.0185718	-0.0314948	0.012923	No significant difference	0.496188	0.0551835	0.0509009	0.00428263	No significant difference
				A0A2K5TY77_C440	LAMB1_C440	0.930402	0.00368514	-0.00165084	0.00533598	No significant difference	0.789115	-0.0185718	-0.0314948	0.012923	No significant difference	0.496188	0.0551835	0.0509009	0.00428263	No significant difference
				A0A2K5TY77_C455	LAMB1_C455	0.445861	0.106073	0.10616	-8.69e-05	No significant difference	0.285476	0.124034	0.141916	-0.0178817	No significant difference	0.985031	-0.0125704	-0.0251621	0.0125918	No significant difference
				A0A2K5TY77_C643	LAMB1_C643	0.140426	0.241544	0.277896	-0.0363513	No significant difference	NA	0.385838	0.186297	0.199541	No significant difference	0.521167	0.121011	0.403901	-0.28289	No significant difference
				A0A2K5TY77_C671	LAMB1_C671	0.0898718	0.112902	0.121156	-0.00825461	No significant difference	0.148392	0.0825001	0.131023	-0.0485228	No significant difference	NA	0.125047	0.0651088	0.0599383	No significant difference
				A0A2K5TY77_C739	LAMB1_C739	0.661321	0.0193174	0.0126184	0.00669894	No significant difference	NA	-0.0194414	0.0126184	-0.0320599	No significant difference	NA	0.0427717	0.0189663	0.0238054	No significant difference
				A0A2K5TY77_C755	LAMB1_C755	0.171241	0.161158	-0.0380441	0.199202	No significant difference	NA	0.30073	-0.0325252	0.333255	No significant difference	0.59691	0.0234406	-0.0843397	0.10778	No significant difference
				A0A2K5TY77_C806	LAMB1_C806	NA	0.18372	-0.165136	0.348856	No significant difference	NA	0.18372	-0.165136	0.348856	No significant difference	NA	NA	NA	NA	No significant difference
				A0A2K5TY77_C818	LAMB1_C818	NA	0.18372	-0.165136	0.348856	No significant difference	NA	0.18372	-0.165136	0.348856	No significant difference	NA	NA	NA	NA	No significant difference
				A0A2K5TY77_C933	LAMB1_C933	NA	NA	NA	NA	No significant difference	NA	NA	NA	NA	No significant difference	NA	NA	NA	NA	No significant difference
				A0A2K5TY77_C944	LAMB1_C944	NA	NA	NA	NA	No significant difference	NA	NA	NA	NA	No significant difference	NA	NA	NA	NA	No significant difference
				A0A2K5TY77_C946	LAMB1_C946	NA	NA	NA	NA	No significant difference	NA	NA	NA	NA	No significant difference	NA	NA	NA	NA	No significant difference
				A0A2K5TYC0_C298	WDR41_C298	NA	NA	NA	NA	No significant difference	NA	NA	NA	NA	No significant difference	NA	NA	NA	NA	No significant difference
				A0A2K5TYD1_C69	#N/A	NA	1.0672	0.280034	0.787168	No significant difference	NA	NA	NA	1.13256	No significant difference	NA	0.721814	NA	NA	No significant difference
				A0A2K5TYE0_C135	AIDA_C135	NA	NA	0.0911442	NA	No significant difference	NA	NA	NA	NA	No significant difference	NA	NA	NA	NA	No significant difference
				A0A2K5TYG9_C763	LARP1B_C763	NA	0.242527	0.19987	0.0426567	No significant difference	NA	NA	0.335754	NA	No significant difference	NA	NA	NA	0.178541	No significant difference
				A0A2K5TYI9_C1175	FLNC_C1175	0.0435775	0.724908	0.37411	0.350798	Increase with age	0.917963	-0.130783	-0.0384709	-0.0923121	No significant difference	0.00959284	1.41505	0.89998	0.515066	Increase with age
				A0A2K5TYI9_C1228	FLNC_C1228	0.258633	0.342776	0.260826	0.0819507	No significant difference	0.601013	-0.249358	-0.17602	-0.0733384	No significant difference	0.106443	1.09338	1.065	0.0283869	No significant difference
				A0A2K5TYI9_C1265	FLNC_C1265	0.296231	0.318053	0.290524	0.0275287	No significant difference	0.683649	-0.156061	0.00664399	-0.162705	No significant difference	0.304175	0.589501	0.643182	-0.0536815	No significant difference
				A0A2K5TYI9_C1510	FLNC_C1510	0.101076	0.595735	0.473783	0.121952	No significant difference	0.577572	-0.0245234	0.26439	-0.288914	No significant difference	0.112815	1.04302	0.806055	0.236968	No significant difference
				A0A2K5TYI9_C1567	FLNC_C1567	NA	0.121523	NA	NA	No significant difference	NA	-0.544329	NA	NA	No significant difference	NA	NA	NA	NA	Decrease with age
				A0A2K5TYI9_C1610	FLNC_C1610	0.0641049	0.465344	0.283591	0.181753	No significant difference	0.774074	-0.155983	0.124524	-0.280507	No significant difference	0.07205	0.861042	0.614248	0.246794	No significant difference
				A0A2K5TYI9_C1631	FLNC_C1631	NA	0.105415	0.610579	-0.505164	No significant difference	NA	NA	NA	NA	Decrease with age	NA	-0.0453244	0.610579	-0.655904	No significant difference
				A0A2K5TYI9_C1801	FLNC_C1801	NA	0.67714	-0.32312	1.00026	No significant difference	NA	0.67714	-0.32312	1.00026	No significant difference	NA	NA	NA	NA	No significant difference
				A0A2K5TYI9_C1815	FLNC_C1815	NA	NA	NA	1.00026	No significant difference	NA	NA	NA	1.00026	No significant difference	NA	NA	NA	NA	No significant difference
				A0A2K5TYI9_C1897	FLNC_C1897	0.513571	0.0396515	-0.0625209	0.102172	No significant difference	NA	0.295711	0.00965681	0.286054	No significant difference	0.620609	0.314482	0.205256	0.109226	No significant difference
				A0A2K5TYI9_C2068	FLNC_C2068	0.588923	0.281891	0.174392	0.107499	No significant difference	0.641242	-0.0330453	-0.263247	0.230201	No significant difference	0.164107	0.907349	0.907285	6.37e-05	No significant difference
				A0A2K5TYI9_C2076	FLNC_C2076	0.962101	0.0107135	0.17411	-0.163396	No significant difference	0.98473	-0.114633	-0.00170256	-0.11293	No significant difference	NA	0.139987	0.217943	-0.0779555	No significant difference
				A0A2K5TYI9_C208	FLNC_C208	0.0169703	0.831085	0.838276	-0.00719152	Down in M	0.270387	0.405532	0.457928	-0.0523956	No significant difference	0.0713361	1.68258	1.74096	-0.0583825	No significant difference
				A0A2K5TYI9_C2153	FLNC_C2153	0.129513	0.255101	0.266371	-0.0112699	No significant difference	0.896122	-0.0222844	0.00928436	-0.0315687	No significant difference	0.113012	1.2086	1.30607	-0.0974741	No significant difference
				A0A2K5TYI9_C2250	FLNC_C2250	NA	0.286506	0.568073	-0.281567	No significant difference	NA	0.552871	0.524796	0.0280747	No significant difference	NA	1.0096	NA	NA	No significant difference
				A0A2K5TYI9_C2258	FLNC_C2258	0.451307	0.0764247	-0.0407035	0.117128	No significant difference	NA	0.231246	0.242046	-0.0108009	No significant difference	NA	0.478381	0.272666	0.205715	No significant difference
				A0A2K5TYI9_C2263	FLNC_C2263	0.244304	0.313163	0.199623	0.11354	No significant difference	0.833063	0.143554	-0.0646795	0.208233	No significant difference	0.233964	0.658813	1.02769	-0.368876	No significant difference
				A0A2K5TYI9_C2316	FLNC_C2316	0.161884	0.0913194	0.375756	-0.284436	No significant difference	0.775057	-0.460249	0.0428264	-0.503075	No significant difference	0.0693134	1.13027	1.21479	-0.0845175	No significant difference
				A0A2K5TYI9_C2531	FLNC_C2531	0.20261	0.420739	0.594873	-0.174134	No significant difference	0.841307	-0.0884805	0.108545	-0.197026	No significant difference	0.122673	0.792927	1.05292	-0.259992	No significant difference
				A0A2K5TYI9_C2616	FLNC_C2616	0.817419	0.11707	-0.237067	0.354137	No significant difference	0.604764	0.279416	-0.886309	1.16573	No significant difference	0.537779	0.184416	0.292287	-0.107871	No significant difference
				A0A2K5TYI9_C2714	FLNC_C2714	0.661229	0.0260006	0.112991	-0.0869903	No significant difference	0.849503	-0.192802	-0.217788	0.0249865	No significant difference	0.215004	0.614889	0.592085	0.0228048	No significant difference
				A0A2K5TYI9_C2717	FLNC_C2717	0.491444	0.324028	0.301344	0.0226841	No significant difference	0.972169	0.00390883	-0.0240591	0.0279679	No significant difference	0.208119	0.876625	0.818594	0.0580309	No significant difference
				A0A2K5TYI9_C2822	FLNC_C2822	0.234879	0.512537	0.240525	0.272012	No significant difference	0.888	0.951196	0.29129	0.659906	No significant difference	0.14041	0.947524	0.674133	0.27339	No significant difference
				A0A2K5TYI9_C2841	FLNC_C2841	0.38252	0.409735	0.39244	0.0172959	No significant difference	0.838732	0.409735	0.0568157	0.35292	No significant difference	0.243888	0.762674	0.680178	0.0824964	No significant difference
				A0A2K5TYI9_C360	FLNC_C360	0.341996	0.455907	-0.0909686	0.546876	No significant difference	0.518048	0.944047	-0.284883	1.22893	No significant difference	0.486515	0.15974	0.125783	0.0339568	No significant difference
				A0A2K5TYI9_C365	FLNC_C365	0.341996	0.455907	-0.0909686	0.546876	No significant difference	0.518048	0.944047	-0.284883	1.22893	No significant difference	0.486515	0.15974	0.125783	0.0339568	No significant difference
				A0A2K5TYI9_C600	FLNC_C600	0.611108	-0.104167	0.265873	-0.37004	No significant difference	NA	-0.303845	-0.303299	-0.000546105	No significant difference	0.0490414	0.0546914	0.580904	-0.526213	Down in M
				A0A2K5TYI9_C634	FLNC_C634	0.0668716	-0.190298	-0.884861	0.694563	No significant difference	NA	0.0618471	-0.390353	0.4522	No significant difference	NA	-0.478356	-1.19558	0.717224	No significant difference
				A0A2K5TYI9_C639	FLNC_C639	0.0211549	-0.190298	-0.896191	0.705894	Up in M	NA	0.0618471	-0.698641	0.760488	No significant difference	NA	-0.478356	-1.19558	0.717224	No significant difference
				A0A2K5TYI9_C697	FLNC_C697	0.408771	-0.128118	0.360257	-0.488375	No significant difference	0.700578	-0.527266	-0.0670589	-0.460207	No significant difference	0.256442	0.315368	0.797659	-0.482292	No significant difference
				A0A2K5TYI9_C780	FLNC_C780	0.690626	0.0577719	0.0246903	0.0330816	No significant difference	0.793182	-0.168622	-0.121429	-0.0471935	No significant difference	0.380911	0.437352	0.24525	0.192101	No significant difference
				A0A2K5TYI9_C788	FLNC_C788	0.690626	0.0577719	0.0246903	0.0330816	No significant difference	0.793182	-0.168622	-0.121429	-0.0471935	No significant difference	0.380911	0.437352	0.24525	0.192101	No significant difference
				A0A2K5TYI9_C806	FLNC_C806	0.182567	0.162922	0.315711	-0.152788	No significant difference	NA	0.40829	1.0136	-0.605306	No significant difference	NA	0.0391948	-0.0294948	0.0686896	No significant difference
				A0A2K5TYI9_C827	FLNC_C827	NA	-0.241684	-0.00574754	-0.235937	No significant difference	NA	-0.343159	NA	NA	No significant difference	NA	-0.248509	0.464143	-0.712652	No significant difference
				A0A2K5TYI9_C844	FLNC_C844	0.817449	0.305155	0.156022	0.149132	No significant difference	0.784184	0.477124	0.58474	-0.107616	No significant difference	0.946882	0.0157882	-0.105118	0.120906	No significant difference
				A0A2K5TYI9_C874	FLNC_C874	0.308258	0.890681	0.491727	0.398954	No significant difference	0.912554	-0.264591	-0.0183365	-0.246254	No significant difference	0.126475	1.27944	0.934641	0.344802	No significant difference
				A0A2K5TYI9_C890	FLNC_C890	0.570373	0.10677	0.17712	-0.0703502	No significant difference	0.837619	-0.194875	-0.0370361	-0.157839	No significant difference	0.142831	0.524129	0.569532	-0.0454029	No significant difference
				A0A2K5TYI9_C953	FLNC_C953	0.898514	0.137667	-0.00578839	0.143455	No significant difference	0.759833	-0.279049	-0.113829	-0.16522	No significant difference	0.207187	0.244371	0.50623	-0.261859	No significant difference
				A0A2K5TYI9_C967	FLNC_C967	0.916794	0.265246	0.0338417	0.231405	No significant difference	0.520075	-0.5304	-0.298441	-0.231959	No significant difference	0.197534	0.634163	0.327413	0.306751	No significant difference
				A0A2K5TYK0_C223	#N/A	NA	0.102395	-0.316646	0.419041	No significant difference	NA	0.321054	-0.041749	0.362803	No significant difference	NA	-0.116264	NA	NA	No significant difference
				A0A2K5TYN5_C237	CDK5_C237	NA	0.790842	-0.192064	0.982906	No significant difference	NA	NA	NA	NA	No significant difference	NA	0.790842	-0.561613	1.35246	No significant difference
				A0A2K5TYN5_C53	CDK5_C53	NA	-0.10399	1.15908	-1.26307	No significant difference	NA	NA	NA	NA	Increase with age	NA	NA	NA	-1.26307	No significant difference
				A0A2K5TYN9_C1175	FLNC_C1175	NA	NA	NA	NA	No significant difference	NA	NA	NA	NA	No significant difference	NA	NA	NA	NA	No significant difference
				A0A2K5TYN9_C1228	FLNC_C1228	NA	NA	NA	NA	No significant difference	NA	NA	NA	NA	No significant difference	NA	NA	NA	NA	No significant difference
				A0A2K5TYN9_C1265	FLNC_C1265	NA	NA	NA	NA	No significant difference	NA	NA	NA	NA	No significant difference	NA	NA	NA	NA	No significant difference
				A0A2K5TYN9_C1510	FLNC_C1510	NA	NA	NA	NA	No significant difference	NA	NA	NA	NA	No significant difference	NA	NA	NA	NA	No significant difference
				A0A2K5TYN9_C1610	FLNC_C1610	NA	NA	NA	NA	No significant difference	NA	NA	NA	NA	No significant difference	NA	NA	NA	NA	No significant difference
				A0A2K5TYN9_C1801	FLNC_C1801	NA	NA	NA	NA	No significant difference	NA	NA	NA	NA	No significant difference	NA	NA	NA	NA	No significant difference
				A0A2K5TYN9_C1815	FLNC_C1815	NA	NA	NA	NA	No significant difference	NA	NA	NA	NA	No significant difference	NA	NA	NA	NA	No significant difference
				A0A2K5TYN9_C2035	FLNC_C2035	NA	NA	NA	NA	No significant difference	NA	NA	NA	NA	No significant difference	NA	NA	NA	NA	No significant difference
				A0A2K5TYN9_C2043	FLNC_C2043	NA	NA	NA	NA	No significant difference	NA	NA	NA	NA	No significant difference	NA	NA	NA	NA	No significant difference
				A0A2K5TYN9_C208	FLNC_C208	NA	NA	NA	NA	No significant difference	NA	NA	NA	NA	No significant difference	NA	NA	NA	NA	No significant difference
				A0A2K5TYN9_C2120	FLNC_C2120	NA	NA	NA	NA	No significant difference	NA	NA	NA	NA	No significant difference	NA	NA	NA	NA	No significant difference
				A0A2K5TYN9_C2217	FLNC_C2217	NA	NA	NA	NA	No significant difference	NA	NA	NA	NA	No significant difference	NA	NA	NA	NA	No significant difference
				A0A2K5TYN9_C2225	FLNC_C2225	NA	NA	NA	NA	No significant difference	NA	NA	NA	NA	No significant difference	NA	NA	NA	NA	No significant difference
				A0A2K5TYN9_C2230	FLNC_C2230	NA	NA	NA	NA	No significant difference	NA	NA	NA	NA	No significant difference	NA	NA	NA	NA	No significant difference
				A0A2K5TYN9_C2283	FLNC_C2283	NA	NA	NA	NA	No significant difference	NA	NA	NA	NA	No significant difference	NA	NA	NA	NA	No significant difference
				A0A2K5TYN9_C2498	FLNC_C2498	NA	NA	NA	NA	No significant difference	NA	NA	NA	NA	No significant difference	NA	NA	NA	NA	No significant difference
				A0A2K5TYN9_C2583	FLNC_C2583	NA	NA	NA	NA	No significant difference	NA	NA	NA	NA	No significant difference	NA	NA	NA	NA	No significant difference
				A0A2K5TYN9_C2681	FLNC_C2681	NA	NA	NA	NA	No significant difference	NA	NA	NA	NA	No significant difference	NA	NA	NA	NA	No significant difference
				A0A2K5TYN9_C2684	FLNC_C2684	NA	NA	NA	NA	No significant difference	NA	NA	NA	NA	No significant difference	NA	NA	NA	NA	No significant difference
				A0A2K5TYN9_C2789	FLNC_C2789	NA	NA	NA	NA	No significant difference	NA	NA	NA	NA	No significant difference	NA	NA	NA	NA	No significant difference
				A0A2K5TYN9_C2808	FLNC_C2808	NA	NA	NA	NA	No significant difference	NA	NA	NA	NA	No significant difference	NA	NA	NA	NA	No significant difference
				A0A2K5TYN9_C360	FLNC_C360	NA	NA	NA	NA	No significant difference	NA	NA	NA	NA	No significant difference	NA	NA	NA	NA	No significant difference
				A0A2K5TYN9_C365	FLNC_C365	NA	NA	NA	NA	No significant difference	NA	NA	NA	NA	No significant difference	NA	NA	NA	NA	No significant difference
				A0A2K5TYN9_C600	FLNC_C600	NA	NA	NA	NA	No significant difference	NA	NA	NA	NA	No significant difference	NA	NA	NA	NA	No significant difference
				A0A2K5TYN9_C634	FLNC_C634	NA	NA	NA	NA	No significant difference	NA	NA	NA	NA	No significant difference	NA	NA	NA	NA	No significant difference
				A0A2K5TYN9_C639	FLNC_C639	NA	NA	NA	NA	No significant difference	NA	NA	NA	NA	No significant difference	NA	NA	NA	NA	No significant difference
				A0A2K5TYN9_C697	FLNC_C697	NA	NA	NA	NA	No significant difference	NA	NA	NA	NA	No significant difference	NA	NA	NA	NA	No significant difference
				A0A2K5TYN9_C780	FLNC_C780	NA	NA	NA	NA	No significant difference	NA	NA	NA	NA	No significant difference	NA	NA	NA	NA	No significant difference
				A0A2K5TYN9_C788	FLNC_C788	NA	NA	NA	NA	No significant difference	NA	NA	NA	NA	No significant difference	NA	NA	NA	NA	No significant difference
				A0A2K5TYN9_C806	FLNC_C806	NA	NA	NA	NA	No significant difference	NA	NA	NA	NA	No significant difference	NA	NA	NA	NA	No significant difference
				A0A2K5TYN9_C844	FLNC_C844	NA	NA	NA	NA	No significant difference	NA	NA	NA	NA	No significant difference	NA	NA	NA	NA	No significant difference
				A0A2K5TYN9_C874	FLNC_C874	NA	NA	NA	NA	No significant difference	NA	NA	NA	NA	No significant difference	NA	NA	NA	NA	No significant difference
				A0A2K5TYN9_C890	FLNC_C890	NA	NA	NA	NA	No significant difference	NA	NA	NA	NA	No significant difference	NA	NA	NA	NA	No significant difference
				A0A2K5TYN9_C953	FLNC_C953	NA	NA	NA	NA	No significant difference	NA	NA	NA	NA	No significant difference	NA	NA	NA	NA	No significant difference
				A0A2K5TYN9_C967	FLNC_C967	NA	NA	NA	NA	No significant difference	NA	NA	NA	NA	No significant difference	NA	NA	NA	NA	No significant difference
				A0A2K5TYT1_C455	TOP2A_C455	NA	NA	NA	NA	No significant difference	NA	NA	NA	NA	No significant difference	NA	NA	NA	NA	No significant difference
				A0A2K5TYT1_C733	TOP2A_C733	NA	NA	NA	NA	No significant difference	NA	NA	NA	NA	No significant difference	NA	NA	NA	NA	No significant difference
				A0A2K5TYY7_C70	#N/A	0.717088	0.442976	0.17877	0.264206	No significant difference	NA	0.45195	0.17877	0.27318	No significant difference	NA	0.770665	0.38445	0.386215	No significant difference
				A0A2K5TYZ4_C267	#N/A	NA	0.28593	-0.52737	0.813299	No significant difference	NA	0.894119	-0.291319	1.18544	No significant difference	NA	0.0444186	-0.658648	0.703066	No significant difference
				A0A2K5TYZ4_C486	#N/A	0.258542	0.522325	-0.114859	0.637184	No significant difference	NA	-0.0191217	-0.0501684	0.0310467	No significant difference	NA	1.35618	-0.178912	1.53509	No significant difference
				A0A2K5TZ25_C198	AOC2_C198	NA	0.187726	0.389142	-0.201416	No significant difference	NA	0.00144596	NA	NA	No significant difference	NA	0.279174	0.475498	-0.196324	No significant difference
				A0A2K5TZ25_C199	AOC2_C199	NA	0.187726	0.389142	-0.201416	No significant difference	NA	0.00144596	NA	NA	No significant difference	NA	0.279174	0.475498	-0.196324	No significant difference
				A0A2K5TZ25_C404	AOC2_C404	NA	0.0189509	0.236604	-0.217653	No significant difference	NA	0.0245345	NA	NA	No significant difference	NA	0.0265759	0.249461	-0.222886	No significant difference
				A0A2K5TZ25_C430	AOC2_C430	NA	-0.0456059	0.221856	-0.267462	No significant difference	NA	0.0215323	NA	NA	No significant difference	NA	-0.128735	0.2006	-0.329336	No significant difference
				A0A2K5TZ25_C734	AOC2_C734	NA	0.325433	0.19751	0.127923	No significant difference	NA	0.325433	NA	NA	No significant difference	NA	NA	NA	NA	Up in M
				A0A2K5TZ25_C741	AOC2_C741	NA	0.325433	0.19751	0.127923	No significant difference	NA	0.325433	NA	NA	No significant difference	NA	NA	NA	NA	Up in M
				A0A2K5TZ25_C748	AOC2_C748	NA	0.325433	0.19751	0.127923	No significant difference	NA	0.325433	NA	NA	No significant difference	NA	NA	NA	NA	Up in M
				A0A2K5TZ25_C95	AOC2_C95	NA	0.132444	0.971335	-0.838891	No significant difference	NA	-0.0634742	NA	NA	No significant difference	NA	0.491107	1.01875	-0.527645	No significant difference
				A0A2K5TZ49_C408	#N/A	NA	NA	NA	NA	No significant difference	NA	NA	NA	NA	No significant difference	NA	NA	NA	NA	No significant difference
				A0A2K5TZ49_C513	#N/A	NA	NA	NA	NA	No significant difference	NA	NA	NA	NA	No significant difference	NA	NA	NA	NA	No significant difference
				A0A2K5TZ68_C1148	RNF213_C1148	NA	NA	-0.14415	NA	No significant difference	NA	NA	-0.14415	NA	No significant difference	NA	NA	NA	NA	Increase with age
				A0A2K5TZ68_C1606	RNF213_C1606	NA	NA	NA	NA	No significant difference	NA	NA	NA	NA	No significant difference	NA	NA	NA	NA	No significant difference
				A0A2K5TZ68_C1728	RNF213_C1728	NA	NA	NA	NA	No significant difference	NA	NA	NA	NA	No significant difference	NA	NA	NA	NA	No significant difference
				A0A2K5TZ68_C1740	RNF213_C1740	0.165791	0.0664859	0.45354	-0.387054	No significant difference	NA	-2.27e-05	0.3536	-0.353622	No significant difference	0.332786	0.0620998	0.45354	-0.39144	No significant difference
				A0A2K5TZ68_C2124	RNF213_C2124	NA	NA	NA	NA	Up in M	NA	NA	NA	NA	Up in M	NA	NA	NA	NA	Up in M
				A0A2K5TZ68_C2528	RNF213_C2528	NA	-0.965953	NA	NA	No significant difference	NA	NA	NA	NA	No significant difference	NA	NA	NA	NA	No significant difference
				A0A2K5TZ68_C2860	RNF213_C2860	NA	NA	-0.17937	NA	No significant difference	NA	NA	NA	NA	No significant difference	NA	NA	-0.400221	NA	No significant difference
				A0A2K5TZ68_C2935	RNF213_C2935	NA	NA	NA	NA	No significant difference	NA	NA	NA	NA	No significant difference	NA	NA	NA	NA	No significant difference
				A0A2K5TZ68_C3000	RNF213_C3000	NA	NA	0.617948	NA	No significant difference	NA	NA	NA	NA	No significant difference	NA	NA	NA	NA	No significant difference
				A0A2K5TZ68_C3076	RNF213_C3076	NA	1.11476	0.389543	0.725222	No significant difference	NA	1.11476	0.672021	0.442743	No significant difference	NA	NA	NA	NA	No significant difference
				A0A2K5TZ68_C310	RNF213_C310	0.386024	0.276684	0.283304	-0.00662007	No significant difference	0.41604	0.269607	0.595616	-0.326008	No significant difference	0.567064	0.41209	-0.0737996	0.485889	No significant difference
				A0A2K5TZ68_C3323	RNF213_C3323	NA	-0.262223	0.0459151	-0.308138	No significant difference	NA	NA	0.0459151	NA	No significant difference	NA	NA	NA	NA	No significant difference
				A0A2K5TZ68_C3544	RNF213_C3544	NA	-1.43396	0.412789	-1.84675	No significant difference	NA	-1.65143	0.209238	-1.86067	No significant difference	NA	-1.21649	NA	NA	No significant difference
				A0A2K5TZ68_C3599	RNF213_C3599	NA	NA	0.171618	NA	No significant difference	NA	NA	NA	NA	No significant difference	NA	NA	0.171618	NA	No significant difference
				A0A2K5TZ68_C4179	RNF213_C4179	NA	NA	NA	NA	No significant difference	NA	NA	NA	NA	Increase with age	NA	NA	NA	NA	No significant difference
				A0A2K5TZ68_C4248	RNF213_C4248	NA	NA	NA	NA	No significant difference	NA	NA	NA	NA	No significant difference	NA	NA	NA	NA	No significant difference
				A0A2K5TZ68_C4371	RNF213_C4371	NA	0.641626	1.07258	-0.430952	No significant difference	NA	NA	NA	NA	No significant difference	NA	0.641626	1.07258	-0.430952	No significant difference
				A0A2K5TZ68_C4522	RNF213_C4522	NA	0.528554	0.334688	0.193866	No significant difference	NA	0.458448	0.260469	0.197979	No significant difference	NA	0.629562	0.445449	0.184113	No significant difference
				A0A2K5TZB5_C15	JPH2_C15	0.299832	0.305293	0.379083	-0.0737901	No significant difference	NA	0.0788622	-0.333838	0.4127	No significant difference	0.096425	0.540038	0.657345	-0.117307	No significant difference
				A0A2K5TZB5_C326	JPH2_C326	NA	1.29026	1.11166	0.178602	No significant difference	NA	NA	NA	0.0613062	Up in M	NA	1.29026	1.60625	-0.315982	No significant difference
				A0A2K5TZB6_C233	CCDC9_C233	NA	0.451272	0.037923	0.413349	No significant difference	NA	0.367938	0.0105561	0.357382	No significant difference	NA	NA	-0.0180439	NA	No significant difference
				A0A2K5TZE8_C187	LOC402299_C187	NA	NA	NA	NA	No significant difference	NA	NA	NA	NA	No significant difference	NA	NA	NA	NA	No significant difference
				A0A2K5TZE8_C200	LOC402299_C200	NA	NA	NA	NA	No significant difference	NA	NA	NA	NA	No significant difference	NA	NA	NA	NA	No significant difference
				A0A2K5TZE8_C45	LOC402299_C45	NA	NA	NA	NA	No significant difference	NA	NA	NA	NA	No significant difference	NA	NA	NA	NA	No significant difference
				A0A2K5TZF7_C205	ANKMY2_C205	NA	0.713015	-0.0347757	0.747791	No significant difference	NA	NA	NA	NA	No significant difference	NA	0.64952	-0.0982712	0.747791	No significant difference
				A0A2K5TZH9_C129	#N/A	0.383193	0.0649189	0.184417	-0.119498	No significant difference	0.445705	-0.35625	-0.0488179	-0.307432	No significant difference	0.123505	0.281229	0.346145	-0.0649154	No significant difference
				A0A2K5TZH9_C151	#N/A	0.0341016	0.173863	0.448315	-0.274451	Down in M	0.263263	0.100814	0.259087	-0.158273	No significant difference	NA	0.517249	0.860877	-0.343628	No significant difference
				A0A2K5TZH9_C189	#N/A	NA	0.239732	0.00195029	0.237781	No significant difference	NA	NA	0.00195029	NA	No significant difference	NA	NA	NA	NA	No significant difference
				A0A2K5TZH9_C204	#N/A	0.441919	-0.128302	0.0626578	-0.19096	No significant difference	0.135385	-0.214887	0.474763	-0.68965	No significant difference	0.590416	0.347026	0.122582	0.224444	No significant difference
				A0A2K5TZH9_C212	#N/A	NA	NA	NA	NA	No significant difference	NA	NA	NA	NA	No significant difference	NA	NA	NA	NA	No significant difference
				A0A2K5TZH9_C213	#N/A	NA	NA	NA	NA	No significant difference	NA	NA	NA	NA	No significant difference	NA	NA	NA	NA	No significant difference
				A0A2K5TZH9_C215	#N/A	NA	NA	NA	NA	No significant difference	NA	NA	NA	NA	No significant difference	NA	NA	NA	NA	No significant difference
				A0A2K5TZH9_C227	#N/A	0.399965	0.296961	0.0407267	0.256235	No significant difference	0.880888	0.259037	-0.0527846	0.311821	No significant difference	0.300448	0.438688	0.23076	0.207928	No significant difference
				A0A2K5TZH9_C315	#N/A	0.115902	0.298258	0.542409	-0.244152	No significant difference	0.644643	0.101619	0.379217	-0.277598	No significant difference	0.203552	0.370233	0.679156	-0.308923	No significant difference
				A0A2K5TZH9_C366	#N/A	0.0989768	0.500236	0.207427	0.292809	No significant difference	0.756103	0.131394	-0.322544	0.453938	No significant difference	0.0353956	0.747599	0.594721	0.152878	Increase with age
				A0A2K5TZH9_C413	#N/A	0.251638	0.328151	0.254615	0.0735353	No significant difference	0.982419	-0.423944	-0.138508	-0.285436	No significant difference	0.0773498	0.594373	0.249166	0.345207	No significant difference
				A0A2K5TZH9_C57	#N/A	0.206699	0.302877	0.471722	-0.168845	No significant difference	NA	0.247732	0.968925	-0.721193	No significant difference	NA	NA	0.328229	NA	Increase with age
				A0A2K5TZH9_C60	#N/A	NA	1.0403	1.02162	0.0186757	No significant difference	NA	NA	NA	-0.628567	No significant difference	NA	1.29621	0.820715	0.475492	No significant difference
				A0A2K5TZI0_C121	TNXB_C121	NA	NA	-0.27729	NA	No significant difference	NA	NA	NA	NA	Increase with age	NA	NA	NA	NA	No significant difference
				A0A2K5TZI0_C125	TNXB_C125	NA	NA	-0.27729	NA	No significant difference	NA	NA	NA	NA	Increase with age	NA	NA	NA	NA	No significant difference
				A0A2K5TZI0_C126	TNXB_C126	NA	NA	-0.27729	NA	No significant difference	NA	NA	NA	NA	Increase with age	NA	NA	NA	NA	No significant difference
				A0A2K5TZI0_C244	TNXB_C244	0.545997	0.0370682	-0.010885	0.0479532	No significant difference	NA	-0.0941709	0.0645473	-0.158718	No significant difference	0.643279	0.0640652	0.0540218	0.0100434	No significant difference
				A0A2K5TZI0_C259	TNXB_C259	NA	NA	NA	NA	No significant difference	NA	NA	NA	NA	No significant difference	NA	NA	NA	NA	No significant difference
				A0A2K5TZI0_C264	TNXB_C264	NA	NA	NA	NA	No significant difference	NA	NA	NA	NA	No significant difference	NA	NA	NA	NA	No significant difference
				A0A2K5TZI0_C266	TNXB_C266	NA	NA	NA	NA	No significant difference	NA	NA	NA	NA	No significant difference	NA	NA	NA	NA	No significant difference
				A0A2K5TZI0_C275	TNXB_C275	NA	NA	NA	NA	No significant difference	NA	NA	NA	NA	No significant difference	NA	NA	NA	NA	No significant difference
				A0A2K5TZI0_C295	TNXB_C295	NA	0.439455	0.0120028	0.427453	No significant difference	NA	0.535312	0.126665	0.408647	No significant difference	NA	NA	NA	-0.0954068	No significant difference
				A0A2K5TZI0_C297	TNXB_C297	NA	0.439455	0.0120028	0.427453	No significant difference	NA	0.535312	0.126665	0.408647	No significant difference	NA	NA	NA	-0.0954068	No significant difference
				A0A2K5TZI0_C306	TNXB_C306	NA	0.439455	0.0120028	0.427453	No significant difference	NA	0.535312	0.126665	0.408647	No significant difference	NA	NA	NA	-0.0954068	No significant difference
				A0A2K5TZI0_C326	TNXB_C326	NA	NA	NA	NA	No significant difference	NA	NA	NA	NA	No significant difference	NA	NA	NA	NA	No significant difference
				A0A2K5TZI0_C328	TNXB_C328	NA	NA	NA	NA	No significant difference	NA	NA	NA	NA	No significant difference	NA	NA	NA	NA	No significant difference
				A0A2K5TZI0_C337	TNXB_C337	NA	NA	NA	NA	No significant difference	NA	NA	NA	NA	No significant difference	NA	NA	NA	NA	No significant difference
				A0A2K5TZI0_C346	TNXB_C346	NA	NA	NA	NA	No significant difference	NA	NA	NA	NA	Up in M	NA	NA	NA	NA	No significant difference
				A0A2K5TZI0_C404	TNXB_C404	NA	NA	0.518551	NA	No significant difference	NA	NA	NA	NA	Increase with age	NA	NA	0.199665	NA	No significant difference
				A0A2K5TZI0_C408	TNXB_C408	NA	NA	0.518551	NA	No significant difference	NA	NA	NA	NA	Increase with age	NA	NA	0.199665	NA	No significant difference
				A0A2K5TZI0_C466	TNXB_C466	NA	0.0421391	0.134603	-0.0924637	No significant difference	NA	-0.111468	0.339422	-0.450891	No significant difference	NA	0.678067	-0.0950538	0.773121	No significant difference
				A0A2K5TZI0_C470	TNXB_C470	NA	0.0421391	-0.0950538	0.137193	No significant difference	NA	-0.111468	NA	NA	Down in M	NA	0.678067	-0.0950538	0.773121	No significant difference
				A0A2K5TZI0_C497	TNXB_C497	NA	0.0336212	0.0569045	-0.0232834	No significant difference	NA	0.116822	0.11603	0.000792139	No significant difference	NA	-0.0261491	0.0193741	-0.0455232	No significant difference
				A0A2K5TZI0_C501	TNXB_C501	NA	0.0336212	0.0569045	-0.0232834	No significant difference	NA	0.116822	0.11603	0.000792139	No significant difference	NA	-0.0261491	0.0193741	-0.0455232	No significant difference
				A0A2K5TZI0_C512	TNXB_C512	NA	NA	NA	NA	No significant difference	NA	NA	NA	NA	No significant difference	NA	NA	NA	NA	No significant difference
				A0A2K5TZI0_C514	TNXB_C514	NA	NA	NA	NA	No significant difference	NA	NA	NA	NA	No significant difference	NA	NA	NA	NA	No significant difference
				A0A2K5TZI0_C523	TNXB_C523	NA	NA	NA	NA	No significant difference	NA	NA	NA	NA	No significant difference	NA	NA	NA	NA	No significant difference
				A0A2K5TZI0_C528	TNXB_C528	NA	0.178128	-0.0822027	0.26033	No significant difference	NA	NA	NA	NA	Decrease with age	NA	0.0926019	-0.0822027	0.174805	No significant difference
				A0A2K5TZI0_C532	TNXB_C532	NA	0.178128	-0.0822027	0.26033	No significant difference	NA	NA	NA	NA	Decrease with age	NA	0.0926019	-0.0822027	0.174805	No significant difference
				A0A2K5TZI0_C559	TNXB_C559	NA	-0.0212611	0.162862	-0.184123	No significant difference	NA	-0.0602095	0.20917	-0.26938	No significant difference	NA	-0.0474289	-0.107733	0.0603037	No significant difference
				A0A2K5TZI0_C563	TNXB_C563	NA	-0.0212611	0.162862	-0.184123	No significant difference	NA	-0.0602095	0.20917	-0.26938	No significant difference	NA	-0.0474289	-0.107733	0.0603037	No significant difference
				A0A2K5TZI0_C569	TNXB_C569	NA	-0.0139064	-0.0170774	0.00317099	No significant difference	NA	-0.0139064	-0.0170774	0.00317099	No significant difference	NA	NA	NA	NA	No significant difference
				A0A2K5TZI0_C621	TNXB_C621	NA	0.269962	0.400924	-0.130963	No significant difference	NA	0.269962	0.400924	-0.130963	No significant difference	NA	NA	NA	NA	Up in M
				A0A2K5TZI0_C625	TNXB_C625	NA	0.269962	0.400924	-0.130963	No significant difference	NA	0.269962	0.400924	-0.130963	No significant difference	NA	NA	NA	NA	Up in M
				A0A2K5TZI0_C636	TNXB_C636	NA	NA	0.209578	NA	No significant difference	NA	NA	NA	NA	Increase with age	NA	NA	NA	NA	No significant difference
				A0A2K5TZI0_C638	TNXB_C638	NA	NA	0.209578	NA	No significant difference	NA	NA	NA	NA	Increase with age	NA	NA	NA	NA	No significant difference
				A0A2K5TZI0_C647	TNXB_C647	NA	NA	0.209578	NA	No significant difference	NA	NA	NA	NA	Increase with age	NA	NA	NA	NA	No significant difference
				A0A2K5TZI0_C698	TNXB_C698	NA	0.685434	0.176357	0.509078	No significant difference	NA	NA	NA	NA	No significant difference	NA	0.685434	0.333407	0.352027	No significant difference
				A0A2K5TZI0_C703	TNXB_C703	NA	0.685434	0.176357	0.509078	No significant difference	NA	NA	NA	NA	No significant difference	NA	0.685434	0.333407	0.352027	No significant difference
				A0A2K5TZI0_C705	TNXB_C705	NA	0.685434	0.176357	0.509078	No significant difference	NA	NA	NA	NA	No significant difference	NA	0.685434	0.333407	0.352027	No significant difference
				A0A2K5TZI0_C714	TNXB_C714	NA	NA	-0.297936	NA	No significant difference	NA	NA	NA	NA	No significant difference	NA	NA	NA	NA	No significant difference
				A0A2K5TZI0_C719	TNXB_C719	NA	NA	-0.297936	NA	No significant difference	NA	NA	NA	NA	No significant difference	NA	NA	NA	NA	No significant difference
				A0A2K5TZI0_C723	TNXB_C723	NA	NA	-0.297936	NA	No significant difference	NA	NA	NA	NA	No significant difference	NA	NA	NA	NA	No significant difference
				A0A2K5TZK6_C63	SRSF5_C63	NA	1.17408	0.015841	1.15824	No significant difference	NA	NA	NA	NA	Up in M	NA	1.17408	NA	NA	No significant difference
				A0A2K5TZM0_C74	#N/A	0.531837	0.140334	0.0345001	0.105834	No significant difference	0.740269	-0.0134438	0.328351	-0.341795	No significant difference	0.337791	0.129391	-0.118939	0.24833	No significant difference
				A0A2K5TZM0_C76	#N/A	0.531837	0.140334	0.0345001	0.105834	No significant difference	0.740269	-0.0134438	0.328351	-0.341795	No significant difference	0.337791	0.129391	-0.118939	0.24833	No significant difference
				A0A2K5TZM0_C86	#N/A	0.531837	0.140334	0.0345001	0.105834	No significant difference	0.740269	-0.0134438	0.328351	-0.341795	No significant difference	0.337791	0.129391	-0.118939	0.24833	No significant difference
				A0A2K5TZP9_C53	#N/A	NA	0.213937	-0.150581	0.364517	No significant difference	NA	NA	NA	0.361164	No significant difference	NA	NA	-0.153934	NA	No significant difference
				A0A2K5TZQ8_C214	#N/A	NA	NA	NA	NA	No significant difference	NA	NA	NA	NA	No significant difference	NA	NA	NA	NA	No significant difference
				A0A2K5TZR9_C261	#N/A	0.0597259	0.455312	0.580804	-0.125491	No significant difference	0.040936	0.211993	0.749445	-0.537452	Down in M	0.174326	0.848906	-0.0237167	0.872622	No significant difference
				A0A2K5TZZ7_C166	DMAC2_C166	NA	NA	NA	NA	No significant difference	NA	NA	NA	NA	No significant difference	NA	NA	NA	NA	No significant difference
				A0A2K5U010_C116	CTSD_C116	0.0262847	0.00323456	0.242715	-0.23948	Down in M	NA	0.0505815	0.157966	-0.107384	No significant difference	NA	-0.0365384	0.322974	-0.359512	No significant difference
				A0A2K5U010_C285	CTSD_C285	0.020353	0.385867	0.294452	0.0914149	Increase with age	0.640341	0.0950523	0.0842165	0.0108358	No significant difference	0.0266953	0.656881	0.408157	0.248724	Increase with age
				A0A2K5U010_C289	CTSD_C289	0.319452	1.14606	0.349851	0.796208	No significant difference	0.693676	0.759534	0.603016	0.156518	No significant difference	NA	0.965588	0.534514	0.431073	No significant difference
				A0A2K5U010_C328	CTSD_C328	0.648855	0.0930407	0.242466	-0.149426	No significant difference	NA	0.00848306	0.255931	-0.247448	No significant difference	NA	0.531647	0.268403	0.263244	No significant difference
				A0A2K5U026_C17	RPS21_C17	0.24739	0.292354	0.260946	0.0314079	No significant difference	0.211496	0.581363	0.531777	0.0495853	No significant difference	NA	0.149871	-0.225989	0.37586	No significant difference
				A0A2K5U026_C56	RPS21_C56	0.882373	-0.053443	0.183951	-0.237394	No significant difference	0.495107	-0.147569	0.229839	-0.377408	No significant difference	0.711368	0.228322	0.122925	0.105397	No significant difference
				A0A2K5U027_C49	FOLR2_C49	NA	NA	NA	NA	No significant difference	NA	NA	NA	NA	No significant difference	NA	NA	NA	NA	No significant difference
				A0A2K5U027_C88	FOLR2_C88	NA	NA	NA	NA	No significant difference	NA	NA	NA	NA	No significant difference	NA	NA	NA	NA	No significant difference
				A0A2K5U029_C258	DLD_C258	NA	-0.151305	NA	NA	No significant difference	NA	NA	NA	NA	No significant difference	NA	-0.151305	NA	NA	No significant difference
				A0A2K5U029_C264	DLD_C264	NA	-0.151305	NA	NA	No significant difference	NA	NA	NA	NA	No significant difference	NA	-0.151305	NA	NA	No significant difference
				A0A2K5U029_C429	DLD_C429	0.0103788	0.501287	-0.28503	0.786318	Up in M	NA	0.179566	-0.122498	0.302064	No significant difference	0.0299647	0.622353	-0.473439	1.09579	Up in M
				A0A2K5U029_C436	DLD_C436	0.151247	0.522659	0.417173	0.105486	No significant difference	0.708867	0.167654	0.219245	-0.0515909	No significant difference	0.0366097	0.54348	0.606403	-0.0629223	Down in M
				A0A2K5U029_C69	DLD_C69	0.0474498	0.552334	0.139736	0.412599	Increase with age	NA	-0.0388171	-0.115747	0.0769301	No significant difference	0.0210412	0.821869	0.599951	0.221918	Increase with age
				A0A2K5U029_C80	DLD_C80	0.0895398	0.390508	0.0226497	0.367859	No significant difference	0.582517	0.347207	-0.210253	0.55746	No significant difference	0.0617494	0.624812	0.470354	0.154458	No significant difference
				A0A2K5U029_C85	DLD_C85	0.0895398	0.390508	0.0226497	0.367859	No significant difference	0.582517	0.347207	-0.210253	0.55746	No significant difference	0.0617494	0.624812	0.470354	0.154458	No significant difference
				A0A2K5U0F7_C570	#N/A	NA	0.0927504	NA	NA	No significant difference	NA	0.0927504	NA	NA	No significant difference	NA	NA	NA	NA	No significant difference
				A0A2K5U0H2_C246	C2_C246	NA	0.104784	0.338508	-0.233724	No significant difference	NA	0.11359	0.335495	-0.221905	No significant difference	NA	0.095977	NA	NA	No significant difference
				A0A2K5U0H2_C354	C2_C354	0.0102921	0.0507616	0.202327	-0.151566	Down in M	NA	0.00631109	0.184651	-0.17834	No significant difference	NA	0.113955	0.327444	-0.21349	No significant difference
				A0A2K5U0H2_C392	C2_C392	NA	-0.344054	-0.188418	-0.155636	No significant difference	NA	-0.344054	NA	NA	No significant difference	NA	NA	NA	NA	Up in M
				A0A2K5U0I0_C386	C2_C386	NA	NA	NA	NA	No significant difference	NA	NA	NA	NA	No significant difference	NA	NA	NA	NA	No significant difference
				A0A2K5U0I0_C54	C2_C54	NA	NA	NA	NA	No significant difference	NA	NA	NA	NA	No significant difference	NA	NA	NA	NA	No significant difference
				A0A2K5U0J6_C50	HNRNPA2B1_C50	0.0495109	0.433528	0.886875	-0.453347	Down in M	0.258977	0.338697	0.411428	-0.0727315	No significant difference	0.170841	0.420407	1.27325	-0.852845	No significant difference
				A0A2K5U0L9_C95	#N/A	NA	0.130623	-0.429826	0.560449	No significant difference	NA	NA	NA	0.560449	No significant difference	NA	NA	NA	NA	No significant difference
				A0A2K5U0M2_C170	PSMB8_C170	NA	NA	NA	NA	No significant difference	NA	NA	NA	NA	No significant difference	NA	NA	NA	NA	Decrease with age
				A0A2K5U0R8_C205	#N/A	NA	0.545597	0.805545	-0.259948	No significant difference	NA	0.252657	0.749629	-0.496971	No significant difference	NA	NA	0.861461	NA	No significant difference
				A0A2K5U0R8_C91	#N/A	NA	NA	NA	0.398854	No significant difference	NA	NA	NA	NA	No significant difference	NA	NA	NA	1.27698	No significant difference
				A0A2K5U0T3_C708	TBC1D5_C708	NA	0.217145	0.352623	-0.135478	No significant difference	NA	0.082174	NA	NA	No significant difference	NA	-0.0474754	0.563486	-0.610961	No significant difference
				A0A2K5U0X0_C112	PSMD1_C112	0.495977	-0.521686	-0.933835	0.412149	No significant difference	NA	-0.346197	-0.758347	0.412149	No significant difference	NA	-0.897092	-1.00617	0.109083	No significant difference
				A0A2K5U0X0_C141	PSMD1_C141	0.31983	-0.417374	0.330671	-0.748044	No significant difference	NA	-0.35686	1.07894	-1.4358	No significant difference	NA	-0.0394918	-0.209626	0.170135	No significant difference
				A0A2K5U0X0_C184	PSMD1_C184	NA	0.575428	0.473206	0.102222	No significant difference	NA	0.575428	0.473206	0.102222	No significant difference	NA	NA	NA	NA	No significant difference
				A0A2K5U0X0_C571	PSMD1_C571	NA	NA	NA	1.37361	No significant difference	NA	NA	NA	1.05916	No significant difference	NA	NA	NA	NA	No significant difference
				A0A2K5U0X0_C633	PSMD1_C633	0.653216	0.102178	-0.328284	0.430463	No significant difference	NA	0.114476	-0.0355627	0.150038	No significant difference	NA	0.165469	NA	NA	Down in M
				A0A2K5U0X0_C806	PSMD1_C806	NA	0.364985	0.141352	0.223633	No significant difference	NA	0.364985	0.141352	0.223633	No significant difference	NA	0.760438	NA	NA	Down in M
				A0A2K5U0X0_C898	PSMD1_C898	0.672678	0.0108729	0.230842	-0.219969	No significant difference	NA	-0.1514	0.255636	-0.407036	No significant difference	NA	0.560381	0.489779	0.0706018	No significant difference
				A0A2K5U103_C39	SRP9_C39	NA	1.63517	NA	NA	No significant difference	NA	NA	NA	NA	No significant difference	NA	NA	NA	NA	No significant difference
				A0A2K5U119_C112	PSMD1_C112	NA	NA	NA	-0.768017	No significant difference	NA	NA	NA	-1.97864	No significant difference	NA	NA	NA	0.442611	No significant difference
				A0A2K5U119_C141	PSMD1_C141	NA	NA	NA	-1.22149	No significant difference	NA	NA	NA	-0.505513	No significant difference	NA	NA	NA	-1.93746	No significant difference
				A0A2K5U119_C184	PSMD1_C184	NA	NA	NA	NA	No significant difference	NA	NA	NA	NA	No significant difference	NA	NA	NA	NA	No significant difference
				A0A2K5U119_C633	PSMD1_C633	NA	NA	NA	-1.40858	No significant difference	NA	NA	NA	NA	No significant difference	NA	NA	NA	NA	No significant difference
				A0A2K5U119_C867	PSMD1_C867	NA	NA	NA	0.298834	No significant difference	NA	NA	NA	NA	No significant difference	NA	NA	NA	0.0803506	No significant difference
				A0A2K5U131_C21	NPM1_C21	0.254706	0.34637	0.122829	0.223542	No significant difference	0.684	0.424874	0.0742931	0.35058	No significant difference	0.299211	0.359495	0.273451	0.0860437	No significant difference
				A0A2K5U145_C215	#N/A	NA	NA	NA	NA	No significant difference	NA	NA	NA	NA	No significant difference	NA	NA	NA	NA	No significant difference
				A0A2K5U1C5_C63	PELP1_C63	NA	NA	NA	NA	No significant difference	NA	NA	NA	NA	No significant difference	NA	NA	NA	NA	No significant difference
				A0A2K5U1C7_C110	HARS1_C110	NA	2.97675	0.347469	2.62928	No significant difference	NA	2.85956	0.230275	2.62928	No significant difference	NA	NA	NA	NA	No significant difference
				A0A2K5U1C7_C121	HARS1_C121	0.0679735	0.622165	0.455894	0.166271	No significant difference	0.629316	0.352685	0.220556	0.132129	No significant difference	0.0954438	0.645466	0.582126	0.0633407	No significant difference
				A0A2K5U1C7_C265	HARS1_C265	0.521767	0.147094	0.144768	0.00232602	No significant difference	0.466841	0.33279	0.252519	0.0802709	No significant difference	0.925777	-0.124	-0.0280322	-0.0959675	No significant difference
				A0A2K5U1C7_C82	HARS1_C82	NA	0.0343852	1.35845	-1.32406	No significant difference	NA	NA	0.716323	NA	No significant difference	NA	0.564349	NA	NA	No significant difference
				A0A2K5U1C9_C121	PELP1_C121	NA	NA	NA	NA	No significant difference	NA	NA	NA	NA	No significant difference	NA	NA	NA	NA	No significant difference
				A0A2K5U1H9_C102	#N/A	NA	0.424106	0.625551	-0.201445	No significant difference	NA	NA	NA	NA	Up in M	NA	0.424106	0.625551	-0.201445	No significant difference
				A0A2K5U1H9_C7	#N/A	NA	0.696438	0.493145	0.203292	No significant difference	NA	NA	NA	NA	Up in M	NA	0.696438	0.678774	0.0176634	No significant difference
				A0A2K5U1J2_C77	#N/A	NA	NA	0.957158	NA	No significant difference	NA	NA	NA	NA	No significant difference	NA	NA	NA	NA	No significant difference
				A0A2K5U1J3_C191	EEF1B2_C191	NA	NA	NA	NA	No significant difference	NA	NA	NA	NA	No significant difference	NA	NA	NA	NA	No significant difference
				A0A2K5U1J3_C50	EEF1B2_C50	NA	NA	NA	-1.15678	No significant difference	NA	NA	NA	NA	No significant difference	NA	NA	NA	NA	No significant difference
				A0A2K5U1K4_C254	CD6_C254	NA	NA	NA	NA	No significant difference	NA	NA	NA	NA	No significant difference	NA	NA	NA	NA	No significant difference
				A0A2K5U1K6_C206	PDLIM3_C206	0.0830756	0.467899	0.185434	0.282465	No significant difference	NA	0.229865	0.130561	0.0993044	No significant difference	0.166763	0.467899	0.185434	0.282465	No significant difference
				A0A2K5U1K6_C209	PDLIM3_C209	0.402937	0.103774	-0.027818	0.131592	No significant difference	0.741248	0.168672	-0.123853	0.292525	No significant difference	0.286514	0.258078	0.385837	-0.127759	No significant difference
				A0A2K5U1K6_C229	PDLIM3_C229	0.511673	0.434484	0.3337	0.100784	No significant difference	0.910267	0.434484	-0.0245316	0.459016	No significant difference	0.362282	0.949534	1.07166	-0.122129	No significant difference
				A0A2K5U1K6_C232	PDLIM3_C232	0.511673	0.434484	0.3337	0.100784	No significant difference	0.910267	0.434484	-0.0245316	0.459016	No significant difference	0.362282	0.949534	1.07166	-0.122129	No significant difference
				A0A2K5U1K6_C235	PDLIM3_C235	0.511673	0.434484	0.3337	0.100784	No significant difference	0.910267	0.434484	-0.0245316	0.459016	No significant difference	0.362282	0.949534	1.07166	-0.122129	No significant difference
				A0A2K5U1K6_C253	PDLIM3_C253	0.0695789	0.557253	0.630806	-0.073553	No significant difference	0.529858	0.46942	0.544254	-0.0748344	No significant difference	NA	0.927854	0.74897	0.178884	No significant difference
				A0A2K5U1K6_C44	PDLIM3_C44	0.0245466	0.578833	1.52973	-0.950898	Down in M	NA	NA	1.57699	NA	No significant difference	NA	0.253659	0.874591	-0.620932	No significant difference
				A0A2K5U1K6_C77	PDLIM3_C77	0.067209	0.60629	0.403532	0.202758	No significant difference	0.119458	1.2961	0.312841	0.983262	No significant difference	0.415078	0.677222	0.334962	0.34226	No significant difference
				A0A2K5U1Q6_C176	#N/A	NA	0.835693	0.569774	0.265919	No significant difference	NA	1.36534	0.569774	0.795571	No significant difference	NA	0.424668	NA	NA	No significant difference
				A0A2K5U1Q6_C184	#N/A	0.290513	0.43734	0.135014	0.302326	No significant difference	NA	0.0263532	-0.216294	0.242647	No significant difference	NA	1.04507	1.31093	-0.265861	No significant difference
				A0A2K5U1S4_C498	ACSS3_C498	NA	-0.0675614	-0.0243832	-0.0431782	No significant difference	NA	-0.0675614	-0.721542	0.653981	No significant difference	NA	NA	NA	NA	Up in M
				A0A2K5U1S4_C602	ACSS3_C602	NA	-0.232414	-0.352942	0.120528	No significant difference	NA	-0.208075	NA	NA	Down in M	NA	-0.285504	-0.569557	0.284052	No significant difference
				A0A2K5U1U0_C68	#N/A	NA	NA	NA	NA	No significant difference	NA	NA	NA	NA	No significant difference	NA	NA	NA	NA	No significant difference
				A0A2K5U1U6_C308	EML3_C308	NA	NA	NA	NA	No significant difference	NA	NA	NA	NA	No significant difference	NA	NA	NA	NA	No significant difference
				A0A2K5U1U6_C311	EML3_C311	NA	0.746812	0.447167	0.299645	No significant difference	NA	0.501729	0.381804	0.119925	No significant difference	NA	0.902398	NA	NA	Down in M
				A0A2K5U1U6_C765	EML3_C765	NA	0.0814863	0.318926	-0.237439	No significant difference	NA	NA	0.0760026	NA	No significant difference	NA	0.324409	NA	NA	No significant difference
				A0A2K5U1V0_C188	CCT6A_C188	NA	-0.907566	0.624202	-1.53177	No significant difference	NA	-0.819554	0.933161	-1.75271	No significant difference	NA	-0.995577	0.315242	-1.31082	No significant difference
				A0A2K5U1V0_C237	CCT6A_C237	0.0323316	0.561524	0.281781	0.279743	Increase with age	0.206212	0.659141	0.45682	0.202321	No significant difference	NA	0.480786	0.371823	0.108963	No significant difference
				A0A2K5U1V0_C361	CCT6A_C361	0.149949	1.04239	1.40817	-0.365773	No significant difference	0.671699	-0.0825241	0.754016	-0.83654	No significant difference	0.125029	1.52672	1.86201	-0.335288	No significant difference
				A0A2K5U1W2_C107	GSK3B_C107	NA	0.862956	NA	NA	No significant difference	NA	0.477819	NA	NA	Down in M	NA	NA	NA	NA	No significant difference
				A0A2K5U1W2_C199	GSK3B_C199	0.297023	0.207931	0.399731	-0.1918	No significant difference	0.834222	0.138898	0.389373	-0.250475	No significant difference	NA	0.964831	1.17921	-0.214382	No significant difference
				A0A2K5U1W2_C317	GSK3B_C317	NA	NA	NA	-0.868646	No significant difference	NA	NA	NA	NA	No significant difference	NA	NA	NA	-0.462763	No significant difference
				A0A2K5U1W2_C335	GSK3B_C335	NA	NA	NA	NA	No significant difference	NA	NA	NA	NA	No significant difference	NA	NA	NA	NA	No significant difference
				A0A2K5U1W2_C76	GSK3B_C76	0.937527	0.0194383	0.130212	-0.110774	No significant difference	NA	-0.564009	0.215248	-0.779257	No significant difference	NA	0.275597	-0.179216	0.454813	No significant difference
				A0A2K5U205_C107	PDE5A_C107	NA	0.440807	1.03501	-0.594206	No significant difference	NA	1.13212	1.36521	-0.233084	No significant difference	NA	0.285469	1.07859	-0.79312	No significant difference
				A0A2K5U205_C178	PDE5A_C178	NA	NA	NA	-0.546608	No significant difference	NA	NA	NA	NA	No significant difference	NA	NA	NA	-0.546608	No significant difference
				A0A2K5U205_C226	PDE5A_C226	NA	NA	NA	0.787513	No significant difference	NA	NA	NA	0.690269	No significant difference	NA	NA	NA	0.727795	Up in M
				A0A2K5U205_C26	PDE5A_C26	NA	NA	NA	0.251528	No significant difference	NA	NA	NA	NA	No significant difference	NA	NA	NA	NA	No significant difference
				A0A2K5U205_C37	PDE5A_C37	NA	NA	NA	NA	No significant difference	NA	NA	NA	NA	No significant difference	NA	NA	NA	NA	No significant difference
				A0A2K5U205_C39	PDE5A_C39	NA	NA	NA	NA	No significant difference	NA	NA	NA	NA	No significant difference	NA	NA	NA	NA	No significant difference
				A0A2K5U205_C411	PDE5A_C411	NA	0.0550987	-0.0203829	0.0754816	No significant difference	NA	-0.151915	0.117324	-0.269239	No significant difference	NA	0.282794	-0.113393	0.396187	No significant difference
				A0A2K5U279_C11	NECAP2_C11	0.0493946	0.426325	0.247027	0.179298	Increase with age	0.606793	0.0165866	0.083636	-0.0670494	No significant difference	0.0312704	0.552156	0.789438	-0.237282	Down in M
				A0A2K5U279_C133	NECAP2_C133	0.826313	0.354514	0.107445	0.247069	No significant difference	NA	NA	NA	-0.306218	No significant difference	NA	0.596111	0.474052	0.122059	No significant difference
				A0A2K5U285_C4	#N/A	NA	NA	NA	NA	No significant difference	NA	NA	NA	NA	No significant difference	NA	NA	NA	NA	No significant difference
				A0A2K5U288_C10	LIMS1_C10	NA	NA	NA	NA	No significant difference	NA	NA	NA	NA	No significant difference	NA	NA	NA	NA	No significant difference
				A0A2K5U288_C121	LIMS1_C121	NA	NA	NA	NA	No significant difference	NA	NA	NA	NA	No significant difference	NA	NA	NA	NA	No significant difference
				A0A2K5U288_C138	LIMS1_C138	NA	NA	NA	NA	No significant difference	NA	NA	NA	NA	No significant difference	NA	NA	NA	NA	No significant difference
				A0A2K5U288_C161	LIMS1_C161	NA	NA	NA	NA	No significant difference	NA	NA	NA	NA	No significant difference	NA	NA	NA	NA	No significant difference
				A0A2K5U288_C164	LIMS1_C164	NA	NA	NA	NA	No significant difference	NA	NA	NA	NA	No significant difference	NA	NA	NA	NA	No significant difference
				A0A2K5U288_C181	LIMS1_C181	NA	NA	NA	NA	No significant difference	NA	NA	NA	NA	No significant difference	NA	NA	NA	NA	No significant difference
				A0A2K5U288_C184	LIMS1_C184	NA	NA	NA	NA	No significant difference	NA	NA	NA	NA	No significant difference	NA	NA	NA	NA	No significant difference
				A0A2K5U288_C193	LIMS1_C193	NA	NA	NA	NA	No significant difference	NA	NA	NA	NA	No significant difference	NA	NA	NA	NA	No significant difference
				A0A2K5U288_C196	LIMS1_C196	NA	NA	NA	NA	No significant difference	NA	NA	NA	NA	No significant difference	NA	NA	NA	NA	No significant difference
				A0A2K5U288_C219	LIMS1_C219	NA	NA	NA	NA	No significant difference	NA	NA	NA	NA	No significant difference	NA	NA	NA	NA	No significant difference
				A0A2K5U288_C222	LIMS1_C222	NA	NA	NA	NA	No significant difference	NA	NA	NA	NA	No significant difference	NA	NA	NA	NA	No significant difference
				A0A2K5U288_C240	LIMS1_C240	NA	NA	NA	NA	No significant difference	NA	NA	NA	NA	No significant difference	NA	NA	NA	NA	No significant difference
				A0A2K5U288_C252	LIMS1_C252	NA	NA	NA	NA	No significant difference	NA	NA	NA	NA	No significant difference	NA	NA	NA	NA	No significant difference
				A0A2K5U288_C255	LIMS1_C255	NA	NA	NA	NA	No significant difference	NA	NA	NA	NA	No significant difference	NA	NA	NA	NA	No significant difference
				A0A2K5U288_C300	LIMS1_C300	NA	NA	NA	NA	No significant difference	NA	NA	NA	NA	No significant difference	NA	NA	NA	NA	No significant difference
				A0A2K5U288_C94	LIMS1_C94	NA	NA	NA	NA	No significant difference	NA	NA	NA	NA	No significant difference	NA	NA	NA	NA	No significant difference
				A0A2K5U2C6_C10	LIMS1_C10	NA	NA	NA	-1.26655	No significant difference	NA	NA	NA	-1.26655	No significant difference	NA	NA	NA	NA	No significant difference
				A0A2K5U2C6_C100	LIMS1_C100	0.173117	1.03453	0.591745	0.44279	No significant difference	NA	0.294323	0.765151	-0.470828	No significant difference	NA	1.40052	0.109134	1.29139	No significant difference
				A0A2K5U2C6_C121	LIMS1_C121	0.221043	0.840422	0.522544	0.317879	No significant difference	NA	0.550357	0.253412	0.296945	No significant difference	NA	0.836519	0.522544	0.313976	No significant difference
				A0A2K5U2C6_C138	LIMS1_C138	NA	0.480274	NA	NA	No significant difference	NA	0.251256	NA	NA	No significant difference	NA	0.859615	NA	NA	No significant difference
				A0A2K5U2C6_C161	LIMS1_C161	0.190516	0.518763	0.760169	-0.241406	No significant difference	0.879124	-0.253659	0.00812381	-0.261783	No significant difference	0.0267325	0.924459	1.13596	-0.211501	Down in M
				A0A2K5U2C6_C164	LIMS1_C164	0.190516	0.518763	0.760169	-0.241406	No significant difference	0.879124	-0.253659	0.00812381	-0.261783	No significant difference	0.0267325	0.924459	1.13596	-0.211501	Down in M
				A0A2K5U2C6_C181	LIMS1_C181	0.0485314	0.843085	1.36194	-0.518853	Down in M	0.391743	0.0986248	0.606632	-0.508007	No significant difference	0.0322361	1.27015	1.68653	-0.416376	Down in M
				A0A2K5U2C6_C184	LIMS1_C184	0.0485314	0.843085	1.36194	-0.518853	Down in M	0.391743	0.0986248	0.606632	-0.508007	No significant difference	0.0322361	1.27015	1.68653	-0.416376	Down in M
				A0A2K5U2C6_C193	LIMS1_C193	0.212381	0.260841	0.4157	-0.154859	No significant difference	0.529407	-0.234169	0.26192	-0.496088	No significant difference	NA	0.824284	0.841109	-0.0168248	No significant difference
				A0A2K5U2C6_C196	LIMS1_C196	0.212381	0.260841	0.4157	-0.154859	No significant difference	0.529407	-0.234169	0.26192	-0.496088	No significant difference	NA	0.824284	0.841109	-0.0168248	No significant difference
				A0A2K5U2C6_C219	LIMS1_C219	0.125664	0.816011	0.643229	0.172782	No significant difference	0.768352	-0.136205	0.138893	-0.275098	No significant difference	0.0422089	1.32062	1.1877	0.132914	Increase with age
				A0A2K5U2C6_C222	LIMS1_C222	0.0101106	0.938258	1.28114	-0.342879	Down in M	NA	0.518543	0.410241	0.108302	No significant difference	0.0294568	1.12805	1.66945	-0.541403	Down in M
				A0A2K5U2C6_C291	LIMS1_C291	0.173543	0.75623	0.5135	0.24273	No significant difference	0.91695	-0.218483	-0.202741	-0.0157415	No significant difference	0.0489376	1.31465	1.07017	0.24448	Increase with age
				A0A2K5U2C6_C94	LIMS1_C94	NA	-0.0772873	-0.165895	0.0886077	No significant difference	NA	-0.192964	-0.209238	0.0162744	No significant difference	NA	NA	NA	-0.142822	Decrease with age
				A0A2K5U2C6_C97	LIMS1_C97	0.075726	1.0095	0.873402	0.136102	No significant difference	NA	0.688353	0.765151	-0.0767975	No significant difference	NA	1.20501	0.88309	0.321924	No significant difference
				A0A2K5U2F7_C208	ARIH1_C208	NA	NA	NA	NA	No significant difference	NA	NA	NA	NA	No significant difference	NA	NA	NA	NA	No significant difference
				A0A2K5U2F7_C211	ARIH1_C211	NA	NA	NA	NA	No significant difference	NA	NA	NA	NA	No significant difference	NA	NA	NA	NA	No significant difference
				A0A2K5U2F7_C276	ARIH1_C276	NA	0.426978	-0.490539	0.917517	No significant difference	NA	0.426978	-0.605787	1.03276	No significant difference	NA	NA	0.0269609	NA	No significant difference
				A0A2K5U2F7_C281	ARIH1_C281	NA	0.426978	-0.490539	0.917517	No significant difference	NA	0.426978	-0.605787	1.03276	No significant difference	NA	NA	0.0269609	NA	No significant difference
				A0A2K5U2F7_C327	ARIH1_C327	0.874416	-0.24239	-0.166468	-0.0759216	No significant difference	NA	-0.50557	-0.177888	-0.327682	No significant difference	NA	0.656263	0.734257	-0.0779944	No significant difference
				A0A2K5U2F7_C347	ARIH1_C347	NA	-0.484672	-0.355541	-0.129131	No significant difference	NA	-0.578935	-0.456889	-0.122046	No significant difference	NA	NA	NA	-0.136216	No significant difference
				A0A2K5U2N4_C336	CDC37_C336	NA	NA	NA	NA	No significant difference	NA	NA	NA	NA	No significant difference	NA	NA	NA	NA	No significant difference
				A0A2K5U2N4_C64	CDC37_C64	NA	NA	NA	NA	No significant difference	NA	NA	NA	NA	No significant difference	NA	NA	NA	NA	No significant difference
				A0A2K5U2R3_C468	ZNF496_C468	NA	0.919182	NA	NA	No significant difference	NA	NA	NA	NA	No significant difference	NA	0.919182	NA	NA	No significant difference
				A0A2K5U2V2_C302	#N/A	NA	NA	NA	NA	No significant difference	NA	NA	NA	NA	No significant difference	NA	NA	NA	NA	No significant difference
				A0A2K5U2V2_C31	#N/A	NA	NA	NA	NA	No significant difference	NA	NA	NA	NA	No significant difference	NA	NA	NA	NA	No significant difference
				A0A2K5U2X8_C1023	VWA8_C1023	NA	NA	NA	NA	No significant difference	NA	NA	NA	NA	No significant difference	NA	NA	NA	NA	No significant difference
				A0A2K5U315_C143	#N/A	0.17125	0.218849	0.195355	0.0234948	No significant difference	NA	0.586718	0.951141	-0.364423	No significant difference	NA	-0.0931667	-0.0582215	-0.0349452	No significant difference
				A0A2K5U318_C236	ADD1_C236	NA	NA	NA	NA	No significant difference	NA	NA	NA	NA	No significant difference	NA	NA	NA	NA	No significant difference
				A0A2K5U318_C253	ADD1_C253	NA	NA	NA	NA	No significant difference	NA	NA	NA	NA	No significant difference	NA	NA	NA	NA	No significant difference
				A0A2K5U318_C525	ADD1_C525	0.121556	0.287408	0.453399	-0.165992	No significant difference	NA	0.13695	0.061529	0.0754206	No significant difference	0.0892533	0.439669	0.713011	-0.273342	No significant difference
				A0A2K5U318_C68	ADD1_C68	0.21171	0.687462	0.715462	-0.0279999	No significant difference	NA	0.365045	0.392245	-0.0272004	No significant difference	NA	0.909962	1.4184	-0.508438	No significant difference
				A0A2K5U320_C132	#N/A	NA	NA	-0.386603	NA	No significant difference	NA	NA	-0.386603	NA	No significant difference	NA	NA	NA	NA	No significant difference
				A0A2K5U320_C298	#N/A	NA	NA	NA	NA	No significant difference	NA	NA	NA	NA	No significant difference	NA	NA	NA	NA	No significant difference
				A0A2K5U362_C562	#N/A	NA	NA	NA	NA	No significant difference	NA	NA	NA	NA	No significant difference	NA	NA	NA	NA	No significant difference
				A0A2K5U396_C41	ITGA9_C41	NA	NA	NA	NA	No significant difference	NA	NA	NA	NA	No significant difference	NA	NA	NA	NA	No significant difference
				A0A2K5U396_C519	ITGA9_C519	NA	NA	NA	NA	No significant difference	NA	NA	NA	NA	No significant difference	NA	NA	NA	NA	No significant difference
				A0A2K5U396_C524	ITGA9_C524	NA	NA	NA	NA	No significant difference	NA	NA	NA	NA	No significant difference	NA	NA	NA	NA	No significant difference
				A0A2K5U3B9_C1110	FYCO1_C1110	NA	NA	NA	NA	No significant difference	NA	NA	NA	NA	No significant difference	NA	NA	NA	NA	No significant difference
				A0A2K5U3B9_C671	FYCO1_C671	NA	NA	NA	NA	No significant difference	NA	NA	NA	NA	No significant difference	NA	NA	NA	NA	No significant difference
				A0A2K5U3B9_C805	FYCO1_C805	NA	0.18803	-0.23947	0.4275	No significant difference	NA	NA	NA	0.4275	No significant difference	NA	NA	NA	NA	No significant difference
				A0A2K5U3C6_C309	LPXN_C309	NA	NA	NA	NA	No significant difference	NA	NA	NA	NA	No significant difference	NA	NA	NA	NA	No significant difference
				A0A2K5U3C6_C312	LPXN_C312	NA	NA	NA	NA	No significant difference	NA	NA	NA	NA	No significant difference	NA	NA	NA	NA	No significant difference
				A0A2K5U3C6_C320	LPXN_C320	NA	-0.292784	0.193794	-0.486579	No significant difference	NA	NA	NA	-0.296103	No significant difference	NA	NA	0.38427	NA	No significant difference
				A0A2K5U3C9_C113	GRB7_C113	NA	NA	NA	NA	No significant difference	NA	NA	NA	NA	No significant difference	NA	NA	NA	NA	No significant difference
				A0A2K5U3J1_C134	ITGB2_C134	NA	NA	NA	NA	No significant difference	NA	NA	NA	NA	No significant difference	NA	NA	NA	NA	No significant difference
				A0A2K5U3J1_C141	ITGB2_C141	NA	0.711702	0.653482	0.0582202	No significant difference	NA	NA	0.653482	NA	No significant difference	NA	0.610432	NA	NA	No significant difference
				A0A2K5U3J1_C229	ITGB2_C229	NA	-0.252618	0.231205	-0.483823	No significant difference	NA	-0.199005	0.1219	-0.320904	No significant difference	NA	NA	NA	-0.537437	No significant difference
				A0A2K5U3J1_C343	ITGB2_C343	NA	-0.0741639	0.190301	-0.264465	No significant difference	NA	-0.837253	-0.224642	-0.612611	No significant difference	NA	0.60782	0.437829	0.169991	No significant difference
				A0A2K5U3J1_C36	ITGB2_C36	NA	NA	NA	NA	No significant difference	NA	NA	NA	NA	No significant difference	NA	NA	NA	NA	No significant difference
				A0A2K5U3J1_C363	ITGB2_C363	NA	0.449728	0.655042	-0.205314	No significant difference	NA	NA	NA	-0.301	No significant difference	NA	0.485082	NA	NA	Down in M
				A0A2K5U3J1_C388	ITGB2_C388	NA	0.175077	0.0055171	0.16956	No significant difference	NA	0.245653	0.0609484	0.184705	No significant difference	NA	0.1045	NA	NA	No significant difference
				A0A2K5U3J1_C390	ITGB2_C390	NA	0.175077	0.0055171	0.16956	No significant difference	NA	0.245653	0.0609484	0.184705	No significant difference	NA	0.1045	NA	NA	No significant difference
				A0A2K5U3J1_C402	ITGB2_C402	0.00563181	-0.0357976	0.343588	-0.379386	Down in M	NA	-0.0459979	0.343588	-0.389586	No significant difference	NA	-0.018621	0.452561	-0.471182	No significant difference
				A0A2K5U3J1_C415	ITGB2_C415	NA	NA	NA	NA	No significant difference	NA	NA	NA	NA	Up in M	NA	NA	NA	NA	No significant difference
				A0A2K5U3J1_C43	ITGB2_C43	NA	NA	NA	NA	No significant difference	NA	NA	NA	NA	No significant difference	NA	NA	NA	NA	No significant difference
				A0A2K5U3J1_C440	ITGB2_C440	0.0215056	0.216168	0.0817877	0.13438	Increase with age	NA	0.178028	0.00726223	0.170766	No significant difference	0.0619112	0.275807	0.240876	0.034931	No significant difference
				A0A2K5U3J1_C46	ITGB2_C46	NA	NA	NA	NA	No significant difference	NA	NA	NA	NA	No significant difference	NA	NA	NA	NA	No significant difference
				A0A2K5U3J1_C500	ITGB2_C500	NA	NA	NA	NA	No significant difference	NA	NA	NA	NA	No significant difference	NA	NA	NA	NA	No significant difference
				A0A2K5U3J1_C502	ITGB2_C502	NA	NA	NA	NA	No significant difference	NA	NA	NA	NA	No significant difference	NA	NA	NA	NA	No significant difference
				A0A2K5U3J1_C525	ITGB2_C525	0.16525	-0.0616294	0.09868	-0.160309	No significant difference	NA	-0.130542	0.127814	-0.258356	No significant difference	NA	0.00609898	-0.00627734	0.0123763	No significant difference
				A0A2K5U3J1_C533	ITGB2_C533	NA	NA	NA	0.0700754	No significant difference	NA	NA	NA	0.0700754	No significant difference	NA	NA	NA	NA	No significant difference
				A0A2K5U3J1_C541	ITGB2_C541	NA	NA	NA	NA	No significant difference	NA	NA	NA	NA	No significant difference	NA	NA	NA	NA	No significant difference
				A0A2K5U3J1_C544	ITGB2_C544	NA	NA	NA	NA	No significant difference	NA	NA	NA	NA	No significant difference	NA	NA	NA	NA	No significant difference
				A0A2K5U3J1_C546	ITGB2_C546	NA	NA	NA	NA	No significant difference	NA	NA	NA	NA	No significant difference	NA	NA	NA	NA	No significant difference
				A0A2K5U3J1_C62	ITGB2_C62	NA	NA	NA	NA	No significant difference	NA	NA	NA	NA	No significant difference	NA	NA	NA	NA	No significant difference
				A0A2K5U3J1_C73	ITGB2_C73	NA	NA	0.446387	NA	No significant difference	NA	NA	NA	NA	Up in M	NA	NA	0.37681	NA	No significant difference
				A0A2K5U3K2_C253	#N/A	NA	NA	NA	NA	No significant difference	NA	NA	NA	NA	No significant difference	NA	NA	NA	NA	No significant difference
				A0A2K5U3N9_C251	GP2_C251	NA	NA	NA	NA	No significant difference	NA	NA	NA	NA	No significant difference	NA	NA	NA	NA	No significant difference
				A0A2K5U3N9_C44	GP2_C44	NA	NA	NA	NA	No significant difference	NA	NA	NA	NA	No significant difference	NA	NA	NA	NA	No significant difference
				A0A2K5U3N9_C50	GP2_C50	NA	NA	NA	NA	No significant difference	NA	NA	NA	NA	No significant difference	NA	NA	NA	NA	No significant difference
				A0A2K5U3P3_C107	GP2_C107	NA	-0.333002	-0.207303	-0.125699	No significant difference	NA	-0.65977	-0.207303	-0.452467	No significant difference	NA	NA	NA	0.0647621	Up in M
				A0A2K5U3P3_C157	GP2_C157	0.445743	0.164394	0.141819	0.0225751	No significant difference	NA	0.0340158	0.0462332	-0.0122174	No significant difference	NA	0.349725	0.207565	0.14216	No significant difference
				A0A2K5U3P3_C172	GP2_C172	NA	0.0690721	NA	NA	No significant difference	NA	NA	NA	NA	No significant difference	NA	NA	NA	NA	No significant difference
				A0A2K5U3P3_C177	GP2_C177	NA	-0.666204	NA	NA	No significant difference	NA	-0.666204	NA	NA	No significant difference	NA	NA	NA	NA	No significant difference
				A0A2K5U3P3_C191	GP2_C191	0.700709	0.305172	0.153153	0.152019	No significant difference	NA	0.143342	-0.163035	0.306378	No significant difference	0.636566	0.666083	0.394116	0.271967	No significant difference
				A0A2K5U3P3_C197	GP2_C197	0.700709	0.305172	0.153153	0.152019	No significant difference	NA	0.143342	-0.163035	0.306378	No significant difference	0.636566	0.666083	0.394116	0.271967	No significant difference
				A0A2K5U3P3_C238	GP2_C238	NA	NA	NA	-1.18834	No significant difference	NA	NA	NA	-1.18834	No significant difference	NA	NA	NA	NA	No significant difference
				A0A2K5U3P3_C317	GP2_C317	NA	NA	NA	NA	No significant difference	NA	NA	NA	NA	No significant difference	NA	NA	NA	NA	No significant difference
				A0A2K5U3P3_C398	GP2_C398	NA	-0.16199	0.0566557	-0.218645	No significant difference	NA	-0.157438	0.0612071	-0.218645	No significant difference	NA	NA	0.129359	NA	No significant difference
				A0A2K5U3P3_C419	GP2_C419	NA	NA	NA	NA	No significant difference	NA	NA	NA	NA	No significant difference	NA	NA	NA	NA	No significant difference
				A0A2K5U3P3_C85	GP2_C85	NA	NA	NA	NA	No significant difference	NA	NA	NA	NA	No significant difference	NA	NA	NA	NA	No significant difference
				A0A2K5U3R0_C182	#N/A	NA	NA	NA	NA	No significant difference	NA	NA	NA	NA	No significant difference	NA	NA	NA	NA	No significant difference
				A0A2K5U3S3_C124	SIRT5_C124	NA	-0.0144788	-0.00883355	-0.00564523	No significant difference	NA	NA	0.310146	NA	No significant difference	NA	-0.240138	-0.411855	0.171717	No significant difference
				A0A2K5U3S3_C181	SIRT5_C181	NA	NA	NA	NA	No significant difference	NA	NA	NA	NA	No significant difference	NA	NA	NA	NA	No significant difference
				A0A2K5U3S3_C275	SIRT5_C275	NA	-0.0237667	-0.312588	0.288821	No significant difference	NA	0.0519431	-0.134333	0.186276	No significant difference	NA	NA	-0.516146	NA	No significant difference
				A0A2K5U3T7_C37	RPL13A_C37	0.811419	0.0256671	-0.138062	0.163729	No significant difference	0.959926	-0.333571	-0.185964	-0.147608	No significant difference	0.841305	0.157571	-0.18555	0.343121	No significant difference
				A0A2K5U3U8_C137	#N/A	NA	NA	-0.295108	NA	No significant difference	NA	NA	NA	NA	No significant difference	NA	NA	NA	NA	No significant difference
				A0A2K5U3V4_C105	CTH_C105	NA	NA	NA	NA	No significant difference	NA	NA	NA	NA	No significant difference	NA	NA	NA	NA	No significant difference
				A0A2K5U3V4_C140	CTH_C140	NA	0.539015	NA	NA	No significant difference	NA	NA	NA	NA	No significant difference	NA	0.342034	NA	NA	No significant difference
				A0A2K5U413_C40	#N/A	NA	NA	NA	-0.393282	No significant difference	NA	NA	NA	NA	No significant difference	NA	NA	NA	NA	No significant difference
				A0A2K5U430_C161	METTL1_C161	NA	NA	NA	NA	No significant difference	NA	NA	NA	NA	No significant difference	NA	NA	NA	NA	No significant difference
				A0A2K5U435_C110	#N/A	NA	NA	NA	NA	No significant difference	NA	NA	NA	NA	No significant difference	NA	NA	NA	NA	No significant difference
				A0A2K5U456_C263	NAPSA_C263	NA	0.066788	NA	NA	No significant difference	NA	NA	NA	NA	No significant difference	NA	0.066788	NA	NA	No significant difference
				A0A2K5U456_C306	NAPSA_C306	0.94557	0.158667	-0.0265029	0.185169	No significant difference	NA	-0.154154	-0.561349	0.407195	No significant difference	NA	0.381875	NA	NA	No significant difference
				A0A2K5U484_C171	HSD17B11_C171	NA	NA	NA	0.895716	No significant difference	NA	NA	NA	NA	No significant difference	NA	NA	NA	NA	No significant difference
				A0A2K5U484_C173	HSD17B11_C173	NA	NA	NA	0.895716	No significant difference	NA	NA	NA	NA	No significant difference	NA	NA	NA	NA	No significant difference
				A0A2K5U484_C94	HSD17B11_C94	0.293383	0.354333	0.0311458	0.323187	No significant difference	0.440223	0.16085	0.28408	-0.12323	No significant difference	0.329434	0.392094	-0.0708716	0.462966	No significant difference
				A0A2K5U489_C177	SAMHD1_C177	0.447677	0.942447	1.05811	-0.115665	No significant difference	NA	0.260308	0.529688	-0.269379	No significant difference	0.523024	1.07603	1.06935	0.00668108	No significant difference
				A0A2K5U489_C32	SAMHD1_C32	0.103195	0.376854	0.854008	-0.477154	No significant difference	0.384571	-0.343262	0.671351	-1.01461	No significant difference	0.299546	0.671425	0.829003	-0.157578	No significant difference
				A0A2K5U489_C320	SAMHD1_C320	0.0473398	0.194877	0.398276	-0.203399	Down in M	0.0735139	-0.241618	0.428614	-0.670231	No significant difference	0.131494	0.403661	0.410032	-0.00637161	No significant difference
				A0A2K5U489_C341	SAMHD1_C341	0.020049	0.317997	0.334538	-0.0165409	Down in M	0.150998	0.213925	0.371475	-0.157551	No significant difference	0.0900658	0.469735	0.309997	0.159737	No significant difference
				A0A2K5U489_C51	SAMHD1_C51	NA	0.29027	-0.104329	0.394599	No significant difference	NA	NA	0.528212	NA	No significant difference	NA	-0.342271	NA	NA	No significant difference
				A0A2K5U489_C537	SAMHD1_C537	NA	0.512107	0.526384	-0.0142775	No significant difference	NA	-0.290389	NA	NA	No significant difference	NA	0.68178	0.696058	-0.0142775	No significant difference
				A0A2K5U489_C80	SAMHD1_C80	0.320237	0.432719	0.493966	-0.0612471	No significant difference	0.354222	0.432719	0.694135	-0.261416	No significant difference	0.825321	0.394569	0.250267	0.144302	No significant difference
				A0A2K5U4B4_C113	IPO7_C113	0.171733	0.664344	0.261609	0.402734	No significant difference	NA	0.672403	0.18025	0.492154	No significant difference	NA	0.633271	0.906875	-0.273604	No significant difference
				A0A2K5U4B4_C401	IPO7_C401	NA	0.846545	0.4364	0.410145	No significant difference	NA	0.848974	0.264777	0.584197	No significant difference	NA	1.24251	NA	NA	No significant difference
				A0A2K5U4B4_C504	IPO7_C504	NA	NA	NA	NA	No significant difference	NA	NA	NA	NA	No significant difference	NA	NA	NA	NA	No significant difference
				A0A2K5U4B4_C736	IPO7_C736	0.14721	0.303824	0.270612	0.0332127	No significant difference	0.62907	0.133726	0.214126	-0.0803999	No significant difference	0.236428	0.411746	0.601651	-0.189905	No significant difference
				A0A2K5U4B4_C757	IPO7_C757	NA	NA	NA	-1.41982	No significant difference	NA	NA	NA	-1.41982	No significant difference	NA	NA	NA	NA	No significant difference
				A0A2K5U4C3_C257	EPX_C257	0.157925	0.127453	0.0740436	0.0534092	No significant difference	0.206261	0.108681	0.0506239	0.0580566	No significant difference	0.426466	0.246275	0.131339	0.114937	No significant difference
				A0A2K5U4C3_C263	EPX_C263	0.157925	0.127453	0.0740436	0.0534092	No significant difference	0.206261	0.108681	0.0506239	0.0580566	No significant difference	0.426466	0.246275	0.131339	0.114937	No significant difference
				A0A2K5U4C3_C281	EPX_C281	0.0456185	0.533761	0.258962	0.274798	Increase with age	0.332949	0.566011	0.259769	0.306242	No significant difference	0.0980104	0.503601	0.285807	0.217795	No significant difference
				A0A2K5U4C3_C291	EPX_C291	0.27022	0.0707721	0.090067	-0.019295	No significant difference	0.381705	0.0652005	0.0844955	-0.019295	No significant difference	0.683847	0.233282	0.195309	0.0379721	No significant difference
				A0A2K5U4C3_C370	EPX_C370	0.151885	0.137672	-0.12121	0.258882	No significant difference	NA	0.570079	-0.0501282	0.620208	No significant difference	NA	0.148616	-0.181348	0.329964	No significant difference
				A0A2K5U4C3_C455	EPX_C455	0.678206	0.149329	0.0574134	0.0919157	No significant difference	0.971686	-0.0729273	-0.231857	0.15893	No significant difference	0.617679	0.471405	0.346483	0.124922	No significant difference
				A0A2K5U4C3_C578	EPX_C578	0.00590772	0.645862	0.235616	0.410246	Increase with age	NA	0.634016	0.0902062	0.54381	No significant difference	0.0970675	0.638462	0.503808	0.134654	No significant difference
				A0A2K5U4C3_C635	EPX_C635	0.563113	0.0439698	-0.00770732	0.0516771	No significant difference	0.803698	0.0376573	-0.0019892	0.0396465	No significant difference	0.714249	0.0407091	0.0361245	0.00458462	No significant difference
				A0A2K5U4C3_C676	EPX_C676	0.00631674	0.41341	0.0423615	0.371049	Increase with age	0.00382198	0.334368	-0.144105	0.478473	Up in M	0.108937	0.274328	0.199874	0.0744543	No significant difference
				A0A2K5U4C3_C701	EPX_C701	0.0953997	0.144806	0.022776	0.12203	No significant difference	0.485917	0.233207	0.0609129	0.172294	No significant difference	0.177321	0.206799	0.0786258	0.128173	No significant difference
				A0A2K5U4F9_C173	PLSCR1_C173	NA	0.247608	0.440345	-0.192736	No significant difference	NA	NA	NA	NA	No significant difference	NA	0.247608	NA	NA	No significant difference
				A0A2K5U4G5_C27	CTBP1_C27	0.110323	0.557298	0.628527	-0.0712296	No significant difference	NA	0.861862	1.72934	-0.86748	No significant difference	NA	0.603105	-0.00395386	0.607059	No significant difference
				A0A2K5U4G5_C43	CTBP1_C43	0.374217	0.692291	0.551444	0.140846	No significant difference	NA	0.512602	0.672087	-0.159486	No significant difference	NA	0.0632829	0.308157	-0.244874	No significant difference
				A0A2K5U4P0_C222	DUT_C222	NA	NA	NA	NA	No significant difference	NA	NA	NA	NA	No significant difference	NA	NA	NA	NA	No significant difference
				A0A2K5U4P3_C488	HEXA_C488	0.897994	-0.0684503	-0.0277993	-0.040651	No significant difference	NA	-0.20928	-0.0694366	-0.139843	No significant difference	NA	0.0686944	0.483018	-0.414324	No significant difference
				A0A2K5U4Q3_C229	SYNM_C229	NA	0.893064	1.53713	-0.644071	No significant difference	NA	NA	NA	-0.552883	No significant difference	NA	1.34591	2.08117	-0.735258	No significant difference
				A0A2K5U4Q3_C27	SYNM_C27	NA	NA	NA	0.184509	No significant difference	NA	NA	NA	NA	No significant difference	NA	NA	NA	-0.269922	No significant difference
				A0A2K5U4Q3_C273	SYNM_C273	NA	NA	NA	-0.72618	No significant difference	NA	NA	NA	NA	No significant difference	NA	NA	NA	-1.29428	No significant difference
				A0A2K5U4Q3_C59	SYNM_C59	NA	-0.361772	2.40326	-2.76504	No significant difference	NA	NA	NA	NA	No significant difference	NA	NA	2.40326	NA	No significant difference
				A0A2K5U4R4_C71	#N/A	NA	NA	NA	NA	No significant difference	NA	NA	NA	NA	No significant difference	NA	NA	NA	NA	No significant difference
				A0A2K5U4S3_C319	PIP4K2B_C319	NA	NA	-0.321228	NA	No significant difference	NA	NA	NA	NA	No significant difference	NA	NA	NA	NA	No significant difference
				A0A2K5U4W1_C1194	SYNM_C1194	0.0660957	0.422586	0.307003	0.115583	No significant difference	NA	0.626355	0.251432	0.374923	No significant difference	NA	0.386523	0.349548	0.0369752	No significant difference
				A0A2K5U4W1_C229	SYNM_C229	0.237085	0.36277	0.0293164	0.333454	No significant difference	0.808194	0.168432	-0.207913	0.376345	No significant difference	0.201454	0.70706	0.0730691	0.633991	No significant difference
				A0A2K5U4W1_C27	SYNM_C27	0.0558244	0.524424	0.394586	0.129839	No significant difference	0.159874	0.55703	0.409232	0.147798	No significant difference	0.455398	0.727267	0.335988	0.391279	No significant difference
				A0A2K5U4W1_C273	SYNM_C273	0.140122	0.215154	0.147988	0.0671668	No significant difference	0.42305	0.14454	0.119593	0.024947	No significant difference	0.409513	0.232425	0.123038	0.109387	No significant difference
				A0A2K5U4W1_C59	SYNM_C59	0.211396	0.471391	0.414364	0.057027	No significant difference	NA	-0.277642	1.20935	-1.48699	No significant difference	NA	1.65898	0.61703	1.04195	No significant difference
				A0A2K5U4W5_C885	GIGYF2_C885	NA	NA	NA	NA	No significant difference	NA	NA	NA	NA	No significant difference	NA	NA	NA	NA	No significant difference
				A0A2K5U520_C340	#N/A	NA	NA	NA	NA	No significant difference	NA	NA	NA	NA	No significant difference	NA	NA	NA	NA	No significant difference
				A0A2K5U540_C133	#N/A	NA	NA	NA	NA	No significant difference	NA	NA	NA	NA	No significant difference	NA	NA	NA	NA	No significant difference
				A0A2K5U540_C404	#N/A	NA	NA	NA	NA	No significant difference	NA	NA	NA	NA	No significant difference	NA	NA	NA	NA	No significant difference
				A0A2K5U551_C68	COA6_C68	NA	-0.172606	-0.340462	0.167856	No significant difference	NA	NA	NA	0.320788	No significant difference	NA	-0.176745	-0.23493	0.0581848	No significant difference
				A0A2K5U551_C79	COA6_C79	NA	-0.172606	-0.340462	0.167856	No significant difference	NA	NA	NA	0.320788	No significant difference	NA	-0.176745	-0.23493	0.0581848	No significant difference
				A0A2K5U551_C90	COA6_C90	NA	NA	-0.0608774	NA	No significant difference	NA	NA	0.137153	NA	Increase with age	NA	NA	NA	NA	No significant difference
				A0A2K5U561_C381	PKP2_C381	0.164128	0.48228	0.30897	0.17331	No significant difference	0.305694	0.339243	0.292451	0.0467927	No significant difference	0.295327	0.599212	0.144168	0.455044	No significant difference
				A0A2K5U561_C535	PKP2_C535	NA	0.308306	-0.379113	0.687419	No significant difference	NA	0.192294	-0.705727	0.898021	No significant difference	NA	-0.279131	-0.0675943	-0.211537	No significant difference
				A0A2K5U561_C603	PKP2_C603	NA	NA	0.332228	NA	No significant difference	NA	NA	0.24572	NA	No significant difference	NA	NA	0.6359	NA	No significant difference
				A0A2K5U590_C64	#N/A	NA	NA	NA	NA	No significant difference	NA	NA	NA	NA	No significant difference	NA	NA	NA	NA	No significant difference
				A0A2K5U5C4_C125	RCSD1_C125	NA	NA	NA	NA	No significant difference	NA	NA	NA	NA	No significant difference	NA	NA	NA	NA	No significant difference
				A0A2K5U5J7_C465	CCAR1_C465	NA	0.749955	0.835944	-0.0859891	No significant difference	NA	NA	NA	NA	No significant difference	NA	0.749955	1.13313	-0.383176	No significant difference
				A0A2K5U5L4_C450	CCAR1_C450	NA	NA	NA	NA	No significant difference	NA	NA	NA	NA	No significant difference	NA	NA	NA	NA	No significant difference
				A0A2K5U5L4_C959	CCAR1_C959	NA	NA	NA	NA	No significant difference	NA	NA	NA	NA	No significant difference	NA	NA	NA	NA	No significant difference
				A0A2K5U5M5_C1017	CHL1_C1017	NA	NA	0.000985715	NA	No significant difference	NA	NA	0.069274	NA	No significant difference	NA	NA	NA	NA	Increase with age
				A0A2K5U5M5_C109	CHL1_C109	NA	-0.0179992	-0.0115496	-0.00644963	No significant difference	NA	NA	NA	-0.0199612	Decrease with age	NA	0.00581306	-0.0250612	0.0308743	No significant difference
				A0A2K5U5M5_C326	CHL1_C326	NA	NA	NA	0.657597	No significant difference	NA	NA	NA	NA	No significant difference	NA	NA	NA	0.887563	No significant difference
				A0A2K5U5M5_C510	CHL1_C510	NA	0.622731	-0.0849529	0.707684	No significant difference	NA	1.07655	-0.0849529	1.1615	No significant difference	NA	NA	NA	NA	No significant difference
				A0A2K5U5M5_C556	CHL1_C556	NA	NA	NA	NA	No significant difference	NA	NA	NA	NA	No significant difference	NA	NA	NA	NA	No significant difference
				A0A2K5U5M5_C57	CHL1_C57	NA	NA	NA	NA	No significant difference	NA	NA	NA	NA	No significant difference	NA	NA	NA	NA	No significant difference
				A0A2K5U5P5_C1001	#N/A	NA	NA	NA	NA	Up in M	NA	NA	NA	NA	Up in M	NA	NA	NA	NA	Up in M
				A0A2K5U5P5_C401	#N/A	NA	NA	NA	NA	No significant difference	NA	NA	NA	NA	No significant difference	NA	NA	NA	NA	No significant difference
				A0A2K5U5Q6_C68	#N/A	0.918953	-0.0726227	0.0524929	-0.125116	No significant difference	0.338422	-0.451258	-0.279454	-0.171804	No significant difference	NA	1.19847	0.762714	0.435761	No significant difference
				A0A2K5U5T1_C141	#N/A	NA	NA	NA	-0.475457	No significant difference	NA	NA	NA	-0.749185	No significant difference	NA	NA	NA	-0.332533	No significant difference
				A0A2K5U5X7_C251	PTBP1_C251	0.0327539	0.552749	0.360905	0.191844	Increase with age	0.274855	0.394972	0.444898	-0.0499262	No significant difference	0.187912	0.522555	0.285899	0.236656	No significant difference
				A0A2K5U5X7_C252	PTBP1_C252	0.101171	0.405368	0.297517	0.107851	No significant difference	0.274855	0.394972	0.444898	-0.0499262	No significant difference	NA	0.257986	0.193959	0.0640275	No significant difference
				A0A2K5U5Y8_C257	NEK9_C257	NA	NA	NA	NA	No significant difference	NA	NA	NA	NA	No significant difference	NA	NA	NA	NA	No significant difference
				A0A2K5U5Y8_C372	NEK9_C372	NA	0.280984	0.429472	-0.148487	No significant difference	NA	NA	NA	NA	Up in M	NA	0.280984	NA	NA	No significant difference
				A0A2K5U5Y8_C503	NEK9_C503	NA	NA	NA	NA	No significant difference	NA	NA	NA	NA	No significant difference	NA	NA	NA	NA	No significant difference
				A0A2K5U5Y8_C553	NEK9_C553	NA	0.175225	0.161144	0.0140815	No significant difference	NA	NA	NA	NA	Decrease with age	NA	NA	0.161144	NA	Increase with age
				A0A2K5U5Y8_C620	NEK9_C620	0.0984418	0.991594	0.542257	0.449337	No significant difference	NA	0.594438	0.825324	-0.230886	No significant difference	0.124955	0.991594	0.24549	0.746104	No significant difference
				A0A2K5U5Y8_C623	NEK9_C623	NA	0.243383	0.217917	0.0254659	No significant difference	NA	0.308521	0.132721	0.1758	No significant difference	NA	0.16395	0.288818	-0.124868	No significant difference
				A0A2K5U5Y8_C875	NEK9_C875	NA	NA	NA	0.528594	No significant difference	NA	NA	NA	0.528594	Up in M	NA	NA	NA	NA	No significant difference
				A0A2K5U5Y8_C906	NEK9_C906	NA	NA	NA	NA	No significant difference	NA	NA	NA	NA	No significant difference	NA	NA	NA	NA	Increase with age
				A0A2K5U611_C5	PSME2_C5	0.731824	-0.00422918	0.1704	-0.174629	No significant difference	NA	-0.93902	0.0112423	-0.950263	No significant difference	0.422484	0.460254	0.242519	0.217735	No significant difference
				A0A2K5U611_C80	PSME2_C80	0.153248	0.1891	0.531387	-0.342287	No significant difference	0.326793	-0.077768	0.482438	-0.560206	No significant difference	0.409215	0.661668	0.514579	0.147088	No significant difference
				A0A2K5U669_C1326	TNKS1BP1_C1326	NA	NA	NA	NA	No significant difference	NA	NA	NA	NA	No significant difference	NA	NA	NA	NA	No significant difference
				A0A2K5U669_C1339	TNKS1BP1_C1339	NA	NA	NA	NA	No significant difference	NA	NA	NA	NA	No significant difference	NA	NA	NA	NA	No significant difference
				A0A2K5U669_C136	TNKS1BP1_C136	NA	NA	-0.250337	NA	No significant difference	NA	NA	NA	NA	No significant difference	NA	NA	NA	NA	No significant difference
				A0A2K5U669_C232	TNKS1BP1_C232	0.0814234	0.613035	-0.1954	0.808435	No significant difference	NA	0.613035	-0.444178	1.05721	No significant difference	0.401087	0.616374	-0.0793229	0.695697	No significant difference
				A0A2K5U669_C671	TNKS1BP1_C671	NA	NA	NA	NA	No significant difference	NA	NA	NA	NA	No significant difference	NA	NA	NA	NA	No significant difference
				A0A2K5U681_C418	#N/A	NA	NA	NA	NA	No significant difference	NA	NA	NA	NA	No significant difference	NA	NA	NA	NA	No significant difference
				A0A2K5U6B4_C138	#N/A	NA	NA	NA	NA	No significant difference	NA	NA	NA	NA	No significant difference	NA	NA	NA	NA	No significant difference
				A0A2K5U6D9_C632	MSH6_C632	NA	NA	0.234575	NA	No significant difference	NA	NA	NA	NA	No significant difference	NA	NA	NA	NA	No significant difference
				A0A2K5U6G1_C135	#N/A	NA	NA	NA	NA	No significant difference	NA	NA	NA	NA	No significant difference	NA	NA	NA	NA	No significant difference
				A0A2K5U6G1_C236	#N/A	NA	1.33215	2.85322	-1.52106	No significant difference	NA	NA	NA	NA	No significant difference	NA	NA	NA	-1.52106	No significant difference
				A0A2K5U6G1_C67	#N/A	NA	NA	NA	NA	No significant difference	NA	NA	NA	NA	No significant difference	NA	NA	NA	NA	No significant difference
				A0A2K5U6G1_C75	#N/A	NA	NA	NA	NA	No significant difference	NA	NA	NA	NA	No significant difference	NA	NA	NA	NA	No significant difference
				A0A2K5U6I6_C1077	CFH_C1077	NA	NA	NA	0.062128	No significant difference	NA	NA	NA	NA	No significant difference	NA	NA	NA	NA	No significant difference
				A0A2K5U6I6_C1102	CFH_C1102	NA	NA	NA	0.0779609	No significant difference	NA	NA	NA	NA	No significant difference	NA	NA	NA	NA	No significant difference
				A0A2K5U6I6_C1106	CFH_C1106	NA	NA	NA	0.0779609	No significant difference	NA	NA	NA	NA	No significant difference	NA	NA	NA	NA	No significant difference
				A0A2K5U6I6_C1140	CFH_C1140	NA	NA	NA	NA	No significant difference	NA	NA	NA	NA	No significant difference	NA	NA	NA	NA	No significant difference
				A0A2K5U6I6_C1157	CFH_C1157	NA	NA	NA	0.0194672	No significant difference	NA	NA	NA	NA	No significant difference	NA	NA	NA	NA	No significant difference
				A0A2K5U6I6_C144	CFH_C144	NA	NA	NA	0.153207	No significant difference	NA	NA	NA	NA	No significant difference	NA	NA	NA	NA	No significant difference
				A0A2K5U6I6_C149	CFH_C149	NA	NA	NA	0.153207	No significant difference	NA	NA	NA	NA	No significant difference	NA	NA	NA	NA	No significant difference
				A0A2K5U6I6_C176	CFH_C176	NA	NA	NA	0.594616	No significant difference	NA	NA	NA	NA	No significant difference	NA	NA	NA	NA	No significant difference
				A0A2K5U6I6_C248	CFH_C248	NA	NA	NA	-0.15378	No significant difference	NA	NA	NA	NA	No significant difference	NA	NA	NA	NA	No significant difference
				A0A2K5U6I6_C259	CFH_C259	NA	NA	NA	0.0369367	No significant difference	NA	NA	NA	NA	No significant difference	NA	NA	NA	NA	No significant difference
				A0A2K5U6I6_C264	CFH_C264	NA	NA	NA	0.0369367	No significant difference	NA	NA	NA	NA	No significant difference	NA	NA	NA	NA	No significant difference
				A0A2K5U6I6_C448	CFH_C448	NA	NA	NA	-0.415372	No significant difference	NA	NA	NA	NA	No significant difference	NA	NA	NA	NA	No significant difference
				A0A2K5U6I6_C508	CFH_C508	NA	NA	NA	0.104904	No significant difference	NA	NA	NA	NA	No significant difference	NA	NA	NA	NA	No significant difference
				A0A2K5U6I6_C598	CFH_C598	NA	NA	NA	0.352636	No significant difference	NA	NA	NA	NA	No significant difference	NA	NA	NA	NA	No significant difference
				A0A2K5U6I6_C66	CFH_C66	NA	NA	NA	1.01141	No significant difference	NA	NA	NA	NA	No significant difference	NA	NA	NA	NA	No significant difference
				A0A2K5U6I6_C778	CFH_C778	NA	NA	NA	0.12882	No significant difference	NA	NA	NA	NA	No significant difference	NA	NA	NA	NA	No significant difference
				A0A2K5U6I6_C792	CFH_C792	NA	NA	NA	0.133495	No significant difference	NA	NA	NA	NA	No significant difference	NA	NA	NA	NA	No significant difference
				A0A2K5U6I6_C803	CFH_C803	NA	NA	NA	0.199926	No significant difference	NA	NA	NA	NA	No significant difference	NA	NA	NA	NA	No significant difference
				A0A2K5U6I6_C865	CFH_C865	NA	NA	NA	0.134329	No significant difference	NA	NA	NA	NA	No significant difference	NA	NA	NA	NA	No significant difference
				A0A2K5U6I6_C870	CFH_C870	NA	NA	NA	0.134329	No significant difference	NA	NA	NA	NA	No significant difference	NA	NA	NA	NA	No significant difference
				A0A2K5U6I6_C923	CFH_C923	NA	NA	NA	NA	No significant difference	NA	NA	NA	NA	No significant difference	NA	NA	NA	NA	No significant difference
				A0A2K5U6I6_C928	CFH_C928	NA	NA	NA	0.527272	No significant difference	NA	NA	NA	NA	No significant difference	NA	NA	NA	NA	No significant difference
				A0A2K5U6I6_C957	CFH_C957	NA	NA	NA	0.0629152	No significant difference	NA	NA	NA	NA	No significant difference	NA	NA	NA	NA	No significant difference
				A0A2K5U6I6_C987	CFH_C987	NA	NA	NA	NA	No significant difference	NA	NA	NA	NA	No significant difference	NA	NA	NA	NA	No significant difference
				A0A2K5U6J0_C1059	UTRN_C1059	NA	NA	0.676946	NA	No significant difference	NA	NA	NA	NA	No significant difference	NA	NA	NA	NA	No significant difference
				A0A2K5U6J0_C2186	UTRN_C2186	NA	NA	NA	NA	No significant difference	NA	NA	NA	NA	No significant difference	NA	NA	NA	NA	No significant difference
				A0A2K5U6J0_C2603	UTRN_C2603	NA	NA	NA	NA	No significant difference	NA	NA	NA	NA	No significant difference	NA	NA	NA	NA	No significant difference
				A0A2K5U6J0_C277	UTRN_C277	NA	NA	NA	NA	No significant difference	NA	NA	NA	NA	No significant difference	NA	NA	NA	NA	No significant difference
				A0A2K5U6J0_C2878	UTRN_C2878	NA	NA	NA	NA	No significant difference	NA	NA	NA	NA	No significant difference	NA	NA	NA	NA	No significant difference
				A0A2K5U6J0_C2987	UTRN_C2987	NA	NA	-0.290709	NA	No significant difference	NA	NA	NA	NA	No significant difference	NA	NA	NA	NA	No significant difference
				A0A2K5U6J0_C3077	UTRN_C3077	NA	NA	0.100596	NA	No significant difference	NA	NA	NA	NA	No significant difference	NA	NA	NA	NA	No significant difference
				A0A2K5U6J0_C447	UTRN_C447	NA	NA	NA	NA	No significant difference	NA	NA	NA	NA	Up in M	NA	NA	NA	NA	No significant difference
				A0A2K5U6J0_C862	UTRN_C862	NA	NA	0.290151	NA	No significant difference	NA	NA	-0.63402	NA	No significant difference	NA	NA	1.21432	NA	No significant difference
				A0A2K5U6J1_C211	#N/A	NA	0.0634923	0.128465	-0.0649729	No significant difference	NA	NA	0.160191	NA	Increase with age	NA	0.0317662	NA	NA	No significant difference
				A0A2K5U6J1_C9	#N/A	NA	0.398082	0.602372	-0.204291	No significant difference	NA	NA	0.0948254	NA	Increase with age	NA	0.398082	0.87951	-0.481428	No significant difference
				A0A2K5U6M8_C1071	LUZP1_C1071	NA	NA	NA	0.408618	No significant difference	NA	NA	NA	NA	No significant difference	NA	NA	NA	NA	No significant difference
				A0A2K5U6Q4_C174	OTUB1_C174	NA	0.0068367	-0.0585648	0.0654015	No significant difference	NA	-0.298869	NA	NA	No significant difference	NA	0.312542	-0.106663	0.419206	No significant difference
				A0A2K5U6Q4_C182	OTUB1_C182	NA	0.0068367	-0.0585648	0.0654015	No significant difference	NA	-0.298869	NA	NA	No significant difference	NA	0.312542	-0.106663	0.419206	No significant difference
				A0A2K5U6Q4_C61	OTUB1_C61	NA	0.641045	0.222138	0.418907	No significant difference	NA	0.384307	NA	NA	No significant difference	NA	0.897783	0.236924	0.66086	No significant difference
				A0A2K5U6R9_C315	#N/A	NA	0.961672	0.39759	0.564082	No significant difference	NA	0.430341	0.0629324	0.367408	No significant difference	NA	1.493	0.896519	0.596486	No significant difference
				A0A2K5U6T1_C103	OTUB1_C103	0.436292	0.4058	0.26677	0.13903	No significant difference	NA	-0.471802	0.0186758	-0.490477	No significant difference	NA	0.824081	0.658331	0.16575	No significant difference
				A0A2K5U6T1_C111	OTUB1_C111	0.436292	0.4058	0.26677	0.13903	No significant difference	NA	-0.471802	0.0186758	-0.490477	No significant difference	NA	0.824081	0.658331	0.16575	No significant difference
				A0A2K5U6T1_C23	OTUB1_C23	NA	NA	NA	NA	No significant difference	NA	NA	NA	NA	No significant difference	NA	NA	NA	NA	No significant difference
				A0A2K5U6T3_C204	OTUB1_C204	NA	NA	NA	NA	No significant difference	NA	NA	NA	NA	No significant difference	NA	NA	NA	NA	No significant difference
				A0A2K5U6T3_C212	OTUB1_C212	NA	NA	NA	NA	No significant difference	NA	NA	NA	NA	No significant difference	NA	NA	NA	NA	No significant difference
				A0A2K5U6T3_C23	OTUB1_C23	NA	NA	NA	NA	No significant difference	NA	NA	NA	NA	No significant difference	NA	NA	NA	NA	No significant difference
				A0A2K5U6T3_C91	OTUB1_C91	NA	NA	NA	NA	No significant difference	NA	NA	NA	NA	No significant difference	NA	NA	NA	NA	No significant difference
				A0A2K5U6U8_C342	SACM1L_C342	NA	NA	NA	NA	No significant difference	NA	NA	NA	NA	No significant difference	NA	NA	NA	NA	Decrease with age
				A0A2K5U716_C126	CTSZ_C126	NA	NA	NA	NA	No significant difference	NA	NA	NA	NA	No significant difference	NA	NA	NA	NA	No significant difference
				A0A2K5U716_C132	CTSZ_C132	NA	NA	NA	NA	No significant difference	NA	NA	NA	NA	No significant difference	NA	NA	NA	NA	No significant difference
				A0A2K5U716_C154	CTSZ_C154	0.654657	-0.0360662	-0.0495474	0.0134812	No significant difference	0.434426	-0.0128773	0.124092	-0.136969	No significant difference	0.656622	0.0216987	-0.0552966	0.0769953	No significant difference
				A0A2K5U716_C164	CTSZ_C164	0.345946	0.00142316	-0.0887505	0.0901737	No significant difference	0.329593	0.0379899	-0.110106	0.148096	No significant difference	0.978635	-0.0194715	-0.0839962	0.0645247	No significant difference
				A0A2K5U716_C170	CTSZ_C170	0.315427	-0.0457855	0.022926	-0.0687115	No significant difference	NA	-0.126101	0.356502	-0.482602	No significant difference	0.495298	-0.0194715	0.0188411	-0.0383127	No significant difference
				A0A2K5U716_C173	CTSZ_C173	0.460392	-0.0069181	0.0315332	-0.0384513	No significant difference	NA	-0.0554927	0.108915	-0.164408	No significant difference	0.66962	0.0686428	0.0720607	-0.00341793	No significant difference
				A0A2K5U716_C179	CTSZ_C179	0.594765	-0.022131	0.00130076	-0.0234317	No significant difference	NA	-0.0453169	0.160567	-0.205884	No significant difference	NA	0.0216099	-0.107933	0.129543	No significant difference
				A0A2K5U716_C296	CTSZ_C296	0.295095	0.212236	0.158046	0.0541894	No significant difference	NA	0.602696	0.283098	0.319598	No significant difference	0.463597	0.15652	0.00965341	0.146867	No significant difference
				A0A2K5U733_C519	#N/A	NA	0.506696	NA	NA	No significant difference	NA	NA	NA	NA	No significant difference	NA	NA	NA	NA	No significant difference
				A0A2K5U733_C734	#N/A	NA	NA	NA	NA	No significant difference	NA	NA	NA	NA	No significant difference	NA	NA	NA	NA	No significant difference
				A0A2K5U733_C751	#N/A	0.22218	0.0183715	-0.160429	0.1788	No significant difference	0.319699	-0.27016	-0.483134	0.212974	No significant difference	NA	0.0387263	-0.210861	0.249587	No significant difference
				A0A2K5U739_C178	UBA6_C178	NA	NA	NA	NA	No significant difference	NA	NA	NA	NA	No significant difference	NA	NA	NA	NA	No significant difference
				A0A2K5U739_C231	UBA6_C231	0.420769	0.491145	0.68906	-0.197915	No significant difference	NA	0.176201	-0.36625	0.542451	No significant difference	NA	0.523967	0.829236	-0.305269	No significant difference
				A0A2K5U739_C326	UBA6_C326	0.310949	0.0806065	0.235048	-0.154442	No significant difference	0.414735	-0.0880556	0.284014	-0.37207	No significant difference	NA	-0.0234429	0.0735507	-0.0969936	No significant difference
				A0A2K5U739_C428	UBA6_C428	NA	0.782533	NA	NA	No significant difference	NA	0.647671	NA	NA	No significant difference	NA	1.01271	NA	NA	No significant difference
				A0A2K5U739_C434	UBA6_C434	NA	0.778411	NA	NA	No significant difference	NA	0.647671	NA	NA	No significant difference	NA	1.00859	NA	NA	No significant difference
				A0A2K5U739_C525	UBA6_C525	NA	0.0368496	NA	NA	No significant difference	NA	NA	NA	NA	No significant difference	NA	-0.146998	NA	NA	No significant difference
				A0A2K5U739_C537	UBA6_C537	NA	0.0368496	NA	NA	No significant difference	NA	NA	NA	NA	No significant difference	NA	-0.146998	NA	NA	No significant difference
				A0A2K5U739_C700	UBA6_C700	NA	NA	NA	0.104569	No significant difference	NA	NA	NA	NA	No significant difference	NA	NA	NA	0.104569	No significant difference
				A0A2K5U751_C278	#N/A	NA	1.82102	1.74368	0.0773339	No significant difference	NA	NA	2.05437	NA	No significant difference	NA	1.57862	1.433	0.145615	No significant difference
				A0A2K5U755_C314	KIF2A_C314	NA	NA	NA	NA	No significant difference	NA	NA	NA	NA	No significant difference	NA	NA	NA	NA	No significant difference
				A0A2K5U757_C176	UBA6_C176	NA	NA	NA	NA	No significant difference	NA	NA	NA	NA	No significant difference	NA	NA	NA	NA	No significant difference
				A0A2K5U769_C521	GHDC_C521	NA	NA	NA	NA	No significant difference	NA	NA	NA	NA	No significant difference	NA	NA	NA	NA	No significant difference
				A0A2K5U781_C29	RNF126_C29	NA	-0.045904	0.558897	-0.604801	No significant difference	NA	-0.0596552	0.150859	-0.210514	No significant difference	NA	NA	0.966936	NA	No significant difference
				A0A2K5U7D0_C79	NADK_C79	NA	0.214427	-0.00634333	0.22077	No significant difference	NA	NA	0.236729	NA	No significant difference	NA	0.617301	0.357707	0.259594	No significant difference
				A0A2K5U7E7_C217	ELP4_C217	NA	NA	NA	-0.0216212	No significant difference	NA	NA	NA	NA	No significant difference	NA	NA	NA	NA	No significant difference
				A0A2K5U7H2_C9	EVL_C9	0.0247927	0.493186	0.176499	0.316687	Increase with age	NA	0.430714	0.406193	0.0245214	No significant difference	NA	0.41961	0.0774607	0.342149	No significant difference
				A0A2K5U7H5_C114	FAM234A_C114	NA	-0.630655	NA	NA	No significant difference	NA	-0.630655	NA	NA	No significant difference	NA	NA	NA	NA	No significant difference
				A0A2K5U7H5_C128	FAM234A_C128	NA	NA	NA	NA	No significant difference	NA	NA	NA	NA	No significant difference	NA	NA	NA	NA	No significant difference
				A0A2K5U7K6_C131	MCCC2_C131	NA	-0.112479	NA	NA	No significant difference	NA	NA	NA	NA	No significant difference	NA	NA	NA	NA	No significant difference
				A0A2K5U7K6_C229	MCCC2_C229	0.193417	-0.17752	-0.0130795	-0.164441	No significant difference	NA	-0.436662	-0.0100247	-0.426637	No significant difference	NA	-0.100774	-0.176338	0.0755636	No significant difference
				A0A2K5U7N9_C544	#N/A	NA	NA	NA	NA	No significant difference	NA	NA	NA	NA	No significant difference	NA	NA	NA	NA	No significant difference
				A0A2K5U7N9_C549	#N/A	NA	NA	NA	NA	No significant difference	NA	NA	NA	NA	No significant difference	NA	NA	NA	NA	No significant difference
				A0A2K5U7Q0_C546	ALDH18A1_C546	0.825244	0.0238036	-0.201235	0.225039	No significant difference	NA	0.13083	-0.356535	0.487365	No significant difference	NA	0.0993465	0.00655934	0.0927872	No significant difference
				A0A2K5U7Q0_C584	ALDH18A1_C584	NA	NA	NA	NA	No significant difference	NA	NA	NA	NA	No significant difference	NA	NA	NA	NA	No significant difference
				A0A2K5U7Q0_C88	ALDH18A1_C88	NA	NA	NA	NA	No significant difference	NA	NA	NA	NA	Up in M	NA	NA	NA	NA	No significant difference
				A0A2K5U7S0_C127	TRAFD1_C127	0.172423	0.355586	0.476768	-0.121182	No significant difference	NA	-0.245903	-0.0188558	-0.227048	No significant difference	NA	0.478305	0.640588	-0.162283	No significant difference
				A0A2K5U7S0_C75	TRAFD1_C75	NA	NA	NA	NA	No significant difference	NA	NA	NA	NA	No significant difference	NA	NA	NA	NA	No significant difference
				A0A2K5U7W3_C421	VPS18_C421	NA	NA	NA	NA	No significant difference	NA	NA	NA	NA	No significant difference	NA	NA	NA	NA	No significant difference
				A0A2K5U7X9_C375	OTOG_C375	NA	NA	NA	NA	No significant difference	NA	NA	NA	NA	No significant difference	NA	NA	NA	NA	No significant difference
				A0A2K5U7X9_C379	OTOG_C379	NA	NA	NA	NA	No significant difference	NA	NA	NA	NA	No significant difference	NA	NA	NA	NA	No significant difference
				A0A2K5U7Z0_C1608	VPS13A_C1608	NA	NA	NA	0.724028	No significant difference	NA	NA	NA	NA	No significant difference	NA	NA	NA	0.724028	No significant difference
				A0A2K5U800_C200	EML2_C200	0.183687	0.328945	0.353779	-0.0248345	No significant difference	0.633145	0.219031	0.0937292	0.125302	No significant difference	0.233331	0.438632	0.767239	-0.328607	No significant difference
				A0A2K5U800_C257	EML2_C257	0.499558	0.249442	0.513769	-0.264327	No significant difference	0.86407	0.134723	0.476107	-0.341383	No significant difference	0.375972	0.417883	0.6614	-0.243518	No significant difference
				A0A2K5U800_C448	EML2_C448	0.366929	0.367062	0.134253	0.232809	No significant difference	0.707141	0.29854	0.162278	0.136262	No significant difference	0.325567	0.395288	0.178958	0.21633	No significant difference
				A0A2K5U800_C712	EML2_C712	NA	NA	NA	NA	No significant difference	NA	NA	NA	NA	No significant difference	NA	NA	NA	NA	No significant difference
				A0A2K5U800_C713	EML2_C713	NA	NA	NA	NA	No significant difference	NA	NA	NA	NA	No significant difference	NA	NA	NA	NA	No significant difference
				A0A2K5U839_C344	ATP2A3_C344	0.133699	0.842936	0.564425	0.278511	No significant difference	0.788662	-0.0413928	-0.0145453	-0.0268475	No significant difference	0.0536311	0.990505	0.737385	0.25312	No significant difference
				A0A2K5U839_C349	ATP2A3_C349	0.182509	0.842936	0.489809	0.353127	No significant difference	0.896262	-0.0413928	-0.24734	0.205947	No significant difference	0.0536311	0.990505	0.737385	0.25312	No significant difference
				A0A2K5U839_C364	ATP2A3_C364	NA	0.355043	0.146909	0.208134	No significant difference	NA	NA	NA	NA	Up in M	NA	0.355043	0.146909	0.208134	No significant difference
				A0A2K5U839_C446	ATP2A3_C446	0.135734	0.0919682	0.685753	-0.593784	No significant difference	0.25592	0.418275	0.935487	-0.517212	No significant difference	0.538352	-0.0505809	0.573634	-0.624215	No significant difference
				A0A2K5U839_C470	ATP2A3_C470	NA	0.239458	-0.177093	0.41655	No significant difference	NA	NA	-0.210497	NA	No significant difference	NA	0.259329	0.00636963	0.252959	No significant difference
				A0A2K5U839_C560	ATP2A3_C560	NA	NA	NA	NA	No significant difference	NA	NA	NA	NA	No significant difference	NA	NA	NA	NA	No significant difference
				A0A2K5U839_C580	ATP2A3_C580	0.120974	0.467386	0.949629	-0.482243	No significant difference	NA	0.00938892	1.07368	-1.06429	No significant difference	NA	0.41413	0.619622	-0.205493	No significant difference
				A0A2K5U839_C613	ATP2A3_C613	0.859038	0.710461	0.0825693	0.627892	No significant difference	NA	-0.51234	-0.483133	-0.0292079	No significant difference	NA	1.09687	0.709435	0.387433	No significant difference
				A0A2K5U839_C635	ATP2A3_C635	0.0895147	0.412257	0.329903	0.0823535	No significant difference	0.127192	0.231394	0.634345	-0.40295	No significant difference	0.303809	0.398579	0.0665814	0.331997	No significant difference
				A0A2K5U889_C61	MAEA_C61	NA	NA	NA	-0.975315	No significant difference	NA	NA	NA	NA	No significant difference	NA	NA	NA	NA	No significant difference
				A0A2K5U8A8_C184	#N/A	NA	NA	NA	0.111874	No significant difference	NA	NA	NA	0.111874	No significant difference	NA	NA	NA	NA	No significant difference
				A0A2K5U8A8_C19	#N/A	NA	0.761128	0.345855	0.415272	No significant difference	NA	NA	NA	1.20693	No significant difference	NA	0.000957682	0.377347	-0.376389	No significant difference
				A0A2K5U8A8_C199	#N/A	NA	0.14136	0.461035	-0.319675	No significant difference	NA	NA	NA	-0.235419	No significant difference	NA	-0.221078	0.182853	-0.403931	No significant difference
				A0A2K5U8A8_C220	#N/A	NA	NA	NA	NA	No significant difference	NA	NA	NA	NA	No significant difference	NA	NA	NA	NA	No significant difference
				A0A2K5U8A8_C27	#N/A	NA	0.130108	0.476235	-0.346126	No significant difference	NA	NA	NA	-0.387767	No significant difference	NA	0.171749	NA	NA	No significant difference
				A0A2K5U8A8_C53	#N/A	NA	0.385772	0.201631	0.184141	No significant difference	NA	NA	NA	0.748891	No significant difference	NA	0.0118395	0.392449	-0.380609	No significant difference
				A0A2K5U8B0_C399	NBC_C399	0.242077	0.414861	0.560169	-0.145308	No significant difference	NA	0.315197	0.467754	-0.152557	No significant difference	NA	0.507275	NA	NA	Down in M
				A0A2K5U8E3_C1056	TEP1_C1056	NA	NA	0.126032	NA	No significant difference	NA	NA	NA	NA	No significant difference	NA	NA	NA	NA	No significant difference
				A0A2K5U8E3_C111	TEP1_C111	0.108393	0.564105	0.10411	0.459995	No significant difference	NA	0.683966	-0.0868876	0.770854	No significant difference	NA	0.428167	0.337877	0.0902899	No significant difference
				A0A2K5U8E3_C2494	TEP1_C2494	NA	0.575235	NA	NA	No significant difference	NA	0.575235	NA	NA	No significant difference	NA	NA	NA	NA	No significant difference
				A0A2K5U8E3_C2525	TEP1_C2525	NA	NA	NA	NA	No significant difference	NA	NA	NA	NA	No significant difference	NA	NA	NA	NA	No significant difference
				A0A2K5U8E3_C361	TEP1_C361	NA	0.217114	-0.207652	0.424766	No significant difference	NA	0.5894	-0.376168	0.965569	No significant difference	NA	-0.292336	-0.346551	0.054215	No significant difference
				A0A2K5U8E3_C81	TEP1_C81	NA	NA	NA	-0.465316	No significant difference	NA	NA	NA	-0.465316	No significant difference	NA	NA	NA	NA	No significant difference
				A0A2K5U8F2_C298	COPS3_C298	NA	0.0189206	NA	NA	No significant difference	NA	NA	NA	NA	No significant difference	NA	NA	NA	NA	Increase with age
				A0A2K5U8F3_C128	FERMT3_C128	NA	NA	-0.450034	NA	No significant difference	NA	NA	-0.450034	NA	No significant difference	NA	NA	NA	NA	No significant difference
				A0A2K5U8F3_C235	FERMT3_C235	NA	NA	-0.143737	NA	No significant difference	NA	NA	-0.197574	NA	Up in M	NA	NA	-0.0122267	NA	No significant difference
				A0A2K5U8F3_C413	FERMT3_C413	0.058412	-0.0640561	0.656663	-0.720719	No significant difference	0.130874	-0.106572	0.898959	-1.00553	No significant difference	0.377264	0.136567	0.524123	-0.387556	No significant difference
				A0A2K5U8F3_C445	FERMT3_C445	0.327215	0.144551	0.554515	-0.409964	No significant difference	0.554466	-0.170527	0.526818	-0.697345	No significant difference	0.138773	0.511308	0.520878	-0.0095705	No significant difference
				A0A2K5U8F8_C111	TEP1_C111	NA	NA	0.194042	NA	No significant difference	NA	NA	NA	NA	No significant difference	NA	NA	0.194042	NA	No significant difference
				A0A2K5U8F8_C2386	TEP1_C2386	NA	NA	NA	NA	No significant difference	NA	NA	NA	NA	No significant difference	NA	NA	NA	NA	No significant difference
				A0A2K5U8F8_C2417	TEP1_C2417	NA	NA	NA	NA	No significant difference	NA	NA	NA	NA	No significant difference	NA	NA	NA	NA	No significant difference
				A0A2K5U8F8_C81	TEP1_C81	NA	NA	NA	NA	No significant difference	NA	NA	NA	NA	No significant difference	NA	NA	NA	NA	No significant difference
				A0A2K5U8F8_C948	TEP1_C948	NA	NA	NA	NA	No significant difference	NA	NA	NA	NA	No significant difference	NA	NA	NA	NA	No significant difference
				A0A2K5U8H0_C22	MAP3K20_C22	NA	0.75415	NA	NA	No significant difference	NA	NA	NA	NA	Decrease with age	NA	NA	NA	NA	No significant difference
				A0A2K5U8H0_C231	MAP3K20_C231	NA	0.293525	NA	NA	No significant difference	NA	0.293412	NA	NA	No significant difference	NA	0.428097	NA	NA	No significant difference
				A0A2K5U8H0_C242	MAP3K20_C242	NA	0.543991	NA	NA	No significant difference	NA	0.741385	NA	NA	No significant difference	NA	0.375847	NA	NA	No significant difference
				A0A2K5U8H0_C273	MAP3K20_C273	NA	0.753738	NA	NA	No significant difference	NA	NA	NA	NA	No significant difference	NA	NA	NA	NA	No significant difference
				A0A2K5U8H0_C285	MAP3K20_C285	NA	0.423602	NA	NA	No significant difference	NA	0.358403	NA	NA	No significant difference	NA	0.214868	NA	NA	No significant difference
				A0A2K5U8H6_C192	CASP1_C192	0.798781	0.749651	0.482686	0.266965	No significant difference	NA	-1.16228	-0.967993	-0.194283	No significant difference	NA	0.869508	0.922607	-0.0530992	No significant difference
				A0A2K5U8H6_C256	CASP1_C256	NA	NA	0.434948	NA	No significant difference	NA	NA	0.434948	NA	No significant difference	NA	NA	NA	NA	No significant difference
				A0A2K5U8H6_C43	CASP1_C43	0.0721412	-0.350338	0.420818	-0.771156	No significant difference	0.105786	-0.380179	0.876832	-1.25701	No significant difference	NA	0.0345411	0.473826	-0.439285	No significant difference
				A0A2K5U8H6_C76	CASP1_C76	0.0300871	0.747719	1.16591	-0.418194	Down in M	NA	0.496097	0.989296	-0.493198	No significant difference	NA	1.21308	1.29151	-0.0784249	No significant difference
				A0A2K5U8H8_C107	#N/A	NA	NA	NA	0.0421879	No significant difference	NA	NA	NA	0.0421879	No significant difference	NA	NA	NA	NA	No significant difference
				A0A2K5U8H8_C188	#N/A	0.102797	0.594756	0.488682	0.106075	No significant difference	NA	-0.0998799	0.108938	-0.208818	No significant difference	NA	1.51799	1.23163	0.28636	No significant difference
				A0A2K5U8H8_C199	#N/A	NA	0.687651	0.238927	0.448725	No significant difference	NA	NA	NA	0.223783	No significant difference	NA	0.687651	0.144974	0.542678	No significant difference
				A0A2K5U8H8_C230	#N/A	NA	NA	NA	-0.382125	No significant difference	NA	NA	NA	NA	No significant difference	NA	NA	NA	0.0794825	No significant difference
				A0A2K5U8H8_C242	#N/A	0.909762	-0.228299	-0.266602	0.0383031	No significant difference	NA	-0.554292	-0.58297	0.0286776	No significant difference	NA	0.79732	1.20124	-0.403916	No significant difference
				A0A2K5U8I0_C119	COPS3_C119	NA	NA	NA	NA	No significant difference	NA	NA	NA	NA	No significant difference	NA	NA	NA	NA	No significant difference
				A0A2K5U8I0_C274	COPS3_C274	NA	NA	0.313155	NA	No significant difference	NA	NA	NA	NA	No significant difference	NA	NA	NA	NA	No significant difference
				A0A2K5U8N9_C27	#N/A	NA	NA	NA	NA	No significant difference	NA	NA	NA	NA	No significant difference	NA	NA	NA	NA	No significant difference
				A0A2K5U8T1_C261	HDAC1_C261	NA	0.0206607	0.515932	-0.495272	No significant difference	NA	NA	0.494808	NA	No significant difference	NA	0.0417848	NA	NA	No significant difference
				A0A2K5U8T1_C273	HDAC1_C273	NA	NA	NA	NA	No significant difference	NA	NA	NA	NA	No significant difference	NA	NA	NA	NA	No significant difference
				A0A2K5U8T1_C284	HDAC1_C284	0.011906	0.511407	0.681294	-0.169887	Down in M	0.123643	0.402782	0.632575	-0.229793	No significant difference	0.169443	0.568911	0.64723	-0.0783182	No significant difference
				A0A2K5U8T1_C408	HDAC1_C408	0.126509	0.412593	0.374898	0.037695	No significant difference	0.676542	0.390198	0.262925	0.127273	No significant difference	NA	0.435801	0.492716	-0.056915	No significant difference
				A0A2K5U8W4_C22	IGHV3-43D_C22	NA	NA	NA	NA	No significant difference	NA	NA	NA	NA	No significant difference	NA	NA	NA	NA	No significant difference
				A0A2K5U8W4_C96	IGHV3-43D_C96	NA	NA	NA	NA	No significant difference	NA	NA	NA	NA	No significant difference	NA	NA	NA	NA	No significant difference
				A0A2K5U8Y7_C303	ENTPD5_C303	0.0397974	0.335123	0.424891	-0.0897672	Down in M	NA	0.540948	0.292857	0.248091	No significant difference	0.0658652	0.439045	0.535831	-0.0967862	No significant difference
				A0A2K5U8Y9_C2373	DNAH5_C2373	NA	-0.255402	NA	NA	No significant difference	NA	0.0572465	NA	NA	No significant difference	NA	0.0830878	NA	NA	No significant difference
				A0A2K5U955_C1203	SVIL_C1203	0.0406788	0.318712	0.502528	-0.183816	Down in M	NA	0.183064	0.36688	-0.183816	No significant difference	NA	0.634391	0.561999	0.0723925	No significant difference
				A0A2K5U955_C1552	SVIL_C1552	0.488732	0.10579	-0.17995	0.28574	No significant difference	NA	-0.0662753	-0.4712	0.404925	No significant difference	0.203073	0.588644	0.443436	0.145207	No significant difference
				A0A2K5U955_C178	SVIL_C178	0.734381	-0.148551	-0.224327	0.0757758	No significant difference	NA	-0.370199	0.050338	-0.420537	No significant difference	NA	0.973652	0.59337	0.380282	No significant difference
				A0A2K5U955_C1894	SVIL_C1894	NA	NA	NA	NA	No significant difference	NA	NA	NA	NA	No significant difference	NA	NA	NA	NA	No significant difference
				A0A2K5U955_C1932	SVIL_C1932	NA	1.07336	1.25146	-0.178102	No significant difference	NA	1.07336	1.25146	-0.178102	No significant difference	NA	NA	NA	NA	Up in M
				A0A2K5U955_C1955	SVIL_C1955	NA	NA	NA	NA	No significant difference	NA	NA	NA	NA	No significant difference	NA	NA	NA	NA	Up in M
				A0A2K5U955_C2057	SVIL_C2057	NA	NA	NA	NA	No significant difference	NA	NA	NA	NA	No significant difference	NA	NA	NA	NA	No significant difference
				A0A2K5U955_C26	SVIL_C26	NA	NA	NA	NA	No significant difference	NA	NA	NA	NA	No significant difference	NA	NA	NA	NA	No significant difference
				A0A2K5U955_C423	SVIL_C423	NA	NA	NA	NA	No significant difference	NA	NA	NA	NA	No significant difference	NA	NA	NA	NA	No significant difference
				A0A2K5U955_C606	SVIL_C606	NA	0.132275	0.499371	-0.367097	No significant difference	NA	-0.362454	NA	NA	Down in M	NA	0.181889	0.366079	-0.184189	No significant difference
				A0A2K5U955_C669	SVIL_C669	NA	-0.179586	0.0650029	-0.244589	No significant difference	NA	-0.179586	0.536078	-0.715665	No significant difference	NA	NA	NA	-0.111806	Decrease with age
				A0A2K5U955_C76	SVIL_C76	NA	NA	NA	NA	No significant difference	NA	NA	NA	NA	No significant difference	NA	NA	NA	NA	No significant difference
				A0A2K5U980_C1176	#N/A	NA	NA	NA	NA	No significant difference	NA	NA	NA	NA	Up in M	NA	NA	NA	NA	No significant difference
				A0A2K5U980_C178	#N/A	NA	NA	NA	NA	No significant difference	NA	NA	NA	NA	Up in M	NA	NA	NA	NA	No significant difference
				A0A2K5U980_C277	#N/A	NA	NA	NA	NA	No significant difference	NA	NA	NA	NA	No significant difference	NA	NA	NA	NA	No significant difference
				A0A2K5U980_C827	#N/A	NA	NA	NA	NA	No significant difference	NA	NA	NA	NA	No significant difference	NA	NA	NA	NA	No significant difference
				A0A2K5U997_C97	#N/A	NA	NA	NA	NA	No significant difference	NA	NA	NA	NA	No significant difference	NA	NA	NA	NA	No significant difference
				A0A2K5U9G9_C121	FSCN1_C121	0.27843	0.442991	0.389416	0.0535754	No significant difference	NA	0.0992656	0.692075	-0.592809	No significant difference	0.516079	0.181222	0.0235208	0.157702	No significant difference
				A0A2K5U9G9_C260	FSCN1_C260	0.231381	0.435188	0.0885227	0.346665	No significant difference	0.626749	-0.00399708	0.233613	-0.23761	No significant difference	0.271531	0.723597	0.24046	0.483136	No significant difference
				A0A2K5U9G9_C334	FSCN1_C334	NA	-0.202742	-0.059455	-0.143287	No significant difference	NA	-0.288278	NA	NA	No significant difference	NA	NA	NA	-0.0577511	No significant difference
				A0A2K5U9G9_C397	FSCN1_C397	NA	-0.192849	-0.250114	0.057265	No significant difference	NA	-0.422423	-0.329443	-0.09298	No significant difference	NA	0.0367249	-0.0840708	0.120796	No significant difference
				A0A2K5U9G9_C61	FSCN1_C61	0.40207	0.875027	0.591869	0.283158	No significant difference	NA	-0.0511555	-0.00323861	-0.0479169	No significant difference	0.167982	0.939716	0.722258	0.217458	No significant difference
				A0A2K5U9G9_C80	FSCN1_C80	0.40747	0.152942	0.279941	-0.126999	No significant difference	NA	-0.091935	0.051389	-0.143324	No significant difference	0.309902	0.609716	0.83284	-0.223124	No significant difference
				A0A2K5U9G9_C89	FSCN1_C89	0.0354613	0.195274	0.36927	-0.173996	Down in M	0.0675149	0.165336	0.36927	-0.203934	No significant difference	0.431571	0.203281	0.260038	-0.0567565	No significant difference
				A0A2K5U9H3_C500	#N/A	NA	NA	NA	0.179639	No significant difference	NA	NA	NA	0.179639	No significant difference	NA	NA	NA	NA	No significant difference
				A0A2K5U9J0_C137	UPK3B_C137	NA	NA	NA	NA	No significant difference	NA	NA	NA	NA	No significant difference	NA	NA	NA	NA	No significant difference
				A0A2K5U9J4_C2135	VPS13C_C2135	NA	NA	NA	NA	No significant difference	NA	NA	NA	NA	No significant difference	NA	NA	NA	NA	No significant difference
				A0A2K5U9J4_C3665	VPS13C_C3665	NA	NA	NA	NA	No significant difference	NA	NA	NA	NA	No significant difference	NA	NA	NA	NA	No significant difference
				A0A2K5U9N2_C42	ETFB_C42	0.431391	0.168489	-0.0548237	0.223313	No significant difference	0.87717	-0.191824	-0.342039	0.150214	No significant difference	0.270248	0.549755	0.142668	0.407087	No significant difference
				A0A2K5U9N2_C66	ETFB_C66	0.611589	-0.119552	-0.151416	0.0318646	No significant difference	0.400261	-0.558214	-0.223433	-0.334781	No significant difference	0.832097	0.11519	0.0961791	0.0190113	No significant difference
				A0A2K5U9N2_C71	ETFB_C71	NA	-0.234243	0.127857	-0.3621	No significant difference	NA	-0.234243	0.0370757	-0.271319	No significant difference	NA	NA	0.493287	NA	Increase with age
				A0A2K5U9S6_C100	DERA_C100	NA	NA	NA	NA	No significant difference	NA	NA	NA	NA	No significant difference	NA	NA	NA	NA	No significant difference
				A0A2K5U9S6_C118	DERA_C118	NA	0.732882	0.409625	0.323257	No significant difference	NA	NA	NA	-0.291259	No significant difference	NA	0.732882	0.202158	0.530724	No significant difference
				A0A2K5U9T6_C91	TAPBP_C91	0.00786726	0.49827	0.113503	0.384768	Increase with age	0.260788	0.263383	-0.0615278	0.324911	No significant difference	0.0489291	0.744189	0.122529	0.62166	Increase with age
				A0A2K5U9V7_C439	XIRP2_C439	NA	NA	NA	NA	No significant difference	NA	NA	NA	NA	No significant difference	NA	NA	NA	NA	No significant difference
				A0A2K5U9W7_C132	PRPS1_C132	NA	0.157199	0.387858	-0.230659	No significant difference	NA	-0.529361	0.0977612	-0.627122	No significant difference	NA	0.474101	0.178466	0.295635	No significant difference
				A0A2K5U9W7_C193	PRPS1_C193	NA	1.10295	0.805863	0.297085	No significant difference	NA	0.568717	0.452357	0.116359	No significant difference	NA	NA	NA	0.325199	Up in M
				A0A2K5U9W7_C197	PRPS1_C197	0.156979	0.527289	0.336803	0.190487	No significant difference	NA	0.568717	0.452357	0.116359	No significant difference	NA	0.672035	0.415287	0.256749	No significant difference
				A0A2K5U9W7_C232	PRPS1_C232	NA	NA	NA	NA	No significant difference	NA	NA	NA	NA	No significant difference	NA	NA	NA	NA	No significant difference
				A0A2K5U9W7_C41	PRPS1_C41	0.218579	0.185881	0.401071	-0.215189	No significant difference	NA	0.0802028	0.0520213	0.0281815	No significant difference	0.134948	0.343954	0.618567	-0.274613	No significant difference
				A0A2K5U9W7_C91	PRPS1_C91	NA	1.04727	0.339456	0.707819	No significant difference	NA	-0.608894	-0.463368	-0.145526	No significant difference	NA	2.36574	0.551644	1.81409	No significant difference
				A0A2K5U9X0_C10	LIMS2_C10	NA	NA	NA	NA	No significant difference	NA	NA	NA	NA	No significant difference	NA	NA	NA	NA	No significant difference
				A0A2K5U9X0_C100	LIMS2_C100	0.134225	0.59072	0.773334	-0.182614	No significant difference	0.671948	0.17075	0.145122	0.0256279	No significant difference	0.146611	0.501038	0.773334	-0.272296	No significant difference
				A0A2K5U9X0_C121	LIMS2_C121	NA	NA	NA	NA	No significant difference	NA	NA	NA	NA	No significant difference	NA	NA	NA	NA	No significant difference
				A0A2K5U9X0_C138	LIMS2_C138	0.596224	0.0164246	-0.0255289	0.0419536	No significant difference	0.802639	-0.0676016	-0.0255289	-0.0420727	No significant difference	NA	0.141061	0.11779	0.0232714	No significant difference
				A0A2K5U9X0_C161	LIMS2_C161	0.352816	0.285478	0.510276	-0.224798	No significant difference	0.872579	0.408843	-0.017557	0.4264	No significant difference	0.167323	0.740476	1.05426	-0.313787	No significant difference
				A0A2K5U9X0_C164	LIMS2_C164	0.352816	0.285478	0.510276	-0.224798	No significant difference	0.872579	0.408843	-0.017557	0.4264	No significant difference	0.167323	0.740476	1.05426	-0.313787	No significant difference
				A0A2K5U9X0_C181	LIMS2_C181	NA	NA	NA	NA	No significant difference	NA	NA	NA	NA	No significant difference	NA	NA	NA	NA	No significant difference
				A0A2K5U9X0_C184	LIMS2_C184	NA	NA	NA	NA	No significant difference	NA	NA	NA	NA	No significant difference	NA	NA	NA	NA	No significant difference
				A0A2K5U9X0_C193	LIMS2_C193	NA	NA	NA	NA	No significant difference	NA	NA	NA	NA	No significant difference	NA	NA	NA	NA	No significant difference
				A0A2K5U9X0_C196	LIMS2_C196	NA	NA	NA	NA	No significant difference	NA	NA	NA	NA	No significant difference	NA	NA	NA	NA	No significant difference
				A0A2K5U9X0_C219	LIMS2_C219	NA	NA	NA	NA	No significant difference	NA	NA	NA	NA	No significant difference	NA	NA	NA	NA	No significant difference
				A0A2K5U9X0_C222	LIMS2_C222	NA	NA	NA	NA	No significant difference	NA	NA	NA	NA	No significant difference	NA	NA	NA	NA	No significant difference
				A0A2K5U9X0_C300	LIMS2_C300	NA	NA	NA	NA	No significant difference	NA	NA	NA	NA	No significant difference	NA	NA	NA	NA	No significant difference
				A0A2K5U9X0_C94	LIMS2_C94	0.284897	0.351162	0.0930526	0.258109	No significant difference	NA	0.0416275	-0.49598	0.537607	No significant difference	0.124405	0.735858	0.627731	0.108127	No significant difference
				A0A2K5U9X0_C97	LIMS2_C97	0.134225	0.59072	0.773334	-0.182614	No significant difference	0.671948	0.17075	0.145122	0.0256279	No significant difference	0.146611	0.501038	0.773334	-0.272296	No significant difference
				A0A2K5UA07_C212	PCCB_C212	NA	NA	-0.186227	NA	No significant difference	NA	NA	NA	NA	Up in M	NA	NA	0.958714	NA	No significant difference
				A0A2K5UA07_C234	PCCB_C234	0.0642893	0.580357	0.209435	0.370922	No significant difference	0.218567	-0.0102343	0.326172	-0.336406	No significant difference	0.0459242	1.13267	-0.125455	1.25812	Up in M
				A0A2K5UA07_C308	PCCB_C308	0.928593	-0.389616	-0.508963	0.119347	No significant difference	NA	-0.729802	-0.611492	-0.11831	No significant difference	0.514748	0.183208	-0.0792687	0.262477	No significant difference
				A0A2K5UA07_C391	PCCB_C391	NA	-0.812963	0.108192	-0.921155	No significant difference	NA	NA	NA	-0.610265	No significant difference	NA	NA	0.637225	NA	No significant difference
				A0A2K5UA07_C459	PCCB_C459	NA	NA	NA	-1.00058	No significant difference	NA	NA	NA	NA	No significant difference	NA	NA	NA	-0.385276	No significant difference
				A0A2K5UA07_C460	PCCB_C460	NA	NA	NA	-1.00058	No significant difference	NA	NA	NA	NA	No significant difference	NA	NA	NA	-0.385276	No significant difference
				A0A2K5UA07_C90	PCCB_C90	0.460012	0.29114	0.256371	0.0347695	No significant difference	0.785228	0.276777	0.159352	0.117425	No significant difference	0.247725	0.378674	0.368761	0.00991236	No significant difference
				A0A2K5UA31_C207	OAS2_C207	0.957423	0.276806	0.314508	-0.037702	No significant difference	NA	-0.834404	-0.439169	-0.395235	No significant difference	NA	0.728263	0.52428	0.203983	No significant difference
				A0A2K5UA31_C304	OAS2_C304	0.0543972	0.216749	0.982243	-0.765494	No significant difference	NA	-0.0286536	0.44545	-0.474104	No significant difference	NA	0.615203	1.53937	-0.924162	No significant difference
				A0A2K5UA31_C649	OAS2_C649	NA	NA	NA	NA	No significant difference	NA	NA	NA	NA	No significant difference	NA	NA	NA	NA	No significant difference
				A0A2K5UA33_C104	#N/A	NA	0.172774	0.45163	-0.278856	No significant difference	NA	NA	0.325335	NA	No significant difference	NA	0.299069	0.470147	-0.171079	No significant difference
				A0A2K5UA33_C131	#N/A	NA	0.0796367	-0.0538167	0.133453	No significant difference	NA	NA	-0.0727426	NA	No significant difference	NA	0.239047	-0.0348908	0.273937	No significant difference
				A0A2K5UA33_C208	#N/A	NA	0.310459	0.011848	0.298611	No significant difference	NA	NA	1.01683	NA	No significant difference	NA	NA	NA	0.495539	No significant difference
				A0A2K5UA33_C241	#N/A	NA	NA	1.02119	NA	No significant difference	NA	NA	NA	NA	No significant difference	NA	NA	1.18112	NA	No significant difference
				A0A2K5UA33_C391	#N/A	NA	0.450341	0.539951	-0.0896094	No significant difference	NA	NA	NA	NA	No significant difference	NA	0.450341	0.416803	0.0335381	No significant difference
				A0A2K5UA33_C394	#N/A	NA	0.450341	0.539951	-0.0896094	No significant difference	NA	NA	NA	NA	No significant difference	NA	0.450341	0.416803	0.0335381	No significant difference
				A0A2K5UA33_C85	#N/A	NA	NA	NA	NA	No significant difference	NA	NA	NA	NA	No significant difference	NA	NA	NA	NA	No significant difference
				A0A2K5UA33_C94	#N/A	NA	NA	NA	NA	No significant difference	NA	NA	NA	NA	No significant difference	NA	NA	NA	NA	No significant difference
				A0A2K5UA33_C99	#N/A	NA	0.172774	0.45163	-0.278856	No significant difference	NA	NA	0.325335	NA	No significant difference	NA	0.299069	0.470147	-0.171079	No significant difference
				A0A2K5UA56_C124	MEF2D/DAZAP1 fusion_C124	0.379702	0.300026	0.292965	0.00706067	No significant difference	NA	0.0747357	0.456434	-0.381698	No significant difference	NA	0.539693	0.248934	0.290759	No significant difference
				A0A2K5UA56_C63	MEF2D/DAZAP1 fusion_C63	NA	-0.155258	-0.33918	0.183922	No significant difference	NA	NA	NA	NA	No significant difference	NA	0.131591	-0.33918	0.470771	No significant difference
				A0A2K5UA56_C85	MEF2D/DAZAP1 fusion_C85	0.0698778	0.532912	0.720618	-0.187706	No significant difference	0.114721	-0.0554544	0.654362	-0.709816	No significant difference	0.192366	0.893834	0.303903	0.589931	No significant difference
				A0A2K5UA58_C660	IPO4_C660	NA	0.303261	-0.163494	0.466755	No significant difference	NA	NA	NA	0.285446	No significant difference	NA	0.48457	NA	NA	No significant difference
				A0A2K5UAE5_C115	#N/A	NA	-0.293737	-0.00117144	-0.292566	No significant difference	NA	-0.653513	-0.0429942	-0.610519	No significant difference	NA	0.413849	NA	NA	No significant difference
				A0A2K5UAE5_C198	#N/A	0.316993	0.282068	0.294513	-0.012445	No significant difference	0.402751	-0.0276112	0.0808317	-0.108443	No significant difference	0.14714	0.626005	0.584079	0.0419258	No significant difference
				A0A2K5UAE5_C204	#N/A	0.109874	0.580113	0.374088	0.206025	No significant difference	0.752311	0.232456	0.175408	0.0570479	No significant difference	0.0764786	0.635674	0.681038	-0.0453646	No significant difference
				A0A2K5UAE5_C245	#N/A	NA	NA	NA	NA	No significant difference	NA	NA	NA	NA	No significant difference	NA	NA	NA	NA	No significant difference
				A0A2K5UAE5_C265	#N/A	NA	NA	NA	NA	No significant difference	NA	NA	NA	NA	No significant difference	NA	NA	NA	NA	No significant difference
				A0A2K5UAE5_C275	#N/A	NA	NA	NA	NA	No significant difference	NA	NA	NA	NA	No significant difference	NA	NA	NA	NA	No significant difference
				A0A2K5UAE5_C316	#N/A	NA	NA	NA	NA	No significant difference	NA	NA	NA	NA	No significant difference	NA	NA	NA	NA	No significant difference
				A0A2K5UAF3_C106	GOT2_C106	0.325243	0.583102	0.258099	0.325004	No significant difference	0.922396	0.150113	-0.0491437	0.199257	No significant difference	0.122192	0.658032	0.279248	0.378784	No significant difference
				A0A2K5UAF3_C187	GOT2_C187	0.0659986	0.477755	-0.476546	0.954301	No significant difference	0.353682	-0.459981	-1.00398	0.544	No significant difference	0.0209102	0.976924	0.219223	0.757701	Increase with age
				A0A2K5UAF3_C212	GOT2_C212	0.143002	0.33495	0.125715	0.209235	No significant difference	0.74141	0.170337	0.0731368	0.0971998	No significant difference	0.131071	0.464452	0.193872	0.27058	No significant difference
				A0A2K5UAF3_C270	GOT2_C270	0.0101829	1.35768	0.277609	1.08008	Increase with age	NA	1.90203	0.0275193	1.87451	No significant difference	0.166261	1.35768	0.607338	0.750347	No significant difference
				A0A2K5UAF3_C272	GOT2_C272	0.0101829	1.35768	0.277609	1.08008	Increase with age	NA	1.90203	0.0275193	1.87451	No significant difference	0.166261	1.35768	0.607338	0.750347	No significant difference
				A0A2K5UAF3_C293	GOT2_C293	0.195422	0.537142	0.13752	0.399622	No significant difference	0.719286	0.192197	-0.0918387	0.284036	No significant difference	0.276436	0.688741	0.279924	0.408816	No significant difference
				A0A2K5UAH0_C202	PPIB_C202	0.737159	-0.351682	0.277094	-0.628776	No significant difference	0.921312	0.276459	0.479962	-0.203503	No significant difference	0.592307	-0.353646	-0.00808878	-0.345557	No significant difference
				A0A2K5UAK3_C123	ANP32E_C123	NA	-0.0251505	0.283659	-0.30881	No significant difference	NA	-0.228052	NA	NA	Down in M	NA	0.291678	0.283659	0.00801832	No significant difference
				A0A2K5UAK3_C87	ANP32E_C87	NA	0.287024	1.06326	-0.776237	No significant difference	NA	-0.360443	0.721196	-1.08164	No significant difference	NA	0.742122	1.35103	-0.608903	No significant difference
				A0A2K5UAU4_C61	MDK_C61	0.11502	0.458775	0.538781	-0.0800063	No significant difference	NA	0.203897	0.403141	-0.199244	No significant difference	NA	0.327718	0.409437	-0.0817192	No significant difference
				A0A2K5UAU4_C74	MDK_C74	NA	NA	NA	0.0609038	No significant difference	NA	NA	NA	NA	No significant difference	NA	NA	NA	-0.169187	No significant difference
				A0A2K5UAU4_C94	MDK_C94	NA	NA	NA	NA	No significant difference	NA	NA	NA	NA	No significant difference	NA	NA	NA	NA	No significant difference
				A0A2K5UAV9_C177	CARS1_C177	NA	NA	NA	NA	No significant difference	NA	NA	NA	NA	No significant difference	NA	NA	NA	NA	No significant difference
				A0A2K5UAV9_C22	CARS1_C22	NA	NA	NA	NA	No significant difference	NA	NA	NA	NA	No significant difference	NA	NA	NA	NA	No significant difference
				A0A2K5UAV9_C330	CARS1_C330	0.997603	0.0707049	-0.272353	0.343058	No significant difference	NA	-0.807485	-0.177388	-0.630097	No significant difference	NA	0.604756	-0.452478	1.05723	No significant difference
				A0A2K5UAV9_C501	CARS1_C501	NA	-0.223637	-0.414779	0.191142	No significant difference	NA	-0.440122	-0.414779	-0.0253428	No significant difference	NA	NA	NA	NA	No significant difference
				A0A2K5UB10_C230	MATR3_C230	NA	NA	NA	NA	No significant difference	NA	NA	NA	NA	No significant difference	NA	NA	NA	NA	No significant difference
				A0A2K5UB10_C293	MATR3_C293	NA	NA	NA	NA	No significant difference	NA	NA	NA	NA	No significant difference	NA	NA	NA	NA	No significant difference
				A0A2K5UB10_C296	MATR3_C296	NA	NA	NA	NA	No significant difference	NA	NA	NA	NA	No significant difference	NA	NA	NA	NA	No significant difference
				A0A2K5UB13_C418	CARS1_C418	NA	NA	NA	NA	No significant difference	NA	NA	NA	NA	No significant difference	NA	NA	NA	NA	No significant difference
				A0A2K5UB13_C589	CARS1_C589	NA	NA	NA	NA	No significant difference	NA	NA	NA	NA	No significant difference	NA	NA	NA	NA	No significant difference
				A0A2K5UB13_C81	CARS1_C81	NA	NA	NA	NA	No significant difference	NA	NA	NA	NA	No significant difference	NA	NA	NA	NA	No significant difference
				A0A2K5UB21_C89	DENN_C89	NA	NA	NA	NA	No significant difference	NA	NA	NA	NA	No significant difference	NA	NA	NA	NA	No significant difference
				A0A2K5UB35_C662	ANO1_C662	NA	NA	NA	NA	No significant difference	NA	NA	NA	NA	No significant difference	NA	NA	NA	NA	No significant difference
				A0A2K5UB35_C916	ANO1_C916	NA	NA	NA	NA	No significant difference	NA	NA	NA	NA	No significant difference	NA	NA	NA	NA	No significant difference
				A0A2K5UB38_C585	#N/A	NA	NA	NA	NA	No significant difference	NA	NA	NA	NA	No significant difference	NA	NA	NA	NA	No significant difference
				A0A2K5UB60_C878	SLC4A7_C878	NA	-0.536388	0.349131	-0.88552	No significant difference	NA	-0.631391	-0.313399	-0.317992	No significant difference	NA	-0.388145	0.828556	-1.2167	No significant difference
				A0A2K5UB86_C297	#N/A	NA	NA	NA	NA	No significant difference	NA	NA	NA	NA	No significant difference	NA	NA	NA	NA	No significant difference
				A0A2K5UB86_C346	#N/A	NA	0.188416	NA	NA	No significant difference	NA	NA	NA	NA	No significant difference	NA	NA	NA	NA	Increase with age
				A0A2K5UBD4_C158	#N/A	NA	0.162766	0.168681	-0.00591556	No significant difference	NA	NA	-0.0568569	NA	No significant difference	NA	0.398197	0.629651	-0.231454	No significant difference
				A0A2K5UBD4_C159	#N/A	NA	0.162766	0.168681	-0.00591556	No significant difference	NA	NA	-0.0568569	NA	No significant difference	NA	0.398197	0.629651	-0.231454	No significant difference
				A0A2K5UBD4_C164	#N/A	NA	0.162766	0.168681	-0.00591556	No significant difference	NA	NA	-0.0568569	NA	No significant difference	NA	0.398197	0.629651	-0.231454	No significant difference
				A0A2K5UBM7_C194	#N/A	NA	0.916436	0.721635	0.194801	No significant difference	NA	NA	NA	-0.100319	No significant difference	NA	1.21156	NA	NA	No significant difference
				A0A2K5UBM7_C220	#N/A	0.174548	0.282168	0.183773	0.0983947	No significant difference	NA	-0.139539	0.073164	-0.212703	No significant difference	0.0645806	0.557179	0.216032	0.341147	No significant difference
				A0A2K5UBN1_C23	IGKV3-20_C23	0.336556	0.0566273	0.0527883	0.00383905	No significant difference	NA	0.0255692	0.106752	-0.0811832	No significant difference	NA	0.0651511	0.0135158	0.0516353	No significant difference
				A0A2K5UBP7_C127	#N/A	NA	NA	NA	NA	No significant difference	NA	NA	NA	NA	No significant difference	NA	NA	NA	NA	No significant difference
				A0A2K5UBP7_C355	#N/A	0.634728	0.067328	-0.0422233	0.109551	No significant difference	NA	0.296587	0.148422	0.148165	No significant difference	NA	-0.0210956	-0.0868514	0.0657559	No significant difference
				A0A2K5UBP7_C364	#N/A	0.296019	0.0979165	-0.084991	0.182908	No significant difference	0.996132	-0.0125637	-0.145078	0.132514	No significant difference	0.0991886	0.307091	0.0656221	0.241469	No significant difference
				A0A2K5UBP9_C205	VRK1_C205	0.660383	-0.0110552	0.256223	-0.267279	No significant difference	NA	-0.360485	0.209138	-0.569623	No significant difference	NA	0.587225	0.40765	0.179575	No significant difference
				A0A2K5UBT9_C121	OR4A8_C121	NA	0.093517	-0.136789	0.230306	No significant difference	NA	NA	NA	0.447685	No significant difference	NA	0.131117	0.118191	0.0129265	No significant difference
				A0A2K5UBT9_C125	OR4A8_C125	NA	0.093517	-0.136789	0.230306	No significant difference	NA	NA	NA	0.447685	No significant difference	NA	0.131117	0.118191	0.0129265	No significant difference
				A0A2K5UBV6_C108	#N/A	0.435398	-0.00907305	0.160442	-0.169515	No significant difference	0.675552	0.0629091	0.194518	-0.131609	No significant difference	0.686057	0.0951878	0.238534	-0.143346	No significant difference
				A0A2K5UBV6_C129	#N/A	0.421998	0.203713	0.132361	0.0713519	No significant difference	0.749381	0.01237	0.191502	-0.179132	No significant difference	0.547086	0.395367	0.11874	0.276628	No significant difference
				A0A2K5UBV6_C17	#N/A	0.552811	-0.378417	-0.54892	0.170503	No significant difference	0.0913648	-1.35603	-1.88793	0.531901	No significant difference	0.739091	0.580925	1.00689	-0.425962	No significant difference
				A0A2K5UBX7_C1379	MYH9_C1379	0.0962831	0.170105	0.340853	-0.170748	No significant difference	0.299731	0.148672	0.372497	-0.223825	No significant difference	0.169793	0.328354	0.307163	0.0211911	No significant difference
				A0A2K5UBX7_C1437	MYH9_C1437	0.11084	0.248615	0.418561	-0.169946	No significant difference	0.528082	0.0232123	0.386319	-0.363107	No significant difference	0.159658	0.411181	0.438537	-0.0273554	No significant difference
				A0A2K5UBX7_C172	MYH9_C172	0.232168	0.188727	-0.0206723	0.2094	No significant difference	0.876122	-0.0204491	-0.138306	0.117857	No significant difference	0.106679	0.82833	0.716576	0.111754	No significant difference
				A0A2K5UBX7_C532	MYH9_C532	0.00667363	0.424456	1.29761	-0.873158	Down in M	0.1152	0.612939	1.47164	-0.8587	No significant difference	0.0976987	0.515545	1.64907	-1.13352	No significant difference
				A0A2K5UBX7_C569	MYH9_C569	0.0653218	0.638963	1.0446	-0.405641	No significant difference	0.104659	0.625606	1.2162	-0.590591	No significant difference	0.411431	0.625802	0.458289	0.167514	No significant difference
				A0A2K5UBX7_C671	MYH9_C671	0.0925287	0.71256	0.693805	0.018755	No significant difference	0.598352	0.0974047	0.415242	-0.317837	No significant difference	0.054271	1.17772	1.16282	0.0148995	No significant difference
				A0A2K5UBX7_C694	MYH9_C694	0.00600631	0.836134	1.62091	-0.784777	Down in M	NA	0.836134	1.01456	-0.178423	No significant difference	NA	0.956359	2.41089	-1.45453	No significant difference
				A0A2K5UBX7_C740	MYH9_C740	0.996124	0.0252997	0.0511085	-0.0258088	No significant difference	0.857647	-0.289371	-0.0673626	-0.222009	No significant difference	NA	0.297038	0.175641	0.121397	No significant difference
				A0A2K5UBX7_C789	MYH9_C789	0.0518327	0.790417	0.267319	0.523098	No significant difference	0.446382	0.469396	0.133142	0.336254	No significant difference	0.161917	1.21615	0.531191	0.684956	No significant difference
				A0A2K5UBX7_C790	MYH9_C790	0.0633785	0.790417	0.121498	0.66892	No significant difference	NA	0.469396	-0.0126795	0.482076	No significant difference	0.161917	1.21615	0.531191	0.684956	No significant difference
				A0A2K5UBX7_C816	MYH9_C816	0.0545842	0.723223	0.432802	0.290422	No significant difference	0.580338	0.39866	0.439861	-0.0412007	No significant difference	0.0535228	1.22819	0.937769	0.290422	No significant difference
				A0A2K5UBX7_C896	MYH9_C896	0.178698	0.214509	0.288526	-0.0740175	No significant difference	0.229664	0.141021	0.323553	-0.182532	No significant difference	0.445788	0.397359	0.27292	0.124439	No significant difference
				A0A2K5UBX7_C91	MYH9_C91	0.710257	-0.0204712	0.194446	-0.214917	No significant difference	0.713587	-0.286492	0.348915	-0.635407	No significant difference	0.932267	0.203076	0.384597	-0.181521	No significant difference
				A0A2K5UBX7_C917	MYH9_C917	0.281545	0.225225	0.529947	-0.304722	No significant difference	0.360232	-0.289528	0.552451	-0.841979	No significant difference	0.451295	0.775878	0.565542	0.210336	No significant difference
				A0A2K5UBX7_C931	MYH9_C931	0.0231467	0.380667	0.531048	-0.15038	Down in M	0.0781455	0.140651	0.643793	-0.503142	No significant difference	0.206029	0.474791	0.317506	0.157285	No significant difference
				A0A2K5UBX7_C988	MYH9_C988	0.0203548	0.269842	0.471483	-0.201642	Down in M	0.112056	0.269842	0.564878	-0.295036	No significant difference	0.195486	0.383168	0.348416	0.0347517	No significant difference
				A0A2K5UC23_C1190	MYH10_C1190	0.856209	0.13521	0.033888	0.101322	No significant difference	NA	-0.112571	-0.135373	0.0228017	No significant difference	NA	0.184307	0.444592	-0.260285	No significant difference
				A0A2K5UC23_C176	MYH10_C176	NA	-0.0714573	0.0224855	-0.0939428	No significant difference	NA	-1.0269	-0.177125	-0.849779	No significant difference	NA	1.58549	1.19595	0.389539	No significant difference
				A0A2K5UC23_C630	MYH10_C630	NA	1.03802	1.09853	-0.0605077	No significant difference	NA	0.498537	1.24374	-0.745203	No significant difference	NA	NA	NA	0.785926	Up in M
				A0A2K5UC23_C749	MYH10_C749	NA	NA	NA	NA	No significant difference	NA	NA	NA	NA	No significant difference	NA	NA	NA	NA	No significant difference
				A0A2K5UC23_C963	MYH10_C963	0.19729	0.362484	0.385718	-0.0232333	No significant difference	0.877572	0.394563	0.167681	0.226882	No significant difference	0.0197301	0.333951	0.829829	-0.495878	Down in M
				A0A2K5UC25_C696	#N/A	NA	0.435143	NA	NA	No significant difference	NA	NA	NA	NA	No significant difference	NA	0.908098	NA	NA	No significant difference
				A0A2K5UC28_C103	#N/A	NA	NA	NA	NA	No significant difference	NA	NA	NA	NA	No significant difference	NA	NA	NA	NA	No significant difference
				A0A2K5UC28_C168	#N/A	NA	NA	NA	NA	No significant difference	NA	NA	NA	NA	No significant difference	NA	NA	NA	NA	No significant difference
				A0A2K5UC28_C178	#N/A	NA	NA	NA	NA	No significant difference	NA	NA	NA	NA	No significant difference	NA	NA	NA	NA	No significant difference
				A0A2K5UC28_C195	#N/A	NA	NA	NA	NA	No significant difference	NA	NA	NA	NA	No significant difference	NA	NA	NA	NA	No significant difference
				A0A2K5UC33_C360	#N/A	NA	0.174945	-0.022385	0.19733	No significant difference	NA	0.100106	0.273689	-0.173583	No significant difference	NA	0.249784	-0.337041	0.586825	No significant difference
				A0A2K5UC33_C404	#N/A	NA	NA	NA	0.92874	No significant difference	NA	NA	NA	1.29559	No significant difference	NA	NA	NA	NA	No significant difference
				A0A2K5UC71_C114	#N/A	NA	-0.170993	NA	NA	No significant difference	NA	NA	NA	NA	No significant difference	NA	NA	NA	NA	No significant difference
				A0A2K5UC71_C171	#N/A	NA	-0.136636	0.0863406	-0.222976	No significant difference	NA	-0.227661	-0.0201873	-0.207474	No significant difference	NA	NA	NA	-0.167238	No significant difference
				A0A2K5UC71_C176	#N/A	0.684107	-0.0624068	0.129034	-0.191441	No significant difference	NA	0.144896	0.1784	-0.0335041	No significant difference	NA	-0.112976	0.0300775	-0.143054	No significant difference
				A0A2K5UC71_C235	#N/A	NA	NA	-0.177114	NA	No significant difference	NA	NA	-0.177114	NA	No significant difference	NA	NA	NA	NA	Up in M
				A0A2K5UC71_C240	#N/A	NA	NA	NA	NA	No significant difference	NA	NA	NA	NA	No significant difference	NA	NA	NA	NA	No significant difference
				A0A2K5UC71_C268	#N/A	NA	0.0259917	-0.102898	0.12889	No significant difference	NA	NA	-0.0933591	NA	No significant difference	NA	NA	NA	0.226354	No significant difference
				A0A2K5UC71_C282	#N/A	0.870645	-0.135156	-0.145878	0.0107213	No significant difference	NA	-0.0488142	0.0682669	-0.117081	No significant difference	NA	-0.155542	-0.169886	0.0143435	No significant difference
				A0A2K5UC71_C333	#N/A	NA	NA	NA	NA	No significant difference	NA	NA	NA	NA	No significant difference	NA	NA	NA	NA	No significant difference
				A0A2K5UC71_C349	#N/A	NA	NA	NA	NA	No significant difference	NA	NA	NA	NA	No significant difference	NA	NA	NA	NA	No significant difference
				A0A2K5UC71_C361	#N/A	NA	NA	NA	NA	No significant difference	NA	NA	NA	NA	No significant difference	NA	NA	NA	NA	No significant difference
				A0A2K5UC71_C365	#N/A	NA	NA	NA	NA	No significant difference	NA	NA	NA	NA	No significant difference	NA	NA	NA	NA	No significant difference
				A0A2K5UC71_C366	#N/A	NA	NA	NA	NA	No significant difference	NA	NA	NA	NA	No significant difference	NA	NA	NA	NA	No significant difference
				A0A2K5UC71_C455	#N/A	NA	NA	NA	NA	No significant difference	NA	NA	NA	NA	No significant difference	NA	NA	NA	NA	No significant difference
				A0A2K5UC71_C559	#N/A	NA	NA	0.0198823	NA	No significant difference	NA	NA	NA	NA	No significant difference	NA	NA	0.0198823	NA	No significant difference
				A0A2K5UC73_C167	CAPN13_C167	NA	NA	NA	NA	No significant difference	NA	NA	NA	NA	No significant difference	NA	NA	NA	NA	No significant difference
				A0A2K5UC73_C317	CAPN13_C317	NA	NA	NA	NA	No significant difference	NA	NA	NA	NA	No significant difference	NA	NA	NA	NA	No significant difference
				A0A2K5UC73_C569	CAPN13_C569	NA	NA	NA	NA	No significant difference	NA	NA	NA	NA	No significant difference	NA	NA	NA	NA	No significant difference
				A0A2K5UC73_C629	CAPN13_C629	NA	NA	NA	-0.946188	No significant difference	NA	NA	NA	NA	No significant difference	NA	NA	NA	-1.36364	No significant difference
				A0A2K5UC73_C93	CAPN13_C93	NA	NA	NA	NA	No significant difference	NA	NA	NA	NA	No significant difference	NA	NA	NA	NA	No significant difference
				A0A2K5UCB0_C182	KIRREL1_C182	NA	0.383648	0.0141632	0.369485	No significant difference	NA	NA	0.0171928	NA	No significant difference	NA	0.380619	NA	NA	Down in M
				A0A2K5UCD5_C32	CLIC5_C32	NA	NA	-0.46101	NA	No significant difference	NA	NA	NA	NA	No significant difference	NA	NA	NA	NA	No significant difference
				A0A2K5UCD7_C97	#N/A	NA	NA	NA	NA	No significant difference	NA	NA	NA	NA	Up in M	NA	NA	NA	NA	No significant difference
				A0A2K5UCD8_C128	#N/A	NA	NA	NA	NA	No significant difference	NA	NA	NA	NA	No significant difference	NA	NA	NA	NA	No significant difference
				A0A2K5UCD8_C223	#N/A	NA	0.585597	NA	NA	No significant difference	NA	0.813071	NA	NA	Down in M	NA	NA	NA	NA	Increase with age
				A0A2K5UCD8_C298	#N/A	NA	-0.198736	NA	NA	No significant difference	NA	-0.252913	NA	NA	Down in M	NA	NA	NA	NA	Increase with age
				A0A2K5UCD8_C338	#N/A	NA	0.861896	NA	NA	No significant difference	NA	0.373296	NA	NA	Down in M	NA	NA	NA	NA	Increase with age
				A0A2K5UCG1_C385	GLB1_C385	0.0577949	0.828906	1.147	-0.318093	No significant difference	0.322262	1.08414	0.721469	0.362676	No significant difference	0.159841	0.952541	1.27859	-0.326048	No significant difference
				A0A2K5UCG8_C331	RABGGTA_C331	NA	NA	NA	NA	No significant difference	NA	NA	NA	NA	No significant difference	NA	NA	NA	NA	No significant difference
				A0A2K5UCG8_C354	RABGGTA_C354	NA	-0.593052	-0.274642	-0.31841	No significant difference	NA	-0.593052	0.0758987	-0.66895	No significant difference	NA	NA	NA	NA	No significant difference
				A0A2K5UCI6_C462	NOP2_C462	NA	0.475195	-0.451353	0.926548	No significant difference	NA	NA	-0.451353	NA	No significant difference	NA	NA	NA	NA	No significant difference
				A0A2K5UCI6_C486	NOP2_C486	NA	0.289916	0.559035	-0.269119	No significant difference	NA	NA	0.476253	NA	No significant difference	NA	0.322871	0.646003	-0.323132	No significant difference
				A0A2K5UCI6_C675	NOP2_C675	0.929731	0.176748	0.010919	0.165829	No significant difference	NA	-0.135691	0.102003	-0.237693	No significant difference	NA	0.260628	0.00871588	0.251912	No significant difference
				A0A2K5UCK8_C88	SLAMF7_C88	NA	NA	NA	NA	No significant difference	NA	NA	NA	NA	No significant difference	NA	NA	NA	NA	No significant difference
				A0A2K5UCL1_C209	#N/A	NA	NA	NA	NA	No significant difference	NA	NA	NA	NA	No significant difference	NA	NA	NA	NA	No significant difference
				A0A2K5UCN8_C458	#N/A	NA	-1.16437	NA	NA	No significant difference	NA	NA	NA	NA	No significant difference	NA	NA	NA	NA	No significant difference
				A0A2K5UCN8_C482	#N/A	NA	0.316598	NA	NA	No significant difference	NA	NA	NA	NA	Decrease with age	NA	0.530819	NA	NA	No significant difference
				A0A2K5UCW0_C192	#N/A	NA	0.49997	NA	NA	No significant difference	NA	NA	NA	NA	No significant difference	NA	NA	NA	NA	No significant difference
				A0A2K5UCY8_C164	TES_C164	0.221819	0.756486	0.0110553	0.745431	No significant difference	0.744723	0.485467	-0.222034	0.707502	No significant difference	0.0199953	1.25965	1.03078	0.22887	Increase with age
				A0A2K5UCY8_C196	TES_C196	0.624984	0.0102292	-0.0367137	0.0469428	No significant difference	0.907498	-0.0827352	0.106587	-0.189322	No significant difference	0.469556	0.438387	0.367168	0.0712188	No significant difference
				A0A2K5UCY8_C22	TES_C22	0.102885	0.284059	0.23109	0.0529688	No significant difference	0.605704	0.209568	0.100751	0.108817	No significant difference	0.137942	0.543219	0.559862	-0.0166426	No significant difference
				A0A2K5UCY8_C236	TES_C236	0.324893	0.529472	0.321113	0.20836	No significant difference	0.978051	0.366808	-0.0139542	0.380762	No significant difference	0.119855	1.07732	0.955457	0.121864	No significant difference
				A0A2K5UCY8_C238	TES_C238	0.324893	0.529472	0.321113	0.20836	No significant difference	0.978051	0.366808	-0.0139542	0.380762	No significant difference	0.119855	1.07732	0.955457	0.121864	No significant difference
				A0A2K5UCY8_C239	TES_C239	0.324893	0.529472	0.321113	0.20836	No significant difference	0.978051	0.366808	-0.0139542	0.380762	No significant difference	0.119855	1.07732	0.955457	0.121864	No significant difference
				A0A2K5UCY8_C29	TES_C29	0.33866	0.53749	0.558823	-0.0213337	No significant difference	0.751827	0.265923	0.303031	-0.037108	No significant difference	0.399064	0.625613	0.719161	-0.0935479	No significant difference
				A0A2K5UCY8_C294	TES_C294	0.198784	0.39448	0.0728389	0.321641	No significant difference	0.569272	0.378949	-0.0152455	0.394194	No significant difference	0.304662	0.819024	0.978414	-0.15939	No significant difference
				A0A2K5UCY8_C301	TES_C301	0.536147	0.193705	0.429152	-0.235447	No significant difference	0.998144	-0.291267	-0.212929	-0.0783384	No significant difference	0.275422	0.900729	1.1985	-0.297775	No significant difference
				A0A2K5UCY8_C304	TES_C304	0.536147	0.193705	0.429152	-0.235447	No significant difference	0.998144	-0.291267	-0.212929	-0.0783384	No significant difference	0.275422	0.900729	1.1985	-0.297775	No significant difference
				A0A2K5UCY8_C361	TES_C361	0.224643	0.610939	0.211961	0.398978	No significant difference	0.809638	0.277793	-0.066016	0.343809	No significant difference	0.0845747	0.71205	0.831897	-0.119847	No significant difference
				A0A2K5UCY8_C364	TES_C364	0.224643	0.610939	0.211961	0.398978	No significant difference	0.809638	0.277793	-0.066016	0.343809	No significant difference	0.0845747	0.71205	0.831897	-0.119847	No significant difference
				A0A2K5UCY8_C397	TES_C397	0.341388	0.162976	0.0898809	0.0730951	No significant difference	NA	-0.00831343	-0.326766	0.318453	No significant difference	0.447621	0.430928	0.293756	0.137172	No significant difference
				A0A2K5UCY8_C412	TES_C412	0.174586	0.618564	0.430148	0.188416	No significant difference	0.699698	0.331894	0.0965154	0.235378	No significant difference	0.204648	0.855072	0.731862	0.12321	No significant difference
				A0A2K5UCY8_C416	TES_C416	0.174586	0.618564	0.430148	0.188416	No significant difference	0.699698	0.331894	0.0965154	0.235378	No significant difference	0.204648	0.855072	0.731862	0.12321	No significant difference
				A0A2K5UCY8_C46	TES_C46	0.149058	0.499938	0.489138	0.0107995	No significant difference	0.811867	-0.243013	-0.0455957	-0.197417	No significant difference	0.00643052	1.01158	0.869619	0.141958	Increase with age
				A0A2K5UCZ1_C45	#N/A	0.88054	-0.0763406	0.0474481	-0.123789	No significant difference	NA	-0.155814	0.280918	-0.436732	No significant difference	NA	0.269324	0.0547008	0.214623	No significant difference
				A0A2K5UCZ9_C298	#N/A	NA	NA	0.414054	NA	No significant difference	NA	NA	NA	NA	No significant difference	NA	NA	NA	NA	No significant difference
				A0A2K5UCZ9_C470	#N/A	NA	NA	NA	0.0574903	No significant difference	NA	NA	NA	0.0288487	No significant difference	NA	NA	NA	NA	No significant difference
				A0A2K5UD39_C267	#N/A	0.186891	0.539207	0.792967	-0.25376	No significant difference	NA	0.371993	0.380511	-0.00851803	No significant difference	NA	0.870116	1.79521	-0.925098	No significant difference
				A0A2K5UD39_C302	#N/A	NA	NA	NA	NA	No significant difference	NA	NA	NA	NA	No significant difference	NA	NA	NA	NA	No significant difference
				A0A2K5UD39_C441	#N/A	0.0172844	0.634577	0.0112648	0.623312	Increase with age	NA	0.535828	-0.295894	0.831722	No significant difference	NA	0.941014	0.145914	0.795101	No significant difference
				A0A2K5UD39_C97	#N/A	0.106277	0.624241	0.368003	0.256238	No significant difference	NA	0.774822	0.63632	0.138502	No significant difference	0.321535	0.504577	0.171118	0.333459	No significant difference
				A0A2K5UDA5_C31	UBE2Q2_C31	NA	NA	NA	NA	No significant difference	NA	NA	NA	NA	No significant difference	NA	NA	NA	NA	No significant difference
				A0A2K5UDA5_C32	UBE2Q2_C32	NA	NA	NA	NA	No significant difference	NA	NA	NA	NA	No significant difference	NA	NA	NA	NA	No significant difference
				A0A2K5UDA7_C154	#N/A	NA	NA	NA	NA	No significant difference	NA	NA	NA	NA	No significant difference	NA	NA	NA	NA	No significant difference
				A0A2K5UDA7_C451	#N/A	NA	NA	NA	NA	No significant difference	NA	NA	NA	NA	No significant difference	NA	NA	NA	NA	No significant difference
				A0A2K5UDE0_C334	LSM14B_C334	NA	NA	0.355164	NA	No significant difference	NA	NA	NA	NA	Up in M	NA	NA	0.355164	NA	No significant difference
				A0A2K5UDE7_C328	ADAMDEC1_C328	NA	NA	NA	NA	No significant difference	NA	NA	NA	NA	No significant difference	NA	NA	NA	NA	Up in M
				A0A2K5UDE7_C392	ADAMDEC1_C392	NA	NA	NA	NA	No significant difference	NA	NA	NA	NA	No significant difference	NA	NA	NA	NA	No significant difference
				A0A2K5UDE7_C442	ADAMDEC1_C442	NA	NA	NA	NA	No significant difference	NA	NA	NA	NA	No significant difference	NA	NA	NA	NA	No significant difference
				A0A2K5UDE7_C446	ADAMDEC1_C446	NA	NA	NA	NA	No significant difference	NA	NA	NA	NA	No significant difference	NA	NA	NA	NA	No significant difference
				A0A2K5UDE7_C447	ADAMDEC1_C447	NA	NA	NA	NA	No significant difference	NA	NA	NA	NA	No significant difference	NA	NA	NA	NA	No significant difference
				A0A2K5UDE7_C460	ADAMDEC1_C460	NA	NA	NA	NA	No significant difference	NA	NA	NA	NA	No significant difference	NA	NA	NA	NA	Up in M
				A0A2K5UDI9_C99	HSPB8_C99	0.253282	0.198483	0.274341	-0.0758584	No significant difference	NA	0.491901	-0.390197	0.882098	No significant difference	0.0777689	0.776196	1.10433	-0.328131	No significant difference
				A0A2K5UDJ9_C156	CD81_C156	0.356752	-0.0334274	-0.483719	0.450292	No significant difference	NA	-1.06974	-1.2101	0.140357	No significant difference	NA	0.545589	-0.14068	0.686269	No significant difference
				A0A2K5UDJ9_C157	CD81_C157	0.356752	-0.0334274	-0.483719	0.450292	No significant difference	NA	-1.06974	-1.2101	0.140357	No significant difference	NA	0.545589	-0.14068	0.686269	No significant difference
				A0A2K5UDJ9_C175	CD81_C175	0.0246776	0.2166	0.223382	-0.0067827	Down in M	NA	0.185738	0.206598	-0.02086	No significant difference	0.183683	0.296375	0.249052	0.0473233	No significant difference
				A0A2K5UDJ9_C190	CD81_C190	0.143973	0.105483	0.10716	-0.00167745	No significant difference	0.311185	0.0383026	0.08331	-0.0450074	No significant difference	0.464459	0.139052	0.107259	0.0317929	No significant difference
				A0A2K5UDJ9_C6	CD81_C6	0.0213714	0.34769	0.19015	0.15754	Increase with age	0.103958	0.334142	0.194323	0.139819	No significant difference	0.288681	0.220056	0.15854	0.061516	No significant difference
				A0A2K5UDK3_C104	CD81_C104	NA	NA	NA	NA	No significant difference	NA	NA	NA	NA	No significant difference	NA	NA	NA	NA	No significant difference
				A0A2K5UDK3_C119	CD81_C119	NA	NA	NA	NA	No significant difference	NA	NA	NA	NA	No significant difference	NA	NA	NA	NA	No significant difference
				A0A2K5UDL4_C134	SRA1_C134	NA	NA	NA	NA	No significant difference	NA	NA	NA	NA	No significant difference	NA	NA	NA	NA	No significant difference
				A0A2K5UDM4_C383	TBL1XR1_C383	NA	0.111067	NA	NA	No significant difference	NA	NA	NA	NA	No significant difference	NA	0.111067	NA	NA	No significant difference
				A0A2K5UDM4_C434	TBL1XR1_C434	NA	NA	NA	NA	No significant difference	NA	NA	NA	NA	No significant difference	NA	NA	NA	NA	No significant difference
				A0A2K5UDQ4_C397	#N/A	NA	NA	NA	-0.00374483	No significant difference	NA	NA	NA	NA	No significant difference	NA	NA	NA	NA	No significant difference
				A0A2K5UDQ4_C449	#N/A	NA	NA	NA	0.396331	No significant difference	NA	NA	NA	NA	No significant difference	NA	NA	NA	NA	No significant difference
				A0A2K5UDT6_C44	#N/A	0.515436	0.596315	0.306591	0.289724	No significant difference	NA	-0.0874962	0.0222505	-0.109747	No significant difference	0.012593	1.45656	1.1016	0.354958	Increase with age
				A0A2K5UE09_C114	ANXA13_C114	NA	0.213335	0.37296	-0.159625	No significant difference	NA	NA	NA	-0.591719	No significant difference	NA	0.445089	0.172619	0.272469	No significant difference
				A0A2K5UE09_C246	ANXA13_C246	0.416068	0.388835	0.554785	-0.16595	No significant difference	NA	0.695154	0.878394	-0.18324	No significant difference	0.907395	-0.0631774	0.119797	-0.182974	No significant difference
				A0A2K5UE10_C126	HSPB7_C126	0.451116	0.254605	0.102406	0.152198	No significant difference	NA	0.448921	-0.183559	0.632481	No significant difference	NA	-0.0414176	0.130728	-0.172145	No significant difference
				A0A2K5UE50_C223	#N/A	0.606743	0.190664	0.172852	0.0178116	No significant difference	NA	-0.174236	-0.0511097	-0.123127	No significant difference	NA	0.406269	0.356407	0.049862	No significant difference
				A0A2K5UEM5_C114	#N/A	NA	NA	NA	-0.628572	No significant difference	NA	NA	NA	NA	No significant difference	NA	NA	NA	NA	No significant difference
				A0A2K5UEM5_C94	#N/A	0.82748	0.188652	0.13298	0.0556712	No significant difference	NA	-0.167222	0.00772863	-0.174951	No significant difference	NA	0.488822	0.2405	0.248322	No significant difference
				A0A2K5UEQ8_C52	CMPK1_C52	NA	NA	0.182183	NA	No significant difference	NA	NA	NA	NA	No significant difference	NA	NA	-0.45879	NA	No significant difference
				A0A2K5UF05_C23	#N/A	0.983759	0.0428082	-0.164018	0.206826	No significant difference	0.874026	0.0428082	-0.18347	0.226279	No significant difference	NA	-0.0315539	-0.186995	0.155442	No significant difference
				A0A2K5UF29_C280	#N/A	0.263629	0.530253	0.278472	0.251782	No significant difference	0.751913	0.605614	0.309329	0.296285	No significant difference	0.288877	0.458596	0.266396	0.1922	No significant difference
				A0A2K5UF29_C300	#N/A	0.153778	0.479706	0.263228	0.216478	No significant difference	0.894823	0.197211	-0.410998	0.608209	No significant difference	0.0910102	1.16582	1.11295	0.0528665	No significant difference
				A0A2K5UF29_C301	#N/A	0.153778	0.479706	0.263228	0.216478	No significant difference	0.894823	0.197211	-0.410998	0.608209	No significant difference	0.0910102	1.16582	1.11295	0.0528665	No significant difference
				A0A2K5UF29_C332	#N/A	0.0164676	1.13369	0.517025	0.616665	Increase with age	0.33105	0.673181	0.416448	0.256733	No significant difference	0.0195489	1.77428	0.830958	0.943321	Increase with age
				A0A2K5UF29_C361	#N/A	0.190879	0.442575	0.343946	0.0986291	No significant difference	0.802898	0.0564097	-0.197435	0.253845	No significant difference	0.0943059	0.441848	0.549528	-0.107681	No significant difference
				A0A2K5UF29_C39	#N/A	0.143915	0.232767	-0.108325	0.341092	No significant difference	NA	0.0767323	-0.144823	0.221555	No significant difference	0.235817	0.795478	0.252382	0.543096	No significant difference
				A0A2K5UF76_C235	POLI_C235	NA	NA	NA	0.0315008	No significant difference	NA	NA	NA	0.103288	No significant difference	NA	NA	NA	NA	No significant difference
				A0A2K5UF85_C83	CFAP36_C83	NA	NA	NA	NA	No significant difference	NA	NA	NA	NA	No significant difference	NA	NA	NA	NA	No significant difference
				A0A2K5UFH8_C183	ACTR10_C183	0.131795	0.500911	0.659366	-0.158455	No significant difference	NA	0.21258	0.535212	-0.322632	No significant difference	0.0836143	0.828225	0.645213	0.183013	No significant difference
				A0A2K5UFH8_C203	ACTR10_C203	0.096584	0.786962	0.797254	-0.0102924	No significant difference	NA	0.316207	0.826747	-0.510541	No significant difference	NA	0.975944	0.595636	0.380308	No significant difference
				A0A2K5UFH8_C27	ACTR10_C27	NA	0.872684	0.624322	0.248362	No significant difference	NA	0.525283	0.0636861	0.461597	No significant difference	NA	0.721367	0.673763	0.0476041	No significant difference
				A0A2K5UFH8_C279	ACTR10_C279	0.0573538	1.05595	0.412207	0.643742	No significant difference	NA	1.18693	0.799347	0.387583	No significant difference	NA	0.703267	0.670027	0.0332399	No significant difference
				A0A2K5UFH8_C37	ACTR10_C37	NA	0.962586	0.849189	0.113397	No significant difference	NA	NA	NA	NA	No significant difference	NA	0.673952	0.849189	-0.175237	No significant difference
				A0A2K5UFH8_C97	ACTR10_C97	NA	-0.212757	NA	NA	No significant difference	NA	-0.141872	NA	NA	No significant difference	NA	-0.0281573	NA	NA	No significant difference
				A0A2K5UFJ2_C1011	#N/A	0.249877	0.740087	0.419755	0.320333	No significant difference	0.87208	0.635299	0.338424	0.296874	No significant difference	0.132478	0.740087	0.382666	0.357421	No significant difference
				A0A2K5UFJ2_C1082	#N/A	0.0221553	0.620965	0.462168	0.158797	Increase with age	0.00575899	0.880104	0.721306	0.158797	Increase with age	0.512115	0.272459	0.0480975	0.224362	No significant difference
				A0A2K5UFJ2_C728	#N/A	0.521837	0.267141	0.0825956	0.184545	No significant difference	0.878732	0.196824	-0.0220374	0.218862	No significant difference	0.566784	0.331089	0.307792	0.0232971	No significant difference
				A0A2K5UFJ2_C833	#N/A	0.130219	-0.00535491	0.142246	-0.147601	No significant difference	0.473153	-0.014083	0.197783	-0.211866	No significant difference	0.354921	0.111795	0.225052	-0.113257	No significant difference
				A0A2K5UFJ2_C923	#N/A	0.195537	0.216708	0.315519	-0.0988117	No significant difference	0.395463	-0.0194177	0.0393034	-0.058721	No significant difference	NA	0.245879	0.384782	-0.138902	No significant difference
				A0A2K5UFQ3_C188	SDHA_C188	0.375159	0.234939	-0.0574473	0.292386	No significant difference	NA	0.564025	-0.238687	0.802712	No significant difference	0.263335	0.94712	0.807981	0.13914	No significant difference
				A0A2K5UFQ3_C189	SDHA_C189	0.375159	0.234939	-0.0574473	0.292386	No significant difference	NA	0.564025	-0.238687	0.802712	No significant difference	0.263335	0.94712	0.807981	0.13914	No significant difference
				A0A2K5UFQ3_C190	SDHA_C190	0.375159	0.234939	-0.0574473	0.292386	No significant difference	NA	0.564025	-0.238687	0.802712	No significant difference	0.263335	0.94712	0.807981	0.13914	No significant difference
				A0A2K5UFQ3_C237	SDHA_C237	NA	-0.317798	NA	NA	No significant difference	NA	NA	NA	NA	No significant difference	NA	-0.317798	NA	NA	No significant difference
				A0A2K5UFQ3_C285	SDHA_C285	NA	NA	NA	NA	No significant difference	NA	NA	NA	NA	No significant difference	NA	NA	NA	NA	No significant difference
				A0A2K5UFQ3_C303	SDHA_C303	NA	NA	NA	NA	No significant difference	NA	NA	NA	NA	No significant difference	NA	NA	NA	NA	No significant difference
				A0A2K5UFQ3_C309	SDHA_C309	NA	NA	NA	NA	No significant difference	NA	NA	NA	NA	No significant difference	NA	NA	NA	NA	No significant difference
				A0A2K5UFQ3_C355	SDHA_C355	0.196172	0.594566	0.303674	0.290892	No significant difference	0.7737	0.275548	-0.137819	0.413367	No significant difference	0.215061	0.854867	0.617966	0.236901	No significant difference
				A0A2K5UFQ3_C465	SDHA_C465	0.196587	0.367292	0.317049	0.0502431	No significant difference	0.795152	0.224491	0.127105	0.0973864	No significant difference	0.248223	0.719946	0.571172	0.148774	No significant difference
				A0A2K5UFQ3_C473	SDHA_C473	0.357458	0.188039	0.137796	0.0502431	No significant difference	0.998902	-0.0323853	-0.129772	0.0973864	No significant difference	0.248223	0.719946	0.571172	0.148774	No significant difference
				A0A2K5UFQ3_C534	SDHA_C534	0.384148	0.460848	0.430729	0.0301192	No significant difference	0.473882	0.441654	0.412807	0.0288463	No significant difference	0.867319	0.460848	0.430729	0.0301192	No significant difference
				A0A2K5UFQ3_C651	SDHA_C651	0.0977818	0.471909	0.277152	0.194757	No significant difference	0.592749	0.564339	0.25639	0.307949	No significant difference	0.164444	0.420215	0.287294	0.132921	No significant difference
				A0A2K5UFQ3_C89	SDHA_C89	0.788709	0.0505524	0.0688314	-0.018279	No significant difference	0.984146	0.0798242	-0.311281	0.391105	No significant difference	0.57292	0.277712	0.316095	-0.0383833	No significant difference
				A0A2K5UFR4_C138	RNASE3_C138	NA	0.0202293	0.19229	-0.172061	No significant difference	NA	NA	0.180322	NA	No significant difference	NA	0.271789	0.466172	-0.194383	No significant difference
				A0A2K5UFR4_C50	RNASE3_C50	NA	0.254329	0.238377	0.0159519	No significant difference	NA	NA	0.0848935	NA	No significant difference	NA	0.359248	0.353875	0.00537369	No significant difference
				A0A2K5UFR4_C82	RNASE3_C82	NA	-0.106848	-0.0575524	-0.0492959	No significant difference	NA	NA	-0.154225	NA	No significant difference	NA	0.0822661	0.136084	-0.0538178	No significant difference
				A0A2K5UFR4_C98	RNASE3_C98	NA	0.414839	0.349879	0.0649597	No significant difference	NA	NA	0.527599	NA	No significant difference	NA	0.0419787	-0.203408	0.245387	No significant difference
				A0A2K5UFT1_C92	#N/A	NA	1.10821	0.807001	0.301212	No significant difference	NA	NA	NA	NA	No significant difference	NA	NA	0.807001	NA	No significant difference
				A0A2K5UG07_C170	#N/A	0.967652	-0.190211	-0.760894	0.570682	No significant difference	0.925991	-0.158217	-0.115897	-0.0423207	No significant difference	0.81738	0.793244	-0.760894	1.55414	No significant difference
				A0A2K5UG07_C233	#N/A	0.661867	-0.0476595	-0.396334	0.348674	No significant difference	0.958034	-0.156267	-0.0372019	-0.119065	No significant difference	0.259824	0.434158	-0.402992	0.83715	No significant difference
				A0A2K5UG07_C243	#N/A	0.937738	-0.345036	-0.784657	0.439621	No significant difference	0.78215	-0.623642	-0.17099	-0.452651	No significant difference	0.489975	0.793566	-0.784657	1.57822	No significant difference
				A0A2K5UG07_C89	#N/A	0.83068	-0.0378859	-0.540242	0.502356	No significant difference	0.868699	-0.266091	-0.236953	-0.0291386	No significant difference	0.504882	0.64048	-0.540242	1.18072	No significant difference
				A0A2K5UG07_C93	#N/A	0.790858	-0.234488	-0.239251	0.00476308	No significant difference	0.803027	-0.51688	-0.301409	-0.215471	No significant difference	0.785672	0.271762	-0.239251	0.511013	No significant difference
				A0A2K5UG61_C1133	DOCK8_C1133	NA	NA	NA	-0.714688	No significant difference	NA	NA	NA	NA	No significant difference	NA	NA	NA	-0.714688	No significant difference
				A0A2K5UG61_C129	DOCK8_C129	NA	NA	0.626214	NA	No significant difference	NA	NA	0.341679	NA	No significant difference	NA	NA	NA	NA	No significant difference
				A0A2K5UG83_C23	#N/A	0.740128	0.191634	0.264583	-0.0729494	No significant difference	NA	-0.318279	-0.0728731	-0.245406	No significant difference	NA	0.236544	0.447758	-0.211214	No significant difference
				A0A2K5UGB0_C35	#N/A	0.477414	0.270804	0.32843	-0.0576254	No significant difference	0.513921	0.449166	0.867514	-0.418348	No significant difference	0.831879	0.311181	-0.0944925	0.405673	No significant difference
				A0A2K5UGE1_C580	DSG2_C580	0.754959	-0.118823	0.14953	-0.268353	No significant difference	NA	-0.720561	-0.400086	-0.320475	No significant difference	NA	0.307516	0.481325	-0.173809	No significant difference
				A0A2K5UGE1_C840	DSG2_C840	0.16888	0.316503	0.551344	-0.234842	No significant difference	0.499625	0.176719	0.350665	-0.173946	No significant difference	0.380288	0.437131	0.591043	-0.153912	No significant difference
				A0A2K5UGF6_C6	#N/A	NA	0.240554	0.371727	-0.131173	No significant difference	NA	NA	0.248149	NA	No significant difference	NA	0.319552	0.495305	-0.175753	No significant difference
				A0A2K5UGK3_C36	#N/A	NA	NA	NA	NA	Decrease with age	NA	NA	NA	NA	No significant difference	NA	NA	NA	NA	Decrease with age
				A0A2K5UGP8_C119	RO60_C119	NA	NA	NA	NA	No significant difference	NA	NA	NA	NA	No significant difference	NA	NA	NA	NA	No significant difference
				A0A2K5UGP8_C141	RO60_C141	NA	NA	NA	NA	No significant difference	NA	NA	NA	NA	No significant difference	NA	NA	NA	NA	No significant difference
				A0A2K5UGP8_C305	RO60_C305	NA	NA	NA	NA	No significant difference	NA	NA	NA	NA	No significant difference	NA	NA	NA	NA	No significant difference
				A0A2K5UGP8_C71	RO60_C71	NA	NA	NA	NA	No significant difference	NA	NA	NA	NA	No significant difference	NA	NA	NA	NA	No significant difference
				A0A2K5UGR3_C10	#N/A	NA	NA	-0.0414236	NA	No significant difference	NA	NA	NA	NA	No significant difference	NA	NA	NA	NA	No significant difference
				A0A2K5UGS7_C1431	GOLGA3_C1431	NA	NA	NA	NA	No significant difference	NA	NA	NA	NA	No significant difference	NA	NA	NA	NA	No significant difference
				A0A2K5UGS7_C769	GOLGA3_C769	NA	NA	NA	-0.281644	No significant difference	NA	NA	NA	NA	No significant difference	NA	NA	NA	NA	No significant difference
				A0A2K5UGT6_C197	#N/A	NA	NA	NA	NA	No significant difference	NA	NA	NA	NA	No significant difference	NA	NA	NA	NA	No significant difference
				A0A2K5UH34_C201	ETFDH_C201	0.600028	0.0484823	-0.180447	0.228929	No significant difference	NA	-0.222587	-0.257274	0.0346865	No significant difference	NA	NA	NA	-0.546665	No significant difference
				A0A2K5UH34_C219	ETFDH_C219	0.325196	0.244207	-0.0312681	0.275475	No significant difference	NA	0.304417	0.0301954	0.274221	No significant difference	NA	0.244207	0.449215	-0.205009	No significant difference
				A0A2K5UH34_C340	ETFDH_C340	0.745616	0.562941	-0.089811	0.652752	No significant difference	NA	-0.385372	-0.754552	0.36918	No significant difference	NA	1.2301	0.480395	0.749706	No significant difference
				A0A2K5UH34_C514	ETFDH_C514	NA	NA	NA	0.135453	No significant difference	NA	NA	NA	NA	Up in M	NA	NA	NA	NA	No significant difference
				A0A2K5UH34_C539	ETFDH_C539	0.16783	0.0276013	-0.402133	0.429734	No significant difference	NA	0.00330928	-0.426425	0.429734	No significant difference	NA	0.123506	-0.243719	0.367225	No significant difference
				A0A2K5UH34_C54	ETFDH_C54	0.208727	0.411327	-0.031656	0.442983	No significant difference	0.858017	0.130047	-0.0275831	0.15763	No significant difference	NA	0.923208	0.0738379	0.84937	No significant difference
				A0A2K5UH34_C542	ETFDH_C542	0.16783	0.0276013	-0.402133	0.429734	No significant difference	NA	0.00330928	-0.426425	0.429734	No significant difference	NA	0.123506	-0.243719	0.367225	No significant difference
				A0A2K5UH84_C310	TBXAS1_C310	NA	NA	NA	NA	No significant difference	NA	NA	NA	NA	No significant difference	NA	NA	NA	NA	No significant difference
				A0A2K5UH84_C419	TBXAS1_C419	NA	NA	NA	NA	No significant difference	NA	NA	NA	NA	No significant difference	NA	NA	NA	NA	No significant difference
				A0A2K5UHC0_C6	#N/A	NA	NA	NA	NA	No significant difference	NA	NA	NA	NA	No significant difference	NA	NA	NA	NA	No significant difference
				A0A2K5UHI1_C103	#N/A	0.368191	0.0625135	0.264369	-0.201855	No significant difference	NA	0.0470804	0.720018	-0.672937	No significant difference	NA	-0.0495771	-0.27518	0.225603	No significant difference
				A0A2K5UHI1_C181	#N/A	0.29368	0.430652	0.515198	-0.0845458	No significant difference	0.234063	0.169882	0.56403	-0.394149	No significant difference	0.527737	0.554398	0.21626	0.338137	No significant difference
				A0A2K5UHI1_C52	#N/A	0.289309	0.534105	0.0443644	0.48974	No significant difference	0.585509	0.362757	0.0566205	0.306137	No significant difference	0.526916	0.534105	0.471128	0.0629763	No significant difference
				A0A2K5UHI1_C56	#N/A	0.289309	0.534105	0.0443644	0.48974	No significant difference	0.585509	0.362757	0.0566205	0.306137	No significant difference	0.526916	0.534105	0.471128	0.0629763	No significant difference
				A0A2K5UHK1_C115	#N/A	0.294909	0.284555	-0.170678	0.455233	No significant difference	NA	0.256738	-0.373594	0.630332	No significant difference	NA	0.307409	0.31391	-0.00650139	No significant difference
				A0A2K5UHL2_C164	ALG5_C164	NA	0.519316	-0.141786	0.661102	No significant difference	NA	0.519316	0.131136	0.38818	No significant difference	NA	NA	NA	NA	No significant difference
				A0A2K5UHL2_C206	ALG5_C206	0.284861	0.698933	0.261664	0.437269	No significant difference	NA	0.427256	0.104139	0.323117	No significant difference	NA	0.57662	0.149842	0.426778	No significant difference
				A0A2K5UHX3_C125	SOD3_C125	NA	-0.00399758	0.004996	-0.00899358	No significant difference	NA	0.224661	0.004996	0.219665	No significant difference	NA	NA	NA	NA	Decrease with age
				A0A2K5UHX3_C207	SOD3_C207	0.421489	0.326605	0.369699	-0.0430945	No significant difference	NA	0.344536	0.38798	-0.0434439	No significant difference	0.84337	0.242822	0.280135	-0.0373129	No significant difference
				A0A2K5UHX3_C208	SOD3_C208	0.421489	0.326605	0.369699	-0.0430945	No significant difference	NA	0.344536	0.38798	-0.0434439	No significant difference	0.84337	0.242822	0.280135	-0.0373129	No significant difference
				A0A2K5UHX3_C213	SOD3_C213	0.421489	0.326605	0.369699	-0.0430945	No significant difference	NA	0.344536	0.38798	-0.0434439	No significant difference	0.84337	0.242822	0.280135	-0.0373129	No significant difference
				A0A2K5UHX3_C63	SOD3_C63	0.973725	-0.114375	-0.00216883	-0.112206	No significant difference	NA	-0.106762	0.144156	-0.250918	No significant difference	0.973938	-0.152541	-0.0711907	-0.0813505	No significant difference
				A0A2K5UI79_C100	#N/A	NA	0.511255	0.880626	-0.369371	No significant difference	NA	-0.201621	0.78794	-0.989561	No significant difference	NA	1.22413	0.973312	0.25082	No significant difference
				A0A2K5UI79_C353	#N/A	0.0994086	0.323174	0.499807	-0.176633	No significant difference	NA	0.23922	0.177664	0.0615558	No significant difference	NA	0.452636	0.823174	-0.370538	No significant difference
				A0A2K5UI79_C39	#N/A	0.143894	0.0266154	0.24348	-0.216865	No significant difference	NA	-0.158997	1.01426	-1.17326	No significant difference	0.205181	1.29248	0.421385	0.871099	No significant difference
				A0A2K5UI94_C108	#N/A	NA	0.179127	NA	NA	No significant difference	NA	NA	NA	NA	No significant difference	NA	NA	NA	NA	No significant difference
				A0A2K5UIC0_C143	PDDC1_C143	NA	-0.179239	0.117035	-0.296274	No significant difference	NA	-0.137378	0.158896	-0.296274	No significant difference	NA	NA	NA	NA	No significant difference
				A0A2K5UID6_C587	#N/A	0.197761	0.286581	0.151907	0.134674	No significant difference	0.777461	0.112862	0.00623138	0.106631	No significant difference	NA	0.286937	0.139212	0.147726	No significant difference
				A0A2K5UID6_C729	#N/A	0.252539	0.403026	-0.0865014	0.489527	No significant difference	NA	0.320394	-0.385113	0.705507	No significant difference	NA	0.224033	0.375985	-0.151952	No significant difference
				A0A2K5UIF0_C100	#N/A	NA	NA	0.499744	NA	No significant difference	NA	NA	NA	NA	Up in M	NA	NA	NA	NA	No significant difference
				A0A2K5UIF0_C249	#N/A	NA	-0.0551526	-0.0617958	0.00664324	No significant difference	NA	-0.673524	-0.409297	-0.264227	No significant difference	NA	0.563219	0.285705	0.277513	No significant difference
				A0A2K5UIF0_C265	#N/A	NA	-0.358528	NA	NA	No significant difference	NA	-0.358528	NA	NA	No significant difference	NA	NA	NA	NA	No significant difference
				A0A2K5UIF4_C166	TM2D3_C166	NA	NA	NA	NA	No significant difference	NA	NA	NA	NA	No significant difference	NA	NA	NA	NA	No significant difference
				A0A2K5UIG2_C736	PRPF4B_C736	NA	NA	NA	-0.107427	No significant difference	NA	NA	NA	NA	No significant difference	NA	NA	NA	-0.107427	No significant difference
				A0A2K5UIG6_C239	PPP2R3A_C239	NA	NA	NA	NA	No significant difference	NA	NA	NA	NA	No significant difference	NA	NA	NA	NA	No significant difference
				A0A2K5UIJ6_C962	PRPF4B_C962	NA	NA	NA	NA	No significant difference	NA	NA	NA	NA	No significant difference	NA	NA	NA	NA	No significant difference
				A0A2K5UIK2_C141	#N/A	NA	NA	NA	NA	No significant difference	NA	NA	NA	NA	No significant difference	NA	NA	NA	NA	No significant difference
				A0A2K5UIK2_C584	#N/A	NA	NA	NA	NA	No significant difference	NA	NA	NA	NA	No significant difference	NA	NA	NA	NA	No significant difference
				A0A2K5UIL6_C41	#N/A	0.0525832	-0.243212	-0.209463	-0.0337496	No significant difference	0.191318	-0.226976	-0.264343	0.0373672	No significant difference	0.407128	-0.292729	-0.296791	0.0040616	No significant difference
				A0A2K5UIM7_C219	RPA2_C219	NA	0.472217	0.57463	-0.102413	No significant difference	NA	0.189145	0.552357	-0.363212	No significant difference	NA	0.779866	0.825074	-0.0452079	No significant difference
				A0A2K5UIM7_C49	RPA2_C49	NA	NA	-0.228335	NA	No significant difference	NA	NA	-0.130166	NA	No significant difference	NA	NA	NA	NA	No significant difference
				A0A2K5UIR9_C675	INTS3_C675	NA	0.124947	-0.422346	0.547293	No significant difference	NA	NA	NA	NA	Increase with age	NA	0.296385	-0.250908	0.547293	No significant difference
				A0A2K5UIS7_C115	#N/A	NA	NA	NA	NA	No significant difference	NA	NA	NA	NA	No significant difference	NA	NA	NA	NA	No significant difference
				A0A2K5UIW1_C140	HSPA4_C140	0.628596	0.104914	0.270242	-0.165327	No significant difference	NA	-0.363661	-0.0105363	-0.353125	No significant difference	NA	0.375951	0.539276	-0.163325	No significant difference
				A0A2K5UIW1_C270	HSPA4_C270	NA	NA	NA	-0.28121	Decrease with age	NA	NA	NA	0.558459	Up in M	NA	NA	NA	-0.671339	Decrease with age
				A0A2K5UIW1_C376	HSPA4_C376	0.0923559	0.37639	1.12675	-0.750364	No significant difference	NA	0.291047	1.17355	-0.882508	No significant difference	NA	-0.242757	0.580469	-0.823226	No significant difference
				A0A2K5UIW1_C380	HSPA4_C380	0.0923559	0.37639	1.12675	-0.750364	No significant difference	NA	0.291047	1.17355	-0.882508	No significant difference	NA	-0.242757	0.580469	-0.823226	No significant difference
				A0A2K5UIW1_C606	HSPA4_C606	NA	NA	0.0843978	NA	No significant difference	NA	NA	0.454273	NA	No significant difference	NA	NA	NA	NA	No significant difference
				A0A2K5UIW1_C614	HSPA4_C614	NA	-0.106887	0.365144	-0.472032	No significant difference	NA	0.456381	0.766415	-0.310034	No significant difference	NA	-0.208709	0.184324	-0.393033	No significant difference
				A0A2K5UIW1_C752	HSPA4_C752	0.234529	0.0344372	0.427008	-0.39257	No significant difference	NA	0.00675467	0.445925	-0.439171	No significant difference	NA	0.218714	0.410729	-0.192014	No significant difference
				A0A2K5UIX0_C140	HSPH1_C140	NA	NA	NA	NA	No significant difference	NA	NA	NA	NA	No significant difference	NA	NA	NA	NA	No significant difference
				A0A2K5UIX0_C376	HSPH1_C376	NA	NA	NA	NA	No significant difference	NA	NA	NA	NA	No significant difference	NA	NA	NA	NA	No significant difference
				A0A2K5UIX0_C380	HSPH1_C380	NA	NA	NA	NA	No significant difference	NA	NA	NA	NA	No significant difference	NA	NA	NA	NA	No significant difference
				A0A2K5UIX0_C516	HSPH1_C516	NA	NA	NA	NA	No significant difference	NA	NA	NA	NA	No significant difference	NA	NA	NA	NA	No significant difference
				A0A2K5UIX0_C650	HSPH1_C650	NA	NA	NA	NA	No significant difference	NA	NA	NA	NA	No significant difference	NA	NA	NA	NA	No significant difference
				A0A2K5UIX0_C796	HSPH1_C796	NA	NA	NA	NA	No significant difference	NA	NA	NA	NA	No significant difference	NA	NA	NA	NA	No significant difference
				A0A2K5UIX2_C194	HSPH1_C194	NA	NA	NA	1.21544	No significant difference	NA	NA	NA	NA	No significant difference	NA	NA	NA	1.21544	No significant difference
				A0A2K5UIX2_C300	HSPH1_C300	NA	-0.0456247	-0.107347	0.0617222	No significant difference	NA	NA	NA	NA	No significant difference	NA	NA	NA	0.0617222	No significant difference
				A0A2K5UIX2_C304	HSPH1_C304	NA	-0.0456247	-0.107347	0.0617222	No significant difference	NA	NA	NA	NA	No significant difference	NA	NA	NA	0.0617222	No significant difference
				A0A2K5UIX2_C574	HSPH1_C574	NA	NA	NA	NA	No significant difference	NA	NA	NA	NA	No significant difference	NA	NA	NA	NA	No significant difference
				A0A2K5UIX2_C582	HSPH1_C582	NA	-0.276248	NA	NA	No significant difference	NA	NA	NA	NA	No significant difference	NA	NA	NA	NA	No significant difference
				A0A2K5UIX2_C720	HSPH1_C720	NA	NA	NA	-0.818732	No significant difference	NA	NA	NA	NA	No significant difference	NA	NA	NA	-0.818732	No significant difference
				A0A2K5UIZ6_C202	#N/A	NA	NA	NA	NA	No significant difference	NA	NA	NA	NA	No significant difference	NA	NA	NA	NA	No significant difference
				A0A2K5UJ28_C174	ALDH2_C174	0.799518	-0.152497	-0.403353	0.250855	No significant difference	0.574995	0.143529	1.05988	-0.916354	No significant difference	0.901528	-0.490059	-1.08539	0.595335	No significant difference
				A0A2K5UJ28_C381	ALDH2_C381	0.855468	-0.468694	-0.420364	-0.0483297	No significant difference	0.762269	-0.378593	0.145858	-0.524452	No significant difference	0.730046	-0.397858	-0.567048	0.16919	No significant difference
				A0A2K5UJ28_C467	ALDH2_C467	0.51552	-1.21609	-1.37613	0.16004	No significant difference	NA	-0.525175	0.0744918	-0.599667	No significant difference	0.684364	-2.0963	-2.51984	0.423536	No significant difference
				A0A2K5UJ28_C61	ALDH2_C61	0.717477	0.0851229	0.243777	-0.158655	No significant difference	0.288599	-0.166741	0.908133	-1.07487	No significant difference	0.7228	0.410593	-0.255356	0.665949	No significant difference
				A0A2K5UJA5_C521	MCM2_C521	0.348937	0.245028	0.373845	-0.128817	No significant difference	NA	-0.433156	0.29728	-0.730435	No significant difference	NA	0.416356	4.572	-4.15564	No significant difference
				A0A2K5UJA5_C583	MCM2_C583	NA	NA	NA	NA	No significant difference	NA	NA	NA	NA	No significant difference	NA	NA	NA	NA	No significant difference
				A0A2K5UJE6_C99	IGHV3-73_C99	0.00685382	0.610223	0.509984	0.10024	Increase with age	0.191214	0.580792	-0.0541197	0.634912	No significant difference	NA	0.695336	0.619899	0.0754375	No significant difference
				A0A2K5UJF6_C31	#N/A	NA	NA	NA	NA	No significant difference	NA	NA	NA	NA	No significant difference	NA	NA	NA	NA	No significant difference
				A0A2K5UJG7_C184	#N/A	0.430078	-0.0423581	0.0995341	-0.141892	No significant difference	NA	0.00166633	0.0784658	-0.0767995	No significant difference	NA	-0.29492	-0.0814543	-0.213466	No significant difference
				A0A2K5UJG7_C286	#N/A	0.63846	-0.0695444	-0.187746	0.118201	No significant difference	NA	-0.169036	-0.0993405	-0.0696951	No significant difference	NA	0.0785584	-0.248418	0.326976	No significant difference
				A0A2K5UJG7_C331	#N/A	NA	NA	NA	NA	No significant difference	NA	NA	NA	NA	No significant difference	NA	NA	NA	NA	No significant difference
				A0A2K5UJJ3_C183	CHCHD3_C183	0.268456	0.0582184	-0.0885983	0.146817	No significant difference	0.445219	0.120058	0.0957351	0.0243225	No significant difference	NA	-0.0994897	-0.299776	0.200286	No significant difference
				A0A2K5UJJ3_C193	CHCHD3_C193	0.413466	0.253065	0.0359886	0.217076	No significant difference	NA	0.202265	-0.0537491	0.256014	No significant difference	NA	0.0510891	0.0610343	-0.00994519	No significant difference
				A0A2K5UJK1_C124	#N/A	NA	NA	NA	NA	No significant difference	NA	NA	NA	NA	No significant difference	NA	NA	NA	NA	No significant difference
				A0A2K5UJK1_C131	#N/A	NA	NA	NA	NA	No significant difference	NA	NA	NA	NA	No significant difference	NA	NA	NA	NA	No significant difference
				A0A2K5UJL1_C150	#N/A	NA	NA	NA	NA	No significant difference	NA	NA	NA	NA	No significant difference	NA	NA	NA	NA	No significant difference
				A0A2K5UJW6_C22	IGLV3-9_C22	NA	NA	NA	NA	No significant difference	NA	NA	NA	NA	No significant difference	NA	NA	NA	NA	No significant difference
				A0A2K5UK07_C206	GPAA1_C206	NA	0.207451	-0.0160364	0.223487	No significant difference	NA	0.120634	-0.0720094	0.192644	No significant difference	NA	0.281223	-0.0279529	0.309176	No significant difference
				A0A2K5UK54_C48	#N/A	NA	0.247658	-0.0192906	0.266949	No significant difference	NA	0.460204	-0.0192906	0.479494	No significant difference	NA	NA	NA	NA	Decrease with age
				A0A2K5UKB1_C154	PDCL3_C154	NA	0.00334161	0.122235	-0.118894	No significant difference	NA	-0.0151306	0.0567376	-0.0718682	No significant difference	NA	NA	NA	-0.115498	No significant difference
				A0A2K5UKB3_C38	PLAC9_C38	NA	0.378525	0.762947	-0.384422	No significant difference	NA	0.156076	0.398881	-0.242805	No significant difference	NA	NA	0.850503	NA	No significant difference
				A0A2K5UKC3_C61	CNN2_C61	NA	NA	NA	0.0347962	No significant difference	NA	NA	NA	NA	No significant difference	NA	NA	NA	0.0347962	No significant difference
				A0A2K5UKC4_C236	UNC13D_C236	NA	NA	-0.233917	NA	No significant difference	NA	NA	-0.233917	NA	No significant difference	NA	NA	NA	NA	No significant difference
				A0A2K5UKC4_C257	UNC13D_C257	NA	1.05278	0.837625	0.215155	No significant difference	NA	NA	NA	NA	No significant difference	NA	1.05278	NA	NA	No significant difference
				A0A2K5UKC4_C486	UNC13D_C486	NA	NA	NA	NA	No significant difference	NA	NA	NA	NA	No significant difference	NA	NA	NA	NA	No significant difference
				A0A2K5UKE4_C342	#N/A	0.586668	0.117822	0.0725834	0.0452391	No significant difference	NA	0.0357545	0.0956629	-0.0599084	No significant difference	NA	0.0955872	-0.0724027	0.16799	No significant difference
				A0A2K5UKF3_C153	LAMP2_C153	0.770615	0.136135	0.0489082	0.0872269	No significant difference	NA	0.0633107	-0.0722083	0.135519	No significant difference	NA	0.16833	0.110721	0.0576094	No significant difference
				A0A2K5UKF3_C41	LAMP2_C41	NA	0.0575131	-0.0529402	0.110453	No significant difference	NA	-0.024912	NA	NA	No significant difference	NA	0.397943	-0.00658997	0.404533	No significant difference
				A0A2K5UKF7_C135	ICAM1_C135	0.327459	0.110321	-0.0647873	0.175109	No significant difference	NA	-0.0141444	-0.110778	0.0966339	No significant difference	NA	0.301966	0.138257	0.163709	No significant difference
				A0A2K5UKF7_C371	ICAM1_C371	0.679204	0.0577424	-0.0380832	0.0958256	No significant difference	NA	-0.112527	-0.192452	0.0799254	No significant difference	NA	0.451794	0.329867	0.121927	No significant difference
				A0A2K5UKF7_C457	ICAM1_C457	0.446684	0.267255	0.00900515	0.25825	No significant difference	NA	0.10396	0.0281053	0.0758548	No significant difference	NA	0.248155	0.127903	0.120251	No significant difference
				A0A2K5UKH0_C134	IGHG3_C134	NA	NA	-0.0485334	NA	No significant difference	NA	NA	-0.0199875	NA	No significant difference	NA	NA	NA	NA	No significant difference
				A0A2K5UKH0_C137	IGHG3_C137	NA	NA	-0.0485334	NA	No significant difference	NA	NA	-0.0199875	NA	No significant difference	NA	NA	NA	NA	No significant difference
				A0A2K5UKI7_C246	#N/A	NA	NA	NA	NA	No significant difference	NA	NA	NA	NA	No significant difference	NA	NA	NA	NA	No significant difference
				A0A2K5UKI9_C93	PAK4_C93	NA	NA	NA	NA	No significant difference	NA	NA	NA	NA	No significant difference	NA	NA	NA	NA	No significant difference
				A0A2K5UKL3_C22	#N/A	NA	NA	NA	NA	No significant difference	NA	NA	NA	NA	No significant difference	NA	NA	NA	NA	No significant difference
				A0A2K5UKL3_C96	#N/A	NA	0.37506	0.264739	0.110321	No significant difference	NA	0.360809	0.631306	-0.270497	No significant difference	NA	0.389311	0.02304	0.366271	No significant difference
				A0A2K5UKT1_C291	NEIL2_C291	0.611375	0.0945732	0.405233	-0.31066	No significant difference	NA	1.2751	-0.280472	1.55558	No significant difference	NA	-0.00846074	0.670218	-0.678679	No significant difference
				A0A2K5UKU4_C228	#N/A	NA	0.744411	0.025682	0.718728	No significant difference	NA	0.549612	NA	NA	No significant difference	NA	NA	NA	0.913527	No significant difference
				A0A2K5UKU4_C95	#N/A	0.680357	0.49824	-0.288071	0.786311	No significant difference	NA	0.266982	0.112918	0.154064	No significant difference	NA	0.381899	-0.0253557	0.407255	No significant difference
				A0A2K5UKW9_C164	DIS3_C164	0.0826845	0.339982	0.675579	-0.335597	No significant difference	0.535965	0.249196	0.521155	-0.271959	No significant difference	0.114298	0.50423	0.834464	-0.330235	No significant difference
				A0A2K5UKW9_C503	DIS3_C503	NA	NA	0.848144	NA	No significant difference	NA	NA	NA	NA	No significant difference	NA	NA	0.848144	NA	No significant difference
				A0A2K5UL69_C96	IGHV3-43D_C96	NA	0.0467781	NA	NA	No significant difference	NA	-0.119158	NA	NA	No significant difference	NA	NA	NA	NA	No significant difference
				A0A2K5ULD9_C179	CKMT1A_C179	0.191388	0.112973	0.195618	-0.0826453	No significant difference	0.462214	-0.06593	0.323168	-0.389098	No significant difference	0.46766	0.121142	0.0328411	0.0883006	No significant difference
				A0A2K5ULD9_C316	CKMT1A_C316	0.0525512	0.44342	0.523027	-0.0796067	No significant difference	0.395511	-0.132799	0.350282	-0.483081	No significant difference	0.0940757	1.15643	1.25353	-0.0971004	No significant difference
				A0A2K5ULD9_C396	CKMT1A_C396	0.37955	0.131227	1.21978	-1.08855	No significant difference	NA	0.464602	1.35188	-0.887279	No significant difference	NA	-2.02661	-1.32647	-0.700136	No significant difference
				A0A2K5ULD9_C62	CKMT1A_C62	NA	-0.104171	0.457236	-0.561407	No significant difference	NA	-0.104171	0.487751	-0.591922	No significant difference	NA	NA	NA	NA	Up in M
				A0A2K5ULD9_C89	CKMT1A_C89	0.611445	0.12106	0.0746591	0.0464012	No significant difference	0.745042	-0.0587404	0.25693	-0.31567	No significant difference	0.86503	0.12106	0.0463417	0.0747185	No significant difference
				A0A2K5ULH4_C189	AGO2_C189	NA	NA	NA	NA	No significant difference	NA	NA	NA	NA	No significant difference	NA	NA	NA	NA	No significant difference
				A0A2K5ULH4_C273	AGO2_C273	NA	0.396927	0.361483	0.035444	No significant difference	NA	NA	NA	-0.0996144	Decrease with age	NA	0.461914	NA	NA	No significant difference
				A0A2K5ULH4_C283	AGO2_C283	NA	-0.240807	-0.493136	0.252329	No significant difference	NA	NA	NA	0.385608	No significant difference	NA	-0.374086	NA	NA	No significant difference
				A0A2K5ULH4_C328	AGO2_C328	NA	-0.371436	-0.693526	0.32209	No significant difference	NA	-0.581813	-0.693526	0.111713	No significant difference	NA	NA	NA	0.175015	Up in M
				A0A2K5ULH4_C345	AGO2_C345	NA	0.514157	0.485542	0.0286144	No significant difference	NA	NA	NA	NA	Decrease with age	NA	0.792524	0.485542	0.306982	No significant difference
				A0A2K5ULH4_C491	AGO2_C491	NA	-0.0283699	-0.0372959	0.00892601	No significant difference	NA	-0.427341	-0.43064	0.00329895	No significant difference	NA	0.27463	0.140028	0.134602	No significant difference
				A0A2K5ULH4_C493	AGO2_C493	NA	-0.0283699	-0.0372959	0.00892601	No significant difference	NA	-0.427341	-0.43064	0.00329895	No significant difference	NA	0.27463	0.140028	0.134602	No significant difference
				A0A2K5ULH4_C627	AGO2_C627	NA	NA	NA	NA	No significant difference	NA	NA	NA	NA	No significant difference	NA	NA	NA	NA	No significant difference
				A0A2K5ULJ2_C42	#N/A	0.302183	0.319469	0.0434939	0.275975	No significant difference	NA	-0.315602	-0.0323874	-0.283214	No significant difference	0.399029	0.607641	-0.0144868	0.622128	No significant difference
				A0A2K5ULN5_C441	LDB3_C441	NA	0.783332	0.36223	0.421102	No significant difference	NA	NA	NA	NA	Decrease with age	NA	NA	0.36223	NA	No significant difference
				A0A2K5ULN5_C444	LDB3_C444	NA	0.609036	0.187934	0.421102	No significant difference	NA	0.434739	NA	NA	No significant difference	NA	NA	0.36223	NA	No significant difference
				A0A2K5ULN5_C467	LDB3_C467	NA	NA	NA	NA	No significant difference	NA	NA	NA	NA	No significant difference	NA	NA	NA	NA	No significant difference
				A0A2K5ULN5_C470	LDB3_C470	NA	NA	NA	NA	No significant difference	NA	NA	NA	NA	No significant difference	NA	NA	NA	NA	No significant difference
				A0A2K5ULN5_C478	LDB3_C478	0.791319	0.845978	0.378283	0.467695	No significant difference	NA	-0.442914	0.289479	-0.732393	No significant difference	NA	0.527991	0.0333085	0.494682	No significant difference
				A0A2K5ULN5_C488	LDB3_C488	0.701443	0.845978	0.378283	0.467695	No significant difference	NA	-0.208677	0.289479	-0.498156	No significant difference	NA	0.527991	0.0333085	0.494682	No significant difference
				A0A2K5ULN5_C491	LDB3_C491	NA	NA	NA	0.855268	No significant difference	NA	NA	NA	NA	No significant difference	NA	NA	NA	-0.0317064	No significant difference
				A0A2K5ULN5_C500	LDB3_C500	NA	NA	NA	0.855268	No significant difference	NA	NA	NA	NA	No significant difference	NA	NA	NA	-0.0317064	No significant difference
				A0A2K5ULN5_C559	LDB3_C559	0.646008	0.313271	0.173553	0.139718	No significant difference	0.937059	-0.100891	-0.265895	0.165004	No significant difference	0.445438	0.393401	0.321483	0.0719177	No significant difference
				A0A2K5ULN5_C562	LDB3_C562	0.646008	0.313271	0.173553	0.139718	No significant difference	0.937059	-0.100891	-0.265895	0.165004	No significant difference	0.445438	0.393401	0.321483	0.0719177	No significant difference
				A0A2K5ULN5_C608	LDB3_C608	0.739268	-0.0132867	0.000482555	-0.0137693	No significant difference	0.722164	-0.402425	-0.387532	-0.014893	No significant difference	0.0943983	0.612598	0.594474	0.018124	No significant difference
				A0A2K5ULR8_C122	HNRNPH1_C122	NA	NA	NA	NA	No significant difference	NA	NA	NA	NA	No significant difference	NA	NA	NA	NA	No significant difference
				A0A2K5ULR8_C22	HNRNPH1_C22	NA	NA	NA	NA	No significant difference	NA	NA	NA	NA	No significant difference	NA	NA	NA	NA	No significant difference
				A0A2K5ULR8_C34	HNRNPH1_C34	NA	NA	NA	NA	No significant difference	NA	NA	NA	NA	No significant difference	NA	NA	NA	NA	No significant difference
				A0A2K5ULW0_C122	HNRNPH1_C122	0.187299	0.737604	0.811693	-0.0740889	No significant difference	0.505107	0.106121	0.331412	-0.225291	No significant difference	0.321112	0.852546	0.647397	0.20515	No significant difference
				A0A2K5ULW0_C22	HNRNPH1_C22	0.26341	0.389555	0.305071	0.0844842	No significant difference	0.423487	-0.173798	0.252812	-0.42661	No significant difference	0.014609	0.876635	0.41601	0.460626	Increase with age
				A0A2K5ULW0_C267	HNRNPH1_C267	0.371738	0.160008	0.0709054	0.0891022	No significant difference	0.521736	-0.256942	-0.320943	0.0640008	No significant difference	NA	0.338435	0.21562	0.122815	No significant difference
				A0A2K5ULW0_C290	HNRNPH1_C290	NA	-0.0348328	0.263466	-0.298299	No significant difference	NA	NA	0.0843923	NA	No significant difference	NA	-0.115816	0.442541	-0.558356	No significant difference
				A0A2K5ULW0_C34	HNRNPH1_C34	0.335708	0.597589	0.115892	0.481697	No significant difference	0.727242	0.548566	0.115892	0.432675	No significant difference	0.443001	1.10818	0.49613	0.612048	No significant difference
				A0A2K5ULX6_C39	MIX23_C39	0.727158	0.183249	0.120421	0.0628278	No significant difference	NA	NA	-0.059157	NA	Up in M	0.0757898	0.304323	0.254923	0.0493995	No significant difference
				A0A2K5ULX6_C60	MIX23_C60	NA	NA	NA	NA	No significant difference	NA	NA	NA	NA	No significant difference	NA	NA	NA	NA	No significant difference
				A0A2K5ULY6_C23	#N/A	NA	NA	NA	NA	No significant difference	NA	NA	NA	NA	No significant difference	NA	NA	NA	NA	No significant difference
				A0A2K5UM52_C345	DDC_C345	0.805102	0.275351	-0.428937	0.704288	No significant difference	0.4266	1.81339	-0.806784	2.62018	No significant difference	0.477095	0.128945	0.665573	-0.536628	No significant difference
				A0A2K5UM62_C137	VCAM1_C137	NA	NA	NA	0.179061	No significant difference	NA	NA	NA	NA	No significant difference	NA	NA	NA	NA	No significant difference
				A0A2K5UM62_C333	VCAM1_C333	NA	-0.738481	NA	NA	No significant difference	NA	NA	NA	NA	No significant difference	NA	NA	NA	NA	Decrease with age
				A0A2K5UM62_C487	VCAM1_C487	NA	NA	NA	NA	No significant difference	NA	NA	NA	NA	No significant difference	NA	NA	NA	NA	Decrease with age
				A0A2K5UM62_C576	VCAM1_C576	NA	NA	NA	-0.0167572	No significant difference	NA	NA	NA	NA	Decrease with age	NA	NA	NA	0.266224	No significant difference
				A0A2K5UM65_C137	VCAM1_C137	NA	NA	-0.118011	NA	No significant difference	NA	NA	NA	NA	No significant difference	NA	NA	-0.118011	NA	No significant difference
				A0A2K5UM65_C380	VCAM1_C380	NA	NA	-0.190596	NA	No significant difference	NA	NA	NA	NA	No significant difference	NA	NA	-0.190596	NA	No significant difference
				A0A2K5UM65_C469	VCAM1_C469	NA	NA	0.43459	NA	No significant difference	NA	NA	NA	NA	No significant difference	NA	NA	0.43459	NA	No significant difference
				A0A2K5UMC7_C15	AACS_C15	NA	NA	NA	NA	No significant difference	NA	NA	NA	NA	No significant difference	NA	NA	NA	NA	No significant difference
				A0A2K5UMC7_C40	AACS_C40	0.0966471	0.162196	0.397844	-0.235647	No significant difference	NA	0.0962149	-0.188767	0.284982	No significant difference	0.0711387	0.378083	0.871305	-0.493222	No significant difference
				A0A2K5UMF2_C22	AK4_C22	NA	0.723802	-0.185938	0.909741	No significant difference	NA	1.95317	0.144798	1.80837	No significant difference	NA	-0.0257266	-0.722497	0.69677	No significant difference
				A0A2K5UMI2_C40	SPTLC1_C40	NA	NA	NA	NA	No significant difference	NA	NA	NA	NA	No significant difference	NA	NA	NA	NA	No significant difference
				A0A2K5UMK9_C263	ARCN1_C263	0.170571	0.469264	0.148155	0.321109	No significant difference	NA	0.412709	0.00673967	0.405969	No significant difference	NA	0.773774	0.489767	0.284007	No significant difference
				A0A2K5UMK9_C418	ARCN1_C418	0.172681	-0.226155	0.600737	-0.826892	No significant difference	0.459233	-0.319618	0.518766	-0.838384	No significant difference	NA	0.111752	0.682708	-0.570956	No significant difference
				A0A2K5UMK9_C456	ARCN1_C456	NA	-0.0637671	-0.27085	0.207083	No significant difference	NA	-0.262525	-0.281738	0.0192133	No significant difference	NA	NA	NA	-0.401814	No significant difference
				A0A2K5UMK9_C71	ARCN1_C71	0.0972391	-0.436832	0.0798385	-0.51667	No significant difference	0.396183	-0.220871	0.396354	-0.617224	No significant difference	NA	-0.445554	0.0798385	-0.525393	No significant difference
				A0A2K5UML6_C284	LDHD_C284	NA	-0.140781	NA	NA	No significant difference	NA	NA	NA	NA	No significant difference	NA	-0.140781	NA	NA	No significant difference
				A0A2K5UML6_C366	LDHD_C366	NA	0.498462	0.253748	0.244714	No significant difference	NA	NA	-0.241983	NA	No significant difference	NA	0.795469	0.800379	-0.00491039	No significant difference
				A0A2K5UML6_C436	LDHD_C436	NA	-0.0439647	-0.044162	0.000197295	No significant difference	NA	NA	NA	NA	Increase with age	NA	-0.0439647	-0.044162	0.000197295	No significant difference
				A0A2K5UML6_C63	LDHD_C63	NA	NA	0.925936	NA	No significant difference	NA	NA	NA	NA	No significant difference	NA	NA	0.925936	NA	No significant difference
				A0A2K5UMM6_C100	SPTLC1_C100	NA	NA	NA	NA	No significant difference	NA	NA	NA	NA	No significant difference	NA	NA	NA	NA	No significant difference
				A0A2K5UMM6_C133	SPTLC1_C133	NA	NA	-0.00959562	NA	No significant difference	NA	NA	0.115907	NA	No significant difference	NA	NA	NA	NA	No significant difference
				A0A2K5UMU0_C43	TXNDC17_C43	0.0528209	0.361599	0.237	0.124599	No significant difference	0.498656	0.156999	0.0304217	0.126577	No significant difference	0.0922393	0.478807	0.496535	-0.0177273	No significant difference
				A0A2K5UMU0_C46	TXNDC17_C46	0.0528209	0.361599	0.237	0.124599	No significant difference	0.498656	0.156999	0.0304217	0.126577	No significant difference	0.0922393	0.478807	0.496535	-0.0177273	No significant difference
				A0A2K5UMX0_C49	PPT1_C49	0.974742	-0.0766363	-0.370208	0.293572	No significant difference	NA	-0.0768409	-0.41454	0.337699	No significant difference	NA	0.20366	-0.0958455	0.299505	No significant difference
				A0A2K5UMX0_C57	PPT1_C57	0.974742	-0.0766363	-0.370208	0.293572	No significant difference	NA	-0.0768409	-0.41454	0.337699	No significant difference	NA	0.20366	-0.0958455	0.299505	No significant difference
				A0A2K5UMY1_C38	XAB2_C38	NA	-0.0590155	0.291636	-0.350651	No significant difference	NA	-0.508353	0.124437	-0.632791	No significant difference	NA	NA	0.458834	NA	No significant difference
				A0A2K5UMZ9_C339	HAPLN4_C339	NA	NA	NA	NA	No significant difference	NA	NA	NA	NA	No significant difference	NA	NA	NA	NA	No significant difference
				A0A2K5UN28_C262	ECHDC1_C262	NA	0.27283	-0.265668	0.538499	No significant difference	NA	NA	-0.43657	NA	No significant difference	NA	0.384653	0.585228	-0.200575	No significant difference
				A0A2K5UN52_C88	RELL1_C88	NA	NA	0.624371	NA	No significant difference	NA	NA	NA	NA	No significant difference	NA	NA	0.515069	NA	No significant difference
				A0A2K5UN64_C31	TRIM26_C31	NA	NA	0.479585	NA	No significant difference	NA	NA	NA	NA	No significant difference	NA	NA	0.740164	NA	No significant difference
				A0A2K5UN64_C36	TRIM26_C36	NA	NA	0.479585	NA	No significant difference	NA	NA	NA	NA	No significant difference	NA	NA	0.740164	NA	No significant difference
				A0A2K5UN67_C729	ZNF226_C729	NA	NA	NA	0.256888	No significant difference	NA	NA	NA	NA	No significant difference	NA	NA	NA	0.280172	No significant difference
				A0A2K5UN69_C965	SPTA1_C965	NA	NA	NA	NA	No significant difference	NA	NA	NA	NA	Decrease with age	NA	NA	NA	NA	No significant difference
				A0A2K5UN90_C140	ITGA7 variant protein_C140	NA	NA	-0.304832	NA	No significant difference	NA	NA	NA	NA	No significant difference	NA	NA	NA	NA	No significant difference
				A0A2K5UN90_C163	ITGA7 variant protein_C163	NA	NA	NA	NA	No significant difference	NA	NA	NA	NA	No significant difference	NA	NA	NA	NA	No significant difference
				A0A2K5UN90_C231	ITGA7 variant protein_C231	NA	-0.00372578	-0.135814	0.132089	No significant difference	NA	NA	0.05133	NA	No significant difference	NA	-0.19087	-0.325411	0.134541	No significant difference
				A0A2K5UN90_C575	ITGA7 variant protein_C575	NA	0.21591	0.119445	0.0964648	No significant difference	NA	NA	0.337511	NA	No significant difference	NA	-0.00215527	0.0106875	-0.0128428	No significant difference
				A0A2K5UN90_C641	ITGA7 variant protein_C641	NA	0.0279824	0.0744839	-0.0465016	No significant difference	NA	NA	NA	NA	No significant difference	NA	0.0567151	0.103217	-0.0465016	No significant difference
				A0A2K5UN90_C647	ITGA7 variant protein_C647	NA	-0.0521046	0.0820622	-0.134167	No significant difference	NA	NA	0.0820622	NA	No significant difference	NA	NA	NA	-0.161185	No significant difference
				A0A2K5UNA9_C103	ITGA7 _C103	NA	NA	NA	NA	No significant difference	NA	NA	NA	NA	No significant difference	NA	NA	NA	NA	No significant difference
				A0A2K5UNA9_C140	ITGA7 _C140	NA	0.270739	0.215954	0.0547854	No significant difference	NA	0.217613	0.162828	0.0547854	No significant difference	NA	NA	NA	NA	No significant difference
				A0A2K5UNA9_C163	ITGA7 _C163	NA	NA	NA	NA	No significant difference	NA	NA	NA	NA	No significant difference	NA	NA	NA	NA	No significant difference
				A0A2K5UNA9_C495	ITGA7 _C495	NA	NA	-0.115121	NA	No significant difference	NA	NA	NA	NA	No significant difference	NA	NA	NA	NA	No significant difference
				A0A2K5UNA9_C502	ITGA7 _C502	NA	NA	-0.115121	NA	No significant difference	NA	NA	NA	NA	No significant difference	NA	NA	NA	NA	No significant difference
				A0A2K5UNA9_C571	ITGA7 _C571	0.548273	-0.120503	-0.110427	-0.0100766	No significant difference	NA	-0.300637	-0.268111	-0.0325264	No significant difference	NA	0.127518	0.0706843	0.0568341	No significant difference
				A0A2K5UNA9_C637	ITGA7 _C637	0.600602	0.0090526	0.111105	-0.102053	No significant difference	NA	0.0383423	0.151934	-0.113592	No significant difference	NA	-0.0611736	-0.0598508	-0.00132278	No significant difference
				A0A2K5UNA9_C643	ITGA7 _C643	0.449299	0.148902	0.0974336	0.0514686	No significant difference	NA	0.134108	0.0971214	0.036987	No significant difference	NA	0.205611	0.152017	0.0535945	No significant difference
				A0A2K5UNA9_C94	ITGA7 _C94	NA	NA	NA	NA	No significant difference	NA	NA	NA	NA	No significant difference	NA	NA	NA	NA	No significant difference
				A0A2K5UNC1_C226	NISCH_C226	NA	NA	NA	NA	No significant difference	NA	NA	NA	NA	No significant difference	NA	NA	NA	NA	No significant difference
				A0A2K5UNC1_C435	NISCH_C435	NA	NA	NA	NA	No significant difference	NA	NA	NA	NA	No significant difference	NA	NA	NA	NA	No significant difference
				A0A2K5UNC1_C483	NISCH_C483	NA	NA	NA	NA	No significant difference	NA	NA	NA	NA	No significant difference	NA	NA	NA	NA	No significant difference
				A0A2K5UNG6_C28	MBD1_C28	NA	NA	0.459469	NA	No significant difference	NA	NA	NA	NA	No significant difference	NA	NA	0.459469	NA	No significant difference
				A0A2K5UNH2_C82	MYL6_C82	NA	NA	NA	NA	No significant difference	NA	NA	NA	NA	No significant difference	NA	NA	NA	NA	No significant difference
				A0A2K5UNK0_C32	IGKV2D-28_C32	0.189827	0.229307	0.210126	0.0191808	No significant difference	0.328674	0.194952	0.583536	-0.388584	No significant difference	NA	0.272532	0.117647	0.154885	No significant difference
				A0A2K5UNK4_C132	#N/A	NA	NA	NA	-0.278268	No significant difference	NA	NA	NA	NA	No significant difference	NA	NA	NA	NA	No significant difference
				A0A2K5UNK4_C172	#N/A	NA	NA	0.281391	NA	No significant difference	NA	NA	0.281391	NA	No significant difference	NA	NA	NA	NA	No significant difference
				A0A2K5UNK4_C53	#N/A	NA	NA	0.485864	NA	No significant difference	NA	NA	0.485864	NA	No significant difference	NA	NA	NA	NA	No significant difference
				A0A2K5UNL1_C254	ELAPOR1_C254	NA	NA	NA	NA	No significant difference	NA	NA	NA	NA	No significant difference	NA	NA	NA	NA	No significant difference
				A0A2K5UNL1_C283	ELAPOR1_C283	NA	NA	NA	NA	No significant difference	NA	NA	NA	NA	No significant difference	NA	NA	NA	NA	No significant difference
				A0A2K5UNL1_C51	ELAPOR1_C51	NA	NA	NA	NA	No significant difference	NA	NA	NA	NA	No significant difference	NA	NA	NA	NA	No significant difference
				A0A2K5UNL1_C767	ELAPOR1_C767	NA	NA	0.235862	NA	No significant difference	NA	NA	0.292956	NA	No significant difference	NA	NA	NA	NA	No significant difference
				A0A2K5UNZ2_C107	#N/A	NA	0.886265	0.417046	0.469219	No significant difference	NA	NA	NA	0.410455	No significant difference	NA	0.945028	NA	NA	No significant difference
				A0A2K5UP24_C165	GOLM2_C165	NA	NA	NA	NA	No significant difference	NA	NA	NA	NA	No significant difference	NA	NA	NA	NA	No significant difference
				A0A2K5UP42_C215	#N/A	NA	NA	NA	0.242113	No significant difference	NA	NA	NA	NA	No significant difference	NA	NA	NA	0.423218	No significant difference
				A0A2K5UP69_C97	ARFGAP2_C97	0.341528	0.52374	0.0815032	0.442237	No significant difference	NA	-0.407074	-0.801353	0.394279	No significant difference	NA	0.879475	0.463257	0.416219	No significant difference
				A0A2K5UPA4_C180	#N/A	0.251521	0.132101	0.657859	-0.525759	No significant difference	0.58088	-0.157282	0.377305	-0.534587	No significant difference	NA	0.562949	1.50574	-0.942789	No significant difference
				A0A2K5UPA4_C184	#N/A	0.251521	0.132101	0.657859	-0.525759	No significant difference	0.58088	-0.157282	0.377305	-0.534587	No significant difference	NA	0.562949	1.50574	-0.942789	No significant difference
				A0A2K5UPA4_C19	#N/A	0.0535331	0.376618	0.420553	-0.043935	No significant difference	0.14944	0.2904	0.670673	-0.380273	No significant difference	0.309529	0.46223	0.23691	0.225319	No significant difference
				A0A2K5UPA4_C283	#N/A	0.190147	0.339726	0.274152	0.0655744	No significant difference	0.894155	0.191891	0.178012	0.0138785	No significant difference	0.156496	0.53307	0.562211	-0.0291404	No significant difference
				A0A2K5UPA4_C287	#N/A	0.190147	0.339726	0.274152	0.0655744	No significant difference	0.894155	0.191891	0.178012	0.0138785	No significant difference	0.156496	0.53307	0.562211	-0.0291404	No significant difference
				A0A2K5UPA4_C46	#N/A	0.00337928	1.12109	1.28306	-0.161973	Down in M	NA	1.18884	1.15733	0.0315092	No significant difference	NA	0.859843	NA	NA	Down in M
				A0A2K5UPA4_C50	#N/A	0.117754	2.17103	1.98433	0.186706	No significant difference	NA	1.18884	1.38197	-0.19313	No significant difference	NA	3.02749	2.07044	0.957055	No significant difference
				A0A2K5UPA4_C8	#N/A	0.334706	0.165651	0.0470381	0.118613	No significant difference	0.762761	0.0505694	-0.0640133	0.114583	No significant difference	0.394263	0.281729	0.225513	0.056216	No significant difference
				A0A2K5UPD4_C61	#N/A	NA	NA	NA	NA	No significant difference	NA	NA	NA	NA	Up in M	NA	NA	NA	NA	No significant difference
				A0A2K5UPD8_C104	CNBP_C104	0.271512	0.35708	0.160721	0.196359	No significant difference	0.856008	0.227244	0.0308847	0.196359	No significant difference	0.31612	0.415785	0.316133	0.099652	No significant difference
				A0A2K5UPD8_C112	CNBP_C112	0.885132	-0.126991	-0.0693833	-0.0576082	No significant difference	NA	-0.644294	-0.126927	-0.517367	No significant difference	NA	0.644847	0.576536	0.0683106	No significant difference
				A0A2K5UPD8_C115	CNBP_C115	0.885132	-0.126991	-0.0693833	-0.0576082	No significant difference	NA	-0.644294	-0.126927	-0.517367	No significant difference	NA	0.644847	0.576536	0.0683106	No significant difference
				A0A2K5UPD8_C133	CNBP_C133	0.817262	0.0100022	0.0453147	-0.0353124	No significant difference	0.923357	0.0777091	0.123374	-0.045665	No significant difference	0.885954	-0.0540375	-0.00264569	-0.0513919	No significant difference
				A0A2K5UPD8_C143	CNBP_C143	NA	NA	NA	NA	No significant difference	NA	NA	NA	NA	No significant difference	NA	NA	NA	NA	No significant difference
				A0A2K5UPD8_C151	CNBP_C151	0.293009	0.219852	0.16969	0.0501625	No significant difference	0.931905	-0.0786384	-0.0889412	0.0103028	No significant difference	0.179162	0.595206	0.545044	0.0501625	No significant difference
				A0A2K5UPD8_C154	CNBP_C154	0.772251	0.0935356	-0.162607	0.256142	No significant difference	0.795395	0.0535302	-0.17025	0.22378	No significant difference	0.912755	0.159397	-0.0993276	0.258724	No significant difference
				A0A2K5UPD8_C164	CNBP_C164	0.248452	0.560091	0.188362	0.371729	No significant difference	NA	1.52393	0.728497	0.795437	No significant difference	0.617572	0.161713	-0.164465	0.326178	No significant difference
				A0A2K5UPD8_C47	CNBP_C47	0.191786	0.355255	0.344242	0.0110123	No significant difference	0.694709	-0.163021	0.0304684	-0.19349	No significant difference	0.221986	0.701239	0.740645	-0.0394055	No significant difference
				A0A2K5UPD8_C50	CNBP_C50	0.6659	0.413501	-0.0531367	0.466638	No significant difference	NA	NA	NA	-0.0364381	Decrease with age	NA	0.413501	-0.0851649	0.498666	No significant difference
				A0A2K5UPD8_C6	CNBP_C6	NA	0.210879	0.846909	-0.63603	No significant difference	NA	NA	NA	-1.49399	No significant difference	NA	0.817961	0.594443	0.223518	No significant difference
				A0A2K5UPD8_C60	CNBP_C60	NA	0.252632	0.156776	0.0958564	No significant difference	NA	0.488405	0.178651	0.309754	No significant difference	NA	NA	0.411928	NA	No significant difference
				A0A2K5UPD8_C67	CNBP_C67	NA	0.210592	0.114736	0.0958564	No significant difference	NA	0.488405	0.178651	0.309754	No significant difference	NA	NA	0.417573	NA	No significant difference
				A0A2K5UPD8_C70	CNBP_C70	NA	0.252632	0.156776	0.0958564	No significant difference	NA	0.488405	0.178651	0.309754	No significant difference	NA	NA	0.411928	NA	No significant difference
				A0A2K5UPD8_C90	CNBP_C90	NA	-0.631731	-0.58573	-0.0460013	No significant difference	NA	NA	NA	NA	No significant difference	NA	-0.631731	NA	NA	No significant difference
				A0A2K5UPD8_C91	CNBP_C91	NA	NA	-0.58573	NA	No significant difference	NA	NA	NA	NA	No significant difference	NA	NA	NA	NA	No significant difference
				A0A2K5UPD8_C94	CNBP_C94	NA	NA	0.436518	NA	No significant difference	NA	NA	NA	NA	No significant difference	NA	NA	NA	NA	No significant difference
				A0A2K5UPG1_C216	#N/A	NA	1.25902	0.262694	0.996322	No significant difference	NA	1.25902	NA	NA	No significant difference	NA	NA	NA	NA	No significant difference
				A0A2K5UPG1_C228	#N/A	0.118211	0.154904	-0.116054	0.270958	No significant difference	NA	0.131863	-0.121364	0.253227	No significant difference	NA	0.340408	0.243207	0.0972005	No significant difference
				A0A2K5UPG1_C76	#N/A	NA	NA	NA	NA	No significant difference	NA	NA	NA	NA	No significant difference	NA	NA	NA	NA	No significant difference
				A0A2K5UPI7_C261	PDLIM1_C261	0.131556	0.187964	-0.0610476	0.249011	No significant difference	NA	0.0715013	-0.0302492	0.101751	No significant difference	0.306413	0.678356	0.122177	0.55618	No significant difference
				A0A2K5UPI7_C264	PDLIM1_C264	0.0294137	0.536099	0.411066	0.125033	Increase with age	NA	0.397894	0.320634	0.0772596	No significant difference	0.0740004	0.571075	0.411066	0.160008	No significant difference
				A0A2K5UPI7_C284	PDLIM1_C284	0.042836	0.459447	0.778695	-0.319249	Down in M	0.0801671	0.199802	0.773087	-0.573285	No significant difference	0.458806	0.552316	0.63229	-0.0799746	No significant difference
				A0A2K5UPI7_C287	PDLIM1_C287	0.042836	0.459447	0.778695	-0.319249	Down in M	0.0801671	0.199802	0.773087	-0.573285	No significant difference	0.458806	0.552316	0.63229	-0.0799746	No significant difference
				A0A2K5UPI7_C290	PDLIM1_C290	0.042836	0.459447	0.778695	-0.319249	Down in M	0.0801671	0.199802	0.773087	-0.573285	No significant difference	0.458806	0.552316	0.63229	-0.0799746	No significant difference
				A0A2K5UPI7_C308	PDLIM1_C308	0.0691518	0.219382	0.194294	0.025088	No significant difference	0.214356	0.148968	0.373719	-0.22475	No significant difference	0.184498	0.484129	0.433218	0.0509115	No significant difference
				A0A2K5UPI7_C45	PDLIM1_C45	0.298476	0.256107	0.252582	0.00352447	No significant difference	0.317483	0.308245	0.550212	-0.241967	No significant difference	0.711823	0.173159	-0.148435	0.321594	No significant difference
				A0A2K5UPI7_C73	PDLIM1_C73	0.28568	0.406474	0.211935	0.194539	No significant difference	0.704575	0.253841	0.015042	0.238799	No significant difference	0.447488	0.590289	0.631111	-0.0408223	No significant difference
[truncated: 12,734 more rows]

## Sheet: Table 4b_Overlap analysis
Related to Fig. 4b. ("M" indicates middle age)
ID	Trends (all samples)	Trends (ascending colon)	Trends (descending colon)
A0A2K5TK27_C290	Increase with age	No significant difference	No significant difference
A0A2K5TK27_C567	Increase with age	No significant difference	No significant difference
A0A2K5TL96_C361	Increase with age	No significant difference	No significant difference
A0A2K5TME5_C130	Increase with age	No significant difference	No significant difference
A0A2K5TQL2_C554	Increase with age	No significant difference	No significant difference
A0A2K5TQL2_C557	Increase with age	No significant difference	No significant difference
A0A2K5TRN4_C254	Increase with age	No significant difference	Increase with age
A0A2K5TSG1_C301	Increase with age	No significant difference	No significant difference
A0A2K5TSL1_C60	Increase with age	No significant difference	No significant difference
A0A2K5TW28_C218	Increase with age	No significant difference	No significant difference
A0A2K5TW28_C234	Increase with age	No significant difference	No significant difference
A0A2K5TY77_C395	Increase with age	Increase with age	No significant difference
A0A2K5TYI9_C1175	Increase with age	No significant difference	Increase with age
A0A2K5U010_C285	Increase with age	No significant difference	Increase with age
A0A2K5U029_C69	Increase with age	No significant difference	Increase with age
A0A2K5U1V0_C237	Increase with age	No significant difference	No significant difference
A0A2K5U279_C11	Increase with age	No significant difference	Down in M
A0A2K5U3J1_C440	Increase with age	No significant difference	No significant difference
A0A2K5U4C3_C281	Increase with age	No significant difference	No significant difference
A0A2K5U4C3_C578	Increase with age	No significant difference	No significant difference
A0A2K5U4C3_C676	Increase with age	Up in M	No significant difference
A0A2K5U5X7_C251	Increase with age	No significant difference	No significant difference
A0A2K5U7H2_C9	Increase with age	No significant difference	No significant difference
A0A2K5U9T6_C91	Increase with age	No significant difference	Increase with age
A0A2K5UAF3_C270	Increase with age	No significant difference	No significant difference
A0A2K5UAF3_C272	Increase with age	No significant difference	No significant difference
A0A2K5UD39_C441	Increase with age	No significant difference	No significant difference
A0A2K5UDJ9_C6	Increase with age	No significant difference	No significant difference
A0A2K5UF29_C332	Increase with age	No significant difference	Increase with age
A0A2K5UFJ2_C1082	Increase with age	Increase with age	No significant difference
A0A2K5UJE6_C99	Increase with age	No significant difference	No significant difference
A0A2K5UPI7_C264	Increase with age	No significant difference	No significant difference
A0A2K5URB6_C82	Increase with age	No significant difference	No significant difference
A0A2K5US09_C876	Increase with age	No significant difference	No significant difference
A0A2K5US09_C989	Increase with age	No significant difference	No significant difference
A0A2K5US37_C2405	Increase with age	No significant difference	No significant difference
A0A2K5US37_C480	Increase with age	No significant difference	No significant difference
A0A2K5UT88_C154	Increase with age	No significant difference	No significant difference
A0A2K5UUV9_C426	Increase with age	No significant difference	No significant difference
A0A2K5UVS8_C249	Increase with age	No significant difference	No significant difference
A0A2K5UVS8_C385	Increase with age	No significant difference	No significant difference
A0A2K5UVV5_C33	Increase with age	Increase with age	No significant difference
A0A2K5UVV5_C350	Increase with age	No significant difference	Increase with age
A0A2K5UVV5_C362	Increase with age	No significant difference	Increase with age
A0A2K5UVV5_C363	Increase with age	No significant difference	Increase with age
A0A2K5UX79_C202	Increase with age	No significant difference	Increase with age
A0A2K5UZ53_C211	Increase with age	No significant difference	No significant difference
A0A2K5V0H7_C186	Increase with age	No significant difference	No significant difference
A0A2K5V0H7_C2287	Increase with age	No significant difference	Increase with age
A0A2K5V0H7_C2289	Increase with age	No significant difference	Increase with age
A0A2K5V0H7_C2291	Increase with age	No significant difference	Increase with age
A0A2K5V2M6_C235	Increase with age	No significant difference	No significant difference
A0A2K5V2V9_C1371	Increase with age	No significant difference	No significant difference
A0A2K5V3B6_C138	Increase with age	No significant difference	No significant difference
A0A2K5V3U7_C61	Increase with age	No significant difference	No significant difference
A0A2K5V3W1_C164	Increase with age	No significant difference	No significant difference
A0A2K5V4A9_C103	Increase with age	No significant difference	No significant difference
A0A2K5V576_C144	Increase with age	No significant difference	No significant difference
A0A2K5V5R4_C353	Increase with age	No significant difference	No significant difference
A0A2K5V7Q4_C21	Increase with age	No significant difference	Increase with age
A0A2K5V815_C58	Increase with age	No significant difference	No significant difference
A0A2K5V8S0_C238	Increase with age	No significant difference	No significant difference
A0A2K5V8Z2_C73	Increase with age	No significant difference	No significant difference
A0A2K5VEP2_C127	Increase with age	No significant difference	No significant difference
A0A2K5VG09_C80	Increase with age	Up in M	No significant difference
A0A2K5VG72_C226	Increase with age	No significant difference	No significant difference
A0A2K5VHN9_C81	Increase with age	No significant difference	No significant difference
A0A2K5VIG9_C160	Increase with age	No significant difference	No significant difference
A0A2K5VNF3_C358	Increase with age	No significant difference	No significant difference
A0A2K5VNF3_C423	Increase with age	No significant difference	Increase with age
A0A2K5VNF3_C424	Increase with age	No significant difference	Increase with age
A0A2K5VP36_C873	Increase with age	No significant difference	No significant difference
A0A2K5VTD2_C3207	Increase with age	No significant difference	No significant difference
A0A2K5VU40_C40	Increase with age	No significant difference	Increase with age
A0A2K5VWB1_C416	Increase with age	No significant difference	No significant difference
A0A2K5VXB6_C66	Increase with age	No significant difference	Increase with age
A0A2K5VZB6_C105	Increase with age	No significant difference	No significant difference
A0A2K5VZB6_C60	Increase with age	No significant difference	Increase with age
A0A2K5VZN1_C329	Increase with age	No significant difference	Increase with age
A0A2K5W207_C176	Increase with age	No significant difference	Increase with age
A0A2K5W238_C663	Increase with age	No significant difference	No significant difference
A0A2K5W255_C130	Increase with age	No significant difference	No significant difference
A0A2K5W3U2_C65	Increase with age	No significant difference	Increase with age
A0A2K5W3Z5_C68	Increase with age	No significant difference	Increase with age
A0A2K5W448_C89	Increase with age	No significant difference	Increase with age
A0A2K5W527_C747	Increase with age	No significant difference	No significant difference
A0A2K5W607_C249	Increase with age	Increase with age	Increase with age
A0A2K5W637_C587	Increase with age	No significant difference	No significant difference
A0A2K5W637_C588	Increase with age	No significant difference	No significant difference
A0A2K5W6W4_C128	Increase with age	No significant difference	No significant difference
A0A2K5W6W4_C169	Increase with age	No significant difference	No significant difference
A0A2K5WA76_C236	Increase with age	No significant difference	No significant difference
A0A2K5WAL8_C480	Increase with age	No significant difference	No significant difference
A0A2K5WAT5_C1847	Increase with age	No significant difference	No significant difference
A0A2K5WDD9_C489	Increase with age	No significant difference	Increase with age
A0A2K5WDP9_C500	Increase with age	No significant difference	No significant difference
A0A2K5WF01_C87	Increase with age	No significant difference	Increase with age
A0A2K5WFD1_C120	Increase with age	No significant difference	No significant difference
A0A2K5WFD1_C161	Increase with age	Increase with age	No significant difference
A0A2K5WHC3_C14	Increase with age	No significant difference	No significant difference
A0A2K5WID2_C60	Increase with age	No significant difference	No significant difference
A0A2K5WKG1_C155	Increase with age	No significant difference	Increase with age
A0A2K5WKG1_C158	Increase with age	No significant difference	Increase with age
A0A2K5WL87_C412	Increase with age	No significant difference	No significant difference
A0A2K5WLJ0_C111	Increase with age	Increase with age	No significant difference
A0A2K5WLJ0_C116	Increase with age	Increase with age	No significant difference
A0A2K5WLJ0_C118	Increase with age	Increase with age	No significant difference
A0A2K5WQ28_C86	Increase with age	No significant difference	No significant difference
A0A2K5WQD8_C32	Increase with age	No significant difference	No significant difference
A0A2K5WQK5_C834	Increase with age	No significant difference	No significant difference
A0A2K5WQU4_C36	Increase with age	No significant difference	Increase with age
A0A2K5WQU7_C126	Increase with age	No significant difference	No significant difference
A0A2K5WTQ7_C103	Increase with age	No significant difference	Increase with age
A0A2K5WWI5_C555	Increase with age	No significant difference	Down in M
A0A2K5WXR7_C293	Increase with age	No significant difference	No significant difference
A0A2K5WXS3_C108	Increase with age	No significant difference	No significant difference
A0A2K5WXS3_C224	Increase with age	No significant difference	No significant difference
A0A2K5WXS3_C583	Increase with age	No significant difference	No significant difference
A0A2K5WYR6_C27	Increase with age	No significant difference	No significant difference
A0A2K5WZ75_C124	Increase with age	No significant difference	No significant difference
A0A2K5X1Y5_C201	Increase with age	No significant difference	No significant difference
A0A2K5X4E5_C133	Increase with age	No significant difference	No significant difference
A0A2K5X4E5_C1359	Increase with age	No significant difference	No significant difference
A0A2K5X4S6_C98	Increase with age	No significant difference	Increase with age
A0A2K5X560_C42	Increase with age	No significant difference	No significant difference
A0A2K5X6P2_C317	Increase with age	No significant difference	Increase with age
A0A2K5X7N2_C279	Increase with age	No significant difference	No significant difference
A0A2K5X862_C188	Increase with age	No significant difference	Down in M
A0A7N9C893_C43	Increase with age	No significant difference	Increase with age
A0A7N9CA96_C355	Increase with age	No significant difference	Increase with age
A0A7N9CCC8_C392	Increase with age	No significant difference	No significant difference
A0A7N9CCH8_C156	Increase with age	No significant difference	Increase with age
A0A7N9CDZ5_C77	Increase with age	No significant difference	Increase with age
A0A7N9CEB9_C161	Increase with age	No significant difference	No significant difference
A0A7N9CG38_C5	Increase with age	No significant difference	No significant difference
A0A7N9CIB6_C114	Increase with age	No significant difference	No significant difference
A0A7N9CIS5_C243	Increase with age	No significant difference	No significant difference
A0A7N9CKM7_C72	Increase with age	No significant difference	Increase with age
A0A7N9CPE5_C244	Increase with age	Increase with age	Increase with age
A0A7N9CPE5_C85	Increase with age	Increase with age	Increase with age
A0A7N9CPE5_C92	Increase with age	Increase with age	Increase with age
A0A7N9CQ19_C210	Increase with age	No significant difference	Up in M
A0A7N9CQQ8_C247	Increase with age	No significant difference	No significant difference
A0A7N9CRS7_C160	Increase with age	No significant difference	Increase with age
A0A7N9CRS7_C275	Increase with age	No significant difference	No significant difference
A0A7N9CX50_C124	Increase with age	No significant difference	No significant difference
A0A7N9CXD5_C139	Increase with age	No significant difference	Increase with age
A0A7N9CZZ3_C32	Increase with age	No significant difference	Increase with age
A0A7N9CZZ3_C35	Increase with age	No significant difference	Increase with age
A0A7N9D013_C303	Increase with age	No significant difference	Increase with age
A0A7N9D013_C7	Increase with age	No significant difference	No significant difference
A0A7N9D089_C680	Increase with age	No significant difference	No significant difference
A0A7N9D0L2_C74	Increase with age	Increase with age	No significant difference
A0A7N9D1V1_C206	Increase with age	No significant difference	No significant difference
A0A7N9D1V1_C87	Increase with age	No significant difference	No significant difference
A0A7N9D3Z3_C509	Increase with age	No significant difference	Increase with age
A0A7N9D558_C37	Increase with age	No significant difference	Up in M
A0A7N9D5B8_C140	Increase with age	No significant difference	No significant difference
A0A7N9D6D0_C779	Increase with age	No significant difference	No significant difference
A0A7N9D6L7_C1139	Increase with age	No significant difference	No significant difference
A0A7N9D6L7_C695	Increase with age	No significant difference	No significant difference
A0A7N9D6S9_C187	Increase with age	No significant difference	No significant difference
A0A7N9D8G5_C550	Increase with age	No significant difference	No significant difference
A0A7N9DAG5_C663	Increase with age	No significant difference	No significant difference
A0A7N9DB40_C163	Increase with age	Increase with age	No significant difference
A0A7N9DCJ7_C48	Increase with age	No significant difference	Increase with age
A0A7N9DD23_C415	Increase with age	No significant difference	Increase with age
A0A7N9DDL9_C378	Increase with age	No significant difference	Increase with age
A0A7N9DDL9_C453	Increase with age	No significant difference	Increase with age
A0A7N9I9N1_C119	Increase with age	No significant difference	No significant difference
A0A7N9IF89_C35	Increase with age	No significant difference	No significant difference
A0A7N9IF89_C41	Increase with age	No significant difference	No significant difference
A0A7N9IH12_C92	Increase with age	No significant difference	Increase with age
A0A805QA25_C18	Increase with age	No significant difference	No significant difference
A0A805QA25_C19	Increase with age	No significant difference	No significant difference
A0A805QA25_C361	Increase with age	No significant difference	Up in M
A0A805RGE7_C11	Increase with age	No significant difference	Increase with age
F6I9Y9_C271	Increase with age	No significant difference	No significant difference
G7NTA9_C243	Increase with age	No significant difference	No significant difference
G7NTY6_C334	Increase with age	No significant difference	No significant difference
G7NTY6_C335	Increase with age	No significant difference	No significant difference
G7NTY6_C834	Increase with age	No significant difference	No significant difference
G7NUQ0_C395	Increase with age	No significant difference	No significant difference
G7NUU5_C14	Increase with age	Increase with age	Increase with age
G7NUU5_C8	Increase with age	Increase with age	Increase with age
G7NWI7_C959	Increase with age	No significant difference	Increase with age
G7NXG7_C199	Increase with age	No significant difference	No significant difference
G7NXG8_C12	Increase with age	No significant difference	No significant difference
G7NXU0_C599	Increase with age	No significant difference	Increase with age
G7NXV6_C321	Increase with age	No significant difference	No significant difference
G7NYB4_C164	Increase with age	No significant difference	No significant difference
G7NZT7_C532	Increase with age	No significant difference	No significant difference
G7NZU5_C392	Increase with age	No significant difference	No significant difference
G7NZU5_C396	Increase with age	No significant difference	No significant difference
G7P0L2_C31	Increase with age	No significant difference	No significant difference
G7P0U6_C76	Increase with age	No significant difference	No significant difference
G7P175_C196	Increase with age	No significant difference	No significant difference
G7P177_C218	Increase with age	No significant difference	Increase with age
G7P198_C240	Increase with age	No significant difference	Increase with age
G7P1V3_C194	Increase with age	No significant difference	No significant difference
G7P285_C23	Increase with age	No significant difference	No significant difference
G7P2N6_C111	Increase with age	Increase with age	No significant difference
G7P2N6_C97	Increase with age	Increase with age	No significant difference
G7P2V3_C47	Increase with age	No significant difference	No significant difference
G7P2X8_C522	Increase with age	No significant difference	No significant difference
G7P319_C39	Increase with age	No significant difference	Increase with age
G7P4B7_C98	Increase with age	No significant difference	No significant difference
G7P5C4_C726	Increase with age	No significant difference	Increase with age
G7P5X9_C73	Increase with age	No significant difference	No significant difference
G7P650_C290	Increase with age	No significant difference	Increase with age
G7P897_C167	Increase with age	No significant difference	No significant difference
G7P8Z4_C115	Increase with age	No significant difference	No significant difference
G7P9M0_C99	Increase with age	No significant difference	No significant difference
G7P9N5_C106	Increase with age	No significant difference	Increase with age
G7P9N5_C108	Increase with age	No significant difference	Increase with age
G7P9N5_C69	Increase with age	No significant difference	Increase with age
G7PBA1_C1080	Increase with age	No significant difference	No significant difference
G7PBA1_C159	Increase with age	No significant difference	No significant difference
G7PBA1_C1769	Increase with age	No significant difference	No significant difference
G7PBA1_C2231	Increase with age	No significant difference	Increase with age
G7PBA1_C2273	Increase with age	No significant difference	No significant difference
G7PBA1_C2275	Increase with age	No significant difference	No significant difference
G7PBA1_C344	Increase with age	No significant difference	No significant difference
G7PBA1_C934	Increase with age	No significant difference	No significant difference
G7PBA1_C936	Increase with age	No significant difference	No significant difference
G7PBS9_C4106	Increase with age	No significant difference	No significant difference
G7PEK7_C199	Increase with age	No significant difference	No significant difference
G7PEK7_C36	Increase with age	No significant difference	Increase with age
G7PEZ9_C1018	Increase with age	No significant difference	Increase with age
G7PEZ9_C1040	Increase with age	Increase with age	No significant difference
G7PFM3_C67	Increase with age	No significant difference	Increase with age
G7PHA6_C44	Increase with age	No significant difference	No significant difference
G7PHS4_C168	Increase with age	No significant difference	No significant difference
G7PHS4_C348	Increase with age	No significant difference	No significant difference
G7PHZ3_C131	Increase with age	No significant difference	No significant difference
G7PI18_C194	Increase with age	No significant difference	No significant difference
G7PI18_C7	Increase with age	No significant difference	No significant difference
G7PI76_C838	Increase with age	No significant difference	No significant difference
G7PIA8_C35	Increase with age	No significant difference	No significant difference
G7PIA8_C96	Increase with age	No significant difference	Increase with age
G7PJN7_C219	Increase with age	No significant difference	No significant difference
G7PKQ9_C383	Increase with age	No significant difference	No significant difference
G7PM42_C877	Increase with age	No significant difference	Increase with age
G7PME1_C200	Increase with age	No significant difference	Increase with age
G7PME6_C293	Increase with age	No significant difference	Increase with age
G7PN16_C23	Increase with age	No significant difference	No significant difference
G7PN28_C267	Increase with age	No significant difference	No significant difference
G7PN28_C334	Increase with age	No significant difference	No significant difference
G7PP72_C78	Increase with age	No significant difference	No significant difference
G7PPG0_C67	Increase with age	No significant difference	Increase with age
G7PPH1_C91	Increase with age	No significant difference	No significant difference
G7PQC8_C215	Increase with age	No significant difference	No significant difference
G7PQV9_C408	Increase with age	No significant difference	No significant difference
G7PRF3_C2246	Increase with age	No significant difference	No significant difference
G7PRI6_C66	Increase with age	No significant difference	Increase with age
G7PRT5_C336	Increase with age	No significant difference	No significant difference
G7PRZ9_C1392	Increase with age	No significant difference	Increase with age
G7PRZ9_C1434	Increase with age	No significant difference	Increase with age
G7PRZ9_C1927	Increase with age	No significant difference	No significant difference
G7PRZ9_C1953	Increase with age	No significant difference	No significant difference
G7PRZ9_C236	Increase with age	No significant difference	No significant difference
G7PRZ9_C243	Increase with age	No significant difference	No significant difference
G7PRZ9_C709	Increase with age	No significant difference	No significant difference
G7PRZ9_C719	Increase with age	No significant difference	No significant difference
G7PSL7_C170	Increase with age	No significant difference	Increase with age
G7PT41_C290	Increase with age	No significant difference	No significant difference
G7PTC0_C1038	Increase with age	Down in M	No significant difference
G7PTC0_C1083	Increase with age	Increase with age	No significant difference
G7PTC0_C1124	Increase with age	No significant difference	No significant difference
G7PUS6_C94	Increase with age	No significant difference	No significant difference
G7PW67_C176	Increase with age	No significant difference	No significant difference
G7PW67_C181	Increase with age	No significant difference	No significant difference
G7PWD9_C135	Increase with age	No significant difference	No significant difference
G7PWD9_C140	Increase with age	No significant difference	No significant difference
G7PXK8_C414	Increase with age	No significant difference	No significant difference
G7PXK8_C426	Increase with age	Increase with age	No significant difference
G7PXK8_C431	Increase with age	Increase with age	No significant difference
G7PXK8_C982	Increase with age	No significant difference	Increase with age
G7PXK8_C985	Increase with age	No significant difference	Increase with age
G7PZD6_C375	Increase with age	No significant difference	No significant difference
G8F355_C29	Increase with age	No significant difference	No significant difference
G8F3A9_C272	Increase with age	No significant difference	No significant difference
G8F3W4_C306	Increase with age	No significant difference	No significant difference
G8F4J6_C211	Increase with age	No significant difference	No significant difference
G8F5D5_C141	Increase with age	Increase with age	Increase with age
I7G2M6_C16	Increase with age	Increase with age	Increase with age
I7G6Q2_C114	Increase with age	No significant difference	Increase with age
I7G760_C288	Increase with age	No significant difference	No significant difference
I7GK72_C157	Increase with age	No significant difference	No significant difference
I7GL97_C638	Increase with age	No significant difference	No significant difference
I7GLK6_C38	Increase with age	No significant difference	No significant difference
I7GME9_C19	Increase with age	No significant difference	No significant difference
P68303_C44	Increase with age	No significant difference	Increase with age
P68303_C48	Increase with age	No significant difference	Increase with age
P68303_C50	Increase with age	No significant difference	Increase with age
Q25NH6_C10	Increase with age	No significant difference	No significant difference
Q25NH6_C6	Increase with age	No significant difference	No significant difference
Q28480_C312	Increase with age	No significant difference	No significant difference
Q2PFP8_C254	Increase with age	No significant difference	No significant difference
Q2PG53_C282	Increase with age	No significant difference	Down in M
Q4R4T5_C564	Increase with age	No significant difference	No significant difference
Q4R5K5_C462	Increase with age	No significant difference	No significant difference
Q4R5N5_C196	Increase with age	No significant difference	No significant difference
Q4R5N5_C269	Increase with age	No significant difference	No significant difference
Q4R5P9_C125	Increase with age	No significant difference	No significant difference
Q4R5R1_C39	Increase with age	No significant difference	No significant difference
Q4R5Y3_C149	Increase with age	No significant difference	No significant difference
Q4R6I6_C39	Increase with age	Increase with age	No significant difference
Q4R850_C161	Increase with age	No significant difference	Increase with age
Q4R8T7_C438	Increase with age	Increase with age	Increase with age
Q5ISS5_C133	Increase with age	No significant difference	No significant difference
Q8SPI0_C28	Increase with age	No significant difference	No significant difference
Q9GM46_C286	Increase with age	No significant difference	No significant difference
A0A2K5UGK3_C36	Decrease with age	No significant difference	Decrease with age
A0A2K5UIW1_C270	Decrease with age	Up in M	Decrease with age
A0A2K5VT74_C248	Decrease with age	Up in M	Decrease with age
A0A2K5VT74_C252	Decrease with age	Up in M	Decrease with age
A0A2K5VTD2_C1142	Decrease with age	Decrease with age	No significant difference
A0A2K5W5E8_C255	Decrease with age	No significant difference	Decrease with age
A0A7N9CG64_C287	Decrease with age	No significant difference	Decrease with age
G7P5M3_C327	Decrease with age	No significant difference	No significant difference
G7PFM8_C169	Decrease with age	No significant difference	Decrease with age
G7PKZ9_C43	Decrease with age	Decrease with age	Decrease with age
G7PR47_C16	Decrease with age	No significant difference	Decrease with age
G7PR47_C18	Decrease with age	No significant difference	Decrease with age
Q4R3I9_C611	Decrease with age	Decrease with age	Decrease with age
A0A2K5TJJ3_C63	Up in M	Up in M	Up in M
A0A2K5TK27_C651	Down in M	No significant difference	No significant difference
A0A2K5TK27_C751	Down in M	No significant difference	Down in M
A0A2K5TKA9_C31	Down in M	No significant difference	No significant difference
A0A2K5TL51_C386	Up in M	No significant difference	No significant difference
A0A2K5TL51_C387	Up in M	No significant difference	No significant difference
A0A2K5TM01_C38	Down in M	No significant difference	No significant difference
A0A2K5TM14_C25	Down in M	No significant difference	No significant difference
A0A2K5TNW0_C181	Down in M	Down in M	No significant difference
A0A2K5TP51_C52	Down in M	No significant difference	No significant difference
A0A2K5TPE2_C496	Down in M	No significant difference	No significant difference
A0A2K5TRX9_C855	Down in M	No significant difference	No significant difference
A0A2K5TSL1_C173	Down in M	No significant difference	No significant difference
A0A2K5TSS1_C379	Down in M	No significant difference	No significant difference
A0A2K5TT35_C43	Down in M	Down in M	No significant difference
A0A2K5TU71_C188	Down in M	No significant difference	No significant difference
A0A2K5TWZ7_C266	Down in M	No significant difference	Increase with age
A0A2K5TXG3_C1773	Down in M	Down in M	No significant difference
A0A2K5TY77_C1054	Up in M	No significant difference	No significant difference
A0A2K5TY77_C1056	Up in M	No significant difference	No significant difference
A0A2K5TY77_C1065	Up in M	No significant difference	No significant difference
A0A2K5TYI9_C208	Down in M	No significant difference	No significant difference
A0A2K5TYI9_C639	Up in M	No significant difference	No significant difference
A0A2K5TZ68_C2124	Up in M	Up in M	Up in M
A0A2K5TZH9_C151	Down in M	No significant difference	No significant difference
A0A2K5U010_C116	Down in M	No significant difference	No significant difference
A0A2K5U029_C429	Up in M	No significant difference	Up in M
A0A2K5U0H2_C354	Down in M	No significant difference	No significant difference
A0A2K5U0J6_C50	Down in M	No significant difference	No significant difference
A0A2K5U1K6_C44	Down in M	No significant difference	No significant difference
A0A2K5U2C6_C181	Down in M	No significant difference	Down in M
A0A2K5U2C6_C184	Down in M	No significant difference	Down in M
A0A2K5U2C6_C222	Down in M	No significant difference	Down in M
A0A2K5U3J1_C402	Down in M	No significant difference	No significant difference
A0A2K5U489_C320	Down in M	No significant difference	No significant difference
A0A2K5U489_C341	Down in M	No significant difference	No significant difference
A0A2K5U5P5_C1001	Up in M	Up in M	Up in M
A0A2K5U8H6_C76	Down in M	No significant difference	No significant difference
A0A2K5U8T1_C284	Down in M	No significant difference	No significant difference
A0A2K5U8Y7_C303	Down in M	No significant difference	No significant difference
A0A2K5U955_C1203	Down in M	No significant difference	No significant difference
A0A2K5U9G9_C89	Down in M	No significant difference	No significant difference
A0A2K5UBX7_C532	Down in M	No significant difference	No significant difference
A0A2K5UBX7_C694	Down in M	No significant difference	No significant difference
A0A2K5UBX7_C931	Down in M	No significant difference	No significant difference
A0A2K5UBX7_C988	Down in M	No significant difference	No significant difference
A0A2K5UDJ9_C175	Down in M	No significant difference	No significant difference
A0A2K5UPA4_C46	Down in M	No significant difference	Down in M
A0A2K5UPI7_C284	Down in M	No significant difference	No significant difference
A0A2K5UPI7_C287	Down in M	No significant difference	No significant difference
A0A2K5UPI7_C290	Down in M	No significant difference	No significant difference
A0A2K5US37_C1931	Down in M	No significant difference	No significant difference
A0A2K5US37_C2216	Down in M	No significant difference	No significant difference
A0A2K5USV3_C100	Down in M	No significant difference	No significant difference
A0A2K5UTR7_C505	Down in M	No significant difference	No significant difference
A0A2K5UUW5_C306	Down in M	No significant difference	No significant difference
A0A2K5UV06_C357	Down in M	No significant difference	No significant difference
A0A2K5UX79_C239	Down in M	No significant difference	Down in M
A0A2K5UX87_C11	Up in M	No significant difference	No significant difference
A0A2K5UX87_C15	Up in M	No significant difference	No significant difference
A0A2K5UYW3_C1589	Down in M	No significant difference	Increase with age
A0A2K5UYW3_C740	Down in M	Down in M	No significant difference
A0A2K5V0R2_C45	Down in M	No significant difference	No significant difference
A0A2K5V2T0_C262	Down in M	No significant difference	No significant difference
A0A2K5V345_C48	Down in M	No significant difference	No significant difference
A0A2K5V576_C389	Down in M	No significant difference	Down in M
A0A2K5V6P0_C100	Down in M	Down in M	Increase with age
A0A2K5V773_C574	Down in M	No significant difference	No significant difference
A0A2K5VC32_C200	Down in M	No significant difference	No significant difference
A0A2K5VCS5_C48	Down in M	No significant difference	No significant difference
A0A2K5VDT5_C655	Down in M	No significant difference	No significant difference
A0A2K5VDY7_C412	Down in M	No significant difference	Increase with age
A0A2K5VE35_C198	Down in M	Increase with age	No significant difference
A0A2K5VE35_C202	Down in M	Increase with age	No significant difference
A0A2K5VE35_C274	Down in M	No significant difference	No significant difference
A0A2K5VE60_C568	Down in M	No significant difference	No significant difference
A0A2K5VG38_C384	Down in M	No significant difference	No significant difference
A0A2K5VG89_C206	Down in M	No significant difference	No significant difference
A0A2K5VJW0_C73	Down in M	No significant difference	No significant difference
A0A2K5VL83_C251	Up in M	No significant difference	No significant difference
A0A2K5VL83_C253	Up in M	No significant difference	No significant difference
A0A2K5VQX0_C129	Down in M	No significant difference	No significant difference
A0A2K5VRT9_C69	Down in M	No significant difference	Down in M
A0A2K5VRZ2_C273	Down in M	Decrease with age	No significant difference
A0A2K5VSZ9_C309	Up in M	No significant difference	No significant difference
A0A2K5VTR1_C32	Down in M	No significant difference	No significant difference
A0A2K5VU40_C58	Down in M	No significant difference	Down in M
A0A2K5VVY0_C15	Down in M	No significant difference	No significant difference
A0A2K5VYV7_C135	Down in M	No significant difference	No significant difference
A0A2K5VYV7_C137	Down in M	No significant difference	No significant difference
A0A2K5VYV7_C149	Down in M	No significant difference	No significant difference
A0A2K5VZA3_C133	Down in M	No significant difference	Increase with age
A0A2K5VZN1_C111	Up in M	No significant difference	No significant difference
A0A2K5W113_C69	Down in M	No significant difference	No significant difference
A0A2K5W2V3_C140	Down in M	No significant difference	No significant difference
A0A2K5W3U2_C663	Down in M	Increase with age	No significant difference
A0A2K5W3V7_C193	Down in M	No significant difference	Increase with age
A0A2K5W411_C273	Down in M	No significant difference	No significant difference
A0A2K5W412_C143	Down in M	No significant difference	No significant difference
A0A2K5W412_C147	Down in M	No significant difference	No significant difference
A0A2K5W527_C539	Down in M	No significant difference	No significant difference
A0A2K5W5M8_C299	Down in M	No significant difference	No significant difference
A0A2K5W637_C562	Down in M	No significant difference	No significant difference
A0A2K5W6Y1_C150	Down in M	Down in M	No significant difference
A0A2K5W843_C340	Down in M	No significant difference	No significant difference
A0A2K5WA76_C296	Down in M	Down in M	No significant difference
A0A2K5WAL8_C370	Down in M	No significant difference	No significant difference
A0A2K5WAT5_C2209	Down in M	No significant difference	No significant difference
A0A2K5WCN0_C78	Down in M	No significant difference	No significant difference
A0A2K5WCZ1_C345	Up in M	Up in M	Up in M
A0A2K5WCZ1_C354	Up in M	Up in M	Up in M
A0A2K5WDD9_C341	Down in M	No significant difference	No significant difference
A0A2K5WEF1_C318	Down in M	No significant difference	Down in M
A0A2K5WFC2_C41	Down in M	No significant difference	Down in M
A0A2K5WFC2_C490	Up in M	No significant difference	No significant difference
A0A2K5WKE1_C100	Down in M	Down in M	No significant difference
A0A2K5WKG1_C105	Down in M	No significant difference	No significant difference
A0A2K5WKG1_C140	Down in M	No significant difference	No significant difference
A0A2K5WLF3_C208	Down in M	No significant difference	No significant difference
A0A2K5WPZ6_C156	Down in M	No significant difference	No significant difference
A0A2K5WS56_C269	Up in M	Up in M	Up in M
A0A2K5WTQ7_C118	Down in M	No significant difference	No significant difference
A0A2K5WU84_C187	Down in M	No significant difference	No significant difference
A0A2K5WXC6_C71	Down in M	No significant difference	Increase with age
A0A2K5WXC6_C72	Down in M	No significant difference	Increase with age
A0A2K5WXR7_C380	Up in M	No significant difference	No significant difference
A0A2K5WXR7_C72	Down in M	No significant difference	No significant difference
A0A2K5WZ75_C38	Down in M	Down in M	No significant difference
A0A2K5WZ75_C63	Down in M	No significant difference	No significant difference
A0A2K5X0P1_C209	Down in M	No significant difference	No significant difference
A0A2K5X2K3_C106	Down in M	Down in M	No significant difference
A0A2K5X3T4_C615	Down in M	Increase with age	Down in M
A0A2K5X3T4_C822	Down in M	No significant difference	No significant difference
A0A2K5X3T4_C932	Down in M	No significant difference	No significant difference
A0A2K5X4E5_C1580	Down in M	No significant difference	Increase with age
A0A2K5X4G5_C2667	Up in M	Up in M	No significant difference
A0A2K5X4G5_C2672	Up in M	Up in M	No significant difference
A0A2K5X4G9_C3267	Down in M	No significant difference	No significant difference
A0A2K5X4G9_C910	Down in M	No significant difference	No significant difference
A0A2K5X4S6_C112	Down in M	No significant difference	Down in M
A0A2K5X4Z7_C112	Down in M	No significant difference	No significant difference
A0A2K5X532_C124	Down in M	No significant difference	No significant difference
A0A2K5X5H4_C78	Down in M	No significant difference	No significant difference
A0A2K5X7I4_C22	Up in M	No significant difference	Up in M
A0A2K5X7I4_C25	Up in M	No significant difference	Up in M
A0A7N9C727_C175	Down in M	No significant difference	No significant difference
A0A7N9C9C1_C39	Down in M	No significant difference	No significant difference
A0A7N9CBL4_C162	Down in M	No significant difference	No significant difference
A0A7N9CBL4_C168	Down in M	No significant difference	No significant difference
A0A7N9CBL4_C214	Down in M	No significant difference	No significant difference
A0A7N9CDI4_C55	Down in M	No significant difference	No significant difference
A0A7N9CDW6_C112	Down in M	No significant difference	No significant difference
A0A7N9CDW6_C27	Down in M	No significant difference	No significant difference
A0A7N9CEU7_C562	Down in M	No significant difference	No significant difference
A0A7N9CGB4_C467	Down in M	No significant difference	No significant difference
A0A7N9CGH2_C390	Down in M	No significant difference	No significant difference
A0A7N9CH67_C178	Down in M	Down in M	Decrease with age
A0A7N9CHL8_C112	Down in M	No significant difference	No significant difference
A0A7N9CI73_C511	Down in M	No significant difference	No significant difference
A0A7N9CJ02_C87	Down in M	No significant difference	No significant difference
A0A7N9CKZ6_C216	Down in M	No significant difference	No significant difference
A0A7N9CL49_C23	Down in M	No significant difference	No significant difference
A0A7N9CN62_C103	Down in M	No significant difference	No significant difference
A0A7N9CQH4_C66	Down in M	No significant difference	Down in M
A0A7N9CTI1_C81	Down in M	Down in M	No significant difference
A0A7N9CUG3_C151	Down in M	Down in M	No significant difference
A0A7N9CUX4_C107	Down in M	No significant difference	No significant difference
A0A7N9CUX4_C110	Down in M	No significant difference	No significant difference
A0A7N9D1V1_C145	Down in M	No significant difference	No significant difference
A0A7N9D3U2_C481	Down in M	No significant difference	No significant difference
A0A7N9D7G1_C274	Down in M	No significant difference	Down in M
A0A7N9DBB1_C612	Down in M	No significant difference	No significant difference
A0A7N9DBB1_C95	Down in M	No significant difference	No significant difference
A0A7N9DC79_C385	Down in M	No significant difference	No significant difference
A0A7N9DDT7_C74	Down in M	No significant difference	No significant difference
A0A7N9I9K0_C274	Down in M	No significant difference	No significant difference
A0A7N9IE04_C337	Up in M	No significant difference	No significant difference
A0A805QG69_C36	Down in M	No significant difference	No significant difference
G7NTU1_C43	Down in M	No significant difference	No significant difference
G7NTY6_C675	Down in M	No significant difference	No significant difference
G7NUG4_C3	Down in M	Down in M	Increase with age
G7NUJ4_C349	Up in M	No significant difference	No significant difference
G7NUQ0_C110	Down in M	No significant difference	No significant difference
G7NW58_C48	Down in M	No significant difference	No significant difference
G7NW58_C51	Down in M	No significant difference	No significant difference
G7NWI7_C1048	Down in M	Down in M	No significant difference
G7NWI7_C569	Down in M	Down in M	No significant difference
G7NXG8_C1029	Down in M	Increase with age	No significant difference
G7NXV6_C96	Down in M	No significant difference	No significant difference
G7NYS2_C86	Down in M	No significant difference	No significant difference
G7NZ30_C294	Down in M	No significant difference	No significant difference
G7NZT7_C138	Down in M	No significant difference	Down in M
G7NZT7_C240	Down in M	No significant difference	No significant difference
G7NZT7_C254	Down in M	No significant difference	No significant difference
G7NZU6_C208	Down in M	No significant difference	No significant difference
G7P009_C166	Down in M	No significant difference	No significant difference
G7P0L2_C549	Down in M	No significant difference	No significant difference
G7P0L2_C560	Down in M	No significant difference	No significant difference
G7P1V3_C162	Down in M	No significant difference	No significant difference
G7P1V3_C163	Down in M	No significant difference	No significant difference
G7P211_C185	Down in M	No significant difference	No significant difference
G7P2F0_C20	Down in M	No significant difference	No significant difference
G7P4K7_C193	Down in M	No significant difference	No significant difference
G7P5L5_C340	Up in M	No significant difference	No significant difference
G7P5L5_C589	Down in M	Down in M	No significant difference
G7P5L7_C472	Down in M	No significant difference	No significant difference
G7P7H5_C1067	Down in M	No significant difference	No significant difference
G7P7H5_C1070	Down in M	No significant difference	No significant difference
G7P7Z8_C29	Down in M	No significant difference	No significant difference
G7P880_C229	Down in M	No significant difference	No significant difference
G7PA05_C598	Down in M	No significant difference	No significant difference
G7PBA1_C1609	Up in M	Up in M	No significant difference
G7PBA1_C1616	Up in M	Up in M	No significant difference
G7PBA1_C208	Up in M	No significant difference	No significant difference
G7PBA1_C209	Up in M	No significant difference	No significant difference
G7PBA1_C2441	Down in M	No significant difference	No significant difference
G7PBA1_C2447	Down in M	No significant difference	No significant difference
G7PBL1_C133	Down in M	No significant difference	No significant difference
G7PBL1_C262	Down in M	No significant difference	No significant difference
G7PBS9_C223	Down in M	No significant difference	No significant difference
G7PBS9_C2435	Down in M	No significant difference	No significant difference
G7PCF6_C94	Down in M	No significant difference	No significant difference
G7PDY6_C227	Down in M	No significant difference	No significant difference
G7PDY6_C350	Down in M	No significant difference	No significant difference
G7PE77_C218	Down in M	No significant difference	No significant difference
G7PF22_C47	Down in M	No significant difference	No significant difference
G7PF43_C251	Down in M	No significant difference	Down in M
G7PF43_C255	Down in M	No significant difference	Down in M
G7PG22_C344	Down in M	No significant difference	No significant difference
G7PGE8_C542	Down in M	No significant difference	No significant difference
G7PGE8_C551	Down in M	No significant difference	No significant difference
G7PHW8_C190	Down in M	No significant difference	No significant difference
G7PI76_C434	Down in M	No significant difference	No significant difference
G7PI76_C960	Down in M	No significant difference	Down in M
G7PLB1_C379	Down in M	No significant difference	No significant difference
G7PM42_C813	Down in M	Down in M	No significant difference
G7PME1_C317	Down in M	No significant difference	No significant difference
G7PMG9_C10	Up in M	Up in M	No significant difference
G7PN28_C203	Down in M	No significant difference	No significant difference
G7PNQ8_C119	Down in M	No significant difference	Increase with age
G7PNQ8_C126	Down in M	No significant difference	No significant difference
G7PPT3_C338	Down in M	No significant difference	Down in M
G7PPT3_C451	Down in M	No significant difference	No significant difference
G7PPW5_C118	Down in M	No significant difference	No significant difference
G7PQ40_C197	Up in M	No significant difference	No significant difference
G7PQ40_C201	Up in M	No significant difference	No significant difference
G7PRZ9_C1045	Down in M	No significant difference	No significant difference
G7PRZ9_C116	Down in M	No significant difference	No significant difference
G7PSJ7_C324	Down in M	No significant difference	No significant difference
G7PSU0_C189	Up in M	No significant difference	No significant difference
G7PT48_C212	Up in M	Up in M	No significant difference
G7PT48_C215	Up in M	Up in M	No significant difference
G7PT85_C499	Down in M	No significant difference	No significant difference
[truncated: 1,666 more rows]

## Sheet: Table 4c_Pathways
Related to Fig. 4c. ("M" indicates middle age)
[truncated: 113 more rows]

## Sheet: Table 4d_Top 5 oxidation sites
Related to Fig. 4d. ("Y" indicates young, "M" indicates middle age, "O" indicates old, "A" indicates ascending colon, "D" indicates descending colon)
[truncated: 76 more rows]
