# Supplementary material for: Low-input redoxomics facilitates global identification of metabolic regulators of oxidative stress in the gut
Source: Signal Transduct Target Ther. 2025 Jan 8;10:8. doi: 10.1038/s41392-024-02094-7 (PMC11707242; doi:10.1038/s41392-024-02094-7)
Supplement: Supplementary file 6 — Supplementary Table 5 [file 41392_2024_2094_MOESM6_ESM.xlsx]

## Sheet: Description
Supplementary Table 5. Multi-omics data from Macaca fascicularis colon tissues and verification results of key Cys residues.
Table 5a. Proteome data of 110 Macaca fascicularis large intestinal tissues.
Table 5b. Transcriptome data (Log2(TPM+1)) of 95 Macaca fascicularis large intestinal tissues.
Table 5c. Untargeted metabolome data of 98 Macaca fascicularis large intestinal tissues.
Table 5d. Proteome data of 24 Macaca fascicularis colon tissues (The data of subgroup samples were obtained from Supplementary Table 5a).
Table 5e. Transcriptome data (Log2(TPM+1)) of 24 Macaca fascicularis colon tissues (The data of subgroup samples were obtained from Supplementary Table 5b).
Table 5f. Untargeted metabolome data of 24 Macaca fascicularis colon tissues (The data of subgroup samples were obtained from Supplementary Table 5c).
Table 5g. Cys residues with Sto levels that change significantly with age in all samples (p < 0.01, one-way-ANOVA).
Table 5h. Significant correlations between Sto levels and multi-omics data without considering the effect of location.
Table 5i. The overlap of the top 50 Cys residues exhibiting the highest number correlations with each omics data. (Related to Fig. 4e)
Table 5j. Measurement of intracellular reactive oxygen species (ROS). (Related to Fig. 4f-h)

## Sheet: Table 5a_Proteomics data
ID	Batch	RAW_ID	Age	Location	Sex	A0A023JCA1	A0A023JCQ9	A0A023JCR5	A0A059TEB9	A0A059TEK7	A0A088G4T6	A0A171P0Z2	A0A171P0Z3	A0A171P0Z8	A0A172R2E3	A0A172R2E9	A0A172R2F4	A0A172R2F7	A0A172R2G3	A0A172R2G7	A0A172R2G8	A0A172R2H8	A2V9Y3	A2V9Y9	A2V9Z6	A5HLX2	A5LFW0	A5LFX3	A8C740	A8CBR8	A8CBS0	B0I549	B3Y602	B3Y659	B8Q222	C0SJM2	C0SJM6	C0SJM7	E5FGN6	G7NT94	G7NTA4	G7NTA5	G7NTA9	G7NTB2	G7NTC9	G7NTD6	G7NTD9	G7NTE3	G7NTE4
2-18-T	1	1-1.raw~1-20.raw	Young	Transverse colon	Female	NA	NA	0.855529	0.623045	NA	NA	0.891468	NA	NA	NA	NA	NA	NA	1.51507	0.80791	1.08443	1.08343	0.936621	NA	1.32375	1.25683	0.956764	NA	NA	1.14261	NA	NA	0.441369	1.26925	0.633518	NA	0.952448	1.14807	NA	0.972777	1.35667	1.21623	0.678501	1.2514	0.867082	0.947361	0.915381	0.877331	NA
2-22-D	1	1-1.raw~1-20.raw	Middle age	Descending colon	Female	NA	NA	1.0278	1.21849	NA	NA	1.13254	NA	NA	NA	NA	NA	NA	0.774652	0.825851	0.948879	1.29342	0.709946	NA	4.80492	0.738698	0.799646	NA	NA	0.493113	NA	NA	0.708555	0.96626	1.92715	NA	0.973671	2.03209	NA	0.89392	1.05827	1.05415	1.15075	0.881664	1.00168	0.969624	1.05019	0.886583	NA
2-3-D	1	1-1.raw~1-20.raw	Middle age	Descending colon	Male	NA	NA	1.05287	0.701835	NA	NA	1.49974	NA	NA	NA	NA	NA	NA	0.899827	0.507952	0.765584	0.986494	0.944521	NA	0.653604	1.0811	0.988163	NA	NA	0.844266	NA	NA	0.122914	1.10511	0.701906	NA	1.77762	1.45104	NA	1.32751	1.3252	1.41857	0.987737	0.965755	0.536451	0.998128	1.10123	1.00184	NA
2-30-A	1	1-1.raw~1-20.raw	Old	Ascending colon	Female	NA	NA	1.25512	0.881075	NA	NA	0.611092	NA	NA	NA	NA	NA	NA	0.936958	0.844115	0.945693	2.31834	0.944107	NA	2.00965	0.989741	0.899588	NA	NA	1.83428	NA	NA	0.436618	1.23367	0.62465	NA	1.03641	1.39115	NA	1.12922	1.27699	0.765991	1.15622	1.35638	0.851453	0.703676	1.17002	0.873119	NA
2-7-R	1	1-1.raw~1-20.raw	Young	Rectum	Male	NA	NA	0.887213	1.48289	NA	NA	0.556249	NA	NA	NA	NA	NA	NA	1.25191	0.581887	0.655297	0.999985	1.02183	NA	0.475314	0.457438	0.626691	NA	NA	0.655898	NA	NA	2.26807	0.730833	0.819388	NA	0.492432	0.552173	NA	0.515514	0.558714	1.33644	1.06226	0.988063	1.58542	1.25927	0.745028	0.874052	NA
3-1-R	1	1-1.raw~1-20.raw	Young	Rectum	Male	NA	NA	1.24141	1.23597	NA	NA	1.43162	NA	NA	NA	NA	NA	NA	1.27829	1.16527	1.13002	1.57558	1.10416	NA	1.03321	0.981404	1.00458	NA	NA	0.789063	NA	NA	1.4417	0.940944	0.738535	NA	1.11619	0.927023	NA	0.920476	1.17614	1.2267	1.21642	1.30378	0.966197	0.661267	1.20708	1.0861	NA
3-2-R	1	1-1.raw~1-20.raw	Old	Rectum	Male	NA	NA	0.924788	1.04244	NA	NA	0.500755	NA	NA	NA	NA	NA	NA	1.93014	0.893697	1.17729	1.54345	1.1012	NA	0.877562	0.819128	0.671012	NA	NA	0.658312	NA	NA	2.21858	0.715264	0.663177	NA	0.918815	0.710968	NA	0.625923	0.641943	1.14733	1.05148	0.806719	1.32272	1.63228	0.817937	1.01558	NA
3-25-T	1	1-1.raw~1-20.raw	Old	Transverse colon	Female	NA	NA	1.23257	1.08357	NA	NA	0.774652	NA	NA	NA	NA	NA	NA	1.405	0.888911	0.875653	0.606625	0.923039	NA	0.792272	1.13963	0.941498	NA	NA	0.765709	NA	NA	0.670628	1.01777	1.02463	NA	1.19971	1.16413	NA	1.1455	1.13293	0.801618	1.14961	1.18561	0.870113	0.77383	0.902689	0.791739	NA
3-28-A	1	1-1.raw~1-20.raw	Middle age	Ascending colon	Female	NA	NA	0.907613	0.247997	NA	NA	1.04254	NA	NA	NA	NA	NA	NA	5.35526	1.27691	2.12801	2.42759	1.08576	NA	0.967497	0.962539	1.0711	NA	NA	1.60297	NA	NA	0.547986	0.964582	1.66717	NA	1.52279	0.879519	NA	1.18264	1.14255	1.6898	0.35295	0.676603	0.903766	1.30556	1.14174	0.970458	NA
3-8-A	1	1-1.raw~1-20.raw	Old	Ascending colon	Male	NA	NA	1.10211	1.41511	NA	NA	0.583956	NA	NA	NA	NA	NA	NA	0.528015	1.61642	1.36476	1.41847	1.09784	NA	0.969	0.799609	1.0354	NA	NA	0.74472	NA	NA	1.30273	0.92689	2.15357	NA	0.600116	0.98407	NA	0.685274	0.609065	1.14068	1.02184	0.63036	1.53301	1.1321	0.862795	1.22953	NA
2-23-T	10	10-1.raw~10-20.raw	Young	Transverse colon	Female	NA	NA	0.892885	1.03623	1.08802	NA	0.77002	NA	NA	1.09715	NA	NA	NA	NA	NA	0.686333	NA	1.06801	0.585144	0.636917	0.777209	0.790134	NA	NA	0.425869	NA	0.565852	0.559909	0.762473	1.03684	0.19822	0.8316	0.817161	NA	0.811127	0.659663	1.05472	1.02182	NA	0.923339	0.651731	0.815272	1.15932	1.30708
2-30-D1	10	10-1.raw~10-20.raw	Old	Descending colon	Female	NA	NA	0.997535	0.872079	0.892502	NA	0.834468	NA	NA	1.66272	NA	NA	NA	NA	NA	0.766692	NA	1.1625	1.0034	0.709982	1.16013	0.889147	NA	NA	1.53116	NA	0.62003	1.17704	0.646671	0.527717	0.689076	1.11638	1.13775	NA	1.04294	0.968849	0.776106	1.10601	NA	1.15518	0.756192	1.00538	1.02122	1.37896
2-7-T	10	10-1.raw~10-20.raw	Young	Transverse colon	Male	NA	NA	1.32166	0.979206	0.808018	NA	1.24212	NA	NA	0.514314	NA	NA	NA	NA	NA	0.654524	NA	1.06266	1.02296	0.751563	0.908834	0.841682	NA	NA	1.42964	NA	0.756331	0.747335	0.826316	0.285603	2.79268	0.681845	1.45713	NA	0.953832	1.23903	1.12984	1.29804	NA	1.15795	0.818759	1.06245	1.07534	1.64463
2-8-R1	10	10-1.raw~10-20.raw	Young	Rectum	Male	NA	NA	0.868829	0.700057	0.700377	NA	0.728108	NA	NA	0.905384	NA	NA	NA	NA	NA	0.602038	NA	1.27531	1.02011	0.940451	0.470182	0.603644	NA	NA	0.132479	NA	0.715646	1.15291	0.269422	0.651292	1.01747	0.439443	0.701797	NA	0.590264	0.588568	0.550521	0.742441	NA	0.808795	1.35684	0.748957	1.01342	0.75255
3-18-T	10	10-1.raw~10-20.raw	Old	Transverse colon	Female	NA	NA	1.15909	0.86407	0.947988	NA	0.715304	NA	NA	0.741303	NA	NA	NA	NA	NA	1.34064	NA	1.51077	1.034	0.835193	0.993586	0.870245	NA	NA	0.421044	NA	0.343336	1.36278	0.726838	1.13239	1.0236	0.937736	0.79433	NA	0.767208	0.622748	0.54571	0.779605	NA	1.12715	1.05904	1.16704	0.893139	0.815841
3-3-T	10	10-1.raw~10-20.raw	Middle age	Transverse colon	Male	NA	NA	0.978745	0.434313	1.26563	NA	0.73369	NA	NA	1.08525	NA	NA	NA	NA	NA	0.943455	NA	1.21792	0.573828	0.679556	0.890793	0.81311	NA	NA	1.22321	NA	0.835422	1.6147	0.609431	0.902625	0.495097	1.48174	1.04662	NA	1.00776	0.777531	0.955655	0.988309	NA	0.875453	1.05839	0.954981	1.21275	1.14192
3-4-T1	10	10-1.raw~10-20.raw	Old	Transverse colon	Male	NA	NA	1.29233	0.991435	0.491306	NA	1.67742	NA	NA	0.358531	NA	NA	NA	NA	NA	0.894048	NA	1.07324	1.03561	0.777706	0.862887	0.923174	NA	NA	1.38382	NA	0.920613	1.21604	0.827632	2.05174	0.995741	0.46667	1.26088	NA	1.00524	1.04583	0.853374	0.73428	NA	1.1119	1.07818	0.849473	1.18388	0.539621
3-7-T	10	10-1.raw~10-20.raw	Old	Transverse colon	Male	NA	NA	1.2952	0.55202	0.787114	NA	1.664	NA	NA	0.620016	NA	NA	NA	NA	NA	0.665298	NA	1.33864	1.38396	0.999226	1.03064	1.00185	NA	NA	1.19014	NA	0.459173	1.17372	0.779474	0.497843	0.553335	1.05719	0.919868	NA	0.749632	0.942463	0.593361	0.980193	NA	0.959045	0.928018	1.05141	1.08176	1.01112
3-8-D1	10	10-1.raw~10-20.raw	Old	Descending colon	Male	NA	NA	1.70067	0.827835	0.272107	NA	1.02476	NA	NA	0.466975	NA	NA	NA	NA	NA	1.02126	NA	1.01676	0.766341	0.821969	0.964777	1.12821	NA	NA	0.851854	NA	0.986545	0.473222	0.757417	3.48875	0.18114	0.314159	1.62218	NA	0.987803	1.11523	0.790686	1.11603	NA	1.10089	0.968202	0.952876	1.4621	1.3166
F-T	10	10-1.raw~10-20.raw	Middle age	Transverse colon	Female	NA	NA	1.17985	0.870652	1.219	NA	0.69984	NA	NA	0.529636	NA	NA	NA	NA	NA	1.04022	NA	1.1953	0.672382	0.638183	1.02701	0.824736	NA	NA	1.32796	NA	0.730703	1.55433	0.794078	1.3244	1.19194	1.18376	1.08152	NA	0.813532	0.725195	0.76643	1.15643	NA	1.51707	0.8821	0.742063	1.14518	1.00545
2-3-R1	11	11-1.raw~11-20.raw	Middle age	Rectum	Male	NA	NA	1.06775	0.921648	NA	NA	1.27956	NA	NA	0.861896	NA	NA	NA	NA	NA	0.708651	1.23498	1.12113	NA	0.922085	0.918681	1.06262	NA	0.457173	0.951267	NA	NA	0.649771	NA	NA	2.61427	NA	1.05649	NA	1.08073	1.08542	NA	1.25827	NA	0.864595	1.18394	0.943137	0.777566	1.92378
2-9-A	11	11-1.raw~11-20.raw	Young	Ascending colon	Male	NA	NA	1.10552	0.363702	NA	NA	1.15867	NA	NA	4.66371	NA	NA	NA	NA	NA	1.05507	0.932827	1.48566	NA	1.7933	1.15926	1.35526	NA	0.840775	0.675401	NA	NA	0.766651	NA	NA	0.643896	NA	1.33388	NA	1.02606	0.880301	NA	0.877318	NA	0.69143	1.51433	1.01964	0.581129	1.03437
2-9-D	11	11-1.raw~11-20.raw	Young	Descending colon	Male	NA	NA	0.99348	0.93309	NA	NA	1.31927	NA	NA	3.64332	NA	NA	NA	NA	NA	0.842921	0.912754	1.28119	NA	1.44275	1.03489	1.18679	NA	0.559191	0.792147	NA	NA	0.968942	NA	NA	0.703335	NA	1.54954	NA	0.975297	1.26212	NA	1.07445	NA	0.828448	0.952565	0.716281	0.55017	1.331
2-9-R	11	11-1.raw~11-20.raw	Young	Rectum	Male	NA	NA	0.793717	1.03261	NA	NA	0.570772	NA	NA	1.88432	NA	NA	NA	NA	NA	1.06861	1.00401	1.12955	NA	1.22859	0.593589	0.714437	NA	1.08272	0.474234	NA	NA	2.09084	NA	NA	0.587317	NA	0.546349	NA	0.651024	0.57565	NA	1.02919	NA	0.976078	1.30015	0.830851	0.57988	1.11091
2-9-T	11	11-1.raw~11-20.raw	Young	Transverse colon	Male	NA	NA	1.15389	1.26102	NA	NA	1.09105	NA	NA	3.55662	NA	NA	NA	NA	NA	0.869406	0.852266	1.20191	NA	1.31429	0.867933	1.08895	NA	0.69251	0.689379	NA	NA	0.986856	NA	NA	0.522344	NA	1.24396	NA	0.895242	1.00143	NA	0.990116	NA	1.12028	1.17789	0.832388	0.630344	1.3023
3-1-A1	11	11-1.raw~11-20.raw	Young	Ascending colon	Male	NA	NA	1.75332	0.375787	NA	NA	2.27803	NA	NA	1.74384	NA	NA	NA	NA	NA	2.26378	2.7858	1.38975	NA	1.79884	1.68309	1.31939	NA	0.318519	1.12804	NA	NA	0.225473	NA	NA	2.05588	NA	1.89238	NA	1.2124	1.2464	NA	1.09519	NA	0.545991	0.643229	1.41989	1.37972	1.93741
3-13-A	11	11-1.raw~11-20.raw	Old	Ascending colon	Male	NA	NA	0.766849	0.970391	NA	NA	0.558275	NA	NA	1.53156	NA	NA	NA	NA	NA	1.24975	1.68906	1.31579	NA	2.48688	1.95514	0.97912	NA	2.32569	0.44715	NA	NA	0.297537	NA	NA	0.138717	NA	1.19337	NA	1.00726	0.665566	NA	1.25157	NA	0.748086	1.42621	1.32075	0.987514	3.06928
3-13-D	11	11-1.raw~11-20.raw	Old	Descending colon	Male	NA	NA	1.10786	1.26638	NA	NA	0.646617	NA	NA	1.47493	NA	NA	NA	NA	NA	1.04739	1.2505	1.15884	NA	1.3929	1.04188	1.21401	NA	2.08022	0.720904	NA	NA	0.808701	NA	NA	0.0743121	NA	1.21347	NA	0.869449	0.886196	NA	1.22021	NA	1.28979	0.934008	0.850327	0.649989	1.86174
3-13-R	11	11-1.raw~11-20.raw	Old	Rectum	Male	NA	NA	0.898037	0.959124	NA	NA	0.742562	NA	NA	1.26484	NA	NA	NA	NA	NA	1.00207	1.36568	1.04866	NA	1.43039	0.936386	1.21507	NA	1.59031	0.688162	NA	NA	0.493496	NA	NA	0.180746	NA	1.29632	NA	0.987342	0.991134	NA	1.18775	NA	1.09458	1.54473	0.907122	0.75701	1.90085
3-13-T	11	11-1.raw~11-20.raw	Old	Transverse colon	Male	NA	NA	1.19842	1.71915	NA	NA	0.461432	NA	NA	1.3994	NA	NA	NA	NA	NA	1.29153	1.7067	1.48727	NA	2.04825	1.47226	1.26336	NA	2.48491	0.479309	NA	NA	0.698004	NA	NA	0.116767	NA	1.08526	NA	0.76932	0.520431	NA	1.27057	NA	1.18765	0.925378	1.08046	0.768261	2.4311
2-18-A	2	2-1.raw~2-20.raw	Young	Ascending colon	Female	NA	NA	1.01521	0.768103	NA	NA	0.934556	NA	NA	1.10918	NA	NA	NA	NA	1.18165	1.11122	NA	0.966103	1.16005	2.109	1.78323	NA	NA	1.14542	1.4149	NA	NA	0.254682	1.49224	0.734603	1.44116	0.989713	1.36073	NA	1.2201	1.57091	NA	0.660963	NA	0.934776	NA	1.0888	NA	0.532521
2-22-T	2	2-1.raw~2-20.raw	Middle age	Transverse colon	Female	NA	NA	1.08391	1.0971	NA	NA	0.742785	NA	NA	1.47327	NA	NA	NA	NA	1.00188	1.20909	NA	0.924041	0.954446	3.93747	1.10836	NA	NA	2.73212	0.713934	NA	NA	0.890517	0.807593	1.49953	0.541115	0.628572	1.54402	NA	0.70328	0.762118	NA	1.02934	NA	1.16026	NA	1.0342	NA	1.16161
2-29-D	2	2-1.raw~2-20.raw	Young	Descending colon	Female	NA	NA	1.0531	1.06139	NA	NA	0.726914	NA	NA	1.27144	NA	NA	NA	NA	1.27603	1.11117	NA	1.10085	1.13569	1.08317	0.675429	NA	NA	0.993062	0.788277	NA	NA	1.27897	0.808757	0.825248	0.290943	0.713035	0.804508	NA	0.686472	0.824527	NA	1.165	NA	1.33637	NA	0.897045	NA	1.17719
2-3-R	2	2-1.raw~2-20.raw	Middle age	Rectum	Male	NA	NA	1.49779	1.06854	NA	NA	1.61139	NA	NA	0.543243	NA	NA	NA	NA	0.516053	0.592944	NA	1.18042	2.0456	0.967034	0.957833	NA	NA	0.549368	1.20534	NA	NA	0.269237	0.770191	0.724383	2.67563	1.70689	1.24386	NA	1.20785	1.4605	NA	1.2115	NA	0.715373	NA	1.00898	NA	1.36478
2-30-D	2	2-1.raw~2-20.raw	Old	Descending colon	Female	NA	NA	1.06194	1.00684	NA	NA	0.725118	NA	NA	0.94329	NA	NA	NA	NA	0.827159	0.80009	NA	0.857138	1.05255	0.810296	1.71494	NA	NA	0.852145	1.23503	NA	NA	0.788723	1.07975	0.785277	0.63145	1.13804	1.52787	NA	1.37725	1.20089	NA	1.06153	NA	1.09727	NA	1.03179	NA	1.28442
2-8-R	2	2-1.raw~2-20.raw	Young	Rectum	Male	NA	NA	1.17208	0.72827	NA	NA	1.34932	NA	NA	0.608338	NA	NA	NA	NA	0.620812	0.803318	NA	1.09442	1.53841	1.7129	1.06435	NA	NA	1.00369	0.967157	NA	NA	0.408967	0.962983	0.718362	1.91741	0.175744	0.797746	NA	0.916035	1.23396	NA	0.598248	NA	1.01664	NA	1.02446	NA	0.69569
3-1-A	2	2-1.raw~2-20.raw	Young	Ascending colon	Male	NA	NA	1.58038	0.577568	NA	NA	1.99075	NA	NA	1.49611	NA	NA	NA	NA	1.42832	1.52893	NA	1.30355	1.30812	1.62804	1.62574	NA	NA	0.70562	0.978896	NA	NA	0.272272	1.22287	1.08832	1.52495	1.04076	1.56468	NA	1.34844	1.22463	NA	0.94145	NA	0.702198	NA	1.31771	NA	1.43344
3-3-A	2	2-1.raw~2-20.raw	Middle age	Ascending colon	Male	NA	NA	1.02965	0.92003	NA	NA	0.579975	NA	NA	1.07055	NA	NA	NA	NA	0.812414	1.05544	NA	1.00349	0.708564	1.05307	0.936561	NA	NA	0.923741	0.760338	NA	NA	1.52374	0.795102	1.01457	0.418721	1.3173	0.961094	NA	0.92035	0.786585	NA	0.96594	NA	1.2642	NA	0.846813	NA	1.22119
3-4-T	2	2-1.raw~2-20.raw	Old	Transverse colon	Male	NA	NA	0.944357	0.602554	NA	NA	2.09595	NA	NA	0.78386	NA	NA	NA	NA	1.29707	1.20135	NA	0.946228	1.27448	1.51707	1.27728	NA	NA	3.69579	1.48388	NA	NA	0.342191	1.221	1.77529	1.47087	0.160482	1.39094	NA	1.54005	1.5296	NA	0.595654	NA	0.739672	NA	1.09005	NA	0.509543
3-8-D	2	2-1.raw~2-20.raw	Old	Descending colon	Male	NA	NA	1.11638	0.776538	NA	NA	0.913835	NA	NA	0.70672	NA	NA	NA	NA	1.12336	0.85491	NA	1.04012	1.20337	1.18937	1.11651	NA	NA	2.21112	0.88381	NA	NA	0.53592	1.18491	1.84967	0.229549	0.129016	1.42985	NA	1.09633	1.12355	NA	1.01765	NA	1.07431	NA	0.899247	NA	1.48924
2-16-R	3	3-1.raw~3-20.raw	Young	Rectum	Male	0.932498	0.892869	0.837109	1.20099	0.853521	NA	0.88897	NA	NA	0.81567	NA	NA	NA	NA	0.449832	0.680198	NA	1.0889	NA	1.81049	1.0264	1.04106	NA	0.287361	1.18779	NA	0.420825	0.479529	NA	NA	NA	0.768326	0.860984	NA	0.749182	1.00133	1.0254	1.27927	NA	0.775539	1.03436	1.21328	NA	2.37603
2-20-T	3	3-1.raw~3-20.raw	Young	Transverse colon	Female	1.08452	1.5829	1.84437	0.681198	1.11928	NA	1.37039	NA	NA	0.867923	NA	NA	NA	NA	0.560586	0.657161	NA	0.873308	NA	1.75093	1.20831	1.29327	NA	1.5922	3.06295	NA	0.659281	0.495903	NA	NA	NA	2.27283	1.12596	NA	0.887083	1.20746	0.895133	0.664583	NA	1.16719	1.04692	1.0468	NA	0.431168
2-25-T	3	3-1.raw~3-20.raw	Middle age	Transverse colon	Female	1.32386	1.04746	0.91011	1.17979	0.992096	NA	0.929965	NA	NA	2.46635	NA	NA	NA	NA	0.960864	1.605	NA	0.957814	NA	2.18437	1.90229	1.13986	NA	0.68376	0.690934	NA	0.586481	0.542096	NA	NA	NA	0.108594	0.869972	NA	1.13177	1.00002	0.750057	1.22487	NA	0.983918	0.845461	1.13942	NA	1.99636
2-3-A	3	3-1.raw~3-20.raw	Middle age	Ascending colon	Male	0.874515	1.08246	0.989911	1.1482	0.61277	NA	0.747671	NA	NA	0.622572	NA	NA	NA	NA	0.307316	0.424133	NA	1.19883	NA	0.748896	0.774239	0.747435	NA	0.185226	0.892278	NA	0.803559	1.1521	NA	NA	NA	0.893757	0.78656	NA	0.680926	0.745525	0.953021	1.08423	NA	1.13403	1.68536	0.711067	NA	1.77545
2-8-A	3	3-1.raw~3-20.raw	Young	Ascending colon	Male	1.58927	1.58123	1.03497	0.548721	0.909642	NA	1.42923	NA	NA	0.554227	NA	NA	NA	NA	0.471119	0.942893	NA	0.958872	NA	2.82072	1.44394	1.19671	NA	0.399422	1.777	NA	0.517101	0.303573	NA	NA	NA	0.168054	1.12637	NA	1.11127	1.42695	0.687951	0.63482	NA	0.703303	1.1541	0.955797	NA	0.335662
3-1-D	3	3-1.raw~3-20.raw	Young	Descending colon	Male	1.72401	0.843782	1.23404	0.964816	1.62432	NA	1.16053	NA	NA	1.90872	NA	NA	NA	NA	1.71144	1.84568	NA	1.22939	NA	1.33534	1.46207	1.09544	NA	0.110724	0.711966	NA	0.804573	0.775628	NA	NA	NA	0.916612	1.00124	NA	0.860369	0.910758	0.804279	1.1339	NA	1.07866	0.837569	1.13934	NA	1.5443
3-18-D	3	3-1.raw~3-20.raw	Old	Descending colon	Female	1.52092	1.12319	0.96485	1.31388	0.617398	NA	0.80505	NA	NA	1.45938	NA	NA	NA	NA	0.842146	1.05395	NA	1.03391	NA	0.714643	0.945123	0.779253	NA	1.20622	0.595986	NA	0.404346	2.53593	NA	NA	NA	1.14395	0.614675	NA	0.768011	0.481941	0.973153	0.877801	NA	1.17628	1.43308	0.921691	NA	1.08964
3-25-D	3	3-1.raw~3-20.raw	Old	Descending colon	Female	1.09533	1.0248	0.942803	0.709573	NA	NA	0.719331	NA	NA	1.38587	NA	NA	NA	NA	0.990812	0.898582	NA	1.14348	NA	0.51139	1.23099	0.894535	NA	0.78177	0.57266	NA	0.781164	1.2934	NA	NA	NA	1.00451	0.938082	NA	0.943967	0.844095	0.942103	1.00208	NA	0.83391	0.836485	0.85247	NA	1.76528
3-7-A	3	3-1.raw~3-20.raw	Old	Ascending colon	Male	0.859607	0.494735	1.14309	1.30037	0.645408	NA	0.374165	NA	NA	1.53486	NA	NA	NA	NA	1.3694	0.690216	NA	1.0332	NA	0.399706	0.594124	0.609422	NA	0.230364	0.479872	NA	0.56571	2.16237	NA	NA	NA	0.728292	0.347314	NA	0.43975	0.342921	0.684368	0.827267	NA	1.40992	1.4365	0.714223	NA	1.26845
F-R	3	3-1.raw~3-20.raw	Middle age	Rectum	Female	4.29726	1.10143	0.894436	1.33278	2.20702	NA	0.562024	NA	NA	1.02316	NA	NA	NA	NA	0.682796	0.790552	NA	1.0096	NA	2.36341	1.82154	2.03192	NA	1.52873	0.461243	NA	2.20127	0.49694	NA	NA	NA	1.02522	0.706196	NA	0.788392	0.32365	0.680324	1.30589	NA	1.13154	0.87961	1.76949	NA	3.08173
2-18-R	4	4-1.raw~4-20.raw	Young	Rectum	Female	NA	NA	1.00095	0.429037	NA	0.935897	0.798988	NA	NA	1.32614	NA	NA	0.485006	NA	0.838084	0.823662	NA	1.2395	NA	1.36354	1.08652	0.75535	NA	NA	1.45027	NA	0.379512	0.932607	1.15939	0.82827	1.96316	NA	0.625634	NA	0.907071	1.06135	0.984664	0.722584	NA	0.747463	NA	0.92946	0.554771	NA
2-2-T	4	4-1.raw~4-20.raw	Middle age	Transverse colon	Male	NA	NA	1.01792	1.48323	NA	0.713995	1.13186	NA	NA	1.59784	NA	NA	0.957558	NA	1.89469	1.30494	NA	1.04065	NA	1.30396	0.801088	0.851709	NA	NA	0.995267	NA	0.727471	0.573521	0.96992	0.82057	0.213033	NA	0.64134	NA	0.621414	0.909358	0.597118	1.23725	NA	1.30256	NA	0.848707	1.06378	NA
2-20-R	4	4-1.raw~4-20.raw	Young	Rectum	Female	NA	NA	0.909045	0.642883	NA	0.983605	0.766724	NA	NA	1.58257	NA	NA	0.759133	NA	1.19846	0.742552	NA	1.17922	NA	2.42095	1.36481	1.08188	NA	NA	2.12944	NA	0.770802	0.369837	1.54187	0.681708	2.2134	NA	0.791751	NA	1.10288	1.35403	0.936212	0.355283	NA	1.04631	NA	1.34377	0.220854	NA
2-23-A	4	4-1.raw~4-20.raw	Young	Ascending colon	Female	NA	NA	1.02846	1.50246	NA	0.735543	0.800537	NA	NA	0.931294	NA	NA	0.799525	NA	0.443185	0.776153	NA	0.923174	NA	0.850827	0.929236	0.723187	NA	NA	0.859391	NA	0.630698	0.676346	0.757956	0.86443	0.0109609	NA	0.563994	NA	0.649884	0.774726	0.761224	0.881066	NA	1.03988	NA	0.710959	1.4508	NA
2-25-A	4	4-1.raw~4-20.raw	Middle age	Ascending colon	Female	NA	NA	1.01504	1.24926	NA	0.787935	0.804257	NA	NA	1.75359	NA	NA	3.15401	NA	1.35772	1.60298	NA	1.30984	NA	2.14156	1.61933	1.00233	NA	NA	1.04213	NA	1.12231	0.554622	0.735881	0.637031	0.00888162	NA	1.24087	NA	1.20828	1.10628	1.24873	1.37549	NA	1.06077	NA	1.06329	0.805132	NA
3-19-T	4	4-1.raw~4-20.raw	Old	Transverse colon	Female	NA	NA	1.3116	0.653812	NA	0.727883	0.904325	NA	NA	1.57963	NA	NA	15.1431	NA	1.44466	2.28763	NA	1.17295	NA	1.97628	1.75514	1.41617	NA	NA	0.903328	NA	0.892273	0.904705	1.38697	0.354868	0.934538	NA	0.588736	NA	1.11984	1.03209	0.959812	0.548596	NA	0.802194	NA	1.04879	0.444572	NA
3-2-D	4	4-1.raw~4-20.raw	Old	Descending colon	Male	NA	NA	0.947862	0.73868	NA	0.811901	0.559454	NA	NA	2.30418	NA	NA	1.59146	NA	0.943585	1.6174	NA	1.25793	NA	1.88093	1.60388	1.11741	NA	NA	1.08967	NA	1.1795	0.85401	0.891079	0.697195	1.49913	NA	1.06253	NA	0.912635	0.781171	0.826726	1.13048	NA	1.04494	NA	1.09938	0.828057	NA
3-3-D	4	4-1.raw~4-20.raw	Middle age	Descending colon	Male	NA	NA	1.02839	1.03378	NA	0.840207	0.805348	NA	NA	1.00515	NA	NA	1.13734	NA	0.890635	0.867361	NA	0.995686	NA	0.859663	0.755629	0.680173	NA	NA	0.580897	NA	0.720271	1.48383	0.633523	0.803245	0.254272	NA	0.547915	NA	0.893316	0.698182	1.16919	1.06787	NA	1.2416	NA	0.832655	0.745745	NA
3-4-D	4	4-1.raw~4-20.raw	Old	Descending colon	Male	NA	NA	1.08538	0.575967	NA	0.989836	1.39538	NA	NA	0.742479	NA	NA	0.851164	NA	1.42597	0.990976	NA	1.31648	NA	1.39454	0.812883	0.709498	NA	NA	0.911304	NA	0.71741	1.49684	1.29315	1.3588	1.06895	NA	0.813481	NA	0.910797	0.867158	0.884519	0.643253	NA	1.0812	NA	0.87798	0.430556	NA
3-7-R	4	4-1.raw~4-20.raw	Old	Rectum	Male	NA	NA	1.3152	0.591228	NA	1.06807	1.76606	NA	NA	0.74089	NA	NA	0.445687	NA	2.36542	0.729637	NA	0.851051	NA	1.41262	0.99463	1.07388	NA	NA	1.36847	NA	0.68432	0.0921139	1.73162	0.535496	2.78754	NA	0.687985	NA	1.17969	1.57313	1.27288	0.663445	NA	0.808411	NA	1.20876	0.332041	NA
2-16-D	5	5-1.raw~5-20.raw	Young	Descending colon	Male	0.591158	NA	0.988827	1.58603	NA	NA	0.857839	1.06626	NA	0.822878	NA	NA	0.608829	NA	1.01009	0.807857	NA	0.9914	NA	0.9113	1.23672	0.939727	0.962564	NA	0.971745	0.797335	0.407458	0.849871	1.17783	0.779612	1.07983	0.757765	0.892517	NA	0.678534	0.946892	1.15554	1.2854	NA	1.10904	0.848296	1.00954	1.2963	2.36597
2-2-A	5	5-1.raw~5-20.raw	Middle age	Ascending colon	Male	0.636565	NA	1.15455	1.7875	NA	NA	1.02603	0.792939	NA	1.45603	NA	NA	0.631164	NA	1.72234	1.28042	NA	0.937792	NA	0.814941	0.909967	0.838476	1.64017	NA	0.717608	0.80992	0.539809	1.35393	1.0428	0.842469	0.547259	0.171519	0.81191	NA	0.821709	0.905334	1.11287	1.22556	NA	1.13072	0.919933	0.926375	0.925704	2.10473
2-20-D	5	5-1.raw~5-20.raw	Young	Descending colon	Female	0.642762	NA	0.703151	0.786693	NA	NA	1.22591	1.05197	NA	1.11634	NA	NA	0.97305	NA	0.672461	0.58977	NA	1.08028	NA	1.76635	0.934964	1.02656	0.405957	NA	1.60274	1.1624	0.723501	0.462392	1.02653	0.850693	1.4597	1.87798	1.00064	NA	0.992547	1.2123	0.815694	0.491744	NA	0.965481	1.0823	1.05017	0.464608	0.0820529
2-23-R	5	5-1.raw~5-20.raw	Young	Rectum	Female	0.367614	NA	0.655199	1.30924	NA	NA	0.800078	0.609093	NA	0.551948	NA	NA	0.501464	NA	0.434548	0.506947	NA	1.09497	NA	0.76676	0.798657	0.937894	0.950206	NA	0.660501	0.844946	0.292904	1.54383	0.891399	1.33592	0.0351417	0.97242	0.557055	NA	1.01195	0.916502	1.21092	0.972168	NA	0.880914	0.802907	0.872367	1.24308	2.01911
2-25-R	5	5-1.raw~5-20.raw	Middle age	Rectum	Female	1.97755	NA	1.17229	1.27152	NA	NA	0.693996	0.718721	NA	1.08851	NA	NA	2.06956	NA	0.981774	0.941875	NA	0.851635	NA	2.95466	1.50126	1.17941	1.58451	NA	0.957136	0.903867	1.92337	0.283834	0.91713	0.846899	0.0024961	0.181059	1.04924	NA	1.01108	1.17795	1.11315	1.42178	NA	0.81052	0.888827	1.41588	0.97828	2.4968
2-30-T	5	5-1.raw~5-20.raw	Old	Transverse colon	Female	0.651218	NA	1.36114	0.579312	NA	NA	0.727998	1.58812	NA	0.723095	NA	NA	0.645993	NA	0.758937	0.802902	NA	1.23044	NA	1.74208	1.0924	1.01761	0.983323	NA	1.4446	1.5829	0.713659	0.64853	1.19266	0.832999	0.539007	0.93873	1.2495	NA	0.993805	1.199	1.15196	0.980003	NA	0.642434	0.656573	1.1654	0.862157	1.13506
3-15-A	5	5-1.raw~5-20.raw	Middle age	Ascending colon	Male	0.593863	NA	0.947913	1.02284	NA	NA	2.49284	1.25762	NA	0.920696	NA	NA	0.612006	NA	0.705282	0.936754	NA	1.04569	NA	1.03576	0.765222	1.12582	0.885831	NA	1.74185	1.62649	1.59682	0.601933	1.48434	2.58881	0.640789	0.384831	1.457	NA	0.892796	1.36253	1.01058	0.911484	NA	1.05289	0.771313	0.965365	0.86108	0.881343
3-18-A	5	5-1.raw~5-20.raw	Old	Ascending colon	Female	1.1988	NA	0.955385	1.22237	NA	NA	0.651899	2.46652	NA	0.988149	NA	NA	0.612507	NA	1.55945	1.02289	NA	0.970803	NA	1.32003	0.968757	0.91047	1.48837	NA	0.611397	0.629341	1.02728	2.05053	0.946669	0.959295	0.383028	1.08876	0.716123	NA	0.657911	0.537069	1.03279	0.916876	NA	1.40323	1.22926	1.01289	0.887359	0.751901
3-2-T	5	5-1.raw~5-20.raw	Old	Transverse colon	Male	2.03369	NA	1.02737	1.17012	NA	NA	0.754502	1.0621	NA	2.07625	NA	NA	0.879338	NA	1.1019	1.41566	NA	0.984869	NA	1.5264	2.0983	1.05756	0.688556	NA	0.906062	0.815461	1.65247	0.567552	1.04365	0.972481	1.01435	0.870284	1.5645	NA	1.07209	0.900142	1.04785	1.12453	NA	0.984363	1.25929	1.15041	0.94965	2.65706
3-8-R	5	5-1.raw~5-20.raw	Old	Rectum	Male	0.971163	NA	1.01828	1.18151	NA	NA	0.717817	0.988703	NA	0.964058	NA	NA	0.732538	NA	1.26997	0.774486	NA	1.07568	NA	1.3463	0.816667	1.0146	1.17352	NA	0.838014	0.794949	0.6868	0.988	0.976744	2.78011	0.00430456	0.159856	0.911378	NA	0.820111	0.913463	1.0794	1.11223	NA	1.23011	1.03569	0.968441	1.46047	2.39637
2-16-T	6	6-1.raw~6-20.raw	Young	Transverse colon	Male	0.796249	NA	0.837236	1.10228	NA	NA	1.07033	NA	NA	0.774909	NA	NA	NA	NA	1.13496	0.859591	1.11967	NA	NA	1.24836	0.955607	0.930899	NA	0.342684	1.20847	NA	0.490349	0.709477	0.991381	0.424895	0.449377	0.835798	0.970493	1.1802	0.59848	1.02489	0.895723	1.15978	0.887658	1.09743	0.826832	1.02401	1.23492	1.55636
2-18-D	6	6-1.raw~6-20.raw	Young	Descending colon	Female	0.419395	NA	0.817622	0.636984	NA	NA	0.796687	NA	NA	0.686359	NA	NA	NA	NA	0.707318	0.654111	0.913613	NA	NA	1.25183	0.922379	0.940711	NA	0.620995	0.801785	NA	0.751213	1.37093	0.923633	0.56597	1.3196	0.847598	0.928446	1.47509	0.831484	1.25286	0.989678	0.639794	1.3158	1.0833	1.03316	0.791589	0.819364	0.569517
2-2-R	6	6-1.raw~6-20.raw	Middle age	Rectum	Male	0.508446	NA	1.28346	1.08569	NA	NA	1.50836	NA	NA	1.06696	NA	NA	NA	NA	1.06753	0.807338	0.665054	NA	NA	1.2143	0.806847	0.876537	NA	0.040975	0.924229	NA	0.433019	0.970092	0.952571	0.238141	1.50801	0.238261	0.796931	1.55258	0.804937	1.23089	1.03452	1.15423	1.30783	1.06705	1.02584	0.916714	0.941012	1.62252
2-22-R	6	6-1.raw~6-20.raw	Middle age	Rectum	Female	3.94128	NA	0.83361	0.999134	NA	NA	0.61505	NA	NA	0.988247	NA	NA	NA	NA	0.796341	1.51264	1.51545	NA	NA	4.64923	0.577705	0.59893	NA	2.43125	0.531558	NA	4.63327	1.56268	0.81267	1.73921	0.810666	0.616473	1.48205	1.04703	0.507392	0.598881	1.78113	1.13078	0.892806	0.983535	1.4905	1.0112	0.795242	1.14141
2-23-D	6	6-1.raw~6-20.raw	Young	Descending colon	Female	0.353196	NA	0.768519	1.16922	NA	NA	0.731981	NA	NA	0.578131	NA	NA	NA	NA	0.596191	0.603065	1.11418	NA	NA	0.913892	0.845571	1.00561	NA	0.33015	0.74027	NA	0.61732	0.921117	0.920344	0.722543	0.136892	0.767306	0.622754	1.13967	0.944761	0.796604	1.00812	0.882063	0.917441	0.951415	0.659127	0.939845	1.21122	1.35532
2-29-R	6	6-1.raw~6-20.raw	Young	Rectum	Female	0.830615	NA	1.5462	1.1308	NA	NA	1.21979	NA	NA	1.87247	NA	NA	NA	NA	1.49079	0.84298	0.547536	NA	NA	1.41674	0.661105	1.0246	NA	0.165378	1.31307	NA	0.334823	0.53068	1.26218	0.345209	0.154929	0.952056	0.838868	1.5102	0.776723	1.15482	0.651403	1.05384	1.37558	0.770956	1.2056	1.02327	0.648926	0.780213
3-15-T	6	6-1.raw~6-20.raw	Middle age	Transverse colon	Male	0.255163	NA	0.981806	0.934602	NA	NA	1.76421	NA	NA	1.14281	NA	NA	NA	NA	1.30004	0.721962	0.505321	NA	NA	1.09826	0.927022	1.20697	NA	NA	1.38156	NA	0.791739	0.762459	1.31953	1.16217	1.12608	0.184665	1.01899	0.349412	0.93307	1.10245	0.636748	0.565592	0.387903	0.885223	1.02541	1.11844	0.686819	0.353933
3-19-D	6	6-1.raw~6-20.raw	Old	Descending colon	Female	0.687464	NA	0.832518	0.847567	NA	NA	0.960805	NA	NA	1.75845	NA	NA	NA	NA	1.44987	2.62723	2.96503	NA	NA	1.02477	1.22411	1.03219	NA	0.109919	0.712353	NA	1.28801	1.32566	1.17243	0.206296	0.509653	0.303189	1.15945	0.376089	0.887805	0.903351	1.02453	1.03349	0.655887	1.0046	2.31229	0.867926	1.10159	1.42323
3-2-A	6	6-1.raw~6-20.raw	Old	Ascending colon	Male	1.86111	NA	1.19408	0.874828	NA	NA	1.09214	NA	NA	1.93651	NA	NA	NA	NA	1.56014	3.623	1.50721	NA	NA	1.72325	2.31191	1.21701	NA	0.123155	1.29092	NA	0.93267	0.0873145	1.11498	0.386114	1.71125	1.12045	1.68091	0.789709	1.29074	1.21722	1.32731	1.01112	0.820577	0.683072	0.759816	1.25584	0.978706	1.85372
3-4-A	6	6-1.raw~6-20.raw	Old	Ascending colon	Male	1.00409	NA	0.947985	0.737383	NA	NA	1.60448	NA	NA	1.02593	NA	NA	NA	NA	1.42108	1.03624	1.7099	NA	NA	1.64185	1.38763	0.946897	NA	1.71298	1.00222	NA	1.06852	0.915973	1.52984	1.42926	1.12896	0.337828	1.10126	0.787621	1.10702	0.986938	0.930508	0.730184	0.962563	0.826414	1.20948	1.09694	0.849842	0.557928
2-2-D	7	7-1.raw~7-20.raw	Middle age	Descending colon	Male	NA	NA	0.98489	1.40132	NA	NA	1.16527	NA	1.05182	1.92321	1.51001	0.811516	0.56534	NA	NA	1.47626	NA	0.939572	0.918349	0.873607	0.844969	0.794316	NA	NA	0.737419	1.19406	NA	1.0625	0.674948	0.133982	0.956592	NA	0.676051	NA	0.886097	0.96792	NA	1.12172	NA	1.11752	1.38447	0.87512	1.11585	1.34185
2-29-A	7	7-1.raw~7-20.raw	Young	Ascending colon	Female	NA	NA	1.35073	0.997903	NA	NA	1.22429	NA	0.588321	2.13268	0.952373	0.565966	0.765753	NA	NA	1.1313	NA	1.09493	1.13197	1.32768	0.931387	1.24161	NA	NA	1.58895	1.04942	NA	1.0831	0.905666	0.0632306	0.244519	NA	0.822939	NA	0.784784	1.09063	NA	1.05977	NA	0.909399	1.27078	1.35823	1.32297	1.71824
2-3-T	7	7-1.raw~7-20.raw	Middle age	Transverse colon	Male	NA	NA	0.989878	1.23735	NA	NA	0.943951	NA	1.1555	0.915943	1.06594	2.81445	0.764868	NA	NA	0.79275	NA	1.26882	1.05328	0.594336	1.05669	0.934219	NA	NA	0.815155	0.677382	NA	1.36856	0.780476	0.156867	0.714456	NA	0.797464	NA	0.78551	0.903105	NA	1.15033	NA	0.885506	1.3112	0.932419	1.28124	1.61462
2-30-R	7	7-1.raw~7-20.raw	Old	Rectum	Female	NA	NA	1.11704	1.00835	NA	NA	0.643083	NA	0.803564	0.753444	0.944078	3.4247	0.534403	NA	NA	0.665583	NA	0.98903	1.03873	0.892597	1.05839	0.749881	NA	NA	1.17876	1.37803	NA	1.25576	0.784472	0.378519	0.669428	NA	0.646693	NA	0.965621	0.937443	NA	0.945989	NA	1.18169	0.626311	0.999195	1.00102	1.00177
2-7-A	7	7-1.raw~7-20.raw	Young	Ascending colon	Male	NA	NA	1.35255	1.15182	NA	NA	1.29281	NA	0.903333	0.652252	1.04174	0.680092	1.55254	NA	NA	1.02471	NA	1.01596	1.13342	0.981647	0.971239	0.94175	NA	NA	1.34359	0.748057	NA	0.988431	0.802346	0.35329	1.63448	NA	0.80823	NA	0.784228	0.797126	NA	0.979261	NA	1.35132	0.883558	1.17413	0.801928	1.05539
3-1-T	7	7-1.raw~7-20.raw	Young	Transverse colon	Male	NA	NA	0.872212	1.03131	NA	NA	1.61054	NA	1.15705	1.77416	1.38637	1.04886	0.409361	NA	NA	1.12378	NA	1.14441	1.57313	1.21485	1.49983	1.22046	NA	NA	1.00361	0.972709	NA	0.16722	1.36333	0.326796	2.0143	NA	1.1985	NA	1.02233	1.42884	NA	1.0136	NA	0.74385	0.655816	1.27641	1.73001	1.80297
3-15-D	7	7-1.raw~7-20.raw	Middle age	Descending colon	Male	NA	NA	0.833099	0.800382	NA	NA	1.77218	NA	0.937309	0.961968	1.30007	0.913628	0.795505	NA	NA	1.15764	NA	1.00265	1.40511	0.998982	0.713757	0.946939	NA	NA	1.39936	1.91396	NA	0.921558	1.14918	1.3817	1.61606	NA	1.37107	NA	0.781111	1.21349	NA	0.854538	NA	1.13428	0.788289	0.927027	0.380132	1.25506
3-19-A	7	7-1.raw~7-20.raw	Old	Ascending colon	Female	NA	NA	1.66806	0.655531	NA	NA	1.60344	NA	4.32919	2.01121	1.77409	1.54922	0.536736	NA	NA	2.292	NA	1.36567	1.1087	0.833189	1.55874	1.00471	NA	NA	0.714905	0.468771	NA	0.714963	0.858706	0.0227438	0.868042	NA	1.27579	NA	1.32777	1.38958	NA	0.964841	NA	0.603702	1.2959	0.696223	1.3489	1.146
3-19-R	7	7-1.raw~7-20.raw	Old	Rectum	Female	NA	NA	0.950248	1.21072	NA	NA	0.749947	NA	2.72763	2.31304	3.66617	1.53968	1.03046	NA	NA	2.31835	NA	0.917365	0.910577	0.597518	1.05844	0.781784	NA	NA	0.328539	0.885256	NA	1.23723	0.749732	0.174316	0.524065	NA	0.578031	NA	0.774252	0.560079	NA	0.782871	NA	1.43024	2.86119	0.72426	0.804035	0.611561
3-28-D	7	7-1.raw~7-20.raw	Middle age	Descending colon	Female	NA	NA	0.881089	1.15787	NA	NA	0.529154	NA	1.18728	1.20811	1.70165	3.7347	1.04098	NA	NA	1.13489	NA	1.17713	0.445432	0.441405	0.569192	0.845614	NA	NA	0.581586	0.680742	NA	1.66713	0.635522	2.10783	0.594539	NA	0.333257	NA	0.548316	0.443367	NA	0.660626	NA	1.62207	1.30572	0.908454	0.778037	0.280999
2-22-A	8	8-1.raw~8-20.raw	Middle age	Ascending colon	Female	NA	0.990566	0.952881	1.42433	NA	NA	1.0894	NA	1.19081	0.686154	0.813141	NA	NA	NA	0.778987	0.939646	NA	1.03705	NA	2.13498	1.15693	0.813536	NA	2.03545	1.01137	NA	NA	0.582544	1.16841	1.68812	0.43598	NA	0.972214	NA	0.848216	1.30946	0.581272	1.11822	NA	0.958649	0.906941	0.920655	1.05178	2.48591
2-29-T	8	8-1.raw~8-20.raw	Young	Transverse colon	Female	NA	1.07552	1.14326	1.05923	NA	NA	1.26175	NA	1.47606	1.45841	0.653444	NA	NA	NA	1.15562	0.91346	NA	1.11004	NA	1.91016	0.669631	0.747676	NA	0.197084	2.35986	NA	NA	0.610798	1.25503	0.182452	0.370262	NA	0.906837	NA	0.909129	1.37678	0.523866	1.2	NA	0.868682	1.16688	0.951447	0.923315	1.8775
2-7-D	8	8-1.raw~8-20.raw	Young	Descending colon	Male	NA	0.980252	1.00828	1.20105	NA	NA	1.20751	NA	1.3468	0.649047	0.651832	NA	NA	NA	0.722471	0.576463	NA	1.04196	NA	1.25897	1.02641	0.707706	NA	0.3044	1.38761	NA	NA	0.503194	1.11818	0.35591	1.63951	NA	1.12329	NA	1.14601	1.37577	0.991317	1.33958	NA	0.964156	0.655498	1.09621	1.00256	1.83642
2-8-D	8	8-1.raw~8-20.raw	Young	Descending colon	Male	NA	1.46639	0.853499	0.351938	NA	NA	1.42084	NA	0.89953	0.456191	1.3055	NA	NA	NA	1.2744	1.2395	NA	1.0134	NA	2.33367	1.1655	1.05325	NA	0.672644	1.37983	NA	NA	0.137482	1.43104	0.495945	1.311	NA	1.01438	NA	1.20887	1.44585	0.975013	0.343127	NA	0.419887	1.0437	1.08161	0.565992	0.182925
3-15-R	8	8-1.raw~8-20.raw	Middle age	Rectum	Male	NA	1.29929	1.00657	0.942591	NA	NA	1.59253	NA	0.984391	1.24727	1.14761	NA	NA	NA	1.32017	0.83031	NA	1.19001	NA	1.24144	0.617464	0.675064	NA	0.167504	0.840348	NA	NA	2.00642	0.750906	0.879851	0.964597	NA	1.21146	NA	0.760665	1.05066	0.753804	0.709175	NA	1.18189	1.18088	0.826431	0.771949	0.68228
3-25-A	8	8-1.raw~8-20.raw	Old	Ascending colon	Female	NA	0.997314	0.992185	1.207	NA	NA	0.824003	NA	1.32934	1.63894	1.56307	NA	NA	NA	0.916934	0.895772	NA	1.18537	NA	1.12244	1.47349	0.768164	NA	1.24298	0.7258	NA	NA	0.273791	1.29486	0.917952	0.566797	NA	1.31346	NA	1.1127	1.57824	1.10086	1.17659	NA	0.684825	1.10899	0.91518	0.930473	2.62451
3-28-R	8	8-1.raw~8-20.raw	Middle age	Rectum	Female	NA	4.08414	1.06814	0.786737	NA	NA	0.859493	NA	1.15629	1.77068	2.16706	NA	NA	NA	0.677021	1.05371	NA	1.21924	NA	1.18617	1.62988	0.712147	NA	1.36446	1.4856	NA	NA	0.994781	1.05283	1.67483	0.819995	NA	0.259422	NA	0.775507	1.1779	0.21246	0.295177	NA	1.39663	1.3564	0.99611	0.593644	0.17442
3-4-R	8	8-1.raw~8-20.raw	Old	Rectum	Male	NA	0.865108	0.856687	1.25645	NA	NA	0.867795	NA	1.05954	0.923912	0.725113	NA	NA	NA	1.14859	0.705798	NA	1.18314	NA	0.869804	0.589952	0.629853	NA	1.12795	0.543121	NA	NA	2.60653	0.726539	1.04805	0.425912	NA	0.371707	NA	0.632968	0.518475	0.519783	1.04503	NA	1.30221	1.77313	0.800399	1.04012	1.07719
3-8-T	8	8-1.raw~8-20.raw	Old	Transverse colon	Male	NA	1.13482	1.52847	1.22065	NA	NA	0.821098	NA	1.38133	1.04863	1.16959	NA	NA	NA	1.14042	1.33892	NA	1.15849	NA	1.26998	1.30905	1.04164	NA	2.65259	1.04539	NA	NA	0.48525	1.28624	3.3076	0.201617	NA	1.11579	NA	1.07888	0.915611	0.845168	1.14425	NA	1.11942	1.01401	0.976345	1.38446	2.62295
F-D	8	8-1.raw~8-20.raw	Middle age	Descending colon	Female	NA	1.267	1.7063	0.872746	NA	NA	0.678737	NA	0.863416	0.708217	2.17506	NA	NA	NA	0.838209	0.766011	NA	1.06728	NA	0.916389	1.32081	0.948679	NA	2.61538	1.88099	NA	NA	0.599557	0.791783	2.07112	1.40922	NA	0.832601	NA	1.16344	1.05595	0.907136	0.741415	NA	1.15397	0.914501	0.827007	0.926819	0.87144
2-16-A	9	9-1.raw~9-20.raw	Young	Ascending colon	Male	1.18523	NA	0.801663	1.0944	NA	NA	0.886008	NA	NA	1.23411	NA	NA	1.00016	NA	NA	1.34339	1.52284	1.02396	0.973203	1.34363	1.12929	0.89677	NA	NA	0.763695	0.812149	NA	0.552617	0.87033	0.505902	NA	NA	0.752033	NA	0.76627	0.935042	0.592864	1.17257	NA	0.990516	0.85338	1.12981	1.17508	1.41761
2-20-A	9	9-1.raw~9-20.raw	Young	Ascending colon	Female	1.04069	NA	0.898378	0.60949	NA	NA	0.588564	NA	NA	1.34535	NA	NA	0.984835	NA	NA	0.613531	1.03394	0.90319	0.64517	3.69455	1.68692	1.01969	NA	NA	1.32522	0.404102	NA	0.547018	1.55699	1.02806	NA	NA	1.08542	NA	0.943476	0.706284	2.28011	0.494768	NA	1.06226	1.53554	1.22229	0.792148	0.280089
2-25-D	9	9-1.raw~9-20.raw	Middle age	Descending colon	Female	1.05771	NA	1.04156	1.1226	NA	NA	0.698294	NA	NA	1.23049	NA	NA	0.783156	NA	NA	1.0181	1.21582	1.12428	0.969965	1.39204	1.16928	0.774267	NA	NA	0.568989	0.855099	NA	0.912393	0.717942	0.600994	NA	NA	0.818118	NA	0.929825	0.964294	1.87859	1.19585	NA	1.16465	1.09391	0.884253	0.837103	1.37049
2-8-T	9	9-1.raw~9-20.raw	Young	Transverse colon	Male	0.998638	NA	1.03392	0.565659	NA	NA	1.58255	NA	NA	0.43766	NA	NA	0.568024	NA	NA	0.696756	0.836385	0.981379	1.05118	1.7597	1.13022	1.13462	NA	NA	1.27285	1.26054	NA	0.524252	1.03201	0.163748	NA	NA	0.768374	NA	0.850963	1.02078	0.499507	0.563304	NA	1.06826	1.17626	0.827175	0.853575	0.34466
3-18-R	9	9-1.raw~9-20.raw	Old	Rectum	Female	0.6465	NA	1.08162	0.8994	NA	NA	0.798788	NA	NA	0.700278	NA	NA	0.395399	NA	NA	0.647162	0.365855	1.22563	0.69305	0.516156	0.742539	0.853459	NA	NA	0.454097	0.82887	NA	3.36471	0.465597	0.779546	NA	NA	0.618573	NA	0.728828	0.597126	0.269195	0.737506	NA	1.29138	1.94289	0.850647	0.570112	0.523952
3-25-R	9	9-1.raw~9-20.raw	Old	Rectum	Female	0.914266	NA	1.30146	0.845279	NA	NA	0.919858	NA	NA	1.09982	NA	NA	1.00609	NA	NA	0.842303	0.582661	0.95265	1.00871	0.677186	1.49756	1.09277	NA	NA	0.825675	0.821199	NA	0.206643	0.973142	1.36276	NA	NA	0.681801	NA	1.12421	1.51124	0.97951	0.94804	NA	0.654038	0.71997	0.963859	0.862107	0.715719
3-28-T	9	9-1.raw~9-20.raw	Middle age	Transverse colon	Female	1.05085	NA	1.4883	1.27005	NA	NA	0.537941	NA	NA	1.3316	NA	NA	2.09298	NA	NA	1.00336	1.26293	1.43568	0.530328	0.348497	0.629542	0.832083	NA	NA	1.07264	0.499898	NA	3.06006	0.503869	1.78118	NA	NA	0.551585	NA	0.75208	0.812972	0.345547	0.754779	NA	1.44406	1.18015	0.738116	0.926421	0.47431
3-3-R	9	9-1.raw~9-20.raw	Middle age	Rectum	Male	0.982468	NA	0.950761	1.29776	NA	NA	0.551833	NA	NA	0.90238	NA	NA	1.11477	NA	NA	0.963666	1.27724	1.02704	0.859992	1.08139	0.899535	0.809709	NA	NA	0.561782	0.743964	NA	1.9494	0.595373	1.25861	NA	NA	0.498379	NA	0.903422	0.698469	0.768036	1.02418	NA	1.24727	1.52168	0.973478	0.844187	1.37844
3-7-D	9	9-1.raw~9-20.raw	Old	Descending colon	Male	0.908734	NA	1.42831	1.06799	NA	NA	1.27768	NA	NA	0.908932	NA	NA	0.835415	NA	NA	0.592048	1.13073	1.09303	1.2158	0.773979	0.893259	0.896289	NA	NA	1.02811	0.788806	NA	1.64494	0.775322	0.361954	NA	NA	0.655268	NA	0.867358	0.91123	0.353682	0.865367	NA	1.13838	1.33267	0.871615	0.789979	0.919055
F-A	9	9-1.raw~9-20.raw	Middle age	Ascending colon	Female	1.16704	NA	1.4745	1.06424	NA	NA	0.628968	NA	NA	1.48013	NA	NA	1.81962	NA	NA	1.15431	1.59751	1.106	0.993685	0.857781	1.47232	0.857357	NA	NA	0.817815	0.423375	NA	1.01245	0.763253	1.23288	NA	NA	0.863737	NA	1.081	0.761757	1.66824	1.06476	NA	1.12186	1.1128	0.83954	0.926938	1.76395
[truncated: 5,000 more columns]

## Sheet: Table 5b_Transcriptomics data
ID	Age	Sex	Location	PGBD2	ZNF692	ZNF672	SH3BP5L	ZNF496	LOC102144076	ZNF669	ZNF670	AHCTF1	SCCPDH	CNST	TFB2M	SMYD3	EFCAB2	HNRNPU	LOC102125892	DESI2	ADSS	ZBTB18	AKT3	SDCCAG8	CEP170	KMO	FH	GREM2	MTR	HEATR1	LGALS8	ERO1B	GPR137B	NID1	LYST	B3GALNT2	TBCE	GGPS1	ARID4B	RBM34	TOMM20	IRF2BP2	TARBP1	LOC101925848	PCNX2	NTPCR	MAP10	SIPA1L2	TSNAX
2-16-A	Young	Male	Ascending colon	2.68831	5.14138	4.21394	5.21899	3.40287	3.8195	3.15663	2.07267	3.93639	6.49917	4.36752	4.45094	3.9635	3.54304	7.06057	5.72271	4.37528	5.78043	4.01094	4.3199	2.83879	3.94406	3.11163	5.76594	6.05075	3.90888	3.17415	3.98586	3.55631	4.15839	6.23816	2.55733	3.66346	4.19553	5.92846	5.03312	4.54769	6.3819	6.01122	3.72294	5.83646	2.19078	3.61103	1.90111	3.34317	5.70382
2-16-T	Young	Male	Transverse colon	2.22161	4.61733	4.04832	5.31591	3.61353	3.95378	3.51171	2.66469	4.2148	6.52763	4.56623	5.28847	3.71375	3.66225	7.18131	5.51424	4.52385	5.92598	3.57125	3.99824	3.11416	3.65718	2.50728	6.0544	5.89992	3.7165	3.26913	4.01422	3.53595	4.45224	5.91224	2.53657	3.82819	4.51076	5.70467	4.88912	4.4381	6.51043	6.43021	3.69011	5.79265	2.31181	3.79392	2.16728	3.87563	5.61065
2-16-D	Young	Male	Descending colon	2.21929	4.57902	3.93893	4.625	3.85103	3.78223	3.0947	1.63419	4.0505	6.49606	4.25003	4.36999	3.58405	4.02534	7.05223	6.14827	4.79974	5.636	4.03081	4.69825	2.71454	4.46069	3.54259	5.61062	6.1803	4.30246	3.24872	3.45955	3.86665	4.52423	6.71788	2.53887	3.55233	4.27542	6.11209	4.91684	4.49504	6.61282	5.80965	3.51951	5.91902	2.29463	3.61388	1.75682	2.94704	5.98858
2-16-R	Young	Male	Rectum	1.79537	4.03247	3.81693	4.89889	4.39067	2.59581	2.65465	2.35733	4.04409	6.98184	4.51212	4.4524	4.36111	4.43572	7.01111	5.93121	4.84001	5.43588	3.43008	5.25671	3.02702	3.98919	2.33454	6.21299	6.41274	4.11797	3.19724	3.60394	3.15308	4.66288	7.1887	2.22896	3.85955	4.2811	6.64447	4.85446	4.69331	6.65666	6.43993	3.14387	6.09458	1.3847	3.97409	2.25623	3.40906	6.59725
2-18-A	Young	Female	Ascending colon	2.51015	5.18128	4.15447	4.9886	2.93403	4.07195	3.27794	2.03619	3.70037	5.72892	4.0395	5.07073	3.13925	3.73088	7.12544	5.64484	4.47854	5.53143	3.40733	3.99845	2.62468	3.5815	3.39866	5.83487	5.4298	3.36357	3.27799	4.7743	3.40541	4.38411	5.52473	2.07053	3.61268	4.31289	5.49316	4.40336	4.52611	5.9057	6.06807	3.62012	6.10893	2.06642	3.70025	2.41308	4.07162	5.31634
2-18-T	Young	Female	Transverse colon	2.42252	5.42936	4.17888	4.95492	2.80797	3.91367	2.81829	2.20013	3.55076	5.98249	3.70802	4.33249	3.58081	3.89561	6.98053	6.01442	4.57498	5.38155	3.83111	4.3237	2.71523	3.99581	3.20676	5.55987	5.4365	3.51861	3.00835	3.99296	3.39407	4.55103	6.12144	2.07472	3.63428	3.65678	5.96156	4.52608	4.35952	5.78265	5.59314	3.5041	5.984	1.92954	3.38137	2.49787	3.52577	5.42561
2-18-D	Young	Female	Descending colon	1.93011	5.43627	4.27224	5.31057	3.32177	3.15522	2.66879	1.83078	3.41712	6.26717	4.04336	4.16039	3.14801	4.43961	6.7785	6.25159	4.61212	5.34392	3.89576	4.74063	2.67252	3.67797	2.77518	5.94735	5.68709	3.40488	3.22312	3.94349	3.3076	4.5259	6.93956	1.91263	3.81176	3.80515	6.08608	4.33888	4.68307	5.6921	5.57699	3.13701	6.3669	2.25687	3.63847	1.97666	3.88911	5.47065
2-18-R	Young	Female	Rectum	2.59393	4.83234	4.40843	4.91064	3.32735	3.63609	2.99199	2.60986	3.83578	6.04951	3.51593	4.72276	3.85487	4.31602	7.29771	5.67206	4.85789	5.24384	3.92011	4.78106	2.63031	4.18391	3.62123	5.86251	5.46889	3.78443	3.47027	3.88386	3.42778	4.50777	6.563	2.27813	3.85521	3.89601	5.86107	4.52777	4.69672	6.01406	6.06144	3.56871	6.31778	1.89645	3.80947	2.28332	4.01154	5.65799
2-20-A	Young	Female	Ascending colon	2.60868	4.28412	4.23244	4.81909	3.0258	3.47474	3.12795	2.29136	3.80413	6.26151	3.92406	5.30201	2.94178	3.36206	7.28989	5.15259	4.67079	6.11392	3.78791	3.59684	2.46938	4.08462	4.27837	6.49783	5.22557	3.09995	3.4	3.92812	3.24846	4.61624	5.03467	2.22841	3.34691	3.77383	5.542	4.52629	4.90986	6.321	6.04856	3.83515	6.42423	2.11668	3.23224	2.19831	3.45236	5.34747
2-20-T	Young	Female	Transverse colon	2.48061	5.00299	4.20857	5.0466	3.40733	3.70177	3.09195	2.34778	4.04387	6.2996	4.11384	4.81823	3.4735	3.77474	7.2277	5.6325	4.7428	5.51214	4.12274	4.2821	2.71139	4.25534	2.9258	5.79528	6.18643	3.37983	3.34018	3.65806	3.7471	4.47086	5.6381	2.27537	3.4235	4.21809	5.86995	4.82314	4.637	6.3809	6.32175	3.70176	5.70411	2.18632	3.60935	2.42981	3.56616	5.5812
2-20-D	Young	Female	Descending colon	2.5998	4.99033	4.11021	5.30597	3.58551	3.8207	3.5189	1.99305	4.13975	6.44529	4.32495	4.72483	3.14516	3.98117	7.16597	5.54856	4.55356	5.72288	4.02756	4.48312	3.02396	4.26499	2.06136	5.85146	6.47399	3.4103	3.38363	3.95522	3.72849	4.41307	5.79357	2.36956	3.74413	4.08537	5.84117	5.08697	4.81221	6.39328	6.44329	3.72812	6.1178	2.57777	3.92992	2.57617	3.99968	5.68839
2-20-R	Young	Female	Rectum	2.95953	5.09138	4.39688	5.00632	3.65337	4.37554	3.34665	2.37539	4.27288	6.20431	4.27288	4.39547	3.67411	4.11567	7.43002	5.56572	4.81955	5.82199	4.49107	4.54781	3.18921	4.66122	3.22355	5.77836	5.62214	3.63505	3.45367	3.6886	4.01277	4.87835	5.62693	2.79011	3.45771	4.32119	5.87135	5.07965	4.92013	6.48751	6.45533	3.77771	5.7003	2.47273	3.44059	2.09377	3.83687	5.57881
2-2-A	Middle age	Male	Ascending colon	2.28244	4.39843	4.2061	4.94599	2.79347	3.77083	3.11838	2.44992	3.7917	5.67297	3.86742	5.96101	3.37318	3.16463	7.41944	5.68183	4.61385	6.56344	3.80759	3.22743	2.28779	3.12515	1.88045	6.34221	5.27831	2.87708	3.62292	3.92053	3.03193	3.79287	4.56128	2.11598	3.90203	4.01792	5.4384	4.21807	4.88466	6.51538	6.17137	4.1509	6.78295	1.92963	3.1001	1.81561	4.27168	5.40599
2-2-T	Middle age	Male	Transverse colon	2.49318	4.81462	4.15413	5.05077	3.01399	3.99177	3.14547	2.83873	4.04154	5.83048	4.16954	5.81489	3.43477	3.68358	7.52978	5.943	4.56339	6.30044	4.05147	4.14235	2.70026	3.60139	2.27182	6.30035	5.89516	3.42973	3.63302	4.0302	3.36017	4.13131	5.42529	2.31535	4.14741	4.31614	5.73631	4.45255	4.64189	6.44082	6.20852	4.20279	6.62541	1.97422	2.99871	2.17822	4.37906	5.56131
2-2-D	Middle age	Male	Descending colon	2.92204	4.48726	4.19307	4.8869	3.03399	4.12786	3.31115	2.48997	4.20902	5.88886	4.3224	5.83293	3.01873	3.70728	7.42164	5.3414	4.74842	6.66109	3.77688	3.59811	2.6616	3.79503	2.89309	6.2761	5.38858	3.42507	3.95379	3.92882	3.34757	4.30468	5.1807	2.66509	4.00042	4.03696	5.67028	4.60338	4.97185	6.39477	6.35767	4.30577	6.44704	2.31073	2.87173	1.94801	4.61462	5.59177
2-2-R	Middle age	Male	Rectum	2.98848	4.24008	4.22466	5.22192	3.26623	4.25922	3.33762	2.9727	4.27017	6.06435	4.03819	5.72388	3.32176	4.12347	7.50678	5.35491	4.79729	6.11613	4.11563	4.29104	3.01347	3.93244	2.95933	6.31126	5.62215	3.53143	4.08581	4.46734	3.43233	4.57295	5.92482	2.64853	4.08086	4.13941	5.8725	4.6513	5.13339	6.33936	6.39083	4.29605	6.29573	2.69277	3.00357	2.04462	4.9656	5.91294
2-22-A	Middle age	Female	Ascending colon	2.5813	4.83731	4.02614	5.37295	3.30456	4.41049	3.34464	2.22568	4.04712	6.40683	4.19526	5.28668	3.45582	3.77306	7.35131	5.75801	4.54398	5.86744	3.72432	4.51607	2.91043	4.07014	2.69012	5.7254	6.52503	3.72997	3.50556	4.26589	3.58532	4.67607	5.65939	2.75716	3.7896	4.57216	5.96347	4.93367	4.4682	6.50618	6.52375	3.8977	5.99286	2.32977	4.208	2.33693	4.16919	5.65162
2-22-T	Middle age	Female	Transverse colon	2.8424	4.94399	4.18767	5.15382	3.42465	4.71111	3.31863	2.40161	4.16708	6.17153	4.32863	5.19795	3.54034	3.37937	7.38043	5.68588	4.39246	5.92179	4.10211	4.15348	3.0038	4.25295	3.26237	5.6906	6.19898	3.75608	3.65702	4.33575	3.65798	4.61812	5.36152	2.78313	3.54877	4.33708	5.63772	5.01764	4.70055	6.47174	6.40727	3.92082	5.84218	2.74266	4.11538	1.97677	3.83487	5.51751
2-22-D	Middle age	Female	Descending colon	2.93072	4.4446	4.0939	5.23472	3.24729	4.76207	3.62741	2.87686	4.11908	6.3055	4.27946	5.40821	3.16108	3.45635	7.37488	5.38593	4.48416	6.01086	3.77875	3.62601	2.90811	3.88543	3.02729	5.55231	6.13062	3.56743	3.6315	4.54871	3.46795	4.49454	4.9817	2.43883	3.74202	4.49083	5.72045	4.81915	4.799	6.52495	6.7456	3.94354	6.02967	3.02835	4.32485	2.64481	4.25905	5.37794
2-22-R	Middle age	Female	Rectum	2.204	4.95038	3.8698	5.48814	3.84021	3.93791	3.12431	2.38673	4.03249	6.8541	4.26376	4.31688	3.967	4.12517	7.14183	5.9648	4.6443	5.61365	3.80227	4.96769	2.80425	4.14715	2.31746	5.86372	6.11492	4.21244	3.26379	4.23449	3.41142	4.61348	6.23782	2.50372	3.84243	4.33782	6.25584	5.01192	4.79666	6.57737	6.2394	3.53162	5.75765	1.67397	4.0438	2.01858	3.95194	5.7595
2-23-A	Young	Female	Ascending colon	1.89949	4.33511	3.83246	4.79719	2.78311	3.05686	2.87587	2.42042	3.57563	5.73085	4.22102	5.41347	3.332	2.40376	7.1143	5.37982	4.38936	6.10159	3.21932	3.48867	1.83275	2.98251	2.25816	6.26658	5.44469	3.05653	2.91826	4.29842	2.79952	3.95809	5.26961	1.61973	3.4165	3.33458	5.65004	4.13595	4.51776	6.20462	5.4992	3.36164	6.31268	1.1067	3.51005	1.47263	3.43049	5.00336
2-23-T	Young	Female	Transverse colon	2.66624	4.7279	4.04807	5.34352	3.17037	3.96395	3.31505	2.71839	3.87699	6.02086	3.95205	5.64953	3.88641	3.33934	7.45921	5.69994	4.96115	6.21029	4.02688	4.62104	2.94228	3.83878	2.3431	6.28651	6.23882	3.76113	3.80421	4.1235	3.65228	4.66572	6.6596	2.45503	4.01618	4.35091	6.02477	4.68549	4.61253	6.46858	6.39774	4.12239	6.2362	1.74077	3.85482	2.16508	3.95456	5.72103
2-23-D	Young	Female	Descending colon	1.72183	4.8043	4.1126	4.99447	3.11862	3.63349	3.07231	2.56142	3.90845	6.03069	4.31252	5.1698	3.71247	3.52112	7.30721	5.93546	4.857	6.28578	4.04081	4.86712	2.47918	3.61977	1.34436	6.2829	5.78139	3.55018	3.49282	3.82315	3.36183	4.44925	6.47688	1.91605	3.95929	4.1195	5.96666	4.32098	4.50111	6.29687	6.21547	3.46425	6.05251	1.44204	3.27089	1.58621	4.03432	5.48212
2-23-R	Young	Female	Rectum	2.3332	4.99964	4.21231	5.08987	3.383	4.25771	3.17793	2.7014	3.85796	5.90261	4.21141	4.91142	3.61257	3.94903	7.34173	6.25658	4.86458	6.0807	4.12397	5.02795	2.82184	4.02282	2.60767	6.16623	5.51875	3.81143	3.59291	3.88111	3.65491	4.68679	6.58311	2.18453	4.15207	4.31078	6.10427	4.67438	4.70477	6.15926	6.43132	3.78534	6.03739	1.5944	3.50034	1.70194	3.86315	5.61048
2-25-A	Middle age	Female	Ascending colon	2.0684	4.51149	4.30509	4.85546	3.15123	2.78361	2.56887	2.11719	3.46594	5.90923	3.81735	4.51195	3.75087	3.70507	6.86816	5.67204	4.51697	5.56821	3.71495	4.42242	2.67504	4.0351	3.28009	5.81058	6.39412	3.65249	2.71922	3.90608	3.20544	4.30769	6.10957	1.84989	3.23978	3.75108	5.74355	4.3576	4.36648	5.75683	5.49938	3.08876	5.97696	1.5591	3.61668	1.90302	3.57988	5.36063
2-25-T	Middle age	Female	Transverse colon	2.55569	4.38181	4.09654	5.13667	3.29226	3.47812	3.10775	2.09978	3.78601	6.31408	4.10556	4.42448	4.14619	3.61633	7.04299	5.67517	4.63991	5.88022	3.7237	4.81751	2.99033	4.12787	2.82941	6.03467	6.6725	3.95795	2.8265	4.15667	3.51462	4.58426	6.60918	2.24484	3.54339	4.13782	5.93889	4.72318	4.02932	6.13786	5.99068	3.40528	5.96001	1.53288	3.54907	2.15649	3.91528	5.71496
2-25-D	Middle age	Female	Descending colon	2.63492	4.55371	4.29414	5.01376	2.95455	3.91965	3.41267	2.3004	3.75412	5.74547	4.24734	5.27487	3.24244	3.16014	7.29211	5.14588	4.5107	6.41879	3.63083	3.57115	2.61849	3.86083	3.30501	5.8582	5.00974	3.59405	3.1269	4.5321	3.3243	4.57086	5.03253	2.03597	3.56535	3.91943	5.7232	4.62898	4.29052	6.16377	6.37188	3.56057	5.9629	1.95229	3.5237	2.34029	4.22641	5.15552
2-25-R	Middle age	Female	Rectum	2.09961	4.44019	4.14137	5.26751	3.45803	2.98814	3.27313	2.0929	4.08346	6.63962	3.77697	4.74284	3.58864	4.02742	7.12604	5.76907	4.48097	5.29764	3.3702	5.12989	3.46245	4.31355	1.60043	6.45684	4.01054	4.32669	3.27567	4.5152	3.56001	4.55817	6.75162	2.55006	3.68893	4.58729	6.24158	4.91653	4.35972	6.16075	6.22996	3.51879	5.93775	1.32593	3.84045	1.7738	3.80034	5.90951
2-29-A	Young	Female	Ascending colon	2.34873	5.356	4.19903	5.35885	2.82175	3.96135	3.07531	2.37129	3.89067	5.74084	4.70534	4.95898	3.70197	4.05575	6.95004	5.71022	4.16471	5.81863	3.88067	3.96597	2.72744	3.67513	2.43088	5.74484	5.81868	3.40611	2.9151	4.60375	3.90129	4.37107	5.63312	2.50112	3.707	4.26891	5.43261	5.01984	4.26732	6.15055	5.97398	3.70067	5.85703	1.52522	3.94613	2.0868	4.09279	5.28655
2-29-T	Young	Female	Transverse colon	2.33831	5.10043	3.87236	5.07898	3.58329	3.34923	2.87872	2.83427	3.99328	6.17583	4.8983	5.19371	3.99968	4.0701	6.88993	5.53328	4.39014	5.8925	3.50947	4.43593	2.53127	3.39859	1.86744	5.95832	6.49029	3.29313	2.77594	4.27052	3.62962	4.55719	6.17378	2.34773	3.6777	4.03798	5.93642	4.85886	4.63579	6.35441	6.22982	3.68666	6.02744	1.51599	3.84447	2.15261	3.99519	5.9133
2-29-D	Young	Female	Descending colon	2.87248	5.51448	4.29311	5.22208	3.60061	4.4061	3.48054	2.78264	4.32361	5.86105	4.76152	4.82245	3.59956	3.93572	6.99669	5.52881	4.4731	5.97444	4.16052	3.91694	2.85565	3.96075	2.89375	5.34065	5.5625	3.88916	3.25634	4.13485	4.17812	4.93914	5.6543	2.77061	3.63097	4.29464	5.55225	5.15296	4.68148	6.4824	6.50153	4.02176	5.81526	2.48945	3.81455	2.41663	4.87165	5.29165
2-29-R	Young	Female	Rectum	2.54173	5.62521	4.15147	5.34521	3.98096	3.81955	3.36823	2.70259	4.22412	6.41252	4.94314	4.74343	3.82802	4.0819	7.09404	5.8517	4.58169	5.84996	3.73948	4.70165	2.7737	4.17614	2.06042	5.89177	6.78537	3.90371	3.25372	4.23352	3.99919	4.63219	6.43494	2.53076	4.02693	4.25273	6.0417	5.28735	4.51534	6.29712	6.20491	3.80501	5.64027	2.28649	3.82475	1.82463	4.37255	5.85276
2-30-A	Old	Female	Ascending colon	2.54481	4.45437	4.26335	4.95397	2.89623	3.73326	3.50317	2.4368	4.11867	6.64519	4.11239	5.67276	3.58732	3.77422	7.45146	5.42635	4.62126	6.10944	3.67701	3.6559	2.63051	3.76564	2.6153	6.44313	5.96839	3.3515	3.54758	4.34775	3.14433	4.08308	5.20649	2.31562	3.76405	3.86359	5.6686	4.59508	4.84091	6.39544	6.22367	3.92449	6.18051	1.56979	3.98877	2.32273	4.44326	5.65389
2-30-T	Old	Female	Transverse colon	2.46268	3.97679	4.1876	4.86917	2.98062	2.90863	3.00473	2.17161	3.83332	6.63186	4.09745	5.64272	3.51359	4.13865	7.31636	5.10264	4.60852	6.25807	3.36686	3.7156	2.11189	3.45152	1.84039	6.55288	5.61517	3.26888	3.34085	3.9117	2.71582	3.98856	5.40137	1.96127	3.54328	3.31427	5.83595	4.11146	4.78218	6.42626	6.17236	3.81679	6.4419	2.08483	3.72981	1.79275	4.36012	5.62415
2-30-D	Old	Female	Descending colon	2.43827	4.8292	4.05682	5.00302	2.79176	3.57746	3.15009	2.34676	3.79692	6.73261	4.31767	4.91057	3.27834	4.19928	7.12062	5.6004	4.46901	6.62784	3.76699	3.78071	2.50175	3.60597	2.14484	6.09247	6.19713	3.21092	2.80394	4.1787	2.95094	3.80081	5.15446	1.98884	3.34449	3.74469	5.74328	4.49578	4.62017	6.11437	5.83839	3.79517	6.21386	1.71529	3.69855	2.01665	4.38163	5.32515
2-30-R	Old	Female	Rectum	2.4274	4.92052	4.40282	5.14597	3.60464	3.29312	3.23412	2.23545	3.80925	7.00752	3.83941	4.75244	3.68891	4.86482	7.11252	5.6816	4.56454	5.70356	3.84843	4.87249	2.94589	3.88252	1.83369	6.0073	6.06225	3.7078	3.15375	4.02151	3.21445	4.3474	6.6118	2.10362	3.91675	4.09422	6.17334	4.53472	4.38902	6.23679	6.30349	3.49133	6.20096	1.66138	3.88844	1.74541	4.08711	5.47106
2-3-A	Middle age	Male	Ascending colon	2.04701	4.89124	4.49156	5.38657	3.84109	2.73026	2.97508	2.50976	3.96358	6.96865	4.53317	4.55514	4.2138	4.44655	6.91425	5.64695	4.97291	5.4905	3.88148	5.33274	2.68708	3.95887	1.44143	6.23945	7.19251	3.97142	3.1582	4.39536	3.35064	4.43957	6.88335	2.33891	4.16283	3.92882	6.33731	4.89368	4.09491	6.13418	6.63561	3.36106	5.78801	2.24124	4.15146	2.60132	4.05948	6.42084
2-3-R	Middle age	Male	Rectum	3.12237	4.97686	4.69649	5.23262	3.22991	3.80774	3.3449	2.20622	3.72705	6.30103	4.11194	5.51602	3.52765	3.40405	7.19458	4.83542	4.37678	5.9853	3.78392	2.98126	2.11227	3.54184	2.61548	6.30479	5.61884	3.34542	3.46718	4.39973	3.06263	4.21532	4.83695	1.79389	3.7544	4.07108	5.28506	4.13698	4.6148	6.22227	6.88374	4.13007	5.92092	2.93635	4.1452	2.45322	4.64602	5.11657
2-3-T	Middle age	Male	Transverse colon	2.83585	5.23148	4.39787	5.23426	2.91507	4.06915	3.53379	2.33533	3.92777	6.36356	4.27857	5.27169	3.81876	3.37032	7.07527	5.41047	4.57273	5.87849	4.04994	3.63206	2.20924	4.03133	2.76238	6.03545	5.58386	3.21959	3.18227	4.28101	3.52052	4.7017	4.93089	2.26365	3.64513	4.27934	5.03661	4.87351	4.42878	6.36369	6.87183	3.74683	5.37337	2.47129	3.95193	2.32906	3.51412	5.313
2-7-A	Young	Male	Ascending colon	2.43164	4.53429	4.65869	5.03234	3.38258	4.06148	3.40177	2.32456	4.49908	6.63435	4.4698	5.50246	3.57505	3.95549	7.1709	6.02028	4.99684	6.64161	4.26986	4.77686	2.68167	4.37181	2.60231	6.53828	6.37656	3.87937	3.63479	4.38272	3.70632	4.56955	6.24148	2.63607	3.98447	4.60207	6.069	4.74174	4.72493	6.48996	6.13559	3.95839	5.8247	1.88353	3.74444	2.54564	4.43229	5.79781
2-7-T	Young	Male	Transverse colon	2.23066	4.00173	3.82532	5.06084	2.86382	3.52361	3.27356	2.50478	3.7625	6.40969	4.18705	5.71969	3.58173	3.28605	7.19751	5.01527	4.50844	6.24383	3.49739	3.55746	2.16114	3.21381	2.71168	6.25534	5.62547	2.91702	3.19412	3.95343	2.65567	4.02491	5.25819	2.2014	3.57999	3.72952	5.56414	4.32153	4.51791	6.30351	6.08998	3.5798	6.21452	1.93372	3.61164	2.05646	4.36236	5.33582
2-7-D	Young	Male	Descending colon	2.47421	4.86013	4.1464	5.06839	3.44117	3.80899	3.62783	2.89032	3.88376	6.75799	4.40543	5.09961	4.06089	4.19643	7.17003	5.83129	4.23293	6.08652	3.84621	4.05338	2.84411	3.49198	1.81456	6.07956	5.9747	3.71668	3.09445	4.04312	3.0311	3.55158	6.02562	2.11832	3.64095	4.62968	5.71157	4.66525	4.61965	6.3977	5.97691	3.84837	5.93448	2.61436	3.82039	2.1644	4.39642	5.81088
2-7-R	Young	Male	Rectum	2.86097	4.78734	4.26683	5.23933	3.03876	4.23929	3.65891	2.93207	4.06329	6.23281	4.12215	5.38338	3.77613	3.75157	7.39831	5.39701	4.44716	5.96038	4.19258	3.67469	2.88507	3.62133	2.36337	6.01507	5.63465	3.45188	3.44085	4.30833	3.40827	4.28265	5.39696	1.92811	3.76307	4.56769	5.75183	4.76689	4.76814	6.33989	6.6092	4.13352	6.24914	2.21388	3.87365	2.16047	5.07617	5.51369
2-8-A	Young	Male	Ascending colon	2.6581	4.11387	4.33653	5.09831	3.1087	4.12558	3.40505	2.78699	4.20127	5.86325	4.40459	5.5163	3.80742	3.4198	7.27607	5.12475	4.73943	5.98785	3.45966	3.94553	3.09642	3.91066	3.08886	5.89675	5.98912	3.67763	3.83367	4.8974	3.34573	4.31427	5.36388	2.47177	3.58568	4.51789	5.89175	4.61255	4.99791	6.41337	6.1141	3.75692	6.10391	2.19997	3.93539	2.91155	4.09303	5.77678
2-8-T	Young	Male	Transverse colon	2.89954	4.95502	4.30941	5.04865	3.21411	3.74828	3.34936	2.28782	4.01756	5.8448	4.76402	4.77401	3.88672	3.24899	7.19462	5.38276	4.54158	5.60227	3.90195	4.31601	3.08104	4.30665	3.17113	5.55238	5.33109	3.69832	3.38108	4.24204	3.72583	4.33503	5.35914	2.38519	3.52929	4.38281	5.97108	4.96473	4.83937	6.31705	5.82729	3.50475	5.60831	1.91073	3.56455	2.60039	3.63247	5.65678
2-8-D	Young	Male	Descending colon	1.70559	4.35777	3.95738	5.19341	3.8837	2.14834	2.94832	2.38828	3.93547	6.72063	4.19181	4.54451	4.33793	4.54733	7.03379	6.13793	5.12884	5.4941	3.58349	5.27192	3.37097	4.08285	1.07564	5.83177	7.04913	3.97922	3.20735	4.2264	3.17985	4.20663	7.02943	2.22574	4.00213	4.72991	6.69386	4.61057	4.44801	6.18991	5.78041	3.41238	6.02601	1.85086	3.98543	2.14426	3.94764	6.13774
2-8-R	Young	Male	Rectum	2.91385	5.21768	4.29878	5.14921	3.54888	3.82287	3.35391	2.31195	4.13036	6.13974	4.50499	4.3258	4.04068	3.78629	7.17794	5.69455	4.60802	5.84985	4.23746	4.35096	3.14505	4.35464	2.88493	5.20748	5.89787	3.95056	3.40945	4.3678	3.80315	4.65367	5.37415	2.72326	3.68498	4.62348	5.87316	5.20764	5.0187	6.4712	6.24939	3.6836	5.56414	2.40074	3.60374	2.77459	4.13428	5.58067
3-15-A	Middle age	Male	Ascending colon	2.04189	4.87801	3.72268	5.26681	3.29734	3.35806	2.51937	2.49276	3.65703	6.14427	4.47781	4.55848	3.51843	4.25534	6.61943	5.32709	3.98697	5.43774	3.57254	4.26362	2.41193	3.4226	1.23153	5.44758	6.17384	3.20784	2.38934	4.20416	3.30317	4.3148	5.77185	2.24467	3.67873	3.55992	5.83803	4.92704	4.49033	6.1982	5.90885	3.28482	5.52136	1.33098	4.08323	1.88252	3.63971	5.67139
3-15-T	Middle age	Male	Transverse colon	2.89681	4.67656	3.98743	5.18613	3.84802	4.46869	3.62181	3.10657	4.30396	5.9548	4.63081	5.49253	3.70739	4.37129	7.38573	5.90668	4.55721	5.91874	3.82765	4.44808	3.49698	4.15478	2.98018	6.0261	6.04741	4.00157	3.73243	4.60887	3.63513	4.79037	5.63712	3.07759	4.09813	4.60259	6.10091	5.14691	4.7319	6.64869	6.67323	4.13334	5.63706	2.29989	4.21775	1.97974	4.36977	6.0297
3-15-D	Middle age	Male	Descending colon	2.12942	4.79577	3.96262	5.19879	4.01988	3.34222	2.39819	2.88967	4.10037	6.65925	4.52323	4.53201	3.87397	4.93869	7.03062	5.46071	4.63106	5.62618	3.79309	4.98198	3.0394	4.01119	2.23173	5.91436	6.84652	3.85421	3.11377	4.15915	3.25	4.69567	6.78113	2.37975	3.84907	4.01628	6.47214	4.98835	4.81316	6.56421	6.47603	3.25833	5.49902	1.78633	4.13009	2.23356	4.1903	6.13646
3-15-R	Middle age	Male	Rectum	2.13604	4.97139	4.14622	5.3012	4.0818	2.65005	2.26971	1.79847	3.69675	6.89955	4.17671	3.83375	4.1967	4.90406	6.73233	5.72184	4.5534	5.32663	3.63164	5.13757	3.03242	3.66692	1.80731	6.10917	6.05059	3.88882	2.73726	3.69998	2.91537	4.51795	7.0549	1.88058	4.19201	4.31349	6.47558	4.67324	4.63521	6.30731	6.51706	3.05104	5.63322	1.53066	4.2268	1.97739	3.86107	6.06153
3-18-A	Old	Female	Ascending colon	2.4251	4.97032	4.36924	5.08035	3.38509	3.93838	3.08836	2.04791	3.82877	5.822	3.95382	4.63254	4.01357	3.75277	7.21399	5.50009	4.42313	5.74875	3.82898	4.40893	2.89906	4.12281	4.2274	5.67084	6.34436	3.90907	3.42338	3.88416	3.5398	4.58689	5.79602	2.37404	3.51158	4.38887	5.85251	4.53476	4.66349	6.11888	6.08292	3.73195	6.0938	2.53845	3.72793	2.49419	3.60919	5.54695
3-18-T	Old	Female	Transverse colon	2.22776	4.61403	4.16104	5.09084	3.86589	2.85965	2.9409	2.05785	3.80388	6.24646	3.75451	4.3881	4.01031	4.16091	7.01246	5.67008	4.81778	5.57043	3.53104	5.13157	2.92816	3.95275	3.6174	5.97761	7.03177	4.00343	3.22913	3.77563	3.02395	4.53186	6.67565	2.06852	3.69315	4.33914	6.27928	4.39078	4.5417	6.18121	5.92459	3.20215	5.96751	2.55964	3.90498	1.97664	3.76464	5.93496
3-18-D	Old	Female	Descending colon	2.52544	5.34437	4.23833	4.93459	2.86666	4.14132	3.26285	2.01754	3.91007	5.95284	3.86281	5.202	3.68093	3.45158	7.2704	5.67491	4.54996	6.4976	3.8156	3.67154	2.52212	3.94335	4.21366	5.7034	5.7652	3.55577	3.40979	3.66538	3.58557	4.45037	4.97292	2.30901	3.24085	4.09533	5.54667	4.75964	4.81268	6.35414	6.00467	4.20049	6.4789	2.38168	3.71579	2.65403	3.65573	5.28264
3-18-R	Old	Female	Rectum	2.68752	4.31805	4.18036	4.64015	3.05452	3.46788	2.8074	2.09081	3.64028	5.99835	3.87127	4.59886	3.62278	3.69944	6.98103	5.10413	4.63732	5.99804	3.49061	4.22529	2.3709	3.87507	3.61566	5.40403	5.77929	3.49077	3.11488	3.54969	3.30153	4.47404	5.54693	2.15822	3.34335	3.85546	5.86681	4.53483	4.63327	6.37462	5.87876	3.33912	6.01294	2.25917	3.56528	2.25196	3.62993	5.42716
3-19-A	Old	Female	Ascending colon	2.64052	4.41108	4.19597	4.86466	3.11044	3.63968	3.34892	2.19042	3.63201	6.1521	3.92489	5.68281	3.40048	3.23915	7.06515	4.99239	4.49575	6.83752	3.77304	3.12437	2.56185	3.12027	2.81742	6.42948	5.12846	2.98713	3.67195	4.4312	2.87315	4.06656	4.77237	2.14694	3.6307	4.47616	5.35939	3.94397	4.56062	6.18332	6.0305	3.83174	6.5191	1.50014	3.7459	1.77454	3.86216	5.00932
3-19-T	Old	Female	Transverse colon	2.83214	4.46514	4.46648	5.15839	3.35293	3.62708	3.38542	2.62935	3.94558	6.27656	3.90911	5.41046	3.47383	3.8611	7.33514	4.97343	4.73114	6.08694	4.25833	3.95703	2.61724	3.78569	3.14024	6.52591	5.72844	3.26801	3.88497	4.42245	2.98624	4.63228	5.31187	2.38795	3.75578	4.51691	5.83231	4.44136	4.57467	6.29255	6.56275	4.05925	6.14022	2.3701	4.15793	2.04908	4.7823	5.39043
3-19-D	Old	Female	Descending colon	2.57308	4.26476	4.25436	4.98588	3.48891	2.72194	2.92663	1.59001	3.32868	6.30664	3.61536	5.6625	4.08226	3.63454	7.23843	5.00144	4.71157	6.27531	3.53483	3.59208	2.39825	2.91557	2.61901	6.75738	6.13662	2.97121	3.68971	4.10736	2.45461	4.52628	5.63886	1.55116	3.61144	4.19475	5.48441	3.61689	4.37565	6.17523	6.08195	3.83297	6.38755	1.82875	3.72355	1.92038	4.04968	4.91834
3-19-R	Old	Female	Rectum	2.29506	5.41744	4.44015	5.2201	3.2863	3.61258	2.5538	1.63319	3.88193	5.90158	4.03812	4.25005	3.92861	4.00848	7.11472	5.38611	4.50887	5.74962	3.89612	4.75761	2.77374	4.0644	3.74795	6.14212	6.23795	3.71108	3.48157	3.97697	3.33171	4.54996	6.04412	2.23291	3.51163	4.11357	5.937	4.804	4.43553	5.99318	5.7798	3.61237	5.80692	2.65991	3.78592	2.52539	3.70332	5.6443
3-1-A	Young	Male	Ascending colon	2.08603	4.97166	4.55738	5.11113	3.33116	3.39037	3.42372	1.9356	4.11925	7.01802	4.47784	5.36082	3.78381	3.16834	7.24756	5.77973	4.81697	6.17633	4.11743	4.95084	2.13982	4.36129	2.66262	6.43598	6.47385	3.88302	3.53486	4.28156	3.51078	4.49289	6.82966	2.39	3.97485	4.26309	6.37429	5.04198	4.46842	6.59506	6.41416	4.26863	6.12456	2.53853	3.48532	1.6927	3.9839	6.17507
3-1-D	Young	Male	Descending colon	2.55294	5.3644	4.45727	5.1218	3.3683	3.58492	2.95151	1.53676	3.37096	5.93457	4.06763	4.77773	3.43314	2.87938	6.74918	5.19559	4.05128	5.79189	3.76156	3.39235	2.03984	3.53341	3.4924	5.35292	5.18253	3.48951	2.90173	3.68457	3.3382	4.43115	4.92107	1.93016	3.48374	3.92025	5.15017	4.32876	4.20676	6.21954	6.33489	3.87754	5.6929	2.87279	3.50872	1.61001	3.61488	4.43632
3-1-R	Young	Male	Rectum	1.95801	4.58085	4.29586	5.11051	3.75205	3.19478	2.65019	2.0399	3.66447	6.48948	3.99184	4.33534	4.13037	3.97221	6.63811	5.66666	4.31561	5.14171	3.77135	4.84443	2.59545	4.0777	3.03979	6.07054	5.63587	3.62186	2.92174	3.66223	3.2929	4.55143	6.93881	1.89978	3.77507	3.89528	6.2324	4.53931	4.35144	6.36114	6.19723	3.35206	5.88335	2.44299	3.74699	1.62487	3.5794	5.37117
3-1-T	Young	Male	Transverse colon	1.72692	4.07076	4.22318	5.18491	4.33727	2.14625	2.87064	2.51499	4.05067	7.21127	4.19469	4.86541	4.29721	4.26406	6.94124	5.7042	5.03269	5.31285	3.72627	5.69957	3.00711	4.29989	1.96696	6.19293	7.53982	4.19411	3.15324	4.13264	3.1968	4.9345	7.81371	2.2187	4.17211	4.17088	6.56427	4.94325	4.67474	6.35379	6.87572	3.38967	5.31908	2.81736	3.97564	2.08705	4.16755	6.55065
3-2-A	Old	Male	Ascending colon	2.73661	4.96519	4.2423	4.99501	3.02668	4.37976	3.37075	2.48528	3.55783	5.61323	3.98523	5.77232	3.3001	3.42481	7.36062	5.52279	4.3472	6.57773	3.8466	3.02488	2.27433	3.48872	3.60343	6.50739	4.36792	3.24807	3.32685	3.65424	3.34841	4.20612	4.25892	2.22692	3.60388	3.91399	5.51742	4.45431	4.76078	6.36111	6.10025	3.92178	6.38986	2.32046	3.69156	1.76951	4.05762	5.01093
3-2-T	Old	Male	Transverse colon	2.81539	4.5709	4.21784	4.90365	3.12278	4.18062	3.24657	2.46316	3.89021	5.66557	3.75457	5.71472	3.30145	3.72807	7.40523	5.27298	4.75326	6.4302	3.87224	3.69113	2.75767	4.10895	4.37334	6.32399	5.11527	3.77023	3.60712	3.61713	3.42106	4.78658	5.14009	2.52547	3.60005	3.81165	5.78075	4.56667	4.60222	6.31412	6.08318	4.08296	6.44372	2.34018	3.40963	1.69509	3.8188	5.4062
3-2-D	Old	Male	Descending colon	2.66364	4.27681	3.98948	4.89013	3.36062	3.29441	3.04643	2.54919	3.61423	5.84493	3.80609	5.34588	3.70174	3.94639	7.06261	5.29906	4.48445	5.97475	3.62068	3.95353	2.67085	3.7351	2.88223	6.19676	5.49627	3.4239	3.05952	3.55345	3.21499	4.27176	5.32094	2.14775	3.55345	3.84215	5.79091	4.45418	4.63126	6.39876	5.88134	3.78464	6.1741	2.54508	4.15678	2.12798	4.10255	5.45107
3-2-R	Old	Male	Rectum	2.41121	6.09278	4.54634	5.59275	3.60575	4.24864	3.3459	2.52765	4.01463	5.98176	4.06844	4.85116	3.7563	4.6135	7.32298	6.31856	4.70092	5.76691	4.6839	4.98252	2.97263	4.29199	2.39634	5.90029	5.44436	4.14356	3.23524	3.83436	3.72133	4.26708	6.52685	2.18439	4.23141	4.54159	5.93002	4.92745	4.45728	5.92838	6.50239	4.04505	5.78568	2.77331	3.91599	1.92049	4.51794	5.34295
3-25-A	Old	Female	Ascending colon	1.62303	4.359	3.79589	5.2271	4.13838	2.73244	2.46276	2.34571	3.71278	6.88292	4.29816	4.48442	4.07658	4.51739	6.90098	6.28547	4.70804	5.75618	3.76985	4.95183	2.85851	3.9604	2.57095	6.30291	7.65563	3.74642	2.97342	3.72819	3.20223	4.26201	6.59212	2.07815	4.14792	4.21997	6.45299	4.68362	4.70985	6.20297	5.88623	3.68946	6.17182	2.21114	4.33095	2.07945	2.9962	6.07797
3-25-T	Old	Female	Transverse colon	1.93997	4.67637	3.74103	5.05336	2.84354	3.36142	2.84799	2.21096	3.39135	6.10583	3.83333	4.99987	3.58595	2.94799	6.71099	5.54547	4.26324	6.06803	3.72369	3.64392	2.20032	3.17011	3.11535	5.92205	5.7476	2.9404	2.54755	3.81901	3.16337	4.0626	4.96862	1.92764	3.43621	3.76797	5.52328	4.4179	4.5107	6.23702	5.66354	3.537	6.21189	2.32089	4.21661	1.97954	3.54895	5.06133
3-25-D	Old	Female	Descending colon	1.69295	3.97266	4.02788	5.28423	3.95318	2.12858	2.10221	2.06665	3.76544	6.85271	4.80674	4.49506	4.37421	4.43845	7.13571	5.77968	4.83257	5.77682	3.39384	5.3507	2.92732	3.60048	1.8179	6.39954	6.94998	3.70589	3.17311	3.70584	3.21324	4.28629	6.89973	2.08236	4.24141	4.02496	6.48525	4.72284	4.95871	6.07607	5.95603	2.79158	5.85746	2.2237	4.43556	2.17936	3.82586	6.53318
3-25-R	Old	Female	Rectum	2.18029	4.77318	4.00241	5.49769	4.05772	3.26573	3.10844	1.91588	4.22065	6.80358	4.54909	4.62599	4.32097	4.72632	7.32094	5.93066	4.95508	5.96903	4.02913	5.44119	3.45781	4.16514	1.36848	6.28861	6.48595	4.18354	3.51316	3.96033	3.52545	4.50747	6.98588	2.34032	4.23636	4.68782	6.42856	5.15076	4.83739	6.09167	6.62448	3.51446	5.93127	2.19537	4.74625	2.46246	4.14894	6.50574
3-28-A	Middle age	Female	Ascending colon	1.49268	4.72363	3.87004	5.25274	3.72054	3.05367	2.95015	2.55443	3.79952	6.595	4.08681	4.54539	3.99397	4.17059	7.11428	6.95179	4.8835	5.26655	4.00512	5.02261	3.42269	4.18872	2.36066	6.37256	6.6531	4.39202	2.98878	3.96784	3.71915	4.36128	6.85793	2.30175	4.27219	4.38062	6.86009	5.01617	4.08605	6.09	5.75818	3.78738	6.04402	2.21062	3.94452	1.46843	3.54825	6.29444
3-28-T	Middle age	Female	Transverse colon	2.84128	4.84737	4.10113	5.10379	3.54394	4.38192	3.65972	2.50536	4.03143	6.35253	4.21487	5.5715	3.42034	3.55715	7.38635	6.19792	4.94856	6.04195	4.07162	4.32919	3.08433	3.76466	1.39163	6.28096	5.63129	3.8781	3.7409	4.33011	3.51925	4.19796	5.93872	2.30023	4.24791	4.424	6.20858	4.6952	4.81559	6.55815	6.2454	4.27086	6.07746	2.90492	3.84441	2.05868	4.17616	6.03686
3-28-D	Middle age	Female	Descending colon	2.57551	4.55808	4.03216	5.12211	3.61307	3.57324	3.28719	1.96868	3.96443	6.45011	4.34088	5.17552	3.54483	3.6091	7.13585	6.06217	4.97726	6.037	3.87127	4.85254	2.88168	3.75733	1.12988	6.21284	5.60156	3.94451	3.14541	4.1808	3.09095	4.7856	6.58746	2.26366	3.98354	4.0056	6.54713	4.70286	4.79279	6.24257	6.1306	3.91744	5.86178	2.15386	3.60523	2.17124	4.0231	6.22807
3-28-R	Middle age	Female	Rectum	3.0788	5.06826	4.13062	5.10344	3.92284	4.71354	3.33455	2.1155	4.53053	6.18097	4.0652	5.03188	3.86743	3.9464	7.3849	6.24923	4.97211	5.82175	4.73597	5.34457	3.35174	4.77585	3.18622	5.89032	5.29755	4.56646	3.70722	3.9489	4.27222	5.00596	6.35766	3.50156	3.9489	4.27939	6.49521	5.42783	4.81935	6.34123	6.3363	4.06766	5.59573	3.05155	3.78197	2.89243	3.58303	6.1946
3-3-A	Middle age	Male	Ascending colon	2.38821	4.26037	3.94542	4.99323	2.96356	3.11887	3.06979	2.13772	3.61817	6.38139	3.9075	5.25749	3.90633	3.81729	7.18774	5.49197	4.71545	6.12632	3.69506	4.27583	2.56793	3.68319	1.99212	6.42436	5.52713	3.43894	3.22813	4.10587	3.11045	4.30319	5.91352	1.96666	3.57639	3.55	5.82546	4.29822	4.74083	6.41041	5.88959	3.79202	6.60453	1.47998	3.72811	2.36177	3.8746	5.48061
3-3-T	Middle age	Male	Transverse colon	2.32156	4.66699	3.86787	5.26517	3.02716	3.3975	2.93659	2.46527	3.77562	6.35796	4.11417	4.73852	4.5282	4.01203	6.95517	5.97052	4.86523	5.93739	4.1535	5.05158	3.06256	3.87115	1.12754	6.1277	5.95211	3.49504	3.10957	4.25732	3.47292	4.51828	7.17455	2.14537	3.90108	3.86226	6.15412	4.5791	4.51902	6.15665	5.89721	3.76906	6.17712	1.44057	3.84226	2.05221	3.93168	5.66126
3-3-D	Middle age	Male	Descending colon	2.49975	4.41703	4.05	4.9782	3.15185	3.09501	3.00002	2.05388	3.64338	6.30369	3.92966	4.82391	4.04016	3.91694	7.03659	5.66886	4.73673	5.94934	3.57886	4.42359	2.52069	3.80544	2.09135	6.07188	5.42407	3.31539	3.06536	4.08262	3.33106	4.35046	6.11774	1.91557	3.6843	3.69655	5.98672	4.51083	4.55608	6.21631	5.88561	3.41465	6.31353	1.71186	3.72654	2.08343	4.01746	5.56246
3-3-R	Middle age	Male	Rectum	2.98902	4.33414	4.034	4.62055	3.00474	3.60947	3.21249	2.28427	3.74381	6.16638	3.55223	5.21563	3.63089	3.85045	7.17717	4.98095	4.66293	5.90369	3.69916	3.31243	2.65712	3.75474	2.95434	6.04525	4.24044	3.43964	3.61533	4.04438	3.38071	4.30971	4.30727	2.11003	3.47916	3.71179	5.66552	4.4415	4.90398	6.27998	5.91359	3.87414	6.3816	1.99194	3.64612	1.80646	4.1478	5.22495
3-4-A	Old	Male	Ascending colon	2.29333	5.42789	4.24262	4.99451	3.17761	3.97694	2.75648	2.08051	3.86542	5.59709	4.065	4.3341	4.10616	3.66902	6.98557	6.31646	4.39509	5.70054	4.2832	4.62152	2.67792	4.13455	3.14729	5.7414	6.05654	3.87342	2.74379	3.87771	3.66514	4.37423	5.64065	2.28794	3.62149	4.13885	6.14673	4.78869	4.3222	6.20772	5.81813	3.59967	5.90436	2.34684	3.69446	1.91294	3.14452	5.3431
3-4-T	Old	Male	Transverse colon	2.58285	5.01752	3.99857	4.98827	3.08613	4.74268	3.61859	2.96302	4.30337	6.29848	4.26352	5.79967	3.30871	3.67158	7.43101	5.99465	4.84399	6.41153	4.1967	3.83007	3.02588	3.70246	2.66435	6.02274	5.3142	3.68337	3.95195	4.34638	3.54664	3.94868	4.65987	2.70777	3.92457	4.47467	5.63213	4.79771	4.6498	6.49955	6.2604	4.33687	6.45868	2.87609	3.54496	1.70602	3.99829	5.71982
3-4-D	Old	Male	Descending colon	2.47506	5.45519	4.29064	5.29416	3.81881	3.38375	3.05525	2.46926	3.86278	6.33687	4.44616	4.94586	4.04052	4.28514	7.09513	5.97551	4.57767	5.78397	3.44231	4.51261	2.89969	3.50405	1.75839	6.112	6.40096	3.74303	2.95446	4.02843	3.08581	4.14319	6.58069	2.02985	3.76504	4.38246	6.06419	4.6188	4.26211	6.06996	6.1332	3.5608	6.05425	2.04892	3.81768	1.85654	3.90921	5.91796
3-4-R	Old	Male	Rectum	2.07057	4.43426	4.03049	5.21829	3.97589	2.3979	2.68332	2.06976	3.98683	6.71093	3.93267	4.86208	4.75434	4.91778	7.1299	6.61255	4.81051	5.46295	3.49305	5.18525	3.12961	4.133	1.13774	6.46516	6.43999	4.22256	3.12188	3.84807	3.20021	4.30107	7.09588	2.04186	4.15935	4.48444	6.73482	4.75997	4.37329	6.19855	6.19335	3.25113	6.46139	1.11403	4.0099	1.81775	3.64304	6.30693
3-7-A	Old	Male	Ascending colon	2.0737	4.35112	3.81888	5.21135	3.96519	2.03142	2.60935	1.818	3.74991	6.2435	3.93085	4.39625	4.196	5.16665	7.0329	6.10016	4.99357	5.73552	3.92065	5.37705	2.63332	3.91366	1.46056	6.24473	7.05221	4.11736	3.03838	3.81454	3.47757	4.74451	7.12347	2.16708	4.32686	4.26955	6.39805	4.60912	4.23156	5.91355	5.9911	3.36665	6.31544	1.56212	4.15085	1.5592	3.86374	6.32851
3-7-T	Old	Male	Transverse colon	2.63601	5.16635	3.9901	5.01161	3.01845	3.92287	2.94292	2.04422	3.77725	5.65582	4.11013	4.97574	3.46842	3.75408	6.98911	5.45901	4.2985	5.51274	3.69061	3.86557	2.18046	3.56732	2.49411	5.79053	6.13339	3.61836	2.99413	3.95802	3.13672	3.81573	5.19081	1.90371	3.53333	3.90118	5.51658	4.56551	4.29637	6.08779	5.81451	4.04149	6.40745	2.50539	4.06494	2.19353	3.61332	5.34669
3-7-D	Old	Male	Descending colon	2.583	6.53455	4.03982	5.59596	3.13916	3.84077	2.49884	1.90438	3.92899	5.08437	4.49465	4.32154	3.52297	4.0175	7.03713	5.6845	3.91709	5.17556	4.12941	4.24776	2.18562	3.94025	2.77676	5.30486	7.02574	3.95133	2.66748	4.19755	3.61943	4.07729	4.53928	2.02096	2.99664	4.25546	5.10619	4.93834	4.50112	6.0479	6.02564	4.02591	5.285	2.87611	3.53483	1.81671	3.48428	4.83226
3-7-R	Old	Male	Rectum	2.93483	5.1743	4.31322	5.13188	3.59764	3.47148	2.99771	2.36782	3.93171	6.27178	3.91161	4.87727	3.88231	4.44599	7.25322	5.99433	4.78935	5.59166	3.99882	4.53422	2.65347	3.65656	1.65169	6.33468	5.83402	3.94965	3.1685	3.89784	3.25879	4.03057	6.57847	1.77395	4.11596	4.10532	5.97548	4.60175	4.38783	6.17313	6.17917	3.941	6.1625	2.74147	4.08055	2.13651	4.25308	5.71315
3-8-A	Old	Male	Ascending colon	2.63272	4.79544	4.2856	4.99561	3.09122	3.17447	2.58937	1.98461	3.53677	5.72851	3.65728	4.39582	3.84587	4.00707	6.94974	5.24501	4.40667	5.54806	3.3445	3.66257	2.23974	3.77789	3.61913	5.97403	5.76636	3.20585	2.62941	3.5122	3.20758	4.46667	5.18999	2.19416	3.11959	3.77963	5.53068	4.16033	4.13356	5.95408	5.65932	3.3292	5.79615	1.98082	3.38566	2.08	2.90828	4.66798
3-8-D	Old	Male	Descending colon	2.13848	4.88849	4.61489	5.00655	3.725	3.39587	3.42157	3.08085	3.92283	6.648	4.62671	4.52234	3.52613	3.63868	6.95945	5.21245	4.90927	6.22829	3.55413	4.60445	2.60022	3.82568	1.59559	5.93618	6.21434	3.44985	2.87617	4.1841	3.40417	4.68843	6.09782	2.23	3.32983	3.92432	6.08363	4.7568	4.7326	6.0218	6.3062	3.63579	5.42277	1.50856	3.71545	2.26314	4.16561	5.9022
3-8-R	Old	Male	Rectum	2.09616	4.63017	4.53942	5.46139	3.87263	2.84537	3.11042	2.67114	4.26975	6.72351	4.52693	4.58778	3.60095	3.71402	7.21116	5.45415	5.11378	5.53277	3.902	5.492	2.46214	4.31654	2.40057	6.16866	5.48535	3.86103	3.49581	3.80546	3.45956	4.57181	6.88929	2.39797	3.9642	3.95693	6.22636	4.76968	4.40343	6.23369	6.66544	3.66407	5.32028	1.36092	3.74315	2.03342	3.75103	5.86027
3-8-T	Old	Male	Transverse colon	2.37071	4.76362	4.58937	5.08657	3.54427	2.77777	3.18605	2.15567	3.82259	6.54368	4.67621	5.26351	3.35216	3.13484	7.1791	5.20629	4.9059	5.98416	3.42343	4.3777	2.18702	3.69315	2.50782	6.11862	6.48259	3.32347	3.16944	3.85196	2.94661	4.58725	6.0175	2.3615	3.69891	3.85738	5.79203	4.53999	4.72591	6.26178	6.58174	3.83252	5.21691	2.31709	4.00545	1.98093	4.29357	5.57292
F-A	Middle age	Female	Ascending colon	2.4539	4.40888	4.19439	4.84458	2.86088	3.28316	3.03663	2.48164	3.24604	5.31793	3.6468	5.61085	3.12771	2.83362	7.09269	4.65887	4.37952	6.64495	3.62232	2.76387	2.14871	2.53594	2.46079	6.08837	5.19212	2.6738	3.29575	4.16606	2.53382	4.20224	4.5889	1.40429	3.9026	3.67714	5.09167	3.42538	4.47405	6.22657	6.2904	3.8543	6.15334	1.92364	3.62055	2.2268	4.06786	4.35168
F-T	Middle age	Female	Transverse colon	1.46658	4.51097	4.05537	4.69895	3.37574	2.35101	2.66525	1.72706	3.56132	5.81492	3.58524	4.32935	3.84828	3.8841	6.48555	5.70523	4.14878	5.14114	3.18303	4.32374	2.63588	3.24808	2.30086	5.99456	5.98272	3.52735	2.45477	3.62612	3.02463	4.22729	6.40242	1.50176	3.81769	3.78723	5.55732	4.05008	4.14723	6.01698	5.74742	3.24785	6.10926	1.14542	3.79762	2.38156	3.75063	4.54671
F-R	Middle age	Female	Rectum	2.27967	5.37117	3.86655	4.64383	3.12127	3.65084	2.60293	2.42298	4.227	5.67663	4.05375	4.87627	3.87082	3.59353	6.83542	6.69452	4.50721	5.23927	4.20161	4.68843	2.19725	4.2713	2.86774	6.33969	4.94746	4.74868	2.65943	4.10543	3.66054	4.32645	6.54166	2.05741	4.18275	4.09287	6.103	4.88132	4.70767	6.29506	5.84989	4.41206	6.6434	2.09998	3.69856	2.54898	3.72853	4.59233
F-D	Middle age	Female	Descending colon	1.60657	4.55034	4.0927	4.6382	3.01322	3.16977	2.29442	2.04085	3.80115	5.7962	3.40782	4.88462	3.73932	3.81499	6.43619	6.52376	4.23609	5.1458	3.18426	4.47489	2.35158	4.13473	2.57143	6.30187	5.59188	3.94537	2.09465	3.88802	3.25718	4.26651	6.57536	2.01082	3.59471	3.8724	6.08125	4.62199	4.822	6.1634	5.51132	3.91215	6.50618	1.00155	3.91082	2.62611	3.80564	4.21156
[truncated: 5,000 more columns]

## Sheet: Table 5c_ Metabolomics data
Metabolites	2-7-A	2-7-T	2-7-D	2-7-R	2-8-A	2-8-T	2-8-D	2-8-R	2-9-A	2-9-T	2-9-D	2-9-R	2-16-A	2-16-T	2-16-D	2-16-R	2-18-A	2-18-T	2-18-D	2-18-R	2-20-A	2-20-T	2-20-D	2-20-R	2-23-A	2-23-T	2-23-D	2-23-R	2-29-A	2-29-T	2-29-D	2-29-R	3-1-A	3-1-T	3-1-D	3-1-R	2-2-A	2-2-T	2-2-D	2-2-R	2-3-A	2-3-T	2-3-D	2-3-R	2-22-A	2-22-T	2-22-D	2-22-R	2-25-A
(RS)-Mevalonic acid	1.01162e+07	1.96765e+06	1.73003e+06	2.54858e+06	1.12406e+06	1.04425e+06	998527	1.01707e+06	1.68436e+06	2.16568e+06	678928	1.53445e+06	3.43e+06	1.25958e+06	1.04838e+06	3.10593e+06	3.15391e+06	396733	1.27021e+06	2.03808e+06	2.45944e+06	3.24559e+06	1.18967e+06	1.50298e+06	2.28109e+06	2.97508e+06	1.85114e+06	1.94324e+06	1.86958e+06	1.76145e+06	1.95914e+06	726411	2.69989e+06	2.0962e+06	1.92371e+06	804263	3.35104e+06	2.72995e+06	996841	1.5309e+06	1.81534e+06	922900	4.18962e+06	3.81518e+06	1.41313e+06	1.1158e+06	1.61125e+06	1.60292e+06	2.95557e+06
(S)-1-Pyrroline-5-carboxylate/1-Pyrroline-2-carboxylic acid	6.61622e+06	2.42241e+07	1.61956e+07	6.79909e+06	1.2647e+07	2.82184e+07	2.5741e+07	1.95653e+07	2.93963e+07	1.46204e+07	5.62026e+06	1.93244e+07	7.90453e+06	1.50942e+07	1.21704e+07	2.04343e+07	3.5795e+07	1.01763e+07	5.72248e+06	2.87889e+07	2.46495e+07	2.56726e+07	1.56928e+07	3.06252e+07	7.20394e+06	2.22751e+07	1.81212e+07	1.56085e+07	2.51538e+07	2.36448e+07	2.04645e+07	1.76724e+07	1.88246e+07	2.80028e+07	2.53622e+07	1.15449e+07	1.03275e+07	1.4059e+07	1.30323e+07	2.74016e+07	8.96095e+06	8.26266e+06	2.18176e+07	5.08575e+06	3.11775e+07	1.57284e+07	2.56368e+07	5.62921e+06	1.54367e+07
1-(beta-D-Ribofuranosyl)-1,4-dihydronicotinamide	654986	714317	950140	2.08327e+06	1040267	1.22265e+06	3.00588e+06	2.54119e+06	2.78977e+06	2.15274e+06	1.16476e+06	675886	539028	408723	476743	4.50405e+06	1.40142e+06	1.20926e+06	1.36986e+06	2.29362e+06	2.07471e+06	533308	439561	1.79356e+06	821243	1.10737e+06	1.20222e+06	1.2048e+06	766206	1.01643e+06	2.93583e+06	942906	706959	851125	446330	1.44503e+06	1.49e+06	1.03426e+06	2.76309e+06	3.09191e+06	9320.8	507518	582885	604281	1.10665e+06	544702	2.61732e+06	5.42553e+06	1.70678e+06
1-(sn-Glycero-3-phospho)-1D-myo-inositol	1.91174e+06	2.39695e+06	2.95336e+06	2.97648e+06	5.96751e+06	2.60252e+06	2.45393e+06	1.08101e+06	3.01898e+06	5.173e+06	712931	2.14339e+06	3.28993e+06	2.65172e+06	2.12006e+06	911130	2.77173e+06	2.407e+06	2.07328e+06	2.39871e+06	2.90973e+06	2.73715e+06	1.84888e+06	1.35916e+06	1.58839e+06	1.06986e+06	1.4333e+06	1.8583e+06	2.02944e+06	1.39413e+06	1.00953e+06	1.66907e+06	3.06286e+06	2.22937e+06	2.32006e+06	1.87776e+06	2.66582e+06	2.65907e+06	2.72566e+06	3.90869e+06	2.98262e+06	3.66589e+06	2.0069e+06	3.7948e+06	1.83799e+06	3.02377e+06	956793	1.30486e+06	1.7548e+06
12-Hydroxy-12-octadecanoylcarnitine	537806	1.08514e+06	900002	1.4635e+06	4.83055e+06	3.29288e+06	2.23618e+06	5.15746e+06	2.50505e+06	3.32948e+06	9320.8	1.26494e+06	2.43087e+06	2.62752e+06	2.38691e+06	4.52245e+06	1.31012e+06	3.42882e+06	3.4681e+06	3.8337e+06	4.91131e+06	2.99023e+06	1.03052e+07	8.85756e+06	715688	1.45823e+06	905724	1.40657e+06	2.29784e+06	996060	1.5028e+06	1.62055e+06	601290	1.34839e+06	1.13024e+06	1.00597e+06	566564	543287	2.30042e+06	2.59171e+06	9320.8	520770	1.83089e+06	6.63662e+06	1.35227e+06	3.13244e+06	1.88956e+06	5.66198e+06	9.96557e+06
16(17)-EpDPE	329784	120641	199975	95915.5	553225	395714	387113	236266	226225	381202	785481	433963	726176	230638	82178.7	521675	485693	92046.9	957762	201910	306873	697708	426464	224369	342440	519641	518784	627396	532929	457141	1.28223e+06	344933	486443	372142	413336	669788	164124	1.35245e+06	204797	308434	176576	191936	488849	374902	381795	165705	414477	520561	571372
16-Hydroxypalmitic acid	9.10549e+06	1.95678e+07	9.04643e+06	9.89309e+06	2.98894e+07	2.23045e+07	9.51719e+06	2.01867e+07	2.31704e+07	3.71734e+07	9.00655e+06	1.77113e+07	1.83703e+07	1.65319e+07	9.46713e+06	3.06375e+07	1.54785e+07	3.3032e+06	1.77177e+07	1.65512e+07	1.79068e+07	1.84581e+07	3.35096e+07	3.1548e+07	6.47885e+06	1.22649e+07	1.26082e+07	9.85533e+06	2.07476e+07	1.774e+07	2.12129e+07	2.11444e+07	1.01522e+07	1.24701e+07	1.03079e+07	5.68033e+06	1.21207e+07	535061	2.02697e+07	3.09307e+07	1.04215e+07	666926	2.48768e+07	2.76501e+07	9.58797e+06	2.96005e+07	3.62745e+07	1.39999e+07	2.46182e+07
1-aminocyclopropane-1-carboxylate	3.2685e+07	2.99861e+07	3.12832e+07	3.78623e+07	3.24415e+07	3.19566e+07	2.98755e+07	2.10682e+07	2.72612e+07	2.47658e+07	9.3553e+06	3.01601e+07	2.11912e+07	2.07742e+07	2.19971e+07	2.47518e+07	3.10391e+07	3.44152e+07	2.74492e+07	2.48691e+07	3.08653e+07	2.64352e+07	2.54375e+07	2.42301e+07	3.95092e+07	3.07332e+07	3.34884e+07	4.25246e+07	1.70836e+07	2.38238e+07	2.38009e+07	1.74198e+07	3.13614e+07	3.43778e+07	3.35814e+07	3.28614e+07	3.24866e+07	3.43525e+07	3.16653e+07	3.20822e+07	3.43544e+07	2.82321e+07	3.25553e+07	3.01376e+07	4.29023e+07	2.91759e+07	2.48564e+07	2.49164e+07	2.7855e+07
1-Methyladenine;7-Methyladenine	544286	580735	524590	588162	552565	480915	709661	325538	619547	675962	9320.8	451094	684519	547583	439861	717831	372391	365422	371671	458480	583418	395276	439711	557472	638993	723568	360209	551165	206967	119501	9320.8	9320.8	368301	475875	371818	761459	140516	9320.8	260746	556761	527692	470225	551452	271788	678593	548619	502789	1.10682e+06	290512
1-methyladenosine	6.42415e+06	7.85244e+06	9.15502e+06	1.63761e+07	8.21117e+06	7.23641e+06	1.07766e+07	6.14909e+06	6.05071e+06	7.41542e+06	1.96891e+06	6.77265e+06	8.93278e+06	6.32202e+06	2.81759e+06	1.78409e+07	4.94883e+06	8.28325e+06	7.76494e+06	5.96343e+06	7.53301e+06	8.56699e+06	5.95147e+06	7.01513e+06	6.91615e+06	8.53299e+06	7.05029e+06	6.76577e+06	6.65007e+06	3.96939e+06	3.94319e+06	1.82642e+06	8.31316e+06	8.42974e+06	7.50745e+06	8.02818e+06	4.95442e+06	6.50723e+06	6.29206e+06	1.07782e+07	7.06961e+06	6.25359e+06	5.55749e+06	4.99775e+06	9.52806e+06	6.83733e+06	1.34852e+07	2.69804e+07	8.39625e+06
1-Methylnicotinamide	4.34116e+07	5.12942e+07	4.50969e+07	2.66385e+07	6.43046e+08	4.44392e+08	4.30579e+08	3.4473e+08	380529441	4.42017e+08	5.40144e+07	196337619	5.97404e+07	4.52394e+07	2.61171e+07	3.89147e+07	5.12136e+08	5.23365e+08	4.61102e+08	370033543	6.707e+08	6.3871e+08	5.42093e+08	5.67872e+08	7.57772e+08	9.9781e+08	9.26129e+08	7.82007e+08	4.38026e+08	3.23984e+08	1.97664e+08	2.32692e+08	1.67906e+07	2.26574e+07	1.52363e+07	1.40085e+07	1.19948e+07	8.53962e+06	2.11314e+07	2.08403e+07	1.79393e+07	1.29856e+07	2.14997e+07	3.13914e+07	9.07587e+08	2.38736e+08	2.38141e+08	2.30149e+08	5.86731e+08
2-(4-hydroxyphenyl)propionate;4-Methoxyphenylacetic acid;D-Phenyllactic acid	6.04671e+07	534673	671881	4.78906e+06	1.4804e+06	1.9521e+06	1.54e+06	876276	153218	174134	151685	633390	399398	251040	192163	1.77867e+06	788186	35110.8	113900	825134	492665	1.07876e+06	256457	237702	913876	1.37865e+06	669459	710693	1.53672e+06	1.52799e+06	802493	675189	1.50533e+06	614664	268115	322668	2.26756e+06	3.04041e+06	303510	803206	675248	292824	1.0665e+06	278827	1.11453e+06	598459	1.93288e+06	1.44161e+06	853557
2,3-dihydroxybenzoate;3,4-dihydroxybenzoate;2,6-Dihydroxybenzoic acid;Gentisic acid(2,5-dihydroxybenzoic acid);2-Pyrocatechuic acid	3.42658e+06	644304	615601	1.55052e+06	93716.3	127207	97214.4	140110	634877	633842	445435	662326	195771	147449	49028.9	725079	497918	276538	706317	690031	214930	356258	207023	246609	2.25959e+06	2.70442e+06	2.13324e+06	2.01851e+06	391009	273189	157423	106344	1.70712e+06	609855	501541	590944	1.47238e+06	1.65164e+06	358847	819949	729495	495458	472436	511722	2.62673e+06	82283	161047	283598	356023
2,4-dihydroxypyrimidine-5-carboxylic acid	4264.9	239840	249030	645716	299529	211837	292915	30329.3	271562	390819	107499	33071.7	152983	57462.3	71528.4	162847	501061	494300	551578	576682	473426	131562	544712	520793	73256.6	151665	150926	760657	117841	2609.6	16113.7	92571.5	307657	309896	141280	114542	127410	1286.37	493903	203646	104365	101887	197832	564288	280513	235814	180873	191917	183536
2,6-Dimethylheptanoyl carnitine	4.86145e+06	6.28292e+06	7.53604e+06	7.39505e+06	3.34769e+06	3.41733e+06	5.11558e+06	5.05422e+06	3.26941e+06	2.24503e+06	733127	4.00836e+06	4.2308e+06	6.54945e+06	4.44227e+06	4.17573e+06	1.05359e+07	141802	9320.8	2.81216e+06	6.57199e+06	7.5539e+06	5.13237e+06	933862	2.85787e+06	1.11898e+07	9.19725e+06	7.15144e+06	5.11338e+06	3.16571e+06	4.82871e+06	3.29273e+06	9.18877e+06	6.72255e+06	5.31127e+06	1.1542e+06	6.28001e+06	5.70679e+06	210769	2.80869e+06	9320.8	5.58775e+06	5.59501e+06	733601	2.46206e+06	4.30465e+06	1.40764e+06	1.39785e+06	2.79685e+06
2-acetamido-2-deoxy-beta-D-glucosylamine	4.55608e+06	1.25899e+06	3.3967e+06	2.66667e+06	1.20299e+06	1.49351e+06	2.45205e+06	711752	586370	847482	293885	1.53822e+06	4.32181e+06	2.49717e+06	1.53389e+06	201762	746223	541298	1.12238e+06	877830	948567	2.0727e+06	1.00449e+06	314647	1.46802e+06	1.61283e+06	2.51385e+06	1.05205e+06	1.62972e+06	1.45189e+06	9320.8	1.6907e+06	3.38269e+06	1.8694e+06	2.00447e+06	1.96221e+06	3.99149e+06	4.4532e+06	999797	1.20828e+06	4.14694e+06	2.96733e+06	1.17337e+06	885117	2.32833e+06	1.353e+06	569655	1.16827e+06	2.057e+06
2-Dehydropantoate/4-Hydroxy-2-oxohexanoic acid/(S)-2-Aceto-2-hydroxybutanoic acid/3-Hydroxy-5-oxohexanoate	317511	76625.5	176440	238750	119266	394.988	149779	394.988	170059	129561	202407	604353	502841	155151	156908	513320	203623	77748	1.275e+06	229412	192254	1.04546e+06	469365	581168	269293	402294	316331	809808	128061	206866	723207	238657	167962	272309	199750	223712	354448	481426	73887.9	114653	145817	140472	176739	92525.3	385695	187425	778573	417324	223881
2-Ethylacrylylcarnitine, Tiglylcarnitine	2.21859e+07	9.95676e+06	8.95912e+06	1.01382e+07	7.99887e+06	8.24448e+06	6.39565e+06	9.05277e+06	7.64786e+06	4.66695e+06	1.0253e+07	6.12045e+06	2.13611e+07	1.86817e+07	1.31979e+07	1.18416e+07	1.32258e+07	4.10477e+06	3.90031e+06	8.7635e+06	1.82397e+07	2.51481e+07	8.37321e+06	3.10368e+06	7.6445e+06	1.99953e+07	2.38502e+07	1.09843e+07	1.84871e+07	1.5223e+07	9.1764e+06	1.1398e+07	2.01018e+07	8.87592e+06	7.36286e+06	4.43797e+06	4.51712e+07	3.76552e+07	4.33809e+06	9.05205e+06	485491	1.43299e+07	9.13315e+06	4.63359e+06	7.60503e+06	1.06265e+07	6.75054e+06	4.99939e+06	1.45671e+07
2-Hydroxy-3-methylbutyric acid	1.06343e+07	2.38428e+06	1.57829e+06	2.12575e+06	3.20165e+06	2.63821e+06	2.26555e+06	2.41457e+06	2.58361e+06	3.30557e+06	906716	2.3476e+06	2.16165e+06	1.34415e+06	792439	2.78096e+06	2.98133e+06	1.14561e+06	3.37957e+06	3.41955e+06	1.05048e+06	5.60179e+06	2.2763e+06	2.0203e+06	3.00848e+06	4.00354e+06	2.84695e+06	3.71871e+06	3.82322e+06	5.11418e+06	1.89226e+06	2.29368e+06	3.08132e+06	3.21332e+06	2.44723e+06	2.12018e+06	3.27502e+06	4.23945e+06	2.66033e+06	3.59038e+06	2.10692e+06	2.59082e+06	4.61962e+06	4.38519e+06	2.81604e+06	1.83789e+06	1.16602e+06	809679	1.19598e+06
2-Hydroxyadenine	2.37135e+08	2.13719e+08	2.11611e+08	2.40391e+08	1.34076e+08	9.11606e+07	7.08615e+07	6.81162e+07	2.19192e+08	2.16329e+08	8.86413e+07	280382538	237678009	2.03059e+08	1.61641e+08	1.56254e+08	1.69778e+08	1.38892e+08	2.46414e+08	1.69843e+08	1.15954e+08	1.29863e+08	1.50965e+08	1.34928e+08	1.67735e+08	1.88582e+08	1.97929e+08	2.02306e+08	2.18613e+08	1.79862e+08	2.23306e+08	1.602e+08	2.91926e+08	2.2046e+08	2.04787e+08	209559442	2.58046e+08	2.20048e+08	2.88598e+08	2.88755e+08	2.34084e+08	2.15973e+08	2.02803e+08	2.56948e+08	2.20823e+08	2.3265e+08	1.61819e+08	1.82193e+08	2.45143e+08
2-hydroxybutyric acid;alpha-hydroxyisobutyric acid;3-Hydroxybutyric acid	2.4981e+07	3.88973e+07	3.10465e+07	2.39948e+07	2.84197e+07	3.57911e+07	3.45635e+07	2.62929e+07	2.57914e+07	2.26583e+07	8.51005e+06	2.3006e+07	2.36548e+07	3.0456e+07	1.47869e+07	3.15455e+07	2.857e+07	5.73439e+06	2.20431e+07	3.01178e+07	4.05935e+07	6.86037e+07	3.21723e+07	2.49192e+07	2.09402e+07	2.94863e+07	2.5654e+07	2.62065e+07	6.78267e+07	6.76976e+07	3.14027e+07	3.94013e+07	3.1357e+07	3.28254e+07	2.2586e+07	1.31715e+07	2.23572e+07	2.63311e+07	1.41362e+07	2.70872e+07	2.43056e+07	2.23573e+07	4.85764e+07	3.23281e+07	2.0113e+07	2.54726e+07	2.48129e+07	1.50637e+07	2.5885e+07
2-Hydroxymyristoylcarnitine	969088	1.63858e+06	1.17279e+06	1.79561e+06	1.71011e+06	2.16814e+06	1.50955e+06	2.91572e+06	1.48624e+06	2.06717e+06	9320.8	456696	2.0965e+06	2.4116e+06	1.90687e+06	4.31591e+06	1.66023e+06	1.65517e+06	2.35921e+06	2.67679e+06	3.4e+06	3.1147e+06	4.42184e+06	4.66861e+06	625654	2.43397e+06	1.90218e+06	1.26274e+06	2.07529e+06	1.39325e+06	2.11326e+06	1.8106e+06	1.07614e+06	1.64505e+06	1.48686e+06	809490	731571	829240	1.04359e+06	1.66587e+06	9320.8	824450	1.63368e+06	3.11055e+06	1.20954e+06	3.05768e+06	2.08335e+06	3.38265e+06	5.50773e+06
2-hydroxyphenylacetic acid	1.91994e+06	327155	414496	822713	482689	114105	394.988	144948	320066	470749	394.988	207732	264336	215477	72191.7	491358	394.988	128192	394.988	394.988	202574	297786	394.988	394.988	342205	821111	782091	547103	409411	171651	394.988	157922	1.73491e+06	711616	328699	101966	3.22665e+06	1.96622e+06	32693.8	347793	263536	156868	102224	394.988	346519	518683	382877	667712	587502
2-Methylbutyric acid	7.05783e+07	5.51233e+07	1.05594e+08	8.27772e+07	2.25796e+07	1.96898e+08	1.76637e+08	6.49994e+07	8.08815e+07	3.15651e+07	5.32755e+07	2.81883e+08	1.04696e+08	9.74402e+07	1.08905e+08	2.53913e+07	1.90846e+08	861219	3.58e+06	2.73552e+07	1.22913e+08	2.38625e+08	5.18275e+07	3.31702e+06	2.65286e+07	5.41283e+07	136524347	2.71584e+07	5.89665e+08	6.15386e+08	2.67491e+07	1.01104e+08	7.80797e+07	9.54878e+07	1.16727e+08	5.5844e+06	2.23621e+08	2.20931e+08	3.71951e+06	1.87619e+07	5.82422e+07	1.69924e+08	126959766	5.39416e+06	4.44567e+06	1.99725e+08	5.63207e+07	1.99693e+06	2.44119e+08
2-Phenylpropionate;4-Coumaryl alcohol;3-Methylphenylacetic acid	2.17058e+08	1.04449e+07	1.66426e+07	7.95142e+07	2.81714e+07	3.19049e+07	2.70921e+07	9.28669e+06	1.42938e+07	4.98836e+06	1.40646e+07	5.62536e+07	2.97239e+07	3.2346e+07	2.13445e+07	3.57436e+06	2.91536e+07	104144	576441	4.54836e+06	1.99639e+07	6.54098e+07	7.91549e+06	474485	1.62389e+06	2.08938e+07	5.62128e+07	1.09304e+07	1.47869e+08	1.35479e+08	2.69067e+06	3.8096e+07	1.01156e+08	1.77225e+07	1.67625e+07	987479	1.95514e+08	2.04727e+08	725020	2.59061e+06	5.58699e+07	6.00418e+07	1.14906e+08	250448	1.80078e+06	3.33369e+07	5.3184e+06	394.988	7.77021e+07
2-Pyrrolidinone	3.05126e+06	3.47006e+06	2.53042e+06	1.8659e+06	1.71557e+06	1.38704e+06	1.98297e+06	839353	1.57819e+06	2.30801e+06	897208	1.53136e+06	4.79226e+06	2.02867e+06	1038842	1.34066e+06	4.97666e+06	4.19584e+06	3.41526e+06	2.47683e+06	1.71064e+06	2.03935e+06	1.57364e+06	1.59666e+06	1.35705e+06	1.23603e+06	2.11984e+06	1.96398e+06	2.12446e+06	1.66753e+06	1.46612e+06	1.54788e+06	1.69381e+06	1.40144e+06	1.28858e+06	1.39472e+06	1.20725e+06	1.46147e+06	1.14251e+06	1.49724e+06	2.28128e+06	1.77932e+06	1.0547e+06	1.56112e+06	1.90682e+06	4.54057e+06	3.1984e+06	3.00077e+06	793645
3-(2-hydroxyphenyl)propanoate	5.20457e+07	470311	625799	4.10857e+06	1.29779e+06	1.72103e+06	1.31072e+06	778460	174612	171251	192394	580906	322790	295326	170822	1.50324e+06	680124	54902.7	156500	730481	532122	948134	250077	231044	804665	1.14483e+06	548907	677310	1.30388e+06	1.33398e+06	718630	620743	1.1612e+06	530957	302879	325953	1.97422e+06	2.66193e+06	272632	725600	537977	629882	942399	269449	953528	559532	1.66077e+06	1.21974e+06	769191
3,3-Dimethylglutaric acid;Pimelic acid	5.86604e+06	689174	932905	1.22983e+06	266641	394.988	178531	228751	435481	610295	512282	1.55552e+06	2.50567e+06	1.28932e+06	423571	924885	1.03234e+06	125114	192401	278964	1.00071e+06	636358	414319	24624.3	394.988	192462	106626	142546	1.85522e+06	968801	1.60911e+06	1.80033e+06	2.53643e+06	1.38454e+06	1.51687e+06	394.988	4.22718e+06	3.41649e+06	38690.8	293449	885562	1.02568e+06	1.71835e+06	215162	394.988	1.46454e+06	544420	817810	2.13779e+06
3,4-Dihydroxyphenylacetaldehyde;2-Methoxybenzoic acid;Mandelic acid;3-Methoxybenzoic acid	1.91788e+06	327320	414496	823468	483133	114257	394.988	144948	320317	470550	394.988	207798	264336	215661	72143.3	492034	394.988	128240	64911.1	76351.3	202608	298782	394.988	394.988	343369	821111	782453	547091	409378	170759	394.988	158620	1.73469e+06	711575	328438	101992	3.22674e+06	1.96622e+06	32675.4	347715	263815	157294	103411	394.988	344887	518180	384211	667712	588995
3,4-Dimethoxybenzoic acid	3.86622e+06	3.79005e+06	5.04566e+06	1.37786e+07	3.03721e+06	2.73275e+06	3.18598e+06	4.04315e+06	2.30796e+06	3.06012e+06	1.15779e+06	2.25416e+06	1.64611e+06	1.77548e+06	1.01237e+06	1.07459e+07	2.48844e+06	1.59429e+06	4.42219e+06	3.78814e+06	2.63925e+06	3.2317e+06	2.42032e+06	3.48764e+06	5.53537e+06	6.33459e+06	4.29942e+06	6.26039e+06	4.08425e+06	4.01247e+06	2.81108e+06	1.5851e+06	4.39224e+06	4.00985e+06	3.61357e+06	5.26818e+06	2.68957e+06	4.45388e+06	2.8408e+06	8.03516e+06	1.93836e+06	2.62977e+06	3.72986e+06	4.34216e+06	6.38763e+06	1.5098e+06	5.95047e+06	8.14972e+06	1.70434e+06
3alpha,7alpha-Dihydroxy-5beta-cholestanate	785686	461702	381209	99167.7	1.1271e+06	1.3973e+06	1.78459e+06	393049	314890	1.42843e+06	176976	837935	972380	493153	179391	193502	895016	43465.4	36753.8	231055	72992.2	897638	227078	3543.04	45741.3	596934	565526	183286	1.38848e+06	1.46343e+06	275705	1.68594e+06	626510	249156	267389	17493.9	1.75565e+06	3.47074e+06	21105.2	275548	977442	2.42235e+06	1.33451e+06	401478	63997.1	3.63004e+06	76470.3	2922.72	73662.6
3-Furoic acid;2-Furoic acid	1.12838e+06	1.69757e+06	2.81309e+06	2.15964e+06	2.17124e+06	2.77201e+06	3.04965e+06	1.33732e+06	1.79504e+06	2.35657e+06	1.83e+06	2.47697e+06	1.54798e+06	2.3178e+06	897699	3.59326e+06	3.01062e+06	923437	1.99342e+06	1.80751e+06	2.06798e+06	2.5679e+06	3.30856e+06	1.99832e+06	4.47139e+06	1.72532e+06	2.02289e+06	3.21801e+06	3.1687e+06	3.5465e+06	3.10368e+06	2.08089e+06	1.57732e+06	2.08524e+06	2.34949e+06	1.25681e+06	855618	2.65025e+06	970270	1.7276e+06	1.57739e+06	3.63634e+06	1.88239e+06	5.93231e+06	2.41037e+06	1.46225e+06	1.73421e+06	1.76729e+06	624472
3-Guanidinopropionic acid;Creatine	9563191447	8821199970	9514388579	8105023444	6833504298	9282679416	10577660951	8409314363	7261060451	5964378855	9930218549	7027291196	7231662756	7734512376	10102405103	7695326248	8073716492	9274641832	7320932275	7181582976	8397618268	6873117651	8434932117	7916328457	11125789598	9527996076	8120711179	11961857312	6648772273	9157043413	9310950087	6843098795	9579713439	9854819136	10363045448	9599919871	8676538222	9438921813	8040461868	6839923712	11515938579	6810076748	7378571381	6450534680	10273237098	8048356273	8405719483	7993917334	8116615828
3-Hydroxy-11Z-octadecenoylcarnitine	1.30206e+08	1.66629e+08	2.14436e+08	2.16979e+07	9.57343e+07	1.28559e+07	23267410	1.39083e+08	1.40167e+08	8.90986e+07	5.16451e+08	6.22916e+07	102745395	3.01015e+07	2.42051e+08	1.12914e+08	1.7138e+08	6.93396e+06	4.40388e+07	9.60033e+07	1.12323e+08	2.50222e+07	4.82959e+07	9.53412e+07	5.41547e+07	5.66444e+07	1.13595e+08	2.09418e+08	8.32312e+07	163916256	1.75802e+08	3.00512e+08	1.42968e+08	1.32322e+08	2.03878e+08	3.75192e+07	7.93256e+07	9.697e+06	1.54912e+08	1.71082e+08	2.62788e+08	1.52294e+06	3.442e+07	115564350	2.09187e+08	8.78385e+07	1.71029e+08	4.98556e+07	3.92934e+07
3-Hydroxy-5, 8-tetradecadiencarnitine	892917	1.077e+06	3.73285e+07	2.57941e+06	303971	698542	1.60972e+07	4.94922e+07	2.43602e+06	1.39692e+06	2.48216e+08	9320.8	2.07924e+06	1.4665e+06	1.92876e+07	1.21633e+07	7.36205e+06	1.4256e+06	1.17791e+07	3.74622e+07	1.32394e+07	7.20131e+06	1.98457e+06	967393	9320.8	1.30419e+07	2.23125e+06	1.87306e+06	842808	959542	2.8732e+06	2.8931e+06	1.10664e+06	9320.8	6.22857e+07	1.40239e+06	800491	1.40367e+07	1.24618e+06	9.99278e+07	8.63782e+06	3.46095e+06	221188	3.27613e+07	733548	2.35803e+06	1.50101e+06	3.21683e+06	6.45349e+06
3-Hydroxy-9-hexadecenoylcarnitine	3.05507e+08	5.02593e+08	542451111	4.64377e+07	280590789	3.01833e+07	1.15109e+08	1136778507	9.28871e+08	357100136	1298271218	1.96037e+08	4.35691e+08	1.15366e+08	7.70898e+08	4.6618e+08	3.68396e+08	3.73356e+07	4.49526e+08	1115651962	2.99045e+08	3.93669e+08	2.06848e+08	3.20084e+08	2.42048e+08	8.14809e+08	1171798960	8.04329e+08	764755207	7.26953e+08	7.43014e+08	9.77558e+08	5.64227e+08	4.61501e+08	5.24168e+08	1.13892e+08	4.79151e+08	182191473	3.24952e+08	5.0697e+08	896559986	2.31183e+07	1.8066e+08	5.21557e+08	1015325534	3.95321e+08	1131281663	1.78604e+08	5.33152e+08
3-Hydroxycapric acid	533503	667669	711400	999394	837385	855505	953319	853247	699750	1.08874e+06	475518	1.13591e+06	896644	351439	421657	738537	1.10281e+06	168999	704918	1.02462e+06	830414	1.14758e+06	1.24502e+06	1.01212e+06	1.59724e+06	931877	423731	999482	537749	667783	1.47889e+06	423270	604439	1.80992e+06	592802	909048	474941	1.11035e+06	444168	564190	409842	961357	1.09858e+06	1.34441e+06	831997	497990	611600	636537	1.48696e+06
3-hydroxydecanoyl carnitine	5.85308e+06	6.11059e+06	5.24429e+06	7.32948e+06	2.66549e+06	4.03914e+06	2.51415e+06	7.84792e+06	3.59548e+06	3.92196e+06	3.13026e+06	2.1759e+06	5.55765e+06	5.10497e+06	6.17887e+06	6.47688e+06	6.66619e+06	1.69794e+06	2.50768e+06	6.19616e+06	7.83981e+06	1.13516e+07	4.91019e+06	3.98639e+06	2.08495e+06	9.53641e+06	6.52951e+06	2.95382e+06	4.73916e+06	3.44574e+06	2.85701e+06	2.13555e+06	7.4514e+06	7.97994e+06	5.35345e+06	2.18947e+06	4.80536e+06	4.13801e+06	1.25888e+06	3.80302e+06	9320.8	3.98455e+06	4.34746e+06	5.48698e+06	2.33386e+06	3.15492e+06	3.50103e+06	4.40854e+06	5.1762e+06
3-Hydroxyhexadecanoylcarnitine	1.43113e+06	2.4702e+06	1.82013e+06	3.17809e+06	7.8038e+06	5.48879e+06	3.91652e+06	6.03737e+06	3.69141e+06	4.99977e+06	317572	1.83628e+06	4.90444e+06	5.28401e+06	4.42654e+06	8.34034e+06	2.67788e+06	6.19234e+06	6.93411e+06	5.32957e+06	8.39966e+06	6.02157e+06	1.57317e+07	1.80928e+07	1.55045e+06	3.35161e+06	2.51386e+06	3.05284e+06	3.47633e+06	1.85592e+06	3.30903e+06	2.63825e+06	1.73144e+06	2.53023e+06	2.87952e+06	1.70029e+06	1.19632e+06	1.2071e+06	3.53569e+06	4.6691e+06	9320.8	1.23504e+06	3.89923e+06	8.41827e+06	3.58205e+06	5.90604e+06	3.35504e+06	9.18016e+06	1.7225e+07
3-Hydroxyisovaleric acid	1.06371e+07	2.38895e+06	1.58305e+06	2.12512e+06	3.20909e+06	2.63404e+06	2.26954e+06	2.41809e+06	2.58209e+06	3.3037e+06	906445	2.35516e+06	2.17119e+06	506200	791726	2.79484e+06	2.98324e+06	1.14716e+06	3.37949e+06	3.42071e+06	1.04933e+06	6.52545e+06	2.27932e+06	2.01979e+06	3.01051e+06	3.68876e+06	2.83048e+06	3.71998e+06	3.82608e+06	5.13334e+06	1.91237e+06	2.28438e+06	3.08143e+06	3.33047e+06	2.44703e+06	2.12133e+06	3.2757e+06	4.24593e+06	2.67278e+06	3.59239e+06	2.1112e+06	2.59269e+06	782535	4.38548e+06	3.11026e+06	1.84004e+06	1.16605e+06	812557	1.19474e+06
3-Hydroxyisovalerylcarnitine	1.22043e+07	1.88923e+07	1.40872e+07	1.44387e+07	6.09936e+07	1.94947e+07	1.86789e+07	1.18321e+07	2.00227e+07	2.54314e+07	2.02084e+07	9.91957e+06	1.31957e+07	1.28854e+07	1.48256e+07	2.06931e+07	2.19904e+07	1.75117e+07	1.36872e+07	1.85706e+07	1.57289e+07	1.90408e+07	1.04215e+07	6.2539e+06	1.17479e+07	1.98271e+07	1.22406e+07	1.25102e+07	5.09623e+07	4.49682e+07	8.94075e+06	2.57961e+07	1.77404e+07	1.87629e+07	1.34392e+07	1.31381e+07	2.11211e+07	3.01811e+07	1.54261e+07	2.8283e+07	3.22125e+07	2.28141e+07	9.44146e+06	1.21509e+07	1.26653e+07	2.63086e+07	2.38731e+07	2.75281e+07	2.16747e+07
3-Hydroxykynurenine	2.55533e+06	1.45013e+06	1.78591e+06	1.27922e+06	4.35152e+06	3.75199e+06	3.24657e+06	8.49364e+06	5.25057e+06	3.48061e+06	3.06071e+06	2.85559e+06	3.16572e+06	5.7873e+06	5.51884e+06	1.67663e+07	4.94095e+06	8.09457e+06	7.40675e+06	7.35474e+06	1.26571e+07	3.378e+06	5.08009e+06	5.11559e+06	3.78725e+06	3.06889e+06	1.93186e+06	2.03745e+06	8.12321e+06	6.01155e+06	1.07688e+07	4.18057e+06	5.04248e+06	3.48659e+06	3.39166e+06	2.19475e+06	1.28478e+06	1.94934e+06	2.24569e+06	2.14143e+06	9320.8	413230	703916	1.25783e+06	3.69636e+06	4.18382e+06	1.11955e+07	3.45465e+07	3.94668e+06
3-hydroxy-N6,N6,N6-trimethyl-L-lysine	8.11774e+06	1.16469e+07	3.09856e+07	1.27646e+07	5.3716e+06	6.70555e+06	1.86095e+07	1.19955e+07	1.6811e+07	1.12698e+07	4.79747e+06	3.28091e+07	1.42213e+07	7.39078e+06	5.96156e+06	2.20575e+07	4.5657e+06	2.11166e+07	1.70659e+07	7.20425e+06	1.09175e+07	1.51636e+07	4.15118e+06	6.00969e+06	8.50916e+06	11913324	7.078e+06	1.01729e+07	5.91553e+06	7.88798e+06	4.7131e+06	3.97517e+06	1.54832e+07	1.99908e+07	4.71212e+07	1.42804e+07	5.24631e+06	8.89276e+06	8.89834e+06	9.07671e+06	2.21647e+07	2.55163e+07	2.10453e+07	6.98481e+06	3.10557e+07	1.0804e+07	1.20066e+07	8.7025e+06	18628529
3-hydroxyoctanoyl carnitine	2.62748e+06	5.16616e+06	5.28501e+06	8.04623e+06	3.01914e+06	2.97675e+06	2.15875e+06	5.28823e+06	3.22277e+06	5.42041e+06	1.1072e+06	2.82987e+06	7.96571e+06	7.88241e+06	3.07491e+06	8.19072e+06	5.26893e+06	2.34044e+06	2.93875e+06	6.3337e+06	5.96067e+06	1.14681e+07	5.69064e+06	5.11438e+06	1.87311e+06	5.37772e+06	6.83469e+06	3.87676e+06	6.58081e+06	4.86984e+06	3.83342e+06	3.0831e+06	4.63329e+06	3.94729e+06	3.28938e+06	1.3391e+06	4.42459e+06	4.06301e+06	1.94017e+06	4.50127e+06	2.33702e+06	5.75269e+06	5.0424e+06	5.84418e+06	2.3503e+06	4.02737e+06	5.43814e+06	1.02216e+07	9.93128e+06
3-Hydroxyphenylacetic acid	98513.5	100272	115962	176304	223065	87095.5	108329	115979	335640	240470	237282	296188	441571	93108.8	129262	400245	394.988	74898.9	398053	367449	394.988	451440	198707	204349	111430	1.01307e+06	400736	694133	342344	304819	884237	214697	394.988	154025	138734	117468	130254	394.988	133103	63270.5	347707	321769	144581	394.988	594437	267296	224597	72873.2	447729
3-Indolepropionic acid;5-methoxyindoleacetaldehyde	8.18696e+06	516252	467340	781184	179446	256059	184076	140421	209610	214914	394.988	384232	1.37807e+06	1.02959e+06	107978	223802	394.988	394.988	394.988	118949	376237	860238	206644	145823	841635	1.22841e+06	1.74411e+06	885197	1.14091e+06	752679	394.988	305919	712111	176759	394.988	101783	6.31316e+06	7.42272e+06	513745	654194	2.13827e+06	1.65841e+06	1.38915e+06	614169	1.07503e+06	452294	118651	394.988	1.0332e+06
3-ketosphingosine	507913	9320.8	9320.8	371055	584330	9320.8	725012	392176	531951	320097	404112	976999	381391	411362	9320.8	285089	9320.8	730404	592351	472959	191456	305448	236565	308500	579486	625718	797019	585965	325376	243550	879985	9320.8	418932	207529	187072	9320.8	472522	239571	247877	119268	9320.8	280964	172506	286424	367870	461768	191154	291284	533586
3-methyglutaric acid	431872	468598	693980	557823	809393	379658	671165	481048	461425	661082	454407	973473	620048	518264	9320.8	609703	317353	506573	626521	348866	557551	823727	420014	309832	423161	312280	371243	198341	368197	343774	493807	187687	482219	426712	416317	358022	313257	358776	238601	593764	516329	665037	578434	585831	493903	330372	280866	564722	329683
3-methylhistamine	2.99245e+08	2.59138e+08	2.92307e+08	1.55472e+08	2.48685e+08	1.78977e+08	2.52136e+08	154181378	1.23726e+08	1.90315e+08	7.81261e+07	2.26733e+08	1.86317e+08	1.48229e+08	8.60056e+07	6.74667e+07	4.41627e+08	3.49606e+08	3.21637e+08	2.23049e+08	1.74058e+08	2.11259e+08	1.74273e+08	1.76337e+08	1.83507e+08	3.81337e+08	209957931	2.35056e+08	1.32531e+08	1.07345e+08	139061113	1.08371e+08	1.9504e+08	2.27731e+08	1.67888e+08	1.96327e+08	1.30145e+08	6.83038e+07	1.22595e+08	1.25968e+08	2.17427e+08	7.04887e+07	1.27619e+08	8.41688e+07	2.71842e+08	3.5613e+08	3.13917e+08	2.84481e+08	1.64257e+08
3-Methylhistidine;methyl-L-histidine	7.33504e+08	8.73686e+08	1392277592	1397930760	6.6029e+08	9.91722e+08	5.20496e+08	7.10344e+08	8.5239e+08	8.50485e+08	7.10519e+07	1078977226	4.83731e+08	8.14547e+08	2.87503e+08	6.31257e+08	3.50755e+08	1075114834	974476469	9.07157e+08	1398432464	1554762896	776002049	8.26059e+08	1124313258	1325771301	1043908140	1057851779	1139348533	1057853109	381283267	3.39491e+08	1138127105	7.79263e+08	1434417154	1514277571	1644517793	1072561132	1003153502	1016526379	9.97353e+08	1021211483	1095303683	1146741203	1447909277	583842126	5.84878e+08	1015648332	1188168617
4-(2-Aminophenyl)-2,4-dioxobutanoic acid	8.3776e+06	3.89132e+06	6.54632e+06	7.43669e+06	5.07217e+06	1.47653e+06	2.27191e+06	335697	934566	888726	1.14497e+06	2.97537e+06	4.99044e+06	3.59859e+06	2.98609e+06	2.15631e+06	4.02749e+06	34996.3	418325	2.13792e+06	3.41721e+06	2.20234e+06	554747	39199.9	617312	5.21629e+06	3.53764e+06	4.04463e+06	1.56012e+07	4.46498e+06	168503	603776	9.97882e+06	5.42985e+06	6.15187e+06	401744	2.57841e+07	2.85865e+07	114541	846173	3.88095e+06	7.08725e+06	5.36557e+06	279473	931823	6.28772e+06	1.18458e+06	525030	9701780
4-aminobutanoate;2-amino-2-methylpropanoate;3-aminoisobutanoate;L-Alpha-aminobutyric acid (homoalanine);Dimethylglycine;Gama-Aminobutryic acid;2-Aminobutyric acid;D-Alpha-aminobutyric acid;gama-Aminobutryic acid(GABA);L-(+)-2-Aminobutyric acid	52805543	4.72651e+07	5.52524e+07	5.26821e+07	1.89847e+07	1.89361e+07	1.95717e+07	2.33915e+07	1.59146e+07	1.7331e+07	8.87104e+06	2.02184e+07	2.33053e+07	2.01965e+07	2.17099e+07	2.25132e+07	1.65497e+07	1.76803e+07	2.02485e+07	1.72071e+07	2.08129e+07	2.31126e+07	2.04496e+07	1.99598e+07	1.27061e+07	2.34757e+07	2.11037e+07	2.55043e+07	1.42787e+07	1.63938e+07	2.4228e+07	1.33305e+07	1.79637e+07	2.08068e+07	1.99767e+07	2.53824e+07	2.08657e+07	1.615e+07	1.72558e+07	2.00221e+07	3.40111e+07	1.80901e+07	2.86286e+07	2.88892e+07	2.01892e+07	2.37284e+07	1.63642e+07	2.43621e+07	1.27707e+07
4-Aminopyridine	1.68526e+08	160589182	1.61917e+08	1.17019e+08	1.51051e+08	1.37581e+08	1.46029e+08	8.27483e+07	9.74022e+07	1.13766e+08	4.41179e+07	9.75195e+07	8.34516e+07	7.95905e+07	5.77052e+07	5.26836e+07	1.55519e+08	1.32912e+08	1.12614e+08	9.97761e+07	146484586	136999582	1.51813e+08	1.43368e+08	1.10054e+08	1.20822e+08	1.76743e+08	1.66872e+08	9.47792e+07	9.18322e+07	9.5893e+07	1.12954e+08	1.04647e+08	117973944	9.88556e+07	7.60782e+07	72134276	9.74004e+07	9.03255e+07	7.17811e+07	1.39301e+08	1.31229e+08	1.03009e+08	9.56403e+07	1.67949e+08	1.51779e+08	1.12218e+08	9.92812e+07	5.63908e+07
4-Guanidinobutanoic acid	5.02572e+06	7.24375e+06	6.49426e+06	3.4109e+07	3.48282e+06	5.35492e+06	1.2779e+07	3.59084e+06	5.67577e+06	7.23533e+06	6.16949e+06	6.71957e+06	8.15991e+06	4.68318e+06	2.54516e+06	8.39391e+06	3.15422e+06	1.34572e+07	7.28896e+06	3.36334e+06	2.81622e+06	3.13362e+06	3.12003e+06	3.56555e+06	4.94849e+06	5.98235e+06	3.51431e+06	4.90175e+06	2.52945e+06	3.44034e+06	4.00162e+06	1.72257e+06	1.12044e+07	8.10731e+06	7.13813e+06	1.40452e+07	8.14287e+06	1.12668e+07	8.74279e+06	1.2868e+07	4.44327e+07	8.97275e+06	7.32598e+06	7.91827e+06	6.89611e+06	3.27127e+06	4.97275e+06	1.96507e+07	4.0788e+06
4-Hydroxybenzyl alcohol	8.3415e+06	6.7736e+06	6.77977e+06	6.71553e+06	5.84693e+06	6.05328e+06	5.51674e+06	5.68143e+06	7.70317e+06	6.26365e+06	2.10786e+06	5.23819e+06	7.88434e+06	7.40372e+06	6.75894e+06	3.44017e+06	6.10613e+06	9.16252e+06	9.49457e+06	1.56624e+07	7.08047e+06	7.89377e+06	7.01377e+06	6.86273e+06	7.66859e+06	1.18872e+07	1.94312e+07	1.50109e+07	1.04577e+07	7.47833e+06	5.3631e+06	1.21563e+07	7.92204e+06	5.33226e+06	7.74776e+06	7.48069e+06	8.5528e+06	5.67561e+06	6.12374e+06	5.34695e+06	7.9824e+06	5.33234e+06	6.5719e+06	7.5564e+06	8.94423e+06	7.70538e+06	6.89064e+06	5.41678e+06	1.02388e+07
4-Hydroxyindole	152697	126608	136856	149511	1.12459e+06	1.18826e+06	1.22097e+06	985478	1.02923e+06	393319	1.10855e+06	2.88462e+06	271921	224892	632861	507363	4.18666e+06	45853.7	97253.5	998816	413198	2.66915e+06	541270	80609.1	35364.7	61424.5	90222	33892.7	3.7515e+06	5.51757e+06	831963	4.38269e+06	259624	82223.6	89136.7	145912	219531	489681	32586.5	111215	264601	915702	3.12649e+06	45119	23143.4	1.0543e+06	435295	30265.3	329356
4-Pyridoxic acid	1.15904e+07	2.839e+06	6.91642e+06	1.34045e+07	2.81694e+06	3.47832e+06	4.43208e+06	3.37116e+06	2.38638e+06	995105	1.84069e+06	5.18341e+06	5.26777e+06	4.75055e+06	2.9705e+06	1.85307e+07	3.17697e+06	3.38998e+06	1.34645e+06	1.12895e+06	3.22887e+06	4.91337e+06	2.6592e+06	1.23434e+06	1.26875e+06	4.29433e+06	2.47509e+06	2.46073e+06	9.65061e+06	4.88497e+06	1.94848e+06	3.19803e+06	7.01298e+06	2.95052e+06	3.12134e+06	2.38032e+06	2.15849e+07	3.18505e+07	1.28294e+06	6.42373e+06	5.62269e+06	1.59745e+07	8.61608e+06	726394	1.03991e+06	4.72512e+06	8.01644e+06	1.37617e+07	6.25895e+06
4-Pyrimidine Methanamine / 2-Aminomethylpyrimidine	2.2107e+07	2.27661e+07	3.69779e+07	2.72369e+07	2.7518e+07	2.62927e+07	3.80876e+07	1.92912e+07	2.78428e+07	2.67581e+07	6.71132e+06	2.46978e+07	2.59486e+07	2.24457e+07	1.83602e+07	1.97022e+07	1.85943e+07	2.86735e+07	2.22782e+07	2.17962e+07	2.32702e+07	2.09817e+07	2.37854e+07	1.58159e+07	2.71032e+07	3.37168e+07	3.0436e+07	3.25788e+07	1.96411e+07	2.58916e+07	1.61826e+07	1.5557e+07	2.7922e+07	2.61769e+07	3.96135e+07	2.43164e+07	2.54804e+07	2.31791e+07	2.56201e+07	26106476	3.03005e+07	2.92798e+07	2.70129e+07	2.60762e+07	4.15512e+07	1.95221e+07	1.78932e+07	2.0412e+07	2.63789e+07
5,6-Dihydroxyindole	194420	195239	173986	108139	258070	213426	321518	336459	524724	531939	174401	366696	276741	255038	230353	1.1165e+06	363470	275078	849008	773241	560256	477300	525424	854178	137782	159634	115033	171658	423012	470320	828565	158910	291643	477253	407792	271500	143134	178220	86319.3	127274	94020.7	113657	127670	340469	151852	213702	1.05733e+06	304121	393212
5,6-Epoxy-8,11,14-eicosatrienoic acid/5-HETE	7.52429e+06	4.78274e+06	4.54097e+06	1.63925e+06	1.04835e+07	9.90319e+06	6.86139e+06	5.49883e+06	3.49155e+06	5.44119e+06	1.28982e+07	6.24056e+06	1.48253e+07	6.59229e+06	1.67601e+06	6.62304e+06	6.06371e+06	1.61119e+06	1.47674e+07	2.99718e+06	5.32231e+06	1.73741e+07	1.404e+07	5.2214e+06	8.0346e+06	1.21018e+07	1.30398e+07	7.4748e+06	1.0528e+07	1.32302e+07	3.08197e+07	1.03676e+07	1.37545e+07	6.62959e+06	1.20727e+07	1.2732e+07	8.5239e+06	1.01093e+07	4.36417e+06	4.88433e+06	4.63222e+06	3.44385e+06	1.18148e+07	1.08632e+06	7.24537e+06	2.97753e+06	9.99068e+06	6.73624e+06	1.36625e+07
5-Aminoimidazole ribonucleotide	8.59353e+06	8.18527e+06	1.21922e+07	1.06925e+07	7.54358e+06	1.63624e+07	1.27778e+07	9.44585e+06	1.09353e+07	1.04907e+07	2.54031e+06	1.53287e+07	6.57189e+06	8.61515e+06	1.95727e+06	5.29727e+06	1.09824e+07	1.17397e+07	8.86831e+06	8.62209e+06	6.1475e+06	9.16047e+06	7.47061e+06	6.23458e+06	6.31012e+06	9.88875e+06	8.67738e+06	6.17477e+06	1.10369e+07	6.57581e+06	6.51287e+06	6.45078e+06	1.04533e+07	5.16016e+06	1.58883e+07	7.80224e+06	1.08898e+07	9.55334e+06	9.64517e+06	7.88186e+06	1.28169e+07	1.5271e+07	1.10099e+07	1.16805e+07	1.57742e+07	6.08702e+06	7.64564e+06	6.8865e+06	1.04927e+07
5-aminopentanamide	2.21315e+06	446635	711318	4.7679e+06	385953	536826	5.92639e+06	485918	1.24909e+06	1.09629e+06	1.33378e+06	4.15114e+06	1.58253e+06	3.5632e+06	974005	605662	336889	1.77408e+06	2.4918e+06	442942	498435	631103	2.35998e+06	2.82147e+06	760118	1.04742e+06	1.22898e+06	824310	514265	436627	761393	647498	986227	366669	370447	346706	5.29014e+06	4.76343e+06	493457	399438	6.32033e+06	3.35498e+06	767674	287105	802277	1.14318e+06	361707	1.5211e+06	1.35486e+06
5-aminopentanoate;N-Methyl-a-aminoisobutyric acid	3.96929e+07	5.31687e+07	4.31518e+07	3.51896e+07	6.57857e+07	5.2887e+07	7.28825e+07	3.76578e+07	6.09758e+07	8.15131e+07	1.7185e+07	4.68124e+07	4.12555e+07	3.31896e+07	1.96419e+07	6.01076e+07	5.76129e+07	2.41904e+07	7.90176e+07	61386473	5.74642e+07	7.38483e+07	7.11541e+07	7.54774e+07	5.73368e+07	6.0956e+07	4.43433e+07	6.10507e+07	6.08396e+07	5.80869e+07	4.75482e+07	3.39483e+07	6.85743e+07	6.79303e+07	6.22003e+07	4.30402e+07	4.43083e+07	4.92666e+07	4.19069e+07	6.5644e+07	3.32161e+07	4.74593e+07	8.3988e+07	1.05654e+08	5.73787e+07	3.63383e+07	5.20497e+07	2.93357e+07	4.7512e+07
5-hydroxyindole thiazolidine carboxylate	9320.8	3.64167e+06	6.58393e+06	1.63357e+06	8.37136e+06	1.80795e+06	5.71111e+06	6.44562e+06	9320.8	707842	9320.8	1.21097e+07	3.01561e+06	4.10692e+06	8.19135e+06	6.71881e+06	1.26286e+07	7.14977e+06	6.59105e+06	1.84529e+07	1.99291e+06	1.0477e+07	1.03046e+07	1.70828e+07	1.59356e+06	7.10578e+06	1.30002e+07	9.74666e+06	1.8824e+06	1.64104e+06	9.56183e+06	5.55891e+06	677265	3.24596e+06	3.37918e+06	1.75761e+07	102306	152658	465512	3.98468e+06	9320.8	6.42225e+06	2.26561e+07	1.90062e+07	4.17704e+06	1.56436e+06	1.00623e+07	3.94082e+06	1.47369e+06
5-Hydroxyindoleacetic acid	327477	406185	947199	300693	1.67962e+06	631526	403897	196096	373876	461192	9320.8	241970	1.0152e+06	526242	370833	258613	892685	868027	788015	1.53647e+06	1.22609e+06	948280	336951	605110	775920	1.67832e+06	1.0953e+06	741359	366523	282559	9320.8	9320.8	637248	424000	250672	163571	970558	462874	380749	336027	314296	352317	352872	212111	1.33265e+06	550127	604459	209442	1.24271e+06
5-hydroxytryptophol	76053.7	500361	1.19598e+06	347092	2.87542e+06	533578	1.2499e+06	329294	132535	403118	79398.4	1.65421e+06	1.25095e+06	635479	729285	484006	3.16971e+06	1.17817e+06	8.38013e+06	3.84726e+06	408532	3.16454e+06	4.25804e+06	5.279e+06	542709	924501	1.17119e+06	1.74589e+06	526140	286899	1.10272e+06	1.08372e+06	365945	2.00095e+06	1.13153e+06	2.33835e+06	126424	168976	174953	492885	169217	560195	3.78463e+06	1.35052e+06	1.48369e+06	475520	3.68044e+06	826498	834983
5'-Methylthioadenosine	2.11992e+07	2.16684e+07	4.83677e+07	3.31633e+07	4.19065e+07	3.43775e+07	4.01089e+07	1.0547e+07	2.68465e+07	4.30851e+07	1.40916e+07	3.56975e+07	2.71582e+07	2.88973e+07	5.84133e+06	3.03461e+07	5.60045e+07	2.16692e+07	2.2769e+07	2.2844e+07	3.87602e+07	1.14687e+07	2.82928e+07	2.3686e+07	3.98834e+07	1.24014e+07	1.82307e+07	7.08092e+07	1.38663e+07	1.38311e+07	2.09485e+07	1.77866e+07	1.55768e+07	3.87147e+07	3.37316e+07	7.53508e+06	9.70438e+06	2.12162e+07	3.81297e+07	4.31822e+07	2.04544e+07	3.55109e+07	6.26464e+06	3.56693e+07	7.71958e+07	1.59797e+07	1.65934e+07	2.27725e+07	7.39462e+06
5-oxo-proline;Pyrrolidonecarboxylic acid;Pyroglutamic acid (5-oxoproline)	5.07188e+08	4.80213e+08	6.44807e+08	6.25139e+08	4.05679e+08	526976355	5.12222e+08	4.13452e+08	4.05277e+08	3.3794e+08	2.25454e+08	513046824	4.16961e+08	411743680	4.30927e+08	6.203e+08	3.87861e+08	5.7644e+08	4.65888e+08	4.29349e+08	4.5523e+08	4.11261e+08	3.72247e+08	3.61689e+08	7.80215e+08	7.32102e+08	5.88146e+08	7.94726e+08	2.85099e+08	4.20199e+08	3.22638e+08	2.63188e+08	5.72874e+08	5.8252e+08	677966598	6.89306e+08	6.04807e+08	5.38999e+08	4.74233e+08	4.93225e+08	7.44211e+08	5.56505e+08	5.83819e+08	5.16877e+08	8.20496e+08	3.79271e+08	3.79498e+08	3.81404e+08	5.97086e+08
6-deoxy-L-galactose;L-rhamnose;D-Fucose;2-deoxy-D-glucose;L-Fucose	2.98579e+06	2.85087e+06	2.54536e+06	3.03559e+06	2.17291e+06	2.59083e+06	2.24919e+06	1.88737e+06	1.48221e+06	1.84099e+06	558718	1.40649e+06	1.50334e+06	1.3166e+06	1.02386e+06	3.55668e+06	1.41608e+06	1.14688e+06	1.52494e+06	1.25912e+06	834736	1.10742e+06	1.068e+06	953699	2.1773e+06	1.8972e+06	1.1393e+06	1.64047e+06	660006	738803	975086	570330	2.47811e+06	2.5023e+06	2.28071e+06	1.23641e+06	1.48234e+06	2.09139e+06	1.52289e+06	2.06174e+06	1.04723e+06	1.05418e+06	1.63137e+06	1.53901e+06	1.72839e+06	1.02064e+06	2.57973e+06	1.11052e+06	3.45439e+06
6-Phosphogluconic acid	1.87972e+06	2.02574e+06	2.04887e+06	930649	824572	2.63457e+06	4.41284e+06	1.26872e+06	230588	165115	365854	795748	2.542e+06	2.05976e+06	1.79993e+06	531533	3.50401e+06	434821	2.52051e+06	225020	626677	3.12718e+06	3.85601e+06	1.09545e+06	7.53619e+06	1.0616e+06	1.67057e+06	1.1393e+06	5.52798e+06	5.22263e+06	1.17215e+06	3.7238e+06	3.86071e+06	1.50314e+06	1.13087e+06	418426	187175	1.14839e+06	394.988	394.988	1.03985e+06	1.31679e+06	467411	607500	1.18977e+06	1.13391e+06	1.43406e+06	394560	285323
7alpha,25-Dihydroxy-4-cholesten-3-one/Calcitriol	105429	359709	394.988	99710.2	92967.3	398762	260469	312631	563150	134253	942379	955061	185874	106148	228662	197175	104183	85502	982476	532520	394.988	358427	371670	200992	86592.4	939904	57995	114960	264750	119123	569682	198622	201062	158271	277370	214265	413161	666869	76742.4	104077	360234	135260	55707.8	25173.2	246752	116919	82436.9	360661	166839
7-Methylguanine	4.26202e+06	3.38976e+06	6.35823e+06	1.41874e+07	4.86695e+06	2.82136e+06	5.19471e+06	9.15181e+06	4.7295e+06	3.38314e+06	2.82226e+06	6.15577e+06	3.63933e+06	3.5669e+06	2.61795e+06	1.93428e+07	3.49724e+06	4.14788e+06	3.81014e+06	3.96974e+06	3.24501e+06	4.25573e+06	3.67174e+06	3.69444e+06	5.06483e+06	6.34172e+06	4.30291e+06	6.11486e+06	3.76914e+06	2.76572e+06	6.09594e+06	1.81029e+06	4.30691e+06	3.64291e+06	3.19436e+06	7.78492e+06	4.1363e+06	4.25362e+06	4.5839e+06	6.69505e+06	955227	3.00061e+06	3.57178e+06	5.19876e+06	5.16456e+06	3.09109e+06	1.41172e+07	3.69783e+07	4.5808e+06
9,10-Epoxyoctadecenoic acid/13S-hydroxyoctadecadienoic acid	2.73392e+06	2.04136e+06	1.95619e+06	1.16332e+06	3.41995e+06	3.74369e+06	2.94276e+06	2024053	2.44211e+06	5.99693e+06	5.85174e+06	4.33496e+06	2.91686e+07	3.03122e+06	2.51133e+06	7.03487e+06	3.60985e+06	3.30437e+06	6.32859e+06	1.52218e+06	2.6686e+06	4.15618e+06	3.49361e+06	2.85595e+06	2.34914e+06	6.73889e+06	3.2625e+06	3.65449e+06	3.6049e+06	3.96287e+06	8.80247e+06	2.79112e+06	8.74339e+06	3.79637e+06	3.7682e+06	3.20806e+06	2.47379e+06	2.62654e+06	2.15148e+06	3.16683e+06	4.42012e+06	4.75506e+06	1.85467e+06	2.5524e+06	3.51005e+06	2.63433e+06	1.95649e+06	4.31246e+06	3.59681e+06
acetoacetate	1.70762e+06	1.43475e+06	1.4651e+06	822197	3.08644e+06	2.009e+06	2.74049e+06	2.15501e+06	2.49223e+06	2.17874e+06	8.30165e+06	2.00415e+06	1.92571e+06	1.98497e+06	2.827e+06	2.76408e+06	1.88618e+06	3.59106e+06	2.77599e+06	1.17926e+06	2.00599e+06	1.5157e+06	1.93448e+06	1.80642e+06	2.41946e+06	1.98734e+06	1.79387e+06	1.87527e+06	1.95027e+06	1.67161e+06	2.24932e+06	1.85618e+06	1.28707e+06	1.56891e+06	1.87783e+06	2.41926e+06	1.80709e+06	2.74616e+06	2.87017e+06	2.31572e+06	2.86864e+06	1.36826e+06	1.37594e+06	1.35405e+06	2.16283e+06	2.08625e+06	2.46032e+06	1.79985e+06	2.09745e+06
Acetyl-N-formyl-5-methoxykynurenamine	2.71546e+06	4.3694e+06	1.42516e+07	5.1133e+07	1.14217e+07	6.55331e+06	1.44988e+07	4.20439e+07	5.56248e+06	4.9058e+06	5.31529e+06	6.26095e+06	3.13456e+06	3.48181e+06	1.85918e+06	4.45085e+08	5.79229e+06	3.1342e+06	9.03715e+06	8.4826e+06	5.79021e+06	5.98994e+06	5.38525e+06	6.37575e+06	6.35381e+06	5.87093e+06	4.86933e+06	5.3789e+06	1.42506e+07	1.32789e+07	9.99326e+06	5.54286e+06	6.27961e+06	7.50695e+06	6.70021e+06	3.53614e+07	2.7021e+06	1.49109e+07	6.15741e+06	6.53737e+07	1.64096e+06	2.08514e+06	3.49262e+06	4.79922e+06	7.09162e+06	4.92454e+06	1.49498e+08	261733535	8.01191e+06
AcylCarnitine(13:0)	3.48062e+06	5.07199e+06	5.63519e+06	5.07658e+06	5.21955e+06	4.77242e+06	3.31054e+06	8.91099e+06	5.65294e+06	4.16942e+06	1.89315e+06	4.75053e+06	4.10816e+06	6.56824e+06	4.73108e+06	6.54027e+06	1.4092e+07	1.12554e+06	1.50591e+06	7.54934e+06	5.51759e+06	7.01046e+06	1.00137e+07	4.05347e+06	2.68944e+06	1.5276e+07	1.81632e+07	6.4394e+06	8.00414e+06	4.59827e+06	4.07992e+06	8.5767e+06	5.38254e+06	5.82e+06	3.95962e+06	1.22436e+06	5.8771e+06	9320.8	902571	6.28368e+06	9320.8	1.26277e+06	7.91912e+06	3.76014e+06	2.60429e+06	5.73767e+06	3.28314e+06	2.34283e+06	3.69174e+06
AcylCarnitine(20:1)	1.83221e+06	8.48312e+06	4.59778e+06	2.558e+06	3.63116e+07	2.81731e+07	1.06888e+07	4.17905e+07	1.36445e+07	2.25061e+07	9320.8	3.77088e+06	8.07846e+06	9.48302e+06	9.60577e+06	2.67227e+07	4.08342e+06	9.92146e+06	1.17974e+07	1.84669e+07	2.36091e+07	4.15227e+06	6.3686e+07	5.48746e+07	1.96634e+06	5.72854e+06	2.04315e+06	7.4611e+06	1.19227e+07	3.39198e+06	5.15142e+06	3.96861e+06	1.84911e+06	6.65111e+06	5.0038e+06	4.27431e+06	1.5663e+06	9320.8	20563210	2.49685e+07	1.74117e+06	9320.8	4.46044e+06	2.39818e+07	5.83441e+06	2.04226e+07	6.62802e+06	6.7956e+07	4.86522e+07
AcylCarnitine(20:2)	657243	3.26043e+06	1.4216e+06	1.10194e+06	1.01612e+07	7.86679e+06	3.29234e+06	9.51594e+06	7.07879e+06	1.09293e+07	9320.8	1.39473e+06	1.73563e+06	2.5482e+06	2.06799e+06	8.75185e+06	729502	3.08452e+06	4.09128e+06	6.28464e+06	9.77748e+06	1.27544e+06	2.26588e+07	1.95506e+07	527799	1.85239e+06	484819	3.0977e+06	3.76043e+06	789469	1.75793e+06	628327	533580	1.97193e+06	2.12193e+06	1.66527e+06	857796	9320.8	9.64734e+06	1.11357e+07	9320.8	9320.8	1.25368e+06	7.96035e+06	2.13227e+06	6.55362e+06	1.55222e+06	2.28994e+07	9.65801e+06
AcylCarnitine(22:1)	9320.8	2.3215e+06	716302	739660	7.61481e+06	5.71283e+06	1.55745e+06	1.11483e+07	3.09414e+06	6.52423e+06	9320.8	2.22546e+06	2.47567e+06	1.78752e+06	2.48627e+06	3.06379e+06	764139	766505	2.23243e+06	5.74421e+06	4.23579e+06	503204	8.53404e+06	7.8399e+06	9320.8	998608	9320.8	1.24329e+06	2.34378e+06	437817	442534	843595	9320.8	1.18033e+06	1.00249e+06	1.09739e+06	9320.8	9320.8	6.40788e+06	1.34444e+07	9320.8	9320.8	1.80047e+06	1.14498e+07	621941	4.10357e+06	1.772e+06	6.98193e+06	9.71753e+06
Adenine	175145886	5.47103e+07	5.94333e+07	7.48413e+07	238199333	1.32086e+08	1.03594e+08	5.62138e+07	1.29167e+08	1.60971e+08	2.52937e+07	9.29325e+07	1.10366e+08	1.32525e+08	7.39308e+07	4.1611e+07	5.46284e+07	4.63376e+07	4.11123e+07	9.49888e+07	1.23464e+08	2.11705e+08	1.20001e+08	3.47398e+07	2.58378e+08	6.67722e+07	6.39286e+07	7.3471e+07	2.78947e+08	1.59696e+08	5.64856e+07	1.58444e+08	8.95077e+07	5.69571e+07	4.78458e+07	7.81532e+07	1.13973e+08	1.12271e+08	6.70534e+07	5.85069e+07	2.20373e+08	1.0356e+08	1.03253e+08	9.41997e+07	4.84908e+07	158386482	4.47901e+07	7.40016e+07	7.55467e+07
Adenosine 5'-diphosphate(ADP);2'-deoxyguanosine 5'-diphosphate	3.02742e+06	7.10439e+06	7.71501e+06	6.02581e+06	5.77463e+06	9.04799e+06	6.19279e+06	4.43299e+06	6.72452e+06	4.62609e+06	4.55655e+06	6.53663e+06	2.05033e+06	2.77534e+06	4.94481e+06	1.21759e+07	1.51926e+07	884914	1.72731e+06	2.62938e+06	2.7952e+06	3.41957e+06	7.19535e+06	5.27248e+06	1.15792e+07	1.04849e+07	5.25072e+06	1.65952e+07	8.60346e+06	1.81236e+07	1.37755e+07	7.58437e+06	1.21302e+07	8.68069e+06	1.04035e+07	2.5598e+06	2.16432e+06	3.00332e+06	884866	953379	2.92815e+06	4.29567e+06	4.26523e+06	2.92264e+07	4.15645e+06	2.39897e+06	7.31814e+06	3.50779e+06	3.47744e+06
Adenosine diphosphate ribose	3.3096e+06	2.10334e+06	4.0013e+06	3.21757e+06	209227	4.56568e+06	1.63918e+06	3.27465e+06	1.36985e+06	942815	1.60226e+06	2.7383e+06	1.64345e+06	2.91617e+06	2.9955e+06	754908	2.17277e+06	4.57012e+06	4.06291e+06	2.475e+06	3.75298e+06	6.96712e+06	9.76631e+06	1.94546e+06	9320.8	2.14457e+06	1.93469e+06	2.17425e+06	2.59557e+06	2.01716e+06	2.24459e+06	1.7731e+06	2.78048e+06	2.12378e+06	3.66649e+06	1.31809e+06	3.59982e+06	3.22637e+06	2.17645e+06	626553	5.28874e+06	1.3799e+07	495843	6.2296e+06	3.63763e+06	8.80411e+06	1.35574e+06	1.42399e+07	896033
Adenosine monophosphate	391391516	2.87673e+08	4.43092e+08	4.91221e+08	2.37911e+08	3.90864e+08	3.42767e+07	2.63313e+08	2.08841e+08	2.32222e+08	2.04837e+07	1.83095e+08	2.65662e+08	4.10456e+08	2.95335e+08	2.61231e+08	2.60547e+08	3.38533e+08	2.69198e+08	233143051	328612392	2.36511e+08	1.18931e+08	1.90665e+08	4.37371e+08	4.43306e+08	2.72822e+08	4.29625e+08	2.90079e+08	3.65214e+08	1.19228e+08	1.29675e+08	5.31185e+08	3.23389e+08	4.43579e+08	3.95684e+08	4.65261e+08	3.23718e+08	2.9974e+08	1.33141e+08	4.89473e+08	3.88147e+08	375465746	4.37867e+08	3.6862e+08	2.10705e+08	1.87618e+08	2.88152e+08	2.88015e+08
adenosine-5'-diphosphoglucose;GDP-L-fucose	770748	539480	1.09759e+06	1.19395e+06	716333	574074	571438	486110	346526	457278	9320.8	697850	746190	699149	401889	579690	413639	469222	546452	419382	469269	772171	731217	410010	999539	505477	1.01463e+06	948933	797313	634928	472006	264049	805238	353306	905310	461487	871417	708752	434167	682794	445543	759533	412838	1.47042e+06	633460	663938	354618	998607	329265
Adenylsuccinic acid	567752	803437	3.24935e+06	909060	2.5011e+06	1.65711e+06	2.21152e+06	565263	425959	726448	394.988	900630	1.46428e+06	1.00511e+06	969031	296030	5.14109e+06	383667	2.0946e+06	1.17343e+06	1.05307e+06	1.31796e+06	1.88208e+06	755868	2.6543e+06	1.36894e+06	3.04994e+06	2.57853e+06	1.26036e+06	989588	280087	794646	998289	889631	2.21817e+06	2.80639e+06	894012	2.77579e+06	370131	640411	598086	2.255e+06	2.48746e+06	1.32813e+06	1.0523e+06	1.13808e+06	566351	997726	1.00528e+06
Adipic acid	3.34622e+06	6.32911e+06	6.41803e+06	2.60429e+06	3.54311e+06	4.47858e+06	2.44667e+06	6.28398e+06	8.08123e+06	4.7082e+06	1.22632e+07	4.38985e+06	3.0237e+06	3.29777e+06	1.11627e+06	5.03885e+06	6.11677e+06	1.08859e+06	3.69673e+06	4.91031e+06	2.91776e+06	3.12268e+06	6.12642e+06	7.64284e+06	5.23398e+06	4.075e+06	4.40064e+06	3.90409e+06	4.19451e+06	4.24725e+06	6.49746e+06	4.92738e+06	2.08763e+06	4.34955e+06	1.12592e+07	6.14795e+06	4.89605e+06	394.988	3.97284e+06	4.03264e+06	3.65749e+06	394.988	6.8125e+06	7.81333e+06	5.97503e+06	1.65656e+06	7.35741e+06	5.53063e+06	2.36834e+06
Adonitol;Arabitol/Ribitol/Xylitol;D-Xylitol;D-Arabitol;L-Arabitol	2.78448e+06	2.34149e+06	2.83883e+06	5.319e+06	2.35924e+06	2.14227e+06	6.49673e+06	1.56252e+06	2.71118e+06	3.72266e+06	1.46104e+06	2.9196e+06	3.80181e+06	1945316	2.418e+06	3.68422e+06	3.2623e+06	2.18828e+06	2.8636e+06	3.21362e+06	2.31376e+06	3.27064e+06	3.07975e+06	2.91225e+06	2.61069e+06	2.64604e+06	2.40739e+06	1.21109e+07	3.48203e+06	2.45258e+06	1.73035e+06	1.66253e+06	3.32934e+06	2.76015e+06	2.70356e+06	2.66002e+06	3.80258e+06	1.02068e+07	1.92438e+06	3.19942e+06	3.23954e+06	8.89938e+06	2.76933e+06	3.49066e+06	3.1038e+06	1.56408e+06	2.71987e+06	8.29234e+06	2.22906e+06
Ala-Ala	1.42479e+07	2.10857e+06	5.85808e+06	6.0482e+06	9.51347e+06	1.58897e+06	9.60406e+06	1.57979e+06	3.2196e+06	6.79903e+06	926358	9.64783e+06	1.65165e+07	7.24865e+06	1.52887e+06	1.08116e+06	3.23089e+06	1.86337e+06	3.4685e+06	2.12025e+06	2.86456e+06	7.40771e+06	2.00573e+06	890384	2.55778e+06	5.15642e+06	6.71475e+06	1.1549e+06	4.14552e+06	2.25445e+06	1.02287e+06	4.13551e+06	1.59333e+07	3.45739e+06	1.81047e+06	4.06885e+06	8.68486e+06	9.04952e+06	972130	2.12635e+06	1.46446e+07	5.86888e+06	2.17591e+06	2.25588e+06	3.91574e+06	5.40237e+06	1.34659e+06	3.56778e+06	5.60096e+06
Ala-Gln;Gamma-glutamyl-Alanine	4.01558e+06	864999	2.58002e+06	2.5051e+06	1.25676e+06	1.08464e+06	3.19831e+06	2.48908e+06	596464	2.68822e+06	1.80944e+06	2.15889e+06	8.6374e+06	2.80112e+06	520462	806678	770238	745468	1.30153e+06	849698	765078	2.53087e+06	1.00303e+06	270921	1.80079e+06	1.69183e+06	2.87157e+06	803523	1.59345e+06	1.05231e+06	287111	1.29641e+06	6.52028e+06	1.48564e+06	2.1754e+06	2.17154e+06	4.56183e+06	3.57462e+06	451737	939699	4.59613e+06	2.36625e+06	934004	1.44891e+06	1.82848e+06	931220	349363	1.08191e+06	2.7139e+06
Ala-Glu;5-L-Glutamyl-L-alanine;alpha-glutamylalanine;Glu-Ala	4.22286e+06	5.12189e+06	2.73779e+06	3.98283e+06	9.17064e+06	6.07376e+06	8.78675e+06	3.65675e+06	6.20276e+06	5.71823e+06	540748	5.40404e+06	5.89692e+06	5.86483e+06	4.73786e+06	7.66734e+06	7.08765e+06	9.73593e+06	1.126e+07	7.00718e+06	6.26209e+06	4.89474e+06	3.70736e+06	3.47494e+06	5.09182e+06	5.0881e+06	4.3331e+06	3.40261e+06	3.26162e+06	2.91263e+06	2.90284e+06	2.06191e+06	4.87404e+06	8.63305e+06	6.20414e+06	5.78585e+06	5.77892e+06	5.50785e+06	1.16801e+07	1.46922e+07	5.14667e+06	4.22716e+06	7.44483e+06	4.32108e+06	8.01176e+06	3.60441e+06	4.59814e+06	3.59009e+06	6.37704e+06
Ala-Lys;Lys-Ala	7.4966e+06	707668	3.41792e+06	2.37619e+06	2.34114e+06	834546	4.06147e+06	1.49819e+06	667929	1.02026e+06	3.3277e+06	6.72676e+06	7.26143e+06	3.25289e+06	1.00606e+06	585474	1.11587e+06	804394	2.26305e+06	829103	687417	5.72943e+06	1.06147e+06	434746	2.1817e+06	2.49138e+06	4.94272e+06	855549	2.44499e+06	1.05462e+06	372299	1.23265e+06	6.12149e+06	1.02756e+06	1.65395e+06	4.87798e+06	3.85359e+06	5.90765e+06	131399	901207	7.08718e+06	4.65579e+06	1.99355e+06	1.83052e+06	3.02606e+06	3.37637e+06	949019	2.47409e+06	2.37069e+06
Ala-Phe;N-acetyl-5-methoxykynurenamine;Phe-Ala;	2.17996e+06	250231	397450	683798	1.35264e+06	196479	394.988	151475	165778	437522	394.988	991167	1.37411e+06	368137	69267.3	394.988	344146	98041.6	678413	283332	287964	2.24253e+06	540401	162235	612244	433816	531734	152480	518153	242888	394.988	535550	2.2549e+06	425856	267970	436173	518183	1.44307e+06	394.988	203878	806811	572127	329598	605347	628511	183031	394.988	136515	313602
Ala-Pro	2.32106e+06	1.01108e+06	1.87238e+06	1.80315e+06	1.83151e+06	926967	4.7628e+06	882524	748190	884866	508529	2.00238e+06	3.19271e+06	1.27245e+06	905906	364696	1.07712e+06	815914	1.2507e+06	475186	813826	1.35581e+06	762691	599825	942082	1.59358e+06	1.82079e+06	1.00784e+06	1.15993e+06	962728	773858	829899	4.41669e+06	3.2649e+06	1.62908e+06	2.49795e+06	1.81692e+06	1.80694e+06	519294	970102	2.2788e+06	1.2644e+06	1.40254e+06	734421	1.45853e+06	988776	743522	1.13309e+06	1.62725e+06
Ala-Tyr	3.52479e+06	368433	983351	786761	620185	243573	197022	125204	177113	265318	9320.8	1.13028e+06	2.54638e+06	965902	317587	9320.8	508900	199345	650940	311738	253333	1.01802e+06	9320.8	120391	349911	519441	879663	9320.8	1.00635e+06	724850	9320.8	993857	1.74124e+06	493144	292543	887004	1.30518e+06	1.91475e+06	137466	228803	3.41356e+06	1.01019e+06	364608	463727	666318	363804	108527	337175	966965
Allantoin	306192	594033	516460	1.00466e+06	705855	676401	692691	1.30687e+06	788134	1.046e+06	668854	943950	317306	268716	245873	3.29506e+06	686245	333521	983570	805477	519403	866216	1.08846e+06	1.18033e+06	927851	1.15502e+06	840058	847352	729796	495067	872856	494607	359643	573931	298679	216527	347240	495473	354783	1.1151e+06	133254	215563	243091	180126	1.22855e+06	464946	3.17618e+06	4.48612e+06	552976
alpha-aminoadipate;N-Methyl-L-glutamate/2-Aminoadipic acid	1.75553e+07	2.08562e+07	1.802e+07	2.17783e+07	1.18068e+07	1.57338e+07	1.40992e+07	1.21255e+07	9.74176e+06	5.88781e+06	3.07885e+06	1.64892e+07	8.69196e+06	1.08756e+07	9.3838e+06	1.4346e+07	1.49329e+07	2.43401e+07	1.69133e+07	1.59792e+07	1.32762e+07	8.60033e+06	8.45987e+06	9.60403e+06	9.38014e+06	9.16963e+06	8.57155e+06	9.17426e+06	1.09415e+07	1.71809e+07	1.14759e+07	5.04965e+06	6.68385e+06	5.89425e+06	5.90253e+06	6.04403e+06	1.38188e+07	1.15216e+07	7.09792e+06	8.94122e+06	1.20026e+07	7.15585e+06	8.30215e+06	5.55884e+06	9.5447e+06	8.45331e+06	8.99628e+06	1.34235e+07	6.11545e+06
alpha-Ketoglutaric acid(Oxoglutaric acid)	1.41466e+06	1.91642e+06	2.6034e+06	6.53478e+06	2.07246e+06	2.41077e+06	1.23325e+06	6.02965e+06	7.96396e+06	4.07207e+06	6.86687e+06	4.56382e+06	2.52399e+06	3.66482e+06	684240	4.66104e+06	6.38981e+06	1.53341e+06	1.25599e+06	1.60924e+06	2.07412e+06	3.84139e+06	6.00908e+06	4.47816e+06	7.4041e+06	1.17849e+06	1.24708e+06	3.5421e+06	2.21705e+06	1.27623e+06	3.98999e+06	2.0245e+06	1.75544e+06	5.26789e+06	5.11761e+06	1.10176e+06	1.6569e+06	2.90036e+06	4.12327e+06	1.12344e+06	1.06874e+06	1.91878e+06	3.83453e+06	8.13982e+06	1.50311e+06	2.78504e+06	1.70977e+06	3.56073e+06	1.53049e+06
Alpha-Linolenic acid(18:3)	3.29001e+07	2.36794e+07	3.75626e+07	7.33836e+07	5.46461e+07	3.04593e+07	4.9084e+07	4.05926e+07	3.30627e+07	3.51654e+07	4.90131e+07	3.68728e+07	3.57358e+07	5.15846e+07	3.46173e+07	1.90981e+07	3.57816e+07	9.25377e+07	4.0364e+07	3.18493e+07	2.97486e+07	2.61131e+07	3.08922e+07	2.87261e+07	3.75192e+07	3.35877e+07	3.80682e+07	2.6109e+07	2.87036e+07	2.08396e+07	3.21574e+07	2.65218e+07	6.03189e+07	4.67143e+07	3.48348e+07	5.8452e+07	2.8604e+07	1.38819e+07	4.21278e+07	3.04155e+07	5.64812e+07	1.54362e+07	2.96835e+07	5.23358e+07	3.41044e+07	4.14871e+07	3.12296e+07	5.18364e+07	3.88608e+07
Alpha-Tocopherol	2163069123	1683414067	1880966768	1559400794	1644092599	1722037197	1274432981	2171079809	1924780258	1527279230	3815440147	2381200793	1589036709	1819757139	2715701524	1777708597	2555101642	1197320092	1777187251	1692785222	1471665916	8.33994e+08	1704170146	1484259498	2316316709	2204414971	2136697659	2089837134	1880224236	2053211726	3034829641	2705586064	2186029266	1772405366	1944664277	2045328600	2154806490	5.6255e+08	1678522567	1394738740	1412764744	4.91361e+08	2375800985	1901403665	1800177310	1114400098	1524393837	1757540333	1480914485
Aminoadipic acid;N-methyl-L-glutamate	9.42651e+06	1.22769e+07	9.94948e+06	9.61113e+06	9.77052e+06	9.31845e+06	1.17847e+07	8.84798e+06	9.38136e+06	9.71833e+06	2.5494e+06	8.41538e+06	6.05026e+06	6.24846e+06	4.83946e+06	1.54862e+07	1.40013e+07	6.24382e+06	1.50236e+07	1.21577e+07	1.08684e+07	8.34743e+06	1.05843e+07	1.38837e+07	1.01378e+07	8.21582e+06	5.72567e+06	1.12105e+07	8.11784e+06	1.08432e+07	8.8203e+06	5.2848e+06	6.01402e+06	8.98322e+06	7.33678e+06	4.50948e+06	7.95585e+06	7.46207e+06	6.76144e+06	8.09679e+06	4.40963e+06	3.17436e+06	1.03477e+07	9.84874e+06	7.34635e+06	3.80862e+06	1.88446e+07	2.04373e+07	7.3269e+06
Anserine	2.09893e+06	3.46224e+06	7.32084e+06	5.83407e+06	3.35005e+06	1.60499e+06	2.05615e+06	1.47e+07	3.14898e+06	2.05945e+06	6.96889e+07	1.20892e+07	4.83547e+06	2.97565e+06	1.19177e+06	1.64107e+07	676176	1.36922e+06	1.16786e+06	1.09881e+06	3.15817e+06	5.25327e+06	2.40827e+06	2.38231e+06	1.1026e+06	1.51012e+06	1.06449e+06	1.18093e+06	2.90032e+06	1.08398e+06	2.41496e+06	2.48982e+06	4.82183e+06	5.19772e+06	2.18543e+06	3.97481e+06	4.82727e+06	5.18538e+06	1.6893e+06	3.49105e+06	2.75878e+06	1.07165e+06	1.96092e+06	2.34187e+06	1.6187e+06	3.36572e+06	1.12132e+06	3.78731e+06	1.49076e+06
Arachidonic acid(20:4)	5.61777e+08	2.2309e+08	3.14891e+08	4.67045e+08	874798165	7.22668e+08	8.25855e+08	5.34126e+08	4.30972e+08	4.39311e+08	1.92551e+08	8.67338e+08	4.47211e+08	3.18633e+08	2.49223e+08	2.32763e+08	3.66864e+08	2.34501e+08	7.35338e+08	6.078e+08	3.48781e+08	786070204	9.70589e+08	4.9061e+08	6.61498e+08	4.76856e+08	4.60817e+08	391806218	5.15368e+08	5.66589e+08	439284005	6.98254e+08	9.35256e+08	7.48941e+08	5.61821e+08	6.13702e+08	4.5565e+08	3.3836e+08	449305193	3.24388e+08	3.17125e+08	132912549	7.71154e+08	591344827	4.18529e+08	4.59879e+08	5.92415e+08	2.98702e+08	6.90067e+08
Arg-Phe;Phe-Arg	9.66413e+06	501680	3.21493e+06	2.16139e+06	1.36416e+06	726504	382256	455183	653097	802877	9320.8	7.02615e+06	4.42782e+06	1.45195e+06	626074	170108	859636	531750	1.28555e+06	620026	335695	1.62462e+06	661120	346190	1.85639e+06	1.40082e+06	3.54105e+06	597007	2.15986e+06	1.29683e+06	286650	1.83184e+06	2.88445e+06	751272	760221	3.29479e+06	3.02437e+06	3.94043e+06	397130	356629	5.20505e+06	3.77576e+06	1.38926e+06	1.01514e+06	2.60265e+06	1.60779e+06	433130	1.01347e+06	3.34213e+06
Arg-Ser;Ser-Arg	5.47576e+06	568385	3.42122e+06	2.07395e+06	3.47396e+06	1.63951e+06	2.38531e+06	1.07544e+06	1.02614e+06	1.47359e+06	9320.8	5.64232e+06	4.5572e+06	2.55642e+06	1.02356e+06	9320.8	2.50312e+06	965017	2.93726e+06	1.36957e+06	1.04498e+06	4.63457e+06	1.64529e+06	770454	2.26724e+06	1.23433e+06	6.40493e+06	1.01e+06	1.80811e+06	766243	9320.8	1.34209e+06	3.51281e+06	716198	1.57901e+06	5.12515e+06	2.09804e+06	2.57611e+06	270972	628219	3.88785e+06	2.81457e+06	1.8264e+06	1.23189e+06	4.17283e+06	3.18668e+06	1.35062e+06	1.89301e+06	2.39341e+06
Ascorbic acid/monodehydroascorbate;D-glucuronolactone	1.46206e+08	1.95382e+08	1.85283e+08	1.83542e+07	2.59252e+08	3.09307e+08	2.31991e+08	1.25021e+08	3.91797e+08	4.65322e+08	9.94748e+06	3.39109e+06	1.89851e+08	1.27232e+08	1.10662e+08	2.17621e+08	7.85592e+07	557562	3.07842e+08	2.3144e+08	405249029	3.88288e+08	6.08374e+08	7.13428e+08	2.19016e+07	3.57269e+08	2.45797e+08	3.89174e+08	2.16067e+08	2.98129e+08	2.45029e+08	1.69668e+08	3.82998e+08	4.0974e+08	3.37896e+08	1.32275e+08	1.36977e+08	4.20194e+06	1.07039e+08	1.51126e+08	6.68388e+06	1.91369e+06	1.22444e+08	1.4988e+08	4.02722e+08	131246286	2.49067e+08	1.7098e+06	1.74832e+08
Asn-Asn	9320.8	185146	594710	2.03122e+06	343816	260661	560676	1.63007e+06	256921	90397.1	9320.8	125216	134096	251928	216181	9.47181e+06	189351	304334	247997	255309	179468	128263	9320.8	9320.8	221222	279386	234119	156573	550199	617378	355745	285446	166135	318887	205454	1.61051e+06	168939	603149	390728	2.04653e+06	9320.8	9320.8	9320.8	9320.8	284101	286274	4.30268e+06	1.03334e+07	408166
Asn-Asp;Asp-Asn	100437	214685	903260	3.02033e+06	586798	393272	825353	2.23351e+06	308946	203544	470064	383806	278320	353797	356134	1.33805e+07	301829	431221	344505	415409	359669	228854	9320.8	9320.8	258646	364522	253885	152411	855571	998111	641260	424527	273841	248828	241528	2.14062e+06	170167	654614	579319	3.00856e+06	9320.8	158218	9320.8	124150	423498	487610	5.57168e+06	1.4927e+07	622464
Asn-Glu	684263	462062	431810	391837	1.45544e+06	606529	1.11561e+06	297253	629021	740932	9320.8	365676	1.22505e+06	930666	369438	246863	1.76214e+06	482767	544566	654832	450229	1.01169e+06	405043	217167	634516	316320	817081	144808	720987	396732	9320.8	343282	448697	540221	509523	579128	1.07714e+06	823801	457969	1.06778e+06	939138	670066	650194	651043	585332	1.1099e+06	272613	658449	1.15261e+06
Asn-Ser;Ser-Asn	1.28532e+06	349600	1.03393e+06	411852	711176	363309	904005	9320.8	198551	467488	9320.8	477979	2.2487e+06	945661	523092	9320.8	564812	297027	445495	340977	291384	871121	470536	9320.8	463477	289915	875210	9320.8	668700	314486	9320.8	1.07931e+06	1.11627e+06	522789	355749	891522	927504	1.39608e+06	155783	630214	1.51774e+06	1.24338e+06	392229	456830	430357	758857	9320.8	418117	912575
Asp-Gly	3.79904e+06	3.21302e+06	4.04101e+06	4.86925e+06	3.98028e+06	4.27722e+06	4.04463e+06	3.59309e+06	3.6765e+06	4.40649e+06	935355	3.90453e+06	3.30528e+06	3.8362e+06	3.23985e+06	3.36213e+06	3.12396e+06	4.44668e+06	3.03804e+06	3.98192e+06	4.06829e+06	5.51398e+06	4.08272e+06	2.99466e+06	6.02294e+06	4.78419e+06	4.33469e+06	5.5496e+06	3.61888e+06	4.72245e+06	2.82796e+06	2.81723e+06	4.28649e+06	3.72759e+06	4.43369e+06	5.20275e+06	4.78084e+06	4.99233e+06	3.14091e+06	4.43903e+06	5.83187e+06	4.16031e+06	3.54333e+06	4.87857e+06	4.74418e+06	3.61882e+06	3.56464e+06	5.03447e+06	2.86123e+06
Asp-Val	285398	1.0218e+06	8.17305e+06	3.16798e+06	87651.6	91865.2	757049	1.56562e+06	683419	1.24161e+06	8.87183e+06	1.60803e+06	3.02489e+06	5.18881e+06	2.24522e+06	1.26038e+06	780389	915815	3.76791e+06	156600	147328	626171	9320.8	176715	9320.8	1.85196e+06	919867	1.46335e+06	495972	1.06733e+06	1.3846e+06	993246	536873	1.00453e+06	2.44258e+06	307686	86619.3	630946	9320.8	9320.8	3.15944e+06	242813	175562	9320.8	4.98929e+06	9320.8	357251	9320.8	9320.8
Asymmetric dimethylarginine	9.00392e+07	1.17754e+08	2.05433e+08	2.62453e+08	7.68302e+07	1.2549e+08	1.29244e+08	1.45539e+08	1.23858e+08	156725735	6.97272e+06	1.60088e+08	8.9654e+07	1.42655e+08	3.65794e+07	1.27949e+08	4.28372e+07	1.34296e+08	1.41905e+08	1.15216e+08	1.13821e+08	1.3986e+08	6.66341e+07	6.24965e+07	1.66972e+08	1.67331e+08	1.49242e+08	152206165	8.21526e+07	6.21563e+07	2.87439e+07	3.15323e+07	1.37768e+08	1.09019e+08	1.49124e+08	1.56504e+08	1.44383e+08	8.87085e+07	9.74068e+07	1.25874e+08	1.19689e+08	1.40786e+08	1.41853e+08	1.66009e+08	2.10733e+08	6.29274e+07	1.07649e+08	2.16519e+08	1.64506e+08
Azelaic acid	1.61834e+06	1.1086e+06	1.45727e+06	2.68443e+06	2.22153e+06	1.43719e+06	1.77879e+06	1.38204e+06	2.16843e+06	2.19506e+06	1.29861e+06	4.44386e+06	5.82793e+06	2.9844e+06	1.18806e+06	2.40094e+06	1.82343e+06	485897	1.7079e+06	902104	1.33669e+06	5.33879e+06	1.09615e+06	935834	1.10711e+06	3.36737e+06	974478	1.38645e+06	3.42668e+06	3.89599e+06	3.13118e+06	2.4807e+06	1.3307e+06	1.00073e+06	1.07051e+06	915570	2.15729e+06	3.24779e+06	539437	1.40022e+06	2.73011e+06	3.12819e+06	5.06449e+06	648137	1.25983e+06	2.19441e+06	1.1273e+06	1.02314e+06	2.35709e+06
Benzenebutanoic acid	1.26459e+06	1.74289e+06	2.01079e+06	259673	1.18879e+06	1.50712e+06	748075	4.60744e+06	2.01147e+06	2.71333e+06	4.82006e+06	2.80952e+06	5.46285e+06	754912	2.84604e+06	3.30224e+06	1.3227e+06	452546	3.17415e+06	3.53488e+06	1.04153e+06	1.30125e+06	2.75378e+06	2.52566e+06	2.33392e+06	6.62154e+06	3.4396e+06	2.50563e+06	2.77798e+06	2.28786e+06	6.31652e+06	2.60821e+06	1.56066e+06	2.99239e+06	2.98968e+06	1.25192e+06	2.39211e+06	796246	1.50492e+06	1.68209e+06	2.93259e+06	160576	2.93384e+06	1.54737e+06	3.06456e+06	1.41267e+06	2.57992e+06	1.7168e+06	1.61283e+06
Benzylamine	2.3632e+06	2.47995e+06	3.74843e+06	2.66251e+06	3.58793e+06	3.0816e+06	1.96661e+06	2.95452e+06	2.51613e+06	1.93306e+06	6.58529e+06	3.60779e+06	1.59535e+06	2.58998e+06	4.05313e+06	2.01499e+06	3.99913e+06	1.57497e+06	1.78533e+06	1.46609e+06	2.41036e+06	820524	2.57957e+06	2.33666e+06	3.47125e+06	2.70263e+06	2.15243e+06	3.08042e+06	2.73664e+06	2.48796e+06	4.377e+06	3.81659e+06	3.54675e+06	2.69138e+06	3.83296e+06	3.30713e+06	2.60063e+06	1.11323e+06	3.14688e+06	1.42801e+06	2.41189e+06	137166	3.40067e+06	3.7913e+06	2.87715e+06	1.83263e+06	2.05908e+06	2.71612e+06	1.45022e+06
beta-Alanine;L-Alanine;D-alanine;sarcosine	1.50839e+08	1.72878e+08	1.76933e+08	1.52762e+08	1.07879e+08	1.13847e+08	1.17303e+08	8.1648e+07	1.43068e+08	1.46614e+08	8.83553e+07	1.36982e+08	1.24314e+08	1.14492e+08	1.12166e+08	1.44045e+08	1.71807e+08	1.95979e+08	1.5245e+08	1.34748e+08	1.22981e+08	1.2549e+08	9.52178e+07	1.06581e+08	1.37737e+08	1.4716e+08	1.19742e+08	1.62607e+08	1.08946e+08	1.027e+08	103023653	7.35078e+07	1.25575e+08	1.19638e+08	1.49809e+08	1.68469e+08	1.65208e+08	1.34994e+08	137805415	167480282	2.0119e+08	1.68999e+08	1.46756e+08	1.71797e+08	1.73207e+08	1.09584e+08	9.11398e+07	1.05778e+08	1.30337e+08
Betaine	8096907807	9153680985	10995228927	12913165171	9988575328	9109560907	9362769548	10417719657	8510661449	13456124232	6670562536	14982631176	12030863754	10824402550	8664033321	13792841978	9058315626	11266682343	13290319058	10728137899	8266130755	11152705238	13460587377	15762218430	4639674597	4921258457	5653782689	5450078941	9653650182	7940126887	11869087136	12612012253	8579552336	8704217352	10249424091	10175506968	8693824613	9820416651	11643768846	12312566952	12122711067	10678684132	13148641408	15686630687	7524705988	10107956054	11947722900	11194240629	7283542488
Betaine aldehyde	5.28969e+06	2.85768e+07	2.13253e+07	1.67696e+07	4.42776e+07	4.13526e+07	3.17799e+07	2.01501e+07	2.475e+07	5.26685e+07	7.57104e+06	3.66568e+07	2.78876e+07	1.77861e+07	2.92114e+07	2.13102e+07	3.78089e+07	1.92846e+07	4.57187e+07	3.42155e+07	2.40963e+07	29563061	4.37841e+07	4.4467e+07	1.35969e+07	1.56311e+07	1.36551e+07	1.40398e+07	3.04503e+07	2.59565e+07	3.70805e+07	4.78552e+07	1.1601e+07	2.38463e+07	2.32116e+07	3.41325e+07	8.49755e+06	1.01127e+07	2.98663e+07	5.73318e+07	1.7447e+06	2.08175e+07	3.3946e+07	29040721	2.18123e+07	5.13228e+07	2.93705e+07	2.03438e+07	1.46329e+07
beta-Nicotinamide adenine dinucleotide hydrate (NAD)	819738	5.20663e+06	1.06131e+07	5.90344e+06	5.81933e+06	1.24752e+07	1.12616e+07	1.0541e+07	5.70934e+06	2.27747e+06	8.07876e+06	7.89972e+06	466697	3.06306e+06	4.59222e+06	1.84107e+07	3.65541e+06	5.9069e+06	1.24834e+06	1.90727e+06	4.08502e+06	2.04212e+06	1.51907e+06	3.49279e+06	2.0135e+07	1.13172e+07	4.45559e+06	1.7301e+07	4.5397e+06	1.37248e+07	9.95338e+06	2.67179e+06	6.04474e+06	1.69343e+07	1.56489e+07	5.81425e+06	4.37666e+06	6.82255e+06	7.09689e+06	1.65813e+06	6.38443e+06	4.46514e+06	9.40692e+06	5.23112e+06	8.492e+06	1.28222e+06	7.79973e+06	9.292e+06	2.55649e+06
Bicine	252625	1.03282e+06	506511	158462	78704.3	62187.8	252818	1.09994e+06	675443	657885	9.30834e+06	407342	241444	44549	235897	182688	2.71729e+06	74486.1	3.242e+06	1.52294e+06	24741.1	420276	837317	1.76017e+06	18411958	3.15281e+06	418714	508870	233676	202122	552690	251568	111896	97513.1	56746.9	101884	1.52426e+06	5.09488e+06	329861	3.04256e+07	234051	118372	3.56971e+06	886239	337344	799549	445290	47040.7	2.39533e+07
Butoxyacetic acid;6-Hydroxyhexanoic acid;Leucinic acid;Hydroxyisocaproic acid	2.62207e+06	7.30816e+06	1.00181e+07	1.09256e+07	6.35659e+06	5.98045e+06	4.99155e+06	8.02111e+06	7.60416e+06	1.25e+07	1.11661e+06	9.46144e+06	5.4693e+06	4.86521e+06	2.70595e+06	5.06922e+06	9.47154e+06	625057	2.80505e+06	1.06672e+07	7.30137e+06	1.16418e+07	7.01178e+06	4.85292e+06	2.76454e+06	7.81916e+06	5.75864e+06	5.63653e+06	6.68152e+06	4.2477e+06	5.03578e+06	3.15002e+06	6.2941e+06	8.88436e+06	5.61856e+06	3.56003e+06	2.65e+06	3.53293e+06	1.95436e+06	5.21819e+06	2.73992e+06	6.15335e+06	1.85949e+07	1.71882e+07	2.83946e+06	4.46005e+06	3.16381e+06	2.05713e+06	7.64806e+06
Butyric acid(C4:0)	1181535302	174272736	3.25065e+08	4.53165e+08	2.03601e+07	3.29842e+08	3.33359e+08	9.19586e+07	1.91815e+08	1.2464e+08	1.07991e+08	5.65021e+08	6.48157e+08	5.98841e+08	1.45702e+08	3.72519e+07	2.81603e+08	3.91749e+06	1.13791e+07	3.66749e+07	3.3598e+08	7.01192e+08	1.23034e+08	1.16107e+07	9.09523e+07	1.6957e+08	4.51042e+08	107390116	1396584233	1359721016	3.24975e+07	1.86437e+08	5.52518e+08	2.18469e+08	2.38339e+08	1.1541e+07	1786485988	1359555278	1.30701e+07	4.46397e+07	518719789	5.78996e+08	1.93029e+08	2.41608e+07	2.49407e+07	2.74856e+08	5.34443e+07	7.08058e+06	7.02733e+08
C16:2-OH carnitine;3-Hydroxyhexadecadienoylcarnitine	1.08584e+06	1.03093e+06	2.0873e+07	1.66169e+06	9320.8	9320.8	3.03077e+06	1.81702e+07	1.0322e+06	677795	2.09929e+08	9320.8	2.48229e+06	700080	1.1506e+07	6.91465e+06	1.33055e+07	9320.8	2.85871e+06	1.40046e+07	7.62177e+06	719964	1.11958e+06	311571	622181	2.36147e+06	9320.8	1.61212e+06	862208	1.66839e+06	1.7706e+06	1.90878e+06	622206	443811	5.62646e+07	864045	298059	9320.8	1.81216e+06	6.21824e+07	3.7822e+06	9320.8	217327	4.36071e+07	1.20538e+06	755630	782807	2.51978e+06	707119
C18:2-OH carnitine	1.10385e+06	1.8854e+06	1.60646e+06	895100	1.22068e+06	154939	436240	2.38859e+06	3.18693e+06	1.78121e+06	3.70923e+06	1.04007e+06	3.05752e+06	863836	3.73407e+06	2.84967e+06	875944	386220	1.25222e+06	2.38618e+06	915056	1.45914e+06	721592	2.03375e+06	751403	2.53257e+06	2.71562e+06	2.1647e+06	2.22746e+06	1.99065e+06	2.80723e+06	3.07435e+06	2.06731e+06	1.66504e+06	2.32029e+06	558711	1.57823e+06	539082	1.28332e+06	1.68381e+06	2.92056e+06	349125	704637	1.5354e+06	3.07534e+06	1.05269e+06	3.35239e+06	581684	1.9453e+06
Cadaverine	9.46377e+06	6.45932e+06	58111139	7.92564e+07	1.06786e+07	1.21045e+07	2.93627e+07	6.90044e+06	3.61492e+06	6.94135e+06	7.9167e+06	6.92223e+07	9.34691e+06	5.37151e+06	1.52044e+07	8.16799e+06	3.93386e+06	7.98366e+06	4.73565e+06	7.10787e+06	9.99127e+06	7.14415e+06	7.94835e+06	3.43748e+06	3.69087e+07	1.07333e+07	1.61547e+06	6.68877e+06	6.0692e+06	4.51661e+06	3.6923e+06	2.85092e+06	1.65919e+07	9.90642e+06	7.55731e+06	7.52053e+06	2.89691e+07	2.00593e+08	4.03299e+06	4.33883e+06	2.39324e+07	2.17936e+08	3.57819e+07	1.22341e+06	170344	3.99329e+06	165703	2.42414e+06	923849
Capric acid(10:0)	3.11646e+06	4.49278e+06	4.19477e+06	3.76381e+06	7.10392e+06	4.66533e+06	1.27155e+07	4.95572e+06	5.79187e+06	6.39607e+06	4.20774e+06	6.9219e+06	5.00534e+06	3.03515e+06	3.24695e+06	5.13385e+06	4.6823e+06	3.22912e+06	4.88087e+06	4.77663e+06	5.56111e+06	1.24312e+07	7.35009e+06	5.46276e+06	5.54658e+06	6.56316e+06	4.46569e+06	5.52342e+06	5.44059e+06	4.27165e+06	7.48467e+06	4.73799e+06	8.55895e+06	7.2403e+06	9.88257e+06	3.67227e+06	4.92009e+06	4.33629e+07	2.9612e+06	3.92338e+06	3.67443e+06	3.29721e+07	7.17212e+06	1.0079e+07	5.30526e+06	6.2667e+06	4.58823e+06	2.85523e+06	8.51518e+06
Caproylcholine	7.64094e+06	6.45477e+06	2.58784e+07	9.69891e+06	6.55184e+06	6.45968e+06	2.09742e+07	2.24797e+07	1.51784e+07	1.32653e+07	2.82356e+08	2.38155e+07	8.06479e+07	8.58675e+06	4.11267e+07	5.73815e+07	7.34823e+07	4.39012e+07	3.05173e+07	1.73566e+07	1.4288e+07	4.2942e+07	2.95146e+07	4.8933e+07	1.97892e+07	1.47721e+07	8.77095e+06	3.80923e+07	1.77076e+07	5.80569e+07	7.51968e+07	3.04593e+07	5.73417e+06	4.96279e+06	3.8471e+06	8.07432e+06	4.94329e+07	3.3975e+07	12329482	1.73596e+08	4.03781e+06	1.88028e+07	4.09095e+07	2.03531e+07	3.3149e+07	2.0716e+07	2.07735e+07	9.34734e+06	2.26426e+07
Carcinine	1.24111e+06	2.38637e+06	1.81586e+06	1.2398e+06	3.07332e+06	2.08517e+06	2.33894e+06	1.37873e+06	1.38717e+06	2.04912e+06	288443	1.21018e+06	1.35283e+06	1.41722e+06	361592	399615	2.12542e+06	1.93121e+06	1.75301e+06	2.24671e+06	1.87025e+06	2.39005e+06	2.19278e+06	1.94124e+06	937301	1.2068e+06	2.12672e+06	1.99057e+06	1.76873e+06	963502	686080	1.68855e+06	1.93722e+06	1.91658e+06	1.58853e+06	703699	851273	1.06531e+06	1.06856e+06	1.19654e+06	2.07419e+06	3.13229e+06	2.15732e+06	1523720	1.69637e+06	1.93915e+06	2.03177e+06	1.56179e+06	564708
Carnosine;His-Ala;Ala-His	2.57165e+07	4.02868e+07	6.8119e+07	4.54521e+07	3.39192e+07	3.05295e+07	3.59455e+07	574337309	3.79465e+07	2.35452e+07	2913498943	2.00423e+08	2.67913e+07	2.75286e+07	1.54543e+07	3.01441e+08	7.84912e+06	1.06175e+07	1.0546e+07	1.50978e+07	3.49253e+07	4.64312e+07	2.86003e+07	2.31615e+07	1.78653e+07	1.62896e+07	1.6477e+07	1.64259e+07	1.46238e+07	1.41368e+07	3.98391e+07	1.07174e+07	4.82271e+07	2.97316e+07	2.56317e+07	5.09932e+07	2.8021e+07	3.05936e+07	2.5525e+07	5.38682e+07	6.18185e+07	1.62768e+07	1.7391e+07	2.48551e+07	1.88444e+07	1.75232e+07	1.47199e+07	4.50659e+07	2.08126e+07
CDP-ethanolamine	1.24803e+07	7.31507e+06	1.0524e+07	1.15043e+07	7.2243e+06	8.79405e+06	8.73454e+06	6.8325e+06	7.01295e+06	5.28495e+06	1.64242e+06	6.36876e+06	8.11209e+06	8.03633e+06	7.0902e+06	5.46061e+06	7.74979e+06	7.84133e+06	6.68646e+06	6.52298e+06	7.75525e+06	1.06165e+07	7.864e+06	5.36349e+06	1.12255e+07	8.28608e+06	9.62451e+06	1.10088e+07	8.59543e+06	1.06778e+07	5.71492e+06	5.62668e+06	1.17947e+07	8.0557e+06	1.08079e+07	9.59468e+06	1.27086e+07	1.20004e+07	5.97779e+06	6.85675e+06	1.10638e+07	8.93345e+06	7.23322e+06	1.06617e+07	8.67249e+06	7.13633e+06	4.92951e+06	6.52497e+06	6.33238e+06
Chenodeoxycholic acid glycine conjugate;Glyco Chenodeoxycholic acid;Glyco Ursodeoxycholic acid	1.83087e+06	1.04495e+06	917334	1.35601e+06	1.5036e+06	622549	380251	920618	2.56401e+06	2.12682e+06	2.43132e+06	2.00887e+06	9320.8	9320.8	9320.8	3.27248e+06	1.10911e+06	1.92598e+06	2.495e+06	1.38646e+06	3.6564e+07	2.04014e+06	959419	308300	301428	188656	335643	9320.8	3.93044e+06	5.90495e+06	1.21686e+07	2.114e+06	2.29958e+06	1.03661e+06	1.03082e+06	4.38882e+06	799790	1.8344e+06	603491	1.41625e+06	9320.8	4.67316e+06	1.30119e+06	828518	264034	556434	629279	363657	9320.8
cholesterol sulfate	5.55263e+07	6.82836e+07	2.52749e+07	2.33637e+07	5.49232e+07	8.59664e+07	2.05233e+07	4.90564e+07	1.43929e+08	1.65364e+08	8.19199e+07	6.72275e+07	5.29148e+07	5.50227e+07	2.72253e+07	7.32319e+07	5.90922e+07	2.64497e+07	7.82115e+07	6.49709e+07	5.78047e+07	5.58292e+07	5.40022e+07	7.38065e+07	3.50857e+07	6.02244e+07	4.87115e+07	2.96942e+07	1.0737e+08	8.60106e+07	4.66234e+07	7.41302e+07	4.00445e+07	5.31293e+07	3.89554e+07	2.14429e+07	3.69217e+07	4.87997e+07	4.70825e+07	4.55548e+07	4.93946e+07	7.25266e+07	5.28725e+07	2.90023e+07	6.73422e+07	5.0922e+07	8.02873e+07	2.09945e+07	4.03884e+07
Cholesterol-H2O;Lathosterol-H2O	5.00146e+06	3.42901e+06	1.69004e+06	3.0293e+06	1.0006e+06	3.09239e+06	2.00554e+06	2.42908e+06	1.99235e+06	2.61127e+06	3.53197e+06	2.71891e+06	3.41735e+06	2.7636e+06	3.85523e+06	5.63451e+06	4.16521e+06	2.63505e+06	3.1192e+06	3.96083e+06	2.86718e+06	2.32227e+06	2.48089e+06	3.17148e+06	1.83973e+06	4.16838e+06	3.88918e+06	2.15283e+06	2.99714e+06	3.98261e+06	3.56186e+06	3.4729e+06	1.86958e+06	1.83564e+06	1.71049e+06	1.25038e+06	4.05024e+06	1.3717e+06	4.03463e+06	2.82067e+06	5.19239e+06	1.81291e+06	2.32336e+06	816270	3.71041e+06	2.27132e+06	3.20043e+06	2.42332e+06	2.98327e+06
Cholic acid/a-TCA/b-TCA/w-TCA	1.47658e+06	355645	643791	501068	480832	350656	280272	89229.3	58542	41482.1	28293.1	121166	762242	361851	124350	62686.4	313781	12105.3	48111.8	86982.7	293316	863507	151151	4624.35	21083.2	160030	213070	87682.9	5.31957e+06	2.39527e+06	290434	1.66279e+06	245104	33259.4	47870.4	25548.9	1.40566e+06	2.57069e+06	18409.3	191238	502748	839047	962545	17520.1	36945.1	2.37336e+06	90113.1	11166.5	578477
Choline	8011922932	14481212339	14348542133	10953416120	19774560536	16384945318	19141589141	13786696348	17975840598	18834941415	11877021720	16094763973	14804116544	14300429643	19278263843	14209636519	17782410335	15216493626	15481697575	14751913457	15912372030	13331339779	16723186752	15431883751	12478785493	11555234624	10169473554	11802419434	13743671655	13822582747	17610721106	17227014158	12285815112	16223494044	16371408664	16418788897	9689490823	11423857473	18602817994	16473106019	1615210946	13922577770	16660545983	15039113212	12744766074	20218370693	14764730665	14849853008	16061799658
cis-5-Tetradecenoylcarnitine	1.41529e+08	2.59009e+08	2.7382e+08	1.76422e+07	1.5261e+08	1.66443e+07	1.50045e+08	6.92884e+08	3.90928e+08	187430132	7.12657e+08	9.55726e+07	2.32429e+08	6.07715e+07	461557187	2.31321e+08	1.4746e+08	1.96865e+07	2.13709e+08	5.7742e+08	1.76888e+08	1.69024e+08	1.06835e+08	1.9066e+08	122939411	4.89156e+08	4.87875e+08	344872271	3.14475e+08	3.12325e+08	345085193	4.5998e+08	2.86176e+08	2.32657e+08	3.1802e+08	6.58401e+07	2.49656e+08	7.82593e+07	1.77878e+08	2.80968e+08	4.4468e+08	1.20466e+07	9.41686e+07	2.64956e+08	4.56325e+08	1.7003e+08	5.05929e+08	8.38202e+07	2.43423e+08
cis-Aconitic acid	9.29028e+06	9.15507e+06	1.0326e+07	1.12409e+07	7.94193e+06	1.16086e+07	7.56827e+06	6.74705e+06	8.70571e+06	1.1493e+07	9.96021e+06	9.36704e+06	9.47881e+06	8.03727e+06	5.31814e+06	1.64708e+07	1.28588e+07	3.90919e+06	8.19397e+06	7.3119e+06	1.03811e+07	1.57882e+07	1.0098e+07	9.51629e+06	1.39703e+07	1.01602e+07	9.47128e+06	1.74254e+07	1.36731e+07	1.81144e+07	1.24196e+07	9.66592e+06	1.11098e+07	1.39163e+07	1.25863e+07	8.1623e+06	4.95424e+06	9.88185e+06	3.75581e+06	6.00811e+06	8.56898e+06	1.13189e+07	1.16153e+07	1.367e+07	1.46963e+07	5.37913e+06	9.64559e+06	7.30395e+06	4.08259e+06
Citraconic acid;Itaconic acid	1.7147e+06	1.49741e+06	1.31323e+06	2.10153e+06	2.12615e+06	1.75336e+06	1.9635e+06	1.3322e+06	1.45415e+06	1.11961e+06	425529	1.48325e+06	1.30224e+06	1.09193e+06	980844	1.54804e+06	2.2305e+06	2.2807e+06	2.06641e+06	1.18521e+06	1.91954e+06	1.86352e+06	1.33501e+06	1.26845e+06	2.18564e+06	1.91351e+06	2.65209e+06	2.15989e+06	957624	1.63519e+06	1.01239e+06	960357	2.12596e+06	2.33924e+06	2.12626e+06	2.03603e+06	1.92835e+06	1.6131e+06	1.92176e+06	2.12676e+06	1.34323e+06	1.39192e+06	2.62549e+06	2.06709e+06	2.9159e+06	2.04438e+06	1.25528e+06	1.30955e+06	2.35524e+06
citrate;isocitric acid	1.1089e+08	1.56584e+08	1.72078e+08	1.39848e+08	1.41723e+08	2.17735e+08	2.15401e+08	1.41193e+08	1.7915e+08	1.83493e+08	1.66117e+08	2.29534e+08	134211436	135894673	7.6748e+07	3.18373e+08	3.1187e+08	4.8333e+07	1.37876e+08	1.52487e+08	1.69862e+08	2.14833e+08	2.71715e+08	1.49929e+08	2.36845e+08	1.27921e+08	1.42645e+08	238844447	2.23121e+08	2.48726e+08	2.7949e+08	1.84959e+08	9.469e+07	1.56779e+08	142172863	7.11342e+07	8.85842e+07	1.90561e+08	6.45012e+07	1.3224e+08	9.73426e+07	2.69384e+08	1.27691e+08	3.403e+08	190514150	9.2488e+07	1.76674e+08	1.48718e+08	7.46322e+07
Citrulline	4.11353e+07	4.28939e+07	7.25804e+07	5.98085e+07	4.52003e+07	6.37676e+07	5.90716e+07	3.82904e+07	4.71672e+07	4.32632e+07	1.49199e+07	6.57584e+07	3.56176e+07	3.36431e+07	2.90279e+07	3.77957e+07	4.15358e+07	6.9873e+07	5.67407e+07	5.55361e+07	5.04534e+07	5.76877e+07	4.21401e+07	3.43051e+07	4.62681e+07	5.40121e+07	5.23413e+07	5.06158e+07	2.43979e+07	2.91784e+07	2.2969e+07	2.10052e+07	6.15273e+07	7.93633e+07	9.63971e+07	4.76848e+07	6.57697e+07	6.04981e+07	8.03991e+07	6.74849e+07	3.96741e+07	4.2227e+07	4.01056e+07	3.46654e+07	7.52054e+07	4.06697e+07	2.60454e+07	3.11141e+07	5.05366e+07
CMP-N-glycoloylneuraminate	929902	1.38804e+06	2.01368e+06	1.32647e+06	1.04986e+06	1.7979e+06	2.0327e+06	1.08219e+06	1.20001e+06	1.84479e+06	607827	1.27854e+06	1.39634e+06	1.87192e+06	1.59152e+06	1.45896e+06	1.68768e+06	1.50426e+06	1.05693e+06	1.24596e+06	2.06293e+06	2.47161e+06	1.6682e+06	1.17441e+06	1.42433e+06	810363	1.32105e+06	1.41852e+06	1.29862e+06	1.77159e+06	2.41256e+06	1.4237e+06	1.99478e+06	1.35263e+06	2.24233e+06	1.46639e+06	1.37684e+06	2.17601e+06	1.36344e+06	1.44401e+06	1.89757e+06	2.05048e+06	1.3462e+06	1.37467e+06	1.00003e+06	3.0908e+06	1.72998e+06	3.16458e+06	786192
Cortisone;Aldosterone	305883	1.21037e+06	657320	522027	1.20343e+06	552163	519813	780547	865801	1.93644e+06	183181	593290	789711	843213	310118	1.76479e+06	1.00066e+06	657836	2.29444e+06	1.53157e+06	2.31105e+06	1.82048e+06	4.33005e+06	4.31918e+06	935189	744908	684457	1.34205e+06	793819	463379	724080	404716	766475	1.10289e+06	1.08235e+06	436931	320880	690790	1.35657e+06	1.66767e+06	239474	563673	1.02743e+06	4.64351e+06	1.98016e+06	361957	2.51043e+06	1.65699e+06	295465
Cortolone	1.78404e+07	3.41414e+07	1.86292e+07	1.94076e+07	3.67689e+07	3.28434e+07	1.35968e+08	3.13036e+07	7.02369e+07	3.2621e+07	4.11853e+07	6.77352e+07	3.12556e+07	2.48662e+07	3.23154e+07	4.14658e+07	2.04687e+07	6.5664e+07	4.87958e+07	3.56509e+07	4.16713e+07	3.21515e+08	3.34871e+07	1.6843e+07	4.21315e+07	5.79906e+07	3.78093e+07	5.30752e+07	6.03007e+07	2.67891e+07	6.34295e+07	3.96728e+07	8.99432e+07	6.48179e+07	7.75088e+07	4.18987e+07	3.70559e+07	8.40236e+08	1.91644e+07	1.85411e+07	3.18997e+07	8.91894e+08	2.30003e+07	2.2437e+07	6.43175e+07	8.40887e+07	5.38695e+07	2.29217e+07	1.40511e+08
Creatinine	3316701283	3185161601	4028883893	6393558145	3155644880	2981686123	3388429674	4688363029	3247198660	2730706798	3110201952	3165872951	1744716773	1942460809	2265717813	5830715441	2135370458	2737127233	2376677714	2013643953	2139369210	2097334998	2114696326	2124048511	3226752177	3696659016	2557359726	3302040968	1934409267	2309279642	2420621366	1513961940	3073483821	2838351770	2758453347	4762016696	3540621442	3569858062	3334763372	5152432102	1274321269	2056265966	2914491005	2477745196	3271594521	2391332121	5827071422	9990846759	2363515418
Cys-Gly;Gly-Cys;Cysteinylglycine	4.79916e+06	4.39383e+06	5.18333e+06	3.37097e+06	3.47947e+06	2.12431e+06	2.51487e+06	5.61791e+06	4.89531e+06	3.15148e+06	234165	282654	416648	4.35832e+06	3.96412e+06	3.44564e+06	2.37865e+06	1.97581e+06	4.21315e+06	5.01537e+06	6.19869e+06	5.74134e+06	3.46184e+06	4.55152e+06	7.09614e+06	7.04128e+06	5.93887e+06	9.53409e+06	3.84267e+06	6.0312e+06	3.25054e+06	1.64381e+06	6.79341e+06	6.04896e+06	6.24829e+06	7.67552e+06	8.6966e+06	1.77921e+06	2.42097e+06	3.22197e+06	4.99225e+06	190876	5.56884e+06	5.86862e+06	5.78727e+06	1.45575e+06	5.44809e+06	1.31861e+06	4.42585e+06
Cytarabine ;Cytidine	523778	1.61597e+06	2.63961e+06	923268	1.54504e+06	2.77642e+06	1.73065e+07	4.70842e+06	2.66937e+06	1.93457e+06	293287	1.69553e+06	864382	1.48281e+06	1.99862e+06	1.41259e+06	1.77394e+06	2.15757e+06	1.79482e+06	2.24138e+06	2.89779e+06	1.97938e+06	1.75351e+06	4.79873e+06	3.5713e+06	1.83119e+06	2.26287e+06	2.29201e+06	1.09119e+06	1.94873e+06	6.04809e+06	3.72743e+06	3.59088e+06	4.27834e+06	5.66096e+06	1.54183e+06	440452	662796	1.48971e+06	1.58961e+06	531265	828941	503726	9320.8	2.10976e+06	2.65093e+06	5.70839e+06	4.19492e+06	647709
cytidine 5'-diphosphocholine;Citicoline	4.08769e+07	3.29296e+07	3.64089e+07	4.40761e+07	2.82138e+07	1.95144e+07	1.74915e+07	1.89198e+07	2.43502e+07	2.81376e+07	3.64732e+06	2.2029e+07	3.5327e+07	2.90336e+07	1.43829e+07	9.21243e+06	2.17319e+07	2.04398e+07	1.93496e+07	2.08708e+07	3.03569e+07	3.60298e+07	2.01729e+07	1.89458e+07	1.83609e+07	2.28145e+07	3.21231e+07	3.30577e+07	2.76884e+07	1.8898e+07	8.49994e+06	1.62307e+07	3.60609e+07	2.26525e+07	2.25129e+07	2.54372e+07	4.95912e+07	4.58073e+07	2.5803e+07	3.37248e+07	3.62899e+07	3.38225e+07	3.00288e+07	4.30511e+07	2.3376e+07	2.14549e+07	8.34754e+06	1.66955e+07	2.77778e+07
Cytidine 5'-monophosphate	1.43593e+06	3.26392e+06	4.81048e+06	1.88734e+06	3.59848e+06	4.8627e+06	2.72137e+06	3.78429e+06	3.12799e+06	2.593e+06	537116	1.80176e+06	1.75703e+06	2.46215e+06	3.03591e+06	3.69469e+06	7.71541e+06	2.66011e+06	6.22664e+06	3.84338e+06	3.94491e+06	3.76736e+06	3.85116e+06	5.59744e+06	8.57395e+06	6.98948e+06	4.28557e+06	1.05774e+07	2.96308e+06	4.69321e+06	4.13355e+06	2.47099e+06	4.75618e+06	6.76513e+06	6.53254e+06	3.44855e+06	872652	1.30648e+06	1.18125e+06	1.00451e+06	2.10371e+06	2.34797e+06	5.00993e+06	2.58337e+06	5.65975e+06	2.27276e+06	6.26473e+06	3.17199e+06	1.88847e+06
Cytidine monophosphate	3.35539e+06	2.46745e+06	4.34121e+06	3.87522e+06	3.17646e+06	4.04618e+06	2.63188e+06	2.60688e+06	2.43923e+06	1.90259e+06	226548	1.76823e+06	3.18582e+06	2.76286e+06	2.65442e+06	1.88046e+06	2.94366e+06	2.45872e+06	2.33786e+06	2.28959e+06	2.59104e+06	3.35758e+06	2.48836e+06	2.21297e+06	4.63044e+06	2.67935e+06	3.45429e+06	5.12815e+06	2.82992e+06	4.65899e+06	1.78887e+06	1.25879e+06	3.86948e+06	3.15079e+06	4.51942e+06	2.6668e+06	3.81278e+06	3.23428e+06	2.16682e+06	2.06428e+06	3.97117e+06	3.17565e+06	2.00921e+06	3.37489e+06	4.23994e+06	2.96028e+06	3.19804e+06	2.28665e+06	2.0948e+06
Cytidine monophosphate N-acetylneuraminic acid	3.54293e+06	1.92171e+06	6.31911e+06	1.21007e+07	2.47011e+06	8.09741e+06	4.61879e+06	1.48367e+06	2.18533e+06	2.44861e+06	1.00997e+06	7.72679e+06	5.45205e+06	4.18494e+06	2.49717e+06	3.13177e+06	2.16311e+06	4.75912e+06	1.02323e+06	1.74327e+06	3.59095e+06	3.93086e+06	5.81771e+06	1.92186e+06	5.24922e+06	1.58557e+06	3.31932e+06	1.78917e+06	4.31155e+06	3.16155e+06	1.6558e+06	2.26243e+06	3.5296e+06	2.36693e+06	4.79602e+06	3.10594e+06	4.83295e+06	7.91405e+06	5.08318e+06	5.09358e+06	4.16948e+06	9.9423e+06	2.32735e+06	4.35455e+06	3.14354e+06	6.38365e+06	1.38615e+06	1.09107e+07	1.27345e+06
Cytosine	1.66164e+06	3.2983e+06	3.13658e+06	3.73967e+06	4.34884e+06	3.48915e+06	8.28961e+06	4.56725e+06	7.50846e+06	6.33882e+06	2.65914e+06	1.07815e+07	3.52967e+07	5.39903e+06	5.48571e+06	1.67445e+07	2.40394e+06	2.83325e+06	5.86161e+07	6.86524e+06	1.71551e+06	1.64731e+06	8.84001e+06	3.7856e+06	1.93536e+07	1.74439e+07	5.63788e+06	1.12732e+07	3.97176e+06	2.86845e+06	6.35954e+07	2.55465e+06	1.09382e+08	4.27805e+07	3.42225e+06	2.12597e+07	3.07304e+06	6.77911e+06	3.58256e+06	2.51739e+06	6.80296e+06	9320.8	3.96836e+06	5.71147e+06	5.23402e+06	9320.8	9320.8	1.82637e+07	1.98874e+06
D-Arabinono-1,4-lactone;2-Hydroxyglutarate	1.57115e+07	1.84844e+07	1.7785e+07	1.39231e+07	1.62989e+07	1.86991e+07	2.00404e+07	1.94897e+07	2.59131e+07	2.69027e+07	1.40387e+07	2.30634e+07	1.91455e+07	1.55171e+07	1.25224e+07	3.07179e+07	2.36504e+07	9.25729e+06	1.8817e+07	1.66261e+07	2.11849e+07	2.85373e+07	2.35797e+07	2.58122e+07	2.91983e+07	2.5743e+07	1.60199e+07	2.76119e+07	1.64625e+07	1.67014e+07	2.5028e+07	1.51961e+07	2.14473e+07	2.25883e+07	1.98571e+07	7.21347e+06	1.59425e+07	2.07407e+07	1.45578e+07	1.35954e+07	1.00626e+07	1.53603e+07	2.29024e+07	2.47622e+07	22340159	1.38494e+07	1.96926e+07	1.4429e+07	1.45235e+07
Decanoylcarnitine	6.22256e+06	1.4648e+07	1.12612e+07	1.90904e+07	8.61136e+06	1.24295e+07	8.1003e+06	1.6705e+07	7.43668e+06	1.17231e+07	2.00696e+06	7.95248e+06	7.59806e+06	1.22084e+07	9.81571e+06	2.69457e+07	1.14626e+07	3.61367e+06	2.9151e+06	7.8799e+06	1.62353e+07	1.42935e+07	1.52815e+07	1.22272e+07	4.28507e+06	1.65321e+07	9.72947e+06	9.97474e+06	8.67898e+06	6.73708e+06	9.29795e+06	4.49185e+06	1.11845e+07	1.34628e+07	9.79924e+06	3.74754e+06	6.46375e+06	3.29876e+06	5.96654e+06	6.96671e+06	3.93544e+06	6.55287e+06	6.32049e+06	1.46168e+07	6.28192e+06	1.03918e+07	9.13284e+06	1.31726e+07	1.0588e+07
Decenoylcarnitine(C10:1)	808329	1.1464e+06	1.36085e+06	2.29763e+06	1.25739e+06	1.03018e+06	1.27301e+06	2.25084e+06	1.37746e+06	1.60199e+06	2.05242e+06	777848	3.30299e+06	1.17146e+06	912654	1.12399e+07	1.13342e+06	979678	3.47162e+06	884578	2.16297e+06	1.51986e+06	1.98258e+06	1.99428e+06	839729	1.93051e+06	1.44977e+06	1.27549e+06	852290	749119	1.1695e+07	429229	1.1462e+06	1.15051e+06	921247	838049	1.04333e+06	946137	995482	1.07286e+06	9320.8	329341	798604	1.37473e+06	856388	1.21136e+06	5.79486e+06	1.49703e+07	1.12118e+06
deoxycarnitine;Acetylcholine	1151514100	1045727325	9.57025e+08	1010412978	1140545610	8.22316e+08	797330798	8.32405e+08	6.42063e+08	857762682	1344169256	5.94722e+08	7.04394e+08	6.13896e+08	580417244	6.88195e+08	8.34798e+08	8.30348e+08	8.35682e+08	8.11246e+08	8.35566e+08	8.53667e+08	7.02353e+08	8.18025e+08	661650386	7.74988e+08	7.1564e+08	8.3745e+08	6.19524e+08	6.50514e+08	5.1341e+08	630896038	9.89125e+08	9.49794e+08	9.5176e+08	8.15807e+08	9.15897e+08	7.69708e+08	7.43581e+08	816299976	1075435944	7.01912e+08	8.20384e+08	852946046	8.4782e+08	8.91084e+08	7.43288e+08	7.19087e+08	8.10209e+08
Deoxycytidine	316436	987443	1.45219e+06	1.22934e+06	1.0757e+06	1.44555e+06	2.4536e+06	1.09968e+06	1.9411e+06	1.76975e+06	463649	3.48759e+06	9.805e+06	1.28342e+06	1.41528e+06	4.42335e+06	688812	721011	1.79785e+07	1.9668e+06	632441	404926	660694	1.05145e+06	5.46268e+06	5.08316e+06	1.57945e+06	3.20572e+06	1.01399e+06	701059	1.83769e+07	854510	3.28639e+07	1.26844e+07	1.04256e+06	6.08705e+06	687591	9320.8	1.07283e+06	688444	1.77468e+06	388620	1.0553e+06	9320.8	1.52541e+06	828299	382678	5.58119e+06	387660
Deoxyguanosine;2'-deoxyguanosine;Adenosine	170508904	4.78936e+08	1.25474e+08	1.22849e+08	1.51237e+08	3100761081	4.02228e+08	4072338858	1944859475	3.97402e+08	4.98193e+08	1.18158e+08	5.68809e+07	1.0484e+08	1.22198e+08	2929447350	1.43978e+08	2.14813e+08	7.11329e+08	1196300646	1694616599	8.5912e+07	7.13537e+07	2472848544	1500027111	1.61442e+08	192829830	4.45555e+08	9.81143e+07	1511155643	3640324720	1121491724	6.90442e+07	4183841921	5.52864e+08	1.58259e+08	8.47257e+07	4.20396e+08	6.87669e+08	1.52331e+08	5.41352e+07	1.05265e+08	2.98593e+08	5.40436e+07	1.20189e+08	7.0997e+07	2856035096	7.37697e+07	6.15149e+08
Deoxyinosine	5.94039e+06	3.61513e+06	3.44181e+06	7.28191e+06	4.32692e+06	2.29709e+06	5.18746e+06	1.25904e+06	5.86215e+06	5.92013e+06	820473	4.01192e+06	1.29707e+07	2.90681e+06	2.31215e+06	6.25029e+06	2.13582e+06	2.07333e+06	2.05167e+07	3.59014e+06	3.0505e+06	3.79734e+06	2.51302e+06	2.47254e+06	7.47728e+06	7.22495e+06	5.00312e+06	5.21781e+06	3.62722e+06	2.70151e+06	1.84447e+07	2.27122e+06	3.15922e+07	2.09357e+07	2.01047e+06	5.81374e+06	3.98329e+06	4.37366e+06	2.49361e+06	4.97471e+06	2.72974e+06	5.35223e+06	3.71888e+06	7.01221e+06	5.83811e+06	4.02026e+06	6.41399e+06	5.32705e+06	4.48661e+06
deoxyribose	1.35166e+07	866873	381433	1.55972e+06	52733.3	205083	432519	292299	674945	371028	190797	694731	1.27421e+06	625136	113738	3.00981e+06	356267	405466	251479	776851	435578	997374	347943	87460.5	504049	935333	724954	852253	1.13976e+06	800556	387590	429837	1.17509e+06	715278	278063	757764	1.48063e+06	1.37793e+06	487475	1.23075e+06	862045	581020	382237	1.02136e+06	469828	715621	756846	1.75218e+06	816001
Deoxyuridine	424049	351928	329955	552992	455446	317247	1.16304e+06	258880	663225	577545	74754.3	392758	786809	256215	127805	663745	357170	197384	3.26564e+06	698755	392542	669740	860258	817514	894630	1.09992e+06	556686	948774	332474	249507	1.0898e+06	151418	1.65051e+06	3.81257e+06	307832	596938	297998	278232	200640	579343	365792	213564	533876	1.87855e+06	566143	209063	412383	581792	354341
D-galactose 1-phosphate;D-Glucose-6-phosphate;D-fructose 6-phosphate;D-mannose 6-phosphate;D-Glucose 1-phosphate	4.47074e+07	2.17291e+07	3.55118e+07	1.71326e+07	2.7304e+07	4.12455e+07	5.53323e+07	2.73275e+07	1.28612e+07	2.54263e+07	5.82104e+07	3.18569e+07	4.11538e+07	2.68888e+07	1.12851e+07	2.24955e+07	3.02404e+07	5.56506e+06	2.78826e+07	1.19939e+07	1.55356e+07	3.58032e+07	4.04825e+07	1.32005e+07	8.3208e+07	1.76876e+07	1.66367e+07	1.54084e+07	3.82787e+07	4.92932e+07	2.74776e+07	4.75163e+07	5.15674e+07	2.80478e+07	3.33494e+07	1.76389e+07	1.87928e+07	4.08025e+07	6.67572e+06	9.74902e+06	2.53549e+07	2.91817e+07	1.29268e+07	4.38617e+07	1.9939e+07	2.27963e+07	1.30542e+07	2.57541e+07	7.28675e+06
D-Glucosamine 6-phosphate	1.21007e+06	1.41188e+06	1.01569e+06	927159	1.46037e+06	979338	1.02914e+06	550642	1.249e+06	1.80953e+06	211768	969403	758147	644253	465352	845379	2.39733e+06	659268	2.15451e+06	2.12925e+06	1.16529e+06	1.10547e+06	992765	1.05307e+06	1.24175e+06	710853	636396	1.24666e+06	1.23121e+06	1.25841e+06	693503	796153	1.60928e+06	1.06957e+06	852289	401890	720169	723199	441814	680252	522594	793112	1.31776e+06	1.7612e+06	1.03138e+06	643542	698132	503636	1.06042e+06
D-Glucuronic acid;2-Dehydro-L-gulonate/3-Dehydro-L-gulonate	721144	734328	721447	1.28508e+06	1.06824e+06	759763	1.19312e+07	1.37146e+06	832494	1.23062e+06	1.03297e+06	4.66752e+06	2.50964e+06	737328	423738	8.33145e+06	1.34444e+06	308481	1.59445e+06	1.04536e+06	899905	771786	894308	889210	569633	4.60005e+06	420430	688290	994852	827243	1.38189e+06	726036	1.07408e+06	1.17663e+06	751089	849989	1.26377e+06	1.06269e+06	576911	1.28869e+06	935710	1.10127e+06	501061	984234	978742	465028	2.77797e+06	6.77883e+06	711259
Diaminopimelic acid	3.29338e+06	825289	1.04235e+06	837798	807330	498260	1.64393e+06	294156	556007	891096	394.988	1.03114e+06	1.86629e+06	1.22329e+06	422731	396094	1.17106e+06	240897	1.54441e+06	710896	656292	1.48011e+06	716250	416402	763407	896317	1.33621e+06	247499	934937	791141	592103	1.57803e+06	3.70918e+06	1.79576e+06	1.19475e+06	840946	1.26753e+06	1.65391e+06	324915	688567	1.56512e+06	878235	803659	1.12168e+06	959558	566694	329297	502543	1.40842e+06
diethanolamine	3.66963e+06	4.86235e+06	5.23764e+06	3.34735e+06	6.1659e+06	3.39685e+06	8.2425e+06	3.92638e+06	5.21249e+06	3.61791e+06	1.17436e+07	7.70902e+06	6.20475e+06	2.99981e+06	5.0848e+06	4.60672e+06	4.5029e+06	4.04936e+06	3.86309e+06	5.71877e+06	3.96119e+06	4.16847e+06	5.01317e+06	4.33421e+06	1.48718e+07	3.73814e+06	7.51206e+06	5.92068e+06	3.54189e+06	4.93476e+06	9.26737e+06	9.70395e+06	4.83509e+06	5.40265e+06	5.36143e+06	6.11464e+06	3.93553e+06	4.20664e+06	3.62624e+06	3.09261e+06	9.92743e+06	6.77913e+06	4.18739e+06	3.86186e+06	4.57973e+06	4.46079e+06	6.17059e+06	4.06502e+06	3.77881e+06
Dihydroxyacetone phosphate;Glyceraldehyde 3-phosphate	1.93584e+06	3.77458e+06	4.25975e+06	4.51411e+06	2.9566e+06	5.4464e+06	3.81232e+06	3.61792e+06	2.93811e+06	2.6311e+06	4.83161e+06	3.40894e+06	3.18567e+06	4.45146e+06	1.8723e+06	4.22349e+06	4.77917e+06	1.35462e+06	6.85083e+06	3.48881e+06	3.54519e+06	3.86327e+06	9.79147e+06	4.24087e+06	2.68145e+07	4.81965e+06	3.89515e+06	7.28693e+06	3.63185e+06	6.34543e+06	2.89418e+06	3.16847e+06	4.45199e+06	6.67673e+06	8.80405e+06	4.65921e+06	1.66396e+06	2.70778e+06	1.68844e+06	4.013e+06	1.91446e+06	3.95297e+06	5.82067e+06	8.94078e+06	6.19699e+06	2.58614e+06	2.23289e+06	3.04636e+06	1.32175e+06
Dimethylbenzimidazole	507841	518316	417907	431496	301881	194119	245464	817788	266853	324005	394.988	140056	444078	561175	341314	1.6527e+07	469453	291214	899683	722401	499931	391220	394556	576007	385664	482381	256704	514498	726982	697341	598956	293778	638121	639552	588466	826113	162905	297759	304640	1.32122e+06	394.988	394.988	394.988	198611	548512	418765	5.42306e+06	7.34949e+06	204838
DL-2-Aminooctanoic acid	594993	1.02268e+06	577473	470623	416860	684969	524338	664910	850930	780131	1.63615e+06	487880	401965	560568	422320	1.05667e+06	995500	263276	984127	1.13063e+06	1.14691e+06	1.13198e+06	966108	1.52076e+06	654724	1.14654e+06	394602	1.15575e+06	673795	765563	903720	618013	976918	1.26687e+06	912961	582688	478518	386694	654730	808462	461438	321269	761271	1.09169e+06	642042	209992	893605	409414	496645
DL-Palmitoylcarnitine	99465.6	288115	240179	96836.7	749810	704983	357205	776990	433910	411915	23106.6	83149	93593.3	203929	236626	1.2692e+06	226860	179623	463322	360181	756533	296498	2.56383e+06	2.82214e+06	31903	184014	106305	229753	266394	140879	339749	155855	226294	592500	413445	93002.2	51960.8	394.988	285668	268732	50786.5	171602	219382	348863	182040	331432	635022	734509	505670
DL-Stearoylcarnitine	1.91229e+07	3.14476e+07	3.01192e+07	2.46073e+07	8.24086e+07	9.89751e+07	2.70482e+07	1.10808e+08	5.78524e+07	6.27342e+07	6.51493e+06	1.88492e+07	3.38744e+07	5.10879e+07	4.83421e+07	7.06043e+07	2.42533e+07	2.804e+07	4.35028e+07	4.68778e+07	8.43305e+07	2.4263e+07	1.70918e+08	1.33505e+08	8.5818e+06	2.02416e+07	1.4872e+07	1.76076e+07	6.33613e+07	3.0822e+07	3.40767e+07	3.31085e+07	2.11845e+07	3.66541e+07	2.41205e+07	1.64318e+07	1.57883e+07	3.63406e+06	4.15112e+07	4.44916e+07	1.11093e+07	3.77982e+06	2.63944e+07	4.1801e+07	1.98963e+07	7.45355e+07	6.89907e+07	1.57297e+08	8.65414e+07
Docosahexaenoic acid(22:6)	3.58616e+07	1.87288e+07	3.09831e+07	2.76213e+07	4.94631e+07	3.40669e+07	5.50261e+07	2.93034e+07	2.69276e+07	3.3542e+07	1.00547e+07	3.51894e+07	3.71667e+07	2.27129e+07	1.18103e+07	2.36875e+07	2.27087e+07	3.92559e+07	8.6739e+07	5.11042e+07	2.24314e+07	4.56182e+07	3.97003e+07	2.50769e+07	4.20346e+07	5.71264e+07	2.55286e+07	3.31734e+07	3.28874e+07	2.79884e+07	2.97735e+07	4.52864e+07	7.82523e+07	7.32648e+07	5.31979e+07	3.71214e+07	1.67505e+07	1.06472e+07	2.2484e+07	1.33967e+07	2.63852e+07	1.07994e+07	3.2054e+07	3.8422e+07	3.29626e+07	5.25588e+07	6.5008e+07	3.02888e+07	4.64679e+07
Dodecanoylcarnitine;lauroylcarnitine	8.28382e+06	1.72665e+07	1.34701e+07	1.5575e+07	1.74907e+07	2.07178e+07	9.59584e+06	2.87938e+07	1.43283e+07	1.90231e+07	4.52143e+06	1.16244e+07	1.30035e+07	1.93921e+07	1.66029e+07	3.74624e+07	1.79754e+07	9.20428e+06	1.26702e+07	1.86558e+07	2.53584e+07	1.80342e+07	3.63989e+07	3.23448e+07	7.79016e+06	2.27989e+07	1.81542e+07	1.57341e+07	1.73574e+07	1.32893e+07	1.97985e+07	1.5368e+07	1.25492e+07	1.54856e+07	1.34201e+07	9.49685e+06	8.77534e+06	2.8958e+06	9.78451e+06	1.58297e+07	4.0354e+06	3.3903e+06	1.40285e+07	2.5626e+07	9.50089e+06	1.75814e+07	1.92869e+07	3.86866e+07	2.02495e+07
D-saccharic acid;galactarate;D-Glucaric acid	2.9269e+06	2.87594e+06	2.96646e+06	1.93461e+06	3.37128e+06	2.7881e+06	3.84597e+06	4.38491e+06	4.93313e+06	4.2104e+06	1.74903e+06	6.00575e+06	2.90645e+06	2.23748e+06	2.19477e+06	4.22346e+06	6.39493e+06	1.34973e+06	2.38086e+06	2.43293e+06	2.96286e+06	4.292e+06	4.76637e+06	5.66917e+06	6.0072e+06	3.41016e+06	2.1778e+06	4.4183e+06	4.93737e+06	2.99111e+06	4.06427e+06	4.03224e+06	3.28854e+06	3.02603e+06	3.73535e+06	478485	2.83297e+06	3.47497e+06	3.25291e+06	3.36189e+06	1.70483e+06	1.52932e+06	2.65454e+06	4.11422e+06	3.13847e+06	1.59236e+06	3.23327e+06	3.68518e+06	2.24565e+06
Eicosanoic acid(20:1)	2.49021e+08	2.13186e+08	2.27818e+08	4.02455e+08	2.32068e+08	2.29479e+08	233954200	3.54087e+08	1.94437e+08	2.73729e+08	1.76761e+08	1.63103e+08	2.42865e+08	5.62699e+08	3.85105e+08	1.49222e+08	1.761e+08	9.94955e+08	1.52962e+08	1.48777e+08	1.63618e+08	1.57598e+08	1.45062e+08	1.46961e+08	1.63004e+08	1.47265e+08	1.62444e+08	8.51936e+07	1.22153e+08	1.1075e+08	3.00331e+08	9.96755e+07	1.00132e+08	1.53392e+08	1.31384e+08	8.34134e+08	1.89487e+08	2.01495e+08	3.14286e+08	2.15717e+08	4.79184e+08	5.08345e+08	1.16793e+08	1.14315e+08	2.05323e+08	5.96617e+08	2.71634e+08	9.91337e+08	2.43304e+08
Eicosapentaenoic acid(20:5)	1.28451e+07	4.51299e+06	6.38075e+06	1.11349e+07	2.88336e+07	1.45875e+07	1.53885e+07	9.82565e+06	8.22e+06	1.56218e+07	3.2882e+06	1.72808e+07	1.97315e+07	1.15531e+07	4.54731e+06	6.13035e+06	9.30362e+06	6.9087e+06	2.18637e+07	1.41809e+07	7.42567e+06	2.05495e+07	1.97266e+07	1.16226e+07	1.05223e+07	8.97227e+06	6.54186e+06	5.42256e+06	1.7472e+07	9.35558e+06	7.20614e+06	1.4974e+07	1.60119e+07	1.53931e+07	9.10937e+06	1.01186e+07	6.70612e+06	4.93867e+06	8.47301e+06	6.8511e+06	9.68716e+06	394.988	1.70108e+07	1.97542e+07	8.26505e+06	1.68111e+07	2.05707e+07	1.07774e+07	1.72039e+07
Elaidic carnitine;Vaccenyl carnitine	2.00179e+07	5.17079e+07	4.8412e+07	2.49844e+07	1.16433e+08	1.2931e+08	4.37715e+07	1.53345e+08	5.28554e+07	6.14325e+07	1.29623e+07	1.59173e+07	5.11264e+07	7.75984e+07	6.76707e+07	1.85277e+08	2.0616e+07	4.63027e+07	7.64586e+07	4.95022e+07	9.96757e+07	2.33054e+07	227102627	2.18352e+08	1.47621e+07	3.012e+07	1.75165e+07	3.32655e+07	5.48094e+07	2.04774e+07	6.56662e+07	2.00304e+07	2.68124e+07	4.50292e+07	3.62497e+07	2.91571e+07	1.4568e+07	9320.8	5.7463e+07	5.87858e+07	1.28544e+07	9320.8	1.88202e+07	5.99217e+07	3.35074e+07	9.50145e+07	8.18227e+07	3.60489e+08	8.78944e+07
Ergothioneine	6.74261e+06	1.13158e+07	1.48315e+07	1.81291e+07	4.76175e+06	5.53502e+06	6.26573e+06	8.78001e+06	5.12253e+06	4.24109e+06	1.11597e+07	7.94579e+06	1.73439e+06	2.30006e+06	1.56954e+06	1.88447e+06	1.67182e+07	2.29621e+07	1.43813e+07	1.04105e+07	1.20241e+07	1.26363e+07	8.62185e+06	8.05079e+06	8.44794e+06	1.31303e+07	8.27958e+06	9.48209e+06	3.39781e+06	3.03602e+06	3.23483e+06	2.26714e+06	6.26069e+06	7.77796e+06	6.90979e+06	4.98366e+06	5.99901e+06	6.79307e+06	6.20068e+06	7.3901e+06	4.50272e+06	4.18493e+06	3.49841e+06	2.34523e+06	9.65542e+06	1.18339e+07	1.18416e+07	1.25151e+07	6790884
erythritol	767804	946996	726431	1.63717e+07	190939	193805	724082	583966	1.24284e+06	1.05603e+06	207588	649582	311556	325202	248558	1.97458e+06	461336	3.08871e+06	824349	833883	394.988	374481	464593	545993	402116	724613	658139	1.21366e+06	104976	388323	394.988	154431	611733	728727	617459	744553	540523	527365	737261	1.47486e+06	637771	473046	924065	1.24657e+06	569143	154524	1.08744e+06	1.22645e+06	411488
ethanolamine phosphate	1.70822e+08	1.3493e+08	1.83084e+08	208264833	3.02116e+08	2.02309e+08	1.83145e+08	1.5169e+08	1.80853e+08	2.32096e+08	5.70077e+07	1.58393e+08	2.15448e+08	2.1692e+08	1.33267e+08	1.30563e+08	1.80797e+08	1.69042e+08	1.26391e+08	1.45939e+08	1.88153e+08	221617011	1.74528e+08	1.22232e+08	1.62536e+08	1.1446e+08	1.67263e+08	1.36524e+08	2.18704e+08	1.91453e+08	1.13515e+08	1.20389e+08	2.01215e+08	1.15603e+08	1.59695e+08	1.85172e+08	1.92911e+08	2.05573e+08	9.83818e+07	1.97857e+08	2.00971e+08	229306144	1.41832e+08	312655036	1.63509e+08	1.9188e+08	123155703	220134889	1.22538e+08
FA(17:1)	3.94235e+07	3.43998e+07	4.99657e+07	7.10055e+07	4.62203e+07	2.49675e+07	6.11305e+07	3.39468e+07	2.82667e+07	3.10424e+07	3.48268e+07	4.31331e+07	6.63289e+07	4.70165e+07	8.58582e+07	3.04777e+07	3.66022e+07	4.90187e+07	3.63242e+07	3.10925e+07	4.02455e+07	2.57934e+07	2.29086e+07	1.89967e+07	3.06168e+07	4.23675e+07	2.27481e+07	2.02206e+07	2.14039e+07	1.49399e+07	2.68359e+07	2.28735e+07	3.64575e+07	3.9129e+07	3.06728e+07	6.51535e+07	4.04007e+07	2.96759e+07	6.4626e+07	5.56175e+07	7.15456e+07	3.84687e+07	3.67387e+07	5.23718e+07	2.22277e+07	4.51926e+07	2.40357e+07	5.55486e+07	4.03082e+07
FA(20:2)	8.35062e+07	5.51187e+07	7.86473e+07	120997374	1.05511e+08	7.87017e+07	9.6174e+07	8.82437e+07	7.86568e+07	7.58256e+07	6.12636e+07	7.57009e+07	8.48235e+07	169140518	1.0114e+08	3.33165e+07	6.37763e+07	228080171	7.55707e+07	6.29425e+07	6.98161e+07	6.65668e+07	8.98033e+07	6.07428e+07	7.19662e+07	6.22127e+07	6.34491e+07	4.21365e+07	5.43217e+07	3.93732e+07	6.26656e+07	4.25555e+07	6.84284e+07	6.04161e+07	6.07758e+07	174354266	5.86163e+07	7.15647e+07	1.07095e+08	7.59154e+07	1.38863e+08	1.09765e+08	5.30097e+07	5.2726e+07	5.572e+07	1.58348e+08	8.33097e+07	1.83293e+08	9.11986e+07
FA(20:3)	1.29582e+08	5.70971e+07	7.88935e+07	1.22802e+08	173127899	1.14741e+08	1.55401e+08	9.57413e+07	9.43225e+07	9.15366e+07	6.02523e+07	1.49e+08	1.4199e+08	1.12094e+08	7.24423e+07	6.5395e+07	9.05604e+07	1.2182e+08	1.46625e+08	1.12763e+08	7.02466e+07	1.30356e+08	1.41638e+08	8.19011e+07	9.76619e+07	8.176e+07	84773231	5.93148e+07	9.47784e+07	7.4445e+07	8.11692e+07	9.88068e+07	1.99694e+08	1.51484e+08	1.14183e+08	1.5451e+08	8.65321e+07	1.19408e+08	9.96349e+07	7.04423e+07	1.19043e+08	9.98404e+07	1.38517e+08	1.32181e+08	7.16716e+07	1.22126e+08	1.12032e+08	1.03033e+08	1.3692e+08
FA(22:1)	3.39157e+07	3.85072e+07	2.12418e+07	1.48105e+08	5.38359e+07	5.70909e+07	4.0338e+07	8.35964e+07	37297617	2.21466e+08	4.15927e+07	3.68777e+07	1.4152e+07	1.2831e+08	5.82714e+07	3.43567e+07	3.14345e+07	2.07317e+08	1.58799e+07	1.46016e+07	1.66821e+07	1.90239e+07	1.85786e+07	2.26825e+07	2.74565e+07	3.40009e+07	1.814e+07	1.35979e+07	1.06617e+07	1.84975e+07	1.87486e+08	1.14799e+07	1.21906e+07	4.3364e+07	1.23913e+07	2.52009e+08	4.17266e+07	3.17526e+07	6.62473e+07	1.78964e+07	9.64202e+07	7.77948e+07	1.63894e+07	1.81897e+07	5.10272e+07	1.01653e+08	4.60664e+07	323580178	2.17114e+07
FA(22:3)	2.13867e+07	1.16174e+07	1.53526e+07	2.57448e+07	2.78403e+07	1.70275e+07	2.55463e+07	1.39073e+07	1.38286e+07	1.30046e+07	4.49127e+06	2.0314e+07	2.03133e+07	3.07003e+07	1.40828e+07	8.69202e+06	1.28702e+07	2.06642e+07	1.89226e+07	1.61e+07	1.28755e+07	2.08167e+07	1.95701e+07	1.2308e+07	1.52616e+07	1.52294e+07	1.16072e+07	9.31211e+06	9.72617e+06	9.66483e+06	7.31097e+06	1.14667e+07	2.93609e+07	2.15261e+07	2.3394e+07	3.9157e+07	1.61914e+07	2.32711e+07	2.11507e+07	1.60891e+07	2.11738e+07	1.64378e+07	1.92276e+07	1.27471e+07	1.12239e+07	1.87736e+07	1.54521e+07	2.84726e+07	2.01668e+07
FA(22:4)	1.46192e+08	6.61939e+07	8.50002e+07	1.68325e+08	1.90232e+08	1.69077e+08	2.09472e+08	1.0332e+08	9.66955e+07	7.61334e+07	4.84396e+07	1.65617e+08	9.21009e+07	1.17285e+08	7.4265e+07	4.85006e+07	8.58459e+07	1.31032e+08	156085697	1.23337e+08	9.45943e+07	2.19092e+08	1.72791e+08	8.54092e+07	1.45838e+08	1.09446e+08	9.54004e+07	7.25113e+07	9.37649e+07	1.30287e+08	8.40381e+07	1.76548e+08	2.60475e+08	1.94618e+08	165541051	1.85333e+08	9.46746e+07	1.62389e+08	1.13504e+08	7.461e+07	1.04666e+08	9.41388e+07	135823696	8.39644e+07	8.61758e+07	1.24393e+08	1.26207e+08	1.16123e+08	1.48428e+08
FA(22:5)	5.79844e+07	2.83747e+07	4.15797e+07	7.25104e+07	9.675e+07	7.05339e+07	1.10472e+08	5.58022e+07	4.69095e+07	4.53235e+07	2.37258e+07	6.91847e+07	5.85935e+07	5.9393e+07	3.76436e+07	3.63599e+07	3.98565e+07	9.57458e+07	7.87009e+07	5.88611e+07	4.9821e+07	1.12574e+08	8.88289e+07	4.66344e+07	6.82031e+07	5.60566e+07	4.10503e+07	3.40544e+07	4.79173e+07	5.02802e+07	4.14607e+07	7.36256e+07	138250135	1.18512e+08	8.39727e+07	8.49549e+07	3.94038e+07	5.62365e+07	4.78303e+07	3.13903e+07	5.38107e+07	4.31601e+07	5.92512e+07	5.22611e+07	4.61083e+07	7.40807e+07	7.64352e+07	5.89397e+07	8.89884e+07
FA(24:2)	3.51571e+06	4.00692e+06	3.11302e+06	3.34083e+06	3.17289e+06	4.31287e+06	1.44862e+06	2.29556e+06	5.40403e+06	4.31599e+06	728903	4.89411e+06	1.43315e+06	5.29906e+06	1.90999e+06	1.48046e+06	3.93947e+06	1.99415e+06	3.65524e+06	4.28511e+06	3.65178e+06	2.7583e+06	6.24283e+06	6.27296e+06	2.98684e+06	3.86985e+06	4.27508e+06	2.19432e+06	2.85168e+06	2.0015e+06	1.75902e+06	1.93159e+06	2.03489e+06	3.84429e+06	2.29766e+06	4.58795e+06	2.80025e+06	2.41947e+06	4.08616e+06	3.57378e+06	2.19123e+06	2.07263e+06	3.02745e+06	1.84058e+06	3.10546e+06	3.25865e+06	5.39896e+06	4.37952e+06	5.59935e+06
FA(24:3)	6.51467e+06	4.43616e+06	5.23738e+06	5.90352e+06	4.66378e+06	4.22611e+06	3.89372e+06	2.70686e+06	5.31846e+06	3.74889e+06	429013	7.59888e+06	3.4068e+06	8.83661e+06	2.28493e+06	1.71149e+06	5.26391e+06	3.12792e+06	6.75064e+06	5.36716e+06	3.05276e+06	3.90458e+06	5.74822e+06	4.60442e+06	4.78949e+06	5.98827e+06	4.48375e+06	3.91538e+06	1.66581e+06	1.94722e+06	737034	1.5955e+06	4.91247e+06	5.6263e+06	5.64358e+06	9.26892e+06	4.7931e+06	6.31954e+06	6.06728e+06	5.61212e+06	3.95905e+06	2.82704e+06	5.6825e+06	4.22532e+06	4.14221e+06	3.22984e+06	4.90248e+06	5.7903e+06	6.73058e+06
FA(24:4)	1.61474e+07	8.44013e+06	8.68855e+06	1.42346e+07	1.20922e+07	8.86856e+06	1.21693e+07	6.29788e+06	1.11431e+07	9.10808e+06	3.19129e+06	1.50095e+07	9.01924e+06	1.23157e+07	5.02727e+06	4.76203e+06	9.29238e+06	6.58922e+06	1.51559e+07	1.60955e+07	7.83501e+06	1.93056e+07	1.322e+07	9.137e+06	1.20419e+07	1.25671e+07	1.26272e+07	1.14452e+07	9.12746e+06	9.27237e+06	6.23692e+06	1.2327e+07	1.65089e+07	1.46069e+07	1.56007e+07	1.63901e+07	1.10457e+07	1.83406e+07	1.08221e+07	1.04536e+07	9.33254e+06	8.51506e+06	1.11645e+07	8.36093e+06	1.22959e+07	1.27573e+07	1.4416e+07	1.14262e+07	1.74108e+07
FA(24:5)	5.66187e+06	3.8086e+06	4.05863e+06	6.70116e+06	6.55053e+06	4.25415e+06	5.75896e+06	3.44365e+06	4.17157e+06	4.95687e+06	2.49375e+06	7.29256e+06	3.91585e+06	4.37795e+06	2.29092e+06	2.38671e+06	4.64864e+06	4.70428e+06	8.13375e+06	5.38165e+06	4.44608e+06	7.53095e+06	7.85091e+06	4.50655e+06	6.56031e+06	6.91539e+06	4.77482e+06	4.18667e+06	4.00281e+06	3.54157e+06	3.31025e+06	4.92081e+06	7.26171e+06	6.92061e+06	5.86572e+06	7.49374e+06	4.20421e+06	5.80954e+06	5.29654e+06	3.91441e+06	5.36409e+06	4.25633e+06	5.71083e+06	4.41423e+06	4.46861e+06	6.76907e+06	5.33853e+06	5.56905e+06	8.53219e+06
FA(26:3)	523560	703327	345547	450220	164099	394.988	394.988	394.988	614827	192433	394.988	738389	394.988	425640	126244	394.988	565022	304751	691206	552941	149518	394.988	427448	240973	567789	806008	551434	432238	135457	394.988	394.988	394.988	188932	672275	522740	1.0106e+06	611612	472494	645017	809724	334642	155596	765104	232050	688088	173532	251735	364410	780232
FA(26:4)	3.1656e+06	1.85575e+06	1.67463e+06	1.70037e+06	1.20376e+06	1.15211e+06	807806	739897	2.85522e+06	1.46516e+06	172624	3.2037e+06	760252	1.7618e+06	611697	537780	2.45241e+06	1.39461e+06	3.40056e+06	3.30833e+06	854168	1.06749e+06	2.12488e+06	1.84799e+06	2.521e+06	3.36263e+06	2.3795e+06	1.72318e+06	831644	514828	544061	639841	1.39461e+06	2.1567e+06	2.13197e+06	2.99908e+06	2.22017e+06	2.67642e+06	2.23885e+06	2.41294e+06	1.35017e+06	1.34204e+06	2.83122e+06	1.57062e+06	2.62012e+06	1.15856e+06	2.5613e+06	1.60387e+06	3.10254e+06
FA(26:5)	1.54681e+06	1.16516e+06	1.11956e+06	1.18419e+06	722513	615273	521172	437995	1.2657e+06	871646	132115	2.54287e+06	689790	873464	267052	636274	1.68354e+06	950456	2.71902e+06	1.88844e+06	450388	577327	973071	877782	1.87114e+06	2.7807e+06	1.78066e+06	1.28255e+06	713519	291261	404379	177532	948733	1.78365e+06	1.2293e+06	2.41848e+06	1.6336e+06	1.46538e+06	1.45644e+06	1.57674e+06	1.25206e+06	904791	2.19571e+06	1.61097e+06	2.00151e+06	535134	1.13782e+06	1.01132e+06	3.47203e+06
Formylkynurenine	711152	1.81114e+06	2.2157e+06	438936	1.06705e+06	679455	311665	151609	1.07021e+06	1.36168e+06	394.988	394.988	611315	339114	113657	167019	2.54727e+06	1.03001e+06	5.08279e+06	8.05979e+06	1.92917e+06	1.51699e+06	514463	1.27344e+06	2.29866e+06	3.11112e+06	2.95296e+06	2.79987e+06	369220	191806	394.988	231724	511196	782584	342874	301664	821307	329920	383314	1.11221e+06	219553	805257	1.29889e+06	430803	2.55562e+06	530330	834727	236886	1.06727e+06
Fructose 1,6-bisphosphate	1.7081e+06	5.17413e+06	3.9926e+06	2.73991e+06	6.34164e+06	9.67834e+06	5.53114e+06	4.1606e+06	2.78007e+06	3.36427e+06	2.64348e+06	2.03145e+06	4.23903e+06	6.01333e+06	2.24847e+06	5.25473e+06	1.04061e+07	1.32351e+06	6.33283e+06	3.26489e+06	4.36903e+06	3.95091e+06	2.28702e+07	5.61476e+06	2.03901e+07	5.31813e+06	5.36521e+06	6.69525e+06	7.25644e+06	9.61659e+06	2.65696e+06	6.36195e+06	6.73443e+06	5.76644e+06	8.94686e+06	2.89772e+06	833118	2.33377e+06	1.07486e+06	2.23017e+06	1.57601e+06	4.0399e+06	2.87489e+06	1.48177e+07	5.72668e+06	3.4048e+06	4.41035e+06	3.60855e+06	861039
fumarate;Maleic acid	1.31246e+07	2.62001e+07	2.17077e+07	1.43059e+07	2.35335e+07	1.90357e+07	2.32875e+07	1.72068e+07	2.74063e+07	3.24667e+07	2.73843e+07	2.34536e+07	2.22354e+07	1.78854e+07	11107534	2.92692e+07	3.19615e+07	9.5077e+06	3.13572e+07	2.12422e+07	3.3398e+07	3.92643e+07	3.25496e+07	3.76228e+07	3.58796e+07	2.27351e+07	3.14281e+07	3.35105e+07	3.05644e+07	3.02323e+07	3.027e+07	2.69708e+07	2.24601e+07	2.53881e+07	2.45874e+07	1.64534e+07	1.69378e+07	24556134	1.31343e+07	1.93633e+07	1.17725e+07	1.93997e+07	4.83989e+07	2.7927e+07	3.15768e+07	1.38017e+07	2.10842e+07	1.09913e+07	1.73817e+07
Galactitol;Theobromine/Paraxanthine/Theophylline;Sorbitol	5.3066e+06	5.72824e+06	6.35821e+06	1.58474e+07	8.0927e+06	8.33283e+06	6.74305e+06	6.26617e+06	7.8662e+06	8.66586e+06	1.96204e+06	4.0674e+06	5.27768e+06	6.50528e+06	4.02077e+06	4.21553e+06	8.76568e+06	2.06161e+07	8.89198e+06	9.0376e+06	8.22993e+06	1.09038e+07	1.29111e+07	1.24886e+07	8.60588e+06	1.0325e+07	9.56166e+06	1.46145e+07	8.52421e+06	1.04188e+07	6.93335e+06	1.00499e+07	6.45917e+06	5.9712e+06	6.83185e+06	7.744e+06	5.88514e+06	7.38487e+06	5.90963e+06	6.61489e+06	4.50601e+06	7.89532e+06	9.91182e+06	1.12918e+07	1.02013e+07	5.12122e+06	9.68677e+06	8.17457e+06	3.67373e+06
galacturonic acid	721144	734328	721447	1.28508e+06	1.06824e+06	759763	1.19312e+07	1.37146e+06	832494	1.23062e+06	1.03297e+06	4.66752e+06	2.50964e+06	737328	423738	8.33145e+06	1.34444e+06	309017	1.59445e+06	1.04536e+06	899905	771786	894308	889210	569633	4.46576e+06	420430	688290	994852	827243	1.38189e+06	726036	1.07387e+06	1.17663e+06	751089	849989	1.26377e+06	1.06269e+06	576911	1.28869e+06	935710	1.10127e+06	498129	984228	978742	465028	2.77797e+06	6.77883e+06	711259
Gamma Glutamylglutamic acid;Glu-Glu	1.07263e+06	2.86259e+06	2.06597e+06	1.98059e+06	2.06897e+07	7.69336e+06	1.34214e+07	4.61991e+06	4.79765e+06	5.6872e+06	1.2526e+06	1.01109e+07	4.01964e+06	3.11616e+06	3.32561e+06	4.32728e+06	1.00766e+07	7.85915e+06	1.43837e+07	6.69291e+06	4.20969e+06	6.61622e+06	4.35067e+06	3.64361e+06	5.47924e+06	3.34383e+06	3.88642e+06	2.67638e+06	2.45164e+06	1.81065e+06	2.6899e+06	1.39966e+06	1.79757e+06	3.9203e+06	5.30855e+06	9.42061e+06	2.16417e+06	2.01188e+06	6.9834e+06	1.37819e+07	1.9483e+06	2.72223e+06	7.19827e+06	5.39444e+06	6.31096e+06	5.30007e+06	4.11355e+06	5.93294e+06	4.29675e+06
Gamma-Glutamylcysteine;Glu-Cys;Cys-Glu	2.7754e+06	3.61575e+06	2.66298e+06	3.05233e+06	8.85071e+06	2.22822e+06	3.53323e+06	5.70536e+06	5.61182e+06	5.84843e+06	408302	593938	618398	3.34595e+06	2.41115e+06	3.48107e+06	3.66742e+06	1.87415e+06	4.26719e+06	5.98029e+06	5.90442e+06	3.61419e+06	1.7603e+06	3.05438e+06	2.35598e+06	2.34729e+06	2.46935e+06	3.33274e+06	2.75658e+06	2.33868e+06	2.18687e+06	1.29885e+06	3.73469e+06	4.91225e+06	3.94343e+06	4.59789e+06	7.45016e+06	1.79576e+06	5.96367e+06	9.93444e+06	2.9852e+06	9320.8	5.50001e+06	5.96951e+06	2.87271e+06	1.44814e+06	2.64517e+06	732285	6.28903e+06
Gamma-glutamyl-Glutamate	773120	540713	769081	5.92142e+06	9320.8	912908	4.54399e+06	315774	464134	341107	1.15616e+06	1.66245e+06	3.75847e+06	540313	517509	767428	644091	6.72234e+06	1.71186e+06	465476	9320.8	434464	702798	550300	5.92527e+06	6.06698e+06	661621	1.86721e+06	803563	366912	1.95906e+06	418789	9320.8	499897	426671	1.22095e+06	1.74825e+06	1.77134e+06	143588	896029	1.4555e+07	1.06116e+06	1.84779e+06	222295	320873	335205	197930	2.42213e+06	699056
Gamma-glutamyl-Leucine;Gamma-glutamyl-Isoleucine;Gln-Ile;Gln-Leu	820174	999467	549919	379942	329973	9320.8	163474	9320.8	516400	466311	9320.8	978794	260843	1.29793e+06	182113	9320.8	277869	9320.8	227654	359669	368747	659550	167067	9320.8	900553	862528	327612	204718	553171	799292	293522	216511	992913	745627	446062	1.69351e+06	1.38895e+06	200228	498297	564918	1.00147e+06	166927	580491	331956	846246	9320.8	9320.8	435096	862926
GDP-glucose;sigma-guanosine 5'-diphosphomannose	1.56634e+06	501191	946981	1.6388e+06	260179	795013	628769	550327	359949	289568	198395	889159	1.26851e+06	897503	500844	199071	785947	438452	484098	573338	689823	970896	911408	259079	1.62621e+06	739976	1.35026e+06	1.14262e+06	1.25406e+06	1.10976e+06	352055	792873	1.30469e+06	463526	715472	829495	1.56813e+06	1.68243e+06	402600	607272	1.03873e+06	1.27765e+06	389084	1.25297e+06	717740	829650	202954	1.01273e+06	440497
Gln-Asp;Glu-Asn;Asp-Gln	334705	268494	238315	417676	991383	555255	619847	483254	591668	542949	9320.8	799397	264351	373073	369438	536662	738525	610606	811135	726655	353441	466581	349519	107424	746084	532738	608633	505072	403165	337451	9320.8	343282	377063	139402	399226	747881	448638	303356	334529	981803	505108	175530	558871	499852	551063	429092	277103	487799	510216
Gln-Gln	1.84234e+06	293220	2.17112e+06	1.35802e+06	850443	1.33334e+06	612742	466037	279041	343696	9320.8	1.69766e+06	1.80192e+06	1.21659e+06	9320.8	184311	369918	472808	1.09437e+06	512669	193448	1.03934e+06	296903	182414	1.81299e+06	1.22312e+06	1.5706e+06	362233	886302	383871	9320.8	340333	5.99547e+06	996781	2.10273e+06	1.68246e+06	1.83144e+06	1.49617e+06	227007	189990	2.45252e+06	2.44099e+06	1.27181e+06	726254	1.24434e+06	301184	110537	602324	1.43233e+06
Gln-Glu;Glu-Gln	723077	2.09023e+06	869548	625038	9.05375e+06	3.77657e+06	1.17856e+07	4.02583e+06	3.88802e+06	3.32552e+06	1.82394e+06	5.00612e+06	2.6058e+06	2.10373e+06	2.53258e+06	9.2584e+06	1.03359e+07	2.12801e+06	1.12881e+07	5.70813e+06	2.91688e+06	3.40382e+06	2.94458e+06	4.54054e+06	3.559e+06	4.7686e+06	2.85317e+06	3.10597e+06	2.24986e+06	1.91545e+06	4.84277e+06	1.93688e+06	2.30155e+06	6.56963e+06	4.75403e+06	3.52408e+06	1.32173e+06	758600	3.34335e+06	5.73986e+06	863375	1.23097e+06	7.67659e+06	2.94891e+06	7.097e+06	1.71881e+06	3.92031e+06	935179	5.03148e+06
Gln-Lys	28653.9	383265	238141	249439	48225.3	62431.1	6904.48	135412	119610	461381	8435.48	241902	60635.5	54590.9	19119.8	27505.5	538174	98172.5	407546	698341	53684.4	142111	171142	782712	57436.1	60630.2	27179.6	145064	77446.2	34117.1	141150	58370	96127.1	138389	62143.9	9543.66	113043	98880.2	325169	355517	19769	94245.8	562548	1.49866e+06	160410	65347.4	144596	7534.77	46617.9
Gln-Thr	1.75666e+06	270853	2.06625e+06	1.00213e+06	815003	449211	937500	355067	210988	331585	9320.8	524515	3.96861e+06	1.27991e+06	9320.8	184388	209076	362756	1.03511e+06	339367	261941	1.03267e+06	269536	131120	474386	951271	1.64872e+06	335056	753512	441723	9320.8	301693	5.68534e+06	895795	824124	1.01756e+06	2.29089e+06	3.52953e+06	9320.8	307219	1.96094e+06	752782	731331	648752	741761	774150	9320.8	428506	1.55261e+06
Glu-Asp;Asp-Glu	1.09096e+06	653015	1.11154e+06	1.22227e+06	1.1821e+06	957327	828096	949066	596108	816958	9320.8	817416	949543	1.0495e+06	660363	772309	605013	811734	564116	753088	970611	1.32401e+06	857466	571357	1.22868e+06	697373	1.06366e+06	1.00423e+06	838886	941752	755811	621792	1.0787e+06	766550	1.09103e+06	1.13725e+06	1.31327e+06	1.09916e+06	558621	966012	1.1905e+06	966558	764113	977935	932754	881278	587872	1.08446e+06	542150
Gluconic acid	1.64082e+07	1.39804e+07	1.59519e+07	1.38071e+07	1.43423e+07	1.18173e+07	2.05808e+07	1.09662e+07	1.34371e+07	1.80123e+07	7.36722e+06	1.4066e+07	1.27397e+07	1.20952e+07	7.73878e+06	1.42825e+07	2.68536e+07	1.23341e+07	1.77292e+07	1.5054e+07	1.08347e+07	1.16859e+07	1.55007e+07	1.14851e+07	1.37084e+07	1.62597e+07	1.17577e+07	1.66309e+07	1.36329e+07	1.26793e+07	1.06324e+07	1.04791e+07	2.09338e+07	1.66849e+07	1.66357e+07	1.06583e+07	2.40127e+07	1.69741e+07	1.43732e+07	1.63543e+07	1.13856e+07	1.2784e+07	1.71988e+07	2.31553e+07	1.5182e+07	5.38503e+06	9.78775e+06	9.94303e+06	1.37648e+07
Glu-Ile;Glu-Leu	7.28357e+06	302240	480753	1.19598e+06	509224	217000	551131	197544	1.62605e+06	247917	333326	446424	1.93272e+06	536360	294240	871556	1.7038e+06	152788	312761	244961	209391	440036	340175	181678	249678	325973	664867	618915	606686	342656	173370	523198	5.914e+06	528833	336921	702539	1.77311e+06	6.56774e+06	107862	213434	3.41703e+06	689987	439687	433076	300289	201063	1.42155e+06	205141	568200
Glu-Phe;Phe-Glu	51821.1	162975	75672.4	76286.4	455451	179564	346727	195838	232572	325199	95937.5	328610	110001	94616.5	51017.6	324127	279872	91406.1	425950	259426	226779	277436	204840	251821	251714	183463	123543	161990	141502	110567	187577	75410.3	183657	273167	249984	133931	73055.1	123195	147229	431621	63217.3	126339	259367	283423	243178	158180	238348	155798	127330
Glu-Ser;Ser-Glu;Asp-Thr;Thr-Asp	3.7629e+06	1.14353e+06	1.60443e+06	1.08437e+06	1.3357e+06	1.01396e+06	2.02276e+06	750670	756838	829156	335134	1.5329e+06	2.02304e+06	1.3913e+06	854127	933336	2.12519e+06	398158	2.20778e+06	1.35731e+06	1.0774e+06	2.04728e+06	1.4835e+06	1.15628e+06	1.43001e+06	1.59878e+06	1.26232e+06	1.03708e+06	1.48419e+06	1.43766e+06	840358	1.08173e+06	4.90821e+06	2.24053e+06	1.86767e+06	1.60409e+06	2.62879e+06	3.28009e+06	572256	1.27989e+06	2.22843e+06	1.04872e+06	1.38269e+06	1.28523e+06	1.34143e+06	793254	727243	615043	1.7982e+06
Glutathione	7.6715e+08	6.78185e+08	7.81107e+08	5.5357e+08	5.36295e+08	3.56485e+08	4.5719e+08	9.12284e+08	7.50255e+08	5.04863e+08	5.86446e+07	7.19908e+07	1.00187e+08	7.08797e+08	619111020	5.46136e+08	3.54587e+08	3.61473e+08	6.55291e+08	7.85719e+08	1007362390	9.03284e+08	512883154	7.40364e+08	1061308059	1015640333	9.55236e+08	1395916618	6.43253e+08	9.56249e+08	5.53596e+08	3.01427e+08	1083825450	9.60019e+08	1024060288	1188406245	1246782475	307538037	3.78832e+08	5.19984e+08	8.42695e+08	6.4759e+07	8.81565e+08	9.22069e+08	908927165	2.30143e+08	8.49235e+08	2.27737e+08	7.71225e+08
Glu-Thr	4.12246e+06	235254	1.4236e+06	211272	734652	314762	480498	399933	294641	423299	9320.8	603056	348881	447228	700838	460510	1.23593e+06	323783	520431	325255	360296	520143	197824	227921	701868	226398	210234	152717	223365	232381	425270	892559	234327	243093	255952	1.45201e+06	2.46664e+06	184875	289950	568870	427925	337743	394065	496912	256638	413843	295130	317468	325292
Glu-Trp	16934.6	62792.8	14118.2	9130.36	236664	89295.6	157522	81177.7	112328	164618	18644.4	86804.3	38524.6	51299.4	22736.5	109152	113401	34739.4	130558	94165.3	92523.3	101203	88086.1	137922	54348.2	33031.1	33896.6	33976.9	73856	41043.1	58438.4	38290.7	60908.4	102122	110894	20036.8	38843.2	43952.3	73694.7	271221	10342	36378	80033.6	115411	82241	55274.9	83771.2	40255.6	39861.6
Gly-Asp	976150	679653	1.09437e+06	1.02801e+06	649397	831377	950423	396486	628919	535490	935355	624008	808953	732255	418908	693073	711760	653042	501654	577973	584190	697062	632817	254502	861076	704285	877736	844354	801112	583800	445496	303810	823312	690330	727871	734866	813952	809203	295542	779483	827595	889522	632036	530771	740929	692407	364526	803316	499068
Glycerate 2-phosphate;Glycerate 3-phosphate	324567	1.66355e+06	2.47016e+06	1.68922e+06	4.98901e+06	1.49324e+06	1.05991e+07	1.29454e+06	1.4677e+06	1.40303e+06	4.85103e+06	2.12651e+06	324308	722138	764823	3.27013e+06	4.13726e+06	470818	598740	2.50086e+06	955775	489411	3.65765e+06	1.18202e+06	4.9404e+06	1.6955e+06	7.14966e+06	4.67132e+06	2.28128e+06	2.64156e+06	3.31725e+06	2.92093e+06	553673	752100	1.09654e+06	231876	172207	1.55198e+06	294475	776342	657192	941286	768734	1.73695e+06	1.68053e+06	921512	1.77651e+06	759059	224503
Glyceric acid	1.53512e+06	554990	602216	2.17898e+06	932874	447611	1.05994e+06	823635	1.26402e+06	1.27249e+06	1.48591e+06	3.46269e+06	1.38576e+06	666555	260493	2.70323e+06	453207	1.40823e+06	826044	621942	261731	681922	509100	413943	891240	1.56692e+06	494854	444040	510137	734274	1209135	666577	967056	1.33179e+06	367802	262842	476799	2.02027e+06	470651	318684	747461	1.72601e+06	413295	1.17507e+06	537973	210722	498285	1.56862e+06	344627
Glycerol	16589839	2.25753e+07	2.51004e+07	1.95114e+07	2.74835e+07	2.6063e+07	7.22064e+07	2.41869e+07	2.09459e+07	2.5931e+07	3.41283e+07	4.85497e+07	4.45601e+07	1.42424e+07	2.18011e+07	2.10283e+07	2.06603e+07	2.7862e+07	2.30172e+07	5.68689e+07	2.34344e+07	2.05333e+07	5.41889e+07	2.38749e+07	5.9959e+07	2.93125e+07	2.47532e+07	9.61439e+08	2.58874e+07	1.44898e+07	5.65149e+07	1.18073e+07	2.87587e+07	4.86903e+07	4.56809e+07	6.89291e+07	2.84141e+07	2.13724e+08	2.42887e+07	1.99386e+07	2.84628e+07	2.2194e+08	3.04722e+07	3.79284e+07	5.65164e+07	1.10089e+07	1.89298e+07	5.46239e+08	1.74543e+07
glycerol 2-phosphate	4.62136e+07	60450402	5.62428e+07	4.381e+07	1.10892e+08	6.44562e+07	8.93868e+07	5.04178e+07	8.83642e+07	1.73653e+08	3.76953e+07	4.89097e+07	1.44857e+07	2.92725e+07	2.251e+07	5.29047e+07	4.75758e+07	2.90797e+07	5.74946e+07	6.57919e+07	7.85546e+07	6.46139e+07	7.8875e+07	6.72933e+07	7.21551e+07	4.85605e+07	3.11116e+07	7.46889e+07	3.89846e+07	3.45483e+07	4.41567e+07	2.49217e+07	7.70392e+07	8.96878e+07	9.05142e+07	3.53432e+07	5.13964e+07	4.50645e+07	7.37359e+07	5.91068e+07	2.02346e+07	3.25757e+07	6.96444e+07	1.55999e+08	5.44688e+07	5.35333e+07	2.81054e+07	3.07139e+07	5.7874e+07
Glycerol 3-phosphate	4.62136e+07	60450402	5.60664e+07	4.381e+07	1.10892e+08	6.44698e+07	8.93868e+07	5.04178e+07	8.83642e+07	1.73653e+08	3.76668e+07	4.89097e+07	1.44857e+07	2.92725e+07	2.251e+07	5.29047e+07	4.75758e+07	2.8992e+07	5.74946e+07	6.55051e+07	7.85546e+07	6.46139e+07	7.8875e+07	6.72933e+07	7.21551e+07	4.85605e+07	3.11164e+07	7.46889e+07	3.89846e+07	3.45483e+07	4.41082e+07	2.49217e+07	7.70392e+07	8.96878e+07	9.05142e+07	3.53432e+07	5.13964e+07	4.50645e+07	7.33889e+07	5.91068e+07	2.02346e+07	3.25757e+07	6.96444e+07	1.55999e+08	5.44688e+07	5.35333e+07	2.80989e+07	3.07139e+07	5.7874e+07
Glycerophosphocholine	5122400392	4921431061	3482963617	6215309295	5490462134	4236943395	3899177214	3654835676	4871908376	5821374341	1445656861	3854257853	4068333746	3786053121	1630475749	2365004524	5893801418	4760486342	5492135187	4682167133	3553061199	4663838871	3873998815	3810371522	2140419249	2617373106	3282582572	3294517804	4441354576	4231926262	2558235060	2653022816	4378226976	3044088730	3653790200	2756405596	4541242526	6258168298	3311231722	4383804600	7436162540	5784795525	4153435433	5835256431	3386862874	2998353535	4391434954	2857662525	3972590407
Glycerylphosphorylethanolamine	164504069	1.27609e+08	1.16414e+08	2.20977e+08	1.38089e+08	1.77243e+08	1.1382e+08	8.73188e+07	1.15891e+08	1.27383e+08	2.53293e+07	8.0364e+07	1.35274e+08	1.39835e+08	4.61608e+07	4.64244e+07	1.51341e+08	1.1632e+08	145884725	1.30688e+08	1.17842e+08	1.80789e+08	1.44263e+08	9.15971e+07	7.99493e+07	8.00022e+07	1.20218e+08	1.09488e+08	140938149	1.40835e+08	4.6835e+07	6.67695e+07	1.68619e+08	1.12553e+08	1.68236e+08	8.70309e+07	1.87302e+08	2.21677e+08	9.59448e+07	1.04177e+08	2.22562e+08	1.91236e+08	1.06363e+08	1.38421e+08	1.19817e+08	136280291	1.1265e+08	8.16477e+07	1.13552e+08
Glycine	2.57936e+07	3.30486e+07	4.24892e+07	32461505	4.04108e+07	2.90606e+07	2.57886e+07	1.99488e+07	2.95116e+07	3.10221e+07	1.00846e+07	4.76873e+07	3.49687e+07	2.55408e+07	1.64733e+07	2.95204e+07	6.84046e+07	4.52518e+07	3.52286e+07	2.99265e+07	2.74833e+07	2.88772e+07	1.61299e+07	1.56257e+07	2.78277e+07	3.6742e+07	2.82514e+07	2.94437e+07	2.20733e+07	1.63224e+07	1.38782e+07	1.28802e+07	2.641e+07	2.02775e+07	2.61796e+07	3.15843e+07	3.65821e+07	2.37504e+07	2.24188e+07	3.88624e+07	3.05518e+07	4.06448e+07	2.63941e+07	3.26147e+07	4.51731e+07	31892495	3.33481e+07	3.53078e+07	4.13853e+07
Glycochenodeoxycholic acid/GUDCA	1.86195e+06	1.79113e+06	1.05477e+06	1.30797e+06	1.87453e+06	875791	630793	650609	2.90453e+06	2.83369e+06	2.00924e+06	2.63738e+06	203226	97678.2	62157.8	3.97387e+06	1.88305e+06	870892	3.75292e+06	2.83972e+06	4.76203e+07	4.32412e+06	1.67892e+06	801116	463532	489289	772132	478757	5.22895e+06	6.39373e+06	1.10271e+07	1.73752e+06	2.27162e+06	1.15982e+06	1.18243e+06	3.05047e+06	1.12422e+06	2.66961e+06	751480	2.48294e+06	726996	4.20835e+06	1.59592e+06	2.33718e+06	637222	573817	872641	364627	178489
Glycocholic acid	403769	357869	246957	195278	441194	127613	119038	84744.3	1.84336e+06	2.13329e+06	1.6425e+06	1.87951e+06	89189.7	29692.3	14463.2	5.59804e+06	560362	192049	1.01119e+06	547142	1.98709e+07	1.03039e+06	439872	128613	280843	220728	232309	189023	1.67759e+06	2.18544e+06	4.3436e+06	495051	2.43394e+06	689175	580609	532233	276044	1.99947e+06	182673	639645	223446	1.51072e+06	353185	468188	311742	90983	171611	77628	107618
Gly-Glu;D-Glutamylglycine;Glu-Gly；Asp-Ala;Ala-Asp	736832	2.54951e+06	2.23709e+06	1.68994e+06	9.37536e+06	4.4796e+06	5.7356e+06	3.27449e+06	3.32836e+06	3.8357e+06	1.336e+06	6.09919e+06	3.49132e+06	2.60376e+06	2.09484e+06	4.11217e+06	9.66458e+06	4.58834e+06	5.75611e+06	3.50984e+06	3.51697e+06	3.42542e+06	1.93242e+06	1.68016e+06	3.6192e+06	3.14691e+06	2.82652e+06	2.09241e+06	2.28208e+06	1.33682e+06	1.95524e+06	993727	1.44853e+06	3.08318e+06	3.29993e+06	3.96143e+06	1.64911e+06	1.36689e+06	3.30663e+06	6.9085e+06	1.6225e+06	2.52232e+06	3.00317e+06	3.17466e+06	5.09487e+06	4.19378e+06	3.31723e+06	4.57839e+06	4.53231e+06
Gly-Gly;L-Asparagine;3-ureidopropionate	3.63288e+07	3.41068e+07	5.76344e+07	5.04587e+07	2.51053e+07	2.69011e+07	3.76519e+07	2.37023e+07	4.44905e+07	3.47666e+07	1.7036e+07	5.9716e+07	2.33912e+07	1.53716e+07	2.67603e+07	3.24419e+07	4.86847e+07	5.53495e+07	3.97889e+07	4.20535e+07	3.261e+07	2.82209e+07	3.31282e+07	2.44754e+07	5.01627e+07	5.42137e+07	5.27793e+07	6.60939e+07	1.7114e+07	2.08303e+07	2.28618e+07	7.15139e+06	3.89528e+07	3.7984e+07	4.13064e+07	5.54948e+07	3.8572e+07	3.84857e+07	3.09507e+07	4.3703e+07	5.72942e+07	47842260	4.71651e+07	5.27961e+07	5.72692e+07	2.53922e+07	2.20978e+07	3.29393e+07	4.15138e+07
Gly-Lys;Lys-Gly	2.62993e+06	416566	1.17187e+06	1.00205e+06	1.1296e+06	403399	1.36611e+06	294499	294857	470331	9320.8	1.84848e+06	3.20539e+06	1.4142e+06	708621	205496	947221	9320.8	545351	276137	380795	2.05416e+06	398356	9320.8	970681	633290	2.04705e+06	422514	981545	526023	9320.8	1.12905e+06	2.6994e+06	772957	685521	1.92534e+06	1.50322e+06	2.22923e+06	9320.8	471239	2.04127e+06	1.54799e+06	728967	844934	642141	1.36322e+06	271733	685537	1.05159e+06
Gly-Phe	1.44367e+06	418212	485798	391764	539981	267612	693594	190008	357724	434384	35199.6	526398	755267	376282	146152	92655.9	564918	105516	640838	383538	356700	1.27184e+06	559724	347135	377271	391127	647637	208538	670657	313611	175912	507983	1.69407e+06	983809	511541	468604	596560	913520	136358	348656	538762	665917	694331	559504	458268	319405	225179	204798	591217
Gly-Ser	703954	385238	590233	613305	423443	193953	502668	173568	181155	156211	9320.8	374681	952418	501207	348006	9320.8	360144	9320.8	329790	155856	142368	486524	200472	9320.8	265114	293428	525188	229717	402097	340683	166360	395736	745056	416116	329274	405906	632055	581827	9320.8	345432	787128	485403	236476	304913	377426	260782	126190	204111	326204
Gly-Val;N-Acetylornithine	4.41969e+06	5.15849e+06	5.88545e+06	6.16749e+06	3.24461e+06	1.94976e+06	2.31881e+06	1.92656e+06	5.69834e+06	6.90238e+06	2.41439e+06	6.75621e+06	7.69806e+06	6.92554e+06	4.54001e+06	8.26476e+06	2.56798e+06	4.40349e+06	3.1414e+06	3.10531e+06	2.5313e+06	3.69088e+06	1.72736e+06	1.51914e+06	3.31747e+06	4.54757e+06	3.7134e+06	4.02279e+06	2.46894e+06	1.77568e+06	1.49707e+06	880390	3.93453e+06	4.34829e+06	3.82898e+06	3.32362e+06	5.4194e+06	4.88142e+06	3.44351e+06	5.70568e+06	7.73907e+06	6.86606e+06	6.44584e+06	7.39153e+06	4.40561e+06	3.14944e+06	2.40349e+06	3.29248e+06	3.98708e+06
Guanidineacetic acid	1.0623e+07	1.22051e+07	1.6578e+07	1.78703e+07	7.75312e+06	5.88281e+06	6.72919e+06	5.9347e+06	8.60965e+06	1.0521e+07	2.49544e+06	1.07634e+07	1.15472e+07	7.1908e+06	6.48787e+06	1.2271e+07	9.12356e+06	1.13591e+07	1.02596e+07	7.49211e+06	5.36377e+06	3.86721e+06	4.87343e+06	4.1063e+06	1.02164e+07	1.00094e+07	1.42633e+07	1.46816e+07	4.25779e+06	4.15908e+06	4.31207e+06	3.17514e+06	1.80946e+07	1.86823e+07	1.5216e+07	1.29967e+07	1.83393e+07	1.95358e+07	1.87478e+07	2.2989e+07	1.22351e+07	1.27316e+07	1.27842e+07	1.40706e+07	1.25576e+07	8.76619e+06	1.12582e+07	2.19575e+07	1.98013e+07
Guanine	5.12828e+06	6.5211e+06	4.2324e+06	4.57352e+06	3.73473e+06	1.81064e+06	60711.4	1.3351e+06	6.40039e+06	8.25613e+06	1.24952e+06	5.80121e+06	4.67434e+06	4.02017e+06	1.71628e+06	4.32224e+06	5.29147e+06	1.63184e+06	6.99593e+06	5.62712e+06	3.31961e+06	4.37751e+06	4.80152e+06	4.61132e+06	4.27057e+06	5.41408e+06	4.32545e+06	5.54518e+06	6.80719e+06	4.8155e+06	4.23634e+06	3.05628e+06	5.7828e+06	4.5551e+06	5.33239e+06	3.50024e+06	6.1152e+06	6.91725e+06	7.12261e+06	9.0611e+06	2.8777e+06	4.22646e+06	8.71587e+06	1.06935e+07	5.22947e+06	3.82682e+06	4.53051e+06	3.08198e+06	7.16114e+06
Guanosine	2.5445e+07	4.04291e+07	4.14553e+07	1.85426e+07	5.52809e+07	4.6662e+07	1.04167e+08	4.50801e+07	5.42057e+07	5.47051e+07	6.34667e+06	4.90745e+07	2.37432e+07	2.37167e+07	16225177	3.01392e+07	3.26549e+07	1.31882e+07	5.49888e+07	6.09116e+07	5.2427e+07	7.13933e+07	1.16088e+08	8.15268e+07	7.73273e+07	2.60458e+07	4.57169e+07	3.70918e+07	3.88955e+07	4.1239e+07	5.72558e+07	3.96515e+07	4.2505e+07	6.34825e+07	7.98847e+07	3.92372e+07	2.54416e+07	4.78951e+07	3.16697e+07	7.22522e+07	1.37389e+07	1.884e+07	4.00733e+07	3.36393e+07	4.63968e+07	3.24526e+07	4.61188e+07	3.75145e+07	2.78438e+07
guanosine 5'-diphosphate	394.988	691630	420654	240894	732594	1.08585e+06	366895	438039	502725	409522	394.988	279885	103715	181707	273609	1.4216e+06	889645	177690	195972	388839	786856	284400	1.61217e+06	1.27048e+06	2.08226e+06	1.07811e+06	616265	1.79327e+06	580101	1.10655e+06	586442	349146	405028	641928	1.00904e+06	144619	394.988	116567	255971	245533	95036.2	351170	569008	4.00601e+06	545926	330170	947817	641930	215001
guanosine 5'-diphosphoglucose;GDP-mannose	765450	421537	499342	556406	394.988	606573	411138	313631	407896	361138	394.988	399553	612574	308795	271532	325311	1.1032e+06	91817.5	283023	419957	102455	510080	865980	357174	397905	593129	606768	1.05897e+06	777507	933270	637334	820499	1.14911e+06	503527	487603	470875	691546	610290	128027	147037	344398	552531	258176	1.01979e+06	448674	307420	324971	288916	220510
guanosine 5'-monophosphate;Cyclic pyranopterin monophosphate;2'-Deoxyguanosine 5'-monophosphate	3.16292e+07	1.47605e+07	3.2717e+07	3.84828e+07	2.01461e+07	3.04714e+07	2.43538e+06	1.61979e+07	1.32384e+07	1.52429e+07	1.19974e+06	1.64662e+07	2.451e+07	2.32969e+07	2.10996e+07	1.14381e+07	2.88275e+07	1.85949e+07	2.01124e+07	1.92169e+07	1.91979e+07	1.67495e+07	13290709	1.1207e+07	4.15963e+07	2.20471e+07	2.67163e+07	3.1464e+07	2.13139e+07	2.01162e+07	8.97156e+06	1.2326e+07	3.09996e+07	1.41014e+07	2.08196e+07	2.85994e+07	3.95401e+07	2.93962e+07	1.72831e+07	1.31748e+07	3.1856e+07	3.67524e+07	1.84773e+07	3.80337e+07	2.14756e+07	2.24442e+07	1.26015e+07	3.01569e+07	1.92082e+07
Heptadecanoic acid(17:0)	1.4726e+08	1.89817e+08	1.73883e+08	1.26691e+08	2.12778e+08	1.67066e+08	1.27496e+08	2.01148e+08	2.41115e+08	2.92895e+08	2.94897e+08	2.49039e+08	190968838	2.15305e+08	2.67375e+08	1.96834e+08	2.06322e+08	1.13905e+08	1.50159e+08	1.68752e+08	1.71601e+08	1.91126e+08	149894460	1.54049e+08	1.20175e+08	1.55732e+08	1.43385e+08	1.25672e+08	2.00066e+08	2.21967e+08	2.99458e+08	4.89611e+08	132847391	1.46122e+08	1.6348e+08	1.49833e+08	2.00796e+08	1.61965e+08	2.32508e+08	2.32493e+08	1.64972e+08	2.20531e+08	2.09692e+08	1.64116e+08	2.01871e+08	2.72881e+08	1.71231e+08	1.60058e+08	1.82043e+08
Heptadecanoyl carnitine	2.09709e+06	5.04882e+06	6.31098e+06	6.80784e+06	9.14578e+06	9.39332e+06	2.55491e+06	9.62032e+06	1.08692e+07	1.32575e+07	9320.8	5.15776e+06	4.14501e+06	6.22037e+06	5.6397e+06	9.26709e+06	1.252e+07	3.17402e+06	4.68738e+06	1.2855e+07	7.82894e+06	6.80023e+06	2.04634e+07	8.06879e+06	1.11031e+06	7.68363e+06	1.13486e+07	3.63606e+06	2.17339e+07	1.15462e+07	2.67777e+06	1.57918e+07	3.76364e+06	5.47968e+06	2.14615e+06	1.07855e+06	5.93169e+06	9320.8	3.99907e+06	1.08836e+07	2.70875e+06	9320.8	1.06442e+07	5.83974e+06	2.14649e+06	1.22204e+07	5.05553e+06	8.16883e+06	7.47404e+06
Heptanoic acid	2.3711e+06	3.75944e+06	5.29688e+06	3.55561e+06	3.9931e+06	6.92358e+06	7.62082e+06	4.82299e+06	5.51952e+06	3.24006e+06	2.91396e+06	1.36e+07	6.38501e+06	5.87776e+06	3.93133e+06	3.48361e+06	1.46844e+07	328072	1.95917e+06	3.83431e+06	4.85692e+06	7.69283e+06	4.99736e+06	1.22065e+06	2.04702e+06	5.73628e+06	6.31338e+06	3.34191e+06	7.58247e+06	5.55308e+06	2.73204e+06	2.04563e+06	8.98499e+06	1.01869e+07	1.48064e+07	1.15232e+06	1.87518e+07	3.01591e+07	934957	3.84345e+06	2.58065e+06	5.04812e+06	6.06395e+06	1.34064e+06	1.82141e+06	4.34587e+06	1.66528e+06	636014	2.91813e+07
Heptanoylcarnitine	5.76628e+07	4.56377e+07	4.7442e+07	4.42203e+07	2.59498e+07	2.65255e+07	2.74334e+07	4.3135e+07	2.82233e+07	1.56376e+07	7.37419e+06	3.00905e+07	5.20832e+07	6.67023e+07	2.66294e+07	1.85311e+07	7.69639e+07	4.02247e+06	2.76169e+06	2.42868e+07	4.9047e+07	8.58081e+07	3.81307e+07	8.1283e+06	1.90763e+07	7.5722e+07	1.0354e+08	5.08342e+07	6.20428e+07	3.56579e+07	2.34339e+07	2.87836e+07	7.18901e+07	4.25001e+07	3.14963e+07	7.80373e+06	1.01689e+08	1.07511e+08	6.90468e+06	3.67017e+07	3.51468e+07	5.51406e+07	4.62083e+07	2.56999e+06	1.61592e+07	3.87433e+07	1.08209e+07	2.38192e+06	3.47961e+07
Hexadecanedioic acid	245018	200555	234640	202979	734555	1.04856e+06	625664	525058	265330	240685	215900	233115	248862	194428	173083	493420	385137	60099.5	394.988	206295	787223	635084	656256	540446	286274	358614	247057	189751	743282	765020	360212	573503	192465	223391	163576	170052	217285	354859	87438.3	153259	251700	233099	340761	230341	277444	630561	543665	515367	678522
Hexanoylcarnitine	2.92596e+08	334213893	2.8359e+08	405340472	2.10549e+08	183371118	1.51963e+08	2.94384e+08	2.37033e+08	3.13892e+08	4.66207e+07	1.78843e+08	2.82199e+08	2.97937e+08	1.47673e+08	1.64706e+08	3.51837e+08	8.91098e+07	7.51188e+07	2.30298e+08	3.25786e+08	437011862	320706507	1.74138e+08	1.03279e+08	2.9534e+08	3.21852e+08	2.33939e+08	2.73443e+08	1.65304e+08	1.04877e+08	123587885	2.85443e+08	286533569	2.21451e+08	9.27554e+07	3.61218e+08	2.96736e+08	1.38631e+08	3.18964e+08	148670722	2.77971e+08	2.51216e+08	1.34175e+08	1.07169e+08	1.58756e+08	8.97025e+07	1.27157e+08	3.25109e+08
hippurate	1.40439e+07	2.10084e+07	7.11667e+07	2.22479e+08	8.27879e+06	4.26227e+06	1.171e+07	3.30764e+07	3.48914e+06	2.82589e+06	3.31074e+06	3.10278e+06	2.8593e+06	3.07714e+06	1.99167e+06	4.21787e+08	3.35752e+06	2.08209e+06	4.30664e+06	4.52812e+06	2.89437e+06	3.62179e+06	3.36448e+06	3.73143e+06	8.94546e+06	1.00217e+07	7.56405e+06	1.07091e+07	8.63796e+06	7.9974e+06	7.3212e+06	3.79573e+06	8.41314e+06	1.0071e+07	8.83313e+06	6.68696e+07	9.31571e+06	5.53542e+07	2.3179e+07	2.32914e+08	3.39221e+06	5.28783e+06	7.74526e+06	1.00632e+07	1.0081e+07	4.33732e+06	1.47757e+08	2.51443e+08	7.7513e+06
His-Leu;His-Ile	4.43206e+06	711113	3.95671e+06	8.04016e+06	1.16977e+06	722827	9320.8	707601	424281	957165	9320.8	3.70888e+06	3.58231e+06	1.70583e+06	9320.8	254067	545751	274543	1.11436e+06	570674	207792	1.1289e+06	9320.8	9320.8	684330	784955	1.25648e+06	228217	1.36928e+06	528660	9320.8	919605	4.06449e+06	772898	755716	2.26508e+06	2.15661e+06	2.56316e+06	305572	373546	5.442e+06	3.40393e+06	1.30567e+06	2.15573e+06	864312	239332	9320.8	650081	2.2448e+06
His-Pro	1.70676e+06	990470	2.21678e+06	1.54661e+07	222786	2.50394e+06	9.34808e+06	774722	906537	827258	3.17629e+06	4.96183e+06	7.77303e+06	992751	1.04323e+06	1.75278e+06	977538	1.56676e+07	3.64482e+06	922675	268104	929899	1.60497e+06	1.1921e+06	1.3218e+07	1.06632e+07	1.28217e+06	4.14286e+06	1.65286e+06	976651	3.34784e+06	885390	336820	958304	1.27634e+06	2.26298e+06	2.8431e+06	3.85133e+06	410499	1.92877e+06	2.70952e+07	3.46597e+06	3.42665e+06	426725	850664	678338	418636	5.64997e+06	1.41648e+06
Histamine	5407246838	5125580453	4629799223	3499590255	4938320603	4202826801	4578787921	2923192038	3008154293	3718607509	1101864844	2922604674	2691219710	2631345334	1639525258	1465250828	5038091251	4530867188	3607723274	3385718785	4783696816	4562860752	5001131766	4601598939	3695152029	4133650896	5370051291	5304691533	3124961732	2709488774	2814791378	3410433690	3534988030	3766986922	3106500635	2126353159	2512301600	3065252335	2863641891	2345505336	4505182055	4027502443	3404145237	3349508761	4887315224	4702001002	3680852572	3438303969	1808138872
homocysteine thiolactone	1.77831e+06	2.54417e+06	1.93201e+06	3.35044e+06	1.94271e+06	2.10653e+06	1.89278e+06	1.55678e+06	2.12935e+06	2.4045e+06	1.1236e+06	3.39408e+06	3.05798e+06	1.59925e+06	1.59332e+06	3.23624e+06	2.35841e+06	2.39679e+06	2.66449e+06	810077	1.34473e+06	1.15193e+06	4.73314e+06	3.76472e+06	924262	728018	1.09706e+06	759052	1.28491e+06	1.91146e+06	2.81024e+06	2.18989e+06	1.79705e+06	1.26713e+06	2.94465e+06	2.39887e+06	1.97012e+06	1.82561e+06	2.60883e+06	2.88932e+06	2.31808e+06	2.16304e+06	1.83551e+06	3.24621e+06	2.55531e+06	1.24852e+06	3.76879e+06	1.87528e+06	2.22052e+06
homoserine;L-threonine;allothreonine;L-Homoserine	3.33927e+07	4.66001e+07	5.59406e+07	5.42938e+07	6.10169e+07	5.18445e+07	6.3642e+07	3.75978e+07	4.85634e+07	5.61825e+07	1.55648e+07	5.71673e+07	7.43077e+07	6.04112e+07	4.41867e+07	5.81608e+07	4.63202e+07	5.82391e+07	5.34183e+07	4.57883e+07	5.41801e+07	6.26907e+07	4.50278e+07	3.96439e+07	3.42133e+07	4.32924e+07	3.55236e+07	3.27292e+07	5.26105e+07	4.51018e+07	4.02891e+07	3.98533e+07	4.68283e+07	4.57297e+07	4.75753e+07	4.1739e+07	4.35392e+07	4.1541e+07	3.23198e+07	5.91864e+07	6.43584e+07	6.87007e+07	5.83851e+07	6.31099e+07	4.72204e+07	4.81243e+07	4.10938e+07	4.60611e+07	4.79067e+07
Homovanillic acid;Hydroxyphenyllactic acid;methyl vanillate	3.95114e+06	3.96846e+06	4.26835e+06	1.55555e+07	3.57052e+06	2.69485e+06	3.09889e+06	4.86544e+06	2.38479e+06	2.79241e+06	1.32594e+06	2.18027e+06	1.64531e+06	1.77244e+06	809189	1.11228e+07	2.80964e+06	1.79412e+06	4.74804e+06	3.48193e+06	2.77751e+06	3.00645e+06	2.58411e+06	3.67696e+06	6.37803e+06	6.69291e+06	4.38565e+06	6.17058e+06	3.7754e+06	3.41166e+06	3.18264e+06	1.54527e+06	3.64625e+06	4.08101e+06	4.17576e+06	3.89803e+06	2.53693e+06	4.10888e+06	3.02121e+06	4.53273e+06	1.73364e+06	2.38142e+06	4.16099e+06	4.68866e+06	7.06399e+06	1.47524e+06	6.77515e+06	8.39558e+06	1.66241e+06
Hydrocinnamic acid;3-phenylpropionate(Hydrocinnamic acid)	2.17007e+08	1.04537e+07	1.66426e+07	7.95142e+07	2.81713e+07	3.19049e+07	2.70921e+07	9.28611e+06	1.42926e+07	4.98836e+06	1.40646e+07	5.62536e+07	2.97239e+07	3.23403e+07	2.13445e+07	3.57423e+06	2.91536e+07	104144	576441	4.54836e+06	1.99639e+07	6.54098e+07	7.91549e+06	474485	1.62389e+06	2.08938e+07	5.62128e+07	1.09299e+07	1.47869e+08	1.35478e+08	2.69067e+06	3.8096e+07	1.01156e+08	1.77224e+07	1.67628e+07	983794	1.95514e+08	2.04727e+08	725020	2.59061e+06	5.58699e+07	6.00418e+07	1.14908e+08	250448	1.80078e+06	3.33369e+07	5.31822e+06	394.988	7.77019e+07
Hydroxybutyrylcarnitine	1.19243e+08	1.29468e+08	1.09293e+08	1.31733e+08	1.02089e+08	1.10386e+08	8.07551e+07	1.03854e+08	1.00923e+08	9.03983e+07	5.84445e+07	1.10473e+08	1.98684e+08	166067004	1.79907e+08	1.13301e+08	1.53252e+08	4.94426e+07	8.18038e+07	152729050	2.28456e+08	2.16308e+08	1.39391e+08	1.16368e+08	7.45442e+07	2.15207e+08	1.34019e+08	1.38943e+08	1.51552e+08	1.49346e+08	8.86677e+07	1.09269e+08	1.7377e+08	2.01049e+08	1.80564e+08	1.01253e+08	162704772	1.40785e+08	123699945	1.36607e+08	1.89872e+08	1.28415e+08	1.93226e+08	1.34012e+08	1.03342e+08	135705617	8.0783e+07	106599632	1.60596e+08
Hydroxycaprylic acid	678842	1.29784e+06	1.51321e+06	2.08821e+06	1.11402e+06	948774	852869	1.26294e+06	1.05947e+06	2.44001e+06	422561	1.64701e+06	3.78707e+06	569949	474021	3.20219e+06	1.90511e+06	209443	681887	2.1105e+06	1.24853e+06	2.57833e+06	1.6396e+06	916234	928346	1.66427e+06	883209	1.92427e+06	1.18612e+06	834141	2.98737e+06	606642	826241	2.24404e+06	972852	978694	639427	716780	345142	972149	567289	676084	2.34498e+06	2.20144e+06	1.27697e+06	705656	567605	502327	2.71489e+06
Hydroxyhexanoycarnitine	1.76667e+06	2.85862e+06	4.48099e+06	4.69378e+06	7.98956e+06	6.17244e+06	4.28174e+06	5.29421e+06	5.23366e+06	7.81863e+06	4.57329e+06	4.15266e+06	1.0146e+07	1.4462e+07	5.09834e+06	8.07048e+06	5.19186e+06	2.91751e+06	3.93455e+06	5.34351e+06	7.52154e+06	1.14097e+07	5.84541e+06	4.27282e+06	2.50446e+06	4.36528e+06	4.7335e+06	3.34735e+06	1.0793e+07	6.81047e+06	3.03774e+06	4.05011e+06	3.32164e+06	2.74446e+06	3.34243e+06	2.40608e+06	3.48373e+06	4.3401e+06	2.71373e+06	3.851e+06	4.39942e+06	5.08692e+06	3.79496e+06	4.73658e+06	3.86069e+06	6.51281e+06	4.27857e+06	7.89349e+06	8.42517e+06
Hypotaurine	2.88542e+07	3.59251e+07	4.16397e+07	4.54776e+07	3.31186e+07	1.93774e+07	2.28558e+07	1.49777e+07	2.47222e+07	2.68256e+07	1.03427e+07	1.8897e+07	2.35045e+07	2.00518e+07	1.44617e+07	2.5554e+07	4.36484e+07	4.25164e+07	3.75816e+07	3.66505e+07	2.83872e+07	2.88208e+07	1.89729e+07	2.24179e+07	1.35732e+07	2.19885e+07	1.82759e+07	2.05001e+07	2.58987e+07	2.27816e+07	2.81211e+07	1.33984e+07	2.66129e+07	2.37761e+07	2.06018e+07	2.09509e+07	2.49301e+07	2.65867e+07	2.01577e+07	3.44351e+07	4.12372e+07	4.0349e+07	3.35706e+07	4.69558e+07	1.96356e+07	3.71932e+07	2.82324e+07	2.68794e+07	2.07062e+07
Hypoxanthine	2676510944	3367870247	3124103257	3394914354	3991261234	2462614171	2542519794	2322210150	3014180890	2987690708	1403428049	4340477332	4054268086	3278719128	3515325872	2011886900	3004716121	2387068864	3290817374	3191516143	3169123180	3744531301	3475243806	2982123852	2123169351	3089179408	2914921352	2618026297	3320092818	2515570079	2610689291	2675711326	2845403362	2277987002	2540137607	3909064753	4239309586	3492803590	4594654378	4996391964	3232138226	2641887533	4199688920	4465040871	2705588727	4138970558	2447512090	2757331303	4578871981
Iditol/Mannitol/Dulcitol	1.29137e+06	2.11305e+06	1.65346e+06	1.26897e+06	3.24318e+06	1.77982e+06	2.52842e+06	1.56067e+06	2.07563e+06	2.89289e+06	350774	1.611e+06	1.54013e+06	1.35717e+06	693543	2.08897e+06	1.99938e+06	882475	3.4087e+06	2.1699e+06	2.3425e+06	3.01184e+06	3.1099e+06	3.79925e+06	2.49669e+06	2.55484e+06	1.94341e+06	2.34294e+06	1.70681e+06	1.40829e+06	1.16395e+06	940161	2.88886e+06	2.7092e+06	2.69849e+06	1.82451e+06	1.09467e+06	1.46543e+06	80689.6	2.10456e+06	922317	1.60507e+06	2.90901e+06	3.35009e+06	2.6484e+06	898429	1.39108e+06	745770	1.46426e+06
Ile-Ala;Leu-Ala;Ala-Ile;Ala-Leu	1.21892e+07	1.07723e+06	1.88188e+06	2.56209e+06	1.56498e+06	710196	1.50905e+06	506055	600982	1.00231e+06	245519	4.46513e+06	3.32725e+06	1.86232e+06	295154	274065	953504	374006	1.55268e+06	868719	689290	2.74045e+06	1.39466e+06	569680	1.99902e+06	1.5891e+06	1.47249e+06	606782	2.41194e+06	1.39489e+06	606011	1.66009e+06	1.36105e+07	2.58814e+06	1.18841e+06	1.70301e+06	4.6521e+06	9.08124e+06	293239	557966	5.50969e+06	3.12957e+06	928167	3.21717e+06	1.52068e+06	507429	147797	765373	1.25138e+06
Ile-Glu	2.06518e+06	226633	360563	454427	140281	178310	665128	68524.4	152987	213538	35661.7	341126	840699	119302	63564	86961.6	236291	52033.3	210223	199135	104070	512428	323752	91570.3	115937	304904	396992	144047	340685	226824	109148	260372	1.87279e+06	574268	219194	324741	829123	1.83729e+06	37693	96279.2	934764	521127	113839	434940	148384	117600	59481.3	145313	325916
Ile-His;Leu-His	1.06316e+07	2.65718e+06	5.61883e+06	5.51684e+06	3.7352e+06	2.71467e+06	1.76979e+06	1.36227e+06	2.18455e+06	2.6451e+06	9320.8	7.18625e+06	9.0813e+06	5.50586e+06	2.36013e+06	979845	2.22211e+06	1.97472e+06	2.71371e+06	1.69011e+06	1.57232e+06	4.35257e+06	2.63843e+06	839116	3.33877e+06	4.19892e+06	4.86102e+06	1.22432e+06	5.48254e+06	3.53675e+06	2.09642e+06	5.67055e+06	9.9344e+06	3.61451e+06	2.77513e+06	4.84796e+06	6.66298e+06	1.11357e+07	1.05384e+06	2.51281e+06	1.17046e+07	8.45414e+06	3.26838e+06	2.80867e+06	3.81012e+06	2.84025e+06	817967	2.10004e+06	5.8603e+06
Ile-Ser;Leu-Ser	4.01536e+06	106460	3.13738e+06	1.52996e+06	2.15606e+06	1.49549e+06	5.99743e+06	735950	1.15347e+06	1.33229e+06	50002.7	3.28024e+06	4.40159e+06	1.59635e+06	922445	327309	1.51338e+06	799011	5.13008e+06	3.04906e+06	1.66631e+06	4.79119e+06	2.19918e+06	2.40598e+06	4.20325e+06	2.2996e+06	2.19197e+06	932571	2.23464e+06	1.77379e+06	464373	314551	2.26138e+06	1.17229e+06	745878	6.3046e+06	4.04097e+06	4.93949e+06	349175	1.23848e+06	2.90184e+06	1.9752e+06	2.63871e+06	825115	2.9605e+06	1.22281e+06	845945	1.60796e+06	2.36644e+06
Ile-Thr;Thr-Leu;Leu-Thr;Thr-Ile	5.95971e+06	1.27843e+06	1.77974e+06	1.58684e+06	1.84242e+06	1.15289e+06	3.57407e+06	804689	1.0644e+06	1.1434e+06	394.988	2.88616e+06	2.18163e+06	1.31847e+06	253052	398598	1.09602e+06	359527	2.53362e+06	1.48366e+06	1.20479e+06	2.69248e+06	1.81652e+06	1.38922e+06	2.03707e+06	1.33019e+06	1.68034e+06	545207	1.60033e+06	1.11532e+06	669723	1.48531e+06	7.76952e+06	4.36864e+06	1.47706e+06	1.70671e+06	2.90267e+06	4.95925e+06	343058	820728	2.98879e+06	2.79884e+06	1.00341e+06	2.16449e+06	1.32272e+06	547801	356440	825553	1.27333e+06
Ile-Tyr;Leu-Tyr;Tyr-Ile;Tyr-Leu	2.09638e+06	401066	533080	644758	537148	248167	49036.6	149839	255112	432644	84749.1	966968	764332	428151	87822	97779	194656	113920	623040	386301	301073	1.03342e+06	592444	206878	478174	388057	443994	88042.5	772084	295695	116308	568306	1.81715e+06	488153	276712	427331	837854	1.34876e+06	115131	229205	884207	884368	412410	979741	498153	180142	79361.5	214412	379719
Imidazoleacetic acid	1.67341e+06	967752	973865	2.02058e+06	1.27458e+06	991806	1.20812e+06	941363	525894	600631	1.64339e+06	948169	471502	435281	473041	1.09742e+06	633273	947683	1.04435e+06	400365	695418	840878	816758	527886	79910.3	897612	772349	909503	269890	388373	1.50793e+06	641112	563120	1.20595e+06	1.01518e+06	1.64447e+06	559329	758218	709280	1.48611e+06	1.35318e+06	785535	304431	593488	1.0353e+06	763393	1.33449e+06	2.88621e+06	6.65895e+06
Indole	529147	159054	373546	43070.9	198283	1.33434e+06	1.93986e+06	217863	851339	147755	58190.2	740229	83864.7	51210	7358.41	168491	350487	30518.9	53004.7	193151	801321	346849	806320	21576.6	4046.45	277376	780693	162403	1.29437e+07	4.49479e+06	32533.6	331540	115948	659367	217479	5707	513097	787294	45786.4	80521.2	120115	1.11939e+06	332051	17521.5	105683	3.84588e+06	946737	14702.1	2.96815e+06
Indoleacetaldehyde	8.65629e+08	9.25171e+08	7.60588e+08	792124152	240569457	2.36083e+08	2.17584e+08	4.95926e+08	3.43305e+08	777653956	2.35924e+07	610126259	4.76345e+08	4.83826e+08	2.6463e+08	5.24974e+08	4.49921e+08	5.3405e+08	5.01259e+08	7.72895e+08	316336004	6.23976e+08	7.053e+08	1079588720	1.79659e+08	4.25577e+08	7.39467e+08	7.73005e+08	9.52753e+08	5.70333e+08	7.77899e+08	8.88617e+08	6.86799e+08	5.46913e+08	4.29561e+08	2.98532e+08	4.74704e+08	3.88466e+08	3.99379e+08	6.46571e+08	6.20973e+08	8.78377e+08	7.14843e+08	1377130877	3.72575e+08	3.49936e+08	3.10411e+08	3.67111e+08	3.90246e+08
Indoleacrylic acid	1.17018e+07	1.10256e+07	9.10036e+06	1.23939e+07	1.90895e+07	1.53404e+07	2.03982e+07	1.31032e+07	1.62943e+07	1.77212e+07	7.86447e+06	1.42703e+07	1.68412e+07	1.25905e+07	9.8617e+06	1.14544e+07	1.18061e+07	1.4055e+07	1.21439e+07	8.88185e+06	1.38512e+07	1.58803e+07	1.4012e+07	1.40289e+07	8.6552e+06	1.28093e+07	1.0272e+07	1.08707e+07	1.63322e+07	1.35877e+07	1.06086e+07	1.11887e+07	1.49469e+07	1.24889e+07	1.31274e+07	1.09079e+07	1.25424e+07	1.19467e+07	1.33108e+07	1.64658e+07	1.78165e+07	1.49187e+07	1.44101e+07	1.58689e+07	1.33415e+07	1.44402e+07	1.0633e+07	9.67346e+06	1.2225e+07
Indolelactic acid/5-Methoxyindoleacetate;Cinnamoylglycine	155621	189497	833928	3.19457e+06	190041	100187	200426	875775	60116.1	39268.1	61567.6	61281.8	166404	238142	39743.3	7.14143e+06	46365.2	28303.3	84790.3	73441.8	74228.5	88165.1	65925.3	50195.4	255074	280909	235193	260349	169326	159846	150246	60162.1	77238.3	97765	89980.7	664497	79286.9	492403	160658	2.59426e+06	30764.6	28870	58985.8	78056.4	318599	208426	8.16496e+06	1.68023e+07	226603
Indoxyl sulfate	993289	604171	1.50696e+06	5.09727e+06	1.17671e+06	1.14272e+06	1.33666e+06	4.10473e+06	2.21016e+06	1.83353e+06	1.97346e+06	2.11681e+06	556768	556731	141511	2.40085e+07	958593	528845	1.31372e+06	1.44966e+06	778730	970089	771351	768577	984098	1.37409e+06	1.34061e+06	987315	2.85843e+06	2.76626e+06	3.01211e+06	1.22844e+06	1.9598e+06	810956	628702	2.43668e+06	1.23203e+06	2.04821e+06	548975	2.84645e+06	1.90166e+06	1.0499e+06	821857	758248	1.1964e+06	1.00036e+06	2.83735e+07	5.35928e+07	958169
Inosine	7.18914e+08	7.03339e+08	8.3532e+08	464521058	7.2402e+08	7.77039e+08	1351542660	7.19527e+08	7.95116e+08	6.37949e+08	2.65682e+08	8.50287e+08	721255934	672824982	1033687617	529118300	6.18379e+08	6.78761e+08	7.24473e+08	7.50713e+08	7.85455e+08	9.6992e+08	1282612449	8.20873e+08	9.4356e+08	6.32708e+08	8.30285e+08	6.36884e+08	6.92442e+08	8.63135e+08	9.34535e+08	8.45101e+08	7.05795e+08	8.13115e+08	1198264194	1068176557	6.62681e+08	731776170	6.8883e+08	8.74621e+08	7.71323e+08	4.50874e+08	6.37183e+08	4.20573e+08	8.47922e+08	9.26007e+08	7.7279e+08	875638372	656666420
Inosine 5'-phosphate	2.50479e+06	2.03814e+06	3.84314e+06	1.97105e+06	3.39616e+06	4.921e+06	637785	4.5866e+06	8.18234e+06	5.07451e+06	1.11859e+07	3.58926e+06	1.85998e+06	1.55778e+06	3.6933e+06	8.54638e+06	7.58414e+06	5.54743e+06	5.39616e+06	5.93248e+06	3.64595e+06	3.97705e+06	3.61622e+06	5.8625e+06	3.66504e+06	2.47379e+06	2.74785e+06	4.2473e+06	3.33155e+06	4.34478e+06	2.26029e+06	1.74602e+06	6.87335e+06	3.07303e+06	4.33254e+06	3.38749e+06	4.64959e+06	2.48219e+06	2.94889e+06	2.56293e+06	1.43718e+06	2.87233e+06	6.82304e+06	9.36531e+06	1.9796e+06	2.74516e+06	1.20667e+07	3.1784e+06	3.56554e+06
Isobutyryl carnitine;Butyrylcarnitine	2916564559	2762249698	2465905642	2476452036	1919667990	1585708138	1439721295	2106412142	1873851163	2223462959	9.11674e+08	1463173862	2923774068	2741543346	1345925446	1416173741	2588331034	6.80069e+08	5.63452e+08	1350895321	2715213317	3725022403	2488227025	1016655483	9.97476e+08	2543206754	3480545265	1790465193	3868395018	2401964449	1250260321	1927808781	3157602296	2051003975	1432747073	8.52091e+08	2814546495	2756150814	9.02709e+08	1722998912	1935888434	3299941000	1739812760	8.22231e+08	1186792906	1599676406	9.0619e+08	8.60318e+08	1799746712
Kynurenic acid	2.84677e+06	1.11867e+06	2.03329e+06	2.22549e+06	2.29365e+06	1.50264e+06	1.57045e+06	1.73082e+06	1.02322e+06	271633	625214	2.48119e+06	1.71683e+06	1.36132e+06	1.6545e+06	1.20019e+06	1.61889e+06	21419.9	2418.48	1.08612e+06	1205.18	1.3505e+06	1.00476e+06	173584	1911.37	1.39192e+06	950731	1.026e+06	3.1789e+06	1.78094e+06	2.04409e+06	2.05015e+06	4.05177e+06	2.13243e+06	2.48064e+06	1337.01	6.36412e+06	6.59199e+06	3027.2	88455.2	1.69668e+06	3.26598e+06	4.02018e+06	446300	240674	672268	174796	101245	2.12916e+06
L-Acetylcarnitine;O-Acetyl-L-carnitine	5587420813	6100558653	5019514620	5473006386	4239379891	5890879462	5568623947	5506145176	6360545022	4387293146	14826334036	5222788053	5157205767	5834627013	7557209671	7154412736	5991498185	5424899548	4962848311	6185771276	7367796396	6296617027	5968729057	5955265340	5480123647	6931736475	5692624800	7563504865	5723840141	7858950313	6406649974	4782850326	8002046808	7606163773	7474210155	6872534308	6230466330	5716150154	5334748443	6166429864	8400716029	5069429518	5588808721	5627414937	5346535766	4300606661	5815027163	5306397084	5105468162
L-a-Lysophosphatidylserine	1.40643e+06	1.18093e+06	1.24991e+06	1.10171e+06	3.43592e+06	2.42176e+06	3.09087e+06	1.67307e+06	1.6447e+06	1.96685e+06	1.49281e+06	1.95578e+06	2.56508e+06	1.33122e+06	1.49551e+06	1.2131e+06	2.05442e+06	1.46073e+06	2.28076e+06	1.81816e+06	1.41557e+06	2.32879e+06	1.13253e+06	965230	2.23185e+06	1.51654e+06	1.21972e+06	1.25325e+06	1.92558e+06	2.42956e+06	1.77134e+06	6.9379e+06	6.51017e+06	6.27184e+06	3.58984e+06	2.65865e+06	1.45889e+06	2.49376e+06	1.49881e+06	871108	1.78506e+06	2.07042e+06	1.7944e+06	1.36096e+06	1.95665e+06	3.78801e+06	5.13842e+06	9320.8	2.3056e+06
L-Arginine	2.22955e+08	3.04242e+08	504675878	2.99243e+08	2.38851e+08	1.85786e+08	3.61706e+08	1.82754e+08	2.44467e+08	2.27934e+08	1.5529e+08	5.69814e+08	2.70452e+08	1.82437e+08	135746183	2.55728e+08	1.88504e+08	2.46721e+08	2.21157e+08	1.53325e+08	1.39737e+08	1.84806e+08	1.17537e+08	123513244	2.07391e+08	1.62785e+08	1.78093e+08	177008924	1.18884e+08	9.35665e+07	1.2214e+08	122128316	3.12276e+08	3.47329e+08	3.73467e+08	2.63263e+08	1.77256e+08	2.19361e+08	1.83106e+08	2.19871e+08	3.13301e+08	4.16259e+08	297997393	2.44263e+08	317273551	1.59934e+08	1.46529e+08	160867057	2.66947e+08
L-Aspartate;D-aspartate;Iminodiacetic acid	7.24368e+07	1.1753e+08	9.3448e+07	7.08016e+07	1.44701e+08	1.06628e+08	1.13925e+08	7.76337e+07	1.03241e+08	1.28935e+08	2.01951e+07	8.75569e+07	7.49495e+07	6.55701e+07	5.65544e+07	9.25107e+07	1.296e+08	4.26319e+07	1.11907e+08	9.8925e+07	1.23045e+08	1.14636e+08	1.32754e+08	1.42366e+08	8.94e+07	9.72748e+07	8.03384e+07	1.21239e+08	1.13434e+08	1.17026e+08	7.22951e+07	7.72525e+07	1.53272e+08	1.36987e+08	1.66208e+08	6.94381e+07	1.03146e+08	8.80751e+07	6.16474e+07	8.09108e+07	6.25863e+07	6.43631e+07	1.55448e+08	1.37194e+08	1.23877e+08	6.76622e+07	7.90836e+07	5.37533e+07	113001742
L-Aspartic acid	7.5808e+07	9.71669e+07	1.01307e+08	9.98493e+07	1.42597e+08	1.07577e+08	1.06985e+08	8.05958e+07	7.4605e+07	9.71007e+07	1.95459e+07	9.14436e+07	1.06175e+08	9.47188e+07	8.74863e+07	6.59099e+07	8.36171e+07	9.05394e+07	7.29221e+07	7.17058e+07	1.0682e+08	9.748e+07	8.45633e+07	7.45712e+07	8.34305e+07	7.81217e+07	8.55354e+07	8.53079e+07	9.40237e+07	1.00884e+08	4.95245e+07	6.30993e+07	1.25748e+08	1.03262e+08	1.33822e+08	9.37519e+07	1.21705e+08	101347813	7.1675e+07	8.86214e+07	1.37429e+08	9.58432e+07	9.75419e+07	9.66439e+07	103939545	1.00756e+08	6.30657e+07	8.70882e+07	1.07238e+08
Lauric acid(12:0)	2.5513e+07	3.42591e+07	3.50844e+07	2.33662e+07	3.91837e+07	3.05522e+07	9.65007e+07	2.83857e+07	4.26688e+07	3.56507e+07	4.67794e+07	5.59471e+07	3.81516e+07	2.31416e+07	2.80606e+07	4.7638e+07	4.63766e+07	3.54873e+07	4.61702e+07	3.45681e+07	3.25184e+07	8.25026e+07	3.31602e+07	3.77835e+07	3.57786e+07	6.2051e+07	4.12433e+07	4.21946e+07	4.57757e+07	3.77893e+07	7.26215e+07	3.96207e+07	4.67349e+07	5.26426e+07	5.70282e+07	3.45995e+07	4.06805e+07	3.07022e+08	2.79107e+07	3.31089e+07	2.66376e+07	3.19653e+08	5.77104e+07	5.72715e+07	6.68213e+07	4.32717e+07	3.79851e+07	2.21618e+07	5.3872e+07
L-Carnitine	2244812028	1880994990	2045860162	1692267485	5091467511	3322907139	3480642588	3230473100	3950669839	3981092639	11872469880	3247933476	3317863212	3131740228	3966315572	4484195280	2667247117	5010891337	3971599781	2130407479	3020329681	2618432199	3249768710	3541627185	3664748848	3066632175	2455291902	3110597702	2863864821	3096648603	4170596683	2823713767	2304560009	2580903981	2956184625	4116656164	3814967956	4187514559	4768404861	3006196550	4106205239	2151776031	2899173674	2524002383	4273574091	3060261956	3464717228	2701429504	3510942923
L-Cystathionine;Cys-Thr;Thr-Cys	1.44848e+07	1.49007e+07	2.95507e+07	3.24837e+07	3.72908e+06	2.59678e+06	2.14189e+06	1.76889e+06	1.4713e+06	2.08977e+06	427424	3.67521e+06	6.40622e+06	4.81116e+06	3.20182e+06	5.43739e+06	4.68244e+06	2.95748e+06	3.26207e+06	5.19842e+06	3.60359e+06	5.11339e+06	2.51266e+06	2.16142e+06	7.43498e+06	7.51253e+06	1.22168e+07	1.49833e+07	3.95615e+06	2.60085e+06	1.63859e+06	2.35907e+06	3.80465e+06	2.62626e+06	2.02856e+06	3.48331e+06	8.63559e+06	7.24356e+06	3.24215e+06	9.34454e+06	3.83623e+06	6.48562e+06	3.91505e+06	6.78076e+06	7.73662e+06	4.32603e+06	1.5441e+06	5.85529e+06	1.4011e+06
L-Erythrulose	3.50437e+06	2.43297e+06	2.46096e+06	3.14073e+06	1.59188e+06	2.11574e+06	2.28797e+06	2.4653e+06	2.2256e+06	2.77449e+06	2.60202e+06	2.62074e+06	3.1883e+06	2.79468e+06	1.25984e+06	9.12428e+06	2.07949e+06	1.10769e+06	2.56906e+06	1.98515e+06	2.74948e+06	3.45582e+06	3.30011e+06	2.67795e+06	3.32935e+06	2.64258e+06	2.43514e+06	2.02048e+06	3.90027e+06	5.28872e+06	3.76363e+06	2.53429e+06	3.8142e+06	2.43475e+06	2.33601e+06	1.70434e+06	2.70774e+06	3.14282e+06	1.49952e+06	3.06106e+06	3.58198e+06	2.65075e+06	2.55093e+06	2.92714e+06	3.02629e+06	1.15107e+06	3.4791e+06	2.85644e+06	1.60764e+06
Leu-Arg;Arg-Ile;Ile-Arg;Arg-Leu	1.61211e+06	126960	198232	191251	296966	80414.4	169728	47107.6	90632.3	152150	42787.6	626235	318348	145325	34643.7	54378.5	104192	48829.8	261601	121439	104149	335093	246355	105285	370650	195396	219412	117781	265600	142703	83268	202435	671621	198511	117386	254683	412425	792343	47064.1	106105	423578	342983	140845	295465	226024	94333.7	39355.3	106039	178894
Leucamine(Chemical)	5.76114e+06	2.49544e+06	4.91811e+06	3.19188e+06	4.94894e+06	2.73045e+06	7.6749e+06	2.0898e+06	2.25903e+06	2.3667e+06	9.06774e+06	5.25994e+06	3.62806e+06	2.47083e+06	8.28955e+06	3.36432e+06	3.6612e+06	7.08732e+06	2.39474e+06	2.13804e+06	2.99254e+06	6.63447e+06	1.84137e+06	2.35046e+06	4.4428e+06	3.46963e+06	1.89134e+06	5.46255e+06	2.38347e+06	2.2574e+06	7.27473e+06	7.03325e+06	4.33354e+06	2.52984e+06	5.99191e+06	5.19419e+06	1.57663e+06	1.56363e+07	3.16181e+06	2.31374e+06	1.74911e+06	2.25633e+07	3.68153e+06	3.52336e+06	2.58041e+06	3.76714e+06	1.7423e+06	2.18126e+06	2.44907e+06
Leu-Glu	7.28357e+06	1.40562e+06	848340	1.97058e+06	2.42756e+06	1.75235e+06	3.52418e+06	1.51057e+06	1.62605e+06	2.10472e+06	333326	2.15535e+06	2.59994e+06	902983	866713	871556	1.7038e+06	1.60938e+06	1.73813e+06	1.37342e+06	2.03798e+06	2.48662e+06	1.64423e+06	1.47953e+06	942399	886793	709343	618915	913739	1.02072e+06	1.01129e+06	935411	5.914e+06	1.69037e+06	1.49208e+06	1.33396e+06	2.96206e+06	6.56774e+06	873016	3.86522e+06	4.49041e+06	2.44031e+06	1.03068e+06	1.47318e+06	1.30629e+06	1.33566e+06	1.42155e+06	1.01269e+06	1.01305e+06
Leu-Gly	1.52593e+07	2.99396e+06	5.15118e+06	6.66137e+06	5.66123e+06	3.00563e+06	6.03178e+06	1.36495e+06	2.61672e+06	3.75273e+06	883762	5.73982e+06	9.56154e+06	4.35248e+06	2.74081e+06	791079	2.13055e+06	1.70203e+06	2.80542e+06	1.68876e+06	2.2268e+06	5.14435e+06	2.5985e+06	866792	2.18646e+06	3.83843e+06	4.05238e+06	1.88722e+06	4.3426e+06	4.4072e+06	1.80384e+06	6.9616e+06	1.4079e+07	5.27733e+06	3.29619e+06	4.68094e+06	7.723e+06	1.12056e+07	640527	2.24167e+06	1.65474e+07	5.37073e+06	2.25253e+06	2.30546e+06	3.08532e+06	3.41803e+06	1.25009e+06	3.05087e+06	4.67184e+06
Leu-Ile;Leu-Leu;Ile-Ile;Ile-Leu	5.42017e+06	636330	1.2084e+06	1.60452e+06	1.03623e+06	591487	209056	344782	352948	611242	394.988	3.05053e+06	940172	673118	217671	235816	340606	340138	1.84937e+06	659299	344605	941168	1.22246e+06	280755	2.10052e+06	953996	580757	504432	1.11502e+06	780356	206283	615450	3.89253e+06	1.16006e+06	517073	2.95226e+06	1.56027e+06	3.19371e+06	188066	195186	2.33972e+06	1.05696e+06	653077	3.46461e+06	880929	235067	394.988	544919	845230
Leukotriene A4	301723	99927.1	76847.7	65916.9	612558	216151	205522	122652	92531.6	201030	270863	207666	889369	252315	96382.8	208419	339404	61638.9	490446	65998	132904	466405	286770	107628	201814	418863	235636	287447	394738	264797	592395	347576	385892	154706	224144	589351	139173	146463	72943	102271	124331	86284.1	295394	62813.5	173128	65608.5	241618	280729	328761
Leu-Lys;Lys-Leu;Ile-Lys;Lys-Ile	1.4985e+06	141666	301959	269140	384212	148136	311879	120111	104314	165254	33235.2	988444	524045	236909	51569.7	36750	135069	52819.2	275168	120399	101343	430206	255497	100604	494825	326187	416525	146346	310484	162651	92518.9	217537	910402	337067	154066	390842	447953	1.0399e+06	28139	97227.9	537395	502859	203900	332939	293949	123748	19354.2	132879	313592
Leu-Met	955340	61923.9	175336	189400	384679	90457.2	87981.9	47940.7	36292.5	78283.7	13211.7	795443	161003	119634	18037	51126.1	70101.9	37274.1	148213	57161.2	56024.7	312239	247649	38995.4	532880	70689.4	78519.4	30113.7	126544	65986.6	13206.7	136863	931428	147715	77329.1	221547	198349	709363	13591.5	27500	297152	213595	200051	350958	98456.5	62867.2	3741.64	140349	57554.7
Leu-Phe;Phe-Ile;Ile-Phe;Phe-Leu	3.72671e+06	329712	534246	834524	661408	270397	394.988	144518	253005	411733	394.988	1.67269e+06	751762	437511	79686.2	394.988	242143	111643	538605	237961	214607	1.16364e+06	778659	171270	768790	450608	404753	210905	928375	597032	394.988	629712	2.49084e+06	440946	270195	538885	898533	2.14592e+06	91353.3	132427	1.47681e+06	817308	586804	1.34406e+06	444108	176614	394.988	350086	337970
Leu-Pro;Ile-Pro;Pro-Ile;Pro-Leu	1.79853e+06	422731	364202	838448	518242	488778	1.11478e+06	330761	369926	430920	149514	731877	1.00814e+06	582750	130038	125802	586755	111182	897248	272032	444198	1.00286e+06	347248	462252	199199	845700	961792	325572	855182	350846	320782	447332	2.14632e+06	770088	408955	459667	1.37519e+06	1.90082e+06	174639	288850	989308	1.48794e+06	400097	228802	590316	348384	249671	150967	1.03549e+06
Leu-Ser	6.7091e+06	1.02512e+06	2.38893e+06	1.68205e+06	1.81699e+06	1.1347e+06	4.72684e+06	1.14375e+06	886021	851266	109042	2.70407e+06	3.16405e+06	1.27169e+06	604970	413935	1.29714e+06	600624	3.86261e+06	2.27791e+06	1.26836e+06	3.38289e+06	3.04082e+06	1.67442e+06	3.89291e+06	1.60374e+06	3.34805e+06	1.68064e+06	1.46715e+06	1.58353e+06	675557	1.39533e+06	5.19284e+06	1.65779e+06	1.71002e+06	4.46377e+06	3.15875e+06	6.02357e+06	274551	874231	2.95342e+06	2.58293e+06	1.91283e+06	1.81778e+06	1.99771e+06	902076	1.17304e+06	1.08024e+06	2.27903e+06
Leu-Val;Val-Leu;Ile-Val;Val-Ile	8.36303e+06	758265	1.47202e+06	1.928e+06	3.22437e+06	1.02009e+06	303981	757222	670628	951370	394.988	2.88008e+06	1.24628e+06	953692	192460	279772	692991	363047	1.71876e+06	1.08341e+06	692146	3.92709e+06	1.43478e+06	738309	2.88561e+06	1.24047e+06	986677	760650	1.42637e+06	1.08159e+06	445152	1.17734e+06	7.15579e+06	2.07104e+06	1.63708e+06	1.91622e+06	2.24763e+06	5.19061e+06	241639	547856	3.12757e+06	1.77613e+06	1.02385e+06	2.2874e+06	1.63301e+06	413093	195882	777061	742149
L-Glutamic acid;N-Acetylserine;D-Glutamic acid;N-methyl-D-aspartic acid;O-Acetyl-L-serine	1437955533	1325753208	1346629569	1560265651	1290328816	1330730455	1215803613	9.81801e+08	1200271672	1114124185	2.82691e+08	1258983804	9.41486e+08	8.32204e+08	8.90687e+08	9.85601e+08	1216089898	1587909479	1270155084	1147078949	1353547575	1165382985	1124842903	1077001191	1674940885	1419439124	1465991619	1810768181	752065508	1047014696	7.42391e+08	7.17648e+08	1362564247	1406529152	1438755257	1376539585	1494541586	1439677771	1405138125	1411058313	1491246604	1191403543	1507392696	1414508671	1762972801	1217446622	1025654801	1114475424	1286646590
L-Glutamine	6.47754e+08	6.14149e+08	1036881181	842276430	4.68606e+08	672836615	7.19784e+08	6.25498e+08	5.37756e+08	3.97977e+08	4.5573e+08	7.63216e+08	6.51651e+08	6.55005e+08	6.80454e+08	1041817986	4.7616e+08	7.72563e+08	6.47336e+08	597650080	5.39475e+08	5.3993e+08	4.64005e+08	4.37985e+08	1174004431	1135920331	8.49875e+08	1163194644	412932269	5.92407e+08	4.88892e+08	3.85607e+08	8.3171e+08	8.08101e+08	981088142	1093212628	8.68103e+08	7.31562e+08	5.70926e+08	6.36203e+08	1145933217	8.88698e+08	8.24473e+08	7.33181e+08	1153363192	4.49994e+08	5.16427e+08	545690818	9.48153e+08
L-Histidine	1.45687e+08	2.01993e+08	3.15324e+08	2.17241e+08	2.2704e+08	2.62526e+08	3.26642e+08	1.80636e+08	2.69944e+08	2.49028e+08	5.77328e+07	3.52203e+08	2.27085e+08	1.82751e+08	1.50611e+08	2.77027e+08	1.45171e+08	2.58143e+08	2.19691e+08	1.73267e+08	1.75742e+08	1.92602e+08	1.3989e+08	1.28359e+08	2.29196e+08	2.8556e+08	2.29522e+08	2.76497e+08	1.78117e+08	1.66161e+08	1.37801e+08	1.24877e+08	2.183e+08	2.4857e+08	3.64674e+08	2.12649e+08	1.91046e+08	1.82537e+08	215700563	2.41195e+08	2.54417e+08	284783087	2.60323e+08	2.22901e+08	4.43648e+08	1.50769e+08	1.53328e+08	1.52384e+08	2.68687e+08
L-Histidine trimethylbetaine	1.51259e+06	3.66073e+06	1.04923e+07	6.58299e+07	1.07542e+06	4.89006e+06	2.13225e+07	6.66082e+06	3.39625e+06	1.49583e+06	4.01959e+06	1.82063e+07	4.10321e+06	4.03356e+06	1.78554e+07	3.55116e+06	9.2693e+06	1.51223e+07	6.70399e+06	3.21248e+06	2.9701e+06	4.8939e+06	2.9249e+06	1.02171e+06	6.06493e+06	1.13449e+07	2.74933e+06	2.37502e+06	583981	291363	2.5135e+06	793627	2.46767e+06	2.89745e+06	4.5757e+06	6.25519e+06	7.20646e+06	1.06647e+07	5.71156e+06	3.76804e+06	6.03247e+06	1.15362e+07	1.86337e+06	222459	4.57747e+06	4.24752e+06	2.82421e+06	1.09979e+07	3.24571e+06
Linoleic acid(18:2)	9.4013e+08	6.1454e+08	9.77446e+08	2168058705	1510702073	9.13616e+08	1164827626	9.3691e+08	7.48397e+08	9.20807e+08	9.33824e+08	9.32323e+08	1148688905	1664218042	928937780	4.97295e+08	8.71861e+08	2469384649	9.20425e+08	6.53188e+08	7.66004e+08	7.85956e+08	7.70724e+08	6.90054e+08	9.48694e+08	696932015	7.19404e+08	507703608	7.63666e+08	5.60616e+08	8.30271e+08	9.10614e+08	1266714761	1034206026	8.41153e+08	1372621765	6.5133e+08	5.388e+08	1215308485	8.55376e+08	1650072988	9.39464e+08	737964418	1113989393	6.59922e+08	1561735521	746982727	1414711116	7.77661e+08
Linoleyl carnitine, Linoelaidyl carnitine; acylcarnitine C18:2	6.60256e+06	1.85101e+07	1.22777e+07	8.59392e+06	2.84526e+07	2.54678e+07	9.34981e+06	3.31619e+07	2.11921e+07	4.02062e+07	6.00521e+06	7.41251e+06	1.04399e+07	1.4947e+07	1.09573e+07	4.47459e+07	4.96449e+06	1.63573e+07	2.25616e+07	1.73678e+07	3.37819e+07	9.21139e+06	6.53587e+07	6.60086e+07	7.8644e+06	1.42744e+07	7.12e+06	1.26378e+07	1.48452e+07	6.22577e+06	2.26371e+07	6.71537e+06	7.61922e+06	1.36627e+07	1.24686e+07	1.24866e+07	5.71816e+06	587504	2.64095e+07	2.60693e+07	3.32234e+06	9320.8	5.23843e+06	2.16025e+07	1.40376e+07	2.70924e+07	2.0119e+07	1.01392e+08	1.86126e+07
Lipoic acid	2.61818e+06	3.42278e+06	2.61924e+06	4.33665e+06	2.62854e+06	1.82684e+06	2.5466e+06	1.40985e+06	1.67288e+06	2.07818e+06	1.18307e+06	2.39773e+06	2.69365e+06	2.99911e+06	1.58402e+06	1.25619e+07	4.84064e+06	861230	1.89753e+06	9.33043e+06	3.60781e+06	3.16992e+06	3.74496e+06	1.46004e+06	1.59845e+06	1.59793e+06	859562	1.8546e+06	1.93775e+06	1.61367e+06	1.71733e+06	1.09006e+06	2.15614e+06	1.86192e+06	1.48608e+06	892747	3.16585e+06	3.99033e+06	1.04243e+06	3.85404e+06	1.53624e+06	2.17042e+06	1.25668e+06	2.63504e+06	1.40451e+06	2.11013e+06	1.51578e+06	2.61148e+06	1.36949e+06
L-Isoleucine	1.75209e+08	2.08196e+08	1.8963e+08	1.97558e+08	2.60031e+08	1.79328e+08	3.25283e+08	1.86631e+08	2.74116e+08	2.75097e+08	8.70953e+07	1.79173e+08	262827901	2.07203e+08	1.84284e+08	1.96746e+08	2.14957e+08	2.1652e+08	2.22593e+08	1.85871e+08	1.99522e+08	246823182	2.31344e+08	1.7641e+08	1.7662e+08	2.26921e+08	1.95687e+08	1.70027e+08	2.6517e+08	2.28608e+08	1.83553e+08	1.64542e+08	220474738	2.16289e+08	2.11319e+08	2.42716e+08	1.97542e+08	1.82558e+08	1.77559e+08	3.02347e+08	3.47136e+08	2.53742e+08	2.15469e+08	2.81532e+08	2.48326e+08	2.18354e+08	2.51973e+08	2.10799e+08	2.55216e+08
Lithocholic acid	1.26663e+07	3.72351e+06	3.75601e+06	1.20436e+06	7.24861e+06	6.6996e+06	5.21264e+06	4.42852e+06	733989	1.57821e+06	925046	2.5176e+06	1.3624e+07	6.63986e+06	1.72493e+06	1.3346e+06	6.3703e+06	293318	737587	1.54899e+06	5.98686e+06	2.7831e+07	5.87086e+06	652702	665556	5.97253e+06	8.13768e+06	3.08026e+06	2.21698e+07	2.07443e+07	6.38428e+06	3.31242e+07	7.58318e+06	1.76388e+06	2.05389e+06	209281	1.48718e+07	2.46988e+07	411144	1.21599e+06	1.00224e+07	1.8803e+07	1.32343e+07	766259	1.3392e+06	2.38557e+07	1.66507e+06	165905	8.84212e+06
L-kynurenine	3.94213e+06	4.5168e+06	7.6174e+06	2.68041e+06	1.5067e+07	5.77752e+06	4.067e+06	1.50387e+06	3.69002e+06	3.5744e+06	751344	2.11277e+06	9.03182e+06	4.36208e+06	3.78719e+06	2.2033e+06	7.22086e+06	7.44687e+06	7.01261e+06	1.41564e+07	1.13742e+07	9.45948e+06	2.96757e+06	4.05828e+06	6.89443e+06	1.5515e+07	1.05212e+07	6.8542e+06	3.77528e+06	2.21994e+06	1.81612e+06	1.93541e+06	5.39858e+06	4.15961e+06	2.70186e+06	2.13382e+06	8.68702e+06	3.70437e+06	3.64972e+06	3.17592e+06	3.15941e+06	4.12816e+06	3.63502e+06	1.86336e+06	1.12507e+07	4.98255e+06	5.9584e+06	2.20131e+06	1.08889e+07
L-Leucine	4.09124e+08	393743507	3.73478e+08	3.77807e+08	5.93117e+08	3.86041e+08	6.31678e+08	3.09653e+08	4.80744e+08	4.89679e+08	1.3012e+08	4.50536e+08	5.15375e+08	3.53988e+08	2.79341e+08	2.88605e+08	3.8968e+08	4.69933e+08	4.42106e+08	357275809	4.18863e+08	4.48174e+08	402459027	3.6658e+08	3.10724e+08	4.22633e+08	3.86886e+08	3.22819e+08	4.30948e+08	3.66427e+08	2.8911e+08	3.40294e+08	5.49782e+08	4.57408e+08	4.07109e+08	5.48251e+08	5.02573e+08	4.88937e+08	3.70805e+08	5.71013e+08	6.30199e+08	5.26716e+08	5.09278e+08	5.43538e+08	4.24372e+08	500387014	4.28652e+08	350864796	4.13231e+08
L-lysine;(3S)-3,6-Diaminohexanoate/(3S,5S)-3,5-Diaminohexanoate	8.279e+07	8.07666e+07	1.3429e+08	1.11623e+08	1.44071e+08	9.73297e+07	1.52015e+08	1.0137e+08	1.0062e+08	114776558	9.65125e+07	1.76551e+08	1.23632e+08	1.00817e+08	6.22211e+07	1.05176e+08	7.64017e+07	1.02674e+08	1.04675e+08	8.59956e+07	1.066e+08	1.43249e+08	8.65792e+07	6.92944e+07	1.03623e+08	7.46282e+07	8.81581e+07	7.33755e+07	8.34942e+07	7.83751e+07	8.83442e+07	6.3545e+07	1.04543e+08	9.24492e+07	8.46392e+07	9.33747e+07	7.96893e+07	9.85476e+07	5.70951e+07	1.11777e+08	1.19991e+08	1.33261e+08	1.13344e+08	1.22669e+08	9.19351e+07	8.65204e+07	6.51868e+07	1.06359e+08	7.05896e+07
L-lyxonate;Arabinonic acid;L-Xylonate	4.34193e+06	5.97048e+06	5.61345e+06	7.28354e+06	6.61349e+06	5.50826e+06	1.37895e+07	5.93639e+06	9.87108e+06	7.58954e+06	4.14325e+06	1.10933e+07	5.2825e+06	3.46916e+06	3.8816e+06	9.22138e+06	8.8714e+06	4.52283e+06	1.15202e+07	6.82343e+06	4.14064e+06	5.54746e+06	6.85453e+06	7.57296e+06	9.83861e+06	1.0858e+07	4.9467e+06	9.83087e+06	5.7266e+06	5.25398e+06	7.8035e+06	4.9121e+06	7.86064e+06	1.15479e+07	9.78043e+06	6.99512e+06	7.07148e+06	6.25472e+06	6.46043e+06	7.70549e+06	4.46855e+06	5.05089e+06	1.29695e+07	1.20724e+07	7.64661e+06	3.35416e+06	7.22566e+06	6.94681e+06	6.95011e+06
L-methionine	3.35535e+07	3.82048e+07	3.98116e+07	3.26995e+07	7.57791e+07	5.36884e+07	8.86257e+07	4.12326e+07	5.19328e+07	6.00372e+07	1.65664e+07	4.78721e+07	7.17927e+07	4.32773e+07	4.66217e+07	4.17343e+07	4.52722e+07	4.36863e+07	5.29368e+07	3.65309e+07	4.14611e+07	5.77861e+07	5.18622e+07	4.06255e+07	4.9949e+07	6.23138e+07	5.35942e+07	4.18434e+07	4.4885e+07	3.97009e+07	3.7264e+07	3.91034e+07	5.72431e+07	4.90986e+07	5.13443e+07	7.44421e+07	4.08894e+07	4.03675e+07	3.28961e+07	6.00905e+07	6.69267e+07	5.24426e+07	6.64598e+07	4.5611e+07	6.34808e+07	5.16905e+07	4.8952e+07	3.76014e+07	5.84991e+07
L-Methionine S-oxide	1.23744e+06	1.20941e+06	1.4115e+06	3.35709e+06	868825	2.04279e+06	6.91965e+06	930556	1.79159e+06	891178	939276	3.89951e+06	3.51113e+06	2.21863e+06	1.82896e+06	1.9208e+06	1.02434e+06	1.94541e+06	2.12881e+06	1.00719e+06	1.05914e+06	1.11221e+06	1.53855e+06	792319	1.41877e+06	2.12075e+06	1.32394e+06	1.26358e+06	908316	676559	1.53413e+06	904389	1.48595e+06	1.59385e+06	1.19979e+06	1.99119e+06	2.498e+06	2.4589e+06	1.33209e+06	1.79756e+06	3.91367e+06	5.21888e+06	1.08474e+06	1.0815e+06	1.34729e+06	717080	771798	3.89846e+06	1.67557e+06
L-Octanoylcarnitine	1.34541e+07	1.56647e+07	1.72349e+07	2.1491e+07	1.32533e+07	9.84009e+06	1.35379e+07	1.63061e+07	1.25132e+07	1.42668e+07	3.98985e+06	1.20054e+07	8.03838e+06	1.17969e+07	8.41531e+06	1.70154e+07	1.55016e+07	4.11047e+06	2.93178e+06	8.38929e+06	1.43575e+07	1.61249e+07	1.97174e+07	1.00279e+07	7.6353e+06	1.22643e+07	8.54004e+06	1.36396e+07	1.01873e+07	6.85491e+06	1.13092e+07	5.79051e+06	2.11118e+07	1.99132e+07	1.8759e+07	6.55234e+06	8.07893e+06	9.89555e+06	5.6915e+06	1.2173e+07	8.31509e+06	1.23676e+07	1.234e+07	1.67026e+07	5.30007e+06	8.33683e+06	4.70715e+06	1.00052e+07	8.5808e+06
L-Ornithine;D-Ornithine	1.73453e+06	1.80666e+06	2.52001e+06	1.46077e+06	2.31811e+06	1.87742e+06	2.38967e+06	1.32789e+06	2.07976e+06	2.40507e+06	1.7557e+06	2.42857e+06	1.24765e+06	1.02701e+06	776995	1.77093e+06	2.27053e+06	1.01483e+06	3.0417e+06	2.29068e+06	1.56047e+06	1.81272e+06	2.19267e+06	1.62847e+06	2.14458e+06	1.78164e+06	1.72367e+06	2.96138e+06	1.15193e+06	1.32918e+06	1.34222e+06	1.02414e+06	2.54138e+06	2.6342e+06	2.91977e+06	1.44829e+06	1.747e+06	1.17571e+06	1.53401e+06	2.01091e+06	914933	1.66252e+06	2.31052e+06	3.0826e+06	2.12988e+06	986262	1.17564e+06	209161	1.71169e+06
L-Palmitoylcarnitine	3.86464e+07	7.0322e+07	8.00908e+07	4.80792e+07	1.49937e+08	1.63352e+08	6.66643e+07	1.99128e+08	104495665	9.6128e+07	1.51415e+07	3.02702e+07	7.46805e+07	1.26e+08	1.27729e+08	2.38364e+08	6.36241e+07	1.00494e+08	1.20924e+08	9.72804e+07	1.53364e+08	6.84356e+07	3.68368e+08	3.14358e+08	2.70968e+07	5.73424e+07	4.22428e+07	5.43302e+07	1.05697e+08	5.68758e+07	8.65172e+07	7.22285e+07	7.5216e+07	1.08721e+08	7.41291e+07	5.21639e+07	3.446e+07	8.20035e+06	7.93164e+07	8.70875e+07	2.48814e+07	6.58563e+06	5.3227e+07	8.91754e+07	5.39629e+07	130435155	1.4104e+08	3.03534e+08	153163563
LPC(16:1e)	1.35966e+07	1.23271e+07	9.8784e+06	3.70497e+07	2.49528e+07	1.56769e+07	1.24138e+07	1.35351e+07	2.04848e+07	2.21868e+07	1.05966e+07	1.31967e+07	2.06689e+07	1.45346e+07	1.1297e+07	9.46176e+06	7.98543e+06	1.26939e+07	1.39126e+07	1.36387e+07	1.33416e+07	1.55873e+07	1.32232e+07	1.20244e+07	7.59317e+06	8.00063e+06	9.21478e+06	5.96607e+06	1.60701e+07	1.118e+07	1.12573e+07	1.12987e+07	1.78321e+07	1.36022e+07	9.03524e+06	1.55102e+07	1.53461e+07	1.31304e+07	2.02982e+07	1.46795e+07	8.73448e+06	1.73564e+07	1.35817e+07	1.88903e+07	9.61833e+06	1.36648e+07	10523300	1.17916e+07	2.19201e+07
LPC(17:0);LysoPE(20:0)	1.96872e+07	2.23009e+07	2.21417e+07	4.36727e+07	2.45264e+07	1.86885e+07	1.55763e+07	1.9418e+07	3.33133e+07	5.24845e+07	7.79282e+06	2.62046e+07	3.37425e+07	3.15911e+07	2.14143e+07	3.07118e+07	2.71128e+07	2.10115e+07	2.25869e+07	2.6429e+07	1.36219e+07	2.19598e+07	2.19009e+07	2.2994e+07	1.19329e+07	1.84432e+07	1.29033e+07	1.193e+07	2.96394e+07	2.75435e+07	2.01296e+07	2.97968e+07	2.28921e+07	2.00832e+07	1.24585e+07	2.09386e+07	3.62594e+07	3.72085e+07	4.0284e+07	4.14819e+07	1.76557e+07	3.6762e+07	2.55695e+07	4.73659e+07	1.73817e+07	2.4377e+07	2.18512e+07	1.68342e+07	4.19957e+07
LPC(17:1);LysoPE(20:1)	4.21907e+06	4.51984e+06	1.00368e+07	2.28291e+07	3.2384e+06	4.422e+06	4.19077e+06	1.29914e+06	3.12451e+06	4.58038e+06	529769	4.08998e+06	3.79292e+06	3.11198e+07	3.4193e+06	3.27382e+06	4.93516e+06	3.51842e+06	5.17781e+06	4.67332e+06	1.55117e+06	1.32606e+06	1.98882e+06	1.86211e+06	2.66551e+06	1.89786e+06	1.41556e+06	1.73668e+06	1.50635e+06	1.2899e+06	1.5304e+06	2.24434e+06	5.60501e+06	5.08726e+06	3.03438e+06	20437665	8.08661e+06	8.68086e+06	6.79317e+06	8.01346e+06	9320.8	9.79601e+06	3.41295e+06	1.35637e+07	2.75431e+06	2.87805e+06	1.60883e+06	1.113e+07	7.13131e+06
LPC(18:0e)	1.0177e+07	1.24296e+07	1.01663e+07	1.5266e+07	1.90926e+07	1.5976e+07	1.04441e+07	1.24977e+07	1.7388e+07	2.43911e+07	2.52934e+06	8.09937e+06	2.34571e+07	1.59732e+07	1.04783e+07	8.5581e+06	1.47232e+07	1.26681e+07	1.421e+07	1.12527e+07	8.24068e+06	9.76259e+06	1.02297e+07	1.07053e+07	5.29971e+06	1.01232e+07	8.73991e+06	6.1238e+06	1.82279e+07	1.32389e+07	7.56857e+06	1.31367e+07	1.54918e+07	1.19907e+07	8.56082e+06	6.27976e+06	1.52009e+07	1.51119e+07	2.44629e+07	1.50488e+07	7.95439e+06	2.33126e+07	1.79132e+07	1.6202e+07	1.16337e+07	1.52462e+07	1.30399e+07	9.49369e+06	2.4496e+07
LPC(18:1e)	1.04687e+07	1.08007e+07	9.53001e+06	2.69035e+07	2.20707e+07	1.24932e+07	1.31619e+07	1.04142e+07	1.07331e+07	1.28838e+07	1.98601e+06	1.14221e+07	1.51476e+07	9.90113e+06	9.37549e+06	5.13023e+06	9.32576e+06	1.16382e+07	1.3419e+07	10439024	8.06169e+06	9.5409e+06	8.34557e+06	9.47824e+06	6.76529e+06	7.32798e+06	5.97379e+06	4.88571e+06	1.06404e+07	7.40309e+06	5.45262e+06	7.09304e+06	1.53266e+07	1.16428e+07	7.66486e+06	1.36633e+07	1.22312e+07	9.95905e+06	1.55397e+07	1.04068e+07	4.98424e+06	1.0354e+07	1.15537e+07	1.25225e+07	8.11857e+06	1.46657e+07	1.05351e+07	1.04704e+07	2.24724e+07
LPC(18:2e)	2.29206e+06	2.23428e+06	1.74373e+06	9.42039e+06	5.67841e+06	3.08062e+06	2.88051e+06	2.54393e+06	3.93354e+06	3.28924e+06	2.397e+06	2.79718e+06	4.34979e+06	3.6069e+06	2.52084e+06	2.0497e+06	2.32657e+06	2.53438e+06	2.84865e+06	3.39685e+06	2.5616e+06	2.46918e+06	2.40264e+06	2.16464e+06	1.16844e+06	1.48899e+06	1.65455e+06	781417	3.61364e+06	1.07782e+06	2.17769e+06	2.39245e+06	3.82542e+06	2.31124e+06	1.16839e+06	4.27456e+06	2.92892e+06	2.54354e+06	4.34311e+06	3.53472e+06	753694	3.71622e+06	2.65847e+06	4.6526e+06	2.28808e+06	3.23582e+06	2.84323e+06	3.76257e+06	5.05522e+06
LPC(18:3)	1.55996e+07	1.38934e+07	2.30238e+07	2.09575e+07	1.35767e+07	1.87756e+07	1.40707e+07	1.19129e+07	1.66435e+07	1.433e+07	6.88061e+06	1.37538e+07	1.1843e+07	4.62147e+07	1.54372e+07	1.26272e+07	1.59716e+07	1.49097e+07	1.51667e+07	1.34577e+07	9.51025e+06	7.62786e+06	1.35583e+07	1.30687e+07	1.24732e+07	1.23171e+07	1.06581e+07	1.12386e+07	1.04996e+07	1.01491e+07	1.29384e+07	1.34512e+07	1.67372e+07	1.09566e+07	1.19319e+07	2.64486e+07	1.50041e+07	1.36328e+07	1.45776e+07	9.005e+06	8.84001e+06	1.41066e+07	1.15302e+07	1.91155e+07	1.4766e+07	9.52843e+06	1.25456e+07	3.41662e+07	1.26702e+07
LPC(19:0);LysoPE(22:0)	1.75122e+06	1.29064e+06	1.3423e+06	2.29831e+06	819034	1.13527e+06	464037	1.40827e+06	2.23477e+06	2.1839e+06	1.18538e+06	1.70998e+06	2.5867e+06	2.18026e+06	1.66336e+06	2.43019e+06	1.40521e+06	1.68908e+06	1.59987e+06	1.92484e+06	1.4336e+06	1.65897e+06	1.71369e+06	1.98586e+06	963871	2.05821e+06	1.27836e+06	821506	2.48057e+06	1.87833e+06	1.84032e+06	1.55995e+06	1.42486e+06	1.56563e+06	1.09786e+06	1.5101e+06	1.79822e+06	1.1203e+06	1.40171e+06	1.72569e+06	547490	1.45447e+06	1.18104e+06	2.45367e+06	1.44109e+06	1.13362e+06	1.3248e+06	1.07545e+06	2.98645e+06
LPC(19:1);LysoPE(22:1)	961738	1.36005e+06	2.05453e+06	3.88626e+06	1.20779e+06	1.22805e+06	1.2851e+06	817615	1.20512e+06	1.97041e+06	1.0674e+06	1.35403e+06	1.45952e+06	2.55232e+06	1.46349e+06	1.07192e+06	962376	774818	954394	904528	668609	877138	674349	636695	898101	933456	389457	478399	768511	647091	942043	861827	1.39509e+06	1.37743e+06	552839	2.59817e+06	1.54299e+06	1.89294e+06	1.53241e+06	1.67135e+06	613364	1.63943e+06	957926	2.62788e+06	574068	913837	1.4491e+06	2.1697e+06	1.59052e+06
LPE(15:0)	696652	605444	802540	691137	711912	757087	1.03387e+06	708614	1.61646e+06	1.42793e+06	1.15346e+06	1.74794e+06	1.12469e+06	2.3485e+06	903940	624707	905192	474015	2.82783e+06	1.2362e+06	375535	961563	559482	434727	690973	548732	749644	422875	839142	623493	898961	1.59283e+06	892738	495990	768418	1.13276e+06	657480	1.34467e+06	610826	837084	1.02366e+06	703838	615050	1.16393e+06	527603	3.11527e+06	451788	915548	1.51374e+06
LPE(16:0)	6.3617e+07	6.98152e+07	7.17688e+07	6.27224e+07	6.97287e+07	5.56677e+07	7.26754e+07	5.87619e+07	5.87187e+07	9.00032e+07	3.24441e+07	7.26015e+07	4.81334e+07	3.10842e+07	1.37594e+07	4.99328e+07	9.98682e+07	2.67648e+07	1.72701e+08	130224155	5.27746e+07	1.09409e+08	9.76127e+07	1.14496e+08	5.87655e+07	7.39121e+07	3.84512e+07	3.88103e+07	6.44926e+07	5.88442e+07	6.75649e+07	87334861	1.23148e+08	1.07628e+08	7.42755e+07	3.98728e+07	5.12015e+07	1.02962e+08	6.76418e+07	6.74878e+07	3.54846e+07	6.79968e+07	1.38036e+08	1.82969e+08	5.86706e+07	4.40703e+07	6.17403e+07	2.27502e+07	9.11603e+07
LPE(16:0e)	1.75617e+06	1.46698e+06	1.7556e+06	2.47358e+06	2.05883e+06	1.53409e+06	1.84748e+06	2.36074e+06	1.78873e+06	2.16371e+06	738200	1.9312e+06	1.84718e+06	949309	975551	980865	2.91634e+06	2.30147e+06	4.92311e+06	3.23389e+06	959388	2.08282e+06	2.26456e+06	2.90132e+06	964458	1.31813e+06	1.43885e+06	1.16773e+06	1.23586e+06	1.03251e+06	1.48716e+06	1.70236e+06	2.32697e+06	2.38486e+06	1.69862e+06	1.55843e+06	1.45915e+06	1.8424e+06	3.19654e+06	2.01539e+06	1.70354e+06	3.08902e+06	3.94209e+06	4.41582e+06	1.63608e+06	1.30967e+06	1.29658e+06	891933	4.20782e+06
LPE(16:1e)	2.74665e+07	1.98722e+07	2.42181e+07	3.76093e+07	4.12588e+07	3.65983e+07	4.06541e+07	3.50158e+07	2.48489e+07	3.23535e+07	2.58871e+07	3.93313e+07	3.30211e+07	2.1893e+07	1.69573e+07	1.41665e+07	2.44873e+07	2.17082e+07	3.63291e+07	3.6861e+07	2.41672e+07	5.22004e+07	2.90961e+07	2.42609e+07	2.30689e+07	1.87479e+07	1.89636e+07	1.64284e+07	2.80412e+07	28411867	2.6919e+07	7.20454e+07	5.03714e+07	4.88508e+07	2.99991e+07	2.90682e+07	2.30933e+07	3.87844e+07	3.16367e+07	2.37944e+07	2.82068e+07	3.88287e+07	3.76698e+07	4.28632e+07	2.4077e+07	4.34198e+07	2.46155e+07	1.67596e+07	4.22062e+07
LPE(18:0e)	3.96106e+06	3.40285e+06	3.77494e+06	4.45453e+06	4.02117e+06	4.57917e+06	3.931e+06	4.86817e+06	5.24055e+06	8.23102e+06	3.67542e+06	3.54418e+06	6.62547e+06	4.40815e+06	3.09782e+06	2.72611e+06	8.13754e+06	4.84851e+06	7.56914e+06	5.30011e+06	2.4588e+06	4.28436e+06	5.30509e+06	4.81153e+06	1.77949e+06	4.00495e+06	3.23022e+06	2.19057e+06	4.59336e+06	3.32857e+06	2.78797e+06	5.19134e+06	5.50998e+06	5.23365e+06	3.04461e+06	1.91831e+06	6.01364e+06	6.77857e+06	9.78787e+06	6.93948e+06	5.74773e+06	8.91862e+06	6.39254e+06	6.29075e+06	5.07809e+06	4.48345e+06	4.04076e+06	2.778e+06	8.75749e+06
LPE(18:2)	1.77766e+07	1.7839e+07	3.84224e+07	1.75991e+07	2.80162e+07	4.2604e+07	2.38419e+07	1.16603e+07	2.21823e+07	1.79677e+07	8.00722e+06	2.4831e+07	1.05228e+07	8.47678e+07	4.04606e+06	1.05108e+07	2.24085e+07	7.43758e+06	3.55085e+07	2.10976e+07	1.54182e+07	2.28657e+07	1.58079e+07	1.59475e+07	2.46669e+07	1.47971e+07	1.09804e+07	9.21226e+06	1.67323e+07	1.26282e+07	1.19476e+07	2.06114e+07	4.5133e+07	3.46967e+07	2.9118e+07	4.21632e+07	1.44637e+07	1.5078e+07	1.47491e+07	1.38241e+07	1.20586e+07	1.38996e+07	2.28109e+07	3.18756e+07	1.59606e+07	1.40474e+07	1.47709e+07	5.29249e+07	1.84389e+07
LPE(20:4)	2.08562e+07	2.22389e+07	3.4122e+07	1.3736e+07	5.51543e+07	8.70348e+07	3.54677e+07	2.12069e+07	3.7427e+07	2.11992e+07	1.18056e+07	4.12406e+07	1.51065e+07	1.34397e+08	1.14786e+07	2.26797e+07	2.61943e+07	9.57574e+06	3.59691e+07	2.41658e+07	2.67027e+07	2.07581e+07	2.14445e+07	2.40534e+07	5.59041e+07	2.24437e+07	1.70504e+07	1.9478e+07	2.45826e+07	2.29195e+07	1.66154e+07	2.41288e+07	8.94629e+07	7.51574e+07	1.04001e+08	1.18846e+08	1.78833e+07	1.43786e+07	1.79181e+07	1.78763e+07	1.86035e+07	1.32929e+07	3.16758e+07	2.83251e+07	2.24274e+07	1.34028e+07	2.83393e+07	9.05576e+07	1.64693e+07
LPE(22:6)	2.31467e+06	2.58061e+06	2.18478e+06	1.94077e+06	3.30316e+06	5.89386e+06	3.06873e+06	1.73253e+06	4.62697e+06	2.4249e+06	1.17348e+06	4.16529e+06	1.60466e+06	9.37707e+06	1.16421e+06	2.75768e+06	2.89072e+06	832135	4.8014e+06	3.73729e+06	2.6469e+06	1.66847e+06	2.06871e+06	2.74165e+06	5.50096e+06	3.58601e+06	4.08051e+06	6.92597e+06	5.01375e+06	3.23331e+06	2.08722e+06	4.3092e+06	7.39701e+06	6.50928e+06	8.33785e+06	1.00839e+07	1.38406e+06	1.02437e+06	1.5305e+06	1.39026e+06	1.34138e+06	303812	2.52959e+06	2.51897e+06	5.09619e+06	1.82905e+06	5.438e+06	6.90338e+06	1.58166e+06
LPG(16:0)	1.47948e+06	1.12079e+06	1.74422e+06	992858	2.7034e+06	1.23319e+06	2.81346e+06	978943	1.68515e+06	1.30703e+06	396814	1.09057e+06	2.67036e+06	2.36752e+06	729361	854389	908804	737583	2.14989e+06	3.47469e+06	1.07803e+06	2.57986e+06	737738	378654	587584	784702	1.59302e+06	2.512e+06	2.55742e+06	1.62523e+06	960446	3.78012e+06	3.95741e+06	1.7314e+06	1.05286e+06	1.15429e+06	1.06731e+06	2.32845e+06	734802	783289	9320.8	1.88856e+06	1.32005e+06	1.50288e+06	2.22992e+06	1.99215e+06	3.58066e+06	1.05541e+06	2.00819e+06
L-Phenylalanine	3.04481e+08	2.77308e+08	2.63181e+08	2.59861e+08	3.76653e+08	2.46065e+08	4.47451e+08	2.28844e+08	282134506	3.20801e+08	9.25174e+07	2.9677e+08	3.50191e+08	2.91042e+08	2.38305e+08	1.85145e+08	2.64027e+08	3.00505e+08	3.49238e+08	2.65883e+08	3.18638e+08	3.76591e+08	2.80232e+08	3.00536e+08	2.58678e+08	2.92648e+08	2.8289e+08	2.18559e+08	2.51999e+08	201563444	1.64877e+08	2.09326e+08	4.99128e+08	3.48697e+08	336020209	3.56349e+08	2.88252e+08	3.16786e+08	2.27084e+08	299880271	4.69154e+08	3.15901e+08	2.93372e+08	3.05138e+08	3.14775e+08	274997823	2.3198e+08	1.98782e+08	2.68921e+08
LPI(18:0)	544661	292935	313086	143976	1.14028e+06	510521	455618	358402	801393	933901	9320.8	399177	414543	319618	291976	9320.8	228468	9320.8	347917	271447	249865	192296	235830	180096	184651	217309	9320.8	9320.8	695392	334577	9320.8	519276	362840	9320.8	183971	188664	716718	568137	687209	504103	848949	554163	383961	303691	274700	429795	160961	128020	976969
LPI(20:3)	1.28148e+06	1.42e+06	1.36082e+06	760509	3.1572e+06	3.70312e+06	945968	852370	2.6974e+06	2.49707e+06	363716	1.32419e+06	996664	4.69435e+06	646818	905987	2.02453e+06	430847	1.78916e+06	1.54675e+06	1.86851e+06	1.94386e+06	1.58025e+06	2.05275e+06	1.01842e+06	1.62666e+06	1.19158e+06	1.34222e+06	1.58618e+06	1.12217e+06	985301	862634	1.36074e+06	1.11289e+06	1.40909e+06	2.19583e+06	1.69425e+06	394.988	1.54433e+06	1.38183e+06	926944	394.988	1.42591e+06	988953	1.31105e+06	1.34489e+06	2.04804e+06	3.33783e+06	1.55865e+06
LPI(20:4)	4.11973e+06	4.66863e+06	4.77765e+06	2.46947e+06	9.83809e+06	1.23897e+07	3.83812e+06	2.72123e+06	8.55815e+06	8.69229e+06	1.19631e+06	4.94454e+06	3.58695e+06	1.50391e+07	2.20019e+06	3.82084e+06	6.42575e+06	2.21624e+06	5.85381e+06	5.77051e+06	6.52252e+06	5.70781e+06	5.75812e+06	6.50593e+06	3.98323e+06	5.52297e+06	3.95203e+06	3.80166e+06	5.45353e+06	3.68799e+06	2.84365e+06	2.84781e+06	4.61198e+06	4.28353e+06	4.54918e+06	7.0079e+06	5.62116e+06	394.988	4.95154e+06	4.68258e+06	3.10727e+06	394.988	4.71351e+06	3.67111e+06	4.52606e+06	3.98392e+06	6.68518e+06	1.07081e+07	5.30742e+06
L-Pipecolic acid	2.0404e+07	2.04909e+07	3.48918e+07	2.90373e+07	3.51303e+07	2.62809e+07	3.85574e+07	2.6029e+07	2.53094e+07	2.89053e+07	3.26115e+07	4.69784e+07	3.15245e+07	2.70968e+07	1.73988e+07	2.57658e+07	1.97206e+07	2.67787e+07	2.81172e+07	2.13838e+07	2.71526e+07	3.39706e+07	2.2336e+07	2.15841e+07	2.7295e+07	1.68236e+07	2.18562e+07	1.93782e+07	2.08538e+07	1.98489e+07	2.44536e+07	1.74374e+07	2.59493e+07	2.5533e+07	2.17772e+07	2.22911e+07	1.99086e+07	2.33235e+07	1.5402e+07	2.91402e+07	3.37812e+07	3.40994e+07	2.70817e+07	2.94123e+07	2.54345e+07	2.10122e+07	1.82243e+07	2.54127e+07	1.68757e+07
L-proline	1022177944	1371799111	1336682962	1204989097	6.80614e+08	5.33048e+08	5.18546e+08	454097676	7.18807e+08	7.09269e+08	2.6504e+08	6.40176e+08	6.33208e+08	4.97993e+08	4.81939e+08	4.97501e+08	8.767e+08	1061029395	9.27906e+08	9.6525e+08	4.7846e+08	4.77771e+08	3.97882e+08	419348074	8.59259e+08	1202313367	1320576870	1579494605	5.08967e+08	4.72783e+08	4.40405e+08	3.50634e+08	9.58476e+08	9.28227e+08	915602362	8.28491e+08	8.67214e+08	6.66299e+08	7.35885e+08	9.35444e+08	1003684230	7.08602e+08	8.68092e+08	9.36115e+08	1141397781	4.32207e+08	5.11908e+08	3.84425e+08	6.38507e+08
LPS(18:1)	3.56509e+06	2.69045e+06	6.16816e+06	3.11817e+06	4.63859e+06	1.38641e+07	4.27288e+06	1.47837e+06	4.45791e+06	3.92647e+06	720741	4.08309e+06	2.80517e+06	5.07568e+07	2.14383e+06	1.057e+06	3.1428e+06	2.51276e+06	2.08856e+06	1.73639e+06	2.01433e+06	2.93091e+06	1.06902e+06	1.13109e+06	1.68452e+06	1.38512e+06	1.23572e+06	680013	2.66872e+06	1.75073e+06	734697	3.2974e+06	3.00654e+06	1.54136e+06	2.05349e+06	2.59915e+07	2.78166e+06	2.4665e+06	2.67727e+06	2.56443e+06	6.5975e+06	8.1102e+06	1.77658e+06	1.948e+06	1.4742e+06	3.70066e+06	2.74176e+06	3.76695e+07	3.22989e+06
L-serine	5.61612e+07	6.05283e+07	8.05949e+07	6.76401e+07	3.10217e+07	2.90474e+07	2.92084e+07	2.08941e+07	3.32693e+07	3.03792e+07	1.0257e+07	3.27732e+07	4.01101e+07	3.59274e+07	2.78447e+07	3.15272e+07	3.43403e+07	4.4605e+07	3.68099e+07	3.82843e+07	3.60709e+07	4.17596e+07	2.90751e+07	2.17814e+07	4.36044e+07	4.26094e+07	4.17093e+07	5.01976e+07	2.95132e+07	3.01394e+07	1.95795e+07	1.96014e+07	3.91561e+07	3.17232e+07	3.50391e+07	5.28414e+07	3.98267e+07	3.27602e+07	2.50129e+07	3.53586e+07	4.37877e+07	3.695e+07	3.394e+07	3.49514e+07	4.85164e+07	3.51685e+07	2.12013e+07	3.0095e+07	3.69834e+07
L-tryptophan;D-tryptophan	3.10631e+07	3.01476e+07	2.52784e+07	3.14173e+07	4.91583e+07	3.9841e+07	5.53826e+07	3.5942e+07	4.52883e+07	4.79387e+07	2.15891e+07	3.90408e+07	4.36303e+07	3.3687e+07	2.77676e+07	3.16519e+07	3.22072e+07	3.72673e+07	3.2558e+07	2.53623e+07	3.73067e+07	4.24819e+07	3.83226e+07	4.00634e+07	2.3958e+07	3.49715e+07	2.89011e+07	2.9887e+07	4.43369e+07	3.56955e+07	2.95787e+07	3.1255e+07	4.03654e+07	3.59191e+07	3.69215e+07	3.01023e+07	3.38053e+07	3.20205e+07	3.62125e+07	4.19242e+07	4.97032e+07	3.93014e+07	4.0092e+07	4.44883e+07	3.48928e+07	3.92049e+07	2.91579e+07	2.71483e+07	3.53182e+07
L-Tyrosine	7.29096e+06	9.30487e+06	7.71096e+06	7.05635e+06	1.24278e+07	7.16856e+06	1.05798e+07	7.12923e+06	8.88523e+06	8.8537e+06	1.10455e+06	7.66758e+06	1.02882e+07	6.90206e+06	8.26306e+06	6.6057e+06	9.33606e+06	6.48334e+06	1.03904e+07	7.56309e+06	7.28339e+06	9.11635e+06	8.84156e+06	8.72091e+06	6.98434e+06	9.57453e+06	8.66492e+06	8.45545e+06	7.75348e+06	6.23931e+06	6.18644e+06	6.30288e+06	1.10111e+07	1.00429e+07	1.02027e+07	1.02865e+07	6.67203e+06	5.71306e+06	5.89351e+06	9.19817e+06	9.46145e+06	7.47539e+06	8.86811e+06	8.32684e+06	9.78635e+06	7.06783e+06	6.09803e+06	4.10709e+06	7.86055e+06
lumichrome	72031.8	101847	121757	50556.3	163316	144430	234163	191341	124802	130383	284771	324656	49556.4	81938.9	80771.1	94166.2	776732	27179.3	135995	108604	114450	204799	124712	118364	77693.8	219865	194460	108962	385184	888847	77429.3	445019	73526.1	62239.4	144612	112194	144968	319221	77832.8	105894	116483	119588	94956.9	119046	55290.9	104300	74133	236828	395327
L-Urobilin	3.13806e+08	3.70448e+07	9.82418e+07	6.15754e+07	2.81571e+08	247127355	2.42544e+08	3.62772e+07	9.05737e+07	2.17413e+07	6.44193e+07	186110354	4.87256e+08	1.30261e+08	1.25832e+08	1.46339e+07	5.69097e+07	435930	1.564e+06	1.94898e+06	1.6372e+08	176770440	3.34899e+07	3.62807e+06	2.66472e+06	3.81994e+07	6.07204e+07	1.84829e+07	7.34937e+08	5.14894e+08	2.05115e+07	4.9962e+08	1.07553e+08	1.97547e+07	2.6343e+07	1.68343e+06	2.18463e+08	3.56898e+08	1.86221e+06	3.94864e+07	9.75838e+07	3.94873e+08	1.6634e+08	1.09489e+06	5.88426e+06	317920524	8.0049e+06	1.4615e+06	1.06247e+08
L-Valine	1.60512e+08	8.78316e+07	9.27114e+07	1.01951e+08	1.20573e+08	1.11151e+08	113651781	8.15918e+07	1.18914e+08	1.17316e+08	3.15061e+07	1.08232e+08	113873972	101714436	7.55756e+07	9.91968e+07	8.51727e+07	1.05271e+08	1.21618e+08	1.03483e+08	8.96736e+07	1.14413e+08	8.65451e+07	9.33957e+07	7.5844e+07	9.52871e+07	8.98225e+07	1.01361e+08	1.10237e+08	9.91408e+07	7.04027e+07	6.70857e+07	149532580	1.04857e+08	1.05236e+08	1.0334e+08	1.68348e+08	1.65847e+08	8.52683e+07	1.29593e+08	2.02143e+08	1.64824e+08	1.35267e+08	131937023	1.00077e+08	1.10207e+08	8.69319e+07	1.03361e+08	9.88423e+07
LysoPC(16:0);1-palmitoylglycerophosphocholine	1058800620	1113448394	1189557963	1736635309	9.51623e+08	9.67469e+08	8.91407e+08	9.79999e+08	1069833212	1260221151	3.70085e+08	9.81234e+08	1275925557	1368850445	9.04766e+08	1127604396	9.69713e+08	1149786081	1233307909	1152124339	772864965	1011622587	1094175335	1244755950	6.31879e+08	9.82354e+08	6.56923e+08	6.27171e+08	1293522640	1120139125	1063254734	1050967564	1251791387	1115410852	8.53711e+08	1057776158	1175319013	1158691702	1400750336	1153826854	7.11176e+08	1126707471	1306540964	1820664591	912125100	9.71665e+08	1037211131	1017382412	1557333720
LysoPC(18:0)	3.97212e+08	3.59035e+08	3.43491e+08	5.23012e+08	3.79706e+08	4.24745e+08	287977668	485445365	482310547	4.80027e+08	211454944	3.979e+08	4.78975e+08	388517156	377476606	4.49886e+08	3.26831e+08	440793037	4.59388e+08	4.15691e+08	3.90731e+08	4.87574e+08	5.0582e+08	518024270	2.79974e+08	4.26624e+08	2.90081e+08	2.17653e+08	6.15468e+08	572584812	4.88243e+08	4.48682e+08	4.66688e+08	4.51619e+08	3.10392e+08	3.11432e+08	4.10736e+08	367310619	4.27636e+08	3.72479e+08	2.09072e+08	3.24165e+08	3.52179e+08	4.13227e+08	3.48758e+08	4.61066e+08	499251260	3.58238e+08	6.97217e+08
LysoPC(18:1)	3.83139e+08	3.09952e+08	6.16039e+08	7.67262e+08	4.18417e+08	6.91745e+08	5.29787e+08	2.71312e+08	3.44342e+08	3.05659e+08	8.5765e+07	4.11544e+08	3.50942e+08	1821106586	2.59728e+08	2.19399e+08	2.88244e+08	317276477	3.43932e+08	2.6665e+08	1.85014e+08	2.17368e+08	2.01548e+08	2.09528e+08	1.99548e+08	1.80296e+08	1.54882e+08	1.24095e+08	2.4965e+08	1.86955e+08	1.89407e+08	232831923	4.59538e+08	3.55105e+08	2.44354e+08	9.78649e+08	3.12788e+08	3.12158e+08	3.49468e+08	2.72415e+08	2.37243e+08	4.33888e+08	2.60165e+08	4.31692e+08	1.82991e+08	306165930	2.47602e+08	1268079364	4.16594e+08
LysoPC(18:2)	2.17756e+08	1.71814e+08	3.52078e+08	2.44217e+08	1.7974e+08	4.64474e+08	2.41084e+08	8.75051e+07	2.8146e+08	2.00278e+08	9.14738e+07	3.05672e+08	1.51556e+08	1624929142	1.19036e+08	1.11744e+08	1.38079e+08	1.62516e+08	1.52233e+08	1.21902e+08	1.23807e+08	8.77815e+07	9.71368e+07	9.61606e+07	1.28546e+08	9.23836e+07	9.11871e+07	7.92404e+07	1.35004e+08	1.17543e+08	1.08196e+08	1.33991e+08	2.24884e+08	1.64017e+08	1.49067e+08	7.3119e+08	159998317	1.76522e+08	1.69979e+08	1.52617e+08	1.39533e+08	2.17917e+08	7.90624e+07	1.25452e+08	1.14489e+08	1.61159e+08	1.23976e+08	1193313311	1.47333e+08
LysoPC(20:1)	8.15442e+06	8.53909e+06	1.13315e+07	2.79873e+07	7.44176e+06	6.2612e+06	7.31696e+06	7.08359e+06	6.31416e+06	6.91248e+06	1.1735e+06	6.72805e+06	7.58483e+06	9.99647e+06	4.9034e+06	6.49553e+06	6.74874e+06	8.01744e+06	8.02299e+06	8.55145e+06	3.55598e+06	5.40085e+06	5.48172e+06	7.53272e+06	3.73871e+06	5.26619e+06	3.84707e+06	3.07983e+06	6.52679e+06	4.08289e+06	5.81714e+06	5.4823e+06	9.53307e+06	7.91771e+06	4.62495e+06	1.35069e+07	7.44232e+06	6.31413e+06	1.05015e+07	9.75391e+06	3.60344e+06	6.80776e+06	6.63551e+06	1.4987e+07	4.04349e+06	5.3227e+06	5.51038e+06	7.83096e+06	1.16531e+07
LysoPC(20:2)	7.11908e+06	5.46292e+06	8.03664e+06	1.62333e+07	7.41529e+06	9.35752e+06	6.68298e+06	3.06458e+06	7.41212e+06	5.45691e+06	1.50476e+06	7.21911e+06	4.82336e+06	1.972e+07	3.63673e+06	3.16095e+06	3.70111e+06	4.63132e+06	5.80921e+06	5.13129e+06	3.57989e+06	3.88939e+06	3.82714e+06	3.67632e+06	5.8716e+06	4.30798e+06	3.62828e+06	2.58852e+06	4.16389e+06	3.62435e+06	3.75579e+06	4.12258e+06	1.05843e+07	7.25306e+06	5.27905e+06	1.94965e+07	5.16148e+06	5.67591e+06	5.96629e+06	5.74654e+06	9320.8	5.65687e+06	4.02049e+06	6089768	3.62431e+06	4.84436e+06	4.59457e+06	1.54312e+07	6.97786e+06
LysoPC(20:4)	7.00454e+07	7.31027e+07	1.54822e+08	8.92187e+07	9.54818e+07	3.5021e+08	214799200	5.59893e+07	1.17478e+08	5.53483e+07	2.49702e+07	2.00357e+08	7.036e+07	8.32938e+08	9.53371e+07	4.70128e+07	5.85825e+07	6.94457e+07	6.05744e+07	46590028	6.45197e+07	3.72768e+07	6.03266e+07	6.3878e+07	7.57257e+07	4.73477e+07	3.89283e+07	4.02335e+07	5.06791e+07	6.39424e+07	4.17746e+07	6.43808e+07	1.0595e+08	7.93259e+07	1.19089e+08	6.39915e+08	7.6454e+07	74596851	8.98433e+07	6.59453e+07	6.6626e+07	7.97829e+07	2.74715e+07	3.69968e+07	5.34944e+07	8.75298e+07	7.77648e+07	5.68616e+08	5.45774e+07
LysoPC(22:2)	382546	338675	679854	878258	261835	575249	563005	254430	276656	127620	9320.8	9320.8	205609	966884	192085	9320.8	9320.8	397130	490753	173965	9320.8	153968	574927	171902	441760	247098	256829	224126	9320.8	169549	185456	256258	664184	414351	398378	1.55376e+06	365849	200056	268956	327902	9320.8	9320.8	9320.8	225932	212123	9320.8	140436	589205	290610
LysoPC(22:3)	497983	457418	1.21853e+06	1.2398e+06	467954	807035	1.1051e+06	123641	648733	197438	9320.8	829760	336530	3.26431e+06	417997	331291	437756	397401	369288	356305	208115	223323	254027	286451	413391	293364	222212	236244	213850	160958	9320.8	9320.8	1.08506e+06	802456	582206	3.4056e+06	532337	367954	664542	347352	9320.8	504822	9320.8	422187	259791	521833	337775	1.91135e+06	354462
LysoPC(22:4)	6.39646e+06	5.8974e+06	1.51457e+07	8.51682e+06	5.85704e+06	2.95448e+07	1.80593e+07	3.30007e+06	9.5986e+06	3.16678e+06	898704	1.37713e+07	3.9063e+06	8.14686e+07	5.13239e+06	2.48553e+06	5.27667e+06	5.79842e+06	4.98311e+06	3.47477e+06	4.19291e+06	2.58734e+06	3.16478e+06	3.77034e+06	7.25227e+06	4.53818e+06	3.71007e+06	3.64185e+06	3.21476e+06	4.01684e+06	1.51825e+06	3.96388e+06	8.8121e+06	5.761e+06	8.10617e+06	7.64581e+07	5.80831e+06	5.87048e+06	7.08125e+06	5.86418e+06	2.45229e+06	8.76673e+06	1.20915e+06	2.90801e+06	2.78084e+06	4.41221e+06	4.49822e+06	6.16332e+07	4.03965e+06
LysoPC(22:5)	4.35599e+06	2.90994e+06	9.30201e+06	6.15157e+06	5.39993e+06	2.10086e+07	1.35329e+07	2.6234e+06	7.57962e+06	3.07549e+06	774361	1.18867e+07	4.31397e+06	5.93316e+07	5.00153e+06	3.05406e+06	4.15136e+06	4.74027e+06	3.77831e+06	2.96957e+06	3.80796e+06	2.50328e+06	2.57578e+06	2.58826e+06	5.2612e+06	3.06996e+06	2.75258e+06	2.79124e+06	3.07018e+06	3.1543e+06	1.21865e+06	2.07755e+06	7.37014e+06	4.85373e+06	6.49827e+06	4.856e+07	3.83673e+06	2.51227e+06	4.67923e+06	4.03698e+06	1.25712e+07	5.62481e+06	1.15936e+06	2.46104e+06	2.22225e+06	4.32984e+06	3.97696e+06	3.84523e+07	3.24565e+06
LysoPC(22:6)	2.13676e+06	2.1914e+06	3.27125e+06	3.89938e+06	2.7657e+06	6.79075e+06	5.10258e+06	923934	3.07879e+06	2.72457e+06	1.22782e+06	4.76507e+06	2.74142e+06	8.53482e+06	1.71772e+06	1.92512e+06	2.10572e+06	1.70659e+06	2.378e+06	1.77951e+06	1.80087e+06	667373	1.63354e+06	1565318	2.51011e+06	1.97325e+06	1.84671e+06	3.09549e+06	1.90644e+06	2.0667e+06	2.35613e+06	2.27889e+06	2.86931e+06	2.74321e+06	3.06794e+06	7.73793e+06	1.22678e+06	1.38947e+06	2.13797e+06	1.60374e+06	469703	1.71991e+06	896669	1.62931e+06	2.8297e+06	2.83942e+06	2.53575e+06	7.09114e+06	1.30293e+06
LysoPE(16:0)	3.59945e+07	3.36794e+07	4.26673e+07	4.85653e+07	3.25538e+07	2.80099e+07	4.25287e+07	38202724	2.88074e+07	3.26706e+07	1.67171e+07	3.89348e+07	4.38843e+07	2.67732e+07	1.52718e+07	2.5276e+07	4.58411e+07	3.96522e+07	6.59304e+07	5.14121e+07	2.26285e+07	4.44467e+07	3.40079e+07	3.43245e+07	1.9686e+07	3.63091e+07	1.78952e+07	1.40226e+07	3.42536e+07	3.0042e+07	3.66957e+07	5.50708e+07	5.19544e+07	4.6082e+07	3.38835e+07	2.885e+07	3.37807e+07	4.99169e+07	4.00145e+07	3.8247e+07	3.56146e+07	4.57347e+07	5.06732e+07	65080273	3.06451e+07	4.60268e+07	2.88476e+07	1.63089e+07	5.5459e+07
LysoPE(18:0)/LysoPC(15:0)	7.04238e+07	5.84475e+07	7.17223e+07	5.30382e+07	5.36707e+07	7.19656e+07	9.75743e+07	8.12813e+07	4.13286e+07	5.07328e+07	5.79885e+07	8.20607e+07	7.84008e+07	3.74288e+07	2.87703e+07	3.11878e+07	7.55404e+07	4.34393e+07	6.88915e+07	6.08862e+07	4.57195e+07	6.89549e+07	5.91094e+07	4.03097e+07	4.85944e+07	4.23892e+07	2.79551e+07	1.83007e+07	4.45922e+07	7.17551e+07	6.78766e+07	1.44184e+08	1.20492e+08	9.92019e+07	6.7801e+07	6.78622e+07	4.91961e+07	6.89985e+07	4.79403e+07	4.0576e+07	4.43971e+07	6.24795e+07	5.31215e+07	5.67004e+07	5.54686e+07	1.07441e+08	5.67586e+07	2.86051e+07	8.69318e+07
LysoPE(18:1)	7.02929e+07	5.53403e+07	1.42356e+08	9.20111e+07	8.20181e+07	8.81457e+07	1.24016e+08	8.13613e+07	3.86062e+07	5.09123e+07	1.93761e+07	7.49227e+07	8.0597e+07	1.77936e+08	2.76982e+07	3.61864e+07	9.32229e+07	7.09661e+07	1.22666e+08	9.01189e+07	3.77689e+07	9.94988e+07	4.09331e+07	4.1192e+07	4.3932e+07	4.41525e+07	2.67138e+07	1.85149e+07	5.09809e+07	3.899e+07	4.885e+07	1.31728e+08	1.1047e+08	9.66146e+07	6.20986e+07	1.51301e+08	5.70245e+07	9.13343e+07	6.48195e+07	4.72341e+07	4.81754e+07	7.45796e+07	6.50321e+07	1.34591e+08	5.21328e+07	1.15208e+08	5.7462e+07	1.29937e+08	1.1269e+08
LysoPE(18:2)	1.16437e+07	1.16129e+07	3.16387e+07	1.76313e+07	1.81143e+07	2.50707e+07	1.96881e+07	8.08214e+06	1.45412e+07	7.31659e+06	5.79718e+06	1.60022e+07	1.3976e+07	1.15772e+08	7.67483e+06	5.58455e+06	1.07673e+07	1.2452e+07	1.74179e+07	8.42913e+06	8.00743e+06	1.41607e+07	6.16956e+06	4.97267e+06	9.74457e+06	9.30897e+06	8.2506e+06	4.30683e+06	7.38126e+06	7.42556e+06	6.59092e+06	1.47376e+07	2.67799e+07	1.7638e+07	1.46123e+07	4.94744e+07	1.00516e+07	1.38578e+07	1.01199e+07	8.97937e+06	1.15826e+07	2.14145e+07	1.09911e+07	1.15788e+07	9.09093e+06	1.834e+07	7.40444e+06	6.6883e+07	1.49159e+07
LysoPE(18:3)	1.11224e+06	809456	1.94547e+06	1.41277e+06	1.09204e+06	1.05012e+06	1.44675e+06	551426	626106	884549	610228	1.72955e+06	1.00612e+06	2.00561e+06	221555	286546	1.18146e+06	1.00812e+06	1.19808e+06	1.05827e+06	488755	1.02482e+06	950889	673631	816772	872369	533166	533114	732100	488694	1.13708e+06	1.36421e+06	1.60666e+06	1.60806e+06	1.2401e+06	1.43768e+06	932592	933421	960780	697908	1.05876e+06	1.04562e+06	1.33381e+06	2.29814e+06	970106	1.24265e+06	412836	2.00966e+06	1.14299e+06
LysoPE(20:2)	9320.8	514663	872573	812323	865588	894089	1.21388e+06	683508	498473	510357	9320.8	1.04913e+06	712111	1.16448e+06	208458	9320.8	832137	678635	1.02656e+06	913739	389503	1.27433e+06	245283	278907	618001	524142	415715	9320.8	426341	674031	642707	1.2977e+06	1.61883e+06	919585	679144	1.72784e+06	669091	1.03761e+06	494883	344573	9320.8	671481	519273	883745	505675	1.47277e+06	517158	660784	1.11962e+06
LysoPE(20:3)	2.79896e+06	1.63436e+06	3.82527e+06	2.62067e+06	3.39743e+06	6.75655e+06	4.77305e+06	1.94371e+06	3.25921e+06	2.7337e+06	2.64519e+06	5.02003e+06	2.34426e+06	2.50198e+07	2.50431e+06	1416834	2.40319e+06	2.45429e+06	2.88708e+06	2.47747e+06	1.731e+06	1.8702e+06	1.93171e+06	2.03045e+06	3.29578e+06	1.98372e+06	1.95424e+06	1.04423e+06	1.54757e+06	2.83364e+06	2.49863e+06	4.69909e+06	4.97171e+06	4.27151e+06	4.63025e+06	1.36988e+07	2.56486e+06	2.99472e+06	2.51346e+06	2.43718e+06	2.09294e+06	3.96432e+06	2.81994e+06	3.43025e+06	2.44223e+06	2.58772e+06	1.92101e+06	1.00472e+07	2.97855e+06
LysoPE(20:4)	2.24975e+07	1.71239e+07	3.42053e+07	1.62895e+07	4.14448e+07	6.38825e+07	3.4991e+07	1.76415e+07	2.6161e+07	1.42102e+07	9.85831e+06	3.59037e+07	2.28878e+07	1.86961e+08	2.25219e+07	1.48292e+07	1.91405e+07	1.99652e+07	2.13594e+07	1.68007e+07	1.97939e+07	1.76148e+07	1.21704e+07	1.18771e+07	3.46993e+07	1.76221e+07	1.68691e+07	1.28928e+07	1.97779e+07	1.84253e+07	1.48172e+07	2.41339e+07	6.18701e+07	4.75618e+07	6.67134e+07	1.4731e+08	2.16338e+07	2.17085e+07	1.76682e+07	1.5874e+07	1.46097e+07	2.02276e+07	1.87849e+07	1.75559e+07	1.86535e+07	2.36452e+07	2.04061e+07	119711788	1.74839e+07
LysoPE(22:4)	2.3539e+06	2.0025e+06	7.04664e+06	2.15667e+06	8.35555e+06	1.66745e+07	8.15907e+06	1.71395e+06	3.9924e+06	1.11852e+06	973635	4.81621e+06	1.46943e+06	4.90268e+07	2.08802e+06	1.74466e+06	2.33004e+06	2.54195e+06	2.39763e+06	1.65823e+06	2.64719e+06	1.65874e+06	1.78895e+06	1.50935e+06	6.31583e+06	2.81457e+06	1.86133e+06	2.54671e+06	1.74066e+06	2.62989e+06	1.33751e+06	3.79351e+06	1.41778e+07	7.55504e+06	1.64266e+07	5.61672e+07	2.19309e+06	2.98205e+06	2.89688e+06	2.04363e+06	3.84633e+06	4.30799e+06	2.95502e+06	1.01016e+06	2.82881e+06	2.48877e+06	2.56155e+06	3.43922e+07	1.8962e+06
Lys-Ser;Ser-Lys	2.83766e+06	345310	1.496e+06	1.01298e+06	1.23874e+06	615967	2.03218e+06	568006	182929	550208	9320.8	2.76111e+06	3.2596e+06	1.43698e+06	408874	9320.8	954412	246188	795155	594586	445645	2.64603e+06	745755	137787	929136	760835	2.58401e+06	394621	1.25875e+06	543460	248738	1.21827e+06	2.14932e+06	698542	555093	2.54618e+06	1.43501e+06	2.09034e+06	9320.8	476303	2.27755e+06	2.10186e+06	795045	775292	1.35035e+06	1.33223e+06	414072	912101	1.20584e+06
Malic acid	1.78817e+08	288966516	2.68092e+08	193423353	3.87846e+08	2.17875e+08	270660045	1.71892e+08	3.32334e+08	3.54118e+08	4.62139e+08	3.10059e+08	2.52527e+08	227451386	1.38998e+08	3.46904e+08	4.41172e+08	1.25703e+08	369441457	2.41009e+08	3.59472e+08	4.68425e+08	3.39492e+08	3.95563e+08	4.82609e+08	2.92191e+08	3.91916e+08	4.05522e+08	3.51839e+08	3.77008e+08	3.53302e+08	3.34211e+08	3.55879e+08	3.30172e+08	3.12482e+08	2.71495e+08	2.32698e+08	3.74215e+08	1.94252e+08	2.6702e+08	1.67746e+08	258068989	8.23102e+08	3.328e+08	3.89311e+08	1.52257e+08	2.28774e+08	1.24801e+08	228596217
Malonylcarnitine	9320.8	978587	1.6086e+06	2.29633e+06	3.0466e+06	2.55115e+06	1.37795e+06	1.62213e+06	2.00096e+06	2.42951e+06	1.26874e+06	2.27045e+06	1.50234e+06	2.2617e+06	895495	3.17622e+06	9320.8	1.27092e+06	1.231e+06	1.53014e+06	1.76971e+06	2.96035e+06	1.22461e+06	9320.8	1.13912e+06	9320.8	1.24347e+06	9320.8	1.44775e+06	1.80927e+06	902829	844470	1.71894e+06	1.44243e+06	2.90856e+06	1.72532e+06	2.34701e+06	1.85959e+06	2.04647e+06	2.18516e+06	3.83625e+06	2.55202e+06	2.1643e+06	2.01276e+06	1.97788e+06	1.42681e+06	2.0941e+06	3.4938e+06	997621
Maltotriose	986638	937810	439119	394.988	729112	219745	838108	779486	555765	1.28164e+06	3.16507e+06	4.65777e+06	352288	362333	152118	1.41473e+06	512076	159342	1.80276e+06	136043	820923	528201	1.09697e+06	432214	2.54006e+06	457152	822227	394.988	706999	566751	1.37118e+06	963989	1.90303e+06	670807	1.26112e+06	742238	321637	1.25696e+06	112621	972066	874945	281181	405927	394.988	1.13114e+06	380472	325495	433645	394.988
mannosamine;D-Galactosamine	1.90762e+06	3.24978e+06	3.77606e+06	3.54391e+06	4.57037e+06	3.38996e+06	3.10318e+06	4.05739e+06	3.45237e+06	9.8278e+06	1.72749e+06	6.20911e+06	3.74391e+06	2.77017e+06	1.80466e+06	7.49465e+06	4.09539e+06	2.04756e+06	1.03555e+07	6.24587e+06	3.21437e+06	5.65795e+06	9.28892e+06	1.43178e+07	2.85377e+06	2.52978e+06	1.26934e+06	1.7351e+06	4.188e+06	2.63787e+06	6.10297e+06	6.66862e+06	2.87192e+06	3.14345e+06	4.66898e+06	2.59304e+06	1.944e+06	2.32883e+06	4.41838e+06	5.86349e+06	1.41961e+06	2.13561e+06	8.01444e+06	1.1941e+07	2.5686e+06	2.09759e+06	5.87237e+06	2.94622e+06	2.1513e+06
Melamine	418846	5.16178e+06	2.36999e+08	5.98149e+06	1.92755e+06	4.47251e+06	4.45261e+07	1.14516e+07	3.12707e+06	1.12485e+06	3.0106e+07	5.66262e+07	1.24874e+07	4.1104e+06	1.71128e+08	1.25367e+06	2.89404e+06	9.09673e+06	684729	2.6034e+06	2.4927e+06	2.29823e+06	1.19746e+07	323183	5.48647e+07	1.11318e+06	1.7094e+06	2.23357e+07	1.19925e+06	2.44436e+07	3.23491e+06	1.78453e+07	9.4033e+06	1.06462e+08	3.29401e+06	3.75938e+08	2.90867e+07	1.13406e+07	1.33324e+07	2.96444e+06	16679831	3.02408e+06	7.88808e+06	10223116	1.24041e+07	3.7169e+06	6.9691e+06	1.30263e+08	939541
Met-Glu;Glu-Met	13853.1	135096	32267.2	16848.4	956069	232219	529237	275084	356818	442191	48079.4	248524	142893	134202	63522.5	443930	400562	104987	661116	308869	281293	248532	207655	426124	222310	192338	127710	120514	92533.8	49108	199304	92980.5	113881	326051	340382	164307	43837.3	45442.4	245700	679165	27314	55665.4	412720	271579	283812	123463	326274	78510.5	209796
Met-Gly;Gly-Met	3.1629e+06	263584	848702	621400	514185	70887.1	775297	344845	77534.9	80225	9320.8	787041	1.67147e+06	595062	607401	36882.1	260276	212560	767835	343208	105249	757776	255380	25808.4	502725	369334	624165	70249.8	482510	392717	150794	769441	1.97989e+06	621322	436367	1.76082e+06	1.41412e+06	1.75183e+06	44748.1	299767	2.98785e+06	563677	576801	185422	415824	471701	124365	345076	948949
METHACHOLINE-like	1.15194e+08	4.73048e+07	3.96544e+07	6.38166e+07	2.62372e+08	1.02575e+08	7.81594e+07	7.06929e+07	1.92086e+08	3.71424e+08	1.56495e+08	9.50251e+07	7.62927e+07	1.07909e+08	8.54875e+07	9.09904e+07	9.82786e+07	134011326	1.13665e+08	134944035	1.05228e+08	1.35879e+08	8.93668e+07	7.06756e+07	1.02359e+08	1.32828e+08	9.70246e+07	127855373	9.91386e+07	1.09066e+08	6.22616e+07	1.25615e+08	1.00209e+08	1.07348e+08	1.1795e+08	6.62108e+07	1.89674e+08	120792592	6.14571e+07	9.27031e+07	7.15919e+07	3.59021e+07	4.46586e+07	3.20774e+07	1.08814e+08	1.80231e+08	7.94852e+07	8.87426e+07	1.37266e+08
Methoxyacetic acid;lactate	1776919441	2685110870	2032121990	1791880046	1484491598	1745031495	1583942336	1545512316	1876609918	1893417330	7.91999e+08	2060031961	9.93041e+08	9.69683e+08	8.43061e+08	2059058546	1937832287	8.52869e+08	3005593653	2456119114	1994334430	2186848554	2292437475	2618741745	3015467344	3499012501	2232031521	3664257649	1755054857	1687087316	1868394717	1021505377	2602749468	2751805651	2578474784	1720591889	1478712954	1452919017	1423347555	1769756193	7.74826e+08	1065915511	2525156958	3229630899	2927447640	9.70554e+08	8.67041e+08	8.77205e+08	1762270819
methylguanidine	2.44841e+06	2.52086e+06	2.37426e+06	2.84617e+06	542529	3.76447e+06	5.59548e+06	2.5819e+06	2.12102e+06	1.22276e+06	2.068e+06	5.45688e+06	3.59199e+06	2.44321e+06	3.55057e+06	2.37888e+06	2.4969e+06	3.39717e+06	1.34494e+06	788837	1.69433e+06	3.17237e+06	7.05147e+06	1.79957e+06	6.61627e+06	1.43545e+06	1.736e+06	951006	2.43639e+06	2.27339e+06	1.08063e+06	1.36167e+06	2.10069e+06	1.15843e+06	464097	2.03949e+06	3.61815e+06	1.0632e+07	1.68133e+06	3.20054e+06	9320.8	7.59678e+06	3.47408e+06	1.7442e+06	1.25584e+06	4.66469e+06	1.70874e+06	9.37502e+06	1.94001e+06
Methylimidazoleacetic acid	1.38596e+07	1.53093e+06	2.50959e+06	6.54918e+06	5.71995e+06	1.74511e+06	2.19653e+06	2.69089e+06	4.00127e+06	3.30393e+06	7.43315e+06	8.50062e+06	2.12165e+06	1.87407e+06	2.65142e+06	6.96532e+06	1.91917e+06	1.7922e+06	1.63164e+06	1.17149e+06	2.4619e+06	4.44241e+06	1.04746e+06	1.47456e+06	8.40818e+06	4.06991e+06	2.60825e+06	4.45054e+06	2.62935e+06	2.54957e+06	3.31179e+06	2.68993e+06	2.4601e+07	1.30369e+07	3.08133e+06	2.48398e+06	7.63741e+06	1.20613e+07	3.42366e+06	2.30689e+06	3.68063e+06	2.39418e+06	1.71233e+06	1.75627e+06	8603157	4.80661e+06	3.8591e+06	7.56151e+06	2.47681e+08
Methylsuccinic acid;Ethylmalonic acid;Monoethyl malonic acid;Glutaric acid	1.1454e+07	6.5411e+06	8.32318e+06	1.46316e+07	6.05163e+06	6.47116e+06	6.12777e+06	5.75476e+06	5.05313e+06	6.96784e+06	3.39392e+06	6.74921e+06	7.35742e+06	6.90495e+06	6.84514e+06	1.20826e+07	7.73762e+06	1.27749e+06	5.03719e+06	5.19619e+06	4.59246e+06	1.03519e+07	5.91452e+06	2.58284e+06	3.87847e+06	4.56918e+06	4.72765e+06	5.21861e+06	1.29569e+07	1.1279e+07	8.14478e+06	8.11767e+06	1.10228e+07	7.51847e+06	6.376e+06	4.03491e+06	1.41117e+07	1.39592e+07	2.03425e+06	3.49755e+06	5.75169e+06	8.5476e+06	1.40976e+07	6.927e+06	3.79551e+06	4.26059e+06	4.58096e+06	5.19557e+06	5.44556e+06
Muramic acid	613240	440636	528837	918616	1.851e+06	1.5283e+06	1.09136e+06	990027	469747	711828	9320.8	471567	663416	866249	9320.8	689572	233221	535107	429822	575813	630651	499532	255908	299941	981334	810984	680810	980560	514506	561841	200627	9320.8	1.00906e+06	536139	1.47626e+06	821417	728920	732317	486362	826847	1.05841e+06	775068	803558	949200	1.08414e+06	802037	376629	850325	857964
Myoinositol;D-(+)-Glucose;Tagatose/Gulose/Fructose/Galactose/Mannose/Sorbose/Allose	271536039	2.14162e+08	186407119	1.46772e+08	1.73074e+08	3.4324e+08	305440663	2.50261e+08	2.64826e+08	2.1016e+08	6.27216e+07	1.87461e+08	1.45564e+08	1.61324e+08	167004755	2.27125e+08	2.63158e+08	8.13468e+07	2.20756e+08	1.98329e+08	2.78279e+08	3.15888e+08	4.88931e+08	3.06554e+08	3.91144e+08	2.90447e+08	1.94593e+08	3.41866e+08	2.46654e+08	3.56984e+08	3.07895e+08	2.04643e+08	3.70268e+08	3.34308e+08	385763709	2.1726e+08	246631497	2.90813e+08	172058924	131318212	1.44662e+08	1.67667e+08	2.37212e+08	256924975	2.44289e+08	1.58545e+08	2.37783e+08	1.46491e+08	1.77415e+08
Myristic acid(14:0)	1.49949e+08	1.71744e+08	1.93242e+08	9.43464e+07	144038417	1.41928e+08	184194328	1.47669e+08	175084339	1.55812e+08	2.59742e+08	1.91075e+08	1.60888e+08	9.98007e+07	2.15007e+08	1.70935e+08	1.7969e+08	9.17934e+07	1.65604e+08	1.51979e+08	1.44754e+08	1.54906e+08	1.6157e+08	1.35702e+08	158312703	1.75471e+08	1.75456e+08	1.90625e+08	1.57226e+08	1.5904e+08	2.30976e+08	2.17818e+08	1.90893e+08	1.5881e+08	1.64439e+08	1.62716e+08	1.67004e+08	8.76905e+07	189953476	1.8714e+08	1.68729e+08	7.46356e+07	1.53619e+08	1.71399e+08	2.01073e+08	1.3747e+08	1.5936e+08	1.35256e+08	158696349
Myristoleic acid(14:1)	3.00918e+06	4.25042e+06	4.1266e+06	2.1822e+06	5.44854e+06	3.96665e+06	8.37024e+06	5.58481e+06	4.15231e+06	3.73465e+06	7.7163e+06	3.94195e+06	5.35125e+06	3.157e+06	5.11599e+06	4.88951e+06	4.10817e+06	3.79611e+06	5.24983e+06	4.3688e+06	4.71374e+06	5.03298e+06	7.82269e+06	6.26842e+06	4.43258e+06	4.76549e+06	4.43713e+06	3.98549e+06	3.72637e+06	2.90821e+06	6.95001e+06	3.21072e+06	4.98136e+06	5.66558e+06	4.61691e+06	8.94483e+06	2.77704e+06	1.29523e+06	4.85277e+06	3.83941e+06	5.39392e+06	2.51627e+06	3.93674e+06	6.69387e+06	3.68396e+06	8.18934e+06	4.0258e+06	6.8298e+06	7.92703e+06
Myristoylcarnitine;Tetradecanoylcarnitine (predicted)	9.46563e+06	1.90914e+07	1.66361e+07	1.84019e+07	3.35909e+07	3.36995e+07	7.65165e+06	4.91525e+07	1.98654e+07	2.39737e+07	4.36466e+06	1.2504e+07	1.64968e+07	1.97315e+07	2.10904e+07	6.09949e+07	2.59713e+07	1.31317e+07	3.15191e+07	3.04478e+07	3.40992e+07	1.1177e+07	7.93103e+07	7.24807e+07	9.53364e+06	2.38826e+07	2.02588e+07	1.9962e+07	2.73612e+07	1.63977e+07	2.36873e+07	2.71403e+07	1.15405e+07	1.88404e+07	1.42096e+07	1.37655e+07	6.52344e+06	9320.8	1.52722e+07	2.73949e+07	4.32572e+06	9320.8	1.90018e+07	3.73099e+07	1.7096e+07	2.09925e+07	3.27889e+07	8.89221e+07	3.25367e+07
N,N,N-Trimethylethenaminium	8.34545e+08	1.46077e+08	1.78184e+08	2.83092e+08	2.00098e+08	1.45333e+08	1.88769e+08	1.67254e+08	9.20533e+07	5.6531e+07	1.62057e+08	176498717	7.17645e+08	6.91564e+08	7.04083e+08	3.5586e+08	1.84325e+08	3.31019e+08	8.11684e+07	96158152	1.73773e+08	2.97161e+08	8.75183e+07	5.57458e+07	7.14836e+07	1.17992e+08	7.34893e+07	7.10653e+07	2.8984e+08	292594009	1.99525e+08	3.96757e+08	3.80721e+08	1.46099e+08	2.16629e+08	116587286	5.62587e+08	1067818440	6.03376e+07	9.67039e+07	2.71448e+07	6.3322e+08	6.7195e+08	1.82997e+08	5.26855e+07	200135422	1.24047e+08	1.68685e+08	2.85774e+08
N1-Acetylspermidine	138365125	7.27996e+07	8.54496e+07	7.623e+07	1.13019e+08	6.05767e+07	8.86722e+07	3.62948e+07	8.95648e+07	1.48132e+08	1.35299e+07	1.10421e+08	9.69159e+07	8.71006e+07	3.08912e+07	3.55419e+07	1.1303e+08	1.37852e+08	1.03916e+08	8.53057e+07	8.64347e+07	8.07436e+07	3.32312e+07	3.30475e+07	8.28439e+07	1.01457e+08	1.21325e+08	1.08748e+08	1.01e+08	6.39865e+07	2.39724e+07	4.00814e+07	8.70213e+07	4.8638e+07	5.11022e+07	2.56426e+07	1.06907e+08	1.45914e+08	6.10215e+07	3.96796e+07	1.04406e+08	1.57118e+08	5.95598e+07	5.59065e+07	1.10107e+08	5.95059e+07	3.29753e+07	4.43886e+07	6.99793e+07
N-Acetyl-alpha-D-glucosamine 1-phosphate/N-acetyl-D-glucosamine-6-phosphate/N-Acetyl-D-mannosamine 6-phosphate	2.76222e+06	4.32335e+06	6.0903e+06	5.09187e+06	7.3372e+06	3.3323e+06	6.08301e+06	2.83025e+06	4.0435e+06	8.68653e+06	2.61379e+06	8.92249e+06	6.61369e+06	4.83145e+06	1.9218e+06	5.35774e+06	6.17532e+06	1.04076e+06	5.78358e+06	4.83191e+06	3.87646e+06	8.59881e+06	6.34219e+06	4.11389e+06	3.94652e+06	3.92015e+06	4.04482e+06	6.35227e+06	9.06239e+06	6.68596e+06	6.14027e+06	7.19769e+06	5.87243e+06	4.14564e+06	6.29747e+06	2.44936e+06	3.59826e+06	5.43228e+06	2.425e+06	6.15544e+06	3.05199e+06	4.14729e+06	8.63495e+06	1.47384e+07	4.86303e+06	3.05335e+06	2.38418e+06	2.55545e+06	4.20015e+06
N-Acetylaspartylglutamic acid	1.08588e+06	2.69231e+06	2.59782e+06	1.65488e+06	1.57285e+06	3.27083e+06	2.98589e+06	4.35252e+06	2.53058e+06	1.93872e+06	2.60356e+06	2.06742e+06	791955	1.23242e+06	916476	4.15253e+06	2.03585e+06	1.43719e+06	4.75848e+06	2.80004e+06	5.49103e+06	4.53025e+06	5.75387e+06	6.85636e+06	4.15574e+06	2.93859e+06	2.6207e+06	3.90835e+06	1.71597e+06	3.65079e+06	2.65476e+06	1.74999e+06	2.61216e+06	4.25994e+06	4.9253e+06	2.16674e+06	1.44599e+06	2.18048e+06	1.46366e+06	1.64916e+06	1.01028e+06	982769	3.59367e+06	2.05824e+06	2.70559e+06	1.70075e+06	2.34563e+06	4.5391e+06	945714
N-Acetyl-DL-methionine	3.93149e+06	3.55013e+06	6.99991e+06	2.52528e+06	1.14544e+07	3.20848e+06	7.94352e+06	1.61687e+06	2.61834e+06	3.47129e+06	469181	4.17748e+06	3.92978e+06	2.13483e+06	1.35325e+06	2.613e+06	4.80352e+06	1.90607e+06	7.45174e+06	3.94436e+06	3.29962e+06	5.00476e+06	8.9358e+06	3.68823e+06	1.17929e+07	5.75728e+06	5.67292e+06	5.43947e+06	4.29919e+06	3.34739e+06	1.92328e+06	1.89032e+06	5.1582e+06	4.00099e+06	4.73118e+06	4.78285e+06	3.84183e+06	3.8293e+06	1.97216e+06	2.60881e+06	2.00713e+06	3.16298e+06	1.22961e+07	1.11972e+07	5.4844e+06	3.13641e+06	3.34856e+06	2.84433e+06	4.26413e+06
N-acetyl-D-tryptophan	9320.8	166085	594710	2.03122e+06	343816	260661	560676	1.63007e+06	256921	90397.1	9320.8	125216	134096	251928	216181	9.47181e+06	218418	304334	247997	239133	179468	163607	9320.8	9320.8	221222	279386	220235	156573	550199	617378	322839	285446	166135	318887	205454	1.61051e+06	151208	603149	390728	2.04653e+06	9320.8	9320.8	9320.8	9320.8	284101	286274	4.30268e+06	1.03334e+07	408166
N-Acetylglycine	1.17418e+06	1.45749e+06	1.36463e+06	1.33056e+06	3.27926e+06	3.59869e+06	2.98674e+06	2.77238e+06	2.31857e+06	3.43275e+06	644599	2.32515e+06	1.64235e+06	1.30236e+06	1.27191e+06	3.95212e+06	2.19703e+06	796524	2.47667e+06	1.8741e+06	4.20007e+06	4.44899e+06	5.28971e+06	6.1468e+06	1.85267e+06	1.92357e+06	1.45086e+06	1.45212e+06	2.51772e+06	2.66841e+06	3.63522e+06	2.10285e+06	1.2254e+06	1.37763e+06	704182	619952	1.02118e+06	1.21892e+06	1.08913e+06	2.15326e+06	970350	1.14535e+06	1.98503e+06	3.50197e+06	1.75254e+06	4.2704e+06	9.02206e+06	5.3142e+06	2.58861e+06
N-acetylhistidine	315596	707695	993254	1.3268e+06	743350	553929	704995	910901	433577	697273	539153	904988	1.38207e+06	1.20477e+06	1.08172e+06	3.05331e+06	9320.8	3.93082e+06	538964	289768	564947	644410	594057	700853	570898	731419	459479	644545	464651	661981	558195	452645	475166	754778	652718	327793	688467	634802	484119	1.01814e+06	512591	430745	468862	458169	690097	1.43202e+06	1.29703e+06	3.39278e+06	306642
N-acetyl-L-alanine;trans-4-hydroxyproline;5-Aminolevulinic acid;cis-4-Hydroxy-D-proline	8.3237e+06	1.22449e+07	1.14194e+07	7.6e+06	1.18208e+07	6.28406e+06	1.00602e+07	4.24141e+06	8.41678e+06	9.5717e+06	3.13785e+06	7.67178e+06	5.06749e+06	3.09322e+06	2.7136e+06	7.70167e+06	1.09809e+07	3.65616e+06	1.05773e+07	8.3119e+06	7.3947e+06	9.08029e+06	1.20695e+07	8.12077e+06	1.25215e+07	1.0894e+07	8.23765e+06	1.29164e+07	7.20889e+06	7.10137e+06	6.74234e+06	5.16378e+06	7.75732e+06	8.63571e+06	7.00221e+06	8.41522e+06	4.20929e+06	7.54574e+06	4.60669e+06	6.36075e+06	3.77288e+06	5.40208e+06	1.55541e+07	1.38532e+07	9.25391e+06	4.44156e+06	8.48634e+06	5.04848e+06	7.9484e+06
N-acetyl-L-aspartic acid	3.54665e+07	5.59521e+07	5.06249e+07	3.63666e+07	4.8605e+07	6.34438e+07	5.58941e+07	6.99431e+07	5.88486e+07	5.22854e+07	2.56943e+07	4.66729e+07	1.95678e+07	2.43649e+07	1.88488e+07	5.83142e+07	5.44021e+07	2.72943e+07	7.02243e+07	6.42297e+07	8.83702e+07	9.38744e+07	1.09979e+08	1.35488e+08	4.91344e+07	5.49926e+07	4.42741e+07	7.10746e+07	3.66851e+07	5.2258e+07	5.24693e+07	3.76833e+07	4.07293e+07	6.02164e+07	5.80267e+07	3.48003e+07	2.38228e+07	3.10569e+07	2.87361e+07	2.73075e+07	2.11768e+07	2.99608e+07	5.86038e+07	6.5867e+07	5.61346e+07	3.47073e+07	5.72359e+07	5.42028e+07	2.74386e+07
N-acetyl-L-cysteine	994320	2.16956e+06	1.46102e+06	973329	5.14419e+06	1.31553e+06	1.55773e+06	1.33891e+06	1.6912e+06	1.22848e+06	106737	846996	778876	1.02538e+06	772278	1.43345e+06	1.76304e+06	518351	796264	1.40656e+06	1.1042e+06	2.56098e+06	993947	1.88316e+06	2.63315e+06	2.0779e+06	1.30021e+06	2.13503e+06	1.30901e+06	1.33365e+06	1.1164e+06	1.00561e+06	4.10487e+06	4.05895e+06	3.08461e+06	1.73464e+06	1.07962e+06	701692	1.42341e+06	1.57002e+06	628381	312930	7.40692e+06	2.73921e+06	1.09425e+06	918282	1.81861e+06	728990	3.46928e+06
N-Acetyl-L-phenylalanine;phenylpropionylglycine	2.95065e+06	249523	447274	923958	168201	175307	166394	93733.2	155465	54483	87994.5	373431	1.8302e+06	1.61736e+06	812968	1.06403e+06	213429	45710.8	9146.21	46478.5	264037	1.08145e+06	161554	13675.4	8707.37	40993.9	26022.4	3826.93	1.74378e+06	1.5208e+06	121987	825895	397316	258615	306580	17804.5	1.46066e+06	2.7849e+06	15854.6	79686	332480	872136	2.20618e+06	10697.1	3612.91	506011	270093	119493	724289
N-Acetylneuraminic acid	1.57311e+06	1.54006e+06	1.71944e+06	1.41325e+06	3.02336e+06	2.02032e+06	2.1848e+06	2.52363e+06	1.7219e+06	1.35169e+06	394.988	1.86046e+06	1.47976e+06	1.40977e+06	987826	3.88145e+06	3.47223e+06	733203	2.29427e+06	2.55784e+06	1.46975e+06	1.83177e+06	2.17634e+06	1.84568e+06	2.69784e+06	1.84592e+06	2.4976e+06	3.19486e+06	1.70995e+06	1.72275e+06	3.62279e+06	1.9873e+06	2.00829e+06	2.02633e+06	1.90729e+06	1.30693e+06	1.60201e+06	884964	1.0987e+06	1.71248e+06	1.07112e+06	765202	1.97892e+06	2.91283e+06	3.60744e+06	513918	1.43017e+06	822972	2.48184e+06
N-Acetylputrescine	7.83498e+07	1.47648e+07	2.03684e+07	7.53476e+07	2.37191e+07	8.69121e+06	2.10017e+07	1.24528e+07	1.74665e+07	2.38766e+07	9.51918e+06	2.11832e+07	3.29835e+07	2.09694e+07	1.67639e+07	1.92067e+07	1.65754e+07	2.32656e+07	2.52224e+07	1.91689e+07	1.59134e+07	1.9826e+07	2.04284e+07	1.69015e+07	2.23861e+07	2.98689e+07	2.33066e+07	3.15016e+07	1.69024e+07	1.55172e+07	1.68257e+07	1.5902e+07	4.18873e+07	1.43359e+07	9.06524e+06	1.54628e+07	4.69155e+07	2.70529e+07	1.6366e+07	1.43756e+07	330163978	1.75938e+07	1.86268e+07	2.16316e+07	2.86552e+07	2.3222e+07	1.32972e+07	2.54209e+07	2.09447e+07
N-Acetylserotonin;N-Acetyl-5-hydroxytryptamine	665877	3.99826e+06	3.32431e+06	1.50105e+06	934697	1.54843e+06	1.2969e+06	1.37695e+06	1.76561e+06	1.68889e+06	9320.8	914448	1.21849e+06	2.01731e+06	1.57596e+06	1.35711e+06	2.3422e+06	2.99974e+06	1.2103e+06	1.46407e+06	2.51198e+06	2.52211e+06	1.50118e+06	2.47734e+06	612847	2.49235e+06	2.2201e+06	2.59312e+06	1.89437e+06	1.33366e+06	1.53213e+06	965082	2.23891e+06	2.54365e+06	4.38628e+06	580141	850520	951522	1.9959e+06	1.23532e+06	9320.8	1.54516e+06	985285	3.14637e+06	2.52166e+06	2.14908e+06	2.65627e+06	1.32735e+06	1.22275e+06
N-amidino-L-aspartate	1.21324e+06	1.38705e+06	1.77618e+06	1.22409e+06	1.86777e+06	1.74512e+06	1.6883e+06	1.52326e+06	1.49837e+06	1.43988e+06	576693	2.41341e+06	1.68777e+06	1.11513e+06	1.1804e+06	1.04095e+06	1.71338e+06	1.31468e+06	1.57467e+06	1.30005e+06	1.2001e+06	1.28719e+06	1.17406e+06	1.10219e+06	1.11864e+06	1.53654e+06	1.40359e+06	1.16847e+06	1.60688e+06	1.48984e+06	1.00634e+06	1.14431e+06	2.03903e+06	1.55767e+06	1.77548e+06	1.80523e+06	1.26721e+06	1.09e+06	1.31731e+06	1.64048e+06	2.11599e+06	1.89749e+06	1.96772e+06	1.93933e+06	1.78123e+06	1.27332e+06	1.38462e+06	996304	1.73144e+06
N-Butyrylglycine/Isobutyrylglycine	246720	1.67908e+06	946498	421003	138010	534123	454283	2.57236e+06	1.21289e+06	1.30051e+06	2.72806e+07	1.15985e+06	362093	216109	1.55191e+06	308127	4.76602e+06	497757	3.97665e+06	3.01697e+06	755243	634085	1.13644e+06	1.83428e+06	2.91625e+07	5.23165e+06	1.08832e+06	533232	350927	409089	1.87609e+06	501809	282423	199644	9320.8	360279	4.71919e+06	7.89928e+06	602798	4.91274e+07	9320.8	9320.8	6.59764e+06	1.058e+06	531188	2.1835e+06	618923	218447	5.34088e+07
N-Carbobenzyloxy-L-alanine;N-Acetyl-L-tyrosine	61912.1	87793.5	238668	824645	153668	110008	231058	526097	98406.5	85279.1	116462	160774	74373.5	51019.5	37897.6	4.70516e+06	80428	56601	134573	128153	106897	133939	165459	161803	100771	93212.9	74675	88032.4	344302	302838	222917	136435	57188.4	57938.3	45470.7	273208	51273	193877	68665.3	764951	27561.2	28117.9	38831.8	45221.3	122749	129149	3.56108e+06	6.13976e+06	113119
Nervonic acid(24:1)	5.42023e+06	8.11453e+06	3.24311e+06	7.89773e+06	4.88771e+06	9.77157e+06	3.18963e+06	6.98176e+06	8.233e+06	1.2685e+07	2.96157e+06	7.30567e+06	3.03576e+06	7.51929e+06	6.1836e+06	6.62448e+06	6.49475e+06	6.95722e+06	5.52623e+06	5.79899e+06	5.7859e+06	4.68359e+06	8.57103e+06	9.59379e+06	3.39805e+06	6.67418e+06	5.2731e+06	3.50949e+06	4.1619e+06	4.80347e+06	8.98234e+06	4.11924e+06	2.01817e+06	5.94373e+06	2.91853e+06	5.76054e+06	5.84716e+06	3.25162e+06	6.98419e+06	5.34554e+06	3.68586e+06	5.65698e+06	4.54983e+06	3.73009e+06	5.74006e+06	6.75519e+06	8.75046e+06	1.09752e+07	8.80859e+06
N'-Formylkynurenine	1.527e+06	3.68236e+06	5.14675e+06	1.22862e+06	1.69797e+06	847694	822844	401325	1.65054e+06	1.68499e+06	9320.8	9320.8	1.79095e+06	531994	332373	9320.8	3.41652e+06	4.23163e+06	6.64386e+06	1.27866e+07	2.58933e+06	1.98696e+06	337906	718861	3.08239e+06	6.35265e+06	6.79504e+06	4.45051e+06	602200	320512	9320.8	692452	776504	1.01314e+06	411343	762400	2.44713e+06	9320.8	810238	2.42388e+06	1.04571e+06	1.64531e+06	1.68719e+06	628609	4.70066e+06	1.26176e+06	1.44929e+06	9320.8	2.9935e+06
N-Formylmethionine	2.60639e+06	3.84156e+06	2.93983e+06	2.38231e+06	2.31439e+06	2.55294e+06	2.48216e+06	1.66046e+06	2.6775e+06	2.46945e+06	473839	2.25245e+06	1.74883e+06	2.02439e+06	1.25737e+06	5.61329e+06	2.97957e+06	1.82255e+06	4.80417e+06	3.5118e+06	2.68997e+06	3.52892e+06	2.87813e+06	3.44308e+06	3.74365e+06	4.69282e+06	3.61942e+06	4.86934e+06	3.31428e+06	3.38477e+06	2.17638e+06	1.30575e+06	3.49774e+06	3.58932e+06	3.34045e+06	2.22181e+06	3.11899e+06	2.98658e+06	2.15444e+06	2.327e+06	1.60188e+06	2.08533e+06	3.88351e+06	3.9406e+06	4.06953e+06	1.0575e+06	3.24489e+06	2.32733e+06	3.11231e+06
Niacinamide(VB3)	6.42803e+07	7.50502e+07	5.26615e+07	4.7198e+07	5.63437e+07	5.41893e+07	4.90741e+07	4.73035e+07	7.86927e+07	7.99945e+07	1.61653e+07	4.76818e+07	4.6152e+07	4.2771e+07	2.52729e+07	3.78497e+07	7.613e+07	4.34937e+07	1.21113e+08	2.44606e+08	8.1688e+07	1.04245e+08	1.09109e+08	1.17531e+08	8.36345e+07	1.2379e+08	2.04771e+08	2.1777e+08	1.01321e+08	6.94619e+07	5.31918e+07	8.74446e+07	8.04301e+07	6.29135e+07	7.32131e+07	4.1396e+07	5.53025e+07	6.4415e+07	5.28643e+07	5.42941e+07	3.56701e+07	4.63646e+07	6.12971e+07	9.12537e+07	1.04677e+08	4.10819e+07	7.77293e+07	3.58869e+07	8.64213e+07
Nicotinamide Ribose	2.81273e+06	2.36475e+06	6.07382e+06	4.98794e+06	4.87749e+06	5.46581e+06	1.77266e+07	2.16016e+06	3.03885e+06	5.34275e+06	2.41785e+06	7.32143e+06	3.2879e+06	1.40178e+06	221560	5.77156e+06	1.99331e+06	507128	2.21855e+06	2.01613e+06	2.80245e+06	3.51732e+06	2.60561e+06	2.09382e+06	2.3345e+06	2.12813e+06	1.96383e+06	1.99847e+06	4.43729e+06	1.47007e+06	2.75269e+06	1.31765e+06	1.37307e+06	3.67942e+06	7.30572e+06	1.12771e+06	2.24656e+06	3.94489e+06	4.74588e+06	5.71169e+06	2.92019e+06	2.56984e+06	1.61169e+06	1.96799e+06	3.77468e+06	5.88502e+06	1.41877e+06	5.29031e+06	2.46061e+06
Nicotine	5.02454e+06	5.91182e+06	5.03419e+06	4.714e+06	3.24524e+06	5.82933e+06	7.72489e+06	4.81173e+06	1.69394e+07	1.25828e+07	1.67151e+07	1.04691e+07	2.84464e+07	4.31153e+06	1.50247e+07	1.9162e+07	1.03357e+07	5.40466e+06	8.34421e+06	7.11218e+06	4.56625e+06	1.83159e+07	6.75729e+06	3.43353e+06	4.81238e+06	1.84291e+07	1.16548e+07	8.83186e+06	7.85093e+06	1.65557e+07	2.9804e+07	1.80847e+07	4.06462e+06	4.47706e+06	4.84663e+06	5.36769e+06	8.98262e+06	6.493e+06	5.35592e+06	6.14747e+06	9320.8	1.02694e+07	2.50301e+06	4.04265e+06	1.3638e+07	2.38889e+07	7.29591e+06	1.30362e+07	1.96004e+07
N-methyl-L-histidine	402082	656123	558298	440235	350055	365795	308811	336208	633715	723560	241161	504465	249440	271920	148735	547536	425770	303283	699826	582964	1.22067e+06	1.20186e+06	970569	1.55181e+06	738261	709958	537245	949370	668457	607300	666310	391858	577084	592525	742918	546262	564966	680613	571425	647888	216524	348843	687617	791795	583073	264927	503324	292526	527405
Nonadecanoic acid(19:0)	1.36526e+07	2.18279e+07	1.30558e+07	1.18679e+07	1.10061e+07	1.64914e+07	6.24261e+06	1.95084e+07	2.10824e+07	1.98097e+07	2.46036e+07	2.16048e+07	1.08213e+07	1.4076e+07	1.69822e+07	2.08912e+07	2.17097e+07	1.01123e+07	1.69219e+07	1.63766e+07	1.4275e+07	1.2347e+07	1.47039e+07	1.949e+07	1.07337e+07	2.00374e+07	1.25608e+07	1.18266e+07	1.46571e+07	1.7461e+07	1.89623e+07	1.93829e+07	1.01195e+07	1.39405e+07	1.49669e+07	1.13866e+07	1.93257e+07	1.27687e+07	1.7076e+07	1.8696e+07	1.13848e+07	2.13904e+07	1.86561e+07	1.6076e+07	2.10618e+07	1.15769e+07	2.00857e+07	1.34448e+07	2.2936e+07
N-Palmitoylsphingosine	2.16272e+06	3.34886e+06	1.08265e+06	4.51061e+06	1.73776e+06	1.61025e+06	3.24404e+07	2.11428e+06	741463	654547	1.13242e+06	2.94249e+06	865514	2.3251e+06	2.66371e+06	1.84689e+06	3.0191e+06	1.29107e+06	3.20479e+06	2.61495e+06	1.77741e+06	744099	1.10451e+06	3.45159e+06	1.38023e+06	2.3336e+06	2.30202e+06	1.6053e+06	976620	2.2083e+06	768875	2.4317e+06	717534	1.04203e+06	2.04108e+06	1.51193e+06	2.98909e+06	697733	2.48248e+06	3.63011e+06	1.19694e+06	583282	2.64801e+06	501126	1.77293e+06	1.22405e+06	3.09904e+06	1.98029e+06	2.37553e+06
N-Stearoyl tyrosine;AcylCarnitine(20:4)	871231	1.55886e+06	1.62952e+06	1.34048e+06	4.28625e+06	2.59883e+06	9320.8	3.40749e+06	1.61461e+06	3.38018e+06	9320.8	1.5511e+06	2.28304e+06	2.67253e+06	890329	6.28689e+06	778081	1.33247e+06	5.25459e+06	2.23066e+06	2.20291e+06	728538	5.85238e+06	5.78331e+06	2.74507e+06	4.90558e+06	2.04715e+06	2.37284e+06	2.21121e+06	1.68768e+06	2.51635e+06	1.30597e+06	503393	1.04162e+06	1.07469e+06	3.49638e+06	648366	9320.8	4.30973e+06	3.72514e+06	9320.8	9320.8	1.11679e+06	2.25155e+06	3.35405e+06	1.30166e+06	2.38198e+06	4.39381e+06	3.69199e+06
Oenanthic ether	3.98798e+06	6.08632e+06	6.03825e+06	4.10851e+06	6.52237e+06	5.95769e+06	8.36082e+06	5.45634e+06	7.36345e+06	9.92095e+06	6.3297e+06	9.5025e+06	1.27357e+07	4.03396e+06	3.67474e+06	1.5156e+07	5.82218e+06	2.01731e+06	1.09391e+07	9.50963e+06	5.93482e+06	2.2482e+07	8.2005e+06	6.26058e+06	5.73691e+06	1.25577e+07	7.79305e+06	1.10221e+07	1.13453e+07	9.97851e+06	1.53406e+07	8.66282e+06	6.26135e+06	8.34003e+06	7.2088e+06	5.14733e+06	6.36178e+06	8.61725e+06	3.43585e+06	4.83485e+06	5.91042e+06	5.16158e+06	6.36854e+06	5.92757e+06	1.11281e+07	1.1476e+07	6.38505e+06	3.98817e+06	1.42667e+07
Oleamide	4.36532e+06	5.54091e+06	4.00846e+06	1.22399e+07	2.45405e+06	1.77544e+07	2.00284e+06	2.67434e+07	5.4128e+06	3.85702e+06	1.37382e+07	3.76296e+06	1.95615e+06	9.06089e+06	4.28934e+06	4.66651e+06	4.65001e+06	6.17321e+06	1.83404e+06	1.12074e+06	4.80102e+06	2.32493e+06	1.3584e+06	1.3468e+06	1.8383e+06	2.25594e+06	2.45909e+06	3.12046e+06	1.93674e+06	2.31902e+06	6.69143e+06	4.83962e+06	2.18461e+06	4.418e+06	4.66455e+06	5.5233e+06	4.81645e+06	3.56658e+06	8.94238e+06	1.54364e+06	3.91703e+06	3.19193e+06	8.06645e+06	1.65935e+07	2.86818e+06	2.18647e+06	5.92895e+06	4.4939e+06	8.60339e+06
Oleic acid/Elaidic acid/Vaccenic acid/Petroselinic acid(18:1)	5488638192	3713504715	5511006624	7957349314	5556031960	3911346675	6048153895	6030572464	3053608741	3167522232	4450193073	3119039956	7328825305	7023657878	7351806261	2695562218	3170320951	11169836884	2899174034	2607310137	4499463736	3079777621	2963636436	2289693080	3856997419	2816346071	3014592396	1645285832	2597764932	1931977152	3067549826	3056441225	3618472004	3257297846	3165509501	7612680821	3370238048	3691731963	6095748443	5213944738	9181692244	7080304573	2617712408	3376183197	2160867724	9187265465	3784853434	7890640187	3917397572
Oleoyl Ethanolamide	813583	1.57549e+06	727223	1.47935e+06	1.79423e+07	2.36562e+06	1.23865e+06	1.31808e+06	2.42552e+06	1.75795e+06	2.46635e+06	3.07121e+06	1.57013e+06	2.04396e+06	2.12024e+06	420295	1.01424e+06	1.15732e+06	1.21382e+06	816303	2.0804e+06	1.32668e+06	1.03721e+06	452380	672842	1.01046e+06	1.1051e+06	1.14548e+06	1.80484e+06	1.19574e+06	1.2348e+06	1.21279e+06	1.98893e+06	1.29621e+06	1.45283e+06	1.7203e+06	1.86545e+06	3.30324e+06	2.97143e+06	1.7298e+06	2.50792e+06	3.22114e+06	1.30602e+06	1.277e+06	319470	2.17906e+06	500278	2.61727e+06	2.02702e+06
O-Phosphorylethanolamine;1-Hydroxy-2-aminoethylphosphonate	8.8286e+07	9.40093e+07	114291849	6.91899e+07	1.5723e+08	1.26324e+08	1.14377e+08	8.60294e+07	1.2668e+08	1.5924e+08	2.89277e+07	1.15093e+08	9.05502e+07	7.77532e+07	51935669	1.1927e+08	1.62953e+08	3.36701e+07	1.13177e+08	1.05812e+08	1.22413e+08	1.29834e+08	1.61757e+08	1.44751e+08	8.16362e+07	6.69942e+07	7.04881e+07	1.09887e+08	1.50285e+08	1.32413e+08	1.28161e+08	1.30224e+08	1.19438e+08	1.00671e+08	1.13109e+08	6.31055e+07	7.72442e+07	8.76943e+07	6.17787e+07	8.46638e+07	5.45558e+07	8.43389e+07	1.20223e+08	1.92618e+08	9.8071e+07	7.21553e+07	9.31678e+07	5.97674e+07	6.87026e+07
ophthalmic acid	1.23566e+07	1.18645e+07	1.68647e+07	2.46314e+07	1.7446e+07	5.77373e+07	3.00929e+07	2.34123e+07	1.60456e+07	8.19453e+06	866064	1.17063e+07	2.15996e+07	4.17396e+07	3.06977e+07	1.97933e+07	5.15117e+06	1.53226e+07	1.4887e+07	1.54861e+07	2.71369e+07	2.96617e+07	2.2037e+07	1.03641e+07	2.76151e+07	18361821	1.9028e+07	1.51172e+07	1.77768e+07	2.90509e+07	7.99149e+06	1.10703e+07	2.39564e+07	1.88243e+07	4.13053e+07	2.70018e+07	3.51403e+07	1.77097e+07	1.42888e+07	1.08024e+07	2.76248e+07	1.75436e+07	1.98001e+07	1.22124e+07	2.36752e+07	2.28478e+07	1.75851e+07	2.39317e+07	2.28811e+07
Ornithine	1.13573e+07	7.60189e+06	1.53655e+07	1.29549e+07	9.60247e+06	9.97568e+06	1.11237e+07	1.29319e+07	7.70691e+06	8.55749e+06	2.09684e+07	1.91977e+07	9.55603e+06	7.65402e+06	4.26581e+06	1.18716e+07	6.52412e+06	1.0646e+07	1.06624e+07	8.13401e+06	5.24518e+06	1.01233e+07	4.38527e+06	2.6862e+06	1.94332e+07	1.27845e+07	1.43888e+07	1.3438e+07	6.39419e+06	5.22474e+06	4.39277e+06	3.25425e+06	1.10706e+07	8.59031e+06	1.01626e+07	1.10404e+07	1.53058e+07	1.49318e+07	6.99449e+06	1.32581e+07	1.50206e+07	1.59028e+07	1.15091e+07	1.46453e+07	1.54767e+07	6.40927e+06	3.38142e+06	8.00358e+06	1.34333e+07
Oxidized glutathione	1.635e+07	1.86906e+07	3.06048e+07	4.2514e+07	2.09497e+07	3.69007e+07	1.6413e+07	2.27161e+07	2.92012e+07	2.49822e+07	1.15011e+07	5.5122e+07	2.55894e+07	1.85656e+07	1.59614e+07	3.6441e+07	3.29568e+07	1.63352e+07	9.59626e+06	1.90972e+07	1.67905e+07	3.70785e+07	7.52347e+07	2.55375e+07	3.40191e+07	1.71663e+07	1.71305e+07	1.26706e+07	3.43189e+07	2.07704e+07	2.22074e+07	2.32631e+07	3.75234e+07	3.10927e+07	3.91622e+07	1.49949e+07	2.24031e+07	4.05673e+07	2.46443e+07	2.03417e+07	1.99936e+07	3.47257e+07	3.39116e+07	6.31409e+07	1.56954e+07	2.67481e+07	1.10491e+07	3.99541e+07	1.71619e+07
Oxypurinol;Xanthine	1.9038e+06	1.81857e+06	2.26535e+06	789818	9.98026e+06	4.43956e+06	4.54459e+06	2.70484e+06	4.81828e+06	6.68666e+06	350320	2.55292e+06	7.16633e+06	4.50315e+06	3.01273e+06	1.82579e+06	3.43297e+06	3.21018e+06	3.49667e+06	666817	4.26153e+06	6.82019e+06	3.26715e+06	1.78394e+06	1.04576e+06	1.25573e+06	1.11191e+06	392339	2.85677e+06	1.9183e+06	299375	2.05519e+06	4.03021e+06	3.57671e+06	2.95462e+06	628549	2.76258e+06	2.99999e+06	4.57602e+06	2.76274e+06	1.69715e+06	3.26395e+06	2.13729e+06	1.01257e+06	2.13536e+06	1.26756e+06	515896	2.0608e+06	2.8111e+06
Palmitic acid(16:0)	4081755099	5021811508	4959923735	3490207078	3970704909	3577686988	3682774383	4092188209	3935423688	4605465675	5802683234	4187150215	5437099013	4447820776	6999549961	4921195018	4143565447	3615656457	3538395871	3036557122	4166735602	2966488673	2839552002	3454849813	3318979763	3621331697	3634936980	2901043086	3115095466	3105931712	4886761902	4116894313	3130264160	3215270132	3855225161	3756083860	4217727887	3494550612	5652672480	5070574547	4613385596	4181396035	3517289217	3513745600	3893895479	3043639863	3878255932	3833717957	3519107934
Palmitic amide	1.52936e+06	1.91979e+06	881565	1.25619e+06	1.0614e+06	2.26394e+06	707804	2.83879e+06	1.64355e+06	1.36976e+06	3.0508e+06	2.22476e+06	1.82068e+06	1.90937e+06	1.99791e+06	1.16765e+06	1.359e+06	2.16308e+06	713800	483813	1.22748e+06	1.1696e+06	791058	851531	1.20712e+06	947567	1.57673e+06	1.49776e+06	1.5303e+06	1.20116e+06	2.49736e+06	1.64597e+06	2.3107e+06	1.74235e+06	1.85976e+06	2.79978e+06	1.65406e+06	2.54385e+06	1.7464e+06	1.02824e+06	2.98425e+06	2.79888e+06	1.83932e+06	2.37023e+06	1.64364e+06	1.15556e+06	1.77935e+06	1.83917e+06	1.61213e+06
Palmitoleic acid/Gaidic acid(16:1)	2.74112e+08	1.86781e+08	3.40546e+08	4.15371e+08	3.00873e+08	1.4247e+08	3.60184e+08	2.90243e+08	1.74563e+08	1.77694e+08	2.7497e+08	1.56421e+08	4.42579e+08	2.36276e+08	5.24015e+08	1.69579e+08	2.08756e+08	3.80852e+08	2.22079e+08	2.02137e+08	2.95828e+08	1.06535e+08	156467551	1.22588e+08	2.53103e+08	1.9773e+08	2.25391e+08	1.54165e+08	1.30262e+08	8.54372e+07	1.71275e+08	1.2468e+08	278534947	2.2295e+08	2.1233e+08	5.01292e+08	169323542	6.26486e+07	4.29482e+08	3.98084e+08	4.34512e+08	1.02161e+08	2.10132e+08	309048081	1.34949e+08	1.79603e+08	1.602e+08	3.53049e+08	2.37548e+08
palmitoyl sphingomyelin (SM(d18:1/16:0));Palmitoyl sphingomyelin	9.27358e+07	8.42192e+07	4.04761e+07	7.07067e+07	1.28606e+07	6.84296e+07	2.97569e+08	8.75132e+07	6.2439e+07	2.92062e+07	1.67006e+08	3.23813e+07	5.94024e+07	4.35208e+07	6.25991e+07	8.57328e+07	4.23892e+07	6.53875e+07	8.38712e+07	7.49375e+07	6.81707e+07	3.66795e+07	5.29295e+07	8.14831e+07	4.95791e+07	1.36629e+08	8.22686e+07	4.40857e+07	6.52529e+07	9.68226e+07	5.91046e+07	4.08551e+07	6.78476e+07	4.73863e+07	5.20159e+07	7.24976e+07	1.1407e+08	6.14081e+07	8.08079e+07	5.52337e+07	5.12483e+07	8.28479e+07	3.14585e+07	2.00224e+07	9.07103e+07	5.05002e+07	8.41743e+07	4.30581e+07	1.03342e+08
Pantothenic Acid(VB5)	7.46976e+07	5.51732e+07	6.96786e+07	7.69318e+07	1.00354e+08	8.82393e+07	9.03016e+07	1.03168e+08	2.28163e+08	1.61267e+08	8.96941e+07	9.09478e+07	7.07213e+07	9.93185e+07	9.67103e+07	6.62717e+07	1.41549e+08	2.74251e+08	2.33551e+08	1.51383e+08	202590180	1.8128e+08	1.28274e+08	1.07319e+08	1.83349e+08	2.50418e+08	1.61087e+08	125207546	8.7229e+07	1.05489e+08	6.28709e+07	4.42197e+07	1.80146e+08	1.44689e+08	171703089	7.53037e+07	1.15483e+08	5.01311e+07	9.72594e+07	9.16695e+07	4.80396e+07	3.22291e+07	7.88968e+07	5.25748e+07	1.22391e+08	9.83847e+07	7.80587e+07	8.52163e+07	2.27943e+08
PC(30:0)	3.09841e+07	2.25183e+07	9.54663e+06	1.74897e+07	3.65542e+06	6.86917e+06	6.4831e+06	1.09539e+07	1.83062e+07	1.42825e+07	2.10552e+07	5.94365e+06	9.67773e+06	8.31382e+06	9.05405e+06	9.17629e+06	1.96689e+07	2.26082e+07	3.06854e+07	2.40787e+07	1.10619e+07	1.11442e+07	9.50729e+06	1.47335e+07	1.44259e+07	3.89697e+07	3.27887e+07	2.1501e+07	1.23437e+07	1.45615e+07	8.67807e+06	1.18355e+07	1.37289e+07	1.78164e+07	6.26121e+06	1.16099e+07	27158515	1.59851e+07	1.94483e+07	2.0287e+07	1.23562e+07	2.6723e+07	1.35435e+07	9.59195e+06	3.36875e+07	9.16004e+06	1.05671e+07	5.34232e+06	3.20363e+07
PC(32:0)	9.1216e+07	8.00174e+07	4.03505e+07	6.03917e+07	1.89138e+07	3.98104e+07	1.15971e+08	6.11315e+07	6.41083e+07	4.75223e+07	7.17498e+07	2.40458e+07	5.46871e+07	4.50636e+07	5.28175e+07	5.52749e+07	7.10939e+07	7.29682e+07	9.40103e+07	7.24258e+07	5.56351e+07	5.45234e+07	3.89252e+07	8.4031e+07	4.22069e+07	1.05497e+08	7.46748e+07	5.76809e+07	5.32241e+07	6.52254e+07	4.49135e+07	5.37658e+07	4.55016e+07	5.70026e+07	3.11704e+07	3.8195e+07	9.723e+07	5.71432e+07	7.25075e+07	6.44823e+07	5.55178e+07	9.50105e+07	4.40879e+07	1.9824e+07	8.44305e+07	4.84923e+07	5.97691e+07	3.25042e+07	109327330
PC(32:1);PE(35:1)	2.94739e+08	3.20343e+08	220699358	243423446	6.23802e+07	1.05381e+08	5.42336e+07	1.4879e+08	1.8072e+08	1.52764e+08	1.53025e+08	1.14761e+08	2.39515e+08	1.64442e+08	1.82005e+08	1.98535e+08	2.79008e+08	2.98177e+08	3.56791e+08	2.80894e+08	1.63639e+08	1.49756e+08	1.34146e+08	1.79176e+08	2.10564e+08	442706683	5.33798e+08	3.17756e+08	1.96242e+08	1.65833e+08	1.18674e+08	1.40519e+08	183295075	2.11555e+08	1.03597e+08	1.71634e+08	3.93085e+08	2.05156e+08	3.07503e+08	2.34786e+08	2.88913e+08	3.86131e+08	3.01948e+08	2.2376e+08	4.24137e+08	1.56365e+08	1.54106e+08	1.12822e+08	3.66976e+08
PC(33:1)/PE(36:1);PC(33:1)	6.18727e+07	5.0896e+07	3.01863e+07	6.10429e+07	1.54449e+07	2.69526e+07	2.75581e+07	3.69064e+07	4.48812e+07	6.3427e+07	3.30743e+07	2.81262e+07	4.54266e+07	4.09543e+07	4.31163e+07	5.31777e+07	7.37394e+07	4.24215e+07	4.93903e+07	6.34605e+07	2.50264e+07	3.25223e+07	2.62646e+07	3.53293e+07	2.69196e+07	5.29561e+07	6.94881e+07	4.63851e+07	5.09275e+07	5.42338e+07	3.45485e+07	6.50051e+07	2.91796e+07	3.24575e+07	1.30975e+07	2.5571e+07	8.75556e+07	7.0112e+07	6.31384e+07	8.96248e+07	7.80643e+07	1.11564e+08	4.31861e+07	4.1791e+07	5.8115e+07	4.11573e+07	3.24571e+07	2.81834e+07	6.25196e+07
PC(34:2);PE(37:2)	1486904865	1445318829	8.54154e+08	1065463589	5.0616e+08	8.45503e+08	3.09818e+08	1046856648	1183796229	1345893029	1818986917	8.46974e+08	1355893051	1120078848	1049010267	1160963318	1161074613	1203927767	1483237081	1299715557	1228478258	1283074342	1119069503	1321617620	855380387	1387530253	1523359814	9.72033e+08	1696718385	1472718035	1255508968	1497563605	8.53457e+08	901163883	4.91439e+08	6.78455e+08	1477218240	1065005229	1293327504	1203494057	1345296508	1302057775	994925508	7.56501e+08	1523046682	1367711504	1389414706	1048177547	1559124139
PC(34:3)	2.0167e+08	2.31553e+08	1.89612e+08	1.67224e+08	6.88143e+07	8.04147e+07	2.95245e+07	8.4586e+07	1.19813e+08	1.63622e+08	1.21544e+08	1.31809e+08	1.8141e+08	1.5177e+08	122200125	1.20274e+08	1.59103e+08	1.85785e+08	2.03143e+08	1.8739e+08	1.23437e+08	1.36843e+08	1.18282e+08	124967312	1.63827e+08	2.31928e+08	2.50269e+08	1.91434e+08	1.99251e+08	1.36554e+08	1.0388e+08	1.32481e+08	1.36757e+08	1.40448e+08	7.8582e+07	9.20598e+07	1.99276e+08	1.63706e+08	1.87424e+08	1.56346e+08	1.80011e+08	180009118	1.52744e+08	1.61045e+08	283464465	1.70053e+08	1.50946e+08	1.15438e+08	2.26473e+08
PC(34:4)	2.3713e+07	2.13751e+07	2.1447e+07	1.83475e+07	6.05341e+06	6.76302e+06	2.30144e+06	7.47568e+06	1.28655e+07	1.20861e+07	7.58501e+06	1.17001e+07	1.3328e+07	1.28276e+07	1.04966e+07	9.45163e+06	1.60001e+07	1.96775e+07	2.19938e+07	1.95342e+07	9.30493e+06	1.01477e+07	9.93328e+06	9.94964e+06	2.45662e+07	3.76982e+07	3.01922e+07	2.95895e+07	1.30049e+07	1.20228e+07	7.35943e+06	9.86917e+06	1.85689e+07	1.90185e+07	1.33251e+07	1.6078e+07	2.58186e+07	1.88857e+07	2.08475e+07	1.81194e+07	1.74936e+07	1.70577e+07	1.7372e+07	1.86795e+07	3.25679e+07	1.43325e+07	1.12738e+07	7.69413e+06	2.41842e+07
PC(35:4);PE(38:4)	7.80699e+07	4.06474e+07	2.83288e+07	5.69166e+07	1.96774e+07	7.60173e+07	4.86e+07	8.77142e+07	8.48662e+07	5.76616e+07	1.24407e+08	3.4383e+07	5.50533e+07	5.74129e+07	1.05631e+08	7.24686e+07	7.66867e+07	6.78269e+07	5.37197e+07	4.99409e+07	5.49887e+07	4.77149e+07	2.48363e+07	4.8771e+07	5.73991e+07	7.36628e+07	6.55024e+07	4.94578e+07	4.50163e+07	8.85151e+07	8.02146e+07	7.67965e+07	5.39396e+07	6.34379e+07	3.4134e+07	4.77041e+07	7.44161e+07	7.53776e+07	6.05009e+07	5.76391e+07	7.25986e+07	7.65373e+07	3.40741e+07	1.42034e+07	7.28712e+07	5.50224e+07	5.64505e+07	4.54723e+07	6.82933e+07
PC(36:1)	1.98707e+08	1.63225e+08	8.07029e+07	1.2128e+08	5.64453e+07	1.28748e+08	114947110	1.8053e+08	1.31339e+08	1.30723e+08	3.00507e+08	6.54779e+07	1.55881e+08	1.24761e+08	1.23042e+08	121405889	1.56504e+08	1.24242e+08	1.72598e+08	1.20658e+08	1.43962e+08	1.2472e+08	7.46082e+07	1.26719e+08	7.95884e+07	1.67131e+08	1.74479e+08	9.03634e+07	1.62371e+08	1.49138e+08	1.56394e+08	154798334	9.2599e+07	1.01115e+08	4.18968e+07	6.4194e+07	1.64656e+08	1.01584e+08	1.38685e+08	9.77813e+07	1.46616e+08	1.76239e+08	8.41828e+07	1.52167e+07	1.49571e+08	1.42299e+08	1.52334e+08	1.3247e+08	2.06597e+08
PC(36:2)	9.86814e+08	9.67957e+08	4.49451e+08	6.62045e+08	3.26505e+08	6.27725e+08	3.27816e+08	7.96853e+08	663864281	7.09342e+08	9.65373e+08	4.15703e+08	9.38052e+08	6.52576e+08	6.73581e+08	6.68809e+08	8.01167e+08	6.38191e+08	8.30234e+08	7.24385e+08	7.84442e+08	6.35233e+08	4.87774e+08	6.70507e+08	4.10258e+08	7.32199e+08	8.70824e+08	4.68866e+08	9.07668e+08	7.63114e+08	7.50483e+08	8.10584e+08	4.15839e+08	479362145	2.2884e+08	3.05794e+08	8.9697e+08	5.48688e+08	7.84053e+08	5.9969e+08	6.86678e+08	8.26264e+08	4.57149e+08	2.41214e+08	7.6147e+08	8.17105e+08	7.99147e+08	6.23301e+08	9.50816e+08
PC(36:3)	1118129441	1146752727	6.6476e+08	7.6528e+08	4.15527e+08	6.8085e+08	2.34444e+08	8.03624e+08	7.84509e+08	9.01254e+08	5.79872e+08	7.08179e+08	1168455532	894941842	8.86964e+08	8.32113e+08	823350538	7.62442e+08	9.32582e+08	8.89326e+08	8.90606e+08	8.42437e+08	7.97779e+08	9.16276e+08	5.4841e+08	8.32275e+08	8.56148e+08	5.90714e+08	1148276391	9.19134e+08	7.67251e+08	9.65739e+08	6.20513e+08	6.7853e+08	3.8772e+08	4.70684e+08	9.79794e+08	7.19129e+08	8.97127e+08	7.28085e+08	7.53327e+08	739664278	5.4979e+08	415995033	9.47644e+08	1041996346	1048126919	7.48459e+08	1042986188
PC(36:4)	1369134297	1181666805	7.68872e+08	896246237	4.59501e+08	1253149657	3.53853e+08	1463689968	1242202365	8.90808e+08	6.68742e+08	9.6165e+08	1202033895	1085599988	1530001869	1337333637	8.4566e+08	1048367312	1153375046	1063033144	1264365789	1112496801	1236546401	1413482791	9.95708e+08	1529282424	1074963783	8.57505e+08	1227786679	1737099829	1177319590	1130549017	1158039567	1198419004	9.11515e+08	1053076415	1554358012	1056823413	1320004442	9.87051e+08	1214464670	8.84868e+08	8.25408e+08	5.04856e+08	1306763523	1255391107	1446693464	9.86812e+08	1458760577
PC(36:5)	1.03429e+08	9.26816e+07	7.9413e+07	7.54409e+07	4.26019e+07	5.70034e+07	2.17121e+07	6.42841e+07	7.74594e+07	7.41586e+07	5.61834e+07	7.21197e+07	1.05273e+08	9.18739e+07	9.01142e+07	8.44463e+07	7.78038e+07	1.0301e+08	9.64539e+07	8.84126e+07	7.07301e+07	7.58607e+07	7.61698e+07	8.16125e+07	8.07902e+07	1.13331e+08	9.30492e+07	7.83165e+07	8.06817e+07	8.04294e+07	6.64562e+07	7.2039e+07	8.74038e+07	9.16069e+07	7.05878e+07	7.34312e+07	9.87766e+07	7.37983e+07	8.94298e+07	7.61416e+07	7.99312e+07	6.90557e+07	7.31361e+07	7.28699e+07	1.08755e+08	1.01695e+08	9.32514e+07	6.54522e+07	1.05163e+08
PC(37:4);PE(40:4)	3.28752e+07	2.38039e+07	1.21367e+07	2.22448e+07	7.53973e+06	1.38745e+07	1.28997e+07	1.4959e+07	3.74306e+07	3.54462e+07	1.49949e+07	2.18454e+07	2.76004e+07	3.24981e+07	2.91025e+07	4.09237e+07	1.25122e+07	1.3023e+07	1.29373e+07	1.73395e+07	2.0468e+07	1.34616e+07	1.74728e+07	2.12439e+07	9.39261e+06	1.81965e+07	1.25494e+07	1.62165e+07	1.93584e+07	3.84494e+07	1.25495e+07	3.49734e+07	1.93385e+07	2.26433e+07	8.1926e+06	1.28312e+07	4.4081e+07	3.62528e+07	3.69081e+07	3.72935e+07	2.73097e+07	3.24713e+07	1.72477e+07	9.63008e+06	2.55432e+07	2.72229e+07	2.85542e+07	2.09237e+07	2.08105e+07
PC(37:5);PE(40:5)	1.28448e+07	5.43336e+06	7.95044e+06	1.25329e+07	4.09149e+06	1.30553e+07	6.15505e+06	1.3097e+07	1.69077e+07	6.83058e+06	1.19047e+07	7.55261e+06	9.62875e+06	1.04016e+07	2.44928e+07	11172491	1.5387e+07	1.41362e+07	7.64084e+06	9.00635e+06	1.12458e+07	7.07294e+06	4.28931e+06	9.3635e+06	1.11136e+07	1.51194e+07	1.10349e+07	1.09615e+07	7.31649e+06	1.57269e+07	1.21277e+07	1.33889e+07	1.12059e+07	1.33549e+07	7.00565e+06	1.14933e+07	1.21621e+07	1.71196e+07	8.94465e+06	7.08069e+06	1.22079e+07	1.45037e+07	5.44175e+06	107264	1.23178e+07	7.08856e+06	9.97e+06	7.07512e+06	1.09169e+07
PC(38:4)	8.07655e+08	6.20874e+08	278980191	4.72553e+08	2.1579e+08	7.39337e+08	2.41806e+08	9.1755e+08	6.96949e+08	5.01758e+08	4.05759e+08	4.46259e+08	6.40344e+08	5.87637e+08	818431018	8.26735e+08	491223268	5.9148e+08	6.80274e+08	6.21971e+08	6.95183e+08	5.828e+08	5.0901e+08	7.22754e+08	4.87515e+08	9.54093e+08	6.47541e+08	4.12551e+08	6.77532e+08	8.84301e+08	6.00953e+08	5.97924e+08	4.98734e+08	5.84194e+08	3.34601e+08	4.60402e+08	8.14573e+08	4.64821e+08	6.78672e+08	4.72273e+08	610803484	4.20521e+08	3.54321e+08	1.32522e+08	6.83368e+08	6.9694e+08	848267179	6.22746e+08	8.38984e+08
PC(38:5)	624510504	551401666	3.50553e+08	4.11622e+08	2.47888e+08	4.72827e+08	1.39715e+08	5.84562e+08	4.7763e+08	4.30978e+08	2.27374e+08	4.43252e+08	6.18214e+08	5.79264e+08	621621783	5.93545e+08	4.223e+08	5.17829e+08	5.60561e+08	5.49967e+08	4.89856e+08	4.75364e+08	4.54174e+08	5.74036e+08	3.60421e+08	6.32968e+08	4.69807e+08	340366712	528840836	5.25265e+08	3.97628e+08	4.0642e+08	4.23443e+08	4.66841e+08	3.24765e+08	4.02869e+08	6.21176e+08	3.85078e+08	556565298	4.68576e+08	4.23283e+08	3.32775e+08	2.81603e+08	1.97823e+08	4.95881e+08	5.86831e+08	6.26192e+08	4.21867e+08	5.80458e+08
PC(38:6)	1.81633e+08	1.66013e+08	1.21325e+08	1.25858e+08	8.8012e+07	1.14923e+08	3.86747e+07	1.22019e+08	1.45832e+08	1.43573e+08	9.16687e+07	140730449	1.75865e+08	1.59344e+08	1.52116e+08	1.42152e+08	1.24513e+08	1.55088e+08	1.65496e+08	1.60542e+08	1.38977e+08	1.34663e+08	1.30232e+08	1.49669e+08	1.38331e+08	195448477	1.59812e+08	124745451	1.72273e+08	1.58808e+08	128563686	1.36994e+08	148273604	1.46377e+08	1.11158e+08	1.17805e+08	1.74441e+08	1.24119e+08	1.57489e+08	141880268	1.33238e+08	1.06466e+08	9.83371e+07	7.59645e+07	1.79924e+08	1.94137e+08	1.77648e+08	1.19419e+08	1.79371e+08
PC(38:7)	1.27466e+07	1.21912e+07	1.18846e+07	9.26598e+06	8.65213e+06	7.09878e+06	3.4608e+06	9.97769e+06	9.74562e+06	1.03324e+07	5.61622e+06	1.17442e+07	11507379	1.219e+07	1.36359e+07	8.73727e+06	1.04995e+07	1.20358e+07	1.32325e+07	1.25652e+07	9.56018e+06	9.47729e+06	1.01891e+07	8.22148e+06	1.36716e+07	1.57548e+07	1.3271e+07	1.189e+07	1.12177e+07	1.15685e+07	9.39929e+06	1.02036e+07	1.48844e+07	1.25285e+07	1.17589e+07	1.23524e+07	1.33268e+07	8.18526e+06	1.19681e+07	8.55109e+06	6.05064e+06	7.63363e+06	9.78914e+06	1.01492e+07	1.47267e+07	1.31486e+07	1.11506e+07	7.01699e+06	12946796
PC(40:4)	4.91546e+07	28303059	9.62359e+06	2.37258e+07	6.27284e+06	3.18897e+07	1.38348e+07	3.44018e+07	3.30453e+07	2.1952e+07	1.36122e+07	1.50439e+07	2.30501e+07	2.47452e+07	3.23945e+07	3.4649e+07	2.70468e+07	2.89101e+07	3.31884e+07	2.76083e+07	2.91746e+07	2.2861e+07	1.47417e+07	2.92893e+07	2.13919e+07	5.34095e+07	3.53463e+07	2.27571e+07	2.76921e+07	3.58704e+07	2.3903e+07	2.4963e+07	2.0995e+07	2.60639e+07	1.04369e+07	2.09078e+07	3.75865e+07	2.50795e+07	3.34616e+07	2.25961e+07	2.99929e+07	2.13276e+07	1.68605e+07	2.2499e+06	3.57844e+07	23444318	3.0121e+07	2.58255e+07	4.03164e+07
PC(40:5)	8.98922e+07	6.65725e+07	3.19999e+07	5.19718e+07	2.24509e+07	6.18239e+07	2.00395e+07	6.46949e+07	6.0782e+07	5.32555e+07	3.42859e+07	4.45796e+07	6.10229e+07	6.10008e+07	7.14428e+07	7.44554e+07	6.20574e+07	6.6955e+07	6.95964e+07	6.44679e+07	6.06298e+07	5.29623e+07	4.37471e+07	6.38118e+07	4.30437e+07	9.15132e+07	6.35849e+07	4.70723e+07	6.15442e+07	7.13454e+07	4.60596e+07	5.46442e+07	4.99321e+07	6.04844e+07	3.04547e+07	4.62597e+07	8.06376e+07	5.1351e+07	7.02857e+07	5.77284e+07	6.62166e+07	4.439e+07	3.39735e+07	1.1641e+07	6.64492e+07	6.07288e+07	7.12982e+07	5.5641e+07	7.46285e+07
PC(40:6)	8.64389e+07	7.08979e+07	4.17423e+07	5.63326e+07	2.75977e+07	5.72329e+07	1.48194e+07	5.75769e+07	6.28177e+07	6.09032e+07	3.53021e+07	5.18544e+07	6.6096e+07	6.88404e+07	6.78936e+07	6.52016e+07	6.28586e+07	7.03787e+07	7.43828e+07	6.94535e+07	6.4089e+07	6.14609e+07	4.64732e+07	6.76121e+07	5.02221e+07	9.96787e+07	7.1443e+07	5.01729e+07	6.99125e+07	6.95063e+07	4.73324e+07	5.56951e+07	5.45155e+07	6.21204e+07	3.79607e+07	4.6415e+07	7.51958e+07	5.10633e+07	7.07321e+07	5.79537e+07	5.51912e+07	4.54526e+07	3.42933e+07	1.69786e+07	7.46001e+07	7.13995e+07	8.19566e+07	5.76272e+07	8.13507e+07
PC(40:7)	5.04854e+07	4.23018e+07	3.09738e+07	3.38215e+07	21248021	2.88719e+07	8.98938e+06	2.93022e+07	3.62677e+07	3.65503e+07	1.69184e+07	2.94136e+07	4.36734e+07	4.44767e+07	3.93438e+07	3.55469e+07	3.61739e+07	3.95361e+07	4.1842e+07	4.05771e+07	3.43877e+07	3.18359e+07	2.82458e+07	3.50857e+07	2.82631e+07	4.84854e+07	4.03033e+07	2.74821e+07	4.40697e+07	3.79248e+07	2.84928e+07	3.25213e+07	3.51122e+07	3.50687e+07	2.52221e+07	2.49355e+07	4.19411e+07	2.49251e+07	3.82353e+07	3.20741e+07	2.88479e+07	2.70996e+07	2.18674e+07	1.48067e+07	4.37963e+07	4.62823e+07	4.6004e+07	3.25835e+07	4.479e+07
PC(40:8)	1.93913e+07	1.60888e+07	1.38346e+07	1.11605e+07	1.24153e+07	1.29555e+07	4.34236e+06	1.15624e+07	1.70082e+07	1.62706e+07	5.73858e+06	1.29296e+07	1.87783e+07	2.02946e+07	1.6941e+07	1.42917e+07	1.40271e+07	1.46041e+07	1.65571e+07	1.61901e+07	1.4535e+07	1.46542e+07	1.18049e+07	1.27503e+07	1.35041e+07	1.98455e+07	1.56737e+07	1.01885e+07	1.94494e+07	1.6832e+07	1.22468e+07	1.47962e+07	1.82353e+07	1.57092e+07	1.26942e+07	1.21331e+07	1.86322e+07	1.19361e+07	1.68193e+07	1.36947e+07	1.02583e+07	1.05012e+07	9.57935e+06	7.3965e+06	1.7025e+07	1.96655e+07	1.79232e+07	1.08719e+07	1.82691e+07
PC(p16:0/22:5)/PC(p18:1/20:4)	7.4601e+07	5.74508e+07	3.01998e+07	5.00606e+07	2.96322e+07	5.62011e+07	1.34237e+07	7.03959e+07	5.44542e+07	6.88762e+07	1.08829e+08	5.74025e+07	8.33592e+07	7.83248e+07	4.18871e+07	9.42683e+07	4.86609e+07	4.96041e+07	6.76922e+07	8.36126e+07	4.91358e+07	5.8877e+07	4.27012e+07	6.55756e+07	2.17913e+07	4.55023e+07	5.51301e+07	2.83121e+07	7.60871e+07	5.6989e+07	4.81738e+07	5.76405e+07	2.89849e+07	4.00408e+07	1.77323e+07	3.40202e+07	5.47235e+07	3.22687e+07	4.89082e+07	4.98855e+07	4.83319e+07	4.02878e+07	2.65386e+07	2.0258e+07	5.97162e+07	6.85529e+07	7.73971e+07	7.28497e+07	8.5608e+07
PC(p18:1/20:3)/PC(p16:0/22:4)	1.65702e+08	1.40571e+08	6.17704e+07	9.96042e+07	6.51561e+07	1.50139e+08	4.62985e+07	1.66818e+08	114767620	1.20807e+08	1.13922e+08	9.21176e+07	1.39878e+08	1.10298e+08	9.42335e+07	1.22106e+08	1.08564e+08	115410895	1.43506e+08	1.43746e+08	1.05765e+08	1.31064e+08	9.7535e+07	143120106	5.90361e+07	1.17693e+08	1.15486e+08	6.77435e+07	1.44775e+08	1.16974e+08	8.81574e+07	1.14613e+08	8.46484e+07	9.30606e+07	5.92909e+07	7.91133e+07	1.27481e+08	8.64602e+07	1.17749e+08	1.03826e+08	1.14257e+08	9.42359e+07	7.23313e+07	4.1206e+07	1.19667e+08	1.72528e+08	1.60834e+08	1.20182e+08	1.69157e+08
PC(p32:0)	1.37973e+07	1.4164e+07	7.29902e+06	1.10283e+07	3.32366e+06	4.98307e+06	8.48563e+06	8.64964e+06	8.13674e+06	8.28012e+06	9.3455e+06	3.75661e+06	9.19585e+06	6.82241e+06	5.85726e+06	7.24765e+06	1.41235e+07	1.24791e+07	1.69517e+07	1.33047e+07	7.2612e+06	7.74172e+06	5.36575e+06	1.09816e+07	5.91854e+06	1.52834e+07	2.11267e+07	1.05618e+07	9.34479e+06	7.15247e+06	5.38535e+06	6.68593e+06	7.68663e+06	8.49949e+06	3.3052e+06	5.77841e+06	1.45487e+07	7.44281e+06	1.29141e+07	9.02526e+06	9.10451e+06	1.91541e+07	1.41564e+07	7.6405e+06	1.66971e+07	5.30868e+06	6.06362e+06	4.52813e+06	2.19656e+07
PC(p34:0);PC(o34:1)	4.5747e+07	3.9811e+07	1.50836e+07	3.03981e+07	1.23939e+07	2.61829e+07	3.01289e+07	3.72724e+07	2.57616e+07	2.71451e+07	2.51664e+07	1.21966e+07	2.71221e+07	2.02526e+07	2.16499e+07	2.27954e+07	3.65625e+07	3.21269e+07	4.42285e+07	3.01379e+07	2.39433e+07	2.24403e+07	1.69252e+07	3.08873e+07	1.38491e+07	3.26097e+07	3.893e+07	2.12316e+07	3.42747e+07	2.75021e+07	2.72734e+07	2.73873e+07	1.9239e+07	2.00328e+07	9.28903e+06	1.42555e+07	3.61209e+07	2.14405e+07	3.45184e+07	2.59787e+07	2.89156e+07	5.26556e+07	2.53694e+07	9.91986e+06	3.6609e+07	2.37138e+07	2.73088e+07	2.13063e+07	4.10648e+07
PC(p34:1);PC(o34:2)	5.66276e+07	5.21318e+07	2.36216e+07	4.17834e+07	1.87909e+07	3.4459e+07	1.93254e+07	4.78774e+07	3.91406e+07	5.08637e+07	6.38772e+07	2.70635e+07	4.1698e+07	3.03951e+07	2.62183e+07	3.63008e+07	3.91435e+07	3.58389e+07	5.92209e+07	4.423e+07	3.38553e+07	3.7059e+07	3.03039e+07	4.65219e+07	1.72289e+07	3.5895e+07	4.54285e+07	2.30959e+07	5.72089e+07	4.05626e+07	4.92552e+07	5.00648e+07	2.60803e+07	2.72865e+07	1.2357e+07	2.00918e+07	4.43765e+07	3.08542e+07	4.5714e+07	3.6304e+07	3.84056e+07	5.83139e+07	4.12786e+07	2.3081e+07	4.73578e+07	3.42767e+07	3.58254e+07	3.22951e+07	6.07341e+07
PC(p36:4)	1.54304e+08	1.15597e+08	5.7673e+07	9.89455e+07	5.78e+07	1.20648e+08	3.19946e+07	1.75117e+08	1.374e+08	143681269	2.61186e+08	1.04093e+08	1.79857e+08	1.41193e+08	8.21616e+07	1.71685e+08	9.22503e+07	9.70714e+07	1.38675e+08	1.4948e+08	119309760	1.37242e+08	1.30162e+08	1.61492e+08	5.47041e+07	1.18873e+08	1.41989e+08	6.07883e+07	1.82641e+08	1.45931e+08	1.33451e+08	1.3335e+08	7.01907e+07	8.54571e+07	4.12551e+07	7.06312e+07	1.23287e+08	7.40965e+07	1.06554e+08	9.73009e+07	1.22797e+08	9.72022e+07	7.60477e+07	5.22544e+07	125712244	1.25635e+08	1.43282e+08	1.16243e+08	1.51387e+08
PC(p36:5)	8.08111e+06	5.76566e+06	2.72761e+06	6.26348e+06	3.31838e+06	6.23379e+06	617765	8.37751e+06	7.64212e+06	8.99417e+06	1.23883e+07	5.60144e+06	1.0976e+07	8.66712e+06	6.57224e+06	8.10376e+06	5.04516e+06	5.80129e+06	8.57798e+06	8.19021e+06	4.76975e+06	7.28978e+06	6.50432e+06	8.28026e+06	2.14719e+06	4.27629e+06	6.15888e+06	2.61553e+06	9.09105e+06	6.73944e+06	6.57222e+06	7.43826e+06	3.99067e+06	5.27312e+06	229293	4.87506e+06	5.3983e+06	4.29405e+06	4.57955e+06	5.62102e+06	2.21513e+06	6.3019e+06	4.5943e+06	3.32966e+06	5.15949e+06	6.99619e+06	8.51112e+06	7.88248e+06	8.29178e+06
PC(p38:6)	9.98143e+06	8.48066e+06	4.82217e+06	8.19107e+06	4.6733e+06	6.97812e+06	1.24252e+06	1.21415e+07	7.51978e+06	9.53801e+06	3.04201e+07	7.95755e+06	1.06573e+07	9.37749e+06	5.67027e+06	1.1534e+07	5.67979e+06	6.35944e+06	9.84626e+06	1.09697e+07	5.91177e+06	7.90048e+06	6.53864e+06	9.05425e+06	3.43222e+06	7.56809e+06	9.61449e+06	4.63416e+06	1.09456e+07	7.15877e+06	6.91074e+06	8.21365e+06	4.13557e+06	5.098e+06	2.35398e+06	4.55579e+06	6.11291e+06	3.77455e+06	6.00306e+06	6.57006e+06	3.79401e+06	4.99885e+06	4.16376e+06	3.36302e+06	8.76336e+06	1.02576e+07	1.15456e+07	1.08042e+07	1.11559e+07
p-Cresol sulfate	1.03206e+08	1.52713e+08	1.8951e+08	312039577	1.12794e+08	1.76228e+08	1.63931e+08	181244649	140087588	8.29048e+07	1.06652e+08	2.43153e+08	1.30816e+08	1.21014e+08	9.6577e+07	776191338	3.04694e+08	3.08693e+07	8.13897e+07	1.58771e+08	1.86458e+08	3.61032e+08	1.64016e+08	5.33982e+07	5.42278e+07	1.79364e+08	2.05488e+08	6.29695e+07	2.89806e+08	2.53597e+08	2.21912e+08	162596648	1.83106e+08	1.62039e+08	1.43746e+08	5.46366e+07	1.03535e+08	1.72631e+08	3.91015e+07	1.47429e+08	5.64846e+07	1.14736e+08	2.64623e+08	5.71206e+07	5.58046e+07	1.46352e+08	595790282	5.95045e+08	1.92165e+08
PE(34:1)	1.82265e+07	1.48028e+07	1.01586e+07	1.8907e+07	3.88299e+06	7.08377e+06	1.0886e+07	8.76065e+06	1.18265e+07	1.48659e+07	1.7466e+07	6.10011e+06	1.10453e+07	9.73191e+06	1.01662e+07	1.18661e+07	2.37048e+07	1.57906e+07	1.77822e+07	1.85035e+07	7.97471e+06	7.95814e+06	4.60206e+06	8.13861e+06	1.07748e+07	2.17635e+07	2.7044e+07	1.85888e+07	1.16778e+07	1.20291e+07	9.25901e+06	1.47113e+07	8.69213e+06	1.03165e+07	4.10792e+06	8.15451e+06	2.28076e+07	1.94551e+07	1.71235e+07	2.07104e+07	1.9717e+07	3.74844e+07	1.37386e+07	1.17711e+07	2.24687e+07	1.0646e+07	7.32959e+06	4.94231e+06	1.85535e+07
PE(35:0)	9.1216e+07	8.03954e+07	3.80894e+07	6.03917e+07	1.91304e+07	3.98104e+07	1.15971e+08	6.46402e+07	6.34999e+07	4.75223e+07	7.17498e+07	2.40458e+07	5.46871e+07	4.50636e+07	5.28175e+07	5.41216e+07	7.46644e+07	7.29682e+07	9.40103e+07	7.18835e+07	5.56351e+07	5.45234e+07	3.89252e+07	8.4031e+07	4.44148e+07	100482120	7.93425e+07	5.93186e+07	5.32241e+07	6.52254e+07	4.49135e+07	5.37658e+07	4.57816e+07	5.70026e+07	3.13347e+07	3.80958e+07	9.42293e+07	5.71432e+07	7.27407e+07	6.35405e+07	5.55178e+07	9.25291e+07	4.6057e+07	2.19527e+07	8.44305e+07	4.84226e+07	5.97691e+07	3.25042e+07	109327330
PE(35:2);PC(32:2)	5.94208e+07	6.71363e+07	6.92797e+07	5.70379e+07	1.22443e+07	1.3436e+07	5.49044e+06	1.73802e+07	2.65432e+07	2.78686e+07	2.75052e+07	2.45362e+07	3.5588e+07	3.05989e+07	2.6582e+07	2.60441e+07	5.68923e+07	6.92363e+07	7.63943e+07	5.79089e+07	2.24077e+07	2.58602e+07	2.0771e+07	2.46257e+07	6.89332e+07	1.30026e+08	1.30087e+08	1.00686e+08	3.43871e+07	2.51875e+07	1.75912e+07	2.37285e+07	4.28188e+07	4.20418e+07	2.08264e+07	4.07085e+07	7.76861e+07	5.39513e+07	6.60008e+07	5.42874e+07	4.57812e+07	7.34965e+07	8.109e+07	7.55349e+07	1.23346e+08	3.15869e+07	2.42716e+07	1.96495e+07	6.78943e+07
PE(36:2);PC(33:2)	6.65811e+07	5.60398e+07	3.91226e+07	7.12814e+07	2.18885e+07	4.10128e+07	2.89912e+07	4.4693e+07	5.75014e+07	8.96077e+07	7.58924e+07	3.91623e+07	5.24832e+07	4.67553e+07	5.2605e+07	5.24233e+07	8.52959e+07	5.38618e+07	5.96788e+07	7.14861e+07	3.77261e+07	4.9183e+07	3.03314e+07	3.78228e+07	3.88245e+07	6.04271e+07	7.55884e+07	5.30698e+07	7.06774e+07	7.06942e+07	4.97226e+07	1.00056e+08	3.40113e+07	3.84964e+07	1.67968e+07	2.71263e+07	7.37248e+07	8.33588e+07	6.13303e+07	9.32205e+07	7.70583e+07	1.0583e+08	1.78261e+07	4.6434e+07	7.27956e+07	5.87419e+07	4.78984e+07	38257720	6.27608e+07
PE(36:4)	3.08938e+07	2.01321e+07	1.37708e+07	1.90947e+07	7.83698e+06	1.97396e+07	6.8344e+06	2.24197e+07	2.59825e+07	1.99088e+07	2.61379e+07	1.28643e+07	2.23637e+07	1.71588e+07	2.68349e+07	2.1494e+07	2.49568e+07	2.44936e+07	2.61239e+07	2.36232e+07	2.46216e+07	2.00684e+07	1.21524e+07	2.17294e+07	1.82876e+07	2.94849e+07	2.80483e+07	1.82919e+07	2.19147e+07	3.00616e+07	2.27161e+07	21630243	1.74871e+07	2.00177e+07	1.11981e+07	1.56178e+07	3.24891e+07	2.25988e+07	2.51376e+07	2.02223e+07	2.66413e+07	2.69659e+07	1.19502e+07	4.74049e+06	3.25223e+07	2.19999e+07	2.13042e+07	1.46152e+07	2.76699e+07
PE(37:1);PC(34:1)	1277680801	1149309028	5.06098e+08	8.47984e+08	3.62695e+08	7.87391e+08	5.77224e+08	1231629062	8.2421e+08	8.25803e+08	1001530632	4.56635e+08	1078588054	7.8726e+08	830813255	973408453	1006198582	938220333	1202860891	9.6393e+08	8.71996e+08	8.28148e+08	676775222	1050026160	5.68082e+08	1061433201	1183517625	6.66671e+08	1236106265	1072387491	9.27087e+08	1059279398	578311860	666624810	3.04136e+08	5.01304e+08	1203556402	7.48453e+08	9.75931e+08	8.05984e+08	1052124775	1158557442	6.7646e+08	3.59925e+08	1047007846	8.84816e+08	9.6971e+08	7.38962e+08	1342847310
PE(38:1);PC(35:1)	2.66367e+07	2.05941e+07	9.08672e+06	2.30647e+07	6.06924e+06	1.20515e+07	9.39647e+06	1.32756e+07	1.96431e+07	2.93711e+07	1.89006e+07	9.40463e+06	2.03054e+07	1.78893e+07	1.50551e+07	2.34221e+07	3.07465e+07	1.33433e+07	1.62976e+07	2.14327e+07	1.1567e+07	1.24554e+07	9.51005e+06	1.28253e+07	7.87631e+06	1.73442e+07	2.24077e+07	1.43263e+07	2.36329e+07	2.59254e+07	1.31447e+07	3.08163e+07	9.69457e+06	1.0241e+07	3.31447e+06	8.3775e+06	3.48493e+07	2.38263e+07	2.44463e+07	2.59821e+07	3.32191e+07	4.50873e+07	1.18907e+07	8.26643e+06	1.98005e+07	1.40322e+07	1.48266e+07	1.20507e+07	2.52328e+07
PE(38:2);PC(35:2)	5.92362e+07	6.25477e+07	3.46274e+07	6.33045e+07	1.64148e+07	2.45401e+07	1.12455e+07	2.57658e+07	4.58837e+07	7.53348e+07	4.02654e+07	3.5989e+07	5.72219e+07	4.68304e+07	4.09194e+07	5.35998e+07	6.4352e+07	3.78183e+07	4.43851e+07	5.6948e+07	3.03624e+07	3.37325e+07	2.97453e+07	3.33873e+07	2.26578e+07	38058783	5.83058e+07	4.21707e+07	5.66695e+07	5.55744e+07	3.02087e+07	7.27624e+07	2.86677e+07	3.08191e+07	1.27635e+07	2.35652e+07	8.77364e+07	6.1255e+07	6.83778e+07	7.83841e+07	7.96345e+07	8.89302e+07	3.74186e+07	3.78785e+07	5.68627e+07	4.23907e+07	4.04382e+07	3.18478e+07	6.86145e+07
PE(38:5);PC(35:5)	4.14568e+07	2.50943e+07	1.89498e+07	2.79473e+07	1.21984e+07	2.98391e+07	1.04232e+07	3.55397e+07	3.39254e+07	2.79941e+07	3.06198e+07	2.12586e+07	3.49529e+07	3.33566e+07	4.72014e+07	3.60194e+07	3.72626e+07	3.59211e+07	3.27724e+07	3.36129e+07	2.98905e+07	27776044	1.66668e+07	2.86288e+07	2.445e+07	3.58985e+07	3.61073e+07	2.49103e+07	3.05084e+07	3.99838e+07	29872351	3.48205e+07	2.32178e+07	2.64361e+07	1.49172e+07	2.12289e+07	3.63786e+07	2.76007e+07	3.13843e+07	2.85464e+07	3.18012e+07	3.22508e+07	1.64424e+07	6.65321e+06	3.69895e+07	3.32414e+07	3.2717e+07	2.42536e+07	3.39593e+07
PE(38:6);PC(35:6)	1.62985e+07	1.05725e+07	7.37753e+06	1.02331e+07	4.59869e+06	8.83791e+06	2.81985e+06	9.85638e+06	1.12469e+07	9.00967e+06	8.47554e+06	7.38372e+06	1.07166e+07	1.06097e+07	1.41884e+07	1.20404e+07	1.26787e+07	1.19946e+07	1.2309e+07	1.19753e+07	1.1997e+07	9.24721e+06	6.42641e+06	1.07171e+07	1.1655e+07	1.7477e+07	1.47488e+07	1.24562e+07	1.15251e+07	1.41503e+07	1.09509e+07	1.18797e+07	9.13378e+06	1.12653e+07	6.95913e+06	8.30819e+06	1.26736e+07	1.00335e+07	1.07875e+07	9.65715e+06	1.06048e+07	1.01623e+07	5.95269e+06	2.66773e+06	1.57392e+07	1.16331e+07	1.31364e+07	1.00389e+07	1.31436e+07
PE(40:6);PC(37:6)	1.21709e+07	6.93778e+06	4.74013e+06	8.30181e+06	2.72639e+06	8.89953e+06	3.15512e+06	1.01736e+07	1.00912e+07	6.90569e+06	1.53527e+07	5.38095e+06	7.86201e+06	9.8003e+06	1.55162e+07	1.09129e+07	1.25313e+07	1.10689e+07	8.81467e+06	8.20731e+06	9.03906e+06	7.20858e+06	3.98373e+06	7.11869e+06	9.2085e+06	1.28542e+07	9.95705e+06	8.77035e+06	7.09107e+06	1.23531e+07	8.72803e+06	1.06491e+07	7.01537e+06	8.71466e+06	4.52267e+06	6.58908e+06	9.95892e+06	9.73151e+06	9.06728e+06	7.4361e+06	8.30778e+06	8.10824e+06	4.45624e+06	1.6187e+06	1.16118e+07	8.20428e+06	8.97295e+06	6.88874e+06	1.0782e+07
PE(40:7)	7.86221e+06	4.98499e+06	3.94865e+06	5.59161e+06	1.66312e+06	4.52413e+06	1.28213e+06	5.39614e+06	4.29935e+06	3.47051e+06	5.4449e+06	2.78855e+06	4.21756e+06	5.11565e+06	9.03591e+06	5.28339e+06	7.10374e+06	6.46067e+06	6.01024e+06	5.85218e+06	5.14235e+06	4.10561e+06	2.51485e+06	3.95819e+06	5.17602e+06	7.83684e+06	6.21987e+06	5.44085e+06	4.7586e+06	6.60587e+06	4.30287e+06	5.35204e+06	3.7044e+06	4.73309e+06	2.86944e+06	3.51841e+06	5.10917e+06	4.40136e+06	4.38406e+06	3.2247e+06	4.58494e+06	4.4393e+06	2.8101e+06	701359	6.25997e+06	5.65596e+06	6.15674e+06	4.95896e+06	5.92238e+06
PE(p38:4)	8.72913e+07	4.09223e+07	2.91998e+07	6.57539e+07	3.59247e+07	9.29761e+07	8.65871e+07	1.09017e+08	9.09849e+07	6.12689e+07	1.52964e+08	4.49209e+07	5.80576e+07	6.97813e+07	9.24693e+07	6.71019e+07	8.05007e+07	5.9703e+07	4.94528e+07	4.58519e+07	5.85918e+07	5.86914e+07	2.91694e+07	5.6751e+07	5.62228e+07	6.79477e+07	6.56625e+07	5.16957e+07	6.13452e+07	8.74645e+07	1.02376e+08	1.14386e+08	5.47346e+07	7.162e+07	3.57619e+07	5.4747e+07	6.16208e+07	8.59659e+07	5.39472e+07	40850787	1.01395e+08	9.71926e+07	3.86358e+07	6.30277e+06	7.47612e+07	6.01469e+07	6.73593e+07	5.34046e+07	5.13081e+07
PE(p38:5)	103527367	6.32658e+07	4.52284e+07	8.33752e+07	3.16499e+07	9.11586e+07	4.25606e+07	1.06258e+08	8.08331e+07	5.89704e+07	1.34429e+08	8.89051e+07	8.68666e+07	8.90014e+07	130073508	134485628	9.41132e+07	7.64661e+07	7.07295e+07	7.42596e+07	7.4067e+07	60995652	4.70128e+07	7.76998e+07	5.31061e+07	7.81309e+07	7.10765e+07	5.35136e+07	6.35651e+07	7.94567e+07	1.0457e+08	1.02421e+08	6.03714e+07	8.16702e+07	4.07519e+07	6.80244e+07	8.35887e+07	8.36988e+07	7.33016e+07	6.51457e+07	9.74886e+07	8.63212e+07	4.2905e+07	1.22228e+07	8.63088e+07	6.88604e+07	7.34671e+07	8.13081e+07	7.62901e+07
PE(p38:6)	2.46001e+07	1.39208e+07	1.12413e+07	2.02122e+07	6.21535e+06	1.41348e+07	7.04057e+06	1.75122e+07	1.79529e+07	1.45606e+07	3.09688e+07	1.76794e+07	1.48398e+07	1.65645e+07	2.18797e+07	2.26751e+07	2.02836e+07	1.63334e+07	1.71741e+07	1.78403e+07	1.43476e+07	1.41949e+07	1.01335e+07	2.0387e+07	1.55815e+07	2.28756e+07	1.96133e+07	1.80294e+07	1.32054e+07	1.72874e+07	2.0966e+07	1.9374e+07	1.16862e+07	1.37158e+07	9.16854e+06	1.05396e+07	1.24802e+07	1.17837e+07	1.14663e+07	1.19583e+07	1.288e+07	1.68971e+07	8.64838e+06	2.83967e+06	2.35389e+07	1.74356e+07	2.16578e+07	1.83519e+07	1.69428e+07
Pentacosylic acid(25:0)	94143.2	394.988	154940	394.988	199877	394.988	2.07198e+06	126695	706628	233817	25864.9	394.988	611592	91776.5	394.988	653343	104740	958994	431829	125154	15258.9	695993	693819	121318	134643	590451	26154.9	81049.9	223318	122041	394.988	200656	296300	423514	125822	103313	156502	1.32763e+07	394.988	90536.4	97004.9	1.02549e+07	134983	142095	732760	66988	394.988	26187.1	452279
Pentadecanoic acid(15:0)	5.76271e+07	6.1241e+07	5.30465e+07	3.62159e+07	8.28868e+07	5.12129e+07	5.10322e+07	6.97818e+07	1.02393e+08	1.03337e+08	1.29949e+08	1.38663e+08	6.87406e+07	5.68946e+07	9.13554e+07	6.88307e+07	7.06429e+07	2.66432e+07	6.00514e+07	6.5856e+07	5.29439e+07	7.74752e+07	6.37835e+07	4.05125e+07	3.87252e+07	6.49498e+07	4.84895e+07	5.40631e+07	7.98991e+07	9.51903e+07	1.59741e+08	2.75005e+08	5.76354e+07	5.68453e+07	5.64509e+07	4.44435e+07	6.67303e+07	2.39234e+07	6.72751e+07	7.70887e+07	5.91133e+07	1.94799e+07	8.61789e+07	5.58909e+07	6.24691e+07	1.32753e+08	5.07984e+07	4.59877e+07	7.04145e+07
Pentadecanoylcarnitine(C13:0)	3.56228e+06	5.9392e+06	5.78304e+06	5.71733e+06	1.0205e+07	8.81137e+06	2.354e+06	1.56032e+07	1.01372e+07	1.25128e+07	1.16767e+06	5.25385e+06	2.84421e+06	5.518e+06	5.60397e+06	1.70281e+07	2.06204e+07	1.3484e+06	5.20775e+06	1.46995e+07	7.41156e+06	5.83805e+06	2.54622e+07	6.56653e+06	1.79637e+06	1.34112e+07	1.72383e+07	5.63134e+06	1.99817e+07	1.10619e+07	6.89308e+06	3.29337e+07	5.54036e+06	4.84141e+06	3.59304e+06	9320.8	6.34944e+06	9320.8	3.21899e+06	1.76707e+07	9320.8	9320.8	1.08512e+07	9.47476e+06	2.63516e+06	1.48715e+07	7.52557e+06	7.38241e+06	3.79241e+06
PG(15:0_18:1)/PG(16:0_17:1)	2.86524e+06	5.8296e+06	1.99488e+06	1.47907e+06	1.72929e+06	2.07239e+06	1.57852e+06	1.55364e+06	4.0306e+06	9.28374e+06	2.39806e+06	2.08594e+06	2.51299e+06	2.79663e+06	997074	7.30813e+06	6.19313e+06	470685	4.03858e+06	1.12391e+07	3.34527e+06	2.13146e+06	3.33055e+06	3.72473e+06	654329	1.13705e+06	1.84978e+06	1.25685e+06	1.03816e+07	7.96617e+06	2.70104e+06	7.93984e+06	755380	897885	507991	402004	2.35125e+06	3.78485e+06	2.57492e+06	6.0543e+06	2.28855e+06	5.20103e+06	1.49317e+06	2.19968e+06	1.61091e+06	3.81638e+06	2.3138e+06	1.00632e+06	1.68244e+06
PG(16:0_16:1)	3.11948e+06	6.12157e+06	3.5055e+06	1.31083e+06	2.17243e+06	1.99319e+06	1.49491e+06	960102	3.70161e+06	6.17971e+06	1.58605e+06	1.49422e+06	2.74186e+06	2.3275e+06	961211	4.19223e+06	4.42301e+06	915409	6.94878e+06	1.12658e+07	5.25653e+06	3.11312e+06	3.3005e+06	2.16719e+06	981682	2.10416e+06	4.96598e+06	2.31581e+06	8.54698e+06	5.87657e+06	849362	3.88047e+06	1.55701e+06	1.54246e+06	920308	527106	1.99375e+06	2.92207e+06	3.08767e+06	4.37921e+06	2.76884e+06	6.2204e+06	2.00394e+06	2.7453e+06	2.84344e+06	5.25763e+06	2.52508e+06	1.46853e+06	2.18645e+06
PG(16:0_18:1)	9.15222e+07	1.67362e+08	5.38954e+07	4.79247e+07	6.05356e+07	1.29392e+08	5.1773e+07	8.73033e+07	1.21431e+08	1.7225e+08	6.93261e+07	4.62021e+07	7.77489e+07	5.9438e+07	4.57208e+07	147923639	1.25853e+08	3.60084e+07	1.38143e+08	1.54165e+08	1.19397e+08	9.99475e+07	9.41594e+07	1.69599e+08	7.05573e+07	9.95439e+07	1.23929e+08	7.2199e+07	2.0609e+08	1.97238e+08	7.59705e+07	1.44049e+08	4.97997e+07	7.77486e+07	4.63665e+07	2.67023e+07	8.02438e+07	7.98795e+07	94616451	9.75879e+07	5.53515e+07	1.4135e+08	6.91203e+07	3.56963e+07	1.16289e+08	8.2877e+07	1.43159e+08	4.08087e+07	1.06252e+08
PG(18:0_20:4);PG(20:2_18:2)	1.9269e+07	2.91126e+07	1.13767e+07	1.30079e+07	2.31703e+07	3.58332e+07	7.52219e+06	1.71418e+07	2.9266e+07	4.56863e+07	5.76708e+06	1.49667e+07	2.1784e+07	1.78149e+07	1.43394e+07	4.08354e+07	2.43935e+07	8.39797e+06	2.82497e+07	3.25516e+07	2.9784e+07	3.26095e+07	3.07985e+07	4.33543e+07	1.39825e+07	2.05577e+07	1.90415e+07	1.40995e+07	6.68847e+07	6.51156e+07	1.55519e+07	4.03978e+07	1.60601e+07	1.76664e+07	1.39668e+07	5.58014e+06	1.76224e+07	1.72547e+07	2.18771e+07	2.38215e+07	1.50063e+07	2.24722e+07	1.38074e+07	1.25632e+07	2.48218e+07	2.35488e+07	3.49261e+07	1.03593e+07	2.20033e+07
PG(18:1_18:2)	6.96353e+07	1.20296e+08	4.42078e+07	4.48976e+07	8.68494e+07	1.10388e+08	2.49941e+07	3.95891e+07	9.04453e+07	1.67111e+08	1.12604e+07	4.558e+07	6.67985e+07	5.34181e+07	3.26626e+07	7.10795e+07	1.02649e+08	3.38885e+07	115499832	125147085	1.29872e+08	128432454	1.16566e+08	1.6212e+08	4.51999e+07	4.61172e+07	6.62236e+07	4.46312e+07	2.54812e+08	1.79929e+08	4.57983e+07	1.28846e+08	5.49923e+07	5.66993e+07	3.95962e+07	1.44813e+07	6.09325e+07	5.9778e+07	8.61591e+07	7.42313e+07	4.88702e+07	7.57395e+07	4.48716e+07	4.55013e+07	9.53455e+07	8.61465e+07	1.17146e+08	3.45472e+07	8.95208e+07
PG(18:1_20:4)	2.43125e+07	3.72555e+07	1.51286e+07	2.32022e+07	4.47453e+07	4.45221e+07	1.06666e+07	1.87542e+07	4.32282e+07	7.39787e+07	3.50831e+06	2.39949e+07	3.23406e+07	2.68037e+07	1.42184e+07	4.07834e+07	2.7613e+07	1.02959e+07	3.52167e+07	5.95444e+07	3.81068e+07	5.82254e+07	5.19798e+07	6.80141e+07	1.52294e+07	1.88512e+07	2.45116e+07	1.82892e+07	1.18132e+08	8.07315e+07	2.17342e+07	6.08418e+07	2.28013e+07	2.17707e+07	1.86336e+07	7.40519e+06	1.81765e+07	2.35693e+07	2.54615e+07	3.54506e+07	2.35834e+07	3.19155e+07	1.77976e+07	2.54036e+07	3.11076e+07	3.87803e+07	5.33959e+07	1.57763e+07	3.08709e+07
PG(18:1_22:4)	9.21247e+06	1.31525e+07	4.99961e+06	5.08521e+06	9.80383e+06	1.48942e+07	2.69718e+06	6.15062e+06	9.89475e+06	1.76587e+07	1.17514e+06	5.25386e+06	1.18495e+07	8.74568e+06	4.68513e+06	1.38041e+07	1.03834e+07	3.45978e+06	1.13578e+07	1.37688e+07	1.65365e+07	1.57233e+07	1.52495e+07	2.10963e+07	4.78694e+06	8.80255e+06	7.69667e+06	5.50555e+06	2.8788e+07	2.60124e+07	6.38246e+06	1.58564e+07	6.73148e+06	7.18137e+06	5.32777e+06	2.06074e+06	7.60642e+06	7.57669e+06	8.62199e+06	1.08371e+07	5.95464e+06	9.0269e+06	4.79945e+06	3.76877e+06	1.04553e+07	1.08969e+07	1.62249e+07	4.19662e+06	9.37909e+06
PG(18:1_22:5)	1.42445e+07	2.10279e+07	1.01864e+07	9.39902e+06	1.65011e+07	2.14205e+07	4.6165e+06	9.69972e+06	16852375	2.71702e+07	2.14177e+06	9.4731e+06	1.89559e+07	1.56448e+07	8.00295e+06	2.37081e+07	1.82649e+07	6.45863e+06	2.08203e+07	2.36096e+07	2.74252e+07	2.65389e+07	2.50719e+07	3.74977e+07	1.01902e+07	1.67332e+07	1.44186e+07	1.0654e+07	4.43018e+07	3.45058e+07	1.01728e+07	2.4461e+07	1.23748e+07	1.32187e+07	1.08081e+07	3.57797e+06	1.25997e+07	1.37549e+07	1.47121e+07	1.65125e+07	1.12385e+07	1.55068e+07	8.983e+06	8.56793e+06	1.96608e+07	2.03951e+07	3.08297e+07	7.66403e+06	1.89567e+07
PG(18:1_22:6)	1.60928e+07	2.40255e+07	1.20242e+07	1.19622e+07	2.11385e+07	1.89983e+07	4.86004e+06	1.00185e+07	2.45887e+07	3.19979e+07	1.82762e+06	1.23573e+07	1.75401e+07	1.66707e+07	7.35424e+06	2.21005e+07	1.9978e+07	7.86316e+06	2.54528e+07	3.48947e+07	2.32067e+07	2.9275e+07	2.69772e+07	3.9423e+07	1.23667e+07	1.83079e+07	1.86877e+07	1.57915e+07	4.96391e+07	3.34195e+07	1.28209e+07	2.64495e+07	1.41175e+07	1.3697e+07	1.17257e+07	4.29477e+06	1.01245e+07	1.46657e+07	1.35037e+07	1.6664e+07	1.40962e+07	1.63697e+07	1.00225e+07	1.46768e+07	2.39449e+07	2.24207e+07	4.47416e+07	1.12485e+07	2.28076e+07
PG(18:2_20:4)	1.44924e+07	2.16619e+07	8.40837e+06	1.35497e+07	2.24722e+07	1.73354e+07	5.34537e+06	8.44652e+06	3.72134e+07	4.70976e+07	3.22365e+06	1.50112e+07	1.7597e+07	1.48864e+07	6.84941e+06	2.12237e+07	1.47819e+07	5.97245e+06	2.40598e+07	5.88017e+07	2.0406e+07	4.31038e+07	27025329	3.93268e+07	1.0187e+07	1.27984e+07	2.56633e+07	1.93034e+07	7.89719e+07	4.72341e+07	1.34663e+07	4.31055e+07	1.54865e+07	1.46164e+07	1.19344e+07	4.1983e+06	9.32732e+06	1.8338e+07	1.39222e+07	2.42479e+07	1.71419e+07	1.64722e+07	9.57582e+06	1.89848e+07	2.51836e+07	2.24492e+07	4.59201e+07	9.17548e+06	2.26933e+07
PG(18:2_22:6)	9.65704e+06	1.39767e+07	6.9091e+06	8.43165e+06	1.10199e+07	8.38538e+06	2.908e+06	4.5227e+06	1.66032e+07	2.3407e+07	1.10846e+06	9.15003e+06	9.3386e+06	7.38319e+06	3.27807e+06	1.19274e+07	1.05144e+07	4.33167e+06	1.64179e+07	2.46832e+07	1.13613e+07	1.85409e+07	1.67402e+07	2.39033e+07	7.95103e+06	1.12755e+07	1.07301e+07	1.08227e+07	3.6695e+07	2.30529e+07	7.90479e+06	1.85552e+07	8.94808e+06	7.9442e+06	7.66908e+06	2.80924e+06	4.66674e+06	8.90925e+06	8.03047e+06	1.15054e+07	8.60324e+06	7.86206e+06	5.58365e+06	1.07346e+07	1.67288e+07	1.45955e+07	3.00862e+07	6.79062e+06	1.37629e+07
PG(18:3_22:6)	602093	952061	448004	781468	1.01159e+06	542265	394013	203684	1.11822e+06	2.71271e+06	394.988	783320	722531	620390	217258	1.29347e+06	617479	254228	842357	1.57364e+06	709771	1.38278e+06	1.0357e+06	1.52307e+06	583371	539954	504294	750680	2.59636e+06	1.59163e+06	840429	1.24503e+06	529574	436383	578176	161576	152818	508066	348946	484508	614995	563037	444907	1.21663e+06	960106	1.17825e+06	1.77112e+06	390811	775430
PG(20:4_22:6)	2.44274e+06	3.67788e+06	2.04696e+06	2.14088e+06	2.93922e+06	2.41485e+06	850532	1.38517e+06	3.81731e+06	4.93627e+06	394.988	2.42088e+06	2.51014e+06	2.01606e+06	942347	3.44562e+06	3.01343e+06	1.21933e+06	4.12281e+06	5.68014e+06	3.00706e+06	4.37329e+06	4.19799e+06	5.49135e+06	2.43633e+06	4.1515e+06	2.84157e+06	3.61909e+06	6.6312e+06	5.21776e+06	1.89954e+06	3.45185e+06	2.54497e+06	2.24048e+06	2.5865e+06	821248	1.23238e+06	1.77904e+06	1.90732e+06	2.0803e+06	1.80572e+06	1.62116e+06	1.34636e+06	2.10762e+06	3.61797e+06	3.73328e+06	8.05609e+06	1.73363e+06	3.87991e+06
PG(20:5_18:2)/PG(20:4_18:3)	2.84968e+06	4.12345e+06	2.83973e+06	2.26898e+06	3.48846e+06	2.111e+06	1.0091e+06	1.3021e+06	1.16939e+07	7.21558e+06	6.42355e+06	2.19043e+06	3.51381e+06	2.74952e+06	1.44287e+06	4.63908e+06	3.89358e+06	1.24521e+06	6.21718e+06	3.17821e+07	3.16079e+06	1.09606e+07	4.87114e+06	7.45304e+06	2.42629e+06	3.66458e+06	3.2771e+07	1.73131e+07	1.57464e+07	1.03362e+07	3.88005e+06	1.45696e+07	3.45356e+06	2.76198e+06	2.35905e+06	723799	1.61215e+06	1.08529e+07	2.54347e+06	7.91393e+06	3.29286e+06	2.76678e+06	1.94609e+06	4.74493e+06	9.31996e+06	7.89603e+06	1.52437e+07	1.61697e+06	1.04658e+07
PG(22:5_18:2)	1.60928e+07	2.40255e+07	1.20242e+07	1.19622e+07	2.11385e+07	1.87502e+07	4.86004e+06	1.01689e+07	2.45887e+07	3.19979e+07	1.82762e+06	1.20828e+07	1.74439e+07	1.66707e+07	7.44182e+06	2.11655e+07	1.9978e+07	7.72046e+06	2.54528e+07	3.48947e+07	2.32067e+07	2.9275e+07	2.69772e+07	3.9423e+07	1.23667e+07	1.77495e+07	1.83607e+07	1.57915e+07	4.90838e+07	3.34713e+07	1.28209e+07	2.64495e+07	1.41175e+07	1.3697e+07	1.15246e+07	4.29477e+06	9.94227e+06	1.4119e+07	1.35037e+07	1.6664e+07	1.37599e+07	1.63697e+07	1.00225e+07	1.46768e+07	2.39449e+07	2.24498e+07	4.38638e+07	1.10839e+07	2.28076e+07
PG(22:5_20:4)	4.02373e+06	5.60729e+06	3.55818e+06	3.54544e+06	4.31165e+06	3.55008e+06	1.2336e+06	2.67416e+06	7.46245e+06	7.03246e+06	641026	3.99272e+06	4.29648e+06	3.59569e+06	1.88605e+06	7.13572e+06	4.78499e+06	2.10899e+06	6.18208e+06	1.06303e+07	4.85717e+06	7.38207e+06	7.1253e+06	1.04594e+07	3.64829e+06	6.57464e+06	5.21613e+06	5.4768e+06	9.55333e+06	7.52147e+06	3.34739e+06	5.74434e+06	4.27038e+06	4.34858e+06	4.2576e+06	1.70441e+06	2.91995e+06	4.21296e+06	3.92509e+06	5.03255e+06	3.65923e+06	3.77127e+06	2.68814e+06	3.94763e+06	5.68868e+06	4.87656e+06	1.21719e+07	2.49727e+06	6.01787e+06
Phe-Gly	2.1417e+06	259978	623432	352919	405859	243227	72359.7	154629	141189	196990	42432.5	909461	1.24997e+06	492394	142560	77413.1	436159	52763.1	392238	196232	168711	826148	330479	161690	475563	430295	871147	211889	623202	363324	107235	554754	1.96876e+06	446003	258047	658362	885559	1.97833e+06	64241.3	129141	1.1416e+06	591619	564443	347656	471399	189487	93006.2	173048	771229
Phe-Lys;Lys-Phe	9.36688e+06	886668	2.83887e+06	1.66921e+06	1.85785e+06	1.54582e+06	512882	472127	723652	756280	9320.8	1.22113e+07	4.16469e+06	2.89022e+06	1.07617e+06	323562	927583	612883	646571	427559	270907	1.81595e+06	985948	9320.8	1.64125e+06	1.75324e+06	2.79241e+06	9320.8	2.99106e+06	1.95887e+06	575402	3.75216e+06	3.39899e+06	971364	631332	4.01559e+06	2.50192e+06	6.57031e+06	296626	391269	9.39715e+06	5.03703e+06	2.23212e+06	1.32232e+06	1.74951e+06	1.98805e+06	9320.8	1.79274e+06	3.12314e+06
Phenethylamine	2.22947e+08	2.19111e+08	100718296	7.57291e+07	1.82427e+08	1.17502e+08	7.87998e+07	9.00352e+07	9.34333e+07	7.72394e+07	2.39829e+08	1.42223e+08	7.1497e+07	7.17032e+07	171702165	9.55037e+07	4.24834e+08	4.73305e+07	7.0962e+07	9.44015e+07	7.40136e+07	3.05621e+07	9.62363e+07	9.38625e+07	1.12159e+08	8.91268e+07	6.15139e+07	2.27169e+08	1.39734e+08	2.17947e+08	1.88354e+08	2.32313e+08	1.12345e+08	123112894	1.52323e+08	1.30677e+08	8.97368e+07	2.14535e+07	9.1395e+07	7.0494e+07	1.14809e+08	1.65895e+07	2.8816e+08	1.3784e+08	1.06358e+08	6.28407e+07	6.94695e+07	1.027e+08	6.02105e+07
phenol sulfate;4-Hydroxybenzenesulfonic acid	5.11804e+06	2.67005e+06	2.94673e+06	7.07546e+06	2.37637e+06	3.14974e+06	2.77191e+06	7.94189e+06	3.21888e+06	1.48523e+06	1.279e+06	1.55228e+06	619154	724935	227699	1.30032e+07	2.20167e+06	1.0695e+06	3.11522e+06	6.25039e+06	1.75613e+06	1.82059e+06	1.8215e+06	2.79898e+06	7.22206e+06	8.58061e+06	6.68226e+06	8.39385e+06	1.9025e+06	1.96928e+06	3.54773e+06	784657	5.90777e+06	3.68685e+06	2.53032e+06	4.77042e+06	3.30341e+06	3.67897e+06	2.21734e+06	7.83894e+06	2.62798e+06	1.57696e+06	2.51952e+06	2.96104e+06	8.69126e+06	1.50313e+06	2.08895e+07	3.1888e+07	2.49196e+06
Phe-Ser	2.43417e+06	355845	843345	502103	606266	224007	52313.4	129847	189877	366600	46748.4	1.08065e+06	1.48864e+06	628536	126123	67164.6	448330	69456.8	649444	327260	235775	850912	419267	166486	366919	520800	953584	262437	1.01417e+06	533881	135437	695880	1.87067e+06	586662	395461	580725	761517	1.56575e+06	78318.5	121766	1.17195e+06	802453	569676	755944	577265	230200	100559	132838	721571
Phe-Tyr;Tyr-Phe	587727	64451.6	62190.4	101299	84268.1	41493.6	2494.25	11690.1	41783.9	86831	4075.01	233612	162617	61784.4	9776.2	11355.5	44620.2	3362.49	85861.5	46474.3	26003.4	228075	128206	20363.6	102342	55279.7	78805.2	32496.3	155076	77456.1	17238.2	119349	289230	54941.7	3120.51	76210.8	144488	1.40232e+06	14965.5	25062.9	269318	201676	89792.7	234955	84566.2	21981.7	11507.1	29004.2	50579.7
phosphocholine	1.2162e+06	2.09152e+06	2.19097e+06	1.01475e+06	1.62556e+06	1.07046e+06	1.91833e+06	1.4607e+06	2.07696e+06	2.96674e+06	293111	1.33731e+06	1.31697e+06	1.18531e+06	1.40975e+06	1.4402e+06	1.90515e+06	609702	1.59573e+06	1.13099e+06	2.15951e+06	2.47462e+06	2.85652e+06	3.87712e+06	1.58469e+06	1.84702e+06	930787	1.90415e+06	1.21678e+06	1.91603e+06	2.45404e+06	2.26461e+06	3.53128e+06	4.05598e+06	3.99818e+06	1.23381e+06	1.80606e+06	1.81752e+06	2.06373e+06	1.22889e+06	911341	1.51671e+06	3.17201e+06	2.27884e+06	1.7896e+06	852164	2.11422e+06	789907	1.36605e+06
Phospho-L-serine	8.95988e+06	1.19884e+07	9.25239e+06	7.05172e+06	1.12961e+07	9.98009e+06	7.98447e+06	6.96708e+06	1.29381e+07	1.35299e+07	394.988	6.24592e+06	4.70376e+06	4.26711e+06	4.11385e+06	6.20939e+06	1.59829e+07	5.10321e+06	1.64932e+07	1.3332e+07	9.60027e+06	1.0673e+07	1.27847e+07	1.27571e+07	1.00872e+07	1.30948e+07	9.78212e+06	1.54957e+07	7.74366e+06	8.82682e+06	5.98355e+06	6.10608e+06	1.39851e+07	1.22865e+07	1.34346e+07	6.88002e+06	1.05265e+07	5.33055e+06	8.37493e+06	9.59396e+06	4.37769e+06	2.83233e+06	1.63155e+07	1.6612e+07	1.31603e+07	5.38462e+06	9.19663e+06	4.02357e+06	1.03643e+07
Phosphoric acid	5.70111e+08	5.07303e+08	427639677	3.74183e+08	5.91516e+08	732219491	6.66884e+08	4.92328e+08	5.16214e+08	6.04371e+08	9.52674e+08	5.38953e+08	3.2175e+08	3.63653e+08	3.23887e+08	5.52814e+08	6.75817e+08	186402537	5.45978e+08	5.99615e+08	6.49809e+08	4.65682e+08	1058778434	6.64677e+08	1104307655	6.11603e+08	6.15599e+08	9.13836e+08	5.59792e+08	6.45305e+08	5.51948e+08	5.30474e+08	7.40533e+08	5.8932e+08	6.30337e+08	4.50046e+08	4.94034e+08	5.40255e+08	3.94784e+08	4.48904e+08	2.63135e+08	3.49353e+08	5.5163e+08	8.93936e+08	5.89756e+08	2.83916e+08	4.15998e+08	3.92166e+08	3.45234e+08
Phytosphingosine	9.01176e+06	4.18851e+06	2.22197e+06	4.75048e+06	2.90792e+06	2.24157e+06	2.4889e+06	2.51361e+06	3.42305e+06	5.21492e+06	990348	872025	4.34525e+06	9.85357e+06	2.87155e+06	2.38265e+06	6.77725e+06	8.75115e+06	1.46224e+07	8321829	3.8037e+06	4.69521e+06	3.41966e+06	4.88963e+06	1.20758e+06	998325	3.01236e+06	1.49756e+06	5.17016e+06	3.28254e+06	2.6619e+06	3.81472e+06	4.60398e+06	2.2762e+06	946632	2.00194e+06	9.20984e+06	3.56713e+06	6.50198e+06	5.09626e+06	1.1099e+07	9.45809e+06	2.92654e+06	5.23871e+06	3.54295e+06	3.60262e+06	6.21787e+06	2.28367e+06	1.01712e+07
PI(16:0_18:2)	1.63698e+07	2.22229e+07	1.45626e+07	1.46706e+07	1.18221e+07	2.44677e+07	1.99224e+06	1.232e+07	2.44127e+07	3.47124e+07	1.65166e+07	1.20647e+07	1.12672e+07	1.06506e+07	6.39234e+06	1.64512e+07	3.08856e+07	8.36848e+06	3.22014e+07	2.83205e+07	1.34335e+07	1.42615e+07	1.40822e+07	2.87329e+07	1.73956e+07	2.0752e+07	3.39471e+07	2.14479e+07	3.14873e+07	3.08874e+07	2.22867e+07	3.20018e+07	1.22891e+07	1.48373e+07	7.86569e+06	3.95411e+06	1.34076e+07	1.83572e+07	1.88747e+07	1.96992e+07	1.13193e+07	2.20657e+07	2.5764e+07	1.12024e+07	2.65571e+07	1.11838e+07	2.38397e+07	8.18772e+06	1.66217e+07
PI(16:0_20:4)	1.75123e+07	2.1228e+07	1.2484e+07	1.39859e+07	1.46336e+07	3.39278e+07	1.68969e+06	1.8545e+07	3.59713e+07	3.62495e+07	2.59018e+07	1.78451e+07	1.39751e+07	1.21814e+07	1.09845e+07	2.60755e+07	3.36536e+07	9.66306e+06	3.18445e+07	3.11434e+07	2.31018e+07	1.97383e+07	2.27928e+07	4.62337e+07	2.31724e+07	2.7761e+07	3.18554e+07	2.40983e+07	2.87223e+07	3.47237e+07	2.7046e+07	2.84369e+07	1.80735e+07	2.70961e+07	1.36788e+07	7.59789e+06	1.7318e+07	1.90345e+07	2.15581e+07	2.37117e+07	1.26406e+07	2.2735e+07	2.38877e+07	1.06555e+07	2.83245e+07	1.21736e+07	3.0155e+07	9.83954e+06	2.11529e+07
PI(16:0_22:6);PI(18:2_20:4)	3.46365e+06	4.24716e+06	2.76259e+06	2.60852e+06	2.56239e+06	4.65521e+06	88718.3	2.59349e+06	6.0613e+06	5.02814e+06	2.45923e+06	3.13013e+06	2.49819e+06	2.30276e+06	1.95734e+06	3.74204e+06	6.01754e+06	1.94119e+06	6.18364e+06	7.90739e+06	4.31584e+06	3.40368e+06	3.64253e+06	7.41295e+06	4.88524e+06	5.66836e+06	6.72926e+06	5.86636e+06	5.03934e+06	5.24728e+06	3.59807e+06	4.19884e+06	3.42988e+06	4.23463e+06	2.39156e+06	1.21902e+06	3.32491e+06	3.21998e+06	4.0419e+06	3.18103e+06	2.0371e+06	3.02709e+06	3.58431e+06	2.09468e+06	5.87763e+06	2.26594e+06	6.46216e+06	1.93939e+06	3.8049e+06
PI(17:0_20:4)	1.79718e+06	2.66862e+06	1.34925e+06	1.67846e+06	1.10786e+06	3.32613e+06	162537	1.44143e+06	4.10093e+06	6.95632e+06	2.39437e+06	2.0386e+06	1.99538e+06	1.76472e+06	1.60484e+06	3.77181e+06	3.74683e+06	807041	2.1883e+06	3.53805e+06	1.52416e+06	1.56758e+06	1.4452e+06	3.22214e+06	1.99195e+06	1.54404e+06	2.95435e+06	2.3132e+06	2.81495e+06	4.3174e+06	2.45698e+06	4.0984e+06	1.48834e+06	2.07106e+06	976185	801260	2.47918e+06	3.61637e+06	2.84054e+06	5.01386e+06	1.84034e+06	3.56896e+06	2.2666e+06	1.00746e+06	2.57378e+06	1.49296e+06	3.10835e+06	929421	2.02109e+06
PI(18:0_20:4)	1.71076e+08	2.16327e+08	1.31876e+08	1.37373e+08	134855024	501179743	4.42902e+07	2.82595e+08	5.07783e+08	3.24829e+08	6.04097e+08	1.61706e+08	1.70641e+08	1.64636e+08	1.92136e+08	3.65671e+08	4.95346e+08	1.1876e+08	2.54968e+08	2.42639e+08	2.48616e+08	2.22516e+08	1.7075e+08	3.74918e+08	2.71823e+08	2.91977e+08	3.06492e+08	2.8864e+08	2.30953e+08	3.68663e+08	3.82746e+08	3.60668e+08	1.88599e+08	2.99715e+08	1.30861e+08	6.46813e+07	1.45813e+08	1.9705e+08	168221925	1.66296e+08	115827633	1.84542e+08	1.85862e+08	3.54432e+07	2.73475e+08	1.26754e+08	3.73289e+08	1.06448e+08	2.2157e+08
PI(18:1_20:4)	4.33033e+07	5.39198e+07	3.2819e+07	2.96426e+07	2.88502e+07	8.40772e+07	3.24925e+06	4.14127e+07	6.87182e+07	5.9706e+07	3.99871e+07	3.39734e+07	3.06269e+07	2.79217e+07	3.15133e+07	5.36901e+07	8.37238e+07	2.88413e+07	7.60041e+07	7.00082e+07	5.03296e+07	4.02447e+07	4.24957e+07	8.54947e+07	5.15265e+07	6.62748e+07	6.47519e+07	5.57289e+07	5.24312e+07	7.4602e+07	4.65339e+07	46601332	3.53075e+07	5.37857e+07	2.70721e+07	1.37264e+07	3.62795e+07	3.34455e+07	4.44603e+07	3.7456e+07	2.4105e+07	3.64533e+07	4.47395e+07	1.70544e+07	5.98266e+07	2.77009e+07	6.58216e+07	2.06327e+07	4.32672e+07
Picolinic acid	7.03965e+07	1.53954e+07	5.34253e+07	1.30304e+07	4.36911e+08	1.55277e+08	5.9084e+07	2.70423e+07	3.50499e+08	7.96942e+08	5.24964e+07	1.04172e+08	145311975	1.99576e+08	2.2768e+07	2.49137e+07	4.34538e+07	7.45454e+06	5.78943e+07	1037977212	1.09374e+08	1.92406e+08	6.70912e+07	9.2528e+06	9.51078e+07	168390646	1289854437	1.25852e+08	3.7481e+08	2.19378e+08	5.41639e+07	3.24768e+08	3.92905e+07	2.57175e+07	5.92587e+06	3.50727e+07	2.9335e+07	2.30772e+07	2.17845e+07	1.04314e+07	1.33753e+08	3.68709e+07	2.34361e+07	4.8255e+07	6.90837e+07	2.07019e+08	5.55721e+07	5.58286e+07	8.35615e+08
Pipecolic acid	857424	1.2127e+06	783166	619785	694042	616557	648135	495760	1.02641e+06	1.10584e+06	277439	822275	350523	382673	264204	908215	1.09976e+06	476989	1.38106e+06	1.49406e+06	549702	659988	481750	799684	336861	386915	280592	369697	1.42322e+06	1.50659e+06	875276	767351	1.02417e+06	1.80935e+06	1.50133e+06	526936	580975	832142	638243	748779	286517	378348	721316	740555	262701	604822	739261	431394	585845
Pivalic acid;(S)-2-Methylbutanoic acid;Isovaleric acid;Ethylmethylacetic acid	7.05871e+07	5.51198e+07	1.05609e+08	8.26944e+07	2.25789e+07	1.96898e+08	1.76637e+08	6.5006e+07	8.08815e+07	3.15741e+07	5.32735e+07	2.81918e+08	1.04696e+08	9.74433e+07	1.08905e+08	2.54211e+07	1.90859e+08	867434	3.57931e+06	2.73618e+07	1.22777e+08	238634910	5.18195e+07	3.34632e+06	2.65303e+07	5.41559e+07	1.36552e+08	2.71592e+07	589657688	6.15386e+08	2.67485e+07	1.011e+08	7.79831e+07	9.54735e+07	1.16687e+08	5.58577e+06	2.23621e+08	2.20931e+08	3.72073e+06	1.87622e+07	5.82358e+07	1.69933e+08	1.26967e+08	5.3966e+06	4.44567e+06	1.99727e+08	5.63199e+07	1.99851e+06	2.44074e+08
Pivaloylcarnitine;2-Methylbutyroylcarnitine; 3-Methylbutyrylcarnitine	513295704	5.61536e+08	5.49147e+08	5.28818e+08	6.86425e+08	748167501	6.34061e+08	813231153	4.85058e+08	3.10675e+08	3.42137e+08	356057419	1132270605	1207091031	799112776	5.37306e+08	1193591923	1.78685e+08	7.90261e+07	3.45214e+08	7.95897e+08	1382262414	6.53152e+08	1.71546e+08	3.44323e+08	1175206086	1453112038	6.08668e+08	1926423652	1533168871	5.49864e+08	1513154584	9.6323e+08	6.22992e+08	4.90756e+08	2.257e+08	1620020144	1527540023	1.56265e+08	4.60424e+08	1.22368e+08	9.69612e+08	6.40526e+08	9.26557e+07	382256993	1062073263	4.73423e+08	9.42967e+07	7.68667e+08
prasterone sulfate	15617.1	23086.7	2648.78	14428.9	19183.9	33505.6	71027.7	25829.1	536480	505745	359875	512999	10981.2	15494.5	3497.13	72668.9	390791	242608	532745	638012	205594	200118	200951	241558	84706.5	137229	67033.7	87735.1	70748.1	72634.9	96596.1	30563.7	166049	182862	151114	36754.1	13932.5	38266.5	18890.6	20344	24696.4	50294.6	60068.6	110976	152646	70540.3	161082	105166	47220.9
Pregnan-20-one,17-(acetyloxy)-3-hydroxy-6-methyl-,(3b,5b,6a)-/Pregnan-20-one,17-(acetyloxy)-3-hydroxy-6-methyl-,(3a,5b,6a)-	8.35821e+06	1.03988e+07	2.11435e+07	3.34395e+06	2.86806e+06	2.35168e+06	4.33437e+06	1.89397e+06	1.96633e+06	6.64613e+06	5.92203e+06	5.6911e+06	9.29677e+06	6.06776e+06	4.18163e+07	1.38291e+07	3.80911e+07	5.92748e+06	9.576e+06	3.68911e+07	5.08712e+06	2.09852e+07	1.73405e+06	9.23105e+06	4.50411e+06	8.52687e+06	2.74303e+07	1.82529e+07	1.27357e+07	8.8793e+06	5.97125e+06	2.22195e+07	1.37967e+06	6.05728e+06	406569	6.05389e+06	8.80126e+06	2.05599e+07	2.98846e+06	4.30826e+06	1.13057e+08	1.45733e+07	1.27377e+07	1.54874e+06	1.02216e+07	58957466	9.82489e+06	1.67911e+07	1.02892e+08
Pregnanediol	854668	496669	545223	1.08209e+06	1.04379e+06	547897	739246	459291	655233	455314	394.988	788471	1.95481e+06	2.30948e+06	1.15065e+06	750233	576619	708634	572387	566364	554145	788092	756278	472795	524936	427686	370981	305769	392760	292872	228263	426104	941101	798978	805580	1.49241e+06	685029	814550	976450	765368	922788	520007	942641	810892	324623	750701	600027	1.08842e+06	913179
Pro-Asn;Asn-Pro	3.61616e+06	2.20425e+06	4.85402e+06	4.6887e+06	2.62539e+06	4.95399e+06	7.27036e+06	2.40644e+06	1.61276e+06	1.20378e+06	9320.8	2.86073e+06	3.67253e+06	3.39217e+06	3.69008e+06	1.38339e+06	1.16021e+06	1.79785e+06	1.74211e+06	1.66504e+06	2.35723e+06	2.68655e+06	2.19992e+06	1.18853e+06	3.65616e+06	3.70144e+06	2.66707e+06	2.57911e+06	1.84528e+06	3.62463e+06	879440	1.90526e+06	5.96485e+06	4.507e+06	6.82449e+06	4.70127e+06	5.52277e+06	4.01476e+06	3.02403e+06	1.87428e+06	4.43291e+06	3.59168e+06	2.67755e+06	1.19785e+06	3.64173e+06	2.5307e+06	1.49866e+06	2.50878e+06	3.08699e+06
Pro-Asp;Asp-Pro	1.52051e+06	1.94376e+06	2.1136e+06	2.85822e+06	1.66865e+06	2.94766e+06	2.25811e+06	2.33318e+06	1.5572e+06	1.30131e+06	314123	1.65536e+06	1.16628e+06	1.98567e+06	1.95514e+06	2.06794e+06	1.02411e+06	1.52646e+06	1.64478e+06	1.53942e+06	1.87807e+06	2.53674e+06	1.46704e+06	1.45467e+06	2.59286e+06	2.67732e+06	1.93075e+06	2.36518e+06	1.51157e+06	2.31877e+06	1.37426e+06	1.05746e+06	2.65614e+06	2.45159e+06	3.39847e+06	3.2051e+06	2.75207e+06	2.52989e+06	1.5615e+06	1.98125e+06	2.10752e+06	1.93945e+06	2.01933e+06	1.2708e+06	2.25929e+06	1.42329e+06	1.39573e+06	1.93251e+06	1.83705e+06
Pro-Gln;Gln-Pro	5.38963e+06	690983	1.76956e+06	1.10899e+06	9.16801e+06	1.15534e+06	4.20584e+06	1.0942e+06	992232	2.35324e+06	2.73262e+06	2.28929e+06	2.33747e+06	1.14275e+06	2.45647e+06	1.06243e+06	1.42209e+06	753905	571653	1.2394e+06	997923	558673	2.54825e+07	1.72357e+06	2.36094e+06	2.91321e+06	1.91999e+06	1.59793e+06	2.09833e+06	1.27937e+06	787439	1.16796e+06	2.41502e+06	3.07367e+06	1.93127e+06	4.10244e+06	1.33581e+06	1.13563e+06	1.53658e+06	823627	2.74589e+06	1.03784e+06	1.38755e+06	2.00847e+07	2.27433e+06	1.28126e+06	431377	965757	1.42384e+06
Pro-Glu;Glu-Pro	381395	372035	517803	614307	396624	346787	591675	219579	303688	342470	9320.8	303657	431193	248428	239947	1.03428e+06	359465	270978	280790	269181	369601	374350	192503	171309	341551	303284	476302	289198	344311	328341	246698	542660	493918	395297	323611	422446	525938	467160	175736	295259	401561	492983	384697	220445	430716	277133	268137	238110	474655
Pro-Gly	1.74755e+06	1.74739e+06	2.75215e+06	3.47463e+06	3.43544e+06	1.20621e+06	3.29477e+06	607738	1.83146e+06	2.77957e+06	343764	1.76818e+06	3.44003e+06	1.68598e+06	752448	983494	1.44588e+06	1.4429e+06	1.15626e+06	1.05913e+06	1.3226e+06	2.18411e+06	692092	560113	786506	1.52285e+06	1.72764e+06	1.05307e+06	1.80984e+06	914452	562825	671149	1.94826e+06	1.51139e+06	991348	1.38024e+06	2.48098e+06	2.0703e+06	706798	2.50943e+06	2.07492e+06	2.49454e+06	1.65989e+06	1.44444e+06	1.61884e+06	1.22412e+06	771366	1.44176e+06	1.71759e+06
Pro-Lys;Lys-Pro	1.43297e+06	9320.8	471340	188120	447075	9320.8	719023	253069	9320.8	287739	9320.8	473916	467022	361375	9320.8	9320.8	9320.8	162881	279311	9320.8	195437	426214	171509	9320.8	380069	293178	794968	218335	273106	9320.8	9320.8	9320.8	499783	228065	9320.8	843349	301602	517450	9320.8	105280	620865	495348	179211	92749	250215	640349	157760	300719	355723
Propionylcarnitine	2113168218	1767855097	1044061839	7.74342e+08	1279811862	1498781248	1060789517	1155636018	9.21416e+08	7.31152e+08	2127621006	1002556065	3873250026	3845994756	2425092380	2349504780	1811131122	2.98736e+08	3.88768e+08	7.84015e+08	2941148104	2683064164	9.87819e+08	2.80581e+08	9.94883e+08	1578100747	1456319923	6.84489e+08	2577061579	3136287113	903541884	2094747814	2332980679	1240437244	9.95543e+08	5.06805e+08	2862214053	2426194550	6.12721e+08	8.55447e+08	4115850269	1406124928	1458798855	1.84981e+08	1176363796	1720785280	9.30972e+08	1.87094e+08	1586942818
Propionylglycine	2.23116e+07	2.55536e+07	3.78577e+07	3.2578e+07	1.39978e+07	9.99703e+06	6.06524e+06	5.85226e+06	2.40953e+07	1.56918e+07	1.36458e+07	3.10675e+07	5.36235e+06	1.36214e+06	2.51658e+06	8.92875e+06	1.44911e+07	1.07202e+07	1.0818e+07	6.85218e+06	5.46716e+06	9.21115e+06	1.40038e+06	5.99796e+06	1.53488e+07	1.11931e+07	1.40598e+07	1.90701e+07	5.93661e+07	2.74802e+06	3.86477e+06	3.8915e+06	1.8403e+07	1.44114e+07	1.4988e+07	3.6192e+06	4.39845e+06	2.09385e+06	2.16354e+06	6.21055e+06	1.20655e+07	1.62807e+07	1.70634e+07	1.59088e+07	1.30148e+07	1.35122e+06	947252	833050	1.1399e+07
Pro-Ser	763138	545437	2.20804e+06	2.27018e+06	772889	576381	1.60264e+06	366579	623726	396268	9320.8	1.76536e+06	1.823e+06	1.22264e+06	632518	755163	251357	351144	549037	324693	474097	632959	477030	193549	1.06379e+06	1.14194e+06	969185	482978	750927	629997	298061	321194	1.65089e+06	1.50712e+06	993761	2.60264e+06	1.54756e+06	1.29223e+06	498597	1.05776e+06	1.36604e+06	1.05041e+06	806506	692317	1.34709e+06	248233	205486	495541	1.99913e+06
Prostaglandin E2	148932	449697	231560	176034	1.30915e+06	410694	986140	354660	774868	2.13952e+06	247669	1.6159e+06	2.73968e+06	529146	211015	482043	30808.5	75608.8	729501	123247	322089	514657	682383	237199	813180	823929	469163	363902	439427	438532	1.03047e+06	665473	542188	323851	260696	2.7611e+06	578438	334876	777136	361275	179999	307838	484627	195170	626784	75247	140324	390829	149813
Pro-Thr;Thr-Pro	555609	397965	579294	931620	1.1561e+06	294844	1.38322e+06	200551	356036	707684	9320.8	469219	1.16154e+06	590200	235928	176811	470066	355588	398561	198794	426969	935501	9320.8	9320.8	202650	512733	392927	305451	376586	334840	9320.8	242171	980280	824639	9320.8	674179	690500	654640	265850	783475	749533	653288	526437	374227	385955	308692	158909	306085	569873
Pro-Trp	452211	443373	2.16968e+06	660505	114209	507861	1.0509e+07	801546	847323	940115	1.85786e+06	1.7102e+06	2.19745e+06	2.93397e+06	2.11132e+06	908154	325283	1.0413e+07	849692	253879	625202	8.92394e+06	458345	9320.8	610500	1.06287e+06	277777	118323	943630	85381.3	1.75883e+06	148310	1.19887e+06	1.05612e+06	243772	462849	1.12288e+06	2.43639e+07	68633.5	350125	9320.8	2.99328e+07	433835	732850	911976	7.7069e+06	1.94981e+06	806733	6.83494e+06
Pro-Val;Val-Pro	450214	122017	94504.7	163714	157893	102681	284577	51348.4	122427	126667	23577.6	125798	212115	141273	32725.5	42590.2	126344	30478.8	141197	63053.8	126950	229248	106405	145403	77049.6	136490	142770	78254.1	210631	64626.2	66529.6	90603.6	378196	166277	120470	55889.8	301568	451904	43231.6	89199.1	246799	389070	113661	110509	142874	79675.7	70657.2	29395.9	149049
PS(16:0_20:4)	1.91754e+06	2.48668e+06	1.38402e+06	1.22774e+06	2.31387e+06	5.00912e+06	734086	3.01242e+06	5.32128e+06	3.68398e+06	4.69807e+06	1.89859e+06	1.9323e+06	1.3863e+06	1.61302e+06	2.66793e+06	3.76117e+06	1.15381e+06	3.88638e+06	4.51274e+06	3.71881e+06	3.21547e+06	2.89759e+06	6.03652e+06	2.83471e+06	3.22125e+06	3.32118e+06	2.41772e+06	2.90047e+06	4.1039e+06	3.0122e+06	2.18624e+06	3.13292e+06	3.65949e+06	3.01735e+06	1.97398e+06	2.41898e+06	1.95317e+06	2.71105e+06	2.49083e+06	1.10919e+06	1.88621e+06	2.06853e+06	1.36324e+06	3.88169e+06	1.56217e+06	3.31299e+06	1.1802e+06	3.27301e+06
PS(18:0_20:4)	2.26479e+07	3.82588e+07	2.04509e+07	1.85984e+07	3.28565e+07	7.7765e+07	1.51017e+07	6.04405e+07	7.15392e+07	4.78808e+07	6.49454e+07	2.43783e+07	2.61607e+07	2.71474e+07	2.63959e+07	6.33564e+07	5.89382e+07	1.5523e+07	3.75315e+07	4.41177e+07	4.73018e+07	3.67968e+07	3.03026e+07	7.65012e+07	4.62441e+07	3.57418e+07	4.06886e+07	2.9774e+07	3.48408e+07	6.00001e+07	4.87675e+07	4.88883e+07	3.52749e+07	5.83251e+07	3.60256e+07	2.31441e+07	2.20494e+07	2.84516e+07	3.13566e+07	2.94029e+07	1.53116e+07	2.71871e+07	2.63604e+07	9.81806e+06	4.09113e+07	2.25295e+07	6.12419e+07	2.02798e+07	3.09698e+07
PS(18:0_22:6)	2.42122e+07	3.63985e+07	2.11413e+07	1.8338e+07	2.00758e+07	6.15342e+07	9.13368e+06	4.01721e+07	4.82572e+07	3.43241e+07	4.69922e+07	1.69879e+07	1.62948e+07	2.16852e+07	2.32855e+07	4.90257e+07	5.04751e+07	1.66388e+07	4.12356e+07	3.88679e+07	3.88123e+07	2.84724e+07	2.68367e+07	5.67739e+07	5.97217e+07	5.17426e+07	5.01393e+07	4.34947e+07	3.20134e+07	5.8483e+07	3.81392e+07	4.20805e+07	3.4276e+07	5.08673e+07	3.53247e+07	1.56392e+07	1.8974e+07	2.64363e+07	2.54595e+07	2.10863e+07	1.52482e+07	2.48906e+07	2.6364e+07	1.15516e+07	4.56488e+07	1.97284e+07	5.44667e+07	1.73303e+07	3.26333e+07
Purine	3.18594e+06	2.08197e+06	1.9313e+06	2.84732e+06	842077	1.75795e+06	1.85099e+06	2.15331e+06	1.81434e+06	2.34054e+06	2.05889e+06	2.2488e+06	2.92276e+06	2.60915e+06	1.08929e+06	8.53969e+06	1.57425e+06	937319	2.07332e+06	1.62691e+06	2.25084e+06	2.95054e+06	2.29962e+06	2.2555e+06	2.75587e+06	2.04902e+06	1.89221e+06	1.13374e+06	3.40273e+06	4.56755e+06	3.42592e+06	2.07468e+06	3.2802e+06	2.00774e+06	1.84137e+06	1.5192e+06	2.3736e+06	2.89643e+06	648195	2.58241e+06	3.39051e+06	2.45029e+06	1.31786e+06	2.38413e+06	2.56757e+06	895533	3.19176e+06	2.6551e+06	1.27686e+06
Pyridine(Chemical)	9.00605e+06	5.69351e+06	6.13563e+06	4.18922e+06	3.95357e+06	6.32047e+06	2.97878e+06	2.65095e+06	6.37662e+06	4.15354e+06	1.48839e+06	5.48338e+06	5.62946e+06	5.15582e+06	6.41787e+06	3.33763e+06	4.202e+06	9.4885e+06	8.70483e+06	1.11479e+07	6.04743e+06	3.26637e+06	9.79636e+06	7.04413e+06	8.20906e+06	7.95777e+06	1.43349e+07	1.21065e+07	6901588	8.63409e+06	5.83431e+06	8.8862e+06	5.73351e+06	5.73625e+06	4.44546e+06	7.37559e+06	8.93531e+06	4.65664e+06	3.45972e+06	3.06565e+06	4.0485e+06	4.24799e+06	5.20014e+06	6.71727e+06	6.70324e+06	4.16844e+06	6.92871e+06	4.39143e+06	5.49987e+06
Pyrophosphate	2.42855e+07	1.96706e+07	1.24851e+07	13818611	2.63505e+07	2.90774e+07	2.45529e+07	1.93245e+07	1.81016e+07	2.14877e+07	2.61048e+07	1.36198e+07	1.00861e+07	1.55388e+07	1.12649e+07	1.48075e+07	2.55088e+07	5.59821e+06	1.74138e+07	2.25298e+07	2.72333e+07	1.34773e+07	4.3759e+07	2.25482e+07	4.85771e+07	2.37176e+07	2.69253e+07	3.78111e+07	2.23348e+07	2.46587e+07	1.09813e+07	1.8656e+07	3.12207e+07	2.00885e+07	2.13284e+07	1.82633e+07	2.22178e+07	1.80331e+07	1.53041e+07	1.74305e+07	9.24734e+06	8.22215e+06	1.90589e+07	3.55204e+07	2.2415e+07	9.30645e+06	1.26573e+07	1.34853e+07	1.10865e+07
Pyruvic acid	1.20616e+07	1.75795e+07	1.54254e+07	1.10923e+07	1.20303e+07	1.29875e+07	1.12559e+07	1.23365e+07	1.69596e+07	2.35838e+07	1.34341e+07	1.90571e+07	1.22839e+07	8.41851e+06	8.42592e+06	2.41059e+07	1.39211e+07	5.69308e+06	3.57308e+07	1.60674e+07	1.66235e+07	1.80889e+07	3.04272e+07	2.16888e+07	3.50223e+07	2.34514e+07	1.623e+07	2.40522e+07	1.60917e+07	1.63227e+07	2.8498e+07	1.2977e+07	1.71038e+07	1.75495e+07	1.62669e+07	9.55261e+06	9.28107e+06	1.43626e+07	8.66812e+06	1.04968e+07	7.35097e+06	1.5304e+07	1.51975e+07	2.35488e+07	2.00812e+07	7.62242e+06	1.07722e+07	1.07633e+07	1.06209e+07
Quinolinic acid	1.46033e+06	4.88314e+06	9.68693e+06	1.93365e+06	1.01843e+07	4.16013e+06	2.8236e+06	585949	4.37526e+06	2.68972e+06	591229	1.39906e+06	3.85192e+06	1.69269e+06	1.80798e+06	3.17218e+06	9.11349e+06	4.63923e+06	1.05755e+07	1.8033e+07	3.36172e+07	6.65014e+06	2.28392e+06	4.91242e+06	3.33926e+06	4.70445e+06	3.26308e+06	5.04147e+06	2.09325e+06	1.11531e+06	779189	837273	5.00038e+06	2.56347e+06	2.08834e+06	556019	9.58459e+06	1.58442e+06	2.06441e+06	1.95953e+06	501305	3.09469e+06	5.60198e+06	1.22175e+06	4.96703e+06	5.05453e+06	6.30868e+06	4.33565e+06	5.64408e+06
Retinoic acid	763028	559924	942401	454234	383285	614768	466882	507643	688472	1.96736e+06	1.44487e+06	1.43045e+06	3.36012e+06	778170	1.04984e+06	4.5895e+06	1.25889e+06	394.988	1.9532e+06	516444	1.4454e+06	3.91041e+06	1.9995e+06	3.03156e+06	748731	2.75396e+06	468363	1.08983e+06	728185	1.05608e+06	2.58587e+06	1.24132e+06	317507	673036	242919	393140	1.25149e+06	394.988	724637	1.73692e+06	1.3601e+06	394.988	1.16088e+06	425722	1.08045e+06	723188	2.00093e+06	2.03601e+06	1.43529e+06
Riboflavin(VB2)	643691	534579	1.59268e+06	1.04391e+06	1.42761e+06	831542	2.96592e+06	716721	891577	1.25972e+06	1.07015e+06	2.70822e+06	1.0736e+06	1.03268e+06	503355	427424	4.6979e+06	388915	1.13118e+06	574701	869587	779039	688695	579311	617209	1.80695e+06	578224	437678	578188	709412	327481	512432	583055	587588	499466	1.97838e+06	1.01491e+06	865177	1.26919e+06	1.58597e+06	1.67854e+06	910189	485382	839730	718815	1.39285e+06	422841	3.41293e+06	1.00433e+06
ribose 5-phosphate;D-Xylulose 5-phosphate;D-Arabinose 5-phosphate/D-Ribulose 5-phosphate	4.95438e+06	7.17645e+06	7.09491e+06	3.30355e+06	8.42331e+06	1.15684e+07	1.13761e+07	5.28512e+06	8.25606e+06	1.11171e+07	3.74511e+06	6.16232e+06	6.95658e+06	6.89396e+06	5.03085e+06	5.4085e+06	1.35479e+07	4.32596e+06	1.52741e+07	1.24566e+07	1.2259e+07	1.52452e+07	4.15622e+07	1.35089e+07	5.0431e+07	5.11512e+06	6.13569e+06	9.06195e+06	7.38332e+06	7.03411e+06	1.05237e+07	6.97151e+06	6.48373e+06	7.35678e+06	7.6229e+06	4.97237e+06	5.79722e+06	6.37353e+06	7.01291e+06	8.83715e+06	3.95368e+06	7.58755e+06	1.20684e+07	4.36553e+07	7.73639e+06	1.02873e+07	6.4217e+06	1.08431e+07	4.98212e+06
S-(1,2-DICARBOXYETHYL)GLUTATHIONE	308341	471105	1.12602e+06	1.60864e+06	5.93236e+06	2.71171e+06	369015	504789	1.16044e+06	637308	9320.8	196558	820998	1.65116e+06	498792	696215	548697	262996	353575	708427	941165	1.84568e+06	198842	440898	493212	1.42534e+06	2.29431e+06	1.14846e+06	1.33144e+06	1.3703e+06	248044	529012	2.29083e+06	981307	1.69202e+06	3.0143e+06	1.47044e+06	1.96915e+06	1.63794e+06	2.8654e+06	765138	870781	5.27179e+06	661404	1.10206e+06	1.14346e+06	465563	458498	885558
S-Adenosylhomocysteine	7.82854e+06	8.51901e+06	1.76006e+07	1.16928e+07	1.90489e+06	1.02592e+07	7.86475e+06	5.43761e+06	2.11208e+06	1.22083e+06	533934	6.55768e+06	3.96132e+06	3.9271e+06	3.71391e+06	3.01037e+06	3.38908e+06	3.13591e+06	3.38741e+06	3.14501e+06	3.57835e+06	4.10093e+06	2.86529e+06	1.97965e+06	5.43922e+06	6.03977e+06	1.22169e+07	5.43044e+06	5.01151e+06	3.03503e+06	1.66133e+06	1.93519e+06	8.48261e+06	5.09995e+06	8.66584e+06	6.61632e+06	1.5658e+07	1.06383e+07	4.76504e+06	5.16372e+06	4.88294e+06	6.99537e+06	7.126e+06	2.20504e+06	9.07984e+06	2.3426e+06	2.53461e+06	3.906e+06	8.4351e+06
Salicylic acid;Gentisate aldehyde;3-hydroxybenzoic acid;4-hydroxybenzoate	1.35212e+06	182702	153052	302213	288414	394.988	168561	103924	194070	321025	232329	290009	348676	96787.8	150186	628144	150326	142776	276853	188966	158536	623134	130596	202195	256573	559219	169200	1.80891e+06	240061	154440	750938	208035	426522	99499.5	174253	139931	671890	1.0162e+06	113225	138106	240117	433663	398277	171451	204689	256863	348886	83380.3	335833
S-carboxymethyl-L-cysteine	482311	577955	321259	191420	1.27841e+06	477818	472243	672017	688500	1.48804e+06	352083	654115	1.96088e+06	436298	978404	2.02694e+06	654431	90116.6	589559	736649	848479	1.40495e+06	706540	607416	449896	803569	558957	1.0827e+06	1.20391e+06	794166	1.41885e+06	825782	780154	874215	671735	1.10059e+06	808948	692502	659594	853267	565510	329227	1.11035e+06	863720	818982	671111	620164	404748	691955
Sebacic acid	545109	358221	497712	855970	1.23909e+06	1.05241e+06	826590	224810	955270	438699	570567	2.24767e+06	2.22372e+06	1.8971e+06	394.988	561554	92219.8	46040.3	101757	247103	411485	2.50853e+06	391185	759772	152059	495542	134821	244977	4.84231e+06	2.85383e+06	577286	1.52822e+06	2.60483e+06	1.43905e+06	1.03764e+06	121836	394.988	1.62586e+06	35031	137143	857829	2.70271e+06	4.14269e+06	174438	108104	700679	587764	664541	882768
Sedoheptulose 1,7-bisphosphate	394.988	950181	240412	169992	409685	1.36045e+06	115865	304815	387737	338002	394.988	394.988	202245	586414	248638	716090	1.98006e+06	136245	367037	649417	659601	670488	5.43093e+06	1.29457e+06	1.44732e+06	676867	1.28091e+06	977902	1.36468e+06	1.01542e+06	484364	546438	248242	304228	539765	394.988	394.988	394.988	147019	685495	84077.2	555331	236509	1.55785e+06	732219	410956	1.00356e+06	380470	163164
Sedoheptulose 7-phosphate	8.95827e+06	3.03809e+06	5.04624e+06	1.83722e+06	5.01684e+06	2.87727e+06	5.98307e+06	1.65313e+06	2.39207e+06	5.40739e+06	1.5757e+06	5.97678e+06	9.55467e+06	6.04477e+06	2.38886e+06	783081	8.95104e+06	1.34417e+06	1.05382e+07	3.993e+06	2.6458e+06	7.32369e+06	9.82134e+06	2.07651e+06	4.59387e+06	1.88283e+06	3.20562e+06	1.89442e+06	8.95734e+06	6.58847e+06	3.71565e+06	8.43273e+06	5.9592e+06	2.68844e+06	2.62272e+06	2.44166e+06	6.37691e+06	6.12377e+06	1.44578e+06	2.12393e+06	4.39646e+06	4.32373e+06	1.50015e+06	2.65888e+06	3.16571e+06	4.41314e+06	1.31683e+06	2.13743e+06	1.5056e+06
Ser-Gln	3.2924e+06	214244	1.02469e+06	551941	680677	550114	1.12521e+06	295795	159895	191349	9320.8	848347	1.67694e+06	688272	495784	9320.8	404574	303064	575956	387715	206273	850594	481757	145070	552526	543889	1.23051e+06	9320.8	583265	428619	9320.8	651358	1.81667e+06	656198	738827	1.32179e+06	1.10334e+06	1.19807e+06	9320.8	379042	1.74737e+06	1.19707e+06	600713	199657	553070	545358	182242	344420	1.13688e+06
Ser-Gly	1.53017e+06	299479	944902	671023	456909	193953	858022	173568	181155	187342	9320.8	475501	1.56873e+06	574411	348006	9320.8	340610	9320.8	329790	155856	142368	415856	242503	9320.8	324119	481953	811662	240995	669294	430947	166360	569569	1.12538e+06	494345	408827	720332	735124	1.20781e+06	9320.8	345432	1.70617e+06	961449	519978	212924	471469	406896	126190	286587	582594
Serotonin	5.3427e+08	5.76207e+08	4.60878e+08	4.78832e+08	1.4859e+08	1.45731e+08	1.33293e+08	3.1757e+08	2.18242e+08	4.884e+08	1.49058e+07	3.68328e+08	2.97954e+08	3.09007e+08	1.69343e+08	3.22409e+08	2.74645e+08	3.35916e+08	3.13817e+08	4.97491e+08	1.95358e+08	402840978	4.37607e+08	6.72209e+08	1.12688e+08	2.74539e+08	4.768e+08	480478544	6.13423e+08	3.58736e+08	4.83177e+08	5.50516e+08	4.32324e+08	3.41869e+08	2.63244e+08	1.9209e+08	3.04296e+08	239502258	2.45595e+08	3.99167e+08	3.71481e+08	5.3196e+08	4.58111e+08	9.01482e+08	2.29847e+08	2.17281e+08	1.90853e+08	2.31596e+08	250229759
Ser-Phe	2.37502e+06	402103	686806	598339	1.35507e+06	471548	106059	373123	319525	975610	45924.1	1.0083e+06	1.36716e+06	989263	184984	186461	772491	165360	1.17193e+06	882946	452584	2.52631e+06	754267	411521	410926	380902	779832	240685	786880	524834	190248	1.06708e+06	2.07819e+06	958927	522445	460867	809550	2.45157e+06	184168	520801	1.41538e+06	1.20828e+06	610648	1.47716e+06	496991	341273	302959	407222	523075
Ser-Ser	3.25272e+06	826433	2.45676e+06	1.43211e+06	1.36785e+06	894931	1.7844e+06	493981	533676	752422	283177	1.71359e+06	4.48874e+06	2.20483e+06	1.33997e+06	204477	1.22131e+06	581452	1.03693e+06	780676	741662	1.93531e+06	1.00167e+06	351712	1.14505e+06	1.04505e+06	2.41077e+06	690640	1.56792e+06	1.22807e+06	545240	1.52532e+06	2.87902e+06	1.40597e+06	1.11978e+06	1.87771e+06	2.25272e+06	2.75029e+06	316940	999748	3.4569e+06	2.66194e+06	1.06944e+06	721848	1.35502e+06	1.31287e+06	512411	957095	1.61418e+06
S-Glutathionyl-L-cysteine	8.83013e+06	1.0379e+06	96735.1	427694	5.47965e+06	3.58349e+06	4.44478e+06	1.41322e+06	303938	165308	755980	7.11052e+06	4.14299e+06	829111	1.35517e+06	621134	5.61034e+06	8.16095e+06	147815	1.44599e+06	1.15978e+06	1.10414e+06	6.9392e+06	1.04435e+06	1.04856e+06	437090	824839	178184	1.21604e+06	307800	428416	1.65062e+06	1.11662e+06	375905	240282	2.28042e+06	3.42241e+06	953319	1.49437e+07	4.10544e+06	1.48377e+06	3.02561e+06	1.65499e+06	8.30164e+06	917351	4.84006e+06	314027	1.26284e+07	3.75292e+06
Spermidine	5.11437e+07	5.78704e+07	8.87219e+07	6.46852e+07	5.34008e+07	1.33538e+08	7.25066e+07	1.65676e+08	8.80031e+07	3.402e+07	2.39678e+08	8.6073e+07	7.49058e+07	7.6504e+07	1.30617e+08	7.55236e+07	1.15313e+08	9.45329e+07	9.93714e+07	8.34571e+07	5.83158e+07	5.66631e+07	9.6806e+07	4.69566e+07	1.1319e+08	111930578	7.56033e+07	7.24539e+07	1.04729e+08	2.68295e+07	2.97348e+08	1.4152e+08	5.41721e+07	1.02271e+08	8.21828e+07	1.43934e+08	7.08918e+07	6.37353e+07	6.44239e+07	4.70359e+07	2.85778e+07	7.26764e+07	1.54736e+08	1.0528e+08	1.25633e+08	8.03323e+07	8.95459e+07	8.21649e+07	1.07122e+08
Sphinganine	2.44173e+06	1.74169e+06	956831	1.40745e+06	566072	440338	2.92964e+06	910486	1.22599e+06	2.30339e+06	1.43396e+06	1.12036e+06	1.76702e+06	1.37899e+06	803650	1.10378e+06	1.61362e+06	3.15719e+06	5.80341e+06	3.06259e+06	1.46243e+06	1.72879e+06	1.3398e+06	1.89413e+06	1.27861e+06	1.32423e+06	1.20923e+06	922118	1.33652e+06	1.49898e+06	749919	826279	1.82227e+06	1.57428e+06	425490	309476	2.78186e+06	1.96477e+06	2.73353e+06	1.65855e+06	1.39431e+06	1.85773e+06	781964	1.42626e+06	2.22274e+06	1.65646e+06	487777	141166	3.24208e+06
Sphingosine	7.24734e+06	2.48765e+06	1.64008e+06	3.74875e+06	1.45603e+06	1.95571e+06	4.59672e+06	3.53838e+06	3.02513e+06	4.2655e+06	3.10315e+06	4.2432e+06	3.91352e+06	2.64382e+06	1.62119e+06	3.55543e+06	2.84292e+06	5.70678e+06	6.2394e+06	5.05556e+06	2.98611e+06	3.05091e+06	2.8862e+06	3.54062e+06	3.55702e+06	3.44112e+06	5.0597e+06	3.5914e+06	2.91246e+06	1.81066e+06	3.98113e+06	1.32671e+06	2.90814e+06	2.30234e+06	1.00541e+06	1.75449e+06	6.08991e+06	4.11285e+06	2.34313e+06	2.84089e+06	3.55785e+06	4.66831e+06	1.85361e+06	4.13285e+06	4.65016e+06	3.19094e+06	3.1449e+06	2.86201e+06	4.79824e+06
Stearic acid ethyl ester;Phytanic acid;Arachidic acid(20:0)	2.84908e+07	5.08074e+07	2.92231e+07	2.43357e+07	3.0449e+07	4.60843e+07	1.2367e+07	4.02872e+07	5.17967e+07	5.17498e+07	6.31523e+07	5.4093e+07	1.7149e+07	3.08913e+07	3.14009e+07	4.45652e+07	4.09442e+07	2.36905e+07	3.8661e+07	3.94507e+07	3.24503e+07	2.48884e+07	3.16912e+07	4.7854e+07	2.65483e+07	5.01713e+07	3.09055e+07	2.47792e+07	3.19202e+07	3.6176e+07	4.87521e+07	4.82878e+07	2.72448e+07	4.33653e+07	3.83105e+07	1.99176e+07	3.8123e+07	2.2948e+07	4.01674e+07	3.6837e+07	2.61885e+07	3.12411e+07	5.09369e+07	3.65302e+07	4.76161e+07	2.29288e+07	5.5201e+07	2.35949e+07	4.57095e+07
Stearic acid(18:0)	4177547901	5669113714	4403151571	2705996888	4200113333	5394221955	3223790160	5299593690	6314401287	4923239528	7735767631	6258850325	3560981000	4440013440	4318062127	5816306051	5371975398	2738857866	4959463872	6389012529	4493258172	4591108618	4910384634	5511343578	4165966498	5580892568	5712894550	4695508462	5210809645	5804513633	6033452676	7844207936	3752058877	4668098439	4981088103	3617862243	5196013652	4398497691	4783402032	5307097581	3481979710	4051410920	5689231432	4545860373	6805133051	3581799589	6804702221	3952844267	6051147295
succinate;Methylmalonic acid	1.54108e+08	1.88207e+08	1.87258e+08	1.4187e+08	5.45244e+07	1.22671e+08	9.88485e+07	8.24086e+07	1.71413e+08	1.72742e+08	3.55644e+07	1.06297e+08	5.58846e+07	6.95543e+07	3.53869e+07	8.42024e+07	1.28699e+08	6.93521e+07	1.36774e+08	1.66433e+08	215759949	147126745	1.18268e+08	1.25817e+08	1.33563e+08	1.78798e+08	145787800	2.25822e+08	1.61012e+08	1.19895e+08	6.96026e+07	4.64277e+07	1.97536e+08	1.66706e+08	1.20996e+08	4.75584e+07	1.67974e+08	1.53697e+08	1.26243e+08	9.55224e+07	9.36017e+07	1.35913e+08	1.4729e+08	268036120	1.42465e+08	9.35998e+07	5.04028e+07	5.71308e+07	1.52999e+08
Succinylcarnitine-1	332472	430969	386419	622292	722559	561762	310363	645661	595505	576082	2.84885e+06	427178	416709	320767	355691	803655	475725	626519	770460	456888	631972	500017	527064	600396	493745	401052	510357	787186	289829	458485	650731	269957	437914	503733	454470	658332	475364	495026	523774	589567	669737	279338	495520	570822	594257	204072	929440	732357	271012
Sucrose;D-lactose;Cellobiose;trehalose	6.05906e+06	4.97344e+06	1.26001e+06	794869	1.13984e+06	351508	1.39552e+06	1.10637e+06	1.36536e+06	2.70488e+06	6.55218e+06	1.56029e+07	1.20877e+06	866741	419776	2.83463e+06	1.91675e+06	1.78887e+06	5.94457e+06	612348	1.09123e+06	1.61786e+06	1.03944e+06	636586	6.18679e+06	2.92694e+06	1.72238e+06	5.81231e+06	1.00887e+06	1.14099e+06	2.33887e+06	1.39569e+06	7.34377e+06	2.55634e+06	2.75272e+06	788385	864745	6.19422e+06	389321	2.68235e+06	1.77339e+06	1.86687e+07	2.46775e+06	668548	1.7962e+06	1.41188e+06	983128	1.342e+06	2.29034e+06
Sulfate	7.71487e+07	6.72011e+07	9.78287e+07	1.03486e+08	4.85951e+07	1.17889e+08	1.20213e+08	8.75083e+07	6.70802e+07	1.22159e+08	2.13062e+08	1.65032e+08	9.43679e+07	5.50626e+07	3.86911e+07	1.37066e+08	6.68552e+07	3.32025e+07	1.20938e+08	7.19711e+07	5.22404e+07	7.84767e+07	7.34872e+07	6.0432e+07	1.45252e+08	1.1325e+08	6.18519e+07	139486220	6.67219e+07	1.22667e+08	1.87157e+08	4.14158e+07	6.93817e+07	1.02767e+08	1.24627e+08	6.2867e+07	7.98327e+07	2.95124e+08	3.98631e+07	8.75873e+07	5.37979e+07	3.25332e+08	4.71441e+07	8.23355e+07	9.30359e+07	4.22854e+07	4.57585e+07	9.48065e+07	4.6774e+07
Sulfoacetate	1.0592e+06	414209	730293	763143	225687	875922	1.69805e+06	623041	921767	908319	820721	3.71643e+06	988832	919281	503346	2.03943e+06	381519	774381	919263	1.46271e+06	674181	516991	547462	671281	476837	1.04082e+06	975234	864693	210186	179973	1.98083e+06	297881	652226	601170	493299	2.49001e+06	946469	1.89609e+06	223711	378892	914941	1.56373e+06	363607	158417	557458	192488	1.32406e+06	5.13713e+06	381796
Tartaric acid	3263.66	6081.77	599065	94373.9	2637.21	104880	374436	34290.9	1.39803e+06	1.02031e+06	552750	499437	981806	66764.9	296102	878775	170629	38386.9	508954	9.4295e+06	27204.6	355221	161371	2497.42	34853.6	803264	1.88983e+07	5.36436e+07	4.08606e+06	3.27274e+06	947944	2.1696e+06	215018	242802	34280.6	320345	80043.1	1119.02	82531.6	94472.5	168958	24080.7	429186	192133	1.56494e+06	125704	1.47623e+06	320760	42147.5
Taurine	4.16748e+08	3.93524e+08	465661285	460118854	3.74697e+08	3.19093e+08	3.86718e+08	3.63311e+08	3.15064e+08	3.05827e+08	9.98982e+07	3.1421e+08	3.87923e+08	3.29653e+08	3.40416e+08	375830372	3.78167e+08	3.9214e+08	3.37595e+08	3.8227e+08	3.56031e+08	3.8114e+08	3.53574e+08	3.87102e+08	4.33126e+08	6.48344e+08	4.66214e+08	6.12082e+08	3.42808e+08	3.59282e+08	3.78526e+08	2.50444e+08	4.51605e+08	4.01196e+08	4.50514e+08	4.82275e+08	3.63031e+08	3.40054e+08	3.18934e+08	4.55909e+08	4.11353e+08	2.90121e+08	3.09305e+08	3.9294e+08	4.89484e+08	448346897	4.12012e+08	4.23401e+08	3.70594e+08
Tauro Chenodeoxycholic acid	949660	883656	730398	644189	359961	9320.8	9320.8	9320.8	1.05153e+06	1.05402e+06	840208	947560	9320.8	9320.8	9320.8	1.00889e+06	979616	1.17462e+06	1.38679e+06	1.24812e+06	2.64147e+07	2.4362e+06	718522	266947	9320.8	291016	827291	579153	6.88643e+06	8.72564e+06	1.64618e+07	3.04343e+06	2.0207e+06	924755	906456	1.64923e+06	244658	323041	9320.8	387110	9320.8	1.13382e+06	365194	163458	317325	472475	376320	9320.8	336618
Taurochenodeoxycholic acid	1.53008e+06	1.53339e+06	1.19411e+06	909864	521115	189252	151062	94313.1	1.36569e+06	1.54538e+06	1.05422e+06	1.51989e+06	112087	36844.1	22040.7	1.81939e+06	1.89795e+06	827597	2.8292e+06	3.04465e+06	5.11985e+07	4.82612e+06	2.00204e+06	798137	500855	436303	1.5501e+06	1.62144e+06	1.22009e+07	1.32628e+07	2.23859e+07	3.98369e+06	3.73894e+06	1.62004e+06	1.83546e+06	1.91925e+06	268356	627766	160107	581758	526515	1.52003e+06	925612	584399	647882	509578	616905	313332	359292
Tetradecanedioic acid	2.00301e+06	100898	465604	319506	182594	394.988	171391	144231	122386	134138	101674	171031	228279	174247	51300.9	160365	137191	40227.3	112966	137802	82706.7	256206	78601.8	394.988	166226	204878	82486.6	171202	217030	92632.5	193843	74142	127639	152640	137928	112635	897178	1.66591e+06	59037.7	124553	253666	1.09303e+06	1.44847e+06	394.988	150116	287410	243488	162404	394.988
Thiamine	8.05514e+06	3.48669e+06	1.22539e+07	7.17747e+06	799502624	3.90586e+08	3.87653e+08	4.21754e+08	2.73349e+08	3.46202e+08	2.16336e+08	5.97495e+08	1.68551e+07	5.26837e+06	7.36991e+06	6.28551e+06	2.98628e+08	1.2239e+08	1.44227e+08	2.18123e+08	2.71433e+08	2.99677e+08	1.82439e+08	6.12349e+07	1.07989e+08	436996801	3.69612e+08	393707637	8.79014e+08	5.30136e+08	4.49242e+08	5.85962e+08	7.30738e+06	9.40999e+06	5.30155e+06	1.42303e+07	5.61096e+06	4.68288e+06	2.74846e+06	1.12955e+07	1.39653e+07	4.3794e+06	1.3715e+07	1.83621e+07	194740741	7.70377e+08	1.19627e+08	1.1358e+08	6.27872e+08
Thr-Asn	357239	247492	1.36728e+06	897593	695976	430944	404216	308628	239877	184136	9320.8	815219	2.0591e+06	1.0389e+06	390338	9320.8	270067	379002	527659	246741	227014	596859	231135	145070	453497	418929	1.00684e+06	9320.8	704689	584808	9320.8	769699	1.70575e+06	374978	533346	1.53827e+06	1.38081e+06	1.86108e+06	9320.8	340878	2.44646e+06	1.41222e+06	595460	355655	606254	351548	182242	368000	931462
Threonic acid	1.27499e+07	1.66264e+07	1.2879e+07	4.08155e+07	2.37135e+07	1.26392e+07	1.13072e+07	2.55518e+07	3.58938e+07	2.38744e+07	1.63739e+07	3.68544e+07	1.08393e+07	2.00062e+07	4.44318e+06	3.27234e+07	3.66441e+07	2.98037e+07	1.12325e+07	1.39825e+07	1.93115e+07	2.69941e+07	2.06517e+07	3.45027e+07	2.10754e+07	1.31039e+07	9.8251e+06	1.95182e+07	1.57568e+07	8.00182e+06	1.61807e+07	7.20897e+06	1.74963e+07	2.44107e+07	2.90828e+07	6.78874e+06	1.43649e+07	1.8624e+07	3.13966e+07	1.30928e+07	8.72996e+06	1.10131e+07	1.96781e+07	2.88959e+07	1.5962e+07	5.44927e+06	1.46531e+07	2.0965e+07	1.44604e+07
Thr-Gln	2.53694e+06	270853	2.06625e+06	531004	685947	302007	663413	238649	210988	331585	9320.8	760953	3.96861e+06	913076	9320.8	184388	366344	196236	336617	235018	261941	503162	291420	131120	417745	596554	1.02939e+06	244001	586369	367195	9320.8	417413	5.68534e+06	454720	561976	856672	1.37956e+06	3.52953e+06	9320.8	252502	2.9926e+06	1.58373e+06	242528	648752	536395	416300	9320.8	428506	1.05677e+06
Thr-Glu	4.12246e+06	558498	1.4236e+06	3.05855e+06	638667	905700	1.87457e+06	432337	260843	364500	9320.8	625240	2.47648e+06	1.54943e+06	700838	200992	470865	490140	585262	293809	382457	983559	1.21588e+06	227921	701868	677635	726021	315511	1.0915e+06	587599	425270	892559	2.91566e+06	807760	875246	1.45201e+06	2.46664e+06	4.90827e+06	289950	389019	3.76059e+06	1.79745e+06	593280	583891	643988	1.1067e+06	295130	1.42015e+06	1.0394e+06
Thr-Gly;Gly-Thr;Ser-Ala;Ala-Ser	1.11914e+07	1.88195e+06	5.25288e+06	4.0686e+06	2.85977e+06	2.76171e+06	6.99879e+06	1.90678e+06	1.49924e+06	323858	311530	4.70666e+06	7.64978e+06	4.70704e+06	4.61728e+06	497973	873402	1.92192e+06	2.76738e+06	1.78263e+06	1.83165e+06	3.90809e+06	2.48873e+06	589883	3.97428e+06	3.03807e+06	4.52817e+06	1.57705e+06	2.9081e+06	3.10786e+06	919251	3.07801e+06	9.54387e+06	4.11841e+06	3.45174e+06	7.69655e+06	7.27124e+06	1.18394e+07	122075	968390	1.17378e+07	4.09798e+06	3.4473e+06	557205	2.9445e+06	3.11736e+06	276185	2.89446e+06	4.22383e+06
Thromboxane B2	735828	818119	816934	212518	425672	1.45089e+06	1.47583e+06	608036	378564	325268	209381	527740	664334	747333	429550	265890	288852	46500.6	1.12629e+06	356253	396523	745899	1.9705e+06	349234	1.12907e+06	363886	2.87029e+06	599186	475314	759517	965472	1.27497e+06	1.98951e+06	881747	2.37615e+06	1.68742e+07	7.34412e+06	2.63927e+06	1.58441e+06	464914	200606	116526	1.95804e+06	181339	934352	261719	934008	386141	315058
Thr-Phe;Phe-Thr	1.36382e+06	681535	972753	566187	820991	451525	458816	307361	325043	647994	394.988	1.48639e+06	989248	540372	146190	394.988	608717	123857	962051	908602	486569	1.93957e+06	959425	571193	778731	552295	1.12336e+06	375979	1.04446e+06	594077	178644	706734	1.74989e+06	1.20707e+06	591172	609164	818870	1.22922e+06	118930	362581	761227	810670	792247	1.57594e+06	711021	418058	233663	353675	554251
Thr-Ser	5.04614e+06	1.04418e+06	2.52843e+06	1.70131e+06	2.21536e+06	1.03863e+06	2.46147e+06	703654	645239	1.01864e+06	9320.8	2.21478e+06	6.22778e+06	2.47039e+06	1.28005e+06	324510	1.44752e+06	757063	1.42349e+06	875441	829214	2.20856e+06	1.16523e+06	583902	1.04035e+06	1.20463e+06	2.37221e+06	458484	1.99032e+06	1.30013e+06	397748	1.98747e+06	4.04666e+06	1.73507e+06	1.8902e+06	2.37692e+06	2.8784e+06	4.386e+06	513198	1.2623e+06	5.58346e+06	3.48137e+06	1.33658e+06	997738	1.67448e+06	1.95443e+06	474627	1.08817e+06	2533577
Thr-Thr	4.55608e+06	1.2034e+06	3.3967e+06	2.66667e+06	1.15566e+06	1.49351e+06	2.45205e+06	711752	586370	847482	9320.8	1.53822e+06	4.17871e+06	2.42212e+06	1.47817e+06	9320.8	746223	541298	1.12238e+06	877830	948567	2.0727e+06	1.00449e+06	9320.8	1.3858e+06	1.61283e+06	2.51385e+06	1.05205e+06	1.62972e+06	1.39579e+06	9320.8	1.6308e+06	3.38269e+06	1.71494e+06	2.00447e+06	1.93072e+06	3.99149e+06	4.4532e+06	999797	1.20828e+06	4.14694e+06	2.96733e+06	1.17337e+06	885117	2.13634e+06	1.353e+06	463003	1.06171e+06	2.057e+06
Thr-Val	6.82214e+06	1.08932e+06	2.47004e+06	1.68205e+06	1.84596e+06	1.45532e+06	5.55936e+06	1.40729e+06	1.12544e+06	1.07855e+06	109042	3.01822e+06	3.50632e+06	1.48385e+06	885878	533413	1.4921e+06	639052	4.35612e+06	2.65441e+06	1.52174e+06	3.91927e+06	3.8206e+06	2.07904e+06	4.15145e+06	1.9374e+06	3.90128e+06	1.96208e+06	2.0684e+06	1.71799e+06	1.06683e+06	1.593e+06	5.82878e+06	2.01896e+06	1.71002e+06	5.60169e+06	3.24496e+06	6.40516e+06	379592	1.04637e+06	3.03364e+06	2.57829e+06	2.23715e+06	1.81778e+06	2.55607e+06	1.15944e+06	1.3564e+06	1.32002e+06	2.27903e+06
Thymidine	410673	599246	426984	488629	670898	597745	1.90823e+06	436657	1.62828e+06	1.43126e+06	394.988	939921	3.54914e+06	467932	245942	2.16238e+06	629633	485831	1.91006e+07	2.34194e+06	708261	1.07112e+06	1.62843e+06	1.37808e+06	2.67861e+06	3.84966e+06	1.12567e+06	2.1813e+06	812764	569991	6.83542e+06	691902	1.26008e+07	9.58061e+06	675907	1.08924e+06	433177	395138	442538	957741	660021	404691	832894	1.9779e+06	1.65839e+06	279575	465695	870369	572483
Thymine	390162	596189	425114	508868	666753	639228	2.18658e+06	394123	1.58105e+06	1.39318e+06	133562	885878	3.56026e+06	521975	203887	2.10236e+06	631877	539443	1.95743e+07	2.40266e+06	664934	1.35851e+06	1.70034e+06	1.53396e+06	2.51572e+06	3.89234e+06	1.28063e+06	2.15712e+06	764362	649733	6.98948e+06	699470	1.26259e+07	9.34014e+06	651911	1.10186e+06	408557	373687	503214	871049	677151	397304	902371	1.94467e+06	1.63233e+06	329474	461849	794154	610659
[truncated: 34 more rows]
[truncated: 49 more columns]

## Sheet: Table 5d_24_Proteomics data
ID	Age	Location	RAW_ID	Batch	A0A023JCA1	A0A023JCQ9	A0A023JCR5	A0A059TEB9	A0A059TEK7	A0A088G4T6	A0A171P0Z2	A0A171P0Z3	A0A171P0Z8	A0A172R2E3	A0A172R2E9	A0A172R2F4	A0A172R2F7	A0A172R2G3	A0A172R2G7	A0A172R2G8	A0A172R2H8	A2V9Y3	A2V9Y9	A2V9Z6	A5HLX2	A5LFW0	A5LFX3	A8C740	A8CBR8	A8CBS0	B0I549	B3Y602	B3Y659	B8Q222	C0SJM2	C0SJM6	C0SJM7	E5FGN6	G7NT94	G7NTA4	G7NTA5	G7NTA9	G7NTB2	G7NTC9	G7NTD6	G7NTD9	G7NTE3	G7NTE4	G7NTE5
[truncated: 24 more rows]
[truncated: 5,000 more columns]

[truncated: 6 more sheets: Table 5e_24Transcriptomics data, Table 5f_ 24_Metabolomics data, Table 5g_Sto_age_sig, Table 5h_Sto_All_multi_omics, Table 5i_Overlap_Sto_All_omics, Table 5j_ROS measurements]
