# Supplementary material for: Low-input redoxomics facilitates global identification of metabolic regulators of oxidative stress in the gut
Source: Signal Transduct Target Ther. 2025 Jan 8;10:8. doi: 10.1038/s41392-024-02094-7 (PMC11707242; doi:10.1038/s41392-024-02094-7)
Supplement: Supplementary file 7 — Supplementary Table 6 [file 41392_2024_2094_MOESM7_ESM.xlsx]

## Sheet: Description
Supplementary Table 6. Correlation analysis between metabolites and Sto levels in Macaca fascicularis colon.
Table 6a. Metabolites significantly correlated with age. (Related to Fig. 5a, Supplementary Fig. 1a)
Table 6b. Significant correlation between age-related metabolites and Sto levels. (Spearman's correlation analysis, p < 0.05, |rho| > 0.6)
Table 6c. Carnitine and its derivatives, unsaturated fatty acid metabolites significantly correlated with Sto levels. (Related to Fig. 5b)
Table 6d. Other metabolites significantly correlated with Sto levels. (Related to Fig. 5c)
Table 6e. Metabolites significantly correlated with Sto levels in the ascending colon and descending colon. (Related to Supplementary Fig. 1b,c)
Table 6f. ROS measurement in cells after treatment with metabolites. (Related to Fig. 5d-f)

## Sheet: Table 6a_Metabolites_sig
Related to Fig. 5a, Supplementary Fig. 1a
Metabolites	New names	All samples				Ascending colon				Descending colon
		p value (All samples, ANOVA)	Log2(Median of O/Median of Y)	Log2(Median of O/Median of M)	Log2(Median of M/Median of Y)	p value (Ascending colon, ANOVA)	Log2(Median of O/Median of Y)	Log2(Median of O/Median of M)	Log2(Median of M/Median of Y)	p value (Descending colon, ANOVA)	Log2(Median of O/Median of Y)	Log2(Median of O/Median of M)	Log2(Median of M/Median of Y)
(RS)-Mevalonic acid	(RS)-Mevalonic acid	0.159808	-0.625273	-0.223875	-0.401399	0.141838	-0.932835	-0.331356	-0.601479	0.462529	-0.326921	0.283464	-0.610386
(S)-1-Pyrroline-5-carboxylate/1-Pyrroline-2-carboxylic acid	(S)-1-Pyrroline-5-carboxylate	0.288891	0.0772401	-0.451661	0.528901	0.693431	-0.731038	-0.548307	-0.182731	0.0648153	0.539673	-0.180741	0.720413
1-(beta-D-Ribofuranosyl)-1,4-dihydronicotinamide	1-(beta-D-Ribofuranosyl)-1,4-dihydronicotinamide	0.525799	-0.783718	-0.722538	-0.0611798	0.979763	-0.0946984	-0.292	0.197302	0.370031	-0.944531	-0.742002	-0.202529
1-(sn-Glycero-3-phospho)-1D-myo-inositol	1-(sn-Glycero-3-phospho)-1D-myo-inositol	0.779525	0.310782	0.419934	-0.109152	0.919493	-0.15973	-0.116509	-0.0432213	0.413967	0.561654	0.948021	-0.386367
12-Hydroxy-12-octadecanoylcarnitine	12-Hydroxy-12-octadecanoylcarnitine	0.0258894	-0.505594	-1.55224	1.04665	0.344228	-0.27243	-0.959091	0.686661	0.100765	-0.981894	-2.21479	1.2329
16(17)-EpDPE	16(17)-EpDPE	0.84633	0.199971	0.140684	0.0592877	0.33195	0.0329113	-0.554831	0.587742	0.402626	0.232167	0.89426	-0.662093
16-Hydroxypalmitic acid	16-Hydroxypalmitic acid	0.0704168	-0.623868	-0.616497	-0.0073714	0.39599	-0.592675	-0.327072	-0.265603	0.136561	-0.567706	-1.12347	0.555768
1-aminocyclopropane-1-carboxylate	1-aminocyclopropane-1-carboxylate	0.129048	0.163398	0.184093	-0.0206944	0.663093	0.0545174	0.0637193	-0.00920195	0.0487821	0.402478	0.367328	0.0351499
1-Methyladenine;7-Methyladenine	1-Methyladenine	0.207911	0.454152	-0.092624	0.546776	0.670011	0.0360773	-0.401743	0.43782	0.190416	0.646104	3.06426	-2.41815
1-methyladenosine	1-methyladenosine	0.257102	0.17539	-0.32175	0.49714	0.0111732	-0.132647	-0.629787	0.49714	0.271379	0.429489	0.12176	0.307729
1-Methylnicotinamide	1-Methylnicotinamide	0.0895424	-0.626181	0.421952	-1.04813	0.439121	-0.702408	-0.151153	-0.551254	0.223552	-0.595847	0.511506	-1.10735
2-(4-hydroxyphenyl)propionate;4-Methoxyphenylacetic acid;D-Phenyllactic acid	2-(4-hydroxyphenyl)propionate	0.526113	-0.873033	-0.905243	0.03221	0.102903	-1.09753	-1.29819	0.200656	0.979824	-0.378029	-0.23069	-0.147338
2,3-dihydroxybenzoate;3,4-dihydroxybenzoate;2,6-Dihydroxybenzoic acid;Gentisic acid(2,5-dihydroxybenzoic acid);2-Pyrocatechuic acid	2,3-dihydroxybenzoate	0.839138	0.260295	0.565284	-0.30499	0.940814	0.453764	0.378253	0.0755112	0.490482	0.311071	1.0338	-0.722729
2,4-dihydroxypyrimidine-5-carboxylic acid	2,4-dihydroxypyrimidine-5-carboxylic acid	0.671817	-0.439882	-0.3577	-0.0821828	0.870383	-0.261385	-0.435122	0.173737	0.552452	0.48217	0.907736	-0.425566
2,6-Dimethylheptanoyl carnitine	2,6-Dimethylheptanoyl carnitine	0.389364	0.269695	1.48301	-1.21331	0.0254237	0.0913412	1.23481	-1.14347	0.655599	0.458842	2.32616	-1.86732
2-acetamido-2-deoxy-beta-D-glucosylamine	2-acetamido-2-deoxy-beta-D-glucosylamine	0.267621	0.657974	-0.385428	1.0434	0.0708043	0.348427	-0.898256	1.24668	0.526201	0.657974	0.720525	-0.0625509
2-Dehydropantoate/4-Hydroxy-2-oxohexanoic acid/(S)-2-Aceto-2-hydroxybutanoic acid/3-Hydroxy-5-oxohexanoate	2-Dehydropantoate	0.412768	-1.12275	-0.525554	-0.597194	0.727718	-0.377286	-0.529204	0.151918	0.464801	-3.20677	-1.37073	-1.83604
2-Ethylacrylylcarnitine, Tiglylcarnitine	2-Ethylacrylylcarnitine	0.193482	-0.501853	-0.0386988	-0.463155	0.204818	-0.916902	-0.313941	-0.602961	0.442117	-0.328501	0.315788	-0.644289
2-Hydroxy-3-methylbutyric acid	2-Hydroxy-3-methylbutyric acid	0.647162	-0.614421	0.34928	-0.963701	0.717391	0.0443831	0.750947	-0.706564	0.356984	-1.17336	-0.385986	-0.78737
2-Hydroxyadenine	2-Hydroxyadenine	0.398501	0.0313835	-0.312559	0.343942	0.0337909	0.164569	-0.396601	0.56117	0.761757	-0.255357	-0.117748	-0.137609
2-hydroxybutyric acid;alpha-hydroxyisobutyric acid;3-Hydroxybutyric acid	2-hydroxybutyric acid	0.116205	-0.300972	0.145718	-0.44669	0.330175	-0.486152	0.00639067	-0.492542	0.354456	-0.324374	0.263257	-0.587631
2-Hydroxymyristoylcarnitine	2-Hydroxymyristoylcarnitine	0.00583437	-0.950141	-1.43706	0.486922	0.40021	-0.516645	-0.705096	0.18845	0.00613277	-1.30152	-1.77953	0.47801
2-hydroxyphenylacetic acid	2-hydroxyphenylacetic acid	0.0700592	5.06908	0.832027	4.23705	0.456302	-0.00875946	-0.123275	0.114516	0.0894855	9.91269	6.16716	3.74553
2-Methylbutyric acid	2-Methylbutyric acid	0.547576	-0.610029	-0.0868884	-0.523141	0.601698	-1.81148	-1.71366	-0.0978279	0.316175	0.734012	2.30552	-1.57151
2-Phenylpropionate;4-Coumaryl alcohol;3-Methylphenylacetic acid	2-Phenylpropionate	0.81645	0.490332	1.19822	-0.707889	0.908323	-0.433489	-1.75201	1.31852	0.429607	1.87441	2.84774	-0.973327
2-Pyrrolidinone	2-Pyrrolidinone	0.266464	-0.0901986	0.43747	-0.527669	0.462476	-0.169241	0.460117	-0.629358	0.550842	0.41888	0.886335	-0.467455
3-(2-hydroxyphenyl)propanoate	3-(2-hydroxyphenyl)propanoate	0.319059	-0.785645	-0.927692	0.142047	0.0959386	-1.06156	-1.27277	0.211216	0.944444	0.159447	0.150505	0.00894201
3,3-Dimethylglutaric acid;Pimelic acid	3,3-Dimethylglutaric acid	0.357736	-0.251717	1.94832	-2.20004	0.963806	-1.15709	0.777837	-1.93493	0.102046	1.1958	6.19677	-5.00097
3,4-Dihydroxyphenylacetaldehyde;2-Methoxybenzoic acid;Mandelic acid;3-Methoxybenzoic acid	3,4-Dihydroxyphenylacetaldehyde	0.100038	1.39123	0.836038	0.555197	0.456803	-0.0101593	-0.119307	0.109148	0.194512	6.23464	2.32466	3.90998
3,4-Dimethoxybenzoic acid	3,4-Dimethoxybenzoic acid	0.781862	-0.134143	0.100318	-0.234461	0.84697	-0.169355	0.0196078	-0.188963	0.948704	-0.111368	0.0567704	-0.168139
3alpha,7alpha-Dihydroxy-5beta-cholestanate	3alpha,7alpha-Dihydroxy-5beta-cholestanate	0.428177	-1.62409	0.113084	-1.73717	0.565316	-1.22409	-0.500975	-0.723116	0.46226	-1.90874	1.0487	-2.95744
3-Furoic acid;2-Furoic acid	3-Furoic acid	0.0424078	-0.818538	0.0879347	-0.906473	0.110602	-0.723555	-0.0396127	-0.683942	0.234791	-0.800767	-0.17683	-0.623937
3-Guanidinopropionic acid;Creatine	3-Guanidinopropionic acid	0.293891	0.195942	0.183437	0.012505	0.651526	0.137516	0.127991	0.00952447	0.515126	0.226044	0.216737	0.00930689
3-Hydroxy-11Z-octadecenoylcarnitine	3-Hydroxy-11Z-octadecenoylcarnitine	0.579551	0.420621	-0.255095	0.675716	0.970634	0.483476	0.412897	0.0705788	0.538641	0.805106	-0.255095	1.0602
3-Hydroxy-5, 8-tetradecadiencarnitine	3-Hydroxy-5, 8-tetradecadiencarnitine	0.496072	0.664675	0.83022	-0.165545	0.224782	2.38779	2.2097	0.178091	0.616253	-1.10105	-0.935503	-0.165545
3-Hydroxy-9-hexadecenoylcarnitine	3-Hydroxy-9-hexadecenoylcarnitine	0.41246	-0.21676	-0.782105	0.565345	0.891014	1.32215	0.508856	0.813293	0.182651	-0.763421	-0.8227	0.059279
3-Hydroxycapric acid	3-Hydroxycapric acid	0.172335	-0.443244	-0.188933	-0.254311	0.277261	-0.443244	-0.477086	0.0338415	0.48981	-0.739856	-0.355569	-0.384287
3-hydroxydecanoyl carnitine	3-hydroxydecanoyl carnitine	0.274672	-0.307119	0.449935	-0.757054	0.420556	-0.267075	0.785296	-1.05237	0.401013	-0.486272	-0.171156	-0.315117
3-Hydroxyhexadecanoylcarnitine	3-Hydroxyhexadecanoylcarnitine	0.00485743	-0.441875	-1.85713	1.41526	0.0887371	-0.331424	-1.53978	1.20835	0.0794397	-0.901664	-2.10381	1.20215
3-Hydroxyisovaleric acid	3-Hydroxyisovaleric acid	0.664737	-0.637942	0.322992	-0.960934	0.792121	0.0890512	0.725632	-0.63658	0.373913	-1.16605	-0.381729	-0.784325
3-Hydroxyisovalerylcarnitine	3-Hydroxyisovalerylcarnitine	0.237223	-0.0800997	-0.546251	0.466151	0.270259	-0.534258	-0.367559	-0.166698	0.18057	-0.218064	-0.950537	0.732473
3-Hydroxykynurenine	3-Hydroxykynurenine	0.394715	-0.555996	-0.0660789	-0.489917	0.33702	-0.501729	0.121268	-0.622997	0.556844	-0.555996	-0.548117	-0.00787953
3-hydroxy-N6,N6,N6-trimethyl-L-lysine	3-hydroxy-N6,N6,N6-trimethyl-L-lysine	0.00223047	1.19557	-0.0738545	1.26943	0.0062509	0.56826	-0.802438	1.3707	0.0159425	2.14411	1.04857	1.09554
3-hydroxyoctanoyl carnitine	3-hydroxyoctanoyl carnitine	0.0498876	-0.913126	-0.708855	-0.20427	0.46269	-0.743064	-0.505351	-0.237713	0.108305	-0.865398	-0.671384	-0.194014
3-Hydroxyphenylacetic acid	3-Hydroxyphenylacetic acid	0.547912	-0.0699162	0.121664	-0.19158	0.116303	5.36175	0.0168126	5.34494	0.154709	-4.98515	-4.1788	-0.806342
3-Indolepropionic acid;5-methoxyindoleacetaldehyde	3-Indolepropionic acid	0.296473	0.352507	0.0676141	0.284892	0.484523	-0.638293	-1.14859	0.5103	0.45565	5.12641	0.944016	4.1824
3-ketosphingosine	3-ketosphingosine	0.908283	-0.352911	-0.0653557	-0.287556	0.371859	0.421527	-0.0757402	0.497267	0.787461	-0.797953	0.0430882	-0.841041
3-methyglutaric acid	3-methyglutaric acid	0.858689	0.249857	0.202468	0.0473894	0.489601	0.190905	-0.486832	0.677737	0.268972	0.270653	0.741808	-0.471155
3-methylhistamine	3-methylhistamine	0.287883	0.108983	-0.532375	0.641359	0.777477	0.257247	-0.271189	0.528437	0.307421	-0.0757711	-0.693816	0.618045
3-Methylhistidine;methyl-L-histidine	3-Methylhistidine	0.650232	-0.0209304	-0.18728	0.16635	0.549626	-0.529576	-0.742305	0.212729	0.445982	0.582304	0.651075	-0.0687717
4-(2-Aminophenyl)-2,4-dioxobutanoic acid	4-(2-Aminophenyl)-2,4-dioxobutanoic acid	0.964055	0.957285	0.929043	0.0282428	0.598156	-0.708421	-1.05265	0.344227	0.964052	2.92551	2.65462	0.2709
4-aminobutanoate;2-amino-2-methylpropanoate;3-aminoisobutanoate;L-Alpha-aminobutyric acid (homoalanine);Dimethylglycine;Gama-Aminobutryic acid;2-Aminobutyric acid;D-Alpha-aminobutyric acid;gama-Aminobutryic acid(GABA);L-(+)-2-Aminobutyric acid	4-aminobutanoate	0.138992	0.020487	0.244194	-0.223707	0.558127	0.277631	0.21475	0.0628807	0.118008	0.176798	0.430345	-0.253546
4-Aminopyridine	4-Aminopyridine	0.481312	-0.228754	-0.0112592	-0.217495	0.893076	-0.170659	-0.260611	0.0899518	0.500393	-0.29988	0.0208094	-0.320689
4-Guanidinobutanoic acid	4-Guanidinobutanoic acid	0.38529	0.453502	0.15057	0.302932	0.12748	0.371921	-0.227749	0.59967	0.415343	0.453644	0.364624	0.0890206
4-Hydroxybenzyl alcohol	4-Hydroxybenzyl alcohol	0.543698	-0.0280096	-0.0936498	0.0656402	0.835917	-0.0404611	-0.0918682	0.0514071	0.59185	-0.175253	-0.0936498	-0.0816031
4-Hydroxyindole	4-Hydroxyindole	0.316214	0.137023	1.50751	-1.37049	0.674288	-1.4108	0.450578	-1.86138	0.319921	1.18053	2.3706	-1.19007
4-Pyridoxic acid	4-Pyridoxic acid	0.458108	0.827649	1.16999	-0.342343	0.868932	0.295453	0.26148	0.0339732	0.544794	1.32293	2.17176	-0.848823
4-Pyrimidine Methanamine / 2-Aminomethylpyrimidine	4-Pyrimidine Methanamine	0.118892	0.28758	-0.204305	0.491885	0.0114755	0.242155	-0.469472	0.711627	0.143189	0.464905	0.320465	0.14444
5,6-Dihydroxyindole	5,6-Dihydroxyindole	0.810011	0.00326686	-0.0825486	0.0858155	0.415068	0.26909	0.492409	-0.223319	0.675534	-0.6141	-0.492118	-0.121982
5,6-Epoxy-8,11,14-eicosatrienoic acid/5-HETE	5,6-Epoxy-8,11,14-eicosatrienoic acid	0.942566	-0.170179	-0.162066	-0.00811352	0.196956	0.196408	-1.10058	1.29698	0.486074	-0.254679	0.351546	-0.606225
5-Aminoimidazole ribonucleotide	5-Aminoimidazole ribonucleotide	0.424719	-0.092418	-0.0513047	-0.0411133	0.329752	-0.140572	-0.530256	0.389683	0.700251	-0.0820811	0.075554	-0.157635
5-aminopentanamide	5-aminopentanamide	0.267643	-1.13503	-0.798442	-0.336586	0.0958626	-0.785789	-1.91173	1.12595	0.0288342	-1.80809	0.74641	-2.55449
5-aminopentanoate;N-Methyl-a-aminoisobutyric acid	5-aminopentanoate	0.793787	-0.109113	-0.0795821	-0.0295312	0.131199	-0.227292	-0.0871677	-0.140124	0.540729	0.0432515	0.0884245	-0.045173
5-hydroxyindole thiazolidine carboxylate	5-hydroxyindole thiazolidine carboxylate	0.467694	-1.28172	-1.401	0.119284	0.487181	-0.274984	-2.01286	1.73788	0.751392	-0.776177	-0.578181	-0.197995
5-Hydroxyindoleacetic acid	5-Hydroxyindoleacetic acid	0.305159	-0.665525	-1.3088	0.64327	0.0990282	-0.707384	-1.58459	0.877206	0.728577	-0.217879	-0.153825	-0.0640536
5-hydroxytryptophol	5-hydroxytryptophol	0.860914	0.503636	-0.0169014	0.520538	0.494907	1.08248	-0.404118	1.48659	0.847011	-0.408019	-0.457617	0.0495981
5'-Methylthioadenosine	5'-Methylthioadenosine	0.432421	-0.725715	-0.176859	-0.548855	0.657891	-1.35714	-0.0753218	-1.28182	0.454717	-0.22843	-0.203686	-0.0247442
5-oxo-proline;Pyrrolidonecarboxylic acid;Pyroglutamic acid (5-oxoproline)	5-oxo-proline	0.0640514	0.426059	0.14547	0.280589	0.395941	0.33617	-0.103492	0.439662	0.0297298	0.711315	0.600087	0.111228
6-deoxy-L-galactose;L-rhamnose;D-Fucose;2-deoxy-D-glucose;L-Fucose	6-deoxy-L-galactose	0.506589	0.624611	-0.312184	0.936795	0.864289	0.64549	0.0622115	0.583278	0.471282	0.215915	-1.07779	1.29371
6-Phosphogluconic acid	6-Phosphogluconic acid	0.155781	-1.26736	-0.0813931	-1.18597	0.287551	-2.55364	-1.3268	-1.22684	0.184293	-0.308742	0.774174	-1.08292
7alpha,25-Dihydroxy-4-cholesten-3-one/Calcitriol	7alpha,25-Dihydroxy-4-cholesten-3-one	0.580955	-1.64844	-1.14648	-0.501963	0.536315	-0.985151	-2.0802	1.09505	0.182289	-2.5954	0.375783	-2.97118
7-Methylguanine	7-Methylguanine	0.396942	0.291941	0.0063039	0.285637	0.503437	0.353755	0.0802208	0.273534	0.623436	0.295475	0.0546862	0.240789
9,10-Epoxyoctadecenoic acid/13S-hydroxyoctadecadienoic acid	9,10-Epoxyoctadecenoic acid	0.883443	0.361805	0.360039	0.001766	0.126965	0.539027	-0.32117	0.860198	0.393723	0.279587	0.929084	-0.649497
acetoacetate	acetoacetate	0.00677128	-0.558329	-0.665113	0.106783	0.0600416	-0.558329	-0.386163	-0.172166	0.0769105	-0.629908	-0.903975	0.274068
Acetyl-N-formyl-5-methoxykynurenamine	Acetyl-N-formyl-5-methoxykynurenamine	0.100311	0.213217	-0.29197	0.505186	0.700867	0.172526	-0.122877	0.295403	0.102963	0.0116545	-0.865423	0.877077
AcylCarnitine(13:0)	AcylCarnitine(13:0)	0.125104	-0.165118	0.975341	-1.14046	0.242253	-0.57751	0.40555	-0.98306	0.491801	-0.0979113	1.21011	-1.30802
AcylCarnitine(20:1)	AcylCarnitine(20:1)	0.0655127	-0.470136	-2.21937	1.74923	0.424448	-0.130034	-1.40056	1.27053	0.195088	-0.568418	-2.76859	2.20017
AcylCarnitine(20:2)	AcylCarnitine(20:2)	0.0965543	-0.783498	-2.19296	1.40947	0.377165	0.0915022	-1.36261	1.45412	0.239145	-0.844325	-2.88694	2.04262
AcylCarnitine(22:1)	AcylCarnitine(22:1)	0.15556	-0.122131	-1.60842	1.48629	0.518785	-0.521573	-1.21748	0.695912	0.28072	0.271892	-1.91538	2.18727
Adenine	Adenine	0.0696165	-0.157687	0.646501	-0.804188	0.123361	-1.14546	0.36689	-1.51235	0.215381	0.200771	0.809139	-0.608368
Adenosine 5'-diphosphate(ADP);2'-deoxyguanosine 5'-diphosphate	Adenosine 5'-diphosphate(ADP)	0.709503	-0.466513	0.489518	-0.956031	0.0946649	-0.855654	0.724222	-1.57988	0.475704	-0.0664777	-0.244423	0.177945
Adenosine diphosphate ribose	Adenosine diphosphate ribose	0.348916	-0.518232	1.26441	-1.78264	0.701236	-0.713864	3.98578	-4.69965	0.242913	-0.841463	1.20333	-2.04479
Adenosine monophosphate	Adenosine monophosphate	0.938339	0.299548	0.492467	-0.192919	0.484793	-0.202246	0.00391181	-0.206158	0.867909	0.935775	0.633003	0.302772
adenosine-5'-diphosphoglucose;GDP-L-fucose	adenosine-5'-diphosphoglucose	0.195854	-0.599235	-0.287571	-0.311665	0.607233	-0.43338	-0.594517	0.161138	0.32235	-0.599235	0.109781	-0.709016
Adenylsuccinic acid	Adenylsuccinic acid	0.421331	-0.525622	0.423306	-0.948928	0.717454	-0.407206	-0.334168	-0.073038	0.55848	-1.01217	0.748128	-1.7603
Adipic acid	Adipic acid	0.826982	-0.171765	-0.596908	0.425143	0.736107	-0.248823	0.10541	-0.354233	0.0165492	-0.11596	-0.579918	0.463958
Adonitol;Arabitol/Ribitol/Xylitol;D-Xylitol;D-Arabitol;L-Arabitol	Adonitol	0.961443	-0.110745	0.010888	-0.121633	0.407155	-0.204775	0.0471632	-0.251938	0.956512	-0.0991311	-0.0948397	-0.0042914
Ala-Ala	Ala-Ala	0.55623	-0.0171087	-0.639465	0.622356	0.14341	-0.22526	-1.78675	1.56149	0.610308	0.40299	0.963584	-0.560594
Ala-Gln;Gamma-glutamyl-Alanine	Ala-Gln	0.431572	0.525822	-0.358881	0.884703	0.240173	-0.159672	-1.63384	1.47417	0.859311	0.568576	1.00171	-0.433138
Ala-Glu;5-L-Glutamyl-L-alanine;alpha-glutamylalanine;Glu-Ala	Ala-Glu	0.12652	0.553126	0.286727	0.266399	0.328328	0.21939	-0.120701	0.340091	0.204954	0.875988	0.863022	0.0129659
Ala-Lys;Lys-Ala	Ala-Lys	0.436636	0.27081	-0.508755	0.779566	0.276425	-0.142983	-2.13259	1.98961	0.988767	0.280456	0.630322	-0.349866
Ala-Phe;N-acetyl-5-methoxykynurenamine;Phe-Ala;	Ala-Phe	0.99473	-0.154505	0.0725903	-0.227095	0.651882	0.353134	-0.246998	0.600132	0.693578	-0.471335	0.574704	-1.04604
Ala-Pro	Ala-Pro	0.461087	0.240601	-0.372321	0.612922	0.084408	-0.00477	-1.03359	1.02882	0.426367	0.378244	0.53878	-0.160536
Ala-Tyr	Ala-Tyr	0.743899	0.477847	0.126692	0.351154	0.436475	0.477847	-1.05094	1.52879	0.43796	2.87668	1.52067	1.35601
Allantoin	Allantoin	0.000367806	-0.963798	-1.50109	0.537288	0.0575314	-0.763706	-0.983646	0.21994	0.00632795	-0.991507	-2.1002	1.10869
alpha-aminoadipate;N-Methyl-L-glutamate/2-Aminoadipic acid	alpha-aminoadipate	0.0665135	-0.808857	-0.702852	-0.106005	0.0329425	-1.04558	-0.834452	-0.211127	0.694893	-0.245444	-0.340978	0.0955338
alpha-Ketoglutaric acid(Oxoglutaric acid)	alpha-Ketoglutaric acid(Oxoglutaric acid)	0.100676	-0.431099	0.447515	-0.878615	0.144419	-0.904143	0.40709	-1.31123	0.582592	0.122164	0.456828	-0.334664
Alpha-Linolenic acid(18:3)	Alpha-Linolenic acid(18:3)	0.232215	0.348571	0.0717356	0.276836	0.459474	0.324975	-0.0057861	0.330761	0.344596	0.303887	0.0717356	0.232151
Alpha-Tocopherol	Alpha-Tocopherol	0.30594	-0.0181065	0.148655	-0.166762	0.357229	0.0305554	0.360014	-0.329458	0.512109	0.0148664	0.0602097	-0.0453433
Aminoadipic acid;N-methyl-L-glutamate	Aminoadipic acid	0.506501	-0.193757	0.0291107	-0.222868	0.138329	-0.435007	0.073916	-0.508923	0.502437	0.188384	-0.256181	0.444566
Anserine	Anserine	0.360258	0.366144	0.478215	-0.112071	0.921248	0.388205	0.533507	-0.145302	0.189159	0.366144	1.01409	-0.647946
Arachidonic acid(20:4)	Arachidonic acid(20:4)	0.270424	0.529011	0.120003	0.409008	0.407728	0.693486	0.120003	0.573483	0.518318	0.325109	0.169	0.156109
Arg-Phe;Phe-Arg	Arg-Phe	0.282218	0.27453	-0.939623	1.21415	0.158315	-0.511258	-2.31997	1.80871	0.879051	0.623747	0.908307	-0.28456
Arg-Ser;Ser-Arg	Arg-Ser	0.281991	-0.267082	-0.909417	0.642336	0.141098	-1.23543	-3.13543	1.9	0.804574	-0.174307	0.645967	-0.820274
Ascorbic acid/monodehydroascorbate;D-glucuronolactone	Ascorbic acid	0.515529	0.594719	0.638236	-0.0435174	0.164623	1.51202	0.888861	0.623164	0.838195	0.430099	0.544737	-0.114638
Asn-Asn	Asn-Asn	0.11297	-0.158974	-0.644531	0.485557	0.377166	-0.0818899	-0.490207	0.408317	0.227741	-0.00518779	-0.929722	0.924534
Asn-Asp;Asp-Asn	Asn-Asp	0.124984	-0.0837473	-0.662121	0.578374	0.740849	0.0066619	-0.443557	0.450219	0.174039	-0.022044	-1.04407	1.02203
Asn-Glu	Asn-Glu	0.54405	0.0202047	-0.36278	0.382985	0.191867	-0.36595	-1.03529	0.669341	0.442016	0.343995	0.553716	-0.209721
Asn-Ser;Ser-Asn	Asn-Ser	0.720255	-0.170175	-0.592476	0.422301	0.371391	-0.387662	-1.66632	1.27866	0.987422	-0.0501074	0.629979	-0.680086
Asp-Gly	Asp-Gly	0.800709	-0.0197673	0.107598	-0.127365	0.786335	-0.118382	-0.113544	-0.0048384	0.618738	0.11626	0.119978	-0.00371812
Asp-Val	Asp-Val	0.798519	-0.613072	0.132964	-0.746036	0.885459	-0.376517	-0.949004	0.572487	0.911358	-0.105275	1.49995	-1.60522
Asymmetric dimethylarginine	Asymmetric dimethylarginine	0.294627	0.384608	-0.49384	0.878449	0.0356735	-0.584145	-1.62481	1.04066	0.221888	0.503876	0.313641	0.190236
Azelaic acid	Azelaic acid	0.27201	0.0705073	0.41419	-0.343682	0.721223	0.0232902	0.33401	-0.31072	0.412933	0.0907406	0.975829	-0.885088
Benzenebutanoic acid	Benzenebutanoic acid	0.387362	-0.869167	-0.396229	-0.472938	0.669227	0.494729	0.472039	0.0226906	0.0115189	-1.34566	-0.808798	-0.536864
Benzylamine	Benzylamine	0.49855	0.27185	0.160124	0.111726	0.143603	0.0113481	0.390479	-0.379131	0.736334	0.484255	0.0791542	0.405101
beta-Alanine;L-Alanine;D-alanine;sarcosine	beta-Alanine	0.0370444	0.392311	0.255447	0.136865	0.565841	0.176672	0.0120202	0.164652	0.0288754	0.583297	0.589545	-0.00624813
Betaine	Betaine	0.336662	-0.246277	-0.151621	-0.0946561	0.896283	-0.134346	0.0157279	-0.150074	0.286447	-0.647733	-0.427329	-0.220404
Betaine aldehyde	Betaine aldehyde	0.349927	-1.13737	-0.866672	-0.2707	0.269043	-1.02957	-0.523046	-0.506527	0.850159	-1.19871	-0.783972	-0.414742
beta-Nicotinamide adenine dinucleotide hydrate (NAD)	beta-Nicotinamide adenine dinucleotide hydrate (NAD)	0.614366	1.23093	0.653775	0.577159	0.213735	1.01409	1.15517	-0.141085	0.549868	2.12523	0.192753	1.93247
Bicine	Bicine	0.776411	-1.9319	-1.68698	-0.244916	0.739996	1.80841	0.221633	1.58677	0.226564	-3.26149	-2.31002	-0.951471
Butoxyacetic acid;6-Hydroxyhexanoic acid;Leucinic acid;Hydroxyisocaproic acid	Butoxyacetic acid	0.187653	-0.037734	0.820449	-0.858183	0.878478	-0.208953	0.0974927	-0.306446	0.144535	-0.0932895	1.0431	-1.13639
Butyric acid(C4:0)	Butyric acid(C4:0)	0.591641	-0.0503238	1.30104	-1.35137	0.622208	-1.23148	-1.6857	0.454221	0.190759	1.50731	2.77842	-1.27111
C16:2-OH carnitine;3-Hydroxyhexadecadienoylcarnitine	C16:2-OH carnitine	0.95065	0.63737	0.974914	-0.337545	0.285392	0.530422	1.73248	-1.20206	0.521494	-1.54188	-1.45072	-0.0911598
C18:2-OH carnitine	C18:2-OH carnitine	0.675743	0.560114	-0.321049	0.881163	0.869563	1.3121	0.173143	1.13895	0.36975	-0.40306	-0.324855	-0.0782047
Cadaverine	Cadaverine	0.125816	0.215307	1.45802	-1.24271	0.243323	0.135607	1.67933	-1.54372	0.518289	-0.0634676	1.8858	-1.94927
Capric acid(10:0)	Capric acid(10:0)	0.725464	0.252864	0.322683	-0.0698185	0.168194	0.748369	0.768306	-0.0199375	0.534657	-0.335583	-0.0362524	-0.299331
Caproylcholine	Caproylcholine	0.146973	-1.53135	-0.534522	-0.996828	0.539392	-0.692225	-0.126076	-0.566148	0.245849	-2.14346	-0.712673	-1.43079
Carcinine	Carcinine	0.457919	-0.365445	-0.425741	0.0602969	0.879284	-0.438354	-0.36857	-0.0697843	0.480757	-0.451709	-0.525149	0.0734398
Carnosine;His-Ala;Ala-His	Carnosine	0.507655	0.356231	0.149243	0.206988	0.392967	0.428262	-0.166383	0.594645	0.582119	0.0167944	0.57445	-0.557655
CDP-ethanolamine	CDP-ethanolamine	0.469305	-0.0348013	-0.162473	0.127671	0.398369	-0.0858279	-0.173768	0.0879405	0.74025	0.00661788	0.179483	-0.172865
Chenodeoxycholic acid glycine conjugate;Glyco Chenodeoxycholic acid;Glyco Ursodeoxycholic acid	Chenodeoxycholic acid glycine conjugate	0.00893999	1.10792	3.73087	-2.62294	0.0806105	0.780098	3.73087	-2.95077	0.163071	1.2927	5.62912	-4.33641
cholesterol sulfate	cholesterol sulfate	0.0160114	-0.959044	-0.372709	-0.586335	0.183034	-0.970977	-0.121914	-0.849062	0.0831262	-0.835582	-0.743705	-0.0918772
Cholesterol-H2O;Lathosterol-H2O	Cholesterol-H2O	0.0527098	-0.730096	-0.376233	-0.353863	0.267934	-1.17784	-0.851762	-0.326078	0.190019	-0.630825	-0.203127	-0.427698
Cholic acid/a-TCA/b-TCA/w-TCA	Cholic acid	0.326371	0.339067	2.4472	-2.10814	0.730567	-0.0184583	1.06939	-1.08785	0.379233	0.810179	2.55351	-1.74333
Choline	Choline	0.312949	0.044047	0.0485518	-0.00450474	0.404937	0.177569	0.0961755	0.0813934	0.537818	-0.0355344	-0.0893439	0.0538095
cis-5-Tetradecenoylcarnitine	cis-5-Tetradecenoylcarnitine	0.626544	0.117471	-0.534912	0.652384	0.841881	1.64346	0.836353	0.807103	0.251496	-0.499452	-0.740481	0.241028
cis-Aconitic acid	cis-Aconitic acid	0.367077	-0.313766	0.0690717	-0.382838	0.451793	-0.537531	-0.208092	-0.329439	0.581114	-0.32002	-0.152614	-0.167406
Citraconic acid;Itaconic acid	Citraconic acid	0.251466	0.0619591	-0.0159774	0.0779365	0.459716	-0.0773623	-0.312215	0.234853	0.27566	0.421743	0.261065	0.160679
citrate;isocitric acid	citrate	0.0787433	-0.79576	-0.0770383	-0.718722	0.0786218	-0.661003	0.0518904	-0.712894	0.219462	-0.947381	-0.452283	-0.495098
Citrulline	Citrulline	0.0698464	0.793924	0.809399	-0.0154754	0.530198	0.307935	-0.0527673	0.360702	0.0343848	1.06519	1.38816	-0.322972
CMP-N-glycoloylneuraminate	CMP-N-glycoloylneuraminate	0.0466821	-0.586005	0.0374019	-0.623406	0.0786359	-0.598781	0.119161	-0.717942	0.488269	-0.531708	-0.357955	-0.173753
Cortisone;Aldosterone	Cortisone	0.259207	-0.348835	-1.18911	0.840279	0.505659	-0.545306	-0.665795	0.120488	0.407769	-0.304976	-1.06538	0.7604
Cortolone	Cortolone	0.858888	0.0181804	-0.0937909	0.111971	0.220695	0.94636	0.661416	0.284943	0.120784	-0.676433	-0.64938	-0.0270529
Creatinine	Creatinine	0.0412099	0.233563	-0.27873	0.512293	0.380482	0.311747	-0.0616797	0.373427	0.121373	0.126316	-0.429626	0.555942
Cys-Gly;Gly-Cys;Cysteinylglycine	Cys-Gly	0.94226	0.604595	0.241814	0.362781	0.763803	0.220536	0.286185	-0.0656484	0.83067	0.779086	0.240921	0.538165
Cytarabine ;Cytidine	Cytarabine	0.785708	0.598016	0.36824	0.229776	0.349769	0.651732	0.678625	-0.0268926	0.817714	0.232197	-0.170868	0.403065
cytidine 5'-diphosphocholine;Citicoline	cytidine 5'-diphosphocholine	0.66837	0.122011	-0.0805822	0.202593	0.597175	-0.20382	-0.302435	0.0986149	0.770708	0.205766	0.318658	-0.112892
Cytidine 5'-monophosphate	Cytidine 5'-monophosphate	0.632637	0.168536	-0.0379176	0.206453	0.336047	-0.435281	0.396937	-0.832218	0.821496	0.223123	-0.0719108	0.295034
Cytidine monophosphate	Cytidine monophosphate	0.835869	0.0294745	-0.198994	0.228469	0.920695	0.0218254	-0.228093	0.249918	0.885167	0.19643	-0.198994	0.395424
Cytidine monophosphate N-acetylneuraminic acid	Cytidine monophosphate N-acetylneuraminic acid	0.237331	-0.860937	0.081318	-0.942255	0.226983	-1.12332	-0.415825	-0.707496	0.656692	0.0516845	0.642579	-0.590894
Cytosine	Cytosine	0.446401	-0.344195	0.368036	-0.712231	0.932367	0.847817	0.368036	0.479781	0.398252	-2.10213	0.0647549	-2.16689
D-Arabinono-1,4-lactone;2-Hydroxyglutarate	D-Arabinono-1,4-lactone	0.324237	-0.264102	-0.142465	-0.121637	0.581987	-0.156055	0.0101234	-0.166179	0.31636	-0.333861	-0.412997	0.079136
Decanoylcarnitine	Decanoylcarnitine	0.861684	-0.221121	0.139368	-0.360489	0.459743	-0.171526	0.525989	-0.697515	0.670387	-0.221121	-0.113648	-0.107472
Decenoylcarnitine(C10:1)	Decenoylcarnitine(C10:1)	0.0718715	-1.07428	-0.397873	-0.676411	0.408206	-0.339444	-0.326324	-0.0131207	0.0793535	-1.57821	-1.64241	0.0642059
deoxycarnitine;Acetylcholine	deoxycarnitine	0.538039	-0.0178673	-0.181067	0.1632	0.812159	-0.19111	-0.348388	0.157278	0.694063	0.0490639	-0.0782599	0.127324
Deoxycytidine	Deoxycytidine	0.720018	0.154299	0.14478	0.00951911	0.989185	0.752919	0.14478	0.608139	0.60825	-1.97863	0.00731271	-1.98594
Deoxyguanosine;2'-deoxyguanosine;Adenosine	Deoxyguanosine	0.598502	1.49068	1.83868	-0.348004	0.148304	2.72482	4.5781	-1.85328	0.649645	0.255871	-2.43133	2.6872
Deoxyinosine	Deoxyinosine	0.568126	-0.462839	-0.956279	0.49344	0.180222	-0.218135	-1.03527	0.817139	0.824036	-1.4957	-0.878274	-0.617425
deoxyribose	deoxyribose	0.0669613	-0.197143	-0.875188	0.678045	0.731188	0.0840449	-0.227162	0.311207	0.0739682	-1.05012	-1.92682	0.876696
Deoxyuridine	Deoxyuridine	0.471666	-0.940934	-0.512297	-0.428638	0.669332	-0.0169645	-0.275387	0.258423	0.516326	-1.65095	-0.944019	-0.706926
D-galactose 1-phosphate;D-Glucose-6-phosphate;D-fructose 6-phosphate;D-mannose 6-phosphate;D-Glucose 1-phosphate	D-galactose 1-phosphate	0.137717	-0.281226	0.326442	-0.607668	0.438118	-0.756878	-0.0954162	-0.661461	0.11883	0.125982	0.970077	-0.844095
D-Glucosamine 6-phosphate	D-Glucosamine 6-phosphate	0.682355	-0.112566	0.0832025	-0.195769	0.216218	-0.184923	0.0566926	-0.241616	0.622853	0.603345	0.529289	0.0740563
D-Glucuronic acid;2-Dehydro-L-gulonate/3-Dehydro-L-gulonate	D-Glucuronic acid	0.639489	0.0195204	0.0605263	-0.0410058	0.426485	0.851693	1.03317	-0.181475	0.868061	-0.256334	0.017215	-0.273549
Diaminopimelic acid	Diaminopimelic acid	0.771489	0.41935	-0.0631362	0.482486	0.307211	0.39514	-0.469589	0.864729	0.893436	0.283798	0.302518	-0.0187201
diethanolamine	diethanolamine	0.640544	0.039808	0.0699778	-0.0301698	0.545307	0.822278	0.682554	0.139724	0.142844	-1.08415	-0.826659	-0.257495
Dihydroxyacetone phosphate;Glyceraldehyde 3-phosphate	Dihydroxyacetone phosphate	0.215273	0.239567	0.670136	-0.430569	0.479031	-0.304112	-0.283871	-0.0202409	0.194728	0.282441	1.05593	-0.773484
Dimethylbenzimidazole	Dimethylbenzimidazole	0.0131263	-1.14399	-1.07067	-0.0733131	0.100299	-5.37477	-4.86919	-0.505579	0.185878	-1.14897	-1.42076	0.271786
DL-2-Aminooctanoic acid	DL-2-Aminooctanoic acid	0.430743	-0.00321665	0.484973	-0.488189	0.378912	0.267504	0.803929	-0.536425	0.912852	-0.102362	-0.157223	0.0548611
DL-Palmitoylcarnitine	DL-Palmitoylcarnitine	0.159882	-0.467289	-1.71453	1.24724	0.847682	0.00150948	-0.302032	0.303542	0.0463107	-0.866514	-2.55646	1.68995
DL-Stearoylcarnitine	DL-Stearoylcarnitine	0.0917382	-0.700782	-1.70573	1.00495	0.692429	-0.682691	-0.764748	0.0820567	0.0713741	-0.700782	-2.18551	1.48473
Docosahexaenoic acid(22:6)	Docosahexaenoic acid(22:6)	0.184053	0.879546	0.372674	0.506873	0.266201	1.21654	0.698401	0.518143	0.659319	0.647778	0.0715323	0.576245
Dodecanoylcarnitine;lauroylcarnitine	Dodecanoylcarnitine	0.0548343	-0.602922	-0.732515	0.129592	0.567561	-0.81609	-0.467314	-0.348776	0.0398838	-0.593394	-0.975132	0.381738
D-saccharic acid;galactarate;D-Glucaric acid	D-saccharic acid	0.132434	-0.612707	-0.126927	-0.485781	0.112726	-0.608256	0.428365	-1.03662	0.36908	-0.335284	-0.371676	0.0363914
Eicosanoic acid(20:1)	Eicosanoic acid(20:1)	0.187007	0.261487	-0.336709	0.598196	0.121861	0.213201	-0.487825	0.701027	0.926781	0.307355	-0.235734	0.543089
Eicosapentaenoic acid(20:5)	Eicosapentaenoic acid(20:5)	0.429554	0.582821	-0.105782	0.688603	0.655776	0.621755	-0.0149914	0.636747	0.68666	0.175271	-0.244267	0.419538
Elaidic carnitine;Vaccenyl carnitine	Elaidic carnitine	0.0203049	-1.18238	-1.82112	0.63874	0.445902	-0.27749	-0.968523	0.691033	0.026436	-1.66466	-2.97979	1.31513
Ergothioneine	Ergothioneine	0.157657	-0.824914	-0.61043	-0.214484	0.44915	-0.98883	-0.534416	-0.454415	0.431014	-1.12054	-0.526389	-0.594148
erythritol	erythritol	0.0611104	0.333274	-0.0431432	0.376417	0.221403	1.17036	-0.0399612	1.21032	0.372875	0.0763061	-0.60924	0.685546
ethanolamine phosphate	ethanolamine phosphate	0.600832	-0.275837	0.0160232	-0.291861	0.582824	-0.257197	-0.0594284	-0.197769	0.682353	-0.0430573	0.275539	-0.318596
FA(17:1)	FA(17:1)	0.222627	0.505609	0.102191	0.403418	0.698163	-0.0320128	-0.480023	0.44801	0.214637	0.896009	0.625002	0.271007
FA(20:2)	FA(20:2)	0.239987	0.312384	-0.0730742	0.385458	0.371657	0.304769	-0.31259	0.617358	0.467927	0.31337	0.0665932	0.246777
FA(20:3)	FA(20:3)	0.132264	0.720762	0.159478	0.561284	0.334903	0.833173	0.132232	0.700941	0.369141	0.382775	0.20836	0.174415
FA(22:1)	FA(22:1)	0.681483	0.762525	-0.0356503	0.798176	0.306506	0.831232	0.153966	0.677266	0.94207	0.394992	-0.403184	0.798176
FA(22:3)	FA(22:3)	0.0149393	0.994093	0.475753	0.51834	0.220123	0.969336	0.243338	0.725998	0.035452	0.990943	0.867931	0.123011
FA(22:4)	FA(22:4)	0.0845438	1.01693	0.455869	0.561061	0.38982	1.0294	0.455869	0.573535	0.207087	0.686592	0.33199	0.354603
FA(22:5)	FA(22:5)	0.0408338	1.1287	0.271716	0.856983	0.233883	1.15911	0.288098	0.871013	0.220438	0.751109	0.229227	0.521881
FA(24:2)	FA(24:2)	0.757392	-0.0807472	-0.670435	0.589688	0.586866	-0.170254	-0.506679	0.336424	0.677445	0.196869	-0.284722	0.481591
FA(24:3)	FA(24:3)	0.0915374	0.33186	0.320225	0.0116353	0.283953	0.147706	-0.317868	0.465574	0.153528	0.798203	0.91819	-0.119987
FA(24:4)	FA(24:4)	0.0520994	0.480854	0.149024	0.33183	0.103942	0.503149	-0.164726	0.667875	0.137317	0.338724	0.369008	-0.030284
FA(24:5)	FA(24:5)	0.107385	0.587074	0.15358	0.433495	0.116197	0.546596	-0.194818	0.741414	0.336735	0.418099	0.506857	-0.088758
FA(26:3)	FA(26:3)	0.802902	0.185179	0.13999	0.0451886	0.820698	0.279788	-1.05415	1.33393	0.47453	0.71513	1.39529	-0.680155
FA(26:4)	FA(26:4)	0.183771	0.185237	-0.0189981	0.204235	0.472151	0.777773	-0.122504	0.900277	0.346876	0.391535	0.352835	0.0386997
FA(26:5)	FA(26:5)	0.134181	0.567252	-0.0673762	0.634628	0.27174	0.699232	-0.381069	1.0803	0.273727	0.776204	0.589446	0.186758
Formylkynurenine	Formylkynurenine	0.709845	-0.725874	0.466558	-1.19243	0.930834	-0.406336	0.608822	-1.01516	0.705999	-0.904328	-0.222938	-0.68139
Fructose 1,6-bisphosphate	Fructose 1,6-bisphosphate	0.245336	-0.376513	0.16475	-0.541263	0.156881	-1.22717	-0.369246	-0.857926	0.681992	0.270007	0.593456	-0.323449
Fumaric acid;Maleic acid	Fumarate	0.00536629	-0.452658	-0.023054	-0.429604	0.131127	-0.490626	-0.382163	-0.108463	0.0252634	-0.509392	-0.00462264	-0.504769
Galactitol;Theobromine/Paraxanthine/Theophylline;Sorbitol	Galactitol	0.0547237	-0.45787	0.0885618	-0.546432	0.118943	-0.394198	0.413639	-0.807836	0.266799	-0.544159	-0.152954	-0.391205
galacturonic acid	galacturonic acid	0.792852	-0.186506	-0.146108	-0.0403975	0.406435	0.939673	1.12115	-0.181475	0.595376	-0.552214	-0.279273	-0.272941
Gamma Glutamylglutamic acid;Glu-Glu	Gamma Glutamylglutamic acid	0.746131	0.324679	0.041601	0.283078	0.380541	0.217188	-0.440689	0.657876	0.669994	0.256315	0.466046	-0.209731
Gamma-Glutamylcysteine;Glu-Cys;Cys-Glu	Gamma-Glutamylcysteine	0.0954204	0.925401	0.567622	0.357779	0.779084	0.463491	0.0446869	0.418804	0.0674844	1.26482	0.79956	0.465258
Gamma-glutamyl-Glutamate	Gamma-glutamyl-Glutamate	0.631112	-1.61992	-0.826975	-0.792948	0.871983	0.131958	0.221149	-0.0891915	0.19294	-4.55032	-1.96149	-2.58883
Gamma-glutamyl-Leucine;Gamma-glutamyl-Isoleucine;Gln-Ile;Gln-Leu	Gamma-glutamyl-Leucine	0.727072	0.19816	-1.08645	1.28461	0.171897	-0.314547	-1.51776	1.20322	0.684182	0.447547	0.202976	0.244571
GDP-glucose;sigma-guanosine 5'-diphosphomannose	GDP-glucose	0.109289	-0.849771	0.309917	-1.15969	0.158297	-0.846924	0.0996626	-0.946587	0.329475	-0.801049	0.362468	-1.16352
Gln-Asp;Glu-Asn;Asp-Gln	Gln-Asp	0.449636	0.0969688	-0.00122086	0.0981897	0.88639	-0.0425673	-0.0742295	0.0316622	0.443245	0.2258	0.71547	-0.48967
Gln-Gln	Gln-Gln	0.904673	0.396192	-0.634749	1.03094	0.0748184	-0.359089	-1.6644	1.30531	0.539852	0.463042	1.70142	-1.23838
Gln-Glu;Glu-Gln	Gln-Glu	0.778955	0.667503	0.0837017	0.583801	0.686572	0.686505	-0.126518	0.813023	0.943061	0.233028	-0.0526959	0.285724
Gln-Lys	Gln-Lys	0.461058	0.302036	0.0704285	0.231607	0.56933	0.154813	0.0911412	0.0636718	0.621063	0.0217603	-0.657488	0.679248
Gln-Thr	Gln-Thr	0.828706	0.587714	-0.997803	1.58552	0.270868	0.70468	-1.61042	2.3151	0.766266	0.0248878	1.45993	-1.43505
Glu-Asp;Asp-Glu	Glu-Asp	0.959278	-0.342565	-0.299468	-0.043097	0.442169	-0.53327	-0.624956	0.0916865	0.632916	0.0378492	0.338719	-0.30087
Gluconic acid	Gluconic acid	0.725493	0.0126794	-0.1039	0.116579	0.766149	0.173222	0.127332	0.0458896	0.59223	-0.17505	-0.360559	0.185509
Glu-Ile;Glu-Leu	Glu-Ile	0.2749	0.727094	0.449273	0.277821	0.474787	0.82427	0.57542	0.24885	0.630111	0.415681	0.194588	0.221093
Glu-Phe;Phe-Glu	Glu-Phe	0.521113	-0.0914408	-0.171098	0.0796571	0.989686	-0.174462	-0.119945	-0.054517	0.495486	0.0454623	-0.0319097	0.077372
Glu-Ser;Ser-Glu;Asp-Thr;Thr-Asp	Glu-Ser	0.489199	0.234162	0.314267	-0.0801053	0.835337	0.309983	0.179033	0.13095	0.146934	0.195096	0.855541	-0.660445
Glutathione	Glutathione	0.901684	0.576605	0.219524	0.357081	0.768582	0.183107	0.205086	-0.0219785	0.832928	0.745202	0.250157	0.495045
Glu-Thr	Glu-Thr	0.619949	-0.538722	-0.104827	-0.433895	0.615179	-0.961751	-0.236636	-0.725115	0.331498	0.11109	0.438808	-0.327718
Glu-Trp	Glu-Trp	0.953681	-0.124447	-0.0701468	-0.0543005	0.271052	-0.560998	-0.471246	-0.089752	0.653256	0.096376	0.0499522	0.0464237
Gly-Asp	Gly-Asp	0.450218	-0.160023	0.0839043	-0.243928	0.110384	-0.717653	-0.588667	-0.128987	0.0647904	1.61186	2.23898	-0.627121
Glycerate 2-phosphate;Glycerate 3-phosphate	Glycerate 2-phosphate	0.0246015	-1.86628	-0.529665	-1.33661	0.189916	-1.68508	-0.529665	-1.15542	0.209956	-1.9132	-0.266716	-1.64648
Glyceric acid	Glyceric acid	0.741325	0.104851	-0.136801	0.241652	0.466379	0.639549	0.283601	0.355948	0.96424	-0.675008	-0.513712	-0.161296
Glycerol	Glycerol	0.850061	0.141179	-0.0408017	0.181981	0.284798	1.06693	0.781209	0.285723	0.196286	-0.638345	-0.287453	-0.350893
glycerol 2-phosphate	glycerol 2-phosphate	0.891091	0.366421	0.221633	0.144788	0.455917	0.202583	0.265375	-0.0627919	0.725206	0.388976	-0.0631702	0.452146
Glycerol 3-phosphate	Glycerol 3-phosphate	0.889758	0.363832	0.219044	0.144788	0.462134	0.199994	0.262786	-0.0627919	0.725976	0.389768	-0.0599798	0.449748
Glycerophosphocholine	Glycerophosphocholine	0.132021	-0.546717	-0.598872	0.0521547	0.238444	-0.747547	-0.635258	-0.112289	0.435355	-0.128213	-0.263038	0.134826
Glycerylphosphorylethanolamine	Glycerylphosphorylethanolamine	0.198955	-0.53573	-0.377463	-0.158267	0.0768911	-0.775011	-0.631143	-0.143868	0.632599	-0.274754	-0.123489	-0.151265
Glycine	Glycine	0.54162	-0.00139511	-0.467021	0.465626	0.180976	-0.158046	-0.723883	0.565836	0.414874	0.380064	-0.00908604	0.389151
Glycocholic acid	Glycocholic acid	0.0299089	1.44312	3.32412	-1.881	0.21708	1.07796	2.89352	-1.81556	0.175592	1.75366	4.30099	-2.54733
Gly-Glu;D-Glutamylglycine;Glu-Gly锛汚sp-Ala;Ala-Asp	Gly-Glu	0.845938	-0.231461	-0.839427	0.607966	0.168344	-0.384875	-0.982417	0.597542	0.589457	0.192033	0.0340529	0.15798
Gly-Gly;L-Asparagine;3-ureidopropionate	Gly-Gly	0.00217705	1.06464	0.767625	0.297018	0.0644833	0.664545	0.322493	0.342052	0.0282966	1.21145	1.12394	0.0875073
Gly-Lys;Lys-Gly	Gly-Lys	0.865141	0.41969	0.226438	0.193252	0.348861	-0.93031	-2.26451	1.3342	0.597172	1.04451	1.32053	-0.276016
Gly-Phe	Gly-Phe	0.616278	-0.121264	-0.00982535	-0.111439	0.220285	0.141021	-0.713162	0.854183	0.83307	-0.208749	0.631776	-0.840525
Gly-Ser	Gly-Ser	0.606499	0.00132443	-0.086958	0.0882825	0.35615	-0.316389	-1.06328	0.746895	0.0424994	0.545795	3.45217	-2.90637
Gly-Val;N-Acetylornithine	Gly-Val	0.109968	0.454944	-0.589463	1.04441	0.0793722	0.390465	-0.712373	1.10284	0.427476	0.58521	-0.186826	0.772036
Guanidineacetic acid	Guanidineacetic acid	0.124999	0.429502	-0.335771	0.765273	0.212608	0.405649	-0.640931	1.04658	0.45584	0.491369	-0.0798105	0.57118
Guanine	Guanine	0.449242	0.148529	-0.373114	0.521643	0.230168	-0.0484044	-0.50917	0.460765	0.630151	0.148529	-0.265705	0.414234
Guanosine	Guanosine	0.745727	0.0334112	0.248445	-0.215034	0.983862	0.29318	0.0632178	0.229963	0.399767	-0.263436	0.0302116	-0.293648
guanosine 5'-diphosphate	guanosine 5'-diphosphate	0.438801	-0.306373	0.0447301	-0.351103	0.140102	-0.674955	0.405574	-1.08053	0.389115	-0.0943183	-0.479141	0.384822
guanosine 5'-diphosphoglucose;GDP-mannose	guanosine 5'-diphosphoglucose	0.418978	-0.615528	0.133738	-0.749266	0.592995	-0.335284	0.520113	-0.855396	0.353747	-0.813994	-0.0647283	-0.749266
guanosine 5'-monophosphate;Cyclic pyranopterin monophosphate;2'-Deoxyguanosine 5'-monophosphate	guanosine 5'-monophosphate	0.36156	-0.136235	0.192618	-0.328853	0.211386	-0.558761	-0.244201	-0.31456	0.846684	0.204453	0.391689	-0.187237
Heptadecanoic acid(17:0)	Heptadecanoic acid(17:0)	0.830352	0.0759348	-0.0268501	0.102785	0.746987	-0.270013	0.0431625	-0.313175	0.989641	0.287512	0.0871703	0.200341
Heptadecanoyl carnitine	Heptadecanoyl carnitine	0.451346	-0.766838	-0.150081	-0.616757	0.669381	-1.50538	-0.29406	-1.21132	0.66049	-0.396821	-0.424485	0.0276637
Heptanoic acid	Heptanoic acid	0.893068	0.0237945	0.507305	-0.48351	0.878876	-0.332635	-0.878952	0.546316	0.544345	0.624977	1.91817	-1.29319
Heptanoylcarnitine	Heptanoylcarnitine	0.220932	0.0210117	1.36524	-1.34423	0.309094	-0.330144	0.44791	-0.778054	0.410244	0.544235	1.74785	-1.20362
Hexadecanedioic acid	Hexadecanedioic acid	0.386622	-0.270606	-0.872796	0.60219	0.174931	-0.867674	-0.634842	-0.232832	0.364201	0.146247	-0.776209	0.922456
Hexanoylcarnitine	Hexanoylcarnitine	0.48374	-0.269483	0.799126	-1.06861	0.616806	-0.17717	0.459336	-0.636507	0.744366	0.240434	0.997528	-0.757095
hippurate	hippurate	0.0320549	0.202917	-0.602053	0.80497	0.391818	0.158059	-0.331374	0.489433	0.0703013	0.313383	-0.954531	1.26791
His-Leu;His-Ile	His-Leu	0.440696	0.74222	-0.171388	0.913608	0.244548	0.669665	-1.15848	1.82815	0.328897	3.56563	0.629659	2.93597
His-Pro	His-Pro	0.509841	-1.39084	-0.821565	-0.56927	0.997544	0.460097	0.181962	0.278135	0.230825	-2.69639	-0.591449	-2.10494
Histamine	Histamine	0.45628	-0.299144	-0.0458136	-0.253331	0.85072	-0.252323	-0.176956	-0.0753671	0.534474	-0.347152	-0.0790296	-0.268123
homocysteine thiolactone	homocysteine thiolactone	0.295812	-0.0107261	-0.32944	0.318713	0.559609	0.427346	-0.160808	0.588154	0.368745	-0.6768	-0.577332	-0.0994678
homoserine;L-threonine;allothreonine;L-Homoserine	homoserine	0.679776	-0.0715641	-0.130156	0.0585915	0.0719514	-0.272942	-0.399466	0.126523	0.336718	0.274607	0.470194	-0.195587
Homovanillic acid;Hydroxyphenyllactic acid;methyl vanillate	Homovanillic acid	0.705442	-0.199727	0.0454245	-0.245151	0.821744	-0.195547	0.046704	-0.242251	0.830387	-0.206153	0.0184518	-0.224605
Hydrocinnamic acid;3-phenylpropionate(Hydrocinnamic acid)	Hydrocinnamic acid	0.816496	0.490601	1.19851	-0.707914	0.90835	-0.43322	-1.75174	1.31852	0.429711	1.87441	2.84688	-0.972471
Hydroxybutyrylcarnitine	Hydroxybutyrylcarnitine	0.428059	-0.424011	0.0598654	-0.483877	0.606161	-0.423823	0.0767612	-0.500584	0.660401	-0.222497	0.364635	-0.587132
Hydroxycaprylic acid	Hydroxycaprylic acid	0.60936	-0.195753	-0.0121844	-0.183569	0.820675	-0.160881	-0.285718	0.124837	0.356663	-0.509787	0.485864	-0.995651
Hydroxyhexanoycarnitine	Hydroxyhexanoycarnitine	0.0324498	-0.447827	-0.546153	0.098326	0.134145	-0.880716	-0.927919	0.047203	0.305468	-0.196131	-0.301177	0.105046
Hypotaurine	Hypotaurine	0.14061	-0.675786	-0.255286	-0.4205	0.355212	-0.726238	-0.298946	-0.427292	0.490273	-0.451316	-0.252701	-0.198615
Hypoxanthine	Hypoxanthine	0.550674	-0.0802362	-0.285818	0.205582	0.170197	0.0163178	-0.362052	0.37837	0.729124	-0.170869	-0.110283	-0.0605855
Iditol/Mannitol/Dulcitol	Iditol/Mannitol/Dulcitol	0.932245	-0.0509895	-0.103936	0.0529462	0.699846	-0.142216	-0.323445	0.181229	0.97789	-0.205691	0.0255374	-0.231229
Ile-Ala;Leu-Ala;Ala-Ile;Ala-Leu	Ile-Ala	0.773541	0.0417123	-0.00384765	0.0455599	0.805269	0.404203	0.254307	0.149896	0.486712	0.00680479	0.416506	-0.409701
Ile-Glu	Ile-Glu	0.466316	0.401835	0.0976924	0.304143	0.592665	0.809239	-0.0598478	0.869086	0.345491	0.174671	0.905008	-0.730337
Ile-His;Leu-His	Ile-His	0.883545	0.474065	-0.0578666	0.531931	0.236042	0.21431	-1.17866	1.39297	0.338256	0.474065	1.05256	-0.578492
Ile-Ser;Leu-Ser	Ile-Ser	0.667945	-0.00344319	-0.273123	0.26968	0.231693	0.0967341	-1.16539	1.26212	0.934002	0.323005	1.27787	-0.954861
Ile-Thr;Thr-Leu;Leu-Thr;Thr-Ile	Ile-Thr	0.741785	0.429003	0.565084	-0.136081	0.710153	0.711404	0.566713	0.144691	0.719173	0.170689	0.543214	-0.372525
Ile-Tyr;Leu-Tyr;Tyr-Ile;Tyr-Leu	Ile-Tyr	0.917463	0.271544	0.583332	-0.311788	0.775437	0.677898	0.426041	0.251857	0.60368	-0.0693717	0.721708	-0.79108
Imidazoleacetic acid	Imidazoleacetic acid	0.0402191	0.621808	-0.416648	1.03846	0.0862341	1.27155	-0.684059	1.95561	0.435278	0.288156	-0.416648	0.704804
Indole	Indole	0.697715	-1.64444	-0.708421	-0.936016	0.73852	-1.84928	-1.75538	-0.0939024	0.929272	-0.107955	0.161731	-0.269686
Indoleacetaldehyde	Indoleacetaldehyde	0.31396	-0.677786	-0.121423	-0.556363	0.864821	-0.0214532	-0.0368453	0.0153922	0.274202	-0.96349	-0.180874	-0.782615
Indoleacrylic acid	Indoleacrylic acid	0.486601	-0.376959	-0.516606	0.139648	0.00863805	-0.569912	-0.642422	0.0725098	0.81604	-0.111025	-0.227439	0.116414
Indolelactic acid/5-Methoxyindoleacetate;Cinnamoylglycine	Indolelactic acid	0.0386217	0.0158803	-1.07334	1.08922	0.350916	0.0235212	-0.943749	0.967271	0.116883	0.022057	-1.49244	1.5145
Indoxyl sulfate	Indoxyl sulfate	0.225748	-0.413726	-0.466301	0.0525746	0.687968	-0.222005	-0.362598	0.140592	0.300326	-0.636734	-0.557876	-0.0788585
Inosine	Inosine	0.510169	-0.0741301	-0.0775668	0.00343674	0.54391	0.0313961	-0.189716	0.221112	0.41182	-0.152127	0.123106	-0.275233
Inosine 5'-phosphate	Inosine 5'-phosphate	0.438525	-0.0644054	-0.00141646	-0.062989	0.0610436	-0.191765	0.544181	-0.735946	0.424625	0.48129	-0.168325	0.649615
Isobutyryl carnitine;Butyrylcarnitine	Isobutyryl carnitine	0.126857	-0.405863	0.650432	-1.0563	0.356754	-0.468837	0.424954	-0.893791	0.324032	-0.0257739	1.10571	-1.13149
Kynurenic acid	Kynurenic acid	0.260711	0.520779	1.877	-1.35622	0.29036	4.65584	0.239371	4.41647	0.454857	0.389722	3.59159	-3.20187
L-Acetylcarnitine;O-Acetyl-L-carnitine	L-Acetylcarnitine	0.0651368	0.0880051	0.249885	-0.16188	0.110805	0.217568	0.435243	-0.217675	0.561432	0.0763091	0.114697	-0.0383876
L-a-Lysophosphatidylserine	L-a-Lysophosphatidylserine	0.0263986	1.11076	0.394837	0.715925	0.423649	1.00382	0.592563	0.411253	0.0861273	1.10924	-0.293694	1.40293
L-Arginine	L-Arginine	0.00689339	0.981616	0.280586	0.70103	0.0311666	0.723544	-0.255745	0.979288	0.0411883	1.07871	0.605996	0.472711
L-Aspartate;D-aspartate;Iminodiacetic acid	L-Aspartate	0.359581	-0.310526	-0.404272	0.0937457	0.0397297	-0.378972	-0.381073	0.0021019	0.694215	0.203032	-0.210425	0.413457
L-Aspartic acid	L-Aspartic acid	0.335243	0.00341576	-0.324876	0.328291	0.0151192	-0.273813	-0.654209	0.380396	0.323409	0.283214	0.23979	0.0434241
Lauric acid(12:0)	Lauric acid(12:0)	0.527799	0.172482	0.235961	-0.0634793	0.118835	0.717317	0.65221	0.0651066	0.832425	-0.0701007	-0.000432161	-0.0696685
L-Carnitine	L-Carnitine	0.010429	-0.298681	-0.453457	0.154777	0.150749	-0.255756	-0.300423	0.0446664	0.100942	-0.432477	-0.440707	0.00822997
L-Cystathionine;Cys-Thr;Thr-Cys	L-Cystathionine	0.166665	-1.05895	-0.399702	-0.659248	0.290672	-0.79518	-0.783716	-0.0114637	0.323491	-0.659688	0.142952	-0.80264
L-Erythrulose	L-Erythrulose	0.284525	-0.144146	0.263095	-0.407241	0.380762	-0.128216	0.487777	-0.615993	0.798031	-0.0951864	0.0498542	-0.145041
Leu-Arg;Arg-Ile;Ile-Arg;Arg-Leu	Leu-Arg	0.973189	-0.199482	0.00991641	-0.209398	0.568981	0.229362	-0.434176	0.663538	0.533092	-0.199482	0.567019	-0.7665
Leucamine(Chemical)	Leucamine(Chemical)	0.246027	0.463375	0.379906	0.0834692	0.246129	0.934252	1.32877	-0.394519	0.820408	0.661243	0.0117304	0.649512
Leu-Glu	Leu-Glu	0.240383	0.100807	0.021144	0.0796632	0.781872	0.111787	-0.203247	0.315035	0.24588	0.498488	0.859909	-0.361421
Leu-Gly	Leu-Gly	0.577037	0.280284	-0.220887	0.501171	0.337954	0.532482	-0.704182	1.23666	0.356472	0.0823282	0.568154	-0.485826
Leu-Ile;Leu-Leu;Ile-Ile;Ile-Leu	Leu-Ile	0.613152	0.408775	0.148666	0.260109	0.542068	0.850681	-0.388161	1.23884	0.414963	0.342415	0.764721	-0.422306
Leukotriene A4	Leukotriene A4	0.855638	-0.0748293	-0.120191	0.0453612	0.404387	-0.0390599	-0.696456	0.657396	0.752276	-0.233386	0.208954	-0.44234
Leu-Lys;Lys-Leu;Ile-Lys;Lys-Ile	Leu-Lys	0.930569	0.188357	-0.00705986	0.195417	0.470055	0.456972	-0.623703	1.08067	0.477183	0.222932	0.885395	-0.662463
Leu-Met	Leu-Met	0.685497	0.75951	0.427825	0.331685	0.926913	0.87136	0.457878	0.413482	0.36811	0.645491	1.3176	-0.672111
Leu-Phe;Phe-Ile;Ile-Phe;Phe-Leu	Leu-Phe	0.994597	0.18653	0.314808	-0.128278	0.531063	0.382986	0.25678	0.126206	0.603258	0.0730763	0.888573	-0.815497
Leu-Pro;Ile-Pro;Pro-Ile;Pro-Leu	Leu-Pro	0.188271	-0.258992	-0.624344	0.365352	0.0288988	-0.628472	-1.61178	0.98331	0.711259	-0.159315	0.249506	-0.408821
Leu-Ser	Leu-Ser	0.630274	-0.0283977	-0.0430427	0.014645	0.376702	0.481215	-0.844723	1.32594	0.747555	-0.469047	0.86553	-1.33458
Leu-Val;Val-Leu;Ile-Val;Val-Ile	Leu-Val	0.688102	0.312408	0.238146	0.0742624	0.773692	0.635991	0.109669	0.526323	0.481882	0.308164	0.766555	-0.458391
L-Glutamic acid;N-Acetylserine;D-Glutamic acid;N-methyl-D-aspartic acid;O-Acetyl-L-serine	L-Glutamic acid	0.119023	0.194355	0.212608	-0.0182529	0.587445	0.111614	0.0176228	0.0939914	0.127469	0.357953	0.407468	-0.0495153
L-Glutamine	L-Glutamine	0.0544592	0.667558	0.224011	0.443547	0.341924	0.562912	-0.230767	0.793679	0.0317669	0.875504	0.794028	0.0814759
L-Histidine	L-Histidine	0.0855753	0.398705	-0.193106	0.591811	0.00898106	0.184204	-0.586426	0.77063	0.109164	0.69983	0.456072	0.243758
L-Histidine trimethylbetaine	L-Histidine trimethylbetaine	0.907696	-0.126098	-0.277352	0.151254	0.880342	0.273146	0.328236	-0.0550892	0.39958	-0.493891	0.194633	-0.688524
Linoleic acid(18:2)	Linoleic acid(18:2)	0.360421	0.328995	0.0507986	0.278196	0.789087	0.180862	0.0213313	0.15953	0.221361	0.493101	0.193973	0.299128
Linoleyl carnitine, Linoelaidyl carnitine; acylcarnitine C18:2	Linoleyl carnitine	0.0345772	-1.28701	-1.49295	0.205943	0.546025	-0.282919	-0.864005	0.581086	0.0206749	-1.7799	-2.55477	0.774867
Lipoic acid	Lipoic acid	0.256341	0.0756386	0.469827	-0.394188	0.330994	-0.204897	0.500578	-0.705475	0.463857	0.0229381	0.364309	-0.34137
L-Isoleucine	L-Isoleucine	0.635965	0.0311401	-0.241313	0.272453	0.0774443	-0.115639	-0.397316	0.281677	0.546761	0.114575	-0.0337216	0.148297
Lithocholic acid	Lithocholic acid	0.216035	-0.436792	1.09457	-1.53136	0.903114	-0.436792	0.335173	-0.771965	0.178564	-0.283882	2.69585	-2.97973
L-kynurenine	L-kynurenine	0.182249	-0.624539	-1.26838	0.643844	0.10402	-0.641176	-1.5234	0.882226	0.793584	-0.167997	-0.211033	0.043035
L-Leucine	L-Leucine	0.522645	0.104798	-0.00220433	0.107002	0.183594	-0.310373	-0.483987	0.173613	0.315457	0.194032	0.242251	-0.0482185
L-lysine;(3S)-3,6-Diaminohexanoate/(3S,5S)-3,5-Diaminohexanoate	L-lysine	0.537195	0.229014	0.112877	0.116137	0.667809	-0.0608454	-0.459249	0.398403	0.32198	0.317655	0.449536	-0.13188
L-lyxonate;Arabinonic acid;L-Xylonate	L-lyxonate	0.768124	-0.0686475	-0.162352	0.0937046	0.806336	-0.0476783	-0.0801852	0.0325069	0.369382	-0.0686475	-0.308288	0.23964
L-methionine	L-methionine	0.418247	0.19125	-0.166577	0.357827	0.0115055	0.0355407	-0.594524	0.630065	0.366627	0.0869335	0.243962	-0.157028
L-Methionine S-oxide	L-Methionine S-oxide	0.026691	0.351902	0.628048	-0.276147	0.161809	0.679609	0.38802	0.291589	0.0306252	0.19943	1.17669	-0.977257
L-Octanoylcarnitine	L-Octanoylcarnitine	0.110051	0.493383	1.08975	-0.596363	0.00461547	0.398433	1.16695	-0.768516	0.825185	0.183161	0.579634	-0.396473
L-Ornithine;D-Ornithine	L-Ornithine	0.0331356	0.43092	0.475217	-0.0442973	0.188313	0.42545	0.466446	-0.0409955	0.217417	0.421633	0.350178	0.0714549
L-Palmitoylcarnitine	L-Palmitoylcarnitine	0.0326767	-0.735729	-1.35868	0.622948	0.537805	-0.515908	-0.664673	0.148765	0.0346573	-0.832811	-2.04304	1.21023
LPC(16:1e)	LysoPC(16:1e)	0.129867	0.14891	-0.171452	0.320363	0.296308	0.491992	-0.168032	0.660024	0.510742	0.0662473	-0.0880085	0.154256
LPC(17:0);LysoPE(20:0)	LysoPC(17:0)	0.292686	-0.0331525	-0.132038	0.0988859	0.867067	0.104355	0.0527322	0.0516232	0.249939	-0.0331525	-0.383784	0.350631
LPC(17:1);LysoPE(20:1)	LysoPC(17:1)	0.115361	0.857815	-0.139606	0.997421	0.409147	0.646566	-0.477478	1.12404	0.338653	1.38439	0.540481	0.843909
LPC(18:0e)	LysoPC(18:0e)	0.0217521	0.645306	-0.0213444	0.66665	0.30392	0.352808	-0.115695	0.468503	0.0913059	0.816338	0.149688	0.66665
LPC(18:1e)	LysoPC(18:1e)	0.017344	0.628662	-0.117819	0.746481	0.178842	0.640302	-0.107797	0.748098	0.149635	0.84488	0.00112749	0.843753
LPC(18:2e)	LysoPC(18:2e)	0.0707713	0.348002	-0.247072	0.595074	0.296211	0.461713	-0.317891	0.779604	0.290757	0.198074	-0.180104	0.378178
LPC(18:3)	LysoPC(18:3)	0.788199	0.115802	0.0639198	0.0518825	0.357231	0.321315	0.0640449	0.25727	0.980556	-0.119646	-0.104232	-0.0154144
LPC(19:0);LysoPE(22:0)	LysoPC(19:0)	0.168385	-0.351976	-0.309994	-0.0419824	0.932126	-0.0665312	-0.118134	0.0516029	0.101168	-0.510456	-0.413006	-0.0974497
LPC(19:1);LysoPE(22:1)	LysoPC(19:1)	0.146796	0.225533	-0.578374	0.803907	0.537245	0.225533	0.023235	0.202298	0.136701	0.201567	-0.662167	0.863734
LPE(15:0)	LysoPE(15:0)	0.624203	-0.337758	0.0481299	-0.385888	0.739133	-0.247933	-0.388534	0.140601	0.282481	-0.455113	0.15513	-0.610243
LPE(16:0)	LysoPE(16:0)	0.942208	0.167334	-0.0434979	0.210832	0.584443	0.430892	0.354864	0.0760278	0.905847	-0.226963	-0.392764	0.165801
LPE(16:0e)	LysoPE(16:0e)	0.355105	0.367071	-0.462449	0.82952	0.146986	0.705149	-0.670953	1.3761	0.96796	0.208829	-0.0990801	0.307909
LPE(16:1e)	LysoPE(16:1e)	0.0937088	0.620022	0.249412	0.37061	0.323589	0.697811	0.088178	0.609633	0.370778	0.426292	0.225151	0.201142
LPE(18:0e)	LysoPE(18:0e)	0.169451	0.373776	-0.079607	0.453383	0.180068	0.523934	-0.440091	0.964025	0.777929	0.377006	0.269089	0.107918
LPE(18:2)	LysoPE(18:2)	0.4919	0.411219	0.207179	0.20404	0.827447	0.286685	0.334346	-0.0476606	0.603369	0.617697	-0.145457	0.763153
LPE(20:4)	LysoPE(20:4)	0.00839976	0.901258	0.512904	0.388353	0.134729	1.17802	1.01811	0.159908	0.0755905	1.06941	0.230018	0.839395
LPE(22:6)	LysoPE(22:6)	0.078174	0.417045	0.424306	-0.00726171	0.392226	0.268475	0.325326	-0.0568509	0.208066	0.782657	0.554998	0.227659
LPG(16:0)	LysoPG(16:0)	0.345799	0.699405	-0.162509	0.861914	0.58001	0.739273	-0.162509	0.901782	0.682086	0.411891	-0.323609	0.7355
L-Phenylalanine	L-Phenylalanine	0.308434	0.180662	0.0835647	0.0970978	0.193027	0.237768	-0.267084	0.504852	0.340992	0.194499	0.387768	-0.193269
LPI(18:0)	LysoPI(18:0)	0.0611659	0.806484	0.132929	0.673555	0.417751	0.817866	-0.132679	0.950546	0.100959	3.03539	0.323228	2.71217
LPI(20:3)	LysoPI(20:3)	0.449984	-0.229209	-0.0818653	-0.147343	0.461703	-0.411514	-0.143302	-0.268212	0.161561	1.01014	1.06098	-0.0508484
LPI(20:4)	LysoPI(20:4)	0.508761	-0.252486	-0.0592244	-0.193262	0.334236	-0.557303	-0.284906	-0.272396	0.149871	0.95386	0.952154	0.00170605
L-Pipecolic acid	L-Pipecolic acid	0.521147	0.196909	0.0650571	0.131852	0.705507	-0.126312	-0.532586	0.406274	0.297979	0.367519	0.476129	-0.108609
L-proline	L-proline	0.300669	0.286407	0.155059	0.131348	0.622989	0.111961	-0.0193874	0.131348	0.272278	0.452813	0.499794	-0.0469809
LPS(18:1)	LysoPS(18:1)	0.101993	0.2588	-0.216635	0.475435	0.900073	-0.0731053	-0.334827	0.261722	0.106701	1.91277	1.0709	0.841869
L-serine	L-serine	0.76346	-0.0749496	-0.059632	-0.0153176	0.315812	-0.125245	-0.295047	0.169802	0.302964	0.0304793	0.576345	-0.545866
L-tryptophan;D-tryptophan	L-tryptophan	0.472385	-0.349029	-0.473618	0.124589	0.00780721	-0.56709	-0.61889	0.0518002	0.81813	-0.0966052	-0.247807	0.151202
L-Tyrosine	L-Tyrosine	0.601046	-0.0157076	-0.113394	0.0976866	0.125246	-0.0426684	-0.433883	0.391214	0.404279	0.0323994	0.470391	-0.437991
lumichrome	lumichrome	0.365041	-0.280703	0.538721	-0.819424	0.51286	-0.848428	-0.514615	-0.333813	0.687524	-0.553063	0.266361	-0.819424
L-Urobilin	L-Urobilin	0.166094	1.13549	3.47772	-2.34223	0.874996	-0.00922794	0.300233	-0.309461	0.0847946	1.25121	3.25381	-2.0026
L-Valine	L-Valine	0.324257	0.26833	0.132783	0.135547	0.521494	-0.115396	-0.301945	0.186549	0.178515	0.514132	0.601388	-0.0872552
LysoPC(16:0);1-palmitoylglycerophosphocholine	LysoPC(16:0)	0.311177	0.04051	-0.1326	0.17311	0.592875	0.270609	0.106867	0.163742	0.43293	-0.0181063	-0.290284	0.272178
LysoPC(18:0)	LysoPC(18:0)	0.608596	0.00826375	-0.0337759	0.0420396	0.889395	0.352288	0.357554	-0.00526577	0.261856	-0.212356	-0.292434	0.0800777
LysoPC(18:1)	LysoPC(18:1)	0.143589	0.579256	-0.0296511	0.608907	0.432164	0.424865	-0.183619	0.608484	0.405971	0.493271	-0.153259	0.64653
LysoPC(18:2)	LysoPC(18:2)	0.767322	-0.282408	-0.32514	0.0427312	0.973919	-0.339114	-0.322462	-0.0166514	0.787608	-0.00788923	-0.349943	0.342054
LysoPC(20:1)	LysoPC(20:1)	0.138029	0.390066	-0.158965	0.54903	0.42355	0.583078	0.0338189	0.54926	0.393034	0.221531	-0.406926	0.628457
LysoPC(20:2)	LysoPC(20:2)	0.0406658	0.662184	-0.0318683	0.694053	0.201012	0.7369	0.0649716	0.671928	0.280698	0.560007	-0.0822421	0.642249
LysoPC(20:4)	LysoPC(20:4)	0.0917323	0.320461	0.38591	-0.0654492	0.485866	0.216888	0.403146	-0.186258	0.237282	0.640669	0.20679	0.433879
LysoPC(22:2)	LysoPC(22:2)	0.408217	0.821287	0.646874	0.174414	0.107858	5.09457	0.359177	4.73539	0.907271	0.119328	0.911365	-0.792038
LysoPC(22:3)	LysoPC(22:3)	0.00947628	1.4668	0.924412	0.542385	0.131382	0.98915	0.959713	0.0294364	0.0566094	1.73557	1.08004	0.655533
LysoPC(22:4)	LysoPC(22:4)	0.042388	0.658399	0.40301	0.255389	0.48991	0.334461	0.410726	-0.0762645	0.118466	1.31743	0.853862	0.463564
LysoPC(22:5)	LysoPC(22:5)	0.0719544	0.41345	0.187125	0.226325	0.504785	0.102102	0.230489	-0.128386	0.162133	0.987309	0.405848	0.581461
LysoPC(22:6)	LysoPC(22:6)	0.264141	0.0311679	0.148358	-0.11719	0.756806	-0.0212111	0.095979	-0.11719	0.396224	0.0114815	0.0756189	-0.0641374
LysoPE(18:0)/LysoPC(15:0)	LysoPE(18:0)	0.0490253	0.489125	0.0870526	0.402073	0.208857	0.84937	0.218081	0.631289	0.348018	0.224949	0.119665	0.105284
LysoPE(18:1)	LysoPE(18:1)	0.188521	0.668553	-0.266406	0.934959	0.599756	0.607154	-0.223327	0.83048	0.349349	0.809947	-0.176013	0.98596
LysoPE(18:3)	LysoPE(18:3)	0.280735	0.17134	-0.188234	0.359574	0.327304	0.344722	-0.214896	0.559618	0.592227	0.0418411	0.177803	-0.135962
LysoPE(20:2)	LysoPE(20:2)	0.704396	0.735109	0.191953	0.543156	0.583644	0.802369	0.0295212	0.772848	0.784427	0.725039	0.375369	0.34967
LysoPE(20:3)	LysoPE(20:3)	0.0263081	0.697271	0.0919477	0.605323	0.140388	0.870621	0.177797	0.692824	0.2388	0.530913	0.149961	0.380952
LysoPE(22:4)	LysoPE(22:4)	0.00800224	1.84595	1.30961	0.53634	0.314827	1.39588	0.4438	0.952082	0.0297346	2.13264	1.47726	0.655373
Lys-Ser;Ser-Lys	Lys-Ser	0.476011	-0.390234	-0.960283	0.570049	0.270422	-0.460929	-2.05082	1.58989	0.827639	-0.23164	0.661815	-0.893455
Malic acid	Malic acid	0.188131	-0.209883	-0.114227	-0.0956562	0.36827	-0.300687	-0.411354	0.110667	0.445799	-0.283487	0.00804635	-0.291533
Malonylcarnitine	Malonylcarnitine	0.788049	-0.197975	-0.240192	0.0422171	0.536045	-0.550422	-0.527853	-0.0225692	0.576609	0.28256	-0.0362439	0.318804
Maltotriose	Maltotriose	0.138117	-1.08311	0.0742675	-1.15738	0.356079	-0.459189	0.470543	-0.929732	0.0129178	-1.51434	0.0119454	-1.52629
mannosamine;D-Galactosamine	mannosamine	0.185838	-0.569284	-0.262332	-0.306953	0.319665	-0.378421	0.229175	-0.607596	0.292465	-1.34877	-0.745183	-0.60359
Melamine	Melamine	0.235311	2.00389	-0.217098	2.22099	0.507206	2.77874	0.488196	2.29054	0.171716	0.751418	-1.24547	1.99689
Met-Glu;Glu-Met	Met-Glu	0.629074	0.116025	-0.330689	0.446713	0.744997	-0.243502	-0.24734	0.0038375	0.640293	0.35365	-0.272438	0.626088
Met-Gly;Gly-Met	Met-Gly	0.486961	0.474688	-0.351163	0.825851	0.238168	0.305855	-1.49741	1.80327	0.733763	0.302702	1.02307	-0.720364
Methoxyacetic acid;lactate	Methoxyacetic acid	0.16693	-0.15388	0.0428988	-0.196778	0.556877	-0.0178379	0.207649	-0.225486	0.371557	-0.480465	-0.296998	-0.183466
methylguanidine	methylguanidine	0.0220237	-0.742332	0.0660229	-0.808355	0.0718778	-0.687509	0.251056	-0.938565	0.242875	-0.915749	-0.225083	-0.690666
Methylimidazoleacetic acid	Methylimidazoleacetic acid	0.120983	0.205646	-0.302937	0.508583	0.340996	0.199833	-0.881238	1.08107	0.409726	0.435231	-0.164068	0.599299
Methylsuccinic acid;Ethylmalonic acid;Monoethyl malonic acid;Glutaric acid	Methylsuccinic acid	0.183633	0.0236531	0.372198	-0.348545	0.475154	-0.103486	0.184974	-0.28846	0.372655	0.270705	0.742533	-0.471829
Muramic acid	Muramic acid	0.168751	0.0539931	-0.475914	0.529907	0.181464	-0.658693	-1.13637	0.477681	0.393567	0.640008	0.0819833	0.558025
Myoinositol;D-(+)-Glucose;Tagatose/Gulose/Fructose/Galactose/Mannose/Sorbose/Allose	Myoinositol	0.1403	0.115296	0.282411	-0.167115	0.0247946	0.140995	0.710823	-0.569828	0.946786	0.130098	0.194933	-0.0648342
Myristic acid(14:0)	Myristic acid(14:0)	0.906412	0.062141	0.0859516	-0.0238107	0.44807	0.125978	0.0694953	0.0564831	0.545189	-0.0520854	0.0312028	-0.0832882
Myristoleic acid(14:1)	Myristoleic acid(14:1)	0.178125	0.0283567	-0.629464	0.657821	0.243797	0.0851291	-0.672618	0.757747	0.480074	-0.301233	-0.42154	0.120307
Myristoylcarnitine;Tetradecanoylcarnitine (predicted)	Myristoylcarnitine	0.019353	-0.737741	-1.03085	0.293111	0.289089	-1.0716	-0.894936	-0.176664	0.0335822	-0.753963	-1.86397	1.11001
N,N,N-Trimethylethenaminium	N,N,N-Trimethylethenaminium	0.95842	-0.0271302	-0.131268	0.104137	0.915226	-0.479116	-0.471913	-0.00720315	0.749791	-0.0384583	-0.691701	0.653243
N1-Acetylspermidine	N1-Acetylspermidine	0.757083	-0.380602	-0.273424	-0.107178	0.156282	-0.625833	-1.03115	0.405317	0.920635	0.288399	0.85668	-0.568281
N-Acetyl-alpha-D-glucosamine 1-phosphate/N-acetyl-D-glucosamine-6-phosphate/N-Acetyl-D-mannosamine 6-phosphate	N-Acetyl-alpha-D-glucosamine 1-phosphate	0.383868	-0.567298	-0.287174	-0.280123	0.373882	-0.0916161	-0.561737	0.470121	0.405249	-0.617729	-0.319391	-0.298338
N-Acetylaspartylglutamic acid	N-Acetylaspartylglutamic acid	0.012089	-0.923183	-0.213514	-0.709669	0.203706	-0.763085	0.132097	-0.895182	0.0488272	-0.766142	-0.0705427	-0.6956
N-Acetyl-DL-methionine	N-Acetyl-DL-methionine	0.783073	0.111271	0.114576	-0.00330479	0.521315	0.29869	-0.320279	0.618969	0.492127	0.00126654	0.67721	-0.675943
N-acetyl-D-tryptophan	N-acetyl-D-tryptophan	0.112066	-0.114876	-0.644531	0.529655	0.363159	-0.184902	-0.490207	0.305305	0.217709	0.0389106	-0.929722	0.968633
N-Acetylglycine	N-Acetylglycine	0.00424295	-0.778423	-0.943044	0.164621	0.0982739	-0.580354	-0.458396	-0.121958	0.0224634	-1.04338	-1.49291	0.449524
N-acetylhistidine	N-acetylhistidine	0.468171	-0.398472	-0.453831	0.0553589	0.580466	-0.442609	-0.596315	0.153706	0.681863	-0.218532	-0.475121	0.256589
N-acetyl-L-alanine;trans-4-hydroxyproline;5-Aminolevulinic acid;cis-4-Hydroxy-D-proline	N-acetyl-L-alanine	0.910257	-0.208437	-0.189716	-0.0187206	0.365999	-0.29752	-0.509798	0.212278	0.623697	0.0860528	0.167233	-0.0811806
N-acetyl-L-aspartic acid	N-acetyl-L-aspartic acid	0.0610713	-0.420155	-0.267605	-0.15255	0.280574	-0.372785	-0.0478434	-0.324942	0.175018	-0.587431	-0.400345	-0.187086
N-acetyl-L-cysteine	N-acetyl-L-cysteine	0.0112434	1.62591	0.323885	1.30203	0.460666	0.943107	-0.199986	1.14309	0.0171637	1.81966	0.637531	1.18213
N-Acetyl-L-phenylalanine;phenylpropionylglycine	N-Acetyl-L-phenylalanine	0.895361	-1.57038	-0.994322	-0.576055	0.864252	-1.42859	-0.624989	-0.803603	0.994613	-0.714319	-1.45536	0.74104
N-Acetylneuraminic acid	N-Acetylneuraminic acid	0.990127	-0.0654646	-0.115475	0.0500102	0.421998	-0.40072	-0.591091	0.19037	0.462844	0.141335	0.0436293	0.0977062
N-Acetylputrescine	N-Acetylputrescine	0.25009	-0.564261	-0.423032	-0.14123	0.20938	-0.174851	-0.77692	0.602069	0.105779	-0.872609	-0.0495057	-0.823103
N-Acetylserotonin;N-Acetyl-5-hydroxytryptamine	N-Acetylserotonin	0.846682	0.272474	0.194863	0.0776107	0.536621	-0.323336	0.407554	-0.73089	0.625164	0.736628	0.172528	0.5641
N-amidino-L-aspartate	N-amidino-L-aspartate	0.149938	0.280761	-0.136036	0.416797	0.141265	0.154476	-0.185202	0.339678	0.238612	0.412417	0.364037	0.0483796
N-Butyrylglycine/Isobutyrylglycine	N-Butyrylglycine	0.949302	-1.3841	-0.637097	-0.747002	0.889112	1.49465	-0.00787519	1.50252	0.0530105	-1.3841	0.198887	-1.58299
N-Carbobenzyloxy-L-alanine;N-Acetyl-L-tyrosine	N-Carbobenzyloxy-L-alanine	0.0526273	-0.711457	-0.864943	0.153486	0.120195	-0.594805	-0.777936	0.183131	0.155126	-0.891072	-1.32907	0.437996
Nervonic acid(24:1)	Nervonic acid(24:1)	0.375361	-0.0742503	-0.591006	0.516756	0.559702	-0.291947	-0.780579	0.488632	0.607637	-0.322586	-0.597566	0.27498
N'-Formylkynurenine	N'-Formylkynurenine	0.659154	-0.61089	0.0445035	-0.655394	0.881239	-0.490071	-0.227759	-0.262313	0.728613	-0.549236	-0.362428	-0.186809
N-Formylmethionine	N-Formylmethionine	0.271602	-0.238913	-0.161074	-0.0778394	0.362636	-0.238913	-0.069086	-0.169827	0.684105	-0.238054	-0.151761	-0.0862924
Niacinamide(VB3)	Niacinamide(VB3)	0.210362	-0.322933	-0.155379	-0.167554	0.613261	-0.146301	0.0280668	-0.174368	0.367241	-0.687095	-0.327081	-0.360014
Nicotinamide Ribose	Nicotinamide Ribose	0.574348	0.272438	-0.0328785	0.305316	0.26003	0.196679	-0.67198	0.868659	0.345763	0.309186	0.941164	-0.631978
Nicotine	Nicotine	0.0897768	-1.44028	-1.56411	0.123833	0.862684	-0.0117306	-0.412717	0.400986	0.00258601	-2.03643	-1.87527	-0.161163
N-methyl-L-histidine	N-methyl-L-histidine	0.568404	0.331803	0.634424	-0.302621	0.68867	-0.0716346	0.269554	-0.341188	0.866502	0.493902	0.791564	-0.297661
Nonadecanoic acid(19:0)	Nonadecanoic acid(19:0)	0.574808	-0.178818	-0.494334	0.315517	0.924536	-0.157465	-0.187799	0.0303331	0.12304	-0.181301	-0.393172	0.21187
N-Palmitoylsphingosine	N-Palmitoylsphingosine	0.259089	-0.427352	-0.970613	0.54326	0.192366	-0.832118	-1.22197	0.389851	0.757728	-0.333073	-0.906151	0.573078
N-Stearoyl tyrosine;AcylCarnitine(20:4)	N-Stearoyl tyrosine	0.11739	-0.647317	-1.10282	0.455501	0.408845	-0.77479	-0.994186	0.219396	0.0340933	-1.17631	-1.14958	-0.0267331
Oenanthic ether	Oenanthic ether	0.564566	-0.135035	0.188329	-0.323364	0.714653	0.32245	-0.198473	0.520923	0.0957392	-0.689833	-0.0690819	-0.620751
Oleamide	Oleamide	0.376442	0.327816	-0.542137	0.869953	0.550263	-0.10181	-0.377971	0.276161	0.596589	0.367118	-0.542137	0.909255
Oleic acid/Elaidic acid/Vaccenic acid/Petroselinic acid(18:1)	Oleic acid	0.409522	0.417396	0.076854	0.340542	0.832557	0.126669	-0.353471	0.480141	0.153763	0.442255	0.229604	0.212651
Oleoyl Ethanolamide	Oleoyl Ethanolamide	0.669101	0.193121	-0.563001	0.756121	0.961007	-0.0697291	-0.601585	0.531856	0.620259	0.193121	-0.53277	0.725891
O-Phosphorylethanolamine;1-Hydroxy-2-aminoethylphosphonate	O-Phosphorylethanolamine	0.149181	-0.24765	0.194835	-0.442485	0.13287	-0.235283	0.351854	-0.587137	0.532028	-0.335275	0.0506203	-0.385896
ophthalmic acid	ophthalmic acid	0.419046	0.166288	-0.144303	0.31059	0.583122	-0.089778	-0.173419	0.083641	0.768818	0.0180069	-0.204522	0.222529
Ornithine	Ornithine	0.38643	0.645937	0.654868	-0.00893051	0.781807	0.584606	-0.183545	0.768151	0.0980725	0.562414	0.796985	-0.234571
Oxidized glutathione	Oxidized glutathione	0.191099	-0.428123	0.373644	-0.801767	0.0459964	-0.643267	0.385419	-1.02869	0.517716	-0.0433506	0.419668	-0.463019
Oxypurinol;Xanthine	Oxypurinol	0.933465	-1.01945	-0.287979	-0.731475	0.270111	-1.05517	-0.701054	-0.354114	0.741448	-0.343919	0.71994	-1.06386
Palmitic acid(16:0)	Palmitic acid(16:0)	0.852464	0.0203982	-0.0409902	0.0613884	0.940276	-0.060211	-0.00320686	-0.0570041	0.741878	0.0657682	-0.0866827	0.152451
Palmitic amide	Palmitic amide	0.231998	0.390212	0.106242	0.28397	0.341268	0.390212	0.106242	0.28397	0.574393	0.666996	0.126527	0.540469
Palmitoleic acid/Gaidic acid(16:1)	Palmitoleic acid	0.540272	0.0596148	-0.142706	0.20232	0.72145	-0.095822	-0.535987	0.440165	0.527216	0.445175	0.324637	0.120538
palmitoyl sphingomyelin (SM(d18:1/16:0));Palmitoyl sphingomyelin	palmitoyl sphingomyelin (SM(d18:1/16:0))	0.914793	-0.136259	-0.554867	0.418607	0.950305	0.123318	-0.250033	0.373351	0.47595	-0.373201	-0.624659	0.251458
Pantothenic Acid(VB5)	Pantothenic Acid(VB5)	0.00374326	0.805185	0.930359	-0.125174	0.111636	0.684175	0.902724	-0.218548	0.0702344	0.902398	1.02313	-0.120734
PC(30:0)	PC(30:0)	0.211593	-0.50764	-0.882644	0.375004	0.670534	-0.484675	-1.42906	0.944382	0.223435	-0.863747	-0.401684	-0.462062
PC(32:0)	PC(32:0)	0.409934	-0.233865	-0.443641	0.209776	0.888329	-0.250805	-0.709762	0.458958	0.263063	-0.323713	-0.240384	-0.0833285
PC(32:1);PE(35:1)	PC(32:1)	0.490626	-0.349881	-0.813058	0.463177	0.703435	-0.0815846	-0.84725	0.765665	0.631985	-0.455876	-0.414592	-0.0412843
PC(33:1)/PE(36:1);PC(33:1)	PC(33:1)	0.234226	-0.623193	-0.898487	0.275293	0.649121	-0.415034	-0.941767	0.526733	0.383209	-0.623193	-0.601923	-0.0212697
PC(34:2);PE(37:2)	PC(34:2)	0.00551404	-0.810941	-0.850799	0.0398574	0.295336	-0.757121	-0.919625	0.162505	0.0113431	-0.94688	-0.774962	-0.171918
PC(34:3)	PC(34:3)	0.0131263	-0.65989	-0.811406	0.151516	0.170784	-0.638614	-0.940083	0.301468	0.131305	-0.702402	-0.806772	0.10437
PC(34:4)	PC(34:4)	0.290706	-0.403255	-0.851141	0.447885	0.478555	-0.33298	-0.974898	0.641919	0.61002	-0.438403	-0.416369	-0.0220345
PC(35:4);PE(38:4)	PC(35:4)	0.337669	-0.396982	-0.459604	0.0626225	0.544145	-0.842425	-1.04243	0.2	0.606183	-0.475401	-0.286583	-0.188817
PC(36:1)	PC(36:1)	0.0905568	-0.946018	-0.6826	-0.263419	0.552073	-0.870359	-0.663542	-0.206817	0.14516	-1.01662	-0.695804	-0.32082
PC(36:2)	PC(36:2)	0.0188264	-0.841083	-0.63443	-0.206653	0.304873	-0.942605	-0.735952	-0.206653	0.0645192	-0.834866	-0.592231	-0.242635
PC(36:3)	PC(36:3)	0.017053	-0.59686	-0.656021	0.0591614	0.317687	-0.718055	-0.748753	0.0306978	0.0372933	-0.574101	-0.693545	0.119445
PC(36:4)	PC(36:4)	0.745373	-0.279957	-0.405787	0.12583	0.94271	-0.22279	-0.424376	0.201586	0.208375	-0.279957	-0.30667	0.0267131
PC(36:5)	PC(36:5)	0.125313	-0.200647	-0.382049	0.181401	0.623726	-0.26054	-0.530463	0.269922	0.138518	-0.288214	-0.281013	-0.0072006
PC(37:4);PE(40:4)	PC(37:4)	0.693559	0.348339	-0.507201	0.85554	0.914335	-0.2976	-0.864576	0.566975	0.410095	0.428474	-0.28051	0.708985
PC(37:5);PE(40:5)	PC(37:5)	0.735077	-0.423471	-0.268985	-0.154486	0.581843	-0.897546	-0.950348	0.0528012	0.839515	-0.00153539	-0.0693641	0.0678287
PC(38:4)	PC(38:4)	0.494036	-0.489202	-0.504582	0.0153805	0.813149	-0.503261	-0.63142	0.128159	0.152856	-0.489202	-0.56646	0.077258
PC(38:5)	PC(38:5)	0.276194	-0.264092	-0.330688	0.0665956	0.701736	-0.359465	-0.448405	0.0889391	0.161039	-0.264092	-0.251735	-0.0123575
PC(38:6)	PC(38:6)	0.0884942	-0.368185	-0.403398	0.035213	0.547255	-0.449474	-0.528832	0.0793579	0.0641813	-0.425428	-0.349471	-0.0759562
PC(38:7)	PC(38:7)	0.255723	-0.216854	-0.176601	-0.0402531	0.865057	-0.031865	-0.0318589	-6.1e-06	0.118175	-0.31694	-0.179187	-0.137753
PC(40:4)	PC(40:4)	0.563974	-0.34418	-0.456243	0.112063	0.760847	-0.75742	-0.993765	0.236345	0.457314	-0.385649	-0.379293	-0.00635578
PC(40:5)	PC(40:5)	0.433692	-0.426219	-0.439617	0.0133972	0.703537	-0.684494	-0.697891	0.0133972	0.310049	-0.251488	-0.317786	0.0662981
PC(40:6)	PC(40:6)	0.274004	-0.442505	-0.471879	0.0293745	0.611712	-0.63161	-0.660984	0.0293745	0.283647	-0.316223	-0.339457	0.0232346
PC(40:7)	PC(40:7)	0.199137	-0.436212	-0.378458	-0.0577544	0.594898	-0.487306	-0.429551	-0.0577544	0.270634	-0.378539	-0.351381	-0.0271576
PC(40:8)	PC(40:8)	0.169934	-0.356391	-0.338665	-0.0177262	0.454906	-0.402952	-0.387251	-0.015701	0.436892	-0.312894	-0.202931	-0.109963
PC(p16:0/22:5)/PC(p18:1/20:4)	PC(p38:5)	0.0991907	-0.49731	-0.678592	0.181282	0.62126	-0.547407	-0.728689	0.181282	0.137552	-0.573087	-0.740682	0.167595
PC(p18:1/20:3)/PC(p16:0/22:4)	PC(p38:4)	0.377508	-0.24901	-0.36542	0.116409	0.850607	-0.299937	-0.416346	0.116409	0.299521	-0.235164	-0.365606	0.130442
PC(p32:0)	PC(p32:0)	0.658457	-0.158538	-0.669065	0.510527	0.709953	0.082435	-0.767523	0.849958	0.815751	-0.383757	-0.253453	-0.130304
PC(p34:0);PC(o34:1)	PC(p34:0)	0.319836	-0.613838	-0.491662	-0.122176	0.818032	-0.566644	-0.749819	0.183175	0.302085	-0.705708	-0.34186	-0.363848
PC(p34:1);PC(o34:2)	PC(p34:1)	0.0468182	-0.880705	-0.67758	-0.203126	0.443448	-0.706546	-0.91684	0.210294	0.0881569	-1.00533	-0.552064	-0.453264
PC(p36:4)	PC(p36:4)	0.0664195	-0.822728	-0.803603	-0.0191255	0.652509	-0.444678	-0.754692	0.310014	0.0393309	-0.868429	-0.634744	-0.233685
PC(p36:5)	PC(p36:5)	0.0716885	-0.569038	-0.379725	-0.189313	0.42052	-0.587585	-0.682122	0.0945367	0.0834964	-0.579671	-0.682847	0.103176
PC(p38:6)	PC(p38:6)	0.141167	-0.496562	-0.570454	0.0738918	0.692152	-0.342775	-0.450276	0.1075	0.128589	-0.774672	-0.769345	-0.00532651
p-Cresol sulfate	p-Cresol sulfate	0.619558	-0.347251	0.388358	-0.735608	0.850981	-0.5905	0.00861408	-0.599114	0.766293	-0.644838	0.570273	-1.21511
PE(34:1)	PE(34:1)	0.232299	-0.479463	-0.820477	0.341014	0.508112	-0.50844	-1.12314	0.614699	0.553773	-0.673431	-0.385157	-0.288274
PE(35:0)	PE(35:0)	0.39888	-0.273895	-0.530357	0.256462	0.901409	-0.250805	-0.756448	0.505644	0.24277	-0.40748	-0.280415	-0.127065
PE(35:2);PC(32:2)	PE(35:2)	0.563828	-0.330128	-0.781867	0.451738	0.557692	-0.193824	-0.811326	0.617502	0.822794	-0.5019	-0.376137	-0.125763
PE(36:2);PC(33:2)	PE(36:2)	0.0213526	-0.898237	-0.939518	0.0412814	0.223426	-0.974114	-1.1432	0.169089	0.139298	-0.844944	-0.78295	-0.061994
PE(36:4)	PE(36:4)	0.0875281	-0.640753	-0.583094	-0.0576594	0.410531	-1.03717	-1.19401	0.15684	0.21408	-0.683476	-0.219507	-0.463969
PE(37:1);PC(34:1)	PE(37:1)	0.0933335	-0.619129	-0.564354	-0.0547748	0.679107	-0.670271	-0.715012	0.0447404	0.0519464	-0.736212	-0.480218	-0.255994
PE(38:1);PC(35:1)	PE(38:1)	0.187951	-0.608311	-0.939084	0.330773	0.584031	-0.816659	-1.05182	0.235163	0.291023	-0.608311	-0.755376	0.147065
PE(38:2);PC(35:2)	PE(38:2)	0.232415	-0.416247	-0.881166	0.464919	0.590098	-0.548967	-0.903412	0.354445	0.453471	-0.537259	-0.860566	0.323307
PE(38:5);PC(35:5)	PE(38:5)	0.0723669	-0.48995	-0.50418	0.0142299	0.319588	-1.02295	-1.06406	0.0411149	0.247003	-0.54115	-0.2956	-0.245549
PE(38:6);PC(35:6)	PE(38:6)	0.0913624	-0.646038	-0.48313	-0.162907	0.372573	-1.02403	-0.822462	-0.201564	0.210532	-0.619607	-0.48313	-0.136477
PE(40:6);PC(37:6)	PE(40:6)	0.400073	-0.436203	-0.321649	-0.114554	0.48252	-0.873441	-0.859843	-0.0135982	0.891356	-0.314304	-0.137374	-0.17693
PE(40:7)	PE(40:7)	0.276605	-0.402531	-0.273281	-0.12925	0.383045	-0.695909	-0.429634	-0.266275	0.796583	-0.376063	-0.27864	-0.0974235
PE(p38:4)	PE(p38:4)	0.552813	-0.215797	-0.312059	0.0962624	0.560252	-0.464806	-0.458021	-0.00678462	0.897501	-0.142535	-0.312059	0.169524
PE(p38:5)	PE(p38:5)	0.436819	-0.243809	-0.434283	0.190474	0.687937	-0.368884	-0.610854	0.241969	0.659123	-0.197071	-0.360347	0.163276
PE(p38:6)	PE(p38:6)	0.332365	-0.449863	-0.445323	-0.00453972	0.644009	-0.491997	-0.356378	-0.135619	0.563531	-0.615862	-0.579418	-0.0364442
Pentacosylic acid(25:0)	Pentacosylic acid(25:0)	0.775771	-0.394686	-1.85249	1.45781	0.48776	-2.90745	-4.68125	1.77381	0.957449	-0.234519	0.0569832	-0.291502
Pentadecanoic acid(15:0)	Pentadecanoic acid(15:0)	0.508396	-0.0211043	0.224765	-0.245869	0.836794	-0.215781	-0.0625624	-0.153219	0.588907	0.394799	0.640669	-0.245869
Pentadecanoylcarnitine(C13:0)	Pentadecanoylcarnitine(C13:0)	0.0968655	-0.866958	0.136546	-1.0035	0.314849	-2.04473	-0.539574	-1.50516	0.412815	-0.763901	-0.310256	-0.453645
PG(15:0_18:1)/PG(16:0_17:1)	PG(33:1)	0.00955901	-1.62181	-0.431337	-1.19047	0.125471	-2.06926	-0.28722	-1.78204	0.121159	-1.33917	-0.564194	-0.774977
PG(16:0_16:1)	PG(32:1)	0.0736323	-1.05325	0.162956	-1.21621	0.287585	-1.09427	0.162956	-1.25722	0.309701	-1.30924	-0.28955	-1.01969
PG(16:0_18:1)	PG(34:1)	0.0283607	-0.839268	-0.567814	-0.271454	0.259429	-0.911345	-0.434577	-0.476768	0.0847414	-0.66797	-0.782881	0.11491
PG(18:0_20:4);PG(20:2_18:2)	PG(38:4)	0.0666729	-0.810837	-0.475545	-0.335293	0.291815	-0.848987	-0.475545	-0.373442	0.15969	-0.637736	-0.580838	-0.0568985
PG(18:1_18:2)	PG(36:3)	0.021467	-1.19644	-0.765869	-0.430574	0.115061	-1.28104	-0.765869	-0.515173	0.231708	-0.828011	-0.773958	-0.0540529
PG(18:1_20:4)	PG(38:5)	0.0347867	-0.718671	-0.442607	-0.276064	0.260567	-0.649442	-0.316484	-0.332959	0.144609	-0.667775	-0.509296	-0.158479
PG(18:1_22:4)	PG(40:5)	0.129595	-0.447237	-0.173279	-0.273958	0.321122	-0.806071	-0.261125	-0.544946	0.404822	-0.23083	-0.0938376	-0.136993
PG(18:1_22:5)	PG(40:6)	0.0963376	-0.588562	-0.221709	-0.366853	0.235659	-0.758014	-0.192406	-0.565608	0.381314	-0.448822	-0.278197	-0.170625
PG(18:1_22:6)	PG(40:7)	0.0809889	-0.724993	-0.425244	-0.299749	0.341325	-0.540076	-0.0409339	-0.499142	0.209098	-0.817403	-0.548374	-0.269029
PG(18:2_20:4)	PG(38:6)	0.0338742	-1.0205	-0.463676	-0.556826	0.422002	-0.413943	-0.229504	-0.184439	0.0667583	-1.32037	-0.598185	-0.722183
PG(18:2_22:6)	PG(40:8)	0.0640581	-0.718864	-0.549215	-0.169649	0.391024	-0.490979	-0.210369	-0.28061	0.173926	-1.03969	-0.604474	-0.435221
PG(18:3_22:6)	PG(40:9)	0.0449856	-0.945157	-0.651447	-0.29371	0.225102	-0.824994	-0.753652	-0.0713424	0.231104	-1.03181	-0.670912	-0.360894
PG(20:4_22:6)	PG(42:10)	0.425625	-0.282529	-0.178356	-0.104173	0.559219	-0.0695725	0.123348	-0.19292	0.68034	-0.745516	-0.480509	-0.265008
PG(20:5_18:2)/PG(20:4_18:3)	PG(38:7)	0.110359	-0.838046	-0.985022	0.146976	0.893884	-0.0357813	-0.774495	0.738714	0.0649333	-1.43988	-1.24927	-0.190605
PG(22:5_18:2)	PG(40:7)	0.0820005	-0.724993	-0.425244	-0.299749	0.344156	-0.540076	-0.0409339	-0.499142	0.209921	-0.804672	-0.548374	-0.256297
PG(22:5_20:4)	PG(42:9)	0.383367	-0.447275	-0.250849	-0.196427	0.726933	-0.14233	0.132321	-0.274651	0.39878	-0.794935	-0.42452	-0.370415
Phe-Gly	Phe-Gly	0.815188	0.338072	0.119679	0.218393	0.252493	0.226555	-0.834893	1.06145	0.718202	0.346094	0.798716	-0.452622
Phe-Lys;Lys-Phe	Phe-Lys	0.899991	0.668289	-0.189379	0.857668	0.220256	0.138815	-1.57175	1.71056	0.305147	0.928623	1.34534	-0.416721
Phenethylamine	Phenethylamine	0.771205	0.0511539	0.039473	0.0116809	0.645092	-0.217862	0.039473	-0.257335	0.428342	0.971512	0.538761	0.432751
phenol sulfate;4-Hydroxybenzenesulfonic acid	phenol sulfate	0.479649	0.612507	0.067319	0.545189	0.618473	0.887388	0.322002	0.565386	0.520265	0.322575	0.0669784	0.255596
Phe-Ser	Phe-Ser	0.981126	0.498797	0.118951	0.379846	0.422316	0.595002	-0.4816	1.0766	0.650463	0.064293	0.767208	-0.702915
Phe-Tyr;Tyr-Phe	Phe-Tyr	0.928884	0.348407	0.609301	-0.260894	0.909814	1.04979	0.98699	0.0628045	0.726897	0.129785	0.73055	-0.600765
phosphocholine	phosphocholine	0.194451	0.360331	0.317195	0.0431359	0.0860058	0.365339	0.341633	0.0237057	0.513552	0.358448	-0.0419706	0.400418
Phospho-L-serine	Phospho-L-serine	0.890265	-0.0523886	-0.158938	0.10655	0.780181	0.0659519	0.26512	-0.199168	0.92653	-0.235474	-0.251657	0.0161826
Phosphoric acid	Phosphoric acid	0.105339	-0.0101906	0.10768	-0.11787	0.158066	-0.0137231	0.195632	-0.209356	0.604118	0.107551	0.10768	-0.000128453
Phytosphingosine	Phytosphingosine	0.267619	-0.368017	-0.621945	0.253928	0.652027	-0.666196	-0.202431	-0.463765	0.461865	-0.222602	-1.03508	0.812476
PI(16:0_18:2)	PI(34:2)	0.00152084	-1.39454	-0.73205	-0.662492	0.0384886	-1.29741	-0.784774	-0.512639	0.0702261	-1.27713	-0.844694	-0.432437
PI(16:0_20:4)	PI(36:4)	0.0201121	-0.618466	-0.414035	-0.204431	0.236642	-0.723427	-0.560759	-0.162668	0.0895685	-0.688301	-0.541442	-0.146859
PI(16:0_22:6);PI(18:2_20:4)	PI(38:6)	0.00355963	-1.14207	-0.546541	-0.595526	0.0714744	-1.2568	-0.564327	-0.692469	0.0902522	-0.992755	-0.843441	-0.149314
PI(17:0_20:4)	PI(37:4)	0.420911	-0.166483	-0.142646	-0.0238369	0.569458	-0.553357	-0.499223	-0.0541343	0.576357	-0.128293	-0.224864	0.0965717
PI(18:0_20:4)	PI(38:4)	0.304072	-0.167835	-0.1727	0.00486516	0.390097	-0.362058	-0.233298	-0.12876	0.579645	-0.254426	-0.598075	0.343649
PI(18:1_20:4)	PI(38:5)	0.0279429	-0.398066	-0.203137	-0.194929	0.147849	-0.676037	-0.472843	-0.203194	0.237935	-0.433766	-0.401348	-0.0324184
Picolinic acid	Picolinic acid	0.365681	-0.66785	-0.393066	-0.274783	0.8682	-0.711335	-0.084016	-0.627319	0.385922	-0.436782	-0.485778	0.0489955
Pipecolic acid	Pipecolic acid	0.102473	-1.02914	-0.471384	-0.557754	0.124732	-1.19382	0.107166	-1.30099	0.530744	-0.891687	-0.991619	0.0999326
Pivalic acid;(S)-2-Methylbutanoic acid;Isovaleric acid;Ethylmethylacetic acid	Pivalic acid	0.548245	-0.609011	-0.0867353	-0.522275	0.601842	-1.8107	-1.71333	-0.0973723	0.316525	0.734294	2.30481	-1.57052
Pivaloylcarnitine;2-Methylbutyroylcarnitine; 3-Methylbutyrylcarnitine	Pivaloylcarnitine	0.367274	-0.257149	0.504015	-0.761164	0.44341	-0.780312	-0.266893	-0.513419	0.424386	0.00960513	1.28233	-1.27273
prasterone sulfate	prasterone sulfate	0.00544616	-3.21678	-2.72965	-0.487127	0.129111	-3.11406	-2.47773	-0.636328	0.0687619	-3.21678	-2.76845	-0.448321
Pregnan-20-one,17-(acetyloxy)-3-hydroxy-6-methyl-,(3b,5b,6a)-/Pregnan-20-one,17-(acetyloxy)-3-hydroxy-6-methyl-,(3a,5b,6a)-	Pregnan-20-one,17-(acetyloxy)-3-hydroxy-6-methyl-,(3b,5b,6a)-	0.944339	-0.362914	-0.769182	0.406268	0.611916	1.40228	0.34336	1.05892	0.447477	-0.909068	0.347003	-1.25607
Pregnanediol	Pregnanediol	0.0200637	1.03564	0.518296	0.517344	0.343723	0.807331	-0.0826365	0.889967	0.0441823	1.42319	0.981749	0.441443
Pro-Asn;Asn-Pro	Pro-Asn	0.0250012	0.554166	-0.298673	0.852839	0.0381052	0.411672	-0.593061	1.00473	0.0688049	1.07487	0.756283	0.318585
Pro-Asp;Asp-Pro	Pro-Asp	0.0426872	0.542462	0.358947	0.183515	0.549022	0.313623	0.0756414	0.237981	0.0454867	0.901458	0.910941	-0.00948356
Pro-Gln;Gln-Pro	Pro-Gln	0.621177	0.363337	0.218498	0.144839	0.596185	0.105503	-0.0300056	0.135509	0.649623	0.897785	0.618361	0.279424
Pro-Glu;Glu-Pro	Pro-Glu	0.240761	0.059235	-0.0952518	0.154487	0.693612	-0.0454575	-0.431453	0.385995	0.242174	0.556424	0.353561	0.202862
Pro-Gly	Pro-Gly	0.615654	-0.11773	-0.548979	0.431249	0.0206471	-0.578458	-1.32646	0.748005	0.333893	0.477771	0.681731	-0.20396
Pro-Lys;Lys-Pro	Pro-Lys	0.747397	0.314125	-0.0547535	0.368879	0.314098	-0.317042	-2.0069	1.68986	0.438509	0.561925	3.07484	-2.51291
Propionylcarnitine	Propionylcarnitine	0.365689	-0.223768	-0.16735	-0.0564183	0.0756128	-1.00593	-0.124813	-0.881121	0.594485	0.110893	0.692748	-0.581854
N-Acetyl alanine	N-Acetyl alanine	0.0167421	-2.63431	-2.46355	-0.170765	0.0310592	-2.82632	-2.5342	-0.292116	0.314838	-1.74018	-1.40731	-0.332873
Pro-Ser	Pro-Ser	0.607463	0.850456	-0.443528	1.29398	0.0488616	-0.0302674	-1.7568	1.72653	0.112734	0.858077	2.09736	-1.23928
Prostaglandin E2	Prostaglandin E2	0.652475	-0.161688	0.158835	-0.320523	0.411833	0.569817	-0.421074	0.990891	0.386641	-0.614299	0.603474	-1.21777
Pro-Thr;Thr-Pro	Pro-Thr	0.827121	0.222438	-0.0634775	0.285916	0.0943672	-2.504	-3.69609	1.19209	0.146062	3.01478	3.66781	-0.653029
Pro-Trp	Pro-Trp	0.314522	-1.83378	-2.32165	0.487869	0.646056	1.28737	-0.0707091	1.35808	0.0145431	-4.65173	-4.06765	-0.584084
Pro-Val;Val-Pro	Pro-Val	0.693349	-0.327	-0.39436	0.0673593	0.0401987	-0.581593	-0.935083	0.35349	0.479332	-0.0965138	0.224767	-0.321281
PS(16:0_20:4)	PS(36:4)	0.217026	-0.371307	-0.429425	0.0581172	0.604834	-0.425614	-0.466169	0.0405553	0.421225	-0.354082	0.0855595	-0.439642
PS(18:0_20:4)	PS(38:4)	0.304961	-0.227398	-0.166636	-0.0607624	0.41373	-0.33483	0.0590707	-0.393901	0.453784	-0.107775	-0.48172	0.373945
PS(18:0_22:6)	PS(40:6)	0.232571	-0.244733	-0.0522369	-0.192496	0.357324	-0.532126	0.154428	-0.686554	0.463752	-0.232113	-0.421752	0.189639
Purine	Purine	0.441636	-0.0357291	0.238442	-0.274171	0.424164	-0.102273	0.541367	-0.64364	0.973701	0.0235305	0.041686	-0.0181555
Pyridine(Chemical)	Pyridine(Chemical)	0.307106	-0.209882	-0.066531	-0.143351	0.528539	-0.296729	-0.143735	-0.152994	0.321681	-0.388989	-0.253989	-0.135
Pyrophosphate	Pyrophosphate	0.265893	-0.222199	0.0526568	-0.274856	0.142829	-0.328543	-0.00794509	-0.320598	0.865497	0.12807	0.113638	0.0144315
Pyruvic acid	Pyruvic acid	0.0126374	-0.479864	0.259373	-0.739237	0.277736	-0.0675905	0.365537	-0.433127	0.0458135	-0.9862	0.0416537	-1.02785
Quinolinic acid	Quinolinic acid	0.849751	1.68963	1.00795	0.681678	0.914641	1.34847	1.40768	-0.059206	0.922247	1.2972	0.907918	0.389284
Retinoic acid	Retinoic acid	0.0271851	-2.54021	-1.9096	-0.630607	0.113772	-6.70163	-6.43762	-0.264019	0.0759125	-3.00878	-2.27176	-0.737018
Riboflavin(VB2)	Riboflavin(VB2)	0.608388	0.505149	0.0772085	0.42794	0.961058	-0.275644	-0.827282	0.551638	0.149438	1.17215	1.29538	-0.12323
ribose 5-phosphate;D-Xylulose 5-phosphate;D-Arabinose 5-phosphate/D-Ribulose 5-phosphate	ribose 5-phosphate	0.0875897	-0.82759	-0.0634717	-0.764119	0.51327	-0.828473	-0.288095	-0.540377	0.123923	-0.789584	0.0852913	-0.874876
S-(1,2-DICARBOXYETHYL)GLUTATHIONE	S-(1,2-DICARBOXYETHYL)GLUTATHIONE	0.365895	0.842634	-0.0826147	0.925248	0.657625	0.611933	0.152804	0.459128	0.471571	1.65543	-0.176609	1.83204
S-Adenosylhomocysteine	S-Adenosylhomocysteine	0.940714	0.331449	0.0648705	0.266579	0.235115	-0.140146	-0.991614	0.851468	0.639635	0.657291	0.933386	-0.276096
Salicylic acid;Gentisate aldehyde;3-hydroxybenzoic acid;4-hydroxybenzoate	Salicylic acid	0.413531	-0.449534	-0.662581	0.213047	0.447762	0.772632	0.512624	0.260007	0.195916	-1.04484	-1.10769	0.0628532
S-carboxymethyl-L-cysteine	S-carboxymethyl-L-cysteine	0.585018	-0.305159	-0.207902	-0.0972573	0.782971	-0.437213	-0.286917	-0.150297	0.739348	-0.244586	-0.132854	-0.111732
Sebacic acid	Sebacic acid	0.894452	1.32017	1.51766	-0.197488	0.797162	1.28368	1.27698	0.00669711	0.159984	1.48988	1.60057	-0.110692
Sedoheptulose 1,7-bisphosphate	Sedoheptulose 1,7-bisphosphate	0.0604384	-1.89706	-0.98779	-0.909272	0.0416203	-7.39526	-5.68411	-1.71115	0.717616	-0.621497	-0.654497	0.0330008
Sedoheptulose 7-phosphate	Sedoheptulose 7-phosphate	0.10931	-1.12668	0.427766	-1.55445	0.395516	-1.2232	-0.755567	-0.467633	0.0454708	-1.04057	1.1624	-2.20297
Ser-Gln	Ser-Gln	0.394305	0.018202	-0.585251	0.603453	0.16734	-0.323255	-2.24724	1.92398	0.78099	0.00706837	1.17773	-1.17066
Ser-Gly	Ser-Gly	0.87275	-0.0865709	-0.767363	0.680792	0.290199	-0.109859	-1.64836	1.5385	0.102008	0.408494	3.45217	-3.04368
Serotonin	Serotonin	0.314341	-0.672555	-0.149713	-0.522842	0.858687	0.00537678	-0.0447386	0.0501154	0.270297	-0.965104	-0.190858	-0.774246
Ser-Phe	Ser-Phe	0.870105	-0.023948	0.555246	-0.579194	0.652477	0.344497	-0.00559409	0.350091	0.973448	-0.184615	0.641361	-0.825976
Ser-Ser	Ser-Ser	0.750617	-0.0690725	-0.509768	0.440695	0.238588	-0.383779	-1.52617	1.14239	0.499742	0.0274307	1.00974	-0.982313
S-Glutathionyl-L-cysteine	S-Glutathionyl-L-cysteine	0.992095	0.19188	0.224799	-0.0329188	0.35498	0.0849913	-1.34403	1.42902	0.731755	1.10141	1.15918	-0.0577666
Spermidine	Spermidine	0.579026	-0.0895674	-0.0397019	-0.0498655	0.72868	0.126726	0.0941302	0.0325959	0.370424	-0.203025	-0.0806271	-0.122398
Sphinganine	Sphinganine	0.273603	-0.534982	-0.982092	0.44711	0.257248	-0.983952	-1.72268	0.738724	0.785047	-0.209134	-0.0971381	-0.111996
Sphingosine	Sphingosine	0.577162	-0.262028	-0.62718	0.365152	0.806776	-0.209917	-0.889557	0.67964	0.542879	-0.322274	0.0563528	-0.378626
Stearic acid ethyl ester;Phytanic acid;Arachidic acid(20:0)	Stearic acid ethyl ester	0.81629	-0.021386	-0.557007	0.535621	0.918973	0.141166	0.187283	-0.0461168	0.16331	-0.180136	-0.695749	0.515613
Stearic acid(18:0)	Stearic acid(18:0)	0.85009	-0.0512363	-0.242895	0.191659	0.968336	-0.0035502	-0.00579482	0.00224462	0.424176	-0.117593	-0.242895	0.125302
succinate;Methylmalonic acid	succinate	0.717786	0.297465	0.588287	-0.290822	0.13244	0.19226	0.680173	-0.487913	0.768192	0.322461	0.525553	-0.203093
Succinylcarnitine-1	Succinylcarnitine-1	0.723075	0.169022	0.318598	-0.149576	0.513788	0.275517	0.817436	-0.541919	0.912404	-0.0922201	0.0304451	-0.122665
Sucrose;D-lactose;Cellobiose;trehalose	Sucrose	0.27625	0.49497	1.10743	-0.612461	0.996764	0.49709	0.00914212	0.487948	0.116024	0.351394	1.41762	-1.06622
Sulfate	Sulfate	0.567438	0.020962	0.0278733	-0.00691123	0.478254	0.717201	0.459962	0.25724	0.25714	-0.589302	-0.139848	-0.449454
Sulfoacetate	Sulfoacetate	0.670996	-0.261604	0.229253	-0.490857	0.13587	1.13785	1.46289	-0.325037	0.10114	-2.14027	-1.48747	-0.652808
Tartaric acid	Tartaric acid	0.602768	-1.53209	-1.67146	0.139374	0.692933	2.9799	2.91622	0.0636745	0.273474	-4.17721	-4.7095	0.53229
Taurine	Taurine	0.445684	0.052409	-0.0383405	0.0907496	0.926369	0.052409	0.0822942	-0.0298851	0.44672	-0.00278918	-0.215828	0.213039
Tauro Chenodeoxycholic acid	Tauro Chenodeoxycholic acid	0.0162121	-0.352268	4.0694	-4.42167	0.18893	-1.50827	4.0694	-5.57767	0.146885	-0.361609	3.81515	-4.17676
Tetradecanedioic acid	Tetradecanedioic acid	0.153447	0.309188	-0.0271216	0.336309	0.4007	0.396986	0.339307	0.0576793	0.484678	0.159087	0.397994	-0.238907
Thiamine	Thiamine	0.0180528	0.490455	1.38988	-0.899422	0.602217	0.253272	0.763361	-0.51009	0.013821	0.86379	2.58312	-1.71933
Thr-Asn	Thr-Asn	0.643005	0.213849	-0.106209	0.320058	0.494174	-0.0133125	-1.11582	1.1025	0.673954	0.649738	1.22744	-0.577705
Threonic acid	Threonic acid	0.13113	-0.433933	-0.153721	-0.280213	0.0317989	-0.746258	0.010664	-0.756922	0.558406	0.129129	-0.112789	0.241918
Thr-Gln	Thr-Gln	0.889662	0.179723	-0.398788	0.578511	0.318861	0.00249807	-1.59375	1.59625	0.569233	0.595724	1.3287	-0.732974
Thr-Glu	Thr-Glu	0.831471	0.322604	-0.0296114	0.352215	0.472582	0.216546	-0.858549	1.0751	0.17115	0.409804	1.86188	-1.45208
Thr-Gly;Gly-Thr;Ser-Ala;Ala-Ser	Thr-Gly	0.499163	0.484253	0.0579305	0.426322	0.208774	0.477393	-0.934561	1.41195	0.10846	0.657484	1.77625	-1.11877
Thromboxane B2	Thromboxane B2	0.49397	-0.0710373	0.929867	-1.0009	0.762185	1.19319	0.871541	0.32165	0.184317	-0.3691	1.14643	-1.51553
Thr-Phe;Phe-Thr	Thr-Phe	0.502252	-0.175424	0.153994	-0.329418	0.376738	-0.102556	-0.65091	0.548354	0.612214	-0.252658	0.925923	-1.17858
Thr-Ser	Thr-Ser	0.550731	0.115551	-0.53222	0.647771	0.152926	-0.0620227	-1.67216	1.61014	0.732664	0.115551	0.972865	-0.857314
Thr-Thr	Thr-Thr	0.292155	0.657974	-0.323351	0.981325	0.0757839	0.390004	-0.836179	1.22618	0.542385	0.657974	0.75656	-0.0985864
Thr-Val	Thr-Val	0.478716	-0.422831	-0.202848	-0.219982	0.331078	0.186758	-0.970214	1.15697	0.56271	-0.733541	0.658785	-1.39233
Thymidine	Thymidine	0.197352	-0.681832	-0.609547	-0.0722853	0.7403	0.016417	-0.469602	0.486019	0.189947	-1.89883	-0.52542	-1.37341
Thymine	Thymine	0.198255	-0.861679	-0.779923	-0.0817562	0.532349	0.0399565	-0.642911	0.682867	0.18842	-1.90777	-0.601851	-1.30592
trans-aconitate	trans-aconitate	0.367119	-0.313782	0.0690719	-0.382854	0.451768	-0.53756	-0.208093	-0.329467	0.581191	-0.319809	-0.152403	-0.167406
trans-Hexadec-2-enoyl carnitine	trans-Hexadec-2-enoyl carnitine	0.00794801	-0.945221	-1.92327	0.978048	0.230522	-0.261041	-1.4386	1.17756	0.0181548	-1.53484	-2.94498	1.41014
Traumatic acid	Traumatic acid	0.415382	0.770836	0.731618	0.0392177	0.764671	0.586371	0.643865	-0.0574945	0.568157	0.667235	0.949475	-0.28224
Tridecylic acid(C13:0)	Tridecylic acid(C13:0)	0.765977	-0.000833146	0.202715	-0.203549	0.897426	0.02414	0.234029	-0.209889	0.613515	0.0749448	0.278493	-0.203549
Triethanolamine(chemical)	Triethanolamine(chemical)	0.935626	-0.0892931	-0.173375	0.0840822	0.695215	0.382422	0.419377	-0.036955	0.575092	-0.856502	-0.707317	-0.149185
Triethylamine(Chemical);nervonyl carnitine	Triethylamine(Chemical)	0.553361	0.377572	0.429584	-0.0520128	0.975911	0.638609	0.267635	0.370975	0.124963	0.306328	0.725444	-0.419116
Trigonelline;Anthranilate;2-Aminobenzoic acid/p-Aminobenzoic acid;4-aminobenzoate	Trigonelline	0.0220467	1.19334	0.0922715	1.10107	0.221258	1.18364	0.0922715	1.09137	0.134719	1.31392	0.256934	1.05698
Trimethylacetic acid	Trimethylacetic acid	0.732962	-0.174517	0.794117	-0.968634	0.720213	-1.37677	-2.21614	0.839368	0.301331	2.24974	3.65697	-1.40722
Trimethylamine N-oxide(TMAO)	Trimethylamine N-oxide(TMAO)	0.184463	0.786139	-1.22019	2.00633	0.756564	0.370798	-1.10288	1.47368	0.229215	0.850508	-1.22019	2.0707
Tyr-Gly;Gly-Tyr	Tyr-Gly	0.437314	0.527145	-0.458199	0.985343	0.45602	4.61246	0.0580519	4.55441	0.270457	-0.630843	-1.44188	0.811033
Tyr-Ser;Ser-Tyr	Tyr-Ser	0.379338	-0.182237	-0.0719481	-0.110289	0.35327	0.568386	-0.42263	0.991016	0.259816	-2.25396	-0.566	-1.68796
Tyr-Val;Val-Tyr	Tyr-Val	0.973997	-0.348349	0.0495406	-0.39789	0.357905	-0.0765982	-0.471087	0.394489	0.646042	-0.455353	1.00728	-1.46263
UDP-N-acetyl-D-galactosamine	UDP-N-acetyl-D-galactosamine	0.315702	-0.32867	0.196996	-0.525667	0.18255	-0.654524	-0.295768	-0.358755	0.469369	-0.0536481	0.291442	-0.34509
Undecanoic acid(11:0)	Undecanoic acid(11:0)	0.471756	0.185327	0.694241	-0.508914	0.532535	0.241485	0.529815	-0.28833	0.367911	-0.228991	0.440831	-0.669823
Uracil	Uracil	0.188613	0.381089	-0.269196	0.650285	0.206595	0.345147	-0.449397	0.794544	0.37452	0.522799	0.114654	0.408145
Uridine	Uridine	0.0767227	-0.539958	-0.336303	-0.203655	0.770946	-0.275892	-0.246528	-0.0293639	0.0701859	-0.724339	-0.442826	-0.281513
Uridine 5'-diphosphate	Uridine 5'-diphosphate	0.327096	-1.0282	-0.134473	-0.893727	0.564897	-0.962317	0.563398	-1.52572	0.365289	-0.438569	-0.731825	0.293256
Uridine 5'-diphosphogalactose;uridine 5'-diphosphoglucose	Uridine 5'-diphosphogalactose	0.391181	-0.212177	0.138306	-0.350483	0.882415	-0.0657074	0.155685	-0.221393	0.414158	-0.293733	0.0550749	-0.348808
uridine 5'-diphosphoglucuronic acid	uridine 5'-diphosphoglucuronic acid	0.177147	-1.143	-0.295792	-0.847209	0.210272	-1.04975	-0.190232	-0.859523	0.291597	-1.14774	-0.425084	-0.72266
uridine 5'-diphospho-N-acetylgalactosamine;Uridine 5'-diphospho-N-acetylglucosamine	uridine 5'-diphospho-N-acetylgalactosamine	0.339505	-0.380178	0.288205	-0.668383	0.23742	-0.448469	0.328995	-0.777463	0.394238	-0.322737	0.290722	-0.61346
Uridine 5'-monophosphate	Uridine 5'-monophosphate	0.393401	-0.360357	-0.0450751	-0.315282	0.305326	-0.742793	-0.395105	-0.347689	0.554285	-0.0715188	0.0304694	-0.101988
Urocanic acid	Urocanic acid	0.554689	0.623547	0.189822	0.433725	0.792436	0.27284	0.128516	0.144323	0.714652	0.634126	0.508449	0.125676
Ursodeoxycholic acid;Chenodeoxycholic acid/Deoxycholic acid	Ursodeoxycholic acid	0.646333	-0.734654	-1.26515	0.530491	0.7023	0.861479	-0.547561	1.40904	0.377637	-1.90694	-1.27181	-0.635132
Val-Gly	Val-Gly	0.701107	0.566785	-0.1363	0.703084	0.221477	0.570474	-0.979772	1.55025	0.443505	0.508384	0.929365	-0.420982
Val-His;His-Val	Val-His	0.852196	0.991725	0.347359	0.644365	0.565918	1.5214	-0.335859	1.85726	0.737087	0.552885	1.69612	-1.14323
Val-Lys;Lys-Val	Val-Lys	0.828568	-0.0402493	-0.399513	0.359264	0.0545413	-0.39587	-0.883837	0.487967	0.614986	0.0417564	0.611909	-0.570152
Val-Met;Met-Val	Val-Met	0.73997	0.650175	0.257903	0.392272	0.863542	1.04819	0.63661	0.411578	0.365877	0.380003	0.822632	-0.442629
Val-Phe;Phe-Val	Val-Phe	0.951759	-0.142286	-0.156543	0.0142564	0.719444	0.314489	-0.0343655	0.348854	0.560198	-0.538473	0.359612	-0.898085
Valproic acid(8:0)	Valproic acid(8:0)	0.0424469	2.60077	1.28189	1.31888	0.2573	3.82627	2.61591	1.21036	0.0893991	1.68386	0.261658	1.4222
Val-Val	Val-Val	0.935622	0.0307732	-0.219688	0.250461	0.446015	0.590582	-0.147488	0.73807	0.690722	-0.0384486	0.211787	-0.250236
Xanthosine	Xanthosine	0.634847	-0.705123	-0.380605	-0.324519	0.689717	-4.16681	-2.36243	-1.80437	0.471259	0.970094	2.26123	-1.29113
Xanthosine 5'-monophosphate	Xanthosine 5'-monophosphate	0.865648	-0.0323773	0.271087	-0.303464	0.838884	0.0221198	0.513557	-0.491437	0.989582	0.157933	0.170069	-0.0121357
xanthurenic acid	xanthurenic acid	0.051804	-0.730712	0.220242	-0.950953	0.343803	-0.427996	-0.141261	-0.286735	0.153498	-0.955018	0.581212	-1.53623
Indoleacetic acid	Indoleacetic acid	0.96032	0.549238	0.0106144	0.538624	0.1605	-0.0457565	-0.505078	0.459321	0.560395	1.12006	1.06813	0.0519291

## Sheet: Table 6b_Metabolome and Sto
All samples							Ascending colon							Descending colon
Metabolite-Sto	Sto_site	N	p_Spearman	r_Spearman	Metabolite		Metabolite-Sto	Sto_site	N	p_Spearman	r_Spearman	Metabolite		Metabolite-Sto	Sto_site	N	p_Spearman	r_Spearman	Metabolite
12-Hydroxy-12-octadecanoylcarnitine.A0A2K5TME5_C795	A0A2K5TME5_C795	15	0.0116708	-0.642857	12-Hydroxy-12-octadecanoylcarnitine		1-methyladenosine.A0A2K5TJX7_C173	A0A2K5TJX7_C173	12	0.0279546	-0.643357	1-methyladenosine		1-aminocyclopropane-1-carboxylate.A0A2K5TJJ3_C314	A0A2K5TJJ3_C314	10	0.0159208	-0.757576	1-aminocyclopropane-1-carboxylate
12-Hydroxy-12-octadecanoylcarnitine.A0A2K5TRB4_C134	A0A2K5TRB4_C134	15	0.0100318	-0.653571	12-Hydroxy-12-octadecanoylcarnitine		1-methyladenosine.A0A2K5TK27_C591	A0A2K5TK27_C591	12	0.0259115	-0.65035	1-methyladenosine		1-aminocyclopropane-1-carboxylate.A0A2K5TWI7_C513	A0A2K5TWI7_C513	10	0.0116513	-0.781818	1-aminocyclopropane-1-carboxylate
12-Hydroxy-12-octadecanoylcarnitine.A0A2K5TRB4_C175	A0A2K5TRB4_C175	12	0.0428069	-0.601399	12-Hydroxy-12-octadecanoylcarnitine		1-methyladenosine.A0A2K5TK27_C751	A0A2K5TK27_C751	12	0.0239811	-0.657343	1-methyladenosine		1-aminocyclopropane-1-carboxylate.A0A2K5TY77_C455	A0A2K5TY77_C455	12	0.040002	-0.608392	1-aminocyclopropane-1-carboxylate
12-Hydroxy-12-octadecanoylcarnitine.A0A2K5TRX9_C683	A0A2K5TRX9_C683	17	0.00836923	-0.627451	12-Hydroxy-12-octadecanoylcarnitine		1-methyladenosine.A0A2K5TKL1_C253	A0A2K5TKL1_C253	12	0.0348001	-0.622378	1-methyladenosine		1-aminocyclopropane-1-carboxylate.A0A2K5U1C7_C265	A0A2K5U1C7_C265	10	0.0440266	-0.660606	1-aminocyclopropane-1-carboxylate
12-Hydroxy-12-octadecanoylcarnitine.A0A2K5TTW0_C214	A0A2K5TTW0_C214	12	0.0348001	-0.622378	12-Hydroxy-12-octadecanoylcarnitine		1-methyladenosine.A0A2K5TM14_C25	A0A2K5TM14_C25	11	0.0439891	-0.627273	1-methyladenosine		1-aminocyclopropane-1-carboxylate.A0A2K5UAH0_C202	A0A2K5UAH0_C202	12	0.0373345	-0.615385	1-aminocyclopropane-1-carboxylate
12-Hydroxy-12-octadecanoylcarnitine.A0A2K5TU71_C188	A0A2K5TU71_C188	16	0.0153605	-0.602941	12-Hydroxy-12-octadecanoylcarnitine		1-methyladenosine.A0A2K5TMH3_C88	A0A2K5TMH3_C88	12	0.0348001	-0.622378	1-methyladenosine		1-aminocyclopropane-1-carboxylate.A0A2K5UJE6_C99	A0A2K5UJE6_C99	10	0.0393814	0.672727	1-aminocyclopropane-1-carboxylate
12-Hydroxy-12-octadecanoylcarnitine.A0A2K5TWI7_C829	A0A2K5TWI7_C829	13	0.0183249	-0.653846	12-Hydroxy-12-octadecanoylcarnitine		1-methyladenosine.A0A2K5TNW0_C181	A0A2K5TNW0_C181	12	9.16586e-05	-0.888112	1-methyladenosine		1-aminocyclopropane-1-carboxylate.A0A2K5UMK9_C71	A0A2K5UMK9_C71	10	0.0211665	-0.733333	1-aminocyclopropane-1-carboxylate
12-Hydroxy-12-octadecanoylcarnitine.A0A2K5TXG3_C563	A0A2K5TXG3_C563	14	0.0059722	-0.70989	12-Hydroxy-12-octadecanoylcarnitine		1-methyladenosine.A0A2K5TP51_C52	A0A2K5TP51_C52	12	0.0204419	-0.671329	1-methyladenosine		1-aminocyclopropane-1-carboxylate.A0A2K5UXZ0_C28	A0A2K5UXZ0_C28	10	0.0136718	-0.769697	1-aminocyclopropane-1-carboxylate
12-Hydroxy-12-octadecanoylcarnitine.A0A2K5TY77_C332	A0A2K5TY77_C332	12	0.0090521	-0.734266	12-Hydroxy-12-octadecanoylcarnitine		1-methyladenosine.A0A2K5TQR2_C161	A0A2K5TQR2_C161	11	0.0104818	-0.754545	1-methyladenosine		1-aminocyclopropane-1-carboxylate.A0A2K5V0H7_C2287	A0A2K5V0H7_C2287	12	0.0110205	0.72028	1-aminocyclopropane-1-carboxylate
12-Hydroxy-12-octadecanoylcarnitine.A0A2K5U2C6_C222	A0A2K5U2C6_C222	20	0.00495059	-0.61203	12-Hydroxy-12-octadecanoylcarnitine		1-methyladenosine.A0A2K5TR09_C295	A0A2K5TR09_C295	11	0.0308509	-0.663636	1-methyladenosine		1-aminocyclopropane-1-carboxylate.A0A2K5V0H7_C2289	A0A2K5V0H7_C2289	12	0.0110205	0.72028	1-aminocyclopropane-1-carboxylate
12-Hydroxy-12-octadecanoylcarnitine.A0A2K5U489_C32	A0A2K5U489_C32	22	0.00125317	-0.654433	12-Hydroxy-12-octadecanoylcarnitine		1-methyladenosine.A0A2K5TR48_C76	A0A2K5TR48_C76	12	0.0121144	-0.713287	1-methyladenosine		1-aminocyclopropane-1-carboxylate.A0A2K5V0H7_C2291	A0A2K5V0H7_C2291	12	0.0110205	0.72028	1-aminocyclopropane-1-carboxylate
12-Hydroxy-12-octadecanoylcarnitine.A0A2K5U8H6_C76	A0A2K5U8H6_C76	13	0.00292338	-0.774725	12-Hydroxy-12-octadecanoylcarnitine		1-methyladenosine.A0A2K5TRX9_C53	A0A2K5TRX9_C53	11	0.00921599	-0.763636	1-methyladenosine		1-aminocyclopropane-1-carboxylate.A0A2K5W359_C260	A0A2K5W359_C260	12	0.0348001	-0.622378	1-aminocyclopropane-1-carboxylate
12-Hydroxy-12-octadecanoylcarnitine.A0A2K5U9W7_C91	A0A2K5U9W7_C91	10	0.0116513	-0.781818	12-Hydroxy-12-octadecanoylcarnitine		1-methyladenosine.A0A2K5TRX9_C855	A0A2K5TRX9_C855	10	0.00681113	-0.818182	1-methyladenosine		1-aminocyclopropane-1-carboxylate.A0A2K5X4G5_C559	A0A2K5X4G5_C559	12	0.040002	-0.608392	1-aminocyclopropane-1-carboxylate
12-Hydroxy-12-octadecanoylcarnitine.A0A2K5UH34_C201	A0A2K5UH34_C201	13	0.0111472	-0.692308	12-Hydroxy-12-octadecanoylcarnitine		1-methyladenosine.A0A2K5TRX9_C878	A0A2K5TRX9_C878	11	0.0338252	-0.654545	1-methyladenosine		1-aminocyclopropane-1-carboxylate.A0A7N9CEU7_C105	A0A7N9CEU7_C105	12	0.0428069	-0.601399	1-aminocyclopropane-1-carboxylate
12-Hydroxy-12-octadecanoylcarnitine.A0A2K5UH34_C219	A0A2K5UH34_C219	12	0.0090521	-0.734266	12-Hydroxy-12-octadecanoylcarnitine		1-methyladenosine.A0A2K5TSG1_C226	A0A2K5TSG1_C226	11	0.0338252	-0.654545	1-methyladenosine		1-aminocyclopropane-1-carboxylate.A0A7N9CGH2_C390	A0A7N9CGH2_C390	12	0.0301143	-0.636364	1-aminocyclopropane-1-carboxylate
12-Hydroxy-12-octadecanoylcarnitine.A0A2K5UIW1_C752	A0A2K5UIW1_C752	15	0.0141733	-0.628571	12-Hydroxy-12-octadecanoylcarnitine		1-methyladenosine.A0A2K5TSG1_C854	A0A2K5TSG1_C854	12	0.0279546	-0.643357	1-methyladenosine		1-aminocyclopropane-1-carboxylate.A0A7N9CXF7_C994	A0A7N9CXF7_C994	10	0.0490426	-0.648485	1-aminocyclopropane-1-carboxylate
12-Hydroxy-12-octadecanoylcarnitine.A0A2K5UJG7_C184	A0A2K5UJG7_C184	15	0.00690148	-0.678571	12-Hydroxy-12-octadecanoylcarnitine		1-methyladenosine.A0A2K5TSL1_C173	A0A2K5TSL1_C173	12	0.0020272	-0.818182	1-methyladenosine		1-aminocyclopropane-1-carboxylate.A0A7N9D3E9_C87	A0A7N9D3E9_C87	12	0.0373345	-0.615385	1-aminocyclopropane-1-carboxylate
12-Hydroxy-12-octadecanoylcarnitine.A0A2K5UKB3_C38	A0A2K5UKB3_C38	10	0.0241946	-0.721212	12-Hydroxy-12-octadecanoylcarnitine		1-methyladenosine.A0A2K5TSS1_C379	A0A2K5TSS1_C379	12	0.0279546	-0.643357	1-methyladenosine		1-aminocyclopropane-1-carboxylate.G7NUQ0_C544	G7NUQ0_C544	11	0.0439891	-0.627273	1-aminocyclopropane-1-carboxylate
12-Hydroxy-12-octadecanoylcarnitine.A0A2K5UKF7_C457	A0A2K5UKF7_C457	16	0.00170283	-0.735294	12-Hydroxy-12-octadecanoylcarnitine		1-methyladenosine.A0A2K5TSW3_C62	A0A2K5TSW3_C62	10	0.0241946	-0.721212	1-methyladenosine		1-aminocyclopropane-1-carboxylate.G7NVF5_C77	G7NVF5_C77	11	0.0230589	-0.690909	1-aminocyclopropane-1-carboxylate
12-Hydroxy-12-octadecanoylcarnitine.A0A2K5US09_C989	A0A2K5US09_C989	14	0.0191759	-0.626374	12-Hydroxy-12-octadecanoylcarnitine		1-methyladenosine.A0A2K5TT35_C43	A0A2K5TT35_C43	12	0.0259115	-0.65035	1-methyladenosine		1-aminocyclopropane-1-carboxylate.G7NVF5_C79	G7NVF5_C79	11	0.0230589	-0.690909	1-aminocyclopropane-1-carboxylate
12-Hydroxy-12-octadecanoylcarnitine.A0A2K5USA7_C121	A0A2K5USA7_C121	13	0.0195814	-0.648352	12-Hydroxy-12-octadecanoylcarnitine		1-methyladenosine.A0A2K5TWZ7_C266	A0A2K5TWZ7_C266	12	9.16586e-05	-0.888112	1-methyladenosine		1-aminocyclopropane-1-carboxylate.G7NVF5_C89	G7NVF5_C89	11	0.0230589	-0.690909	1-aminocyclopropane-1-carboxylate
12-Hydroxy-12-octadecanoylcarnitine.A0A2K5UUV9_C372	A0A2K5UUV9_C372	12	0.040002	-0.608392	12-Hydroxy-12-octadecanoylcarnitine		1-methyladenosine.A0A2K5TXE2_C184	A0A2K5TXE2_C184	11	0.0133754	-0.736364	1-methyladenosine		1-aminocyclopropane-1-carboxylate.G7P0L2_C736	G7P0L2_C736	10	0.0440266	-0.660606	1-aminocyclopropane-1-carboxylate
12-Hydroxy-12-octadecanoylcarnitine.A0A2K5V0H7_C141	A0A2K5V0H7_C141	11	0.0280703	0.672727	12-Hydroxy-12-octadecanoylcarnitine		1-methyladenosine.A0A2K5TXG3_C111	A0A2K5TXG3_C111	11	0.00701211	-0.781818	1-methyladenosine		1-aminocyclopropane-1-carboxylate.G7P0L2_C96	G7P0L2_C96	12	0.0428069	-0.601399	1-aminocyclopropane-1-carboxylate
12-Hydroxy-12-octadecanoylcarnitine.A0A2K5V365_C104	A0A2K5V365_C104	10	0.0350915	-0.684848	12-Hydroxy-12-octadecanoylcarnitine		1-methyladenosine.A0A2K5TXG3_C113	A0A2K5TXG3_C113	11	0.00701211	-0.781818	1-methyladenosine		1-aminocyclopropane-1-carboxylate.G7P9F2_C55	G7P9F2_C55	10	0.0490426	-0.648485	1-aminocyclopropane-1-carboxylate
12-Hydroxy-12-octadecanoylcarnitine.A0A2K5V9Q4_C24	A0A2K5V9Q4_C24	11	0.0280703	-0.672727	12-Hydroxy-12-octadecanoylcarnitine		1-methyladenosine.A0A2K5TXG3_C1773	A0A2K5TXG3_C1773	11	0.0104818	-0.754545	1-methyladenosine		1-aminocyclopropane-1-carboxylate.G7PA71_C72	G7PA71_C72	11	0.037001	-0.645455	1-aminocyclopropane-1-carboxylate
12-Hydroxy-12-octadecanoylcarnitine.A0A2K5VDF9_C1130	A0A2K5VDF9_C1130	10	0.0393814	-0.672727	12-Hydroxy-12-octadecanoylcarnitine		1-methyladenosine.A0A2K5TXG3_C64	A0A2K5TXG3_C64	12	0.0279546	-0.643357	1-methyladenosine		1-aminocyclopropane-1-carboxylate.G7PC46_C51	G7PC46_C51	11	0.0280703	-0.672727	1-aminocyclopropane-1-carboxylate
12-Hydroxy-12-octadecanoylcarnitine.A0A2K5VE52_C58	A0A2K5VE52_C58	10	0.0393814	-0.672727	12-Hydroxy-12-octadecanoylcarnitine		1-methyladenosine.A0A2K5TY77_C1785	A0A2K5TY77_C1785	12	0.00525292	-0.769231	1-methyladenosine		1-aminocyclopropane-1-carboxylate.G7PIX1_C261	G7PIX1_C261	10	0.0490426	-0.648485	1-aminocyclopropane-1-carboxylate
12-Hydroxy-12-octadecanoylcarnitine.A0A2K5VI49_C303	A0A2K5VI49_C303	10	0.0393814	-0.672727	12-Hydroxy-12-octadecanoylcarnitine		1-methyladenosine.A0A2K5TY77_C190	A0A2K5TY77_C190	12	0.0090521	-0.734266	1-methyladenosine		1-aminocyclopropane-1-carboxylate.G7PNN3_C70	G7PNN3_C70	10	0.0490426	-0.648485	1-aminocyclopropane-1-carboxylate
12-Hydroxy-12-octadecanoylcarnitine.A0A2K5VKW7_C164	A0A2K5VKW7_C164	11	0.0104818	-0.754545	12-Hydroxy-12-octadecanoylcarnitine		1-methyladenosine.A0A2K5TYI9_C208	A0A2K5TYI9_C208	11	0.0104818	-0.754545	1-methyladenosine		1-aminocyclopropane-1-carboxylate.G7PNN3_C80	G7PNN3_C80	10	0.0490426	-0.648485	1-aminocyclopropane-1-carboxylate
12-Hydroxy-12-octadecanoylcarnitine.A0A2K5VMX4_C41	A0A2K5VMX4_C41	10	0.00445903	0.842424	12-Hydroxy-12-octadecanoylcarnitine		1-methyladenosine.A0A2K5TZ68_C310	A0A2K5TZ68_C310	11	0.0280703	-0.672727	1-methyladenosine		1-aminocyclopropane-1-carboxylate.G7PPT3_C241	G7PPT3_C241	12	0.0239811	-0.657343	1-aminocyclopropane-1-carboxylate
12-Hydroxy-12-octadecanoylcarnitine.A0A2K5VN28_C1009	A0A2K5VN28_C1009	12	0.0204419	-0.671329	12-Hydroxy-12-octadecanoylcarnitine		1-methyladenosine.A0A2K5TZR9_C261	A0A2K5TZR9_C261	11	0.000948977	-0.872727	1-methyladenosine		1-aminocyclopropane-1-carboxylate.G7PRJ1_C40	G7PRJ1_C40	10	0.0393814	0.672727	1-aminocyclopropane-1-carboxylate
12-Hydroxy-12-octadecanoylcarnitine.A0A2K5VQ98_C632	A0A2K5VQ98_C632	11	0.0150174	-0.727273	12-Hydroxy-12-octadecanoylcarnitine		1-methyladenosine.A0A2K5U0J6_C50	A0A2K5U0J6_C50	12	0.0158777	-0.692308	1-methyladenosine		1-aminocyclopropane-1-carboxylate.G7PUA5_C59	G7PUA5_C59	11	0.00127452	-0.863636	1-aminocyclopropane-1-carboxylate
12-Hydroxy-12-octadecanoylcarnitine.A0A2K5VQX2_C1143	A0A2K5VQX2_C1143	14	0.0213254	-0.617582	12-Hydroxy-12-octadecanoylcarnitine		1-methyladenosine.A0A2K5U1V0_C237	A0A2K5U1V0_C237	12	0.0188251	-0.678322	1-methyladenosine		1-aminocyclopropane-1-carboxylate.G7Q1M2_C14	G7Q1M2_C14	10	0.0350915	0.684848	1-aminocyclopropane-1-carboxylate
12-Hydroxy-12-octadecanoylcarnitine.A0A2K5VW38_C327	A0A2K5VW38_C327	11	0.00164924	-0.854545	12-Hydroxy-12-octadecanoylcarnitine		1-methyladenosine.A0A2K5U2C6_C181	A0A2K5U2C6_C181	10	0.0490426	-0.648485	1-methyladenosine		1-aminocyclopropane-1-carboxylate.G8F4A5_C126	G8F4A5_C126	11	0.037001	-0.645455	1-aminocyclopropane-1-carboxylate
12-Hydroxy-12-octadecanoylcarnitine.A0A2K5W116_C467	A0A2K5W116_C467	14	0.0032514	-0.745055	12-Hydroxy-12-octadecanoylcarnitine		1-methyladenosine.A0A2K5U2C6_C184	A0A2K5U2C6_C184	10	0.0490426	-0.648485	1-methyladenosine		1-aminocyclopropane-1-carboxylate.G8F4W8_C190	G8F4W8_C190	10	0.00823557	-0.806061	1-aminocyclopropane-1-carboxylate
12-Hydroxy-12-octadecanoylcarnitine.A0A2K5W249_C347	A0A2K5W249_C347	11	0.00701211	-0.781818	12-Hydroxy-12-octadecanoylcarnitine		1-methyladenosine.A0A2K5U489_C32	A0A2K5U489_C32	11	0.0150174	-0.727273	1-methyladenosine		1-aminocyclopropane-1-carboxylate.Q4R304_C97	Q4R304_C97	10	0.0241946	-0.721212	1-aminocyclopropane-1-carboxylate
12-Hydroxy-12-octadecanoylcarnitine.A0A2K5W2Z9_C570	A0A2K5W2Z9_C570	11	0.0439891	-0.627273	12-Hydroxy-12-octadecanoylcarnitine		1-methyladenosine.A0A2K5U489_C320	A0A2K5U489_C320	12	0.00096954	-0.846154	1-methyladenosine		1-aminocyclopropane-1-carboxylate.Q4R4J2_C40	Q4R4J2_C40	12	0.0428069	-0.601399	1-aminocyclopropane-1-carboxylate
12-Hydroxy-12-octadecanoylcarnitine.A0A2K5W3U2_C961	A0A2K5W3U2_C961	14	0.0236549	-0.608791	12-Hydroxy-12-octadecanoylcarnitine		1-methyladenosine.A0A2K5U489_C341	A0A2K5U489_C341	11	0.0403864	-0.636364	1-methyladenosine		1-aminocyclopropane-1-carboxylate.Q4R5C6_C30	Q4R5C6_C30	12	0.0373345	-0.615385	1-aminocyclopropane-1-carboxylate
12-Hydroxy-12-octadecanoylcarnitine.A0A2K5W411_C139	A0A2K5W411_C139	15	0.0186903	-0.607143	12-Hydroxy-12-octadecanoylcarnitine		1-methyladenosine.A0A2K5U489_C80	A0A2K5U489_C80	11	0.00921599	-0.763636	1-methyladenosine		1-aminocyclopropane-1-carboxylate.Q4R6X4_C193	Q4R6X4_C193	11	0.0403864	-0.636364	1-aminocyclopropane-1-carboxylate
12-Hydroxy-12-octadecanoylcarnitine.A0A2K5W411_C146	A0A2K5W411_C146	15	0.0186903	-0.607143	12-Hydroxy-12-octadecanoylcarnitine		1-methyladenosine.A0A2K5U4C3_C291	A0A2K5U4C3_C291	12	0.0323947	-0.629371	1-methyladenosine		1-aminocyclopropane-1-carboxylate.Q5ISL3_C506	Q5ISL3_C506	12	0.00817064	-0.741259	1-aminocyclopropane-1-carboxylate
12-Hydroxy-12-octadecanoylcarnitine.A0A2K5WAU8_C159	A0A2K5WAU8_C159	22	0.00243778	-0.622812	12-Hydroxy-12-octadecanoylcarnitine		1-methyladenosine.A0A2K5U4G5_C43	A0A2K5U4G5_C43	10	0.0311411	-0.69697	1-methyladenosine		2-Hydroxymyristoylcarnitine.A0A2K5TJJ3_C114	A0A2K5TJJ3_C114	10	0.0393814	-0.672727	2-Hydroxymyristoylcarnitine
12-Hydroxy-12-octadecanoylcarnitine.A0A2K5WCB7_C368	A0A2K5WCB7_C368	15	0.0195408	-0.603571	12-Hydroxy-12-octadecanoylcarnitine		1-methyladenosine.A0A2K5U611_C80	A0A2K5U611_C80	12	0.0259115	-0.65035	1-methyladenosine		2-Hydroxymyristoylcarnitine.A0A2K5TJJ3_C492	A0A2K5TJJ3_C492	12	0.0259115	-0.65035	2-Hydroxymyristoylcarnitine
12-Hydroxy-12-octadecanoylcarnitine.A0A2K5WCH1_C466	A0A2K5WCH1_C466	13	0.0103289	-0.697802	12-Hydroxy-12-octadecanoylcarnitine		1-methyladenosine.A0A2K5U739_C326	A0A2K5U739_C326	12	0.0259115	-0.65035	1-methyladenosine		2-Hydroxymyristoylcarnitine.A0A2K5TK27_C369	A0A2K5TK27_C369	12	0.0259115	-0.65035	2-Hydroxymyristoylcarnitine
12-Hydroxy-12-octadecanoylcarnitine.A0A2K5WDD9_C341	A0A2K5WDD9_C341	15	0.00616528	-0.685714	12-Hydroxy-12-octadecanoylcarnitine		1-methyladenosine.A0A2K5U839_C446	A0A2K5U839_C446	12	0.0121144	-0.713287	1-methyladenosine		2-Hydroxymyristoylcarnitine.A0A2K5TK27_C751	A0A2K5TK27_C751	12	0.00465988	-0.776224	2-Hydroxymyristoylcarnitine
12-Hydroxy-12-octadecanoylcarnitine.A0A2K5WDD9_C489	A0A2K5WDD9_C489	23	0.00178148	-0.625494	12-Hydroxy-12-octadecanoylcarnitine		1-methyladenosine.A0A2K5U839_C635	A0A2K5U839_C635	12	0.00316125	-0.797203	1-methyladenosine		2-Hydroxymyristoylcarnitine.A0A2K5TKH0_C126	A0A2K5TKH0_C126	11	0.0280703	-0.672727	2-Hydroxymyristoylcarnitine
12-Hydroxy-12-octadecanoylcarnitine.A0A2K5WES4_C674	A0A2K5WES4_C674	11	0.0167992	-0.718182	12-Hydroxy-12-octadecanoylcarnitine		1-methyladenosine.A0A2K5U8F3_C413	A0A2K5U8F3_C413	10	0.00681113	-0.818182	1-methyladenosine		2-Hydroxymyristoylcarnitine.A0A2K5TM01_C84	A0A2K5TM01_C84	12	0.0279546	-0.643357	2-Hydroxymyristoylcarnitine
12-Hydroxy-12-octadecanoylcarnitine.A0A2K5WJV7_C242	A0A2K5WJV7_C242	14	0.0248902	-0.604396	12-Hydroxy-12-octadecanoylcarnitine		1-methyladenosine.A0A2K5U8F3_C445	A0A2K5U8F3_C445	12	0.0158777	-0.692308	1-methyladenosine		2-Hydroxymyristoylcarnitine.A0A2K5TME5_C806	A0A2K5TME5_C806	11	0.0478169	-0.618182	2-Hydroxymyristoylcarnitine
12-Hydroxy-12-octadecanoylcarnitine.A0A2K5WQ55_C223	A0A2K5WQ55_C223	21	0.000160367	-0.745455	12-Hydroxy-12-octadecanoylcarnitine		1-methyladenosine.A0A2K5U8H6_C43	A0A2K5U8H6_C43	10	0.00350474	-0.854545	1-methyladenosine		2-Hydroxymyristoylcarnitine.A0A2K5TMH3_C34	A0A2K5TMH3_C34	12	0.0239811	-0.657343	2-Hydroxymyristoylcarnitine
12-Hydroxy-12-octadecanoylcarnitine.A0A2K5WRJ1_C661	A0A2K5WRJ1_C661	12	0.0239811	-0.657343	12-Hydroxy-12-octadecanoylcarnitine		1-methyladenosine.A0A2K5U8T1_C284	A0A2K5U8T1_C284	11	0.0254756	-0.681818	1-methyladenosine		2-Hydroxymyristoylcarnitine.A0A2K5TNW0_C181	A0A2K5TNW0_C181	11	0.0338252	-0.654545	2-Hydroxymyristoylcarnitine
12-Hydroxy-12-octadecanoylcarnitine.A0A2K5X2K3_C405	A0A2K5X2K3_C405	11	0.00921599	-0.763636	12-Hydroxy-12-octadecanoylcarnitine		1-methyladenosine.A0A2K5U9G9_C89	A0A2K5U9G9_C89	11	0.0280703	-0.672727	1-methyladenosine		2-Hydroxymyristoylcarnitine.A0A2K5TQ34_C927	A0A2K5TQ34_C927	12	0.017305	-0.685315	2-Hydroxymyristoylcarnitine
12-Hydroxy-12-octadecanoylcarnitine.A0A2K5X3B4_C45	A0A2K5X3B4_C45	10	0.00823557	-0.806061	12-Hydroxy-12-octadecanoylcarnitine		1-methyladenosine.A0A2K5UA07_C234	A0A2K5UA07_C234	11	0.0052015	-0.8	1-methyladenosine		2-Hydroxymyristoylcarnitine.A0A2K5TQ52_C1077	A0A2K5TQ52_C1077	11	0.0439891	-0.627273	2-Hydroxymyristoylcarnitine
12-Hydroxy-12-octadecanoylcarnitine.A0A2K5X4G9_C4072	A0A2K5X4G9_C4072	19	0.00500009	-0.626316	12-Hydroxy-12-octadecanoylcarnitine		1-methyladenosine.A0A2K5UA56_C85	A0A2K5UA56_C85	10	0.0055568	-0.830303	1-methyladenosine		2-Hydroxymyristoylcarnitine.A0A2K5TQ52_C1181	A0A2K5TQ52_C1181	10	0.0350915	-0.684848	2-Hydroxymyristoylcarnitine
12-Hydroxy-12-octadecanoylcarnitine.A0A2K5X5X2_C133	A0A2K5X5X2_C133	11	0.0150174	-0.727273	12-Hydroxy-12-octadecanoylcarnitine		1-methyladenosine.A0A2K5UAE5_C204	A0A2K5UAE5_C204	12	0.040002	-0.608392	1-methyladenosine		2-Hydroxymyristoylcarnitine.A0A2K5TQ52_C1183	A0A2K5TQ52_C1183	10	0.0350915	-0.684848	2-Hydroxymyristoylcarnitine
12-Hydroxy-12-octadecanoylcarnitine.A0A2K5X5X2_C196	A0A2K5X5X2_C196	11	0.0230589	-0.690909	12-Hydroxy-12-octadecanoylcarnitine		1-methyladenosine.A0A2K5UAH0_C202	A0A2K5UAH0_C202	12	0.0239811	-0.657343	1-methyladenosine		2-Hydroxymyristoylcarnitine.A0A2K5TQ52_C1524	A0A2K5TQ52_C1524	10	0.0241946	-0.721212	2-Hydroxymyristoylcarnitine
12-Hydroxy-12-octadecanoylcarnitine.A0A2K5X6B7_C266	A0A2K5X6B7_C266	14	0.0181656	0.630769	12-Hydroxy-12-octadecanoylcarnitine		1-methyladenosine.A0A2K5UBV6_C108	A0A2K5UBV6_C108	12	0.0323947	-0.629371	1-methyladenosine		2-Hydroxymyristoylcarnitine.A0A2K5TRN4_C254	A0A2K5TRN4_C254	12	0.00589748	-0.762238	2-Hydroxymyristoylcarnitine
12-Hydroxy-12-octadecanoylcarnitine.A0A2K5X7I4_C22	A0A2K5X7I4_C22	10	0.0440266	0.660606	12-Hydroxy-12-octadecanoylcarnitine		1-methyladenosine.A0A2K5UBV6_C129	A0A2K5UBV6_C129	12	0.0259115	-0.65035	1-methyladenosine		2-Hydroxymyristoylcarnitine.A0A2K5TRX9_C683	A0A2K5TRX9_C683	10	0.0211665	-0.733333	2-Hydroxymyristoylcarnitine
12-Hydroxy-12-octadecanoylcarnitine.A0A2K5X7I4_C25	A0A2K5X7I4_C25	10	0.0440266	0.660606	12-Hydroxy-12-octadecanoylcarnitine		1-methyladenosine.A0A2K5UBX7_C1379	A0A2K5UBX7_C1379	12	0.00361681	-0.79021	1-methyladenosine		2-Hydroxymyristoylcarnitine.A0A2K5TSG1_C487	A0A2K5TSG1_C487	12	0.0428069	-0.601399	2-Hydroxymyristoylcarnitine
12-Hydroxy-12-octadecanoylcarnitine.A0A7N9CDP1_C124	A0A7N9CDP1_C124	16	0.0068521	-0.658824	12-Hydroxy-12-octadecanoylcarnitine		1-methyladenosine.A0A2K5UBX7_C532	A0A2K5UBX7_C532	12	0.0017186	-0.825175	1-methyladenosine		2-Hydroxymyristoylcarnitine.A0A2K5TSL1_C173	A0A2K5TSL1_C173	11	0.0133754	-0.736364	2-Hydroxymyristoylcarnitine
12-Hydroxy-12-octadecanoylcarnitine.A0A7N9CDW6_C20	A0A7N9CDW6_C20	10	0.00138027	-0.890909	12-Hydroxy-12-octadecanoylcarnitine		1-methyladenosine.A0A2K5UBX7_C569	A0A2K5UBX7_C569	12	0.0301143	-0.636364	1-methyladenosine		2-Hydroxymyristoylcarnitine.A0A2K5TSS1_C318	A0A2K5TSS1_C318	12	0.0323947	-0.629371	2-Hydroxymyristoylcarnitine
12-Hydroxy-12-octadecanoylcarnitine.A0A7N9CEU7_C525	A0A7N9CEU7_C525	14	0.0248902	-0.604396	12-Hydroxy-12-octadecanoylcarnitine		1-methyladenosine.A0A2K5UBX7_C917	A0A2K5UBX7_C917	12	0.0301143	-0.636364	1-methyladenosine		2-Hydroxymyristoylcarnitine.A0A2K5TTY4_C229	A0A2K5TTY4_C229	10	0.0393814	-0.672727	2-Hydroxymyristoylcarnitine
12-Hydroxy-12-octadecanoylcarnitine.A0A7N9CHP2_C450	A0A7N9CHP2_C450	10	0.0393814	0.672727	12-Hydroxy-12-octadecanoylcarnitine		1-methyladenosine.A0A2K5UBX7_C931	A0A2K5UBX7_C931	12	9.16586e-05	-0.888112	1-methyladenosine		2-Hydroxymyristoylcarnitine.A0A2K5TWI7_C552	A0A2K5TWI7_C552	11	0.0230589	-0.690909	2-Hydroxymyristoylcarnitine
12-Hydroxy-12-octadecanoylcarnitine.A0A7N9CHP2_C457	A0A7N9CHP2_C457	10	0.0393814	0.672727	12-Hydroxy-12-octadecanoylcarnitine		1-methyladenosine.A0A2K5UBX7_C988	A0A2K5UBX7_C988	12	0.017305	-0.685315	1-methyladenosine		2-Hydroxymyristoylcarnitine.A0A2K5TWZ7_C266	A0A2K5TWZ7_C266	11	0.0403864	-0.636364	2-Hydroxymyristoylcarnitine
12-Hydroxy-12-octadecanoylcarnitine.A0A7N9CHP2_C458	A0A7N9CHP2_C458	10	0.0393814	0.672727	12-Hydroxy-12-octadecanoylcarnitine		1-methyladenosine.A0A2K5UDJ9_C190	A0A2K5UDJ9_C190	11	0.0230589	-0.690909	1-methyladenosine		2-Hydroxymyristoylcarnitine.A0A2K5TXE2_C184	A0A2K5TXE2_C184	12	0.0301143	-0.636364	2-Hydroxymyristoylcarnitine
12-Hydroxy-12-octadecanoylcarnitine.A0A7N9CHP2_C462	A0A7N9CHP2_C462	10	0.0393814	0.672727	12-Hydroxy-12-octadecanoylcarnitine		1-methyladenosine.A0A2K5UDJ9_C6	A0A2K5UDJ9_C6	11	0.0403864	-0.636364	1-methyladenosine		2-Hydroxymyristoylcarnitine.A0A2K5TY77_C395	A0A2K5TY77_C395	11	0.0403864	-0.636364	2-Hydroxymyristoylcarnitine
12-Hydroxy-12-octadecanoylcarnitine.A0A7N9CIJ4_C189	A0A7N9CIJ4_C189	11	0.0254756	-0.681818	12-Hydroxy-12-octadecanoylcarnitine		1-methyladenosine.A0A2K5UFJ2_C833	A0A2K5UFJ2_C833	12	0.0145393	-0.699301	1-methyladenosine		2-Hydroxymyristoylcarnitine.A0A2K5TYI9_C2316	A0A2K5TYI9_C2316	12	0.0259115	-0.65035	2-Hydroxymyristoylcarnitine
12-Hydroxy-12-octadecanoylcarnitine.A0A7N9CU38_C269	A0A7N9CU38_C269	10	0.0350915	-0.684848	12-Hydroxy-12-octadecanoylcarnitine		1-methyladenosine.A0A2K5UGE1_C840	A0A2K5UGE1_C840	10	0.00681113	-0.818182	1-methyladenosine		2-Hydroxymyristoylcarnitine.A0A2K5TYI9_C360	A0A2K5TYI9_C360	10	0.0393814	-0.672727	2-Hydroxymyristoylcarnitine
12-Hydroxy-12-octadecanoylcarnitine.A0A7N9D0D4_C266	A0A7N9D0D4_C266	15	0.00431596	-0.707143	12-Hydroxy-12-octadecanoylcarnitine		1-methyladenosine.A0A2K5UHI1_C181	A0A2K5UHI1_C181	12	0.0428069	-0.601399	1-methyladenosine		2-Hydroxymyristoylcarnitine.A0A2K5TYI9_C365	A0A2K5TYI9_C365	10	0.0393814	-0.672727	2-Hydroxymyristoylcarnitine
12-Hydroxy-12-octadecanoylcarnitine.A0A7N9D1Q3_C10	A0A7N9D1Q3_C10	11	0.0308509	-0.663636	12-Hydroxy-12-octadecanoylcarnitine		1-methyladenosine.A0A2K5ULD9_C316	A0A2K5ULD9_C316	12	0.0301143	-0.636364	1-methyladenosine		2-Hydroxymyristoylcarnitine.A0A2K5TZH9_C129	A0A2K5TZH9_C129	11	0.0230589	-0.690909	2-Hydroxymyristoylcarnitine
12-Hydroxy-12-octadecanoylcarnitine.A0A7N9D558_C1142	A0A7N9D558_C1142	17	0.00691683	-0.639706	12-Hydroxy-12-octadecanoylcarnitine		1-methyladenosine.A0A2K5ULW0_C122	A0A2K5ULW0_C122	11	0.0254756	-0.681818	1-methyladenosine		2-Hydroxymyristoylcarnitine.A0A2K5TZH9_C366	A0A2K5TZH9_C366	12	0.0145393	-0.699301	2-Hydroxymyristoylcarnitine
12-Hydroxy-12-octadecanoylcarnitine.A0A7N9D6L7_C793	A0A7N9D6L7_C793	12	0.0204419	-0.671329	12-Hydroxy-12-octadecanoylcarnitine		1-methyladenosine.A0A2K5UMK9_C418	A0A2K5UMK9_C418	10	0.0393814	-0.672727	1-methyladenosine		2-Hydroxymyristoylcarnitine.A0A2K5U010_C285	A0A2K5U010_C285	12	0.0323947	-0.629371	2-Hydroxymyristoylcarnitine
12-Hydroxy-12-octadecanoylcarnitine.A0A7N9D747_C108	A0A7N9D747_C108	11	0.0133754	-0.736364	12-Hydroxy-12-octadecanoylcarnitine		1-methyladenosine.A0A2K5UMK9_C71	A0A2K5UMK9_C71	12	0.0221592	-0.664336	1-methyladenosine		2-Hydroxymyristoylcarnitine.A0A2K5U029_C436	A0A2K5U029_C436	12	0.00316125	-0.797203	2-Hydroxymyristoylcarnitine
12-Hydroxy-12-octadecanoylcarnitine.A0A7N9D7F3_C360	A0A7N9D7F3_C360	11	0.037001	-0.645455	12-Hydroxy-12-octadecanoylcarnitine		1-methyladenosine.A0A2K5UPA4_C180	A0A2K5UPA4_C180	10	0.0393814	-0.672727	1-methyladenosine		2-Hydroxymyristoylcarnitine.A0A2K5U029_C69	A0A2K5U029_C69	12	0.0188251	-0.678322	2-Hydroxymyristoylcarnitine
12-Hydroxy-12-octadecanoylcarnitine.A0A7N9DAR0_C76	A0A7N9DAR0_C76	11	0.0338252	-0.654545	12-Hydroxy-12-octadecanoylcarnitine		1-methyladenosine.A0A2K5UPA4_C184	A0A2K5UPA4_C184	10	0.0393814	-0.672727	1-methyladenosine		2-Hydroxymyristoylcarnitine.A0A2K5U029_C80	A0A2K5U029_C80	12	0.040002	-0.608392	2-Hydroxymyristoylcarnitine
12-Hydroxy-12-octadecanoylcarnitine.A0A7N9DBB1_C156	A0A7N9DBB1_C156	11	0.0104818	-0.754545	12-Hydroxy-12-octadecanoylcarnitine		1-methyladenosine.A0A2K5UPA4_C19	A0A2K5UPA4_C19	12	0.0239811	-0.657343	1-methyladenosine		2-Hydroxymyristoylcarnitine.A0A2K5U029_C85	A0A2K5U029_C85	12	0.040002	-0.608392	2-Hydroxymyristoylcarnitine
12-Hydroxy-12-octadecanoylcarnitine.A0A7N9DBP7_C96	A0A7N9DBP7_C96	10	0.0440266	-0.660606	12-Hydroxy-12-octadecanoylcarnitine		1-methyladenosine.A0A2K5UPI7_C284	A0A2K5UPI7_C284	12	0.00525292	-0.769231	1-methyladenosine		2-Hydroxymyristoylcarnitine.A0A2K5U1C7_C121	A0A2K5U1C7_C121	12	0.0323947	-0.629371	2-Hydroxymyristoylcarnitine
12-Hydroxy-12-octadecanoylcarnitine.A0A7N9IF89_C738	A0A7N9IF89_C738	11	0.0118659	-0.745455	12-Hydroxy-12-octadecanoylcarnitine		1-methyladenosine.A0A2K5UPI7_C287	A0A2K5UPI7_C287	12	0.00525292	-0.769231	1-methyladenosine		2-Hydroxymyristoylcarnitine.A0A2K5U1K6_C77	A0A2K5U1K6_C77	11	0.037001	-0.645455	2-Hydroxymyristoylcarnitine
12-Hydroxy-12-octadecanoylcarnitine.A0A7N9IH35_C169	A0A7N9IH35_C169	18	0.00444468	-0.649123	12-Hydroxy-12-octadecanoylcarnitine		1-methyladenosine.A0A2K5UPI7_C290	A0A2K5UPI7_C290	12	0.00525292	-0.769231	1-methyladenosine		2-Hydroxymyristoylcarnitine.A0A2K5U1V0_C361	A0A2K5U1V0_C361	12	0.0221592	-0.664336	2-Hydroxymyristoylcarnitine
12-Hydroxy-12-octadecanoylcarnitine.A0A7N9IH35_C44	A0A7N9IH35_C44	14	0.0236549	-0.608791	12-Hydroxy-12-octadecanoylcarnitine		1-methyladenosine.A0A2K5UPI7_C45	A0A2K5UPI7_C45	12	0.00589748	-0.762238	1-methyladenosine		2-Hydroxymyristoylcarnitine.A0A2K5U279_C11	A0A2K5U279_C11	10	0.00984414	-0.793939	2-Hydroxymyristoylcarnitine
12-Hydroxy-12-octadecanoylcarnitine.F6I9Y9_C176	F6I9Y9_C176	13	0.00749781	-0.71978	12-Hydroxy-12-octadecanoylcarnitine		1-methyladenosine.A0A2K5UQY0_C47	A0A2K5UQY0_C47	10	0.00984414	-0.793939	1-methyladenosine		2-Hydroxymyristoylcarnitine.A0A2K5U2C6_C222	A0A2K5U2C6_C222	11	0.00921599	-0.763636	2-Hydroxymyristoylcarnitine
12-Hydroxy-12-octadecanoylcarnitine.G7NTU1_C43	G7NTU1_C43	11	0.0208124	-0.7	12-Hydroxy-12-octadecanoylcarnitine		1-methyladenosine.A0A2K5US37_C1157	A0A2K5US37_C1157	12	0.0100009	-0.727273	1-methyladenosine		2-Hydroxymyristoylcarnitine.A0A2K5U318_C525	A0A2K5U318_C525	11	0.0052015	-0.8	2-Hydroxymyristoylcarnitine
12-Hydroxy-12-octadecanoylcarnitine.G7NUU5_C102	G7NUU5_C102	12	0.00119187	-0.839161	12-Hydroxy-12-octadecanoylcarnitine		1-methyladenosine.A0A2K5US37_C1931	A0A2K5US37_C1931	12	0.0279546	-0.643357	1-methyladenosine		2-Hydroxymyristoylcarnitine.A0A2K5U489_C320	A0A2K5U489_C320	12	0.0145393	-0.699301	2-Hydroxymyristoylcarnitine
12-Hydroxy-12-octadecanoylcarnitine.G7NUU5_C99	G7NUU5_C99	10	0.0211665	-0.733333	12-Hydroxy-12-octadecanoylcarnitine		1-methyladenosine.A0A2K5US37_C2216	A0A2K5US37_C2216	12	0.0301143	-0.636364	1-methyladenosine		2-Hydroxymyristoylcarnitine.A0A2K5U4C3_C281	A0A2K5U4C3_C281	12	0.0348001	-0.622378	2-Hydroxymyristoylcarnitine
12-Hydroxy-12-octadecanoylcarnitine.G7NW58_C139	G7NW58_C139	12	0.0373345	-0.615385	12-Hydroxy-12-octadecanoylcarnitine		1-methyladenosine.A0A2K5US37_C3041	A0A2K5US37_C3041	10	0.00350474	-0.854545	1-methyladenosine		2-Hydroxymyristoylcarnitine.A0A2K5U4C3_C578	A0A2K5U4C3_C578	11	0.0280703	-0.672727	2-Hydroxymyristoylcarnitine
12-Hydroxy-12-octadecanoylcarnitine.G7NW58_C141	G7NW58_C141	12	0.0373345	-0.615385	12-Hydroxy-12-octadecanoylcarnitine		1-methyladenosine.A0A2K5US37_C4325	A0A2K5US37_C4325	11	0.0118659	-0.745455	1-methyladenosine		2-Hydroxymyristoylcarnitine.A0A2K5U839_C344	A0A2K5U839_C344	12	0.0373345	-0.615385	2-Hydroxymyristoylcarnitine
12-Hydroxy-12-octadecanoylcarnitine.G7P198_C240	G7P198_C240	22	0.000742291	-0.677019	12-Hydroxy-12-octadecanoylcarnitine		1-methyladenosine.A0A2K5US37_C480	A0A2K5US37_C480	12	0.0239811	-0.657343	1-methyladenosine		2-Hydroxymyristoylcarnitine.A0A2K5U839_C349	A0A2K5U839_C349	12	0.0373345	-0.615385	2-Hydroxymyristoylcarnitine
12-Hydroxy-12-octadecanoylcarnitine.G7P448_C511	G7P448_C511	11	0	-0.927273	12-Hydroxy-12-octadecanoylcarnitine		1-methyladenosine.A0A2K5USH8_C327	A0A2K5USH8_C327	12	5.94154e-06	-0.895105	1-methyladenosine		2-Hydroxymyristoylcarnitine.A0A2K5U8T1_C284	A0A2K5U8T1_C284	11	0.0118659	-0.745455	2-Hydroxymyristoylcarnitine
12-Hydroxy-12-octadecanoylcarnitine.G7P448_C517	G7P448_C517	11	0	-0.927273	12-Hydroxy-12-octadecanoylcarnitine		1-methyladenosine.A0A2K5USV3_C100	A0A2K5USV3_C100	12	0.0110205	-0.72028	1-methyladenosine		2-Hydroxymyristoylcarnitine.A0A2K5U8Y7_C303	A0A2K5U8Y7_C303	12	0.0100009	-0.727273	2-Hydroxymyristoylcarnitine
12-Hydroxy-12-octadecanoylcarnitine.G7P597_C220	G7P597_C220	14	0.0171966	-0.635165	12-Hydroxy-12-octadecanoylcarnitine		1-methyladenosine.A0A2K5USY9_C182	A0A2K5USY9_C182	11	0.0187284	-0.709091	1-methyladenosine		2-Hydroxymyristoylcarnitine.A0A2K5U955_C1203	A0A2K5U955_C1203	10	0.0311411	-0.69697	2-Hydroxymyristoylcarnitine
12-Hydroxy-12-octadecanoylcarnitine.G7P9F2_C150	G7P9F2_C150	17	0.010424	-0.612745	12-Hydroxy-12-octadecanoylcarnitine		1-methyladenosine.A0A2K5USY9_C48	A0A2K5USY9_C48	12	0.0145393	-0.699301	1-methyladenosine		2-Hydroxymyristoylcarnitine.A0A2K5UAE5_C198	A0A2K5UAE5_C198	11	0.0439891	-0.627273	2-Hydroxymyristoylcarnitine
12-Hydroxy-12-octadecanoylcarnitine.G7PBA1_C1080	G7PBA1_C1080	23	0.00108191	-0.648221	12-Hydroxy-12-octadecanoylcarnitine		1-methyladenosine.A0A2K5UTH4_C166	A0A2K5UTH4_C166	12	0.0145393	-0.699301	1-methyladenosine		2-Hydroxymyristoylcarnitine.A0A2K5UAE5_C204	A0A2K5UAE5_C204	12	0.0348001	-0.622378	2-Hydroxymyristoylcarnitine
12-Hydroxy-12-octadecanoylcarnitine.G7PBA1_C747	G7PBA1_C747	22	0.0031083	-0.61039	12-Hydroxy-12-octadecanoylcarnitine		1-methyladenosine.A0A2K5UTH4_C281	A0A2K5UTH4_C281	12	0.0279546	-0.643357	1-methyladenosine		2-Hydroxymyristoylcarnitine.A0A2K5UBX7_C671	A0A2K5UBX7_C671	12	0.0090521	-0.734266	2-Hydroxymyristoylcarnitine
12-Hydroxy-12-octadecanoylcarnitine.G7PBA1_C749	G7PBA1_C749	22	0.0031083	-0.61039	12-Hydroxy-12-octadecanoylcarnitine		1-methyladenosine.A0A2K5UTR7_C505	A0A2K5UTR7_C505	12	0.0017186	-0.825175	1-methyladenosine		2-Hydroxymyristoylcarnitine.A0A2K5UBX7_C816	A0A2K5UBX7_C816	12	0.017305	-0.685315	2-Hydroxymyristoylcarnitine
12-Hydroxy-12-octadecanoylcarnitine.G7PBS9_C104	G7PBS9_C104	14	0.00686211	-0.701099	12-Hydroxy-12-octadecanoylcarnitine		1-methyladenosine.A0A2K5UUW5_C306	A0A2K5UUW5_C306	11	0.00373447	-0.818182	1-methyladenosine		2-Hydroxymyristoylcarnitine.A0A2K5UCY8_C164	A0A2K5UCY8_C164	12	0.00589748	-0.762238	2-Hydroxymyristoylcarnitine
12-Hydroxy-12-octadecanoylcarnitine.G7PBS9_C223	G7PBS9_C223	12	0.0323947	-0.629371	12-Hydroxy-12-octadecanoylcarnitine		1-methyladenosine.A0A2K5UUW5_C62	A0A2K5UUW5_C62	10	0.0136718	-0.769697	1-methyladenosine		2-Hydroxymyristoylcarnitine.A0A2K5UD39_C97	A0A2K5UD39_C97	11	0.0104818	-0.754545	2-Hydroxymyristoylcarnitine
12-Hydroxy-12-octadecanoylcarnitine.G7PKF4_C584	G7PKF4_C584	13	0.0285399	-0.615385	12-Hydroxy-12-octadecanoylcarnitine		1-methyladenosine.A0A2K5UV06_C396	A0A2K5UV06_C396	10	0.0490426	-0.648485	1-methyladenosine		2-Hydroxymyristoylcarnitine.A0A2K5UDJ9_C175	A0A2K5UDJ9_C175	12	0.0121144	-0.713287	2-Hydroxymyristoylcarnitine
12-Hydroxy-12-octadecanoylcarnitine.G7PKZ9_C409	G7PKZ9_C409	12	0.0373345	-0.615385	12-Hydroxy-12-octadecanoylcarnitine		1-methyladenosine.A0A2K5UVS8_C506	A0A2K5UVS8_C506	12	0.000443302	-0.867133	1-methyladenosine		2-Hydroxymyristoylcarnitine.A0A2K5UDJ9_C190	A0A2K5UDJ9_C190	11	0.0478169	-0.618182	2-Hydroxymyristoylcarnitine
12-Hydroxy-12-octadecanoylcarnitine.G7PRF3_C956	G7PRF3_C956	10	0.0440266	-0.660606	12-Hydroxy-12-octadecanoylcarnitine		1-methyladenosine.A0A2K5UXZ0_C156	A0A2K5UXZ0_C156	12	0.0239811	-0.657343	1-methyladenosine		2-Hydroxymyristoylcarnitine.A0A2K5UFQ3_C651	A0A2K5UFQ3_C651	11	0.0338252	-0.654545	2-Hydroxymyristoylcarnitine
12-Hydroxy-12-octadecanoylcarnitine.G7PRS1_C135	G7PRS1_C135	11	0.0280703	-0.672727	12-Hydroxy-12-octadecanoylcarnitine		1-methyladenosine.A0A2K5UXZ0_C656	A0A2K5UXZ0_C656	12	0.017305	-0.685315	1-methyladenosine		2-Hydroxymyristoylcarnitine.A0A2K5UGE1_C840	A0A2K5UGE1_C840	12	0.0373345	-0.615385	2-Hydroxymyristoylcarnitine
12-Hydroxy-12-octadecanoylcarnitine.G7PUE8_C316	G7PUE8_C316	11	0.0439891	-0.627273	12-Hydroxy-12-octadecanoylcarnitine		1-methyladenosine.A0A2K5UXZ0_C684	A0A2K5UXZ0_C684	12	0.0090521	-0.734266	1-methyladenosine		2-Hydroxymyristoylcarnitine.A0A2K5ULW0_C122	A0A2K5ULW0_C122	12	0.00735321	-0.748252	2-Hydroxymyristoylcarnitine
12-Hydroxy-12-octadecanoylcarnitine.G7PV32_C521	G7PV32_C521	10	0.0350915	-0.684848	12-Hydroxy-12-octadecanoylcarnitine		1-methyladenosine.A0A2K5UXZ0_C693	A0A2K5UXZ0_C693	12	0.0090521	-0.734266	1-methyladenosine		2-Hydroxymyristoylcarnitine.A0A2K5UMC7_C40	A0A2K5UMC7_C40	11	0.0280703	-0.672727	2-Hydroxymyristoylcarnitine
12-Hydroxy-12-octadecanoylcarnitine.G7PVE2_C82	G7PVE2_C82	15	0.00904309	-0.660714	12-Hydroxy-12-octadecanoylcarnitine		1-methyladenosine.A0A2K5UYW3_C135	A0A2K5UYW3_C135	11	0.0230589	-0.690909	1-methyladenosine		2-Hydroxymyristoylcarnitine.A0A2K5US37_C1931	A0A2K5US37_C1931	12	0.0301143	-0.636364	2-Hydroxymyristoylcarnitine
12-Hydroxy-12-octadecanoylcarnitine.G7PW62_C618	G7PW62_C618	15	0.000674029	-0.792857	12-Hydroxy-12-octadecanoylcarnitine		1-methyladenosine.A0A2K5UYW3_C1499	A0A2K5UYW3_C1499	10	0.0275141	-0.709091	1-methyladenosine		2-Hydroxymyristoylcarnitine.A0A2K5US37_C2216	A0A2K5US37_C2216	12	0.0121144	-0.713287	2-Hydroxymyristoylcarnitine
12-Hydroxy-12-octadecanoylcarnitine.G7Q0M9_C222	G7Q0M9_C222	11	0.0338252	-0.654545	12-Hydroxy-12-octadecanoylcarnitine		1-methyladenosine.A0A2K5UYW3_C2776	A0A2K5UYW3_C2776	12	0.0121144	-0.713287	1-methyladenosine		2-Hydroxymyristoylcarnitine.A0A2K5US37_C2501	A0A2K5US37_C2501	12	0.0301143	-0.636364	2-Hydroxymyristoylcarnitine
12-Hydroxy-12-octadecanoylcarnitine.G8F4H7_C135	G8F4H7_C135	13	0.0103289	-0.697802	12-Hydroxy-12-octadecanoylcarnitine		1-methyladenosine.A0A2K5UYW3_C482	A0A2K5UYW3_C482	12	0.0100009	-0.727273	1-methyladenosine		2-Hydroxymyristoylcarnitine.A0A2K5US37_C2791	A0A2K5US37_C2791	12	0.0428069	-0.601399	2-Hydroxymyristoylcarnitine
12-Hydroxy-12-octadecanoylcarnitine.G8F4H7_C151	G8F4H7_C151	13	0.0103289	-0.697802	12-Hydroxy-12-octadecanoylcarnitine		1-methyladenosine.A0A2K5UYW3_C740	A0A2K5UYW3_C740	10	0.0393814	-0.672727	1-methyladenosine		2-Hydroxymyristoylcarnitine.A0A2K5US37_C369	A0A2K5US37_C369	11	0.0118659	-0.745455	2-Hydroxymyristoylcarnitine
12-Hydroxy-12-octadecanoylcarnitine.I7GB85_C85	I7GB85_C85	10	0.00984414	-0.793939	12-Hydroxy-12-octadecanoylcarnitine		1-methyladenosine.A0A2K5UYW3_C954	A0A2K5UYW3_C954	10	0.0116513	-0.781818	1-methyladenosine		2-Hydroxymyristoylcarnitine.A0A2K5US37_C480	A0A2K5US37_C480	12	0.0373345	-0.615385	2-Hydroxymyristoylcarnitine
12-Hydroxy-12-octadecanoylcarnitine.I7GHH8_C231	I7GHH8_C231	24	0.00197344	-0.608696	12-Hydroxy-12-octadecanoylcarnitine		1-methyladenosine.A0A2K5V3U7_C61	A0A2K5V3U7_C61	10	0.0393814	-0.672727	1-methyladenosine		2-Hydroxymyristoylcarnitine.A0A2K5USV3_C100	A0A2K5USV3_C100	12	0.0221592	-0.664336	2-Hydroxymyristoylcarnitine
12-Hydroxy-12-octadecanoylcarnitine.I7GIN9_C29	I7GIN9_C29	13	0.0183249	-0.653846	12-Hydroxy-12-octadecanoylcarnitine		1-methyladenosine.A0A2K5V4A9_C250	A0A2K5V4A9_C250	12	0.0188251	-0.678322	1-methyladenosine		2-Hydroxymyristoylcarnitine.A0A2K5UTG9_C310	A0A2K5UTG9_C310	11	0.0118659	-0.745455	2-Hydroxymyristoylcarnitine
12-Hydroxy-12-octadecanoylcarnitine.P61261_C59	P61261_C59	15	0.00582088	-0.689286	12-Hydroxy-12-octadecanoylcarnitine		1-methyladenosine.A0A2K5V576_C123	A0A2K5V576_C123	12	0.0204419	-0.671329	1-methyladenosine		2-Hydroxymyristoylcarnitine.A0A2K5UTH4_C281	A0A2K5UTH4_C281	12	0.0348001	-0.622378	2-Hydroxymyristoylcarnitine
12-Hydroxy-12-octadecanoylcarnitine.Q4R4U9_C438	Q4R4U9_C438	11	0.00256466	-0.836364	12-Hydroxy-12-octadecanoylcarnitine		1-methyladenosine.A0A2K5V576_C144	A0A2K5V576_C144	12	0.0428069	-0.601399	1-methyladenosine		2-Hydroxymyristoylcarnitine.A0A2K5UV76_C101	A0A2K5UV76_C101	12	0.0188251	-0.678322	2-Hydroxymyristoylcarnitine
12-Hydroxy-12-octadecanoylcarnitine.Q4R5B9_C160	Q4R5B9_C160	18	0.00608535	-0.630547	12-Hydroxy-12-octadecanoylcarnitine		1-methyladenosine.A0A2K5V576_C389	A0A2K5V576_C389	11	0.0338252	-0.654545	1-methyladenosine		2-Hydroxymyristoylcarnitine.A0A2K5UV76_C269	A0A2K5UV76_C269	12	0.0221592	-0.664336	2-Hydroxymyristoylcarnitine
12-Hydroxy-12-octadecanoylcarnitine.Q4R5J1_C17	Q4R5J1_C17	10	0.0490426	-0.648485	12-Hydroxy-12-octadecanoylcarnitine		1-methyladenosine.A0A2K5V5R3_C231	A0A2K5V5R3_C231	10	0.0055568	-0.830303	1-methyladenosine		2-Hydroxymyristoylcarnitine.A0A2K5UV76_C96	A0A2K5UV76_C96	12	0.0188251	-0.678322	2-Hydroxymyristoylcarnitine
12-Hydroxy-12-octadecanoylcarnitine.Q5ISL3_C314	Q5ISL3_C314	20	0.00563412	-0.604511	12-Hydroxy-12-octadecanoylcarnitine		1-methyladenosine.A0A2K5V5R4_C426	A0A2K5V5R4_C426	10	0.00445903	-0.842424	1-methyladenosine		2-Hydroxymyristoylcarnitine.A0A2K5UVS8_C202	A0A2K5UVS8_C202	11	0.0439891	-0.627273	2-Hydroxymyristoylcarnitine
12-Hydroxy-12-octadecanoylcarnitine.Q5ISS7_C186	Q5ISS7_C186	10	0.0311411	-0.69697	12-Hydroxy-12-octadecanoylcarnitine		1-methyladenosine.A0A2K5V6P0_C100	A0A2K5V6P0_C100	11	0.0439891	-0.627273	1-methyladenosine		2-Hydroxymyristoylcarnitine.A0A2K5UVS8_C385	A0A2K5UVS8_C385	12	0.0373345	-0.615385	2-Hydroxymyristoylcarnitine
12-Hydroxy-12-octadecanoylcarnitine.Q5VAN0_C255	Q5VAN0_C255	14	0.00352663	-0.740659	12-Hydroxy-12-octadecanoylcarnitine		1-methyladenosine.A0A2K5V970_C241	A0A2K5V970_C241	10	0.0350915	-0.684848	1-methyladenosine		2-Hydroxymyristoylcarnitine.A0A2K5UVS8_C54	A0A2K5UVS8_C54	12	0.00465988	-0.776224	2-Hydroxymyristoylcarnitine
12-Hydroxy-12-octadecanoylcarnitine.Q60HG6_C321	Q60HG6_C321	10	0.0136718	-0.769697	12-Hydroxy-12-octadecanoylcarnitine		1-methyladenosine.A0A2K5VC32_C200	A0A2K5VC32_C200	11	0.0133754	-0.736364	1-methyladenosine		2-Hydroxymyristoylcarnitine.A0A2K5UVV5_C299	A0A2K5UVV5_C299	12	0.0239811	-0.657343	2-Hydroxymyristoylcarnitine
12-Hydroxy-12-octadecanoylcarnitine.Q60HG6_C331	Q60HG6_C331	10	0.0136718	-0.769697	12-Hydroxy-12-octadecanoylcarnitine		1-methyladenosine.A0A2K5VC86_C197	A0A2K5VC86_C197	11	0.037001	-0.645455	1-methyladenosine		2-Hydroxymyristoylcarnitine.A0A2K5UX79_C202	A0A2K5UX79_C202	12	0.0188251	-0.678322	2-Hydroxymyristoylcarnitine
2-Hydroxymyristoylcarnitine.A0A2K5TL51_C401	A0A2K5TL51_C401	13	0.03029	-0.60989	2-Hydroxymyristoylcarnitine		1-methyladenosine.A0A2K5VDT5_C655	A0A2K5VDT5_C655	11	0.00606083	-0.790909	1-methyladenosine		2-Hydroxymyristoylcarnitine.A0A2K5UX79_C239	A0A2K5UX79_C239	12	0.017305	-0.685315	2-Hydroxymyristoylcarnitine
2-Hydroxymyristoylcarnitine.A0A2K5TL51_C402	A0A2K5TL51_C402	13	0.03029	-0.60989	2-Hydroxymyristoylcarnitine		1-methyladenosine.A0A2K5VDT5_C811	A0A2K5VDT5_C811	11	0.000225325	-0.9	1-methyladenosine		2-Hydroxymyristoylcarnitine.A0A2K5UXZ0_C387	A0A2K5UXZ0_C387	11	0.0308509	-0.663636	2-Hydroxymyristoylcarnitine
2-Hydroxymyristoylcarnitine.A0A2K5TME5_C130	A0A2K5TME5_C130	17	0.00567361	-0.651961	2-Hydroxymyristoylcarnitine		1-methyladenosine.A0A2K5VDY7_C412	A0A2K5VDY7_C412	12	0.0428069	-0.601399	1-methyladenosine		2-Hydroxymyristoylcarnitine.A0A2K5UXZ0_C396	A0A2K5UXZ0_C396	11	0.0308509	-0.663636	2-Hydroxymyristoylcarnitine
2-Hydroxymyristoylcarnitine.A0A2K5TRB4_C134	A0A2K5TRB4_C134	15	0.000546146	-0.8	2-Hydroxymyristoylcarnitine		1-methyladenosine.A0A2K5VDY7_C490	A0A2K5VDY7_C490	11	0.0308509	-0.663636	1-methyladenosine		2-Hydroxymyristoylcarnitine.A0A2K5UXZ0_C517	A0A2K5UXZ0_C517	12	0.0428069	-0.601399	2-Hydroxymyristoylcarnitine
2-Hydroxymyristoylcarnitine.A0A2K5TRB4_C175	A0A2K5TRB4_C175	12	0.0145393	-0.699301	2-Hydroxymyristoylcarnitine		1-methyladenosine.A0A2K5VEX6_C1423	A0A2K5VEX6_C1423	10	0.00138027	-0.890909	1-methyladenosine		2-Hydroxymyristoylcarnitine.A0A2K5UXZ0_C525	A0A2K5UXZ0_C525	12	0.0428069	-0.601399	2-Hydroxymyristoylcarnitine
2-Hydroxymyristoylcarnitine.A0A2K5TRX9_C683	A0A2K5TRX9_C683	17	0.000948785	-0.742647	2-Hydroxymyristoylcarnitine		1-methyladenosine.A0A2K5VEX6_C1571	A0A2K5VEX6_C1571	11	0.0439891	-0.627273	1-methyladenosine		2-Hydroxymyristoylcarnitine.A0A2K5UY14_C431	A0A2K5UY14_C431	12	0.0348001	-0.622378	2-Hydroxymyristoylcarnitine
2-Hydroxymyristoylcarnitine.A0A2K5TU71_C188	A0A2K5TU71_C188	16	0.0071751	-0.655882	2-Hydroxymyristoylcarnitine		1-methyladenosine.A0A2K5VG10_C90	A0A2K5VG10_C90	10	0.0275141	-0.709091	1-methyladenosine		2-Hydroxymyristoylcarnitine.A0A2K5UY14_C436	A0A2K5UY14_C436	12	0.0348001	-0.622378	2-Hydroxymyristoylcarnitine
2-Hydroxymyristoylcarnitine.A0A2K5TWI7_C829	A0A2K5TWI7_C829	13	0.00529008	-0.741758	2-Hydroxymyristoylcarnitine		1-methyladenosine.A0A2K5VG38_C384	A0A2K5VG38_C384	12	0.00659654	-0.755245	1-methyladenosine		2-Hydroxymyristoylcarnitine.A0A2K5UYW3_C1052	A0A2K5UYW3_C1052	12	0.0239811	-0.657343	2-Hydroxymyristoylcarnitine
2-Hydroxymyristoylcarnitine.A0A2K5TXG3_C563	A0A2K5TXG3_C563	14	0.000541569	-0.81978	2-Hydroxymyristoylcarnitine		1-methyladenosine.A0A2K5VG88_C1260	A0A2K5VG88_C1260	12	0.00589748	-0.762238	1-methyladenosine		2-Hydroxymyristoylcarnitine.A0A2K5UYW3_C1589	A0A2K5UYW3_C1589	12	0.0301143	-0.636364	2-Hydroxymyristoylcarnitine
2-Hydroxymyristoylcarnitine.A0A2K5TXG3_C567	A0A2K5TXG3_C567	15	0.0163103	-0.617857	2-Hydroxymyristoylcarnitine		1-methyladenosine.A0A2K5VHB2_C33	A0A2K5VHB2_C33	11	0.0230589	-0.690909	1-methyladenosine		2-Hydroxymyristoylcarnitine.A0A2K5V0H7_C135	A0A2K5V0H7_C135	10	0.0275141	-0.709091	2-Hydroxymyristoylcarnitine
2-Hydroxymyristoylcarnitine.A0A2K5TY77_C332	A0A2K5TY77_C332	12	0.0121144	-0.713287	2-Hydroxymyristoylcarnitine		1-methyladenosine.A0A2K5VHB2_C36	A0A2K5VHB2_C36	11	0.0230589	-0.690909	1-methyladenosine		2-Hydroxymyristoylcarnitine.A0A2K5V4A9_C29	A0A2K5V4A9_C29	12	0.0373345	-0.615385	2-Hydroxymyristoylcarnitine
2-Hydroxymyristoylcarnitine.A0A2K5TZH9_C151	A0A2K5TZH9_C151	16	0.00937493	-0.638235	2-Hydroxymyristoylcarnitine		1-methyladenosine.A0A2K5VHI6_C115	A0A2K5VHI6_C115	12	0.0158777	-0.692308	1-methyladenosine		2-Hydroxymyristoylcarnitine.A0A2K5V576_C123	A0A2K5V576_C123	12	0.0279546	-0.643357	2-Hydroxymyristoylcarnitine
2-Hydroxymyristoylcarnitine.A0A2K5TZI0_C244	A0A2K5TZI0_C244	20	0.00563412	-0.604511	2-Hydroxymyristoylcarnitine		1-methyladenosine.A0A2K5VHK9_C263	A0A2K5VHK9_C263	11	0.0280703	-0.672727	1-methyladenosine		2-Hydroxymyristoylcarnitine.A0A2K5V5R4_C353	A0A2K5V5R4_C353	12	0.00411545	-0.783217	2-Hydroxymyristoylcarnitine
2-Hydroxymyristoylcarnitine.A0A2K5U2C6_C222	A0A2K5U2C6_C222	20	0.00549153	-0.606015	2-Hydroxymyristoylcarnitine		1-methyladenosine.A0A2K5VIX6_C360	A0A2K5VIX6_C360	11	0.0403864	-0.636364	1-methyladenosine		2-Hydroxymyristoylcarnitine.A0A2K5V7Q1_C28	A0A2K5V7Q1_C28	11	0.0439891	0.627273	2-Hydroxymyristoylcarnitine
2-Hydroxymyristoylcarnitine.A0A2K5U3J1_C343	A0A2K5U3J1_C343	10	0.0275141	-0.709091	2-Hydroxymyristoylcarnitine		1-methyladenosine.A0A2K5VJ89_C512	A0A2K5VJ89_C512	10	0.0211665	-0.733333	1-methyladenosine		2-Hydroxymyristoylcarnitine.A0A2K5VAN0_C220	A0A2K5VAN0_C220	12	0.00465988	-0.776224	2-Hydroxymyristoylcarnitine
2-Hydroxymyristoylcarnitine.A0A2K5U8H6_C76	A0A2K5U8H6_C76	13	0.00882856	-0.708791	2-Hydroxymyristoylcarnitine		1-methyladenosine.A0A2K5VKK8_C119	A0A2K5VKK8_C119	12	0.00361681	-0.79021	1-methyladenosine		2-Hydroxymyristoylcarnitine.A0A2K5VC86_C197	A0A2K5VC86_C197	12	0.0301143	-0.636364	2-Hydroxymyristoylcarnitine
2-Hydroxymyristoylcarnitine.A0A2K5U8H8_C188	A0A2K5U8H8_C188	17	0.00372219	-0.676471	2-Hydroxymyristoylcarnitine		1-methyladenosine.A0A2K5VKK8_C27	A0A2K5VKK8_C27	12	0.0110205	-0.72028	1-methyladenosine		2-Hydroxymyristoylcarnitine.A0A2K5VCB0_C236	A0A2K5VCB0_C236	10	0.0311411	-0.69697	2-Hydroxymyristoylcarnitine
2-Hydroxymyristoylcarnitine.A0A2K5U9N2_C71	A0A2K5U9N2_C71	12	0.0279546	-0.643357	2-Hydroxymyristoylcarnitine		1-methyladenosine.A0A2K5VKU5_C38	A0A2K5VKU5_C38	10	0.0490426	-0.648485	1-methyladenosine		2-Hydroxymyristoylcarnitine.A0A2K5VDY7_C412	A0A2K5VDY7_C412	10	0.0241946	-0.721212	2-Hydroxymyristoylcarnitine
2-Hydroxymyristoylcarnitine.A0A2K5U9W7_C91	A0A2K5U9W7_C91	10	0.00823557	-0.806061	2-Hydroxymyristoylcarnitine		1-methyladenosine.A0A2K5VLP7_C1195	A0A2K5VLP7_C1195	12	0.0188251	-0.678322	1-methyladenosine		2-Hydroxymyristoylcarnitine.A0A2K5VDY7_C441	A0A2K5VDY7_C441	10	0.0490426	-0.648485	2-Hydroxymyristoylcarnitine
2-Hydroxymyristoylcarnitine.A0A2K5UAK3_C87	A0A2K5UAK3_C87	11	0.0230589	-0.690909	2-Hydroxymyristoylcarnitine		1-methyladenosine.A0A2K5VLP7_C45	A0A2K5VLP7_C45	11	0.00921599	-0.763636	1-methyladenosine		2-Hydroxymyristoylcarnitine.A0A2K5VEH7_C59	A0A2K5VEH7_C59	10	0.0490426	-0.648485	2-Hydroxymyristoylcarnitine
2-Hydroxymyristoylcarnitine.A0A2K5UH34_C201	A0A2K5UH34_C201	13	0.0183249	-0.653846	2-Hydroxymyristoylcarnitine		1-methyladenosine.A0A2K5VRP8_C131	A0A2K5VRP8_C131	10	0.0136718	-0.769697	1-methyladenosine		2-Hydroxymyristoylcarnitine.A0A2K5VHI6_C154	A0A2K5VHI6_C154	11	0.0150174	-0.727273	2-Hydroxymyristoylcarnitine
2-Hydroxymyristoylcarnitine.A0A2K5UH34_C219	A0A2K5UH34_C219	12	0.0279546	-0.643357	2-Hydroxymyristoylcarnitine		1-methyladenosine.A0A2K5VRT9_C69	A0A2K5VRT9_C69	12	0.00525292	-0.769231	1-methyladenosine		2-Hydroxymyristoylcarnitine.A0A2K5VHI6_C161	A0A2K5VHI6_C161	11	0.0150174	-0.727273	2-Hydroxymyristoylcarnitine
2-Hydroxymyristoylcarnitine.A0A2K5UI79_C353	A0A2K5UI79_C353	18	0.00196449	-0.692466	2-Hydroxymyristoylcarnitine		1-methyladenosine.A0A2K5VTR1_C32	A0A2K5VTR1_C32	12	0.0158777	-0.692308	1-methyladenosine		2-Hydroxymyristoylcarnitine.A0A2K5VHK9_C263	A0A2K5VHK9_C263	10	0.00984414	-0.793939	2-Hydroxymyristoylcarnitine
2-Hydroxymyristoylcarnitine.A0A2K5UIW1_C752	A0A2K5UIW1_C752	15	0.00549159	-0.692857	2-Hydroxymyristoylcarnitine		1-methyladenosine.A0A2K5VU40_C40	A0A2K5VU40_C40	12	0.00361681	-0.79021	1-methyladenosine		2-Hydroxymyristoylcarnitine.A0A2K5VIX6_C112	A0A2K5VIX6_C112	11	0.0439891	-0.627273	2-Hydroxymyristoylcarnitine
2-Hydroxymyristoylcarnitine.A0A2K5UJG7_C184	A0A2K5UJG7_C184	15	0.0195408	-0.603571	2-Hydroxymyristoylcarnitine		1-methyladenosine.A0A2K5VVS3_C1012	A0A2K5VVS3_C1012	10	0.0275141	-0.709091	1-methyladenosine		2-Hydroxymyristoylcarnitine.A0A2K5VL27_C230	A0A2K5VL27_C230	12	0.0428069	-0.601399	2-Hydroxymyristoylcarnitine
2-Hydroxymyristoylcarnitine.A0A2K5UKB3_C38	A0A2K5UKB3_C38	10	0.00681113	-0.818182	2-Hydroxymyristoylcarnitine		1-methyladenosine.A0A2K5VVY0_C15	A0A2K5VVY0_C15	12	0.00236893	-0.811189	1-methyladenosine		2-Hydroxymyristoylcarnitine.A0A2K5VLP7_C1459	A0A2K5VLP7_C1459	10	0.0241946	-0.721212	2-Hydroxymyristoylcarnitine
2-Hydroxymyristoylcarnitine.A0A2K5UML6_C366	A0A2K5UML6_C366	12	0.0373345	-0.615385	2-Hydroxymyristoylcarnitine		1-methyladenosine.A0A2K5VWA9_C615	A0A2K5VWA9_C615	10	0.00681113	-0.818182	1-methyladenosine		2-Hydroxymyristoylcarnitine.A0A2K5VP36_C873	A0A2K5VP36_C873	12	0.0239811	-0.657343	2-Hydroxymyristoylcarnitine
2-Hydroxymyristoylcarnitine.A0A2K5UPA4_C46	A0A2K5UPA4_C46	12	0.0301143	-0.636364	2-Hydroxymyristoylcarnitine		1-methyladenosine.A0A2K5VWB1_C162	A0A2K5VWB1_C162	10	0.0275141	-0.709091	1-methyladenosine		2-Hydroxymyristoylcarnitine.A0A2K5VPM4_C142	A0A2K5VPM4_C142	12	0.0323947	-0.629371	2-Hydroxymyristoylcarnitine
2-Hydroxymyristoylcarnitine.A0A2K5US09_C989	A0A2K5US09_C989	14	0.00445727	-0.727473	2-Hydroxymyristoylcarnitine		1-methyladenosine.A0A2K5VWF8_C44	A0A2K5VWF8_C44	12	0.0017186	-0.825175	1-methyladenosine		2-Hydroxymyristoylcarnitine.A0A2K5VPM4_C566	A0A2K5VPM4_C566	12	0.0090521	-0.734266	2-Hydroxymyristoylcarnitine
2-Hydroxymyristoylcarnitine.A0A2K5US37_C1528	A0A2K5US37_C1528	23	0.0012369	-0.642292	2-Hydroxymyristoylcarnitine		1-methyladenosine.A0A2K5VYB4_C351	A0A2K5VYB4_C351	10	0.0136718	-0.769697	1-methyladenosine		2-Hydroxymyristoylcarnitine.A0A2K5VPM4_C660	A0A2K5VPM4_C660	12	0.0221592	-0.664336	2-Hydroxymyristoylcarnitine
2-Hydroxymyristoylcarnitine.A0A2K5V0H7_C141	A0A2K5V0H7_C141	11	0.0280703	0.672727	2-Hydroxymyristoylcarnitine		1-methyladenosine.A0A2K5VZB6_C486	A0A2K5VZB6_C486	12	0.0373345	-0.615385	1-methyladenosine		2-Hydroxymyristoylcarnitine.A0A2K5VQ19_C85	A0A2K5VQ19_C85	12	0.0110205	-0.72028	2-Hydroxymyristoylcarnitine
2-Hydroxymyristoylcarnitine.A0A2K5V212_C1392	A0A2K5V212_C1392	14	0.00686211	-0.701099	2-Hydroxymyristoylcarnitine		1-methyladenosine.A0A2K5W207_C146	A0A2K5W207_C146	11	0.0254756	-0.681818	1-methyladenosine		2-Hydroxymyristoylcarnitine.A0A2K5VR85_C281	A0A2K5VR85_C281	10	0.0136718	-0.769697	2-Hydroxymyristoylcarnitine
2-Hydroxymyristoylcarnitine.A0A2K5V322_C188	A0A2K5V322_C188	12	0.0373345	-0.615385	2-Hydroxymyristoylcarnitine		1-methyladenosine.A0A2K5W207_C293	A0A2K5W207_C293	12	0.017305	-0.685315	1-methyladenosine		2-Hydroxymyristoylcarnitine.A0A2K5VRP8_C131	A0A2K5VRP8_C131	10	0.0350915	-0.684848	2-Hydroxymyristoylcarnitine
2-Hydroxymyristoylcarnitine.A0A2K5V365_C104	A0A2K5V365_C104	10	0.0311411	-0.69697	2-Hydroxymyristoylcarnitine		1-methyladenosine.A0A2K5W207_C49	A0A2K5W207_C49	11	0.0308509	-0.663636	1-methyladenosine		2-Hydroxymyristoylcarnitine.A0A2K5VRT9_C69	A0A2K5VRT9_C69	12	0.00236893	-0.811189	2-Hydroxymyristoylcarnitine
2-Hydroxymyristoylcarnitine.A0A2K5V815_C58	A0A2K5V815_C58	10	0.0440266	-0.660606	2-Hydroxymyristoylcarnitine		1-methyladenosine.A0A2K5W255_C293	A0A2K5W255_C293	12	0.0428069	-0.601399	1-methyladenosine		2-Hydroxymyristoylcarnitine.A0A2K5VTD2_C3207	A0A2K5VTD2_C3207	11	0.0439891	-0.627273	2-Hydroxymyristoylcarnitine
2-Hydroxymyristoylcarnitine.A0A2K5V8G2_C82	A0A2K5V8G2_C82	12	0.0279546	-0.643357	2-Hydroxymyristoylcarnitine		1-methyladenosine.A0A2K5W3T6_C121	A0A2K5W3T6_C121	10	0.000130162	-0.927273	1-methyladenosine		2-Hydroxymyristoylcarnitine.A0A2K5VU74_C87	A0A2K5VU74_C87	10	0.0490426	-0.648485	2-Hydroxymyristoylcarnitine
2-Hydroxymyristoylcarnitine.A0A2K5V8G2_C87	A0A2K5V8G2_C87	12	0.0279546	-0.643357	2-Hydroxymyristoylcarnitine		1-methyladenosine.A0A2K5W412_C236	A0A2K5W412_C236	12	0.0221592	-0.664336	1-methyladenosine		2-Hydroxymyristoylcarnitine.A0A2K5VVY0_C15	A0A2K5VVY0_C15	12	0.0239811	-0.657343	2-Hydroxymyristoylcarnitine
2-Hydroxymyristoylcarnitine.A0A2K5V8G2_C911	A0A2K5V8G2_C911	12	0.0301143	-0.636364	2-Hydroxymyristoylcarnitine		1-methyladenosine.A0A2K5W412_C770	A0A2K5W412_C770	11	0.0254756	-0.681818	1-methyladenosine		2-Hydroxymyristoylcarnitine.A0A2K5VWA0_C164	A0A2K5VWA0_C164	11	0.0478169	-0.618182	2-Hydroxymyristoylcarnitine
2-Hydroxymyristoylcarnitine.A0A2K5V8S0_C238	A0A2K5V8S0_C238	16	0.0111158	-0.626471	2-Hydroxymyristoylcarnitine		1-methyladenosine.A0A2K5W527_C539	A0A2K5W527_C539	11	0	-0.927273	1-methyladenosine		2-Hydroxymyristoylcarnitine.A0A2K5VWA9_C625	A0A2K5VWA9_C625	11	0.0439891	-0.627273	2-Hydroxymyristoylcarnitine
2-Hydroxymyristoylcarnitine.A0A2K5V9Y5_C405	A0A2K5V9Y5_C405	13	0.0237434	-0.631868	2-Hydroxymyristoylcarnitine		1-methyladenosine.A0A2K5W527_C747	A0A2K5W527_C747	11	0.00164924	-0.854545	1-methyladenosine		2-Hydroxymyristoylcarnitine.A0A2K5VWF8_C69	A0A2K5VWF8_C69	12	0.0323947	-0.629371	2-Hydroxymyristoylcarnitine
2-Hydroxymyristoylcarnitine.A0A2K5VDF9_C1130	A0A2K5VDF9_C1130	10	0.0393814	-0.672727	2-Hydroxymyristoylcarnitine		1-methyladenosine.A0A2K5W5M8_C187	A0A2K5W5M8_C187	12	0.017305	-0.685315	1-methyladenosine		2-Hydroxymyristoylcarnitine.A0A2K5VWF8_C79	A0A2K5VWF8_C79	12	0.0373345	-0.615385	2-Hydroxymyristoylcarnitine
2-Hydroxymyristoylcarnitine.A0A2K5VDY7_C441	A0A2K5VDY7_C441	19	0.00206967	-0.673684	2-Hydroxymyristoylcarnitine		1-methyladenosine.A0A2K5W5M8_C245	A0A2K5W5M8_C245	12	0.0221592	-0.664336	1-methyladenosine		2-Hydroxymyristoylcarnitine.A0A2K5VWF8_C80	A0A2K5VWF8_C80	12	0.0373345	-0.615385	2-Hydroxymyristoylcarnitine
2-Hydroxymyristoylcarnitine.A0A2K5VE60_C547	A0A2K5VE60_C547	15	0.0135118	-0.632143	2-Hydroxymyristoylcarnitine		1-methyladenosine.A0A2K5W5M8_C299	A0A2K5W5M8_C299	11	0.0052015	-0.8	1-methyladenosine		2-Hydroxymyristoylcarnitine.A0A2K5VWH3_C61	A0A2K5VWH3_C61	12	0.0239811	-0.657343	2-Hydroxymyristoylcarnitine
2-Hydroxymyristoylcarnitine.A0A2K5VFV1_C1270	A0A2K5VFV1_C1270	16	0.0153605	-0.602941	2-Hydroxymyristoylcarnitine		1-methyladenosine.A0A2K5W637_C519	A0A2K5W637_C519	12	0.00361681	-0.79021	1-methyladenosine		2-Hydroxymyristoylcarnitine.A0A2K5VYV7_C135	A0A2K5VYV7_C135	11	0.0208124	-0.7	2-Hydroxymyristoylcarnitine
2-Hydroxymyristoylcarnitine.A0A2K5VIU0_C110	A0A2K5VIU0_C110	16	0.00595149	-0.667647	2-Hydroxymyristoylcarnitine		1-methyladenosine.A0A2K5W637_C562	A0A2K5W637_C562	12	0.00525292	-0.769231	1-methyladenosine		2-Hydroxymyristoylcarnitine.A0A2K5VYV7_C137	A0A2K5VYV7_C137	11	0.0208124	-0.7	2-Hydroxymyristoylcarnitine
2-Hydroxymyristoylcarnitine.A0A2K5VIX6_C112	A0A2K5VIX6_C112	20	0.00508152	-0.610526	2-Hydroxymyristoylcarnitine		1-methyladenosine.A0A2K5W6W4_C128	A0A2K5W6W4_C128	12	0.040002	-0.608392	1-methyladenosine		2-Hydroxymyristoylcarnitine.A0A2K5VYV7_C149	A0A2K5VYV7_C149	11	0.0208124	-0.7	2-Hydroxymyristoylcarnitine
2-Hydroxymyristoylcarnitine.A0A2K5VKV6_C242	A0A2K5VKV6_C242	14	0.0162679	-0.63956	2-Hydroxymyristoylcarnitine		1-methyladenosine.A0A2K5W6W4_C162	A0A2K5W6W4_C162	12	0.0110205	-0.72028	1-methyladenosine		2-Hydroxymyristoylcarnitine.A0A2K5VZA3_C133	A0A2K5VZA3_C133	12	0.0204419	-0.671329	2-Hydroxymyristoylcarnitine
2-Hydroxymyristoylcarnitine.A0A2K5VKW7_C164	A0A2K5VKW7_C164	11	0.037001	-0.645455	2-Hydroxymyristoylcarnitine		1-methyladenosine.A0A2K5W778_C384	A0A2K5W778_C384	12	0.0428069	-0.601399	1-methyladenosine		2-Hydroxymyristoylcarnitine.A0A2K5VZB6_C105	A0A2K5VZB6_C105	12	0.0301143	-0.636364	2-Hydroxymyristoylcarnitine
2-Hydroxymyristoylcarnitine.A0A2K5VMX4_C41	A0A2K5VMX4_C41	10	0.0275141	0.709091	2-Hydroxymyristoylcarnitine		1-methyladenosine.A0A2K5W843_C81	A0A2K5W843_C81	11	0.0338252	-0.654545	1-methyladenosine		2-Hydroxymyristoylcarnitine.A0A2K5VZB6_C60	A0A2K5VZB6_C60	11	0.0133754	-0.736364	2-Hydroxymyristoylcarnitine
2-Hydroxymyristoylcarnitine.A0A2K5VN28_C1009	A0A2K5VN28_C1009	12	0.0428069	-0.601399	2-Hydroxymyristoylcarnitine		1-methyladenosine.A0A2K5W8V8_C33	A0A2K5W8V8_C33	12	0	-0.944056	1-methyladenosine		2-Hydroxymyristoylcarnitine.A0A2K5W0T2_C233	A0A2K5W0T2_C233	12	0.0221592	-0.664336	2-Hydroxymyristoylcarnitine
2-Hydroxymyristoylcarnitine.A0A2K5VQ98_C177	A0A2K5VQ98_C177	11	0.00701211	-0.781818	2-Hydroxymyristoylcarnitine		1-methyladenosine.A0A2K5W975_C869	A0A2K5W975_C869	12	0.040002	-0.608392	1-methyladenosine		2-Hydroxymyristoylcarnitine.A0A2K5W207_C146	A0A2K5W207_C146	12	0.0279546	-0.643357	2-Hydroxymyristoylcarnitine
2-Hydroxymyristoylcarnitine.A0A2K5VQ98_C632	A0A2K5VQ98_C632	11	0.0150174	-0.727273	2-Hydroxymyristoylcarnitine		1-methyladenosine.A0A2K5W9J8_C285	A0A2K5W9J8_C285	11	0.0167992	-0.718182	1-methyladenosine		2-Hydroxymyristoylcarnitine.A0A2K5W2V3_C140	A0A2K5W2V3_C140	12	0.0301143	-0.636364	2-Hydroxymyristoylcarnitine
2-Hydroxymyristoylcarnitine.A0A2K5VQX2_C1143	A0A2K5VQX2_C1143	14	0.0202287	-0.621978	2-Hydroxymyristoylcarnitine		1-methyladenosine.A0A2K5WA76_C147	A0A2K5WA76_C147	12	0.0145393	-0.699301	1-methyladenosine		2-Hydroxymyristoylcarnitine.A0A2K5W359_C5	A0A2K5W359_C5	12	0.0301143	-0.636364	2-Hydroxymyristoylcarnitine
2-Hydroxymyristoylcarnitine.A0A2K5VR85_C288	A0A2K5VR85_C288	12	0.0259115	-0.65035	2-Hydroxymyristoylcarnitine		1-methyladenosine.A0A2K5WAA5_C113	A0A2K5WAA5_C113	11	0.037001	-0.645455	1-methyladenosine		2-Hydroxymyristoylcarnitine.A0A2K5W3Z5_C68	A0A2K5W3Z5_C68	12	0.0132861	-0.706294	2-Hydroxymyristoylcarnitine
2-Hydroxymyristoylcarnitine.A0A2K5VRT9_C69	A0A2K5VRT9_C69	24	0.00223892	-0.602609	2-Hydroxymyristoylcarnitine		1-methyladenosine.A0A2K5WAA5_C16	A0A2K5WAA5_C16	11	0.0150174	-0.727273	1-methyladenosine		2-Hydroxymyristoylcarnitine.A0A2K5W412_C152	A0A2K5W412_C152	12	0.0279546	-0.643357	2-Hydroxymyristoylcarnitine
2-Hydroxymyristoylcarnitine.A0A2K5VW38_C327	A0A2K5VW38_C327	11	0.00921599	-0.763636	2-Hydroxymyristoylcarnitine		1-methyladenosine.A0A2K5WAL8_C370	A0A2K5WAL8_C370	12	0.0239811	-0.657343	1-methyladenosine		2-Hydroxymyristoylcarnitine.A0A2K5W448_C43	A0A2K5W448_C43	12	0.0239811	-0.657343	2-Hydroxymyristoylcarnitine
2-Hydroxymyristoylcarnitine.A0A2K5VWF8_C69	A0A2K5VWF8_C69	19	0.00366614	-0.64386	2-Hydroxymyristoylcarnitine		1-methyladenosine.A0A2K5WAT5_C1336	A0A2K5WAT5_C1336	11	0.0439891	-0.627273	1-methyladenosine		2-Hydroxymyristoylcarnitine.A0A2K5W448_C89	A0A2K5W448_C89	12	0.0301143	-0.636364	2-Hydroxymyristoylcarnitine
2-Hydroxymyristoylcarnitine.A0A2K5VXL5_C271	A0A2K5VXL5_C271	11	0.0338252	-0.654545	2-Hydroxymyristoylcarnitine		1-methyladenosine.A0A2K5WAT5_C1917	A0A2K5WAT5_C1917	10	0.0241946	-0.721212	1-methyladenosine		2-Hydroxymyristoylcarnitine.A0A2K5W527_C382	A0A2K5W527_C382	12	0.0145393	-0.699301	2-Hydroxymyristoylcarnitine
2-Hydroxymyristoylcarnitine.A0A2K5VXL5_C277	A0A2K5VXL5_C277	11	0.0338252	-0.654545	2-Hydroxymyristoylcarnitine		1-methyladenosine.A0A2K5WAT5_C2209	A0A2K5WAT5_C2209	11	0.0439891	-0.627273	1-methyladenosine		2-Hydroxymyristoylcarnitine.A0A2K5W527_C747	A0A2K5W527_C747	12	0.00411545	-0.783217	2-Hydroxymyristoylcarnitine
2-Hydroxymyristoylcarnitine.A0A2K5W207_C146	A0A2K5W207_C146	23	0.00147238	-0.634387	2-Hydroxymyristoylcarnitine		1-methyladenosine.A0A2K5WAT5_C551	A0A2K5WAT5_C551	11	0.000428361	-0.890909	1-methyladenosine		2-Hydroxymyristoylcarnitine.A0A2K5W531_C259	A0A2K5W531_C259	12	0.0158777	-0.692308	2-Hydroxymyristoylcarnitine
2-Hydroxymyristoylcarnitine.A0A2K5W249_C347	A0A2K5W249_C347	11	0.0104818	-0.754545	2-Hydroxymyristoylcarnitine		1-methyladenosine.A0A2K5WAT5_C911	A0A2K5WAT5_C911	10	0.0116513	-0.781818	1-methyladenosine		2-Hydroxymyristoylcarnitine.A0A2K5W637_C410	A0A2K5W637_C410	10	0.00823557	-0.806061	2-Hydroxymyristoylcarnitine
2-Hydroxymyristoylcarnitine.A0A2K5W3U2_C961	A0A2K5W3U2_C961	14	0.022467	-0.613187	2-Hydroxymyristoylcarnitine		1-methyladenosine.A0A2K5WC76_C108	A0A2K5WC76_C108	11	0.0338252	-0.654545	1-methyladenosine		2-Hydroxymyristoylcarnitine.A0A2K5W6W4_C128	A0A2K5W6W4_C128	12	0.017305	-0.685315	2-Hydroxymyristoylcarnitine
2-Hydroxymyristoylcarnitine.A0A2K5W3Z5_C68	A0A2K5W3Z5_C68	18	0.00398546	-0.655315	2-Hydroxymyristoylcarnitine		1-methyladenosine.A0A2K5WCH1_C512	A0A2K5WCH1_C512	10	0.0393814	-0.672727	1-methyladenosine		2-Hydroxymyristoylcarnitine.A0A2K5W778_C384	A0A2K5W778_C384	12	0.00411545	-0.783217	2-Hydroxymyristoylcarnitine
2-Hydroxymyristoylcarnitine.A0A2K5W527_C747	A0A2K5W527_C747	23	0.000820588	-0.660079	2-Hydroxymyristoylcarnitine		1-methyladenosine.A0A2K5WCN0_C483	A0A2K5WCN0_C483	12	0.0428069	-0.601399	1-methyladenosine		2-Hydroxymyristoylcarnitine.A0A2K5W7M6_C14	A0A2K5W7M6_C14	12	0.0301143	-0.636364	2-Hydroxymyristoylcarnitine
2-Hydroxymyristoylcarnitine.A0A2K5W527_C797	A0A2K5W527_C797	23	0.00156993	-0.631423	2-Hydroxymyristoylcarnitine		1-methyladenosine.A0A2K5WCN0_C625	A0A2K5WCN0_C625	10	0.00445903	-0.842424	1-methyladenosine		2-Hydroxymyristoylcarnitine.A0A2K5W7Q8_C125	A0A2K5W7Q8_C125	11	0.0150174	-0.727273	2-Hydroxymyristoylcarnitine
2-Hydroxymyristoylcarnitine.A0A2K5WA85_C567	A0A2K5WA85_C567	17	0.00747131	-0.634804	2-Hydroxymyristoylcarnitine		1-methyladenosine.A0A2K5WCN0_C643	A0A2K5WCN0_C643	12	0.00096954	-0.846154	1-methyladenosine		2-Hydroxymyristoylcarnitine.A0A2K5W8V8_C33	A0A2K5W8V8_C33	12	0.0428069	-0.601399	2-Hydroxymyristoylcarnitine
2-Hydroxymyristoylcarnitine.A0A2K5WB63_C271	A0A2K5WB63_C271	13	0.0285399	-0.615385	2-Hydroxymyristoylcarnitine		1-methyladenosine.A0A2K5WDD9_C436	A0A2K5WDD9_C436	11	0.0403864	-0.636364	1-methyladenosine		2-Hydroxymyristoylcarnitine.A0A2K5W975_C869	A0A2K5W975_C869	10	0.0350915	-0.684848	2-Hydroxymyristoylcarnitine
2-Hydroxymyristoylcarnitine.A0A2K5WCH1_C466	A0A2K5WCH1_C466	13	0.0103289	-0.697802	2-Hydroxymyristoylcarnitine		1-methyladenosine.A0A2K5WED8_C283	A0A2K5WED8_C283	12	0.0145393	-0.699301	1-methyladenosine		2-Hydroxymyristoylcarnitine.A0A2K5WA76_C236	A0A2K5WA76_C236	12	0.0301143	-0.636364	2-Hydroxymyristoylcarnitine
2-Hydroxymyristoylcarnitine.A0A2K5WDD9_C341	A0A2K5WDD9_C341	15	0.00405507	-0.710714	2-Hydroxymyristoylcarnitine		1-methyladenosine.A0A2K5WEF1_C318	A0A2K5WEF1_C318	11	0.0208124	-0.7	1-methyladenosine		2-Hydroxymyristoylcarnitine.A0A2K5WAL8_C370	A0A2K5WAL8_C370	12	0.0348001	-0.622378	2-Hydroxymyristoylcarnitine
2-Hydroxymyristoylcarnitine.A0A2K5WDD9_C489	A0A2K5WDD9_C489	23	0.000133083	-0.726285	2-Hydroxymyristoylcarnitine		1-methyladenosine.A0A2K5WFD1_C120	A0A2K5WFD1_C120	12	0.0145393	-0.699301	1-methyladenosine		2-Hydroxymyristoylcarnitine.A0A2K5WAL8_C713	A0A2K5WAL8_C713	12	0.0279546	-0.643357	2-Hydroxymyristoylcarnitine
2-Hydroxymyristoylcarnitine.A0A2K5WES4_C674	A0A2K5WES4_C674	11	0.0150174	-0.727273	2-Hydroxymyristoylcarnitine		1-methyladenosine.A0A2K5WG05_C193	A0A2K5WG05_C193	11	0.00806166	-0.772727	1-methyladenosine		2-Hydroxymyristoylcarnitine.A0A2K5WAT5_C1847	A0A2K5WAT5_C1847	10	0.00984414	-0.793939	2-Hydroxymyristoylcarnitine
2-Hydroxymyristoylcarnitine.A0A2K5WEV2_C115	A0A2K5WEV2_C115	19	0.00390643	-0.640351	2-Hydroxymyristoylcarnitine		1-methyladenosine.A0A2K5WH61_C187	A0A2K5WH61_C187	11	0.0254756	-0.681818	1-methyladenosine		2-Hydroxymyristoylcarnitine.A0A2K5WAT5_C2209	A0A2K5WAT5_C2209	10	0.0241946	-0.721212	2-Hydroxymyristoylcarnitine
2-Hydroxymyristoylcarnitine.A0A2K5WGQ5_C112	A0A2K5WGQ5_C112	24	0.00200964	-0.607826	2-Hydroxymyristoylcarnitine		1-methyladenosine.A0A2K5WHW1_C556	A0A2K5WHW1_C556	11	0.00256466	-0.836364	1-methyladenosine		2-Hydroxymyristoylcarnitine.A0A2K5WC76_C90	A0A2K5WC76_C90	11	0.037001	-0.645455	2-Hydroxymyristoylcarnitine
2-Hydroxymyristoylcarnitine.A0A2K5WJD0_C958	A0A2K5WJD0_C958	11	0.0338252	-0.654545	2-Hydroxymyristoylcarnitine		1-methyladenosine.A0A2K5WHW1_C558	A0A2K5WHW1_C558	11	0.00256466	-0.836364	1-methyladenosine		2-Hydroxymyristoylcarnitine.A0A2K5WDD9_C176	A0A2K5WDD9_C176	12	0.0428069	-0.601399	2-Hydroxymyristoylcarnitine
2-Hydroxymyristoylcarnitine.A0A2K5WK22_C400	A0A2K5WK22_C400	15	0.00813211	-0.667857	2-Hydroxymyristoylcarnitine		1-methyladenosine.A0A2K5WHW1_C561	A0A2K5WHW1_C561	11	0.00256466	-0.836364	1-methyladenosine		2-Hydroxymyristoylcarnitine.A0A2K5WDD9_C489	A0A2K5WDD9_C489	11	0.0133754	-0.736364	2-Hydroxymyristoylcarnitine
2-Hydroxymyristoylcarnitine.A0A2K5WKG1_C105	A0A2K5WKG1_C105	22	0.00331586	-0.607002	2-Hydroxymyristoylcarnitine		1-methyladenosine.A0A2K5WIY5_C313	A0A2K5WIY5_C313	12	0.0188251	-0.678322	1-methyladenosine		2-Hydroxymyristoylcarnitine.A0A2K5WEF1_C270	A0A2K5WEF1_C270	10	0.0275141	-0.709091	2-Hydroxymyristoylcarnitine
2-Hydroxymyristoylcarnitine.A0A2K5WL87_C412	A0A2K5WL87_C412	17	0.00202568	-0.708333	2-Hydroxymyristoylcarnitine		1-methyladenosine.A0A2K5WJV7_C617	A0A2K5WJV7_C617	12	0.0017186	-0.825175	1-methyladenosine		2-Hydroxymyristoylcarnitine.A0A2K5WFD1_C120	A0A2K5WFD1_C120	11	0.0254756	-0.681818	2-Hydroxymyristoylcarnitine
2-Hydroxymyristoylcarnitine.A0A2K5WQ55_C223	A0A2K5WQ55_C223	21	4.07505e-05	-0.781818	2-Hydroxymyristoylcarnitine		1-methyladenosine.A0A2K5WKE1_C100	A0A2K5WKE1_C100	11	0.00311518	-0.827273	1-methyladenosine		2-Hydroxymyristoylcarnitine.A0A2K5WFD1_C222	A0A2K5WFD1_C222	11	0.037001	-0.645455	2-Hydroxymyristoylcarnitine
2-Hydroxymyristoylcarnitine.A0A2K5WTL0_C459	A0A2K5WTL0_C459	11	0.0478169	-0.618182	2-Hydroxymyristoylcarnitine		1-methyladenosine.A0A2K5WKG1_C105	A0A2K5WKG1_C105	10	0.0311411	-0.69697	1-methyladenosine		2-Hydroxymyristoylcarnitine.A0A2K5WFP0_C391	A0A2K5WFP0_C391	10	0.0490426	-0.648485	2-Hydroxymyristoylcarnitine
2-Hydroxymyristoylcarnitine.A0A2K5WTQ7_C118	A0A2K5WTQ7_C118	22	0.00317624	-0.60926	2-Hydroxymyristoylcarnitine		1-methyladenosine.A0A2K5WKG1_C127	A0A2K5WKG1_C127	10	0.00350474	-0.854545	1-methyladenosine		2-Hydroxymyristoylcarnitine.A0A2K5WGI1_C414	A0A2K5WGI1_C414	11	0.0308509	-0.663636	2-Hydroxymyristoylcarnitine
2-Hydroxymyristoylcarnitine.A0A2K5X0P6_C431	A0A2K5X0P6_C431	10	0.0136718	-0.769697	2-Hydroxymyristoylcarnitine		1-methyladenosine.A0A2K5WKG1_C140	A0A2K5WKG1_C140	11	0.0118659	-0.745455	1-methyladenosine		2-Hydroxymyristoylcarnitine.A0A2K5WGI1_C418	A0A2K5WGI1_C418	11	0.0308509	-0.663636	2-Hydroxymyristoylcarnitine
2-Hydroxymyristoylcarnitine.A0A2K5X2K3_C405	A0A2K5X2K3_C405	11	0.00921599	-0.763636	2-Hydroxymyristoylcarnitine		1-methyladenosine.A0A2K5WKG1_C155	A0A2K5WKG1_C155	11	0.00701211	-0.781818	1-methyladenosine		2-Hydroxymyristoylcarnitine.A0A2K5WGL5_C42	A0A2K5WGL5_C42	12	0.00589748	-0.762238	2-Hydroxymyristoylcarnitine
2-Hydroxymyristoylcarnitine.A0A2K5X3B4_C45	A0A2K5X3B4_C45	10	0.000880225	-0.90303	2-Hydroxymyristoylcarnitine		1-methyladenosine.A0A2K5WKG1_C158	A0A2K5WKG1_C158	11	0.00701211	-0.781818	1-methyladenosine		2-Hydroxymyristoylcarnitine.A0A2K5WGL5_C8	A0A2K5WGL5_C8	10	0.0490426	-0.648485	2-Hydroxymyristoylcarnitine
2-Hydroxymyristoylcarnitine.A0A2K5X4E5_C1580	A0A2K5X4E5_C1580	19	0.00343807	-0.647368	2-Hydroxymyristoylcarnitine		1-methyladenosine.A0A2K5WLB0_C12	A0A2K5WLB0_C12	11	0.0254756	-0.681818	1-methyladenosine		2-Hydroxymyristoylcarnitine.A0A2K5WGQ5_C112	A0A2K5WGQ5_C112	12	0.0132861	-0.706294	2-Hydroxymyristoylcarnitine
2-Hydroxymyristoylcarnitine.A0A2K5X4G9_C4072	A0A2K5X4G9_C4072	19	0.00470573	-0.629825	2-Hydroxymyristoylcarnitine		1-methyladenosine.A0A2K5WLW5_C507	A0A2K5WLW5_C507	10	0.0393814	-0.672727	1-methyladenosine		2-Hydroxymyristoylcarnitine.A0A2K5WHW1_C589	A0A2K5WHW1_C589	10	0.0275141	-0.709091	2-Hydroxymyristoylcarnitine
2-Hydroxymyristoylcarnitine.A0A2K5X5X2_C133	A0A2K5X5X2_C133	11	0.0254756	-0.681818	2-Hydroxymyristoylcarnitine		1-methyladenosine.A0A2K5WLW5_C513	A0A2K5WLW5_C513	10	0.0393814	-0.672727	1-methyladenosine		2-Hydroxymyristoylcarnitine.A0A2K5WHW1_C592	A0A2K5WHW1_C592	10	0.0275141	-0.709091	2-Hydroxymyristoylcarnitine
2-Hydroxymyristoylcarnitine.A0A2K5X5X2_C196	A0A2K5X5X2_C196	11	0.0150174	-0.727273	2-Hydroxymyristoylcarnitine		1-methyladenosine.A0A2K5WMQ0_C271	A0A2K5WMQ0_C271	12	0.0110205	-0.72028	1-methyladenosine		2-Hydroxymyristoylcarnitine.A0A2K5WKE1_C100	A0A2K5WKE1_C100	11	0.0403864	-0.636364	2-Hydroxymyristoylcarnitine
2-Hydroxymyristoylcarnitine.A0A2K5X7X8_C472	A0A2K5X7X8_C472	21	0.0012276	-0.668831	2-Hydroxymyristoylcarnitine		1-methyladenosine.A0A2K5WNA6_C518	A0A2K5WNA6_C518	10	0.0311411	-0.69697	1-methyladenosine		2-Hydroxymyristoylcarnitine.A0A2K5WKG1_C105	A0A2K5WKG1_C105	12	0.00817064	-0.741259	2-Hydroxymyristoylcarnitine
2-Hydroxymyristoylcarnitine.A0A2K5X9A1_C750	A0A2K5X9A1_C750	14	0.0032514	-0.745055	2-Hydroxymyristoylcarnitine		1-methyladenosine.A0A2K5WNS4_C60	A0A2K5WNS4_C60	11	0.000225325	-0.9	1-methyladenosine		2-Hydroxymyristoylcarnitine.A0A2K5WKG1_C140	A0A2K5WKG1_C140	12	0.0121144	-0.713287	2-Hydroxymyristoylcarnitine
2-Hydroxymyristoylcarnitine.A0A7N9CBY0_C9	A0A7N9CBY0_C9	12	0.0373345	-0.615385	2-Hydroxymyristoylcarnitine		1-methyladenosine.A0A2K5WPR8_C21	A0A2K5WPR8_C21	10	0.0350915	-0.684848	1-methyladenosine		2-Hydroxymyristoylcarnitine.A0A2K5WKG1_C155	A0A2K5WKG1_C155	12	0.0204419	-0.671329	2-Hydroxymyristoylcarnitine
2-Hydroxymyristoylcarnitine.A0A7N9CDP1_C124	A0A7N9CDP1_C124	16	0.00159838	-0.738235	2-Hydroxymyristoylcarnitine		1-methyladenosine.A0A2K5WPZ6_C132	A0A2K5WPZ6_C132	11	0.0133754	-0.736364	1-methyladenosine		2-Hydroxymyristoylcarnitine.A0A2K5WKG1_C158	A0A2K5WKG1_C158	12	0.0204419	-0.671329	2-Hydroxymyristoylcarnitine
2-Hydroxymyristoylcarnitine.A0A7N9CDW6_C112	A0A7N9CDW6_C112	22	0.00023664	-0.719932	2-Hydroxymyristoylcarnitine		1-methyladenosine.A0A2K5WPZ6_C156	A0A2K5WPZ6_C156	12	0.0279546	-0.643357	1-methyladenosine		2-Hydroxymyristoylcarnitine.A0A2K5WKG1_C171	A0A2K5WKG1_C171	12	0.0259115	-0.65035	2-Hydroxymyristoylcarnitine
2-Hydroxymyristoylcarnitine.A0A7N9CDW6_C20	A0A7N9CDW6_C20	10	0.0241946	-0.721212	2-Hydroxymyristoylcarnitine		1-methyladenosine.A0A2K5WQU5_C40	A0A2K5WQU5_C40	11	0.0133754	-0.736364	1-methyladenosine		2-Hydroxymyristoylcarnitine.A0A2K5WKG1_C172	A0A2K5WKG1_C172	12	0.0259115	-0.65035	2-Hydroxymyristoylcarnitine
2-Hydroxymyristoylcarnitine.A0A7N9CEU7_C525	A0A7N9CEU7_C525	14	0.00517287	-0.718681	2-Hydroxymyristoylcarnitine		1-methyladenosine.A0A2K5WQU5_C42	A0A2K5WQU5_C42	11	0.0133754	-0.736364	1-methyladenosine		2-Hydroxymyristoylcarnitine.A0A2K5WLF3_C208	A0A2K5WLF3_C208	10	0.0350915	-0.684848	2-Hydroxymyristoylcarnitine
2-Hydroxymyristoylcarnitine.A0A7N9CIJ4_C189	A0A7N9CIJ4_C189	11	0.0280703	-0.672727	2-Hydroxymyristoylcarnitine		1-methyladenosine.A0A2K5WRL2_C318	A0A2K5WRL2_C318	12	0.0158777	-0.692308	1-methyladenosine		2-Hydroxymyristoylcarnitine.A0A2K5WMQ0_C271	A0A2K5WMQ0_C271	12	0.0348001	-0.622378	2-Hydroxymyristoylcarnitine
2-Hydroxymyristoylcarnitine.A0A7N9CKS0_C193	A0A7N9CKS0_C193	18	0.000478678	-0.752322	2-Hydroxymyristoylcarnitine		1-methyladenosine.A0A2K5WRX3_C214	A0A2K5WRX3_C214	10	0.00197706	-0.878788	1-methyladenosine		2-Hydroxymyristoylcarnitine.A0A2K5WP59_C189	A0A2K5WP59_C189	12	0.0259115	-0.65035	2-Hydroxymyristoylcarnitine
2-Hydroxymyristoylcarnitine.A0A7N9CRK8_C120	A0A7N9CRK8_C120	12	0.0204419	-0.671329	2-Hydroxymyristoylcarnitine		1-methyladenosine.A0A2K5WS38_C311	A0A2K5WS38_C311	11	0.0254756	-0.681818	1-methyladenosine		2-Hydroxymyristoylcarnitine.A0A2K5WPZ6_C156	A0A2K5WPZ6_C156	12	0.0323947	-0.629371	2-Hydroxymyristoylcarnitine
2-Hydroxymyristoylcarnitine.A0A7N9CRM6_C354	A0A7N9CRM6_C354	14	0.0248902	-0.604396	2-Hydroxymyristoylcarnitine		1-methyladenosine.A0A2K5WSD2_C99	A0A2K5WSD2_C99	12	0	-0.902098	1-methyladenosine		2-Hydroxymyristoylcarnitine.A0A2K5WPZ6_C214	A0A2K5WPZ6_C214	12	0.0279546	-0.643357	2-Hydroxymyristoylcarnitine
2-Hydroxymyristoylcarnitine.A0A7N9CRM6_C360	A0A7N9CRM6_C360	14	0.0248902	-0.604396	2-Hydroxymyristoylcarnitine		1-methyladenosine.A0A2K5WTQ7_C103	A0A2K5WTQ7_C103	12	0.00274614	-0.804196	1-methyladenosine		2-Hydroxymyristoylcarnitine.A0A2K5WQ55_C223	A0A2K5WQ55_C223	12	0.00589748	-0.762238	2-Hydroxymyristoylcarnitine
2-Hydroxymyristoylcarnitine.A0A7N9CRM6_C367	A0A7N9CRM6_C367	14	0.0248902	-0.604396	2-Hydroxymyristoylcarnitine		1-methyladenosine.A0A2K5WTQ7_C118	A0A2K5WTQ7_C118	11	0.00311518	-0.827273	1-methyladenosine		2-Hydroxymyristoylcarnitine.A0A2K5WQD8_C156	A0A2K5WQD8_C156	11	0.0150174	-0.727273	2-Hydroxymyristoylcarnitine
2-Hydroxymyristoylcarnitine.A0A7N9CRS7_C224	A0A7N9CRS7_C224	15	0.0122612	-0.639286	2-Hydroxymyristoylcarnitine		1-methyladenosine.A0A2K5WU32_C404	A0A2K5WU32_C404	12	0.00817064	-0.741259	1-methyladenosine		2-Hydroxymyristoylcarnitine.A0A2K5WQD8_C32	A0A2K5WQD8_C32	12	0.0158777	-0.692308	2-Hydroxymyristoylcarnitine
2-Hydroxymyristoylcarnitine.A0A7N9CU38_C269	A0A7N9CU38_C269	10	0.0136718	-0.769697	2-Hydroxymyristoylcarnitine		1-methyladenosine.A0A2K5WU84_C187	A0A2K5WU84_C187	11	0.00921599	-0.763636	1-methyladenosine		2-Hydroxymyristoylcarnitine.A0A2K5WQK5_C206	A0A2K5WQK5_C206	11	0.0254756	-0.681818	2-Hydroxymyristoylcarnitine
2-Hydroxymyristoylcarnitine.A0A7N9CWD0_C805	A0A7N9CWD0_C805	12	0.0428069	-0.601399	2-Hydroxymyristoylcarnitine		1-methyladenosine.A0A2K5WU84_C247	A0A2K5WU84_C247	10	0.0490426	-0.648485	1-methyladenosine		2-Hydroxymyristoylcarnitine.A0A2K5WQU4_C36	A0A2K5WQU4_C36	11	0.0150174	-0.727273	2-Hydroxymyristoylcarnitine
2-Hydroxymyristoylcarnitine.A0A7N9CWM5_C550	A0A7N9CWM5_C550	12	0.00735321	-0.748252	2-Hydroxymyristoylcarnitine		1-methyladenosine.A0A2K5WUB5_C83	A0A2K5WUB5_C83	10	0.00445903	-0.842424	1-methyladenosine		2-Hydroxymyristoylcarnitine.A0A2K5WQU5_C40	A0A2K5WQU5_C40	12	0.0221592	-0.664336	2-Hydroxymyristoylcarnitine
2-Hydroxymyristoylcarnitine.A0A7N9CX73_C94	A0A7N9CX73_C94	14	0.00556165	-0.714286	2-Hydroxymyristoylcarnitine		1-methyladenosine.A0A2K5WWW3_C255	A0A2K5WWW3_C255	10	0.00984414	-0.793939	1-methyladenosine		2-Hydroxymyristoylcarnitine.A0A2K5WQU5_C42	A0A2K5WQU5_C42	12	0.0221592	-0.664336	2-Hydroxymyristoylcarnitine
2-Hydroxymyristoylcarnitine.A0A7N9D0D4_C266	A0A7N9D0D4_C266	15	0.0155718	-0.621429	2-Hydroxymyristoylcarnitine		1-methyladenosine.A0A2K5WXS3_C224	A0A2K5WXS3_C224	12	0.0100009	-0.727273	1-methyladenosine		2-Hydroxymyristoylcarnitine.A0A2K5WQU7_C247	A0A2K5WQU7_C247	12	0.00735321	-0.748252	2-Hydroxymyristoylcarnitine
2-Hydroxymyristoylcarnitine.A0A7N9D1Q3_C10	A0A7N9D1Q3_C10	11	0.0118659	-0.745455	2-Hydroxymyristoylcarnitine		1-methyladenosine.A0A2K5WXS3_C257	A0A2K5WXS3_C257	11	0.0133754	-0.736364	1-methyladenosine		2-Hydroxymyristoylcarnitine.A0A2K5WQU7_C374	A0A2K5WQU7_C374	10	0.0116513	-0.781818	2-Hydroxymyristoylcarnitine
2-Hydroxymyristoylcarnitine.A0A7N9D558_C275	A0A7N9D558_C275	11	0.0478169	-0.618182	2-Hydroxymyristoylcarnitine		1-methyladenosine.A0A2K5WXS3_C583	A0A2K5WXS3_C583	12	0.0279546	-0.643357	1-methyladenosine		2-Hydroxymyristoylcarnitine.A0A2K5WQU7_C438	A0A2K5WQU7_C438	12	0.0158777	-0.692308	2-Hydroxymyristoylcarnitine
2-Hydroxymyristoylcarnitine.A0A7N9D747_C108	A0A7N9D747_C108	11	0.00806166	-0.772727	2-Hydroxymyristoylcarnitine		1-methyladenosine.A0A2K5WYD1_C491	A0A2K5WYD1_C491	11	0.00311518	-0.827273	1-methyladenosine		2-Hydroxymyristoylcarnitine.A0A2K5WTQ7_C118	A0A2K5WTQ7_C118	11	0.0308509	-0.663636	2-Hydroxymyristoylcarnitine
2-Hydroxymyristoylcarnitine.A0A7N9D7M9_C188	A0A7N9D7M9_C188	24	0.000418577	-0.674783	2-Hydroxymyristoylcarnitine		1-methyladenosine.A0A2K5WYS3_C24	A0A2K5WYS3_C24	12	0.0259115	-0.65035	1-methyladenosine		2-Hydroxymyristoylcarnitine.A0A2K5WVA3_C100	A0A2K5WVA3_C100	12	0.00589748	-0.762238	2-Hydroxymyristoylcarnitine
2-Hydroxymyristoylcarnitine.A0A7N9D843_C288	A0A7N9D843_C288	16	0.00514705	-0.676471	2-Hydroxymyristoylcarnitine		1-methyladenosine.A0A2K5WYT5_C379	A0A2K5WYT5_C379	12	0.0221592	-0.664336	1-methyladenosine		2-Hydroxymyristoylcarnitine.A0A2K5WWI5_C483	A0A2K5WWI5_C483	11	0.00921599	-0.763636	2-Hydroxymyristoylcarnitine
2-Hydroxymyristoylcarnitine.A0A7N9DAR0_C76	A0A7N9DAR0_C76	11	0.0254756	-0.681818	2-Hydroxymyristoylcarnitine		1-methyladenosine.A0A2K5WZ75_C38	A0A2K5WZ75_C38	11	0.00256466	-0.836364	1-methyladenosine		2-Hydroxymyristoylcarnitine.A0A2K5WWI5_C555	A0A2K5WWI5_C555	11	0.00066829	-0.881818	2-Hydroxymyristoylcarnitine
2-Hydroxymyristoylcarnitine.A0A7N9DBB1_C156	A0A7N9DBB1_C156	11	0.0208124	-0.7	2-Hydroxymyristoylcarnitine		1-methyladenosine.A0A2K5WZ75_C63	A0A2K5WZ75_C63	10	0.00681113	-0.818182	1-methyladenosine		2-Hydroxymyristoylcarnitine.A0A2K5WXR7_C72	A0A2K5WXR7_C72	12	0.0158777	-0.692308	2-Hydroxymyristoylcarnitine
2-Hydroxymyristoylcarnitine.A0A7N9DD23_C478	A0A7N9DD23_C478	13	0.0252688	-0.626374	2-Hydroxymyristoylcarnitine		1-methyladenosine.A0A2K5X0C4_C127	A0A2K5X0C4_C127	12	0.0239811	-0.657343	1-methyladenosine		2-Hydroxymyristoylcarnitine.A0A2K5WXS3_C108	A0A2K5WXS3_C108	12	0.0323947	-0.629371	2-Hydroxymyristoylcarnitine
2-Hydroxymyristoylcarnitine.A0A7N9DDT7_C74	A0A7N9DDT7_C74	22	0.000359057	-0.705251	2-Hydroxymyristoylcarnitine		1-methyladenosine.A0A2K5X0P1_C209	A0A2K5X0P1_C209	12	0.00361681	-0.79021	1-methyladenosine		2-Hydroxymyristoylcarnitine.A0A2K5WXS3_C257	A0A2K5WXS3_C257	12	0.0204419	-0.671329	2-Hydroxymyristoylcarnitine
2-Hydroxymyristoylcarnitine.A0A7N9IAM0_C177	A0A7N9IAM0_C177	10	0.0211665	0.733333	2-Hydroxymyristoylcarnitine		1-methyladenosine.A0A2K5X1Y5_C201	A0A2K5X1Y5_C201	12	0.0188251	-0.678322	1-methyladenosine		2-Hydroxymyristoylcarnitine.A0A2K5WXS3_C583	A0A2K5WXS3_C583	12	0.0121144	-0.713287	2-Hydroxymyristoylcarnitine
2-Hydroxymyristoylcarnitine.A0A7N9IDT6_C189	A0A7N9IDT6_C189	12	0.0121144	-0.713287	2-Hydroxymyristoylcarnitine		1-methyladenosine.A0A2K5X1Y5_C337	A0A2K5X1Y5_C337	12	0.040002	-0.608392	1-methyladenosine		2-Hydroxymyristoylcarnitine.A0A2K5WZ75_C124	A0A2K5WZ75_C124	12	0.00274614	-0.804196	2-Hydroxymyristoylcarnitine
2-Hydroxymyristoylcarnitine.A0A7N9IF89_C738	A0A7N9IF89_C738	11	0.00921599	-0.763636	2-Hydroxymyristoylcarnitine		1-methyladenosine.A0A2K5X1Y5_C375	A0A2K5X1Y5_C375	10	0.0490426	-0.648485	1-methyladenosine		2-Hydroxymyristoylcarnitine.A0A2K5WZ75_C38	A0A2K5WZ75_C38	12	0.00361681	-0.79021	2-Hydroxymyristoylcarnitine
2-Hydroxymyristoylcarnitine.A0A7N9IH35_C169	A0A7N9IH35_C169	18	0.00742869	-0.618163	2-Hydroxymyristoylcarnitine		1-methyladenosine.A0A2K5X2H7_C121	A0A2K5X2H7_C121	10	0.0159208	-0.757576	1-methyladenosine		2-Hydroxymyristoylcarnitine.A0A2K5X140_C88	A0A2K5X140_C88	12	0.0110205	-0.72028	2-Hydroxymyristoylcarnitine
2-Hydroxymyristoylcarnitine.A0A805RDW7_C191	A0A805RDW7_C191	12	0.0348001	-0.622378	2-Hydroxymyristoylcarnitine		1-methyladenosine.A0A2K5X2K3_C106	A0A2K5X2K3_C106	12	0.000192153	-0.881119	1-methyladenosine		2-Hydroxymyristoylcarnitine.A0A2K5X1Y5_C201	A0A2K5X1Y5_C201	12	0.0221592	-0.664336	2-Hydroxymyristoylcarnitine
2-Hydroxymyristoylcarnitine.F6I9Y9_C113	F6I9Y9_C113	14	0.0162679	-0.63956	2-Hydroxymyristoylcarnitine		1-methyladenosine.A0A2K5X2K3_C247	A0A2K5X2K3_C247	11	0.00373447	-0.818182	1-methyladenosine		2-Hydroxymyristoylcarnitine.A0A2K5X2H7_C121	A0A2K5X2H7_C121	11	0.0208124	-0.7	2-Hydroxymyristoylcarnitine
2-Hydroxymyristoylcarnitine.F6I9Y9_C176	F6I9Y9_C176	13	0.0237434	-0.631868	2-Hydroxymyristoylcarnitine		1-methyladenosine.A0A2K5X2M4_C52	A0A2K5X2M4_C52	12	0.0110205	-0.72028	1-methyladenosine		2-Hydroxymyristoylcarnitine.A0A2K5X2K3_C106	A0A2K5X2K3_C106	12	0.00411545	-0.783217	2-Hydroxymyristoylcarnitine
2-Hydroxymyristoylcarnitine.G7NTU1_C43	G7NTU1_C43	11	0.0104818	-0.754545	2-Hydroxymyristoylcarnitine		1-methyladenosine.A0A2K5X309_C15	A0A2K5X309_C15	10	0.0490426	-0.648485	1-methyladenosine		2-Hydroxymyristoylcarnitine.A0A2K5X420_C354	A0A2K5X420_C354	12	0.0204419	-0.671329	2-Hydroxymyristoylcarnitine
2-Hydroxymyristoylcarnitine.G7NUG4_C3	G7NUG4_C3	24	0.00167179	-0.616522	2-Hydroxymyristoylcarnitine		1-methyladenosine.A0A2K5X3T4_C1100	A0A2K5X3T4_C1100	11	0.0403864	-0.636364	1-methyladenosine		2-Hydroxymyristoylcarnitine.A0A2K5X4E5_C1580	A0A2K5X4E5_C1580	12	0.040002	-0.608392	2-Hydroxymyristoylcarnitine
2-Hydroxymyristoylcarnitine.G7NUU5_C102	G7NUU5_C102	12	0.0121144	-0.713287	2-Hydroxymyristoylcarnitine		1-methyladenosine.A0A2K5X3T4_C1526	A0A2K5X3T4_C1526	11	0.0280703	-0.672727	1-methyladenosine		2-Hydroxymyristoylcarnitine.A0A2K5X4G9_C4072	A0A2K5X4G9_C4072	10	0.0440266	-0.660606	2-Hydroxymyristoylcarnitine
2-Hydroxymyristoylcarnitine.G7NW34_C66	G7NW34_C66	15	0.0100318	-0.653571	2-Hydroxymyristoylcarnitine		1-methyladenosine.A0A2K5X3T4_C434	A0A2K5X3T4_C434	12	0.0132861	-0.706294	1-methyladenosine		2-Hydroxymyristoylcarnitine.A0A2K5X4R9_C54	A0A2K5X4R9_C54	12	0.0373345	-0.615385	2-Hydroxymyristoylcarnitine
2-Hydroxymyristoylcarnitine.G7NW58_C139	G7NW58_C139	12	0.0221592	-0.664336	2-Hydroxymyristoylcarnitine		1-methyladenosine.A0A2K5X5H4_C78	A0A2K5X5H4_C78	10	0.0350915	-0.684848	1-methyladenosine		2-Hydroxymyristoylcarnitine.A0A2K5X532_C252	A0A2K5X532_C252	12	0.0204419	-0.671329	2-Hydroxymyristoylcarnitine
2-Hydroxymyristoylcarnitine.G7NW58_C141	G7NW58_C141	12	0.0221592	-0.664336	2-Hydroxymyristoylcarnitine		1-methyladenosine.A0A2K5X6T7_C77	A0A2K5X6T7_C77	10	0.0490426	-0.648485	1-methyladenosine		2-Hydroxymyristoylcarnitine.A0A2K5X6B7_C1175	A0A2K5X6B7_C1175	11	0.0280703	-0.672727	2-Hydroxymyristoylcarnitine
2-Hydroxymyristoylcarnitine.G7NWV8_C263	G7NWV8_C263	18	0.00872294	-0.607843	2-Hydroxymyristoylcarnitine		1-methyladenosine.A0A2K5X7N2_C151	A0A2K5X7N2_C151	12	5.94154e-06	-0.895105	1-methyladenosine		2-Hydroxymyristoylcarnitine.A0A2K5X6M7_C256	A0A2K5X6M7_C256	12	0.0100009	-0.727273	2-Hydroxymyristoylcarnitine
2-Hydroxymyristoylcarnitine.G7NX47_C424	G7NX47_C424	11	0.00256466	-0.836364	2-Hydroxymyristoylcarnitine		1-methyladenosine.A0A2K5X820_C114	A0A2K5X820_C114	12	0.00589748	-0.762238	1-methyladenosine		2-Hydroxymyristoylcarnitine.A0A2K5X6P2_C317	A0A2K5X6P2_C317	10	0.0350915	-0.684848	2-Hydroxymyristoylcarnitine
2-Hydroxymyristoylcarnitine.G7NX47_C701	G7NX47_C701	12	0.00465988	-0.776224	2-Hydroxymyristoylcarnitine		1-methyladenosine.A0A2K5X820_C650	A0A2K5X820_C650	10	0.0116513	-0.781818	1-methyladenosine		2-Hydroxymyristoylcarnitine.A0A2K5X7X8_C382	A0A2K5X7X8_C382	10	0.0490426	-0.648485	2-Hydroxymyristoylcarnitine
2-Hydroxymyristoylcarnitine.G7NY94_C731	G7NY94_C731	11	0.0403864	-0.636364	2-Hydroxymyristoylcarnitine		1-methyladenosine.A0A2K5X820_C691	A0A2K5X820_C691	12	0.00525292	-0.769231	1-methyladenosine		2-Hydroxymyristoylcarnitine.A0A2K5X7X8_C472	A0A2K5X7X8_C472	12	0.0121144	-0.713287	2-Hydroxymyristoylcarnitine
2-Hydroxymyristoylcarnitine.G7NYZ9_C444	G7NYZ9_C444	12	0.0121144	-0.713287	2-Hydroxymyristoylcarnitine		1-methyladenosine.A0A7G9IU04_C10	A0A7G9IU04_C10	12	0.017305	-0.685315	1-methyladenosine		2-Hydroxymyristoylcarnitine.A0A2K5X820_C650	A0A2K5X820_C650	12	0.0428069	-0.601399	2-Hydroxymyristoylcarnitine
2-Hydroxymyristoylcarnitine.G7P198_C240	G7P198_C240	22	1.93207e-06	-0.824958	2-Hydroxymyristoylcarnitine		1-methyladenosine.A0A7N9C727_C175	A0A7N9C727_C175	12	0.0100009	-0.727273	1-methyladenosine		2-Hydroxymyristoylcarnitine.A0A2K5X9F2_C357	A0A2K5X9F2_C357	10	0.0311411	-0.69697	2-Hydroxymyristoylcarnitine
2-Hydroxymyristoylcarnitine.G7P1V3_C162	G7P1V3_C162	19	0.000355578	-0.747368	2-Hydroxymyristoylcarnitine		1-methyladenosine.A0A7N9CAF2_C83	A0A7N9CAF2_C83	11	0.0478169	-0.618182	1-methyladenosine		2-Hydroxymyristoylcarnitine.A0A7N9C727_C175	A0A7N9C727_C175	12	0.0110205	-0.72028	2-Hydroxymyristoylcarnitine
2-Hydroxymyristoylcarnitine.G7P1V3_C163	G7P1V3_C163	18	0.000195008	-0.781218	2-Hydroxymyristoylcarnitine		1-methyladenosine.A0A7N9CCC8_C392	A0A7N9CCC8_C392	11	0.00921599	-0.763636	1-methyladenosine		2-Hydroxymyristoylcarnitine.A0A7N9CCY0_C945	A0A7N9CCY0_C945	11	0.0403864	-0.636364	2-Hydroxymyristoylcarnitine
2-Hydroxymyristoylcarnitine.G7P211_C185	G7P211_C185	17	0.0115927	-0.605392	2-Hydroxymyristoylcarnitine		1-methyladenosine.A0A7N9CCY0_C840	A0A7N9CCY0_C840	12	0.0121144	-0.713287	1-methyladenosine		2-Hydroxymyristoylcarnitine.A0A7N9CDW6_C112	A0A7N9CDW6_C112	12	0.00659654	-0.755245	2-Hydroxymyristoylcarnitine
2-Hydroxymyristoylcarnitine.G7P448_C511	G7P448_C511	11	0.00373447	-0.818182	2-Hydroxymyristoylcarnitine		1-methyladenosine.A0A7N9CDI4_C55	A0A7N9CDI4_C55	11	0.0208124	-0.7	1-methyladenosine		2-Hydroxymyristoylcarnitine.A0A7N9CEU7_C405	A0A7N9CEU7_C405	12	0.0373345	-0.615385	2-Hydroxymyristoylcarnitine
2-Hydroxymyristoylcarnitine.G7P448_C517	G7P448_C517	11	0.00373447	-0.818182	2-Hydroxymyristoylcarnitine		1-methyladenosine.A0A7N9CDW6_C112	A0A7N9CDW6_C112	10	0.00823557	-0.806061	1-methyladenosine		2-Hydroxymyristoylcarnitine.A0A7N9CFB5_C22	A0A7N9CFB5_C22	12	0.0239811	-0.657343	2-Hydroxymyristoylcarnitine
2-Hydroxymyristoylcarnitine.G7P504_C135	G7P504_C135	13	0.0111472	-0.692308	2-Hydroxymyristoylcarnitine		1-methyladenosine.A0A7N9CDW6_C64	A0A7N9CDW6_C64	10	0	-0.939394	1-methyladenosine		2-Hydroxymyristoylcarnitine.A0A7N9CFB5_C26	A0A7N9CFB5_C26	12	0.0239811	-0.657343	2-Hydroxymyristoylcarnitine
2-Hydroxymyristoylcarnitine.G7P597_C220	G7P597_C220	14	0.0059722	-0.70989	2-Hydroxymyristoylcarnitine		1-methyladenosine.A0A7N9CDX3_C172	A0A7N9CDX3_C172	11	0.00127452	-0.863636	1-methyladenosine		2-Hydroxymyristoylcarnitine.A0A7N9CG38_C75	A0A7N9CG38_C75	11	0.0133754	-0.736364	2-Hydroxymyristoylcarnitine
2-Hydroxymyristoylcarnitine.G7P897_C146	G7P897_C146	15	0.0128747	-0.635714	2-Hydroxymyristoylcarnitine		1-methyladenosine.A0A7N9CEU7_C512	A0A7N9CEU7_C512	12	0.0348001	-0.622378	1-methyladenosine		2-Hydroxymyristoylcarnitine.A0A7N9CHV3_C566	A0A7N9CHV3_C566	12	0.0259115	-0.65035	2-Hydroxymyristoylcarnitine
2-Hydroxymyristoylcarnitine.G7P897_C310	G7P897_C310	17	0.00126283	-0.730392	2-Hydroxymyristoylcarnitine		1-methyladenosine.A0A7N9CEU7_C562	A0A7N9CEU7_C562	12	0.0259115	-0.65035	1-methyladenosine		2-Hydroxymyristoylcarnitine.A0A7N9CIB6_C552	A0A7N9CIB6_C552	12	0.040002	-0.608392	2-Hydroxymyristoylcarnitine
2-Hydroxymyristoylcarnitine.G7P9F2_C150	G7P9F2_C150	17	0.00836923	-0.627451	2-Hydroxymyristoylcarnitine		1-methyladenosine.A0A7N9CFG1_C509	A0A7N9CFG1_C509	11	0.00373447	-0.818182	1-methyladenosine		2-Hydroxymyristoylcarnitine.A0A7N9CIB6_C667	A0A7N9CIB6_C667	12	0.00465988	-0.776224	2-Hydroxymyristoylcarnitine
2-Hydroxymyristoylcarnitine.G7PAK4_C70	G7PAK4_C70	10	0.0490426	-0.648485	2-Hydroxymyristoylcarnitine		1-methyladenosine.A0A7N9CFH9_C184	A0A7N9CFH9_C184	12	0.00411545	-0.783217	1-methyladenosine		2-Hydroxymyristoylcarnitine.A0A7N9CKM7_C72	A0A7N9CKM7_C72	12	0.0348001	-0.622378	2-Hydroxymyristoylcarnitine
2-Hydroxymyristoylcarnitine.G7PBA1_C1080	G7PBA1_C1080	23	0.000170556	-0.718379	2-Hydroxymyristoylcarnitine		1-methyladenosine.A0A7N9CGH2_C390	A0A7N9CGH2_C390	10	0.0055568	-0.830303	1-methyladenosine		2-Hydroxymyristoylcarnitine.A0A7N9CKS0_C193	A0A7N9CKS0_C193	10	0.00984414	-0.793939	2-Hydroxymyristoylcarnitine
2-Hydroxymyristoylcarnitine.G7PBA1_C1096	G7PBA1_C1096	17	0.00868702	-0.625	2-Hydroxymyristoylcarnitine		1-methyladenosine.A0A7N9CH67_C178	A0A7N9CH67_C178	10	0.00445903	-0.842424	1-methyladenosine		2-Hydroxymyristoylcarnitine.A0A7N9CQC0_C83	A0A7N9CQC0_C83	11	0.0280703	-0.672727	2-Hydroxymyristoylcarnitine
2-Hydroxymyristoylcarnitine.G7PBA1_C1970	G7PBA1_C1970	22	0.00212635	-0.629588	2-Hydroxymyristoylcarnitine		1-methyladenosine.A0A7N9CI73_C511	A0A7N9CI73_C511	12	0.0348001	-0.622378	1-methyladenosine		2-Hydroxymyristoylcarnitine.A0A7N9CQQ8_C247	A0A7N9CQQ8_C247	12	0.0373345	-0.615385	2-Hydroxymyristoylcarnitine
2-Hydroxymyristoylcarnitine.G7PBA1_C1976	G7PBA1_C1976	22	0.00212635	-0.629588	2-Hydroxymyristoylcarnitine		1-methyladenosine.A0A7N9CIB6_C114	A0A7N9CIB6_C114	12	0.0158777	-0.692308	1-methyladenosine		2-Hydroxymyristoylcarnitine.A0A7N9CTI7_C101	A0A7N9CTI7_C101	11	0.0478169	-0.618182	2-Hydroxymyristoylcarnitine
2-Hydroxymyristoylcarnitine.G7PBS9_C104	G7PBS9_C104	14	0.0137114	-0.652747	2-Hydroxymyristoylcarnitine		1-methyladenosine.A0A7N9CIB6_C552	A0A7N9CIB6_C552	12	0.0204419	-0.671329	1-methyladenosine		2-Hydroxymyristoylcarnitine.A0A7N9CWF7_C80	A0A7N9CWF7_C80	11	0.0478169	-0.618182	2-Hydroxymyristoylcarnitine
2-Hydroxymyristoylcarnitine.G7PBS9_C223	G7PBS9_C223	12	0.0301143	-0.636364	2-Hydroxymyristoylcarnitine		1-methyladenosine.A0A7N9CID1_C49	A0A7N9CID1_C49	12	0.00465988	-0.776224	1-methyladenosine		2-Hydroxymyristoylcarnitine.A0A7N9CXN6_C86	A0A7N9CXN6_C86	12	0.0132861	-0.706294	2-Hydroxymyristoylcarnitine
2-Hydroxymyristoylcarnitine.G7PDU4_C1110	G7PDU4_C1110	14	0.0107964	-0.67033	2-Hydroxymyristoylcarnitine		1-methyladenosine.A0A7N9CID1_C97	A0A7N9CID1_C97	11	0.00921599	-0.763636	1-methyladenosine		2-Hydroxymyristoylcarnitine.A0A7N9CZZ3_C35	A0A7N9CZZ3_C35	11	0.0280703	-0.672727	2-Hydroxymyristoylcarnitine
2-Hydroxymyristoylcarnitine.G7PEP7_C174	G7PEP7_C174	10	0.0393814	-0.672727	2-Hydroxymyristoylcarnitine		1-methyladenosine.A0A7N9CIQ3_C23	A0A7N9CIQ3_C23	11	0.00806166	-0.772727	1-methyladenosine		2-Hydroxymyristoylcarnitine.A0A7N9D106_C104	A0A7N9D106_C104	11	0.037001	-0.645455	2-Hydroxymyristoylcarnitine
2-Hydroxymyristoylcarnitine.G7PGY0_C125	G7PGY0_C125	11	0.0280703	-0.672727	2-Hydroxymyristoylcarnitine		1-methyladenosine.A0A7N9CIQ3_C546	A0A7N9CIQ3_C546	12	0.0121144	-0.713287	1-methyladenosine		2-Hydroxymyristoylcarnitine.A0A7N9D1V1_C188	A0A7N9D1V1_C188	12	0.040002	-0.608392	2-Hydroxymyristoylcarnitine
2-Hydroxymyristoylcarnitine.G7PHM7_C101	G7PHM7_C101	17	0.00388884	-0.67402	2-Hydroxymyristoylcarnitine		1-methyladenosine.A0A7N9CJ02_C87	A0A7N9CJ02_C87	10	0	-0.975758	1-methyladenosine		2-Hydroxymyristoylcarnitine.A0A7N9D1V1_C193	A0A7N9D1V1_C193	12	0.040002	-0.608392	2-Hydroxymyristoylcarnitine
2-Hydroxymyristoylcarnitine.G7PJR5_C269	G7PJR5_C269	10	0.0211665	-0.733333	2-Hydroxymyristoylcarnitine		1-methyladenosine.A0A7N9CKM7_C72	A0A7N9CKM7_C72	12	0.0279546	-0.643357	1-methyladenosine		2-Hydroxymyristoylcarnitine.A0A7N9D1V1_C206	A0A7N9D1V1_C206	12	0.0348001	-0.622378	2-Hydroxymyristoylcarnitine
2-Hydroxymyristoylcarnitine.G7PKQ9_C383	G7PKQ9_C383	18	0.00261698	-0.678019	2-Hydroxymyristoylcarnitine		1-methyladenosine.A0A7N9CKS0_C265	A0A7N9CKS0_C265	10	0.0275141	-0.709091	1-methyladenosine		2-Hydroxymyristoylcarnitine.A0A7N9D2T1_C46	A0A7N9D2T1_C46	12	0.0221592	-0.664336	2-Hydroxymyristoylcarnitine
2-Hydroxymyristoylcarnitine.G7PLU1_C36	G7PLU1_C36	16	0.00858956	-0.644118	2-Hydroxymyristoylcarnitine		1-methyladenosine.A0A7N9CKS0_C284	A0A7N9CKS0_C284	10	0.0490426	-0.648485	1-methyladenosine		2-Hydroxymyristoylcarnitine.A0A7N9D3S9_C192	A0A7N9D3S9_C192	12	0.0301143	-0.636364	2-Hydroxymyristoylcarnitine
2-Hydroxymyristoylcarnitine.G7PME6_C158	G7PME6_C158	22	0.00353491	-0.603614	2-Hydroxymyristoylcarnitine		1-methyladenosine.A0A7N9CLZ3_C126	A0A7N9CLZ3_C126	10	0.0490426	-0.648485	1-methyladenosine		2-Hydroxymyristoylcarnitine.A0A7N9D3Y7_C41	A0A7N9D3Y7_C41	11	0.0104818	-0.754545	2-Hydroxymyristoylcarnitine
2-Hydroxymyristoylcarnitine.G7PNC1_C121	G7PNC1_C121	11	0.0403864	-0.636364	2-Hydroxymyristoylcarnitine		1-methyladenosine.A0A7N9CMG1_C119	A0A7N9CMG1_C119	12	0.00735321	-0.748252	1-methyladenosine		2-Hydroxymyristoylcarnitine.A0A7N9D4E6_C201	A0A7N9D4E6_C201	10	0.0350915	-0.684848	2-Hydroxymyristoylcarnitine
2-Hydroxymyristoylcarnitine.G7PPA5_C641	G7PPA5_C641	15	0.0038065	-0.714286	2-Hydroxymyristoylcarnitine		1-methyladenosine.A0A7N9CMG1_C528	A0A7N9CMG1_C528	10	0.00984414	-0.793939	1-methyladenosine		2-Hydroxymyristoylcarnitine.A0A7N9D558_C1142	A0A7N9D558_C1142	10	0.00350474	-0.854545	2-Hydroxymyristoylcarnitine
2-Hydroxymyristoylcarnitine.G7PQA9_C91	G7PQA9_C91	14	0.0032514	-0.745055	2-Hydroxymyristoylcarnitine		1-methyladenosine.A0A7N9CMS2_C338	A0A7N9CMS2_C338	10	0.00681113	-0.818182	1-methyladenosine		2-Hydroxymyristoylcarnitine.A0A7N9D558_C1327	A0A7N9D558_C1327	12	0.0145393	-0.699301	2-Hydroxymyristoylcarnitine
2-Hydroxymyristoylcarnitine.G7PRF3_C956	G7PRF3_C956	10	0.0490426	-0.648485	2-Hydroxymyristoylcarnitine		1-methyladenosine.A0A7N9CPT9_C545	A0A7N9CPT9_C545	12	0.00589748	-0.762238	1-methyladenosine		2-Hydroxymyristoylcarnitine.A0A7N9D558_C257	A0A7N9D558_C257	12	0.0204419	-0.671329	2-Hydroxymyristoylcarnitine
2-Hydroxymyristoylcarnitine.G7PRS1_C135	G7PRS1_C135	11	0.0052015	-0.8	2-Hydroxymyristoylcarnitine		1-methyladenosine.A0A7N9CQ19_C244	A0A7N9CQ19_C244	12	0.040002	-0.608392	1-methyladenosine		2-Hydroxymyristoylcarnitine.A0A7N9D558_C263	A0A7N9D558_C263	12	0.0204419	-0.671329	2-Hydroxymyristoylcarnitine
2-Hydroxymyristoylcarnitine.G7PSX5_C26	G7PSX5_C26	18	0.00672993	-0.624355	2-Hydroxymyristoylcarnitine		1-methyladenosine.A0A7N9CQ19_C249	A0A7N9CQ19_C249	12	0.040002	-0.608392	1-methyladenosine		2-Hydroxymyristoylcarnitine.A0A7N9D558_C265	A0A7N9D558_C265	12	0.0204419	-0.671329	2-Hydroxymyristoylcarnitine
2-Hydroxymyristoylcarnitine.G7PSX5_C35	G7PSX5_C35	18	0.00672993	-0.624355	2-Hydroxymyristoylcarnitine		1-methyladenosine.A0A7N9CQK3_C24	A0A7N9CQK3_C24	12	0.00465988	-0.776224	1-methyladenosine		2-Hydroxymyristoylcarnitine.A0A7N9D6S9_C212	A0A7N9D6S9_C212	12	0.0348001	-0.622378	2-Hydroxymyristoylcarnitine
2-Hydroxymyristoylcarnitine.G7PT38_C89	G7PT38_C89	10	0.0440266	-0.660606	2-Hydroxymyristoylcarnitine		1-methyladenosine.A0A7N9CQQ8_C410	A0A7N9CQQ8_C410	12	0.00236893	-0.811189	1-methyladenosine		2-Hydroxymyristoylcarnitine.A0A7N9D7G1_C274	A0A7N9D7G1_C274	11	0.0230589	-0.690909	2-Hydroxymyristoylcarnitine
2-Hydroxymyristoylcarnitine.G7PTC0_C1124	G7PTC0_C1124	22	0.00116175	-0.65782	2-Hydroxymyristoylcarnitine		1-methyladenosine.A0A7N9CTI1_C81	A0A7N9CTI1_C81	12	0.0132861	-0.706294	1-methyladenosine		2-Hydroxymyristoylcarnitine.A0A7N9D7K8_C1879	A0A7N9D7K8_C1879	10	0.0490426	-0.648485	2-Hydroxymyristoylcarnitine
2-Hydroxymyristoylcarnitine.G7PUE8_C316	G7PUE8_C316	11	0.0133754	-0.736364	2-Hydroxymyristoylcarnitine		1-methyladenosine.A0A7N9CTI7_C101	A0A7N9CTI7_C101	12	0.0428069	-0.601399	1-methyladenosine		2-Hydroxymyristoylcarnitine.A0A7N9D7M9_C188	A0A7N9D7M9_C188	12	0.0239811	-0.657343	2-Hydroxymyristoylcarnitine
2-Hydroxymyristoylcarnitine.G7PUI6_C30	G7PUI6_C30	13	0.0268669	-0.620879	2-Hydroxymyristoylcarnitine		1-methyladenosine.A0A7N9CUF3_C227	A0A7N9CUF3_C227	11	0.0338252	-0.654545	1-methyladenosine		2-Hydroxymyristoylcarnitine.A0A7N9D837_C857	A0A7N9D837_C857	11	0.0208124	-0.7	2-Hydroxymyristoylcarnitine
2-Hydroxymyristoylcarnitine.G7PV32_C521	G7PV32_C521	10	0.0116513	-0.781818	2-Hydroxymyristoylcarnitine		1-methyladenosine.A0A7N9CUF3_C339	A0A7N9CUF3_C339	11	0.0478169	-0.618182	1-methyladenosine		2-Hydroxymyristoylcarnitine.A0A7N9DA41_C560	A0A7N9DA41_C560	12	0.0279546	-0.643357	2-Hydroxymyristoylcarnitine
2-Hydroxymyristoylcarnitine.G7PVM7_C120	G7PVM7_C120	11	0.037001	-0.645455	2-Hydroxymyristoylcarnitine		1-methyladenosine.A0A7N9CUF3_C343	A0A7N9CUF3_C343	11	0.0478169	-0.618182	1-methyladenosine		2-Hydroxymyristoylcarnitine.A0A7N9DCJ7_C48	A0A7N9DCJ7_C48	12	0.0279546	-0.643357	2-Hydroxymyristoylcarnitine
2-Hydroxymyristoylcarnitine.G7PW62_C618	G7PW62_C618	15	0.00487643	-0.7	2-Hydroxymyristoylcarnitine		1-methyladenosine.A0A7N9CUG3_C151	A0A7N9CUG3_C151	12	0.0100009	-0.727273	1-methyladenosine		2-Hydroxymyristoylcarnitine.A0A7N9DDT7_C74	A0A7N9DDT7_C74	11	0.00164924	-0.854545	2-Hydroxymyristoylcarnitine
2-Hydroxymyristoylcarnitine.G7PX42_C35	G7PX42_C35	16	0.00514705	-0.676471	2-Hydroxymyristoylcarnitine		1-methyladenosine.A0A7N9CUL2_C215	A0A7N9CUL2_C215	12	0.0221592	-0.664336	1-methyladenosine		2-Hydroxymyristoylcarnitine.A0A7N9I9N1_C119	A0A7N9I9N1_C119	10	0.00823557	-0.806061	2-Hydroxymyristoylcarnitine
2-Hydroxymyristoylcarnitine.G7PXK8_C1316	G7PXK8_C1316	21	0.00416901	-0.607792	2-Hydroxymyristoylcarnitine		1-methyladenosine.A0A7N9CXN6_C86	A0A7N9CXN6_C86	11	0.0104818	-0.754545	1-methyladenosine		2-Hydroxymyristoylcarnitine.A0A7N9IAD8_C157	A0A7N9IAD8_C157	12	0.0204419	-0.671329	2-Hydroxymyristoylcarnitine
2-Hydroxymyristoylcarnitine.G7PXV1_C98	G7PXV1_C98	14	0.0162679	-0.63956	2-Hydroxymyristoylcarnitine		1-methyladenosine.A0A7N9CY35_C160	A0A7N9CY35_C160	12	0.040002	-0.608392	1-methyladenosine		2-Hydroxymyristoylcarnitine.A0A7N9ICB9_C18	A0A7N9ICB9_C18	12	0.0279546	-0.643357	2-Hydroxymyristoylcarnitine
2-Hydroxymyristoylcarnitine.G7PY77_C111	G7PY77_C111	12	0.0279546	-0.643357	2-Hydroxymyristoylcarnitine		1-methyladenosine.A0A7N9CZ34_C1243	A0A7N9CZ34_C1243	10	0.00268142	-0.866667	1-methyladenosine		2-Hydroxymyristoylcarnitine.A0A7N9IGH3_C111	A0A7N9IGH3_C111	12	0.0100009	-0.727273	2-Hydroxymyristoylcarnitine
2-Hydroxymyristoylcarnitine.G7PY81_C397	G7PY81_C397	11	0.0439891	-0.627273	2-Hydroxymyristoylcarnitine		1-methyladenosine.A0A7N9D0G3_C352	A0A7N9D0G3_C352	12	0.0145393	-0.699301	1-methyladenosine		2-Hydroxymyristoylcarnitine.A0A7N9IHT0_C34	A0A7N9IHT0_C34	10	0.0159208	-0.757576	2-Hydroxymyristoylcarnitine
2-Hydroxymyristoylcarnitine.G7Q0M9_C31	G7Q0M9_C31	10	0.0275141	-0.709091	2-Hydroxymyristoylcarnitine		1-methyladenosine.A0A7N9D1I8_C189	A0A7N9D1I8_C189	12	0.0017186	-0.825175	1-methyladenosine		2-Hydroxymyristoylcarnitine.A8R0S4_C394	A8R0S4_C394	11	0.0187284	-0.709091	2-Hydroxymyristoylcarnitine
2-Hydroxymyristoylcarnitine.G8F3T4_C328	G8F3T4_C328	15	0.000987991	-0.778571	2-Hydroxymyristoylcarnitine		1-methyladenosine.A0A7N9D1V1_C145	A0A7N9D1V1_C145	12	0.0428069	-0.601399	1-methyladenosine		2-Hydroxymyristoylcarnitine.G7NTA9_C243	G7NTA9_C243	11	0.0338252	-0.654545	2-Hydroxymyristoylcarnitine
2-Hydroxymyristoylcarnitine.G8F3T7_C523	G8F3T7_C523	11	0.0338252	-0.654545	2-Hydroxymyristoylcarnitine		1-methyladenosine.A0A7N9D1V1_C206	A0A7N9D1V1_C206	12	0.0373345	-0.615385	1-methyladenosine		2-Hydroxymyristoylcarnitine.G7NTU2_C62	G7NTU2_C62	12	0.0145393	-0.699301	2-Hydroxymyristoylcarnitine
2-Hydroxymyristoylcarnitine.G8F4H7_C135	G8F4H7_C135	13	0.00955664	-0.703297	2-Hydroxymyristoylcarnitine		1-methyladenosine.A0A7N9D258_C110	A0A7N9D258_C110	12	0.0020272	-0.818182	1-methyladenosine		2-Hydroxymyristoylcarnitine.G7NTY6_C675	G7NTY6_C675	11	0.0208124	-0.7	2-Hydroxymyristoylcarnitine
2-Hydroxymyristoylcarnitine.G8F4H7_C151	G8F4H7_C151	13	0.00955664	-0.703297	2-Hydroxymyristoylcarnitine		1-methyladenosine.A0A7N9D3E9_C87	A0A7N9D3E9_C87	12	0.040002	-0.608392	1-methyladenosine		2-Hydroxymyristoylcarnitine.G7NUG4_C3	G7NUG4_C3	12	0.00817064	-0.741259	2-Hydroxymyristoylcarnitine
2-Hydroxymyristoylcarnitine.I7GB85_C85	I7GB85_C85	10	0.00984414	-0.793939	2-Hydroxymyristoylcarnitine		1-methyladenosine.A0A7N9D3S9_C105	A0A7N9D3S9_C105	10	0.0184138	-0.745455	1-methyladenosine		2-Hydroxymyristoylcarnitine.G7NUH1_C55	G7NUH1_C55	11	0.0478169	-0.618182	2-Hydroxymyristoylcarnitine
2-Hydroxymyristoylcarnitine.I7GHH8_C231	I7GHH8_C231	24	0.000625217	-0.65913	2-Hydroxymyristoylcarnitine		1-methyladenosine.A0A7N9D3S9_C192	A0A7N9D3S9_C192	12	0.017305	-0.685315	1-methyladenosine		2-Hydroxymyristoylcarnitine.G7NUQ0_C64	G7NUQ0_C64	11	0.0254756	-0.681818	2-Hydroxymyristoylcarnitine
2-Hydroxymyristoylcarnitine.I7GHV0_C117	I7GHV0_C117	12	0.040002	-0.608392	2-Hydroxymyristoylcarnitine		1-methyladenosine.A0A7N9D3Z8_C155	A0A7N9D3Z8_C155	12	0.00411545	-0.783217	1-methyladenosine		2-Hydroxymyristoylcarnitine.G7NVG3_C50	G7NVG3_C50	11	0.00442802	-0.809091	2-Hydroxymyristoylcarnitine
2-Hydroxymyristoylcarnitine.P61261_C59	P61261_C59	15	0.00652531	-0.682143	2-Hydroxymyristoylcarnitine		1-methyladenosine.A0A7N9D3Z8_C17	A0A7N9D3Z8_C17	12	0.0100009	-0.727273	1-methyladenosine		2-Hydroxymyristoylcarnitine.G7NVI6_C53	G7NVI6_C53	11	0.0052015	-0.8	2-Hydroxymyristoylcarnitine
2-Hydroxymyristoylcarnitine.Q4R4U9_C438	Q4R4U9_C438	11	0.00256466	-0.836364	2-Hydroxymyristoylcarnitine		1-methyladenosine.A0A7N9D4E6_C65	A0A7N9D4E6_C65	10	0.0241946	-0.721212	1-methyladenosine		2-Hydroxymyristoylcarnitine.G7NWS9_C204	G7NWS9_C204	12	0.0348001	-0.622378	2-Hydroxymyristoylcarnitine
2-Hydroxymyristoylcarnitine.Q4R5A8_C227	Q4R5A8_C227	16	0.0153605	-0.602941	2-Hydroxymyristoylcarnitine		1-methyladenosine.A0A7N9D560_C229	A0A7N9D560_C229	12	0	-0.93007	1-methyladenosine		2-Hydroxymyristoylcarnitine.G7NXG8_C1099	G7NXG8_C1099	12	0.0221592	-0.664336	2-Hydroxymyristoylcarnitine
2-Hydroxymyristoylcarnitine.Q4R5C6_C102	Q4R5C6_C102	22	0.00176357	-0.638622	2-Hydroxymyristoylcarnitine		1-methyladenosine.A0A7N9D5V2_C163	A0A7N9D5V2_C163	12	0.00525292	-0.769231	1-methyladenosine		2-Hydroxymyristoylcarnitine.G7NXG8_C242	G7NXG8_C242	12	0.0132861	-0.706294	2-Hydroxymyristoylcarnitine
2-Hydroxymyristoylcarnitine.Q4R6X8_C2	Q4R6X8_C2	24	0.000666921	-0.656522	2-Hydroxymyristoylcarnitine		1-methyladenosine.A0A7N9D6U6_C101	A0A7N9D6U6_C101	12	0.0239811	-0.657343	1-methyladenosine		2-Hydroxymyristoylcarnitine.G7NXV6_C96	G7NXV6_C96	12	0.040002	-0.608392	2-Hydroxymyristoylcarnitine
2-Hydroxymyristoylcarnitine.Q4R7Y4_C286	Q4R7Y4_C286	12	0.0158777	-0.692308	2-Hydroxymyristoylcarnitine		1-methyladenosine.A0A7N9D6U6_C106	A0A7N9D6U6_C106	12	0.0239811	-0.657343	1-methyladenosine		2-Hydroxymyristoylcarnitine.G7NXY9_C58	G7NXY9_C58	12	0.0132861	-0.706294	2-Hydroxymyristoylcarnitine
2-Hydroxymyristoylcarnitine.Q4R850_C161	Q4R850_C161	16	0.0068521	-0.658824	2-Hydroxymyristoylcarnitine		1-methyladenosine.A0A7N9D6U6_C22	A0A7N9D6U6_C22	12	0.0239811	-0.657343	1-methyladenosine		2-Hydroxymyristoylcarnitine.G7NY31_C189	G7NY31_C189	12	0.00735321	-0.748252	2-Hydroxymyristoylcarnitine
2-Hydroxymyristoylcarnitine.Q5ISL0_C31	Q5ISL0_C31	11	0.0280703	-0.672727	2-Hydroxymyristoylcarnitine		1-methyladenosine.A0A7N9D7G1_C274	A0A7N9D7G1_C274	11	0.000225325	-0.9	1-methyladenosine		2-Hydroxymyristoylcarnitine.G7NY31_C367	G7NY31_C367	10	0.0159208	-0.757576	2-Hydroxymyristoylcarnitine
2-Hydroxymyristoylcarnitine.Q5ISL3_C314	Q5ISL3_C314	20	0.00100994	-0.691729	2-Hydroxymyristoylcarnitine		1-methyladenosine.A0A7N9D7K8_C2512	A0A7N9D7K8_C2512	10	0.0241946	-0.721212	1-methyladenosine		2-Hydroxymyristoylcarnitine.G7NYD1_C465	G7NYD1_C465	12	0.0259115	-0.65035	2-Hydroxymyristoylcarnitine
2-Hydroxymyristoylcarnitine.Q5ISU1_C2	Q5ISU1_C2	10	0.0350915	-0.684848	2-Hydroxymyristoylcarnitine		1-methyladenosine.A0A7N9D7P0_C425	A0A7N9D7P0_C425	12	0.0239811	-0.657343	1-methyladenosine		2-Hydroxymyristoylcarnitine.G7NZ30_C25	G7NZ30_C25	11	0.0187284	-0.709091	2-Hydroxymyristoylcarnitine
2-Hydroxymyristoylcarnitine.Q5VAN0_C255	Q5VAN0_C255	14	0.00445727	-0.727473	2-Hydroxymyristoylcarnitine		1-methyladenosine.A0A7N9D837_C857	A0A7N9D837_C857	12	0.0348001	-0.622378	1-methyladenosine		2-Hydroxymyristoylcarnitine.G7NZ87_C75	G7NZ87_C75	12	0.0145393	-0.699301	2-Hydroxymyristoylcarnitine
2-Hydroxymyristoylcarnitine.Q60HG6_C255	Q60HG6_C255	12	0.0323947	-0.629371	2-Hydroxymyristoylcarnitine		1-methyladenosine.A0A7N9DA41_C503	A0A7N9DA41_C503	12	0.0301143	-0.636364	1-methyladenosine		2-Hydroxymyristoylcarnitine.G7NZT7_C394	G7NZT7_C394	11	0.0104818	-0.754545	2-Hydroxymyristoylcarnitine
2-Hydroxymyristoylcarnitine.Q60HG6_C321	Q60HG6_C321	10	0.0116513	-0.781818	2-Hydroxymyristoylcarnitine		1-methyladenosine.A0A7N9DA41_C560	A0A7N9DA41_C560	12	0.0090521	-0.734266	1-methyladenosine		2-Hydroxymyristoylcarnitine.G7NZX2_C138	G7NZX2_C138	12	0.0348001	-0.622378	2-Hydroxymyristoylcarnitine
2-Hydroxymyristoylcarnitine.Q60HG6_C331	Q60HG6_C331	10	0.0116513	-0.781818	2-Hydroxymyristoylcarnitine		1-methyladenosine.A0A7N9DAA3_C79	A0A7N9DAA3_C79	11	0.00921599	-0.763636	1-methyladenosine		2-Hydroxymyristoylcarnitine.G7P016_C61	G7P016_C61	10	0.0311411	-0.69697	2-Hydroxymyristoylcarnitine
2-Hydroxymyristoylcarnitine.Q9BGR1_C6	Q9BGR1_C6	11	0.00921599	-0.763636	2-Hydroxymyristoylcarnitine		1-methyladenosine.A0A7N9DC79_C385	A0A7N9DC79_C385	12	0.00589748	-0.762238	1-methyladenosine		2-Hydroxymyristoylcarnitine.G7P054_C19	G7P054_C19	12	0.0323947	-0.629371	2-Hydroxymyristoylcarnitine
2-Hydroxymyristoylcarnitine.Q9GM46_C174	Q9GM46_C174	11	0.0403864	-0.636364	2-Hydroxymyristoylcarnitine		1-methyladenosine.A0A7N9DD23_C328	A0A7N9DD23_C328	11	0.0118659	-0.745455	1-methyladenosine		2-Hydroxymyristoylcarnitine.G7P058_C141	G7P058_C141	11	0.0478169	-0.618182	2-Hydroxymyristoylcarnitine
2-Hydroxymyristoylcarnitine.Q9GM46_C177	Q9GM46_C177	11	0.0403864	-0.636364	2-Hydroxymyristoylcarnitine		1-methyladenosine.A0A7N9DDL9_C453	A0A7N9DDL9_C453	12	0.0348001	-0.622378	1-methyladenosine		2-Hydroxymyristoylcarnitine.G7P058_C142	G7P058_C142	11	0.0478169	-0.618182	2-Hydroxymyristoylcarnitine
3-Furoic acid;2-Furoic acid.A0A2K5TKM6_C564	A0A2K5TKM6_C564	20	0.00563412	0.604511	3-Furoic acid;2-Furoic acid		1-methyladenosine.A0A7N9DF06_C517	A0A7N9DF06_C517	12	0.040002	-0.608392	1-methyladenosine		2-Hydroxymyristoylcarnitine.G7P0U3_C271	G7P0U3_C271	12	0.0348001	-0.622378	2-Hydroxymyristoylcarnitine
3-Furoic acid;2-Furoic acid.A0A2K5TL76_C178	A0A2K5TL76_C178	13	0.0252688	-0.626374	3-Furoic acid;2-Furoic acid		1-methyladenosine.A0A7N9DID1_C36	A0A7N9DID1_C36	12	0.040002	-0.608392	1-methyladenosine		2-Hydroxymyristoylcarnitine.G7P115_C179	G7P115_C179	12	0.0323947	-0.629371	2-Hydroxymyristoylcarnitine
3-Furoic acid;2-Furoic acid.A0A2K5TQL2_C586	A0A2K5TQL2_C586	17	0.00442481	-0.666667	3-Furoic acid;2-Furoic acid		1-methyladenosine.A0A7N9I9K0_C274	A0A7N9I9K0_C274	12	0.0204419	-0.671329	1-methyladenosine		2-Hydroxymyristoylcarnitine.G7P115_C180	G7P115_C180	12	0.0323947	-0.629371	2-Hydroxymyristoylcarnitine
3-Furoic acid;2-Furoic acid.A0A2K5TSG1_C301	A0A2K5TSG1_C301	17	0.00691683	-0.639706	3-Furoic acid;2-Furoic acid		1-methyladenosine.A0A7N9IA59_C191	A0A7N9IA59_C191	12	0.00316125	-0.797203	1-methyladenosine		2-Hydroxymyristoylcarnitine.G7P115_C75	G7P115_C75	10	0.0490426	-0.648485	2-Hydroxymyristoylcarnitine
3-Furoic acid;2-Furoic acid.A0A2K5TTQ6_C602	A0A2K5TTQ6_C602	11	0.0104818	-0.754545	3-Furoic acid;2-Furoic acid		1-methyladenosine.A0A7N9IAD8_C54	A0A7N9IAD8_C54	11	0.0150174	-0.727273	1-methyladenosine		2-Hydroxymyristoylcarnitine.G7P198_C240	G7P198_C240	12	0.00316125	-0.797203	2-Hydroxymyristoylcarnitine
3-Furoic acid;2-Furoic acid.A0A2K5TW28_C218	A0A2K5TW28_C218	17	0.00034744	-0.779412	3-Furoic acid;2-Furoic acid		1-methyladenosine.A0A7N9IAD8_C55	A0A7N9IAD8_C55	11	0.0150174	-0.727273	1-methyladenosine		2-Hydroxymyristoylcarnitine.G7P1P9_C119	G7P1P9_C119	12	0.00465988	-0.776224	2-Hydroxymyristoylcarnitine
3-Furoic acid;2-Furoic acid.A0A2K5TW28_C234	A0A2K5TW28_C234	17	0.00034744	-0.779412	3-Furoic acid;2-Furoic acid		1-methyladenosine.A0A7N9IAK8_C102	A0A7N9IAK8_C102	12	0.00735321	-0.748252	1-methyladenosine		2-Hydroxymyristoylcarnitine.G7P1Q9_C69	G7P1Q9_C69	12	0.0204419	-0.671329	2-Hydroxymyristoylcarnitine
3-Furoic acid;2-Furoic acid.A0A2K5TWI7_C633	A0A2K5TWI7_C633	10	0.00445903	-0.842424	3-Furoic acid;2-Furoic acid		1-methyladenosine.A0A7N9ICM1_C157	A0A7N9ICM1_C157	12	0.0090521	-0.734266	1-methyladenosine		2-Hydroxymyristoylcarnitine.G7P1S6_C17	G7P1S6_C17	12	0.0204419	-0.671329	2-Hydroxymyristoylcarnitine
3-Furoic acid;2-Furoic acid.A0A2K5TWI7_C636	A0A2K5TWI7_C636	10	0.00445903	-0.842424	3-Furoic acid;2-Furoic acid		1-methyladenosine.A0A7N9IE04_C192	A0A7N9IE04_C192	12	0.0110205	-0.72028	1-methyladenosine		2-Hydroxymyristoylcarnitine.G7P1V3_C162	G7P1V3_C162	11	0.0167992	-0.718182	2-Hydroxymyristoylcarnitine
3-Furoic acid;2-Furoic acid.A0A2K5TYZ4_C267	A0A2K5TYZ4_C267	10	0.0440266	-0.660606	3-Furoic acid;2-Furoic acid		1-methyladenosine.A0A7N9IGS2_C662	A0A7N9IGS2_C662	10	0.0350915	-0.684848	1-methyladenosine		2-Hydroxymyristoylcarnitine.G7P1V3_C163	G7P1V3_C163	11	0.0104818	-0.754545	2-Hydroxymyristoylcarnitine
3-Furoic acid;2-Furoic acid.A0A2K5U4W1_C1194	A0A2K5U4W1_C1194	15	0.0105567	-0.65	3-Furoic acid;2-Furoic acid		1-methyladenosine.A0A7N9IHK5_C45	A0A7N9IHK5_C45	12	0.00735321	-0.748252	1-methyladenosine		2-Hydroxymyristoylcarnitine.G7P202_C160	G7P202_C160	11	0.037001	-0.645455	2-Hydroxymyristoylcarnitine
3-Furoic acid;2-Furoic acid.A0A2K5UGF6_C6	A0A2K5UGF6_C6	11	0.0478169	0.618182	3-Furoic acid;2-Furoic acid		1-methyladenosine.A0A805QG69_C244	A0A805QG69_C244	12	0.040002	-0.608392	1-methyladenosine		2-Hydroxymyristoylcarnitine.G7P2E9_C152	G7P2E9_C152	11	0.0133754	-0.736364	2-Hydroxymyristoylcarnitine
3-Furoic acid;2-Furoic acid.A0A2K5UKF3_C41	A0A2K5UKF3_C41	10	0.0159208	-0.757576	3-Furoic acid;2-Furoic acid		1-methyladenosine.A0A805QG69_C36	A0A805QG69_C36	12	9.16586e-05	-0.888112	1-methyladenosine		2-Hydroxymyristoylcarnitine.G7P319_C39	G7P319_C39	12	0.0279546	-0.643357	2-Hydroxymyristoylcarnitine
3-Furoic acid;2-Furoic acid.A0A2K5URP1_C63	A0A2K5URP1_C63	12	0.0221592	-0.664336	3-Furoic acid;2-Furoic acid		1-methyladenosine.A0A805QX35_C222	A0A805QX35_C222	10	0.0440266	-0.660606	1-methyladenosine		2-Hydroxymyristoylcarnitine.G7P4B7_C20	G7P4B7_C20	12	0.0301143	-0.636364	2-Hydroxymyristoylcarnitine
3-Furoic acid;2-Furoic acid.A0A2K5USQ0_C243	A0A2K5USQ0_C243	12	0.00411545	-0.783217	3-Furoic acid;2-Furoic acid		1-methyladenosine.C1KJW8_C76	C1KJW8_C76	11	0.037001	-0.645455	1-methyladenosine		2-Hydroxymyristoylcarnitine.G7P4K7_C193	G7P4K7_C193	12	0.0132861	-0.706294	2-Hydroxymyristoylcarnitine
3-Furoic acid;2-Furoic acid.A0A2K5UYW3_C1659	A0A2K5UYW3_C1659	11	0.0439891	-0.627273	3-Furoic acid;2-Furoic acid		1-methyladenosine.G7NTV5_C405	G7NTV5_C405	10	0.0311411	-0.69697	1-methyladenosine		2-Hydroxymyristoylcarnitine.G7P5C4_C166	G7P5C4_C166	12	0.0428069	-0.601399	2-Hydroxymyristoylcarnitine
3-Furoic acid;2-Furoic acid.A0A2K5V0H7_C186	A0A2K5V0H7_C186	10	0.0159208	-0.757576	3-Furoic acid;2-Furoic acid		1-methyladenosine.G7NUH1_C55	G7NUH1_C55	11	0.0104818	-0.754545	1-methyladenosine		2-Hydroxymyristoylcarnitine.G7P5L7_C313	G7P5L7_C313	12	0.0188251	-0.678322	2-Hydroxymyristoylcarnitine
3-Furoic acid;2-Furoic acid.A0A2K5V5E6_C125	A0A2K5V5E6_C125	13	0.0159955	-0.664835	3-Furoic acid;2-Furoic acid		1-methyladenosine.G7NV12_C41	G7NV12_C41	11	0.00442802	-0.809091	1-methyladenosine		2-Hydroxymyristoylcarnitine.G7P5M3_C302	G7P5M3_C302	12	0.017305	-0.685315	2-Hydroxymyristoylcarnitine
3-Furoic acid;2-Furoic acid.A0A2K5VL27_C287	A0A2K5VL27_C287	17	0.0100562	-0.615196	3-Furoic acid;2-Furoic acid		1-methyladenosine.G7NV43_C275	G7NV43_C275	10	0.00268142	-0.866667	1-methyladenosine		2-Hydroxymyristoylcarnitine.G7P5X9_C73	G7P5X9_C73	10	0.00823557	-0.806061	2-Hydroxymyristoylcarnitine
3-Furoic acid;2-Furoic acid.A0A2K5VL27_C290	A0A2K5VL27_C290	17	0.0100562	-0.615196	3-Furoic acid;2-Furoic acid		1-methyladenosine.G7NVH8_C20	G7NVH8_C20	12	0.0204419	-0.671329	1-methyladenosine		2-Hydroxymyristoylcarnitine.G7P6Q5_C221	G7P6Q5_C221	12	0.00525292	-0.769231	2-Hydroxymyristoylcarnitine
3-Furoic acid;2-Furoic acid.A0A2K5VZA3_C181	A0A2K5VZA3_C181	11	0.0167992	-0.718182	3-Furoic acid;2-Furoic acid		1-methyladenosine.G7NVH8_C64	G7NVH8_C64	12	0.0188251	-0.678322	1-methyladenosine		2-Hydroxymyristoylcarnitine.G7P880_C229	G7P880_C229	10	0.0393814	-0.672727	2-Hydroxymyristoylcarnitine
3-Furoic acid;2-Furoic acid.A0A2K5VZM7_C283	A0A2K5VZM7_C283	12	0.0158777	-0.692308	3-Furoic acid;2-Furoic acid		1-methyladenosine.G7NWS9_C25	G7NWS9_C25	12	0.0100009	-0.727273	1-methyladenosine		2-Hydroxymyristoylcarnitine.G7P897_C167	G7P897_C167	11	0.0208124	-0.7	2-Hydroxymyristoylcarnitine
3-Furoic acid;2-Furoic acid.A0A2K5W3U2_C803	A0A2K5W3U2_C803	12	0.0373345	-0.615385	3-Furoic acid;2-Furoic acid		1-methyladenosine.G7NWX0_C309	G7NWX0_C309	10	0.0275141	-0.709091	1-methyladenosine		2-Hydroxymyristoylcarnitine.G7P8S8_C3552	G7P8S8_C3552	10	0.0311411	-0.69697	2-Hydroxymyristoylcarnitine
3-Furoic acid;2-Furoic acid.A0A2K5W4I0_C324	A0A2K5W4I0_C324	17	0.00202568	-0.708333	3-Furoic acid;2-Furoic acid		1-methyladenosine.G7NX47_C245	G7NX47_C245	12	0.0373345	-0.615385	1-methyladenosine		2-Hydroxymyristoylcarnitine.G7P9A5_C159	G7P9A5_C159	11	0.0104818	-0.754545	2-Hydroxymyristoylcarnitine
3-Furoic acid;2-Furoic acid.A0A2K5W4K5_C1009	A0A2K5W4K5_C1009	17	0.00406139	-0.671569	3-Furoic acid;2-Furoic acid		1-methyladenosine.G7NXG8_C12	G7NXG8_C12	10	0.0311411	-0.69697	1-methyladenosine		2-Hydroxymyristoylcarnitine.G7P9M0_C99	G7P9M0_C99	11	0.00164924	-0.854545	2-Hydroxymyristoylcarnitine
3-Furoic acid;2-Furoic acid.A0A2K5WA38_C1594	A0A2K5WA38_C1594	10	0.0490426	0.648485	3-Furoic acid;2-Furoic acid		1-methyladenosine.G7NXV6_C96	G7NXV6_C96	12	0.0121144	-0.713287	1-methyladenosine		2-Hydroxymyristoylcarnitine.G7P9N5_C69	G7P9N5_C69	12	0.0145393	-0.699301	2-Hydroxymyristoylcarnitine
3-Furoic acid;2-Furoic acid.A0A2K5WID6_C121	A0A2K5WID6_C121	10	0.00350474	-0.854545	3-Furoic acid;2-Furoic acid		1-methyladenosine.G7NYD1_C465	G7NYD1_C465	12	0.00144087	-0.832168	1-methyladenosine		2-Hydroxymyristoylcarnitine.G7PA05_C543	G7PA05_C543	10	0.00350474	-0.854545	2-Hydroxymyristoylcarnitine
3-Furoic acid;2-Furoic acid.A0A2K5WID6_C259	A0A2K5WID6_C259	11	0.00806166	-0.772727	3-Furoic acid;2-Furoic acid		1-methyladenosine.G7NYE0_C278	G7NYE0_C278	11	0.00207769	-0.845455	1-methyladenosine		2-Hydroxymyristoylcarnitine.G7PA25_C80	G7PA25_C80	12	0.0110205	-0.72028	2-Hydroxymyristoylcarnitine
3-Furoic acid;2-Furoic acid.A0A2K5WL72_C191	A0A2K5WL72_C191	12	0.017305	-0.685315	3-Furoic acid;2-Furoic acid		1-methyladenosine.G7NYL9_C218	G7NYL9_C218	10	0.0311411	-0.69697	1-methyladenosine		2-Hydroxymyristoylcarnitine.G7PBA1_C1080	G7PBA1_C1080	11	0.037001	-0.645455	2-Hydroxymyristoylcarnitine
3-Furoic acid;2-Furoic acid.A0A2K5WNA6_C144	A0A2K5WNA6_C144	10	0.0055568	-0.830303	3-Furoic acid;2-Furoic acid		1-methyladenosine.G7NYL9_C89	G7NYL9_C89	12	0.00817064	-0.741259	1-methyladenosine		2-Hydroxymyristoylcarnitine.G7PBA1_C1319	G7PBA1_C1319	10	0.0350915	-0.684848	2-Hydroxymyristoylcarnitine
3-Furoic acid;2-Furoic acid.A0A2K5WQU7_C126	A0A2K5WQU7_C126	16	0.000408261	-0.791176	3-Furoic acid;2-Furoic acid		1-methyladenosine.G7NYS2_C86	G7NYS2_C86	10	0.0116513	-0.781818	1-methyladenosine		2-Hydroxymyristoylcarnitine.G7PBA1_C1325	G7PBA1_C1325	10	0.0350915	-0.684848	2-Hydroxymyristoylcarnitine
3-Furoic acid;2-Furoic acid.A0A2K5WVA3_C146	A0A2K5WVA3_C146	12	0.040002	-0.608392	3-Furoic acid;2-Furoic acid		1-methyladenosine.G7P009_C142	G7P009_C142	12	0.000443302	-0.867133	1-methyladenosine		2-Hydroxymyristoylcarnitine.G7PBA1_C1332	G7PBA1_C1332	10	0.0350915	-0.684848	2-Hydroxymyristoylcarnitine
3-Furoic acid;2-Furoic acid.A0A2K5WYP0_C405	A0A2K5WYP0_C405	11	0.0403864	-0.636364	3-Furoic acid;2-Furoic acid		1-methyladenosine.G7P009_C166	G7P009_C166	11	0.00373447	-0.818182	1-methyladenosine		2-Hydroxymyristoylcarnitine.G7PBA1_C1428	G7PBA1_C1428	12	0.040002	-0.608392	2-Hydroxymyristoylcarnitine
3-Furoic acid;2-Furoic acid.A0A2K5X4Z7_C112	A0A2K5X4Z7_C112	11	0.0208124	0.7	3-Furoic acid;2-Furoic acid		1-methyladenosine.G7P042_C703	G7P042_C703	11	0.0280703	-0.672727	1-methyladenosine		2-Hydroxymyristoylcarnitine.G7PBA1_C1430	G7PBA1_C1430	12	0.040002	-0.608392	2-Hydroxymyristoylcarnitine
3-Furoic acid;2-Furoic acid.A0A2K5X7I4_C22	A0A2K5X7I4_C22	10	0.0393814	-0.672727	3-Furoic acid;2-Furoic acid		1-methyladenosine.G7P0L2_C440	G7P0L2_C440	11	0.0104818	-0.754545	1-methyladenosine		2-Hydroxymyristoylcarnitine.G7PBA1_C165	G7PBA1_C165	12	0.0158777	-0.692308	2-Hydroxymyristoylcarnitine
3-Furoic acid;2-Furoic acid.A0A2K5X7I4_C25	A0A2K5X7I4_C25	10	0.0393814	-0.672727	3-Furoic acid;2-Furoic acid		1-methyladenosine.G7P161_C69	G7P161_C69	10	0.0116513	-0.781818	1-methyladenosine		2-Hydroxymyristoylcarnitine.G7PBA1_C167	G7PBA1_C167	12	0.0158777	-0.692308	2-Hydroxymyristoylcarnitine
3-Furoic acid;2-Furoic acid.A0A7N9CA96_C399	A0A7N9CA96_C399	11	0.0254756	-0.681818	3-Furoic acid;2-Furoic acid		1-methyladenosine.G7P198_C240	G7P198_C240	10	0.0350915	-0.684848	1-methyladenosine		2-Hydroxymyristoylcarnitine.G7PBA1_C176	G7PBA1_C176	12	0.0158777	-0.692308	2-Hydroxymyristoylcarnitine
3-Furoic acid;2-Furoic acid.A0A7N9CA96_C403	A0A7N9CA96_C403	11	0.0254756	-0.681818	3-Furoic acid;2-Furoic acid		1-methyladenosine.G7P1P9_C84	G7P1P9_C84	12	0.017305	-0.685315	1-methyladenosine		2-Hydroxymyristoylcarnitine.G7PBA1_C1769	G7PBA1_C1769	11	0.00806166	-0.772727	2-Hydroxymyristoylcarnitine
3-Furoic acid;2-Furoic acid.A0A7N9CGB4_C1093	A0A7N9CGB4_C1093	10	0.0241946	0.721212	3-Furoic acid;2-Furoic acid		1-methyladenosine.G7P1S6_C131	G7P1S6_C131	10	0.0116513	-0.781818	1-methyladenosine		2-Hydroxymyristoylcarnitine.G7PBA1_C2488	G7PBA1_C2488	10	0.00445903	-0.842424	2-Hydroxymyristoylcarnitine
3-Furoic acid;2-Furoic acid.A0A7N9CMF7_C234	A0A7N9CMF7_C234	10	0.00681113	-0.818182	3-Furoic acid;2-Furoic acid		1-methyladenosine.G7P202_C160	G7P202_C160	12	0.0090521	-0.734266	1-methyladenosine		2-Hydroxymyristoylcarnitine.G7PBA1_C344	G7PBA1_C344	12	0.0100009	-0.727273	2-Hydroxymyristoylcarnitine
3-Furoic acid;2-Furoic acid.A0A7N9CPY5_C271	A0A7N9CPY5_C271	11	0.0478169	-0.618182	3-Furoic acid;2-Furoic acid		1-methyladenosine.G7P2F0_C20	G7P2F0_C20	11	0.0308509	-0.663636	1-methyladenosine		2-Hydroxymyristoylcarnitine.G7PBA1_C364	G7PBA1_C364	11	0.0403864	-0.636364	2-Hydroxymyristoylcarnitine
3-Furoic acid;2-Furoic acid.A0A7N9CQH4_C98	A0A7N9CQH4_C98	11	0.0439891	-0.627273	3-Furoic acid;2-Furoic acid		1-methyladenosine.G7P2V3_C39	G7P2V3_C39	12	0.0259115	-0.65035	1-methyladenosine		2-Hydroxymyristoylcarnitine.G7PBA1_C376	G7PBA1_C376	11	0.0403864	-0.636364	2-Hydroxymyristoylcarnitine
3-Furoic acid;2-Furoic acid.A0A7N9CU38_C224	A0A7N9CU38_C224	15	0.0170757	-0.614286	3-Furoic acid;2-Furoic acid		1-methyladenosine.G7P448_C328	G7P448_C328	11	0.037001	-0.645455	1-methyladenosine		2-Hydroxymyristoylcarnitine.G7PBA1_C852	G7PBA1_C852	12	0.0323947	-0.629371	2-Hydroxymyristoylcarnitine
3-Furoic acid;2-Furoic acid.A0A7N9CUB3_C208	A0A7N9CUB3_C208	10	0.0440266	-0.660606	3-Furoic acid;2-Furoic acid		1-methyladenosine.G7P458_C115	G7P458_C115	12	0.0100009	-0.727273	1-methyladenosine		2-Hydroxymyristoylcarnitine.G7PBA1_C966	G7PBA1_C966	11	0.00701211	-0.781818	2-Hydroxymyristoylcarnitine
3-Furoic acid;2-Furoic acid.A0A7N9D013_C303	A0A7N9D013_C303	22	9.58763e-05	-0.748165	3-Furoic acid;2-Furoic acid		1-methyladenosine.G7P597_C378	G7P597_C378	11	0.0133754	-0.736364	1-methyladenosine		2-Hydroxymyristoylcarnitine.G7PBL1_C133	G7PBL1_C133	12	0.0221592	-0.664336	2-Hydroxymyristoylcarnitine
3-Furoic acid;2-Furoic acid.A0A7N9D4P3_C242	A0A7N9D4P3_C242	11	0.0439891	-0.627273	3-Furoic acid;2-Furoic acid		1-methyladenosine.G7P5C4_C166	G7P5C4_C166	12	0.0301143	-0.636364	1-methyladenosine		2-Hydroxymyristoylcarnitine.G7PBL1_C262	G7PBL1_C262	12	0.0259115	-0.65035	2-Hydroxymyristoylcarnitine
3-Furoic acid;2-Furoic acid.A0A7N9IAK8_C213	A0A7N9IAK8_C213	14	0.012187	0.661538	3-Furoic acid;2-Furoic acid		1-methyladenosine.G7P5L7_C289	G7P5L7_C289	12	0.0259115	-0.65035	1-methyladenosine		2-Hydroxymyristoylcarnitine.G7PBN2_C893	G7PBN2_C893	11	0.0133754	-0.736364	2-Hydroxymyristoylcarnitine
3-Furoic acid;2-Furoic acid.A0A7N9IDR6_C371	A0A7N9IDR6_C371	12	0.00735321	-0.748252	3-Furoic acid;2-Furoic acid		1-methyladenosine.G7P784_C121	G7P784_C121	11	0.0338252	-0.654545	1-methyladenosine		2-Hydroxymyristoylcarnitine.G7PBS9_C3683	G7PBS9_C3683	11	0.0208124	-0.7	2-Hydroxymyristoylcarnitine
3-Furoic acid;2-Furoic acid.A0A7N9IDR6_C407	A0A7N9IDR6_C407	12	0.00817064	-0.741259	3-Furoic acid;2-Furoic acid		1-methyladenosine.G7P7Z6_C719	G7P7Z6_C719	10	0.00681113	-0.818182	1-methyladenosine		2-Hydroxymyristoylcarnitine.G7PCF6_C94	G7PCF6_C94	12	0.017305	-0.685315	2-Hydroxymyristoylcarnitine
3-Furoic acid;2-Furoic acid.A0A7N9IF55_C476	A0A7N9IF55_C476	10	0.0490426	-0.648485	3-Furoic acid;2-Furoic acid		1-methyladenosine.G7P897_C245	G7P897_C245	12	0.0145393	-0.699301	1-methyladenosine		2-Hydroxymyristoylcarnitine.G7PD36_C309	G7PD36_C309	12	0.0204419	-0.671329	2-Hydroxymyristoylcarnitine
3-Furoic acid;2-Furoic acid.A0A7N9IF89_C479	A0A7N9IF89_C479	13	0.00123886	-0.813187	3-Furoic acid;2-Furoic acid		1-methyladenosine.G7P897_C417	G7P897_C417	11	0.0403864	-0.636364	1-methyladenosine		2-Hydroxymyristoylcarnitine.G7PDY6_C227	G7PDY6_C227	11	0.00606083	-0.790909	2-Hydroxymyristoylcarnitine
3-Furoic acid;2-Furoic acid.F4MSL8_C176	F4MSL8_C176	12	0.0323947	-0.629371	3-Furoic acid;2-Furoic acid		1-methyladenosine.G7P9N5_C50	G7P9N5_C50	12	0.0221592	-0.664336	1-methyladenosine		2-Hydroxymyristoylcarnitine.G7PE77_C218	G7PE77_C218	12	0.0110205	-0.72028	2-Hydroxymyristoylcarnitine
3-Furoic acid;2-Furoic acid.G7NTV2_C162	G7NTV2_C162	12	0.0428069	0.601399	3-Furoic acid;2-Furoic acid		1-methyladenosine.G7P9N5_C56	G7P9N5_C56	12	0.0221592	-0.664336	1-methyladenosine		2-Hydroxymyristoylcarnitine.G7PEI3_C199	G7PEI3_C199	10	0.0116513	-0.781818	2-Hydroxymyristoylcarnitine
3-Furoic acid;2-Furoic acid.G7P026_C127	G7P026_C127	13	0.00398061	-0.758242	3-Furoic acid;2-Furoic acid		1-methyladenosine.G7P9N5_C69	G7P9N5_C69	12	0.0020272	-0.818182	1-methyladenosine		2-Hydroxymyristoylcarnitine.G7PEK7_C199	G7PEK7_C199	12	0.0145393	-0.699301	2-Hydroxymyristoylcarnitine
3-Furoic acid;2-Furoic acid.G7P175_C196	G7P175_C196	13	0.0237434	-0.631868	3-Furoic acid;2-Furoic acid		1-methyladenosine.G7P9Y9_C256	G7P9Y9_C256	12	0.0301143	-0.636364	1-methyladenosine		2-Hydroxymyristoylcarnitine.G7PEZ9_C1018	G7PEZ9_C1018	12	0.0279546	-0.643357	2-Hydroxymyristoylcarnitine
3-Furoic acid;2-Furoic acid.G7P1X4_C103	G7P1X4_C103	14	0.0059722	-0.70989	3-Furoic acid;2-Furoic acid		1-methyladenosine.G7PA05_C465	G7PA05_C465	12	0.0428069	-0.601399	1-methyladenosine		2-Hydroxymyristoylcarnitine.G7PEZ9_C1040	G7PEZ9_C1040	10	0.0211665	-0.733333	2-Hydroxymyristoylcarnitine
3-Furoic acid;2-Furoic acid.G7P508_C2186	G7P508_C2186	14	0.00686211	-0.701099	3-Furoic acid;2-Furoic acid		1-methyladenosine.G7PA91_C41	G7PA91_C41	11	0.0208124	-0.7	1-methyladenosine		2-Hydroxymyristoylcarnitine.G7PEZ9_C1053	G7PEZ9_C1053	12	0.00411545	-0.783217	2-Hydroxymyristoylcarnitine
3-Furoic acid;2-Furoic acid.G7P5G6_C273	G7P5G6_C273	10	0.0275141	0.709091	3-Furoic acid;2-Furoic acid		1-methyladenosine.G7PAZ5_C68	G7PAZ5_C68	11	0.0478169	-0.618182	1-methyladenosine		2-Hydroxymyristoylcarnitine.G7PEZ9_C313	G7PEZ9_C313	12	0.0301143	-0.636364	2-Hydroxymyristoylcarnitine
3-Furoic acid;2-Furoic acid.G7PBA1_C208	G7PBA1_C208	20	0.00495059	-0.61203	3-Furoic acid;2-Furoic acid		1-methyladenosine.G7PBA1_C1170	G7PBA1_C1170	11	0.0439891	-0.627273	1-methyladenosine		2-Hydroxymyristoylcarnitine.G7PEZ9_C85	G7PEZ9_C85	12	0.0121144	-0.713287	2-Hydroxymyristoylcarnitine
3-Furoic acid;2-Furoic acid.G7PBA1_C209	G7PBA1_C209	20	0.00495059	-0.61203	3-Furoic acid;2-Furoic acid		1-methyladenosine.G7PBA1_C1262	G7PBA1_C1262	10	0.0184138	0.745455	1-methyladenosine		2-Hydroxymyristoylcarnitine.G7PF22_C47	G7PF22_C47	10	0.0350915	-0.684848	2-Hydroxymyristoylcarnitine
3-Furoic acid;2-Furoic acid.G7PEZ9_C1040	G7PEZ9_C1040	21	0.00010796	-0.757143	3-Furoic acid;2-Furoic acid		1-methyladenosine.G7PBA1_C1264	G7PBA1_C1264	10	0.0184138	0.745455	1-methyladenosine		2-Hydroxymyristoylcarnitine.G7PF43_C251	G7PF43_C251	12	0.00735321	-0.748252	2-Hydroxymyristoylcarnitine
3-Furoic acid;2-Furoic acid.G7PFD6_C326	G7PFD6_C326	14	0.0191759	0.626374	3-Furoic acid;2-Furoic acid		1-methyladenosine.G7PBA1_C1769	G7PBA1_C1769	10	0.0440266	-0.660606	1-methyladenosine		2-Hydroxymyristoylcarnitine.G7PF43_C255	G7PF43_C255	12	0.00735321	-0.748252	2-Hydroxymyristoylcarnitine
3-Furoic acid;2-Furoic acid.G7PI18_C7	G7PI18_C7	16	0.012077	-0.620588	3-Furoic acid;2-Furoic acid		1-methyladenosine.G7PBA1_C844	G7PBA1_C844	12	0.0348001	-0.622378	1-methyladenosine		2-Hydroxymyristoylcarnitine.G7PFD6_C376	G7PFD6_C376	12	0.00589748	-0.762238	2-Hydroxymyristoylcarnitine
3-Furoic acid;2-Furoic acid.G7PMI9_C599	G7PMI9_C599	14	0.022467	-0.613187	3-Furoic acid;2-Furoic acid		1-methyladenosine.G7PBL1_C133	G7PBL1_C133	12	0	-0.951049	1-methyladenosine		2-Hydroxymyristoylcarnitine.G7PG22_C344	G7PG22_C344	12	0.0188251	-0.678322	2-Hydroxymyristoylcarnitine
3-Furoic acid;2-Furoic acid.G7PSU0_C189	G7PSU0_C189	10	0.0490426	-0.648485	3-Furoic acid;2-Furoic acid		1-methyladenosine.G7PBL1_C262	G7PBL1_C262	12	0.0090521	-0.734266	1-methyladenosine		2-Hydroxymyristoylcarnitine.G7PGE8_C227	G7PGE8_C227	12	0.0121144	-0.713287	2-Hydroxymyristoylcarnitine
3-Furoic acid;2-Furoic acid.G7PSW4_C279	G7PSW4_C279	15	0.0178688	-0.610714	3-Furoic acid;2-Furoic acid		1-methyladenosine.G7PBL1_C335	G7PBL1_C335	12	0.0348001	-0.622378	1-methyladenosine		2-Hydroxymyristoylcarnitine.G7PGE8_C551	G7PGE8_C551	12	0.0301143	-0.636364	2-Hydroxymyristoylcarnitine
3-Furoic acid;2-Furoic acid.G7PWU8_C511	G7PWU8_C511	12	0.00817064	-0.741259	3-Furoic acid;2-Furoic acid		1-methyladenosine.G7PBN2_C1892	G7PBN2_C1892	12	0.0259115	-0.65035	1-methyladenosine		2-Hydroxymyristoylcarnitine.G7PGH0_C109	G7PGH0_C109	12	0.0145393	-0.699301	2-Hydroxymyristoylcarnitine
3-Furoic acid;2-Furoic acid.G7PZS5_C312	G7PZS5_C312	11	0.0439891	0.627273	3-Furoic acid;2-Furoic acid		1-methyladenosine.G7PBN2_C3488	G7PBN2_C3488	12	0.0090521	-0.734266	1-methyladenosine		2-Hydroxymyristoylcarnitine.G7PGK4_C225	G7PGK4_C225	11	0.0118659	-0.745455	2-Hydroxymyristoylcarnitine
3-Furoic acid;2-Furoic acid.G7Q147_C104	G7Q147_C104	11	0.0150174	0.727273	3-Furoic acid;2-Furoic acid		1-methyladenosine.G7PBS9_C111	G7PBS9_C111	10	0.00681113	-0.818182	1-methyladenosine		2-Hydroxymyristoylcarnitine.G7PHA6_C44	G7PHA6_C44	11	0.0403864	-0.636364	2-Hydroxymyristoylcarnitine
3-Furoic acid;2-Furoic acid.G7Q2W9_C280	G7Q2W9_C280	17	0.00544797	-0.654412	3-Furoic acid;2-Furoic acid		1-methyladenosine.G7PBS9_C1312	G7PBS9_C1312	12	0.0110205	-0.72028	1-methyladenosine		2-Hydroxymyristoylcarnitine.G7PHZ3_C1007	G7PHZ3_C1007	12	0.0428069	-0.601399	2-Hydroxymyristoylcarnitine
3-Furoic acid;2-Furoic acid.I7GEP1_C297	I7GEP1_C297	11	0.0230589	-0.690909	3-Furoic acid;2-Furoic acid		1-methyladenosine.G7PBS9_C2363	G7PBS9_C2363	12	0.0373345	-0.615385	1-methyladenosine		2-Hydroxymyristoylcarnitine.G7PHZ3_C131	G7PHZ3_C131	12	0.0239811	-0.657343	2-Hydroxymyristoylcarnitine
3-Furoic acid;2-Furoic acid.I7GJ87_C236	I7GJ87_C236	12	0.0188251	-0.678322	3-Furoic acid;2-Furoic acid		1-methyladenosine.G7PBS9_C3187	G7PBS9_C3187	12	0.0279546	-0.643357	1-methyladenosine		2-Hydroxymyristoylcarnitine.G7PHZ3_C71	G7PHZ3_C71	12	0.0428069	-0.601399	2-Hydroxymyristoylcarnitine
3-Furoic acid;2-Furoic acid.Q4R388_C155	Q4R388_C155	10	0.0350915	0.684848	3-Furoic acid;2-Furoic acid		1-methyladenosine.G7PBS9_C3293	G7PBS9_C3293	12	0.017305	-0.685315	1-methyladenosine		2-Hydroxymyristoylcarnitine.G7PI18_C194	G7PI18_C194	12	0.0323947	-0.629371	2-Hydroxymyristoylcarnitine
3-Furoic acid;2-Furoic acid.Q4R5J1_C17	Q4R5J1_C17	10	0.0184138	0.745455	3-Furoic acid;2-Furoic acid		1-methyladenosine.G7PBS9_C4106	G7PBS9_C4106	11	0.00701211	-0.781818	1-methyladenosine		2-Hydroxymyristoylcarnitine.G7PI34_C44	G7PI34_C44	11	0.0478169	-0.618182	2-Hydroxymyristoylcarnitine
3-Furoic acid;2-Furoic acid.Q4R5Q6_C145	Q4R5Q6_C145	13	0.00482317	-0.747253	3-Furoic acid;2-Furoic acid		1-methyladenosine.G7PCF6_C94	G7PCF6_C94	12	0.0110205	-0.72028	1-methyladenosine		2-Hydroxymyristoylcarnitine.G7PI76_C434	G7PI76_C434	11	0.0208124	-0.7	2-Hydroxymyristoylcarnitine
3-Furoic acid;2-Furoic acid.Q4R850_C100	Q4R850_C100	11	0.00806166	-0.772727	3-Furoic acid;2-Furoic acid		1-methyladenosine.G7PD36_C107	G7PD36_C107	12	0.00589748	-0.762238	1-methyladenosine		2-Hydroxymyristoylcarnitine.G7PI76_C632	G7PI76_C632	11	0.0478169	-0.618182	2-Hydroxymyristoylcarnitine
3-Furoic acid;2-Furoic acid.Q4R8V9_C137	Q4R8V9_C137	10	0.0159208	-0.757576	3-Furoic acid;2-Furoic acid		1-methyladenosine.G7PE77_C218	G7PE77_C218	12	0.0348001	-0.622378	1-methyladenosine		2-Hydroxymyristoylcarnitine.G7PI76_C838	G7PI76_C838	12	0.0259115	-0.65035	2-Hydroxymyristoylcarnitine
3-Furoic acid;2-Furoic acid.Q8SPH9_C274	Q8SPH9_C274	12	0.0100009	-0.727273	3-Furoic acid;2-Furoic acid		1-methyladenosine.G7PEK7_C36	G7PEK7_C36	12	0.0100009	-0.727273	1-methyladenosine		2-Hydroxymyristoylcarnitine.G7PIA8_C96	G7PIA8_C96	12	0.0188251	-0.678322	2-Hydroxymyristoylcarnitine
3-Hydroxyhexadecanoylcarnitine.A0A2K5TME5_C130	A0A2K5TME5_C130	17	0.0124283	-0.60049	3-Hydroxyhexadecanoylcarnitine		1-methyladenosine.G7PEP7_C421	G7PEP7_C421	12	0.0132861	-0.706294	1-methyladenosine		2-Hydroxymyristoylcarnitine.G7PJ48_C170	G7PJ48_C170	11	0.0208124	-0.7	2-Hydroxymyristoylcarnitine
3-Hydroxyhexadecanoylcarnitine.A0A2K5TRB4_C134	A0A2K5TRB4_C134	15	0.00616528	-0.685714	3-Hydroxyhexadecanoylcarnitine		1-methyladenosine.G7PEY1_C25	G7PEY1_C25	12	0.0428069	-0.601399	1-methyladenosine		2-Hydroxymyristoylcarnitine.G7PJR5_C771	G7PJR5_C771	11	0.0167992	-0.718182	2-Hydroxymyristoylcarnitine
3-Hydroxyhexadecanoylcarnitine.A0A2K5TRX9_C683	A0A2K5TRX9_C683	17	0.00691683	-0.639706	3-Hydroxyhexadecanoylcarnitine		1-methyladenosine.G7PF43_C251	G7PF43_C251	11	0.0308509	-0.663636	1-methyladenosine		2-Hydroxymyristoylcarnitine.G7PLB1_C379	G7PLB1_C379	11	0.0167992	-0.718182	2-Hydroxymyristoylcarnitine
3-Hydroxyhexadecanoylcarnitine.A0A2K5TTW0_C214	A0A2K5TTW0_C214	12	0.0121144	-0.713287	3-Hydroxyhexadecanoylcarnitine		1-methyladenosine.G7PF43_C255	G7PF43_C255	11	0.0308509	-0.663636	1-methyladenosine		2-Hydroxymyristoylcarnitine.G7PLC1_C183	G7PLC1_C183	12	0.0259115	-0.65035	2-Hydroxymyristoylcarnitine
3-Hydroxyhexadecanoylcarnitine.A0A2K5TU71_C188	A0A2K5TU71_C188	16	0.00114685	-0.752941	3-Hydroxyhexadecanoylcarnitine		1-methyladenosine.G7PF65_C244	G7PF65_C244	11	0.0187284	-0.709091	1-methyladenosine		2-Hydroxymyristoylcarnitine.G7PLT1_C124	G7PLT1_C124	10	0.0440266	-0.660606	2-Hydroxymyristoylcarnitine
3-Hydroxyhexadecanoylcarnitine.A0A2K5TU71_C23	A0A2K5TU71_C23	10	0.0184138	-0.745455	3-Hydroxyhexadecanoylcarnitine		1-methyladenosine.G7PFC9_C178	G7PFC9_C178	12	0.040002	-0.608392	1-methyladenosine		2-Hydroxymyristoylcarnitine.G7PLU7_C737	G7PLU7_C737	11	0.0133754	-0.736364	2-Hydroxymyristoylcarnitine
3-Hydroxyhexadecanoylcarnitine.A0A2K5TWI7_C829	A0A2K5TWI7_C829	13	1.9007e-05	-0.879121	3-Hydroxyhexadecanoylcarnitine		1-methyladenosine.G7PFW0_C499	G7PFW0_C499	10	0.0159208	-0.757576	1-methyladenosine		2-Hydroxymyristoylcarnitine.G7PM59_C110	G7PM59_C110	12	0.0323947	-0.629371	2-Hydroxymyristoylcarnitine
3-Hydroxyhexadecanoylcarnitine.A0A2K5TXG3_C563	A0A2K5TXG3_C563	14	0.00556165	-0.714286	3-Hydroxyhexadecanoylcarnitine		1-methyladenosine.G7PG22_C344	G7PG22_C344	12	0.0100009	-0.727273	1-methyladenosine		2-Hydroxymyristoylcarnitine.G7PM59_C74	G7PM59_C74	12	0.0279546	-0.643357	2-Hydroxymyristoylcarnitine
3-Hydroxyhexadecanoylcarnitine.A0A2K5TY77_C332	A0A2K5TY77_C332	12	0.00817064	-0.741259	3-Hydroxyhexadecanoylcarnitine		1-methyladenosine.G7PG22_C85	G7PG22_C85	11	0.0280703	-0.672727	1-methyladenosine		2-Hydroxymyristoylcarnitine.G7PM68_C510	G7PM68_C510	10	0.0490426	-0.648485	2-Hydroxymyristoylcarnitine
3-Hydroxyhexadecanoylcarnitine.A0A2K5TZH9_C151	A0A2K5TZH9_C151	16	0.00443088	-0.685294	3-Hydroxyhexadecanoylcarnitine		1-methyladenosine.G7PGE8_C24	G7PGE8_C24	11	0.0403864	-0.636364	1-methyladenosine		2-Hydroxymyristoylcarnitine.G7PMB2_C206	G7PMB2_C206	11	0.0230589	-0.690909	2-Hydroxymyristoylcarnitine
3-Hydroxyhexadecanoylcarnitine.A0A2K5U2C6_C222	A0A2K5U2C6_C222	20	0.000607059	-0.712782	3-Hydroxyhexadecanoylcarnitine		1-methyladenosine.G7PGE8_C542	G7PGE8_C542	12	0.0145393	-0.699301	1-methyladenosine		2-Hydroxymyristoylcarnitine.G7PME6_C158	G7PME6_C158	12	0.000597084	-0.86014	2-Hydroxymyristoylcarnitine
3-Hydroxyhexadecanoylcarnitine.A0A2K5U3J1_C402	A0A2K5U3J1_C402	14	0.00953098	-0.679121	3-Hydroxyhexadecanoylcarnitine		1-methyladenosine.G7PGE8_C551	G7PGE8_C551	12	0.0221592	-0.664336	1-methyladenosine		2-Hydroxymyristoylcarnitine.G7PMH5_C308	G7PMH5_C308	12	0.040002	-0.608392	2-Hydroxymyristoylcarnitine
3-Hydroxyhexadecanoylcarnitine.A0A2K5U489_C32	A0A2K5U489_C32	22	0.000664708	-0.681536	3-Hydroxyhexadecanoylcarnitine		1-methyladenosine.G7PHB1_C79	G7PHB1_C79	12	0.00659654	-0.755245	1-methyladenosine		2-Hydroxymyristoylcarnitine.G7PNV3_C119	G7PNV3_C119	12	0.0239811	-0.657343	2-Hydroxymyristoylcarnitine
3-Hydroxyhexadecanoylcarnitine.A0A2K5U4G5_C27	A0A2K5U4G5_C27	16	0.0147693	-0.605882	3-Hydroxyhexadecanoylcarnitine		1-methyladenosine.G7PHZ3_C1134	G7PHZ3_C1134	11	0.0118659	-0.745455	1-methyladenosine		2-Hydroxymyristoylcarnitine.G7PNV3_C121	G7PNV3_C121	12	0.0239811	-0.657343	2-Hydroxymyristoylcarnitine
3-Hydroxyhexadecanoylcarnitine.A0A2K5U8H6_C76	A0A2K5U8H6_C76	13	0.00234054	-0.785714	3-Hydroxyhexadecanoylcarnitine		1-methyladenosine.G7PHZ3_C71	G7PHZ3_C71	12	0.0090521	-0.734266	1-methyladenosine		2-Hydroxymyristoylcarnitine.G7PPG0_C67	G7PPG0_C67	12	0.00525292	-0.769231	2-Hydroxymyristoylcarnitine
3-Hydroxyhexadecanoylcarnitine.A0A2K5U8H8_C188	A0A2K5U8H8_C188	17	0.00372219	-0.676471	3-Hydroxyhexadecanoylcarnitine		1-methyladenosine.G7PHZ3_C940	G7PHZ3_C940	12	0.0110205	-0.72028	1-methyladenosine		2-Hydroxymyristoylcarnitine.G7PR63_C370	G7PR63_C370	12	0.0204419	-0.671329	2-Hydroxymyristoylcarnitine
3-Hydroxyhexadecanoylcarnitine.A0A2K5U8T1_C284	A0A2K5U8T1_C284	22	0.0031083	-0.61039	3-Hydroxyhexadecanoylcarnitine		1-methyladenosine.G7PHZ3_C942	G7PHZ3_C942	12	0.0110205	-0.72028	1-methyladenosine		2-Hydroxymyristoylcarnitine.G7PRF3_C315	G7PRF3_C315	12	0.0204419	-0.671329	2-Hydroxymyristoylcarnitine
3-Hydroxyhexadecanoylcarnitine.A0A2K5UAK3_C87	A0A2K5UAK3_C87	11	0.037001	-0.645455	3-Hydroxyhexadecanoylcarnitine		1-methyladenosine.G7PI18_C194	G7PI18_C194	12	0.0279546	-0.643357	1-methyladenosine		2-Hydroxymyristoylcarnitine.G7PRI6_C56	G7PRI6_C56	11	0.0280703	-0.672727	2-Hydroxymyristoylcarnitine
3-Hydroxyhexadecanoylcarnitine.A0A2K5UD39_C97	A0A2K5UD39_C97	21	0.00361439	-0.615584	3-Hydroxyhexadecanoylcarnitine		1-methyladenosine.G7PI76_C434	G7PI76_C434	12	0.0158777	-0.692308	1-methyladenosine		2-Hydroxymyristoylcarnitine.G7PRL7_C188	G7PRL7_C188	12	0.0239811	-0.657343	2-Hydroxymyristoylcarnitine
3-Hydroxyhexadecanoylcarnitine.A0A2K5UH34_C219	A0A2K5UH34_C219	12	0.0100009	-0.727273	3-Hydroxyhexadecanoylcarnitine		1-methyladenosine.G7PI76_C838	G7PI76_C838	11	0.0254756	-0.681818	1-methyladenosine		2-Hydroxymyristoylcarnitine.G7PRZ9_C1023	G7PRZ9_C1023	12	0.0301143	-0.636364	2-Hydroxymyristoylcarnitine
3-Hydroxyhexadecanoylcarnitine.A0A2K5UI79_C353	A0A2K5UI79_C353	18	0.00608535	-0.630547	3-Hydroxyhexadecanoylcarnitine		1-methyladenosine.G7PI76_C960	G7PI76_C960	12	0.0259115	-0.65035	1-methyladenosine		2-Hydroxymyristoylcarnitine.G7PRZ9_C1045	G7PRZ9_C1045	12	0.00817064	-0.741259	2-Hydroxymyristoylcarnitine
3-Hydroxyhexadecanoylcarnitine.A0A2K5UIW1_C752	A0A2K5UIW1_C752	15	0.0170757	-0.614286	3-Hydroxyhexadecanoylcarnitine		1-methyladenosine.G7PJ55_C239	G7PJ55_C239	12	0.040002	-0.608392	1-methyladenosine		2-Hydroxymyristoylcarnitine.G7PRZ9_C116	G7PRZ9_C116	12	0.00659654	-0.755245	2-Hydroxymyristoylcarnitine
3-Hydroxyhexadecanoylcarnitine.A0A2K5UJG7_C184	A0A2K5UJG7_C184	15	0.00813211	-0.667857	3-Hydroxyhexadecanoylcarnitine		1-methyladenosine.G7PJR5_C1321	G7PJR5_C1321	12	0.0428069	-0.601399	1-methyladenosine		2-Hydroxymyristoylcarnitine.G7PRZ9_C1353	G7PRZ9_C1353	12	0.0110205	-0.72028	2-Hydroxymyristoylcarnitine
3-Hydroxyhexadecanoylcarnitine.A0A2K5UKB3_C38	A0A2K5UKB3_C38	10	0.00268142	-0.866667	3-Hydroxyhexadecanoylcarnitine		1-methyladenosine.G7PJR5_C278	G7PJR5_C278	12	0.0158777	-0.692308	1-methyladenosine		2-Hydroxymyristoylcarnitine.G7PRZ9_C1392	G7PRZ9_C1392	12	0.0188251	-0.678322	2-Hydroxymyristoylcarnitine
3-Hydroxyhexadecanoylcarnitine.A0A2K5UKF7_C457	A0A2K5UKF7_C457	16	0.00595149	-0.667647	3-Hydroxyhexadecanoylcarnitine		1-methyladenosine.G7PJR5_C563	G7PJR5_C563	11	0.0104818	-0.754545	1-methyladenosine		2-Hydroxymyristoylcarnitine.G7PRZ9_C1927	G7PRZ9_C1927	12	0.040002	-0.608392	2-Hydroxymyristoylcarnitine
3-Hydroxyhexadecanoylcarnitine.A0A2K5ULW0_C122	A0A2K5ULW0_C122	23	0.00150431	-0.633399	3-Hydroxyhexadecanoylcarnitine		1-methyladenosine.G7PKQ2_C173	G7PKQ2_C173	12	0.017305	-0.685315	1-methyladenosine		2-Hydroxymyristoylcarnitine.G7PRZ9_C1953	G7PRZ9_C1953	12	0.0132861	-0.706294	2-Hydroxymyristoylcarnitine
3-Hydroxyhexadecanoylcarnitine.A0A2K5UPA4_C46	A0A2K5UPA4_C46	12	0.000597084	-0.86014	3-Hydroxyhexadecanoylcarnitine		1-methyladenosine.G7PLB1_C379	G7PLB1_C379	12	0.000771902	-0.853147	1-methyladenosine		2-Hydroxymyristoylcarnitine.G7PRZ9_C2408	G7PRZ9_C2408	12	0.0428069	-0.601399	2-Hydroxymyristoylcarnitine
3-Hydroxyhexadecanoylcarnitine.A0A2K5US09_C989	A0A2K5US09_C989	14	0.000397439	-0.828571	3-Hydroxyhexadecanoylcarnitine		1-methyladenosine.G7PLC1_C183	G7PLC1_C183	11	0.0478169	-0.618182	1-methyladenosine		2-Hydroxymyristoylcarnitine.G7PRZ9_C750	G7PRZ9_C750	12	0.0259115	-0.65035	2-Hydroxymyristoylcarnitine
3-Hydroxyhexadecanoylcarnitine.A0A2K5USA7_C121	A0A2K5USA7_C121	13	0.0183249	-0.653846	3-Hydroxyhexadecanoylcarnitine		1-methyladenosine.G7PM42_C573	G7PM42_C573	11	0.0187284	-0.709091	1-methyladenosine		2-Hydroxymyristoylcarnitine.G7PRZ9_C956	G7PRZ9_C956	12	0.0100009	-0.727273	2-Hydroxymyristoylcarnitine
3-Hydroxyhexadecanoylcarnitine.A0A2K5USA7_C41	A0A2K5USA7_C41	10	0.0490426	-0.648485	3-Hydroxyhexadecanoylcarnitine		1-methyladenosine.G7PM42_C80	G7PM42_C80	10	0.0311411	-0.69697	1-methyladenosine		2-Hydroxymyristoylcarnitine.G7PT80_C346	G7PT80_C346	10	0.0275141	-0.709091	2-Hydroxymyristoylcarnitine
3-Hydroxyhexadecanoylcarnitine.A0A2K5UUV9_C372	A0A2K5UUV9_C372	12	0.0259115	-0.65035	3-Hydroxyhexadecanoylcarnitine		1-methyladenosine.G7PM42_C813	G7PM42_C813	12	0.00316125	-0.797203	1-methyladenosine		2-Hydroxymyristoylcarnitine.G7PT97_C184	G7PT97_C184	12	0.0428069	-0.601399	2-Hydroxymyristoylcarnitine
3-Hydroxyhexadecanoylcarnitine.A0A2K5UXN6_C330	A0A2K5UXN6_C330	10	0.0490426	-0.648485	3-Hydroxyhexadecanoylcarnitine		1-methyladenosine.G7PME1_C110	G7PME1_C110	12	0.0323947	-0.629371	1-methyladenosine		2-Hydroxymyristoylcarnitine.G7PTC0_C1124	G7PTC0_C1124	10	0.0116513	-0.781818	2-Hydroxymyristoylcarnitine
3-Hydroxyhexadecanoylcarnitine.A0A2K5UYW3_C740	A0A2K5UYW3_C740	21	0.00407196	-0.609091	3-Hydroxyhexadecanoylcarnitine		1-methyladenosine.G7PME1_C317	G7PME1_C317	12	0.0239811	-0.657343	1-methyladenosine		2-Hydroxymyristoylcarnitine.G7PUC0_C104	G7PUC0_C104	10	0.0440266	-0.660606	2-Hydroxymyristoylcarnitine
3-Hydroxyhexadecanoylcarnitine.A0A2K5UYW3_C954	A0A2K5UYW3_C954	20	0.00378742	-0.627068	3-Hydroxyhexadecanoylcarnitine		1-methyladenosine.G7PMH5_C156	G7PMH5_C156	10	0.00984414	-0.793939	1-methyladenosine		2-Hydroxymyristoylcarnitine.G7PUK2_C89	G7PUK2_C89	11	0.0478169	-0.618182	2-Hydroxymyristoylcarnitine
3-Hydroxyhexadecanoylcarnitine.A0A2K5V0H7_C141	A0A2K5V0H7_C141	11	0.0167992	0.718182	3-Hydroxyhexadecanoylcarnitine		1-methyladenosine.G7PN28_C130	G7PN28_C130	10	0.0184138	-0.745455	1-methyladenosine		2-Hydroxymyristoylcarnitine.G7PUK2_C91	G7PUK2_C91	11	0.0478169	-0.618182	2-Hydroxymyristoylcarnitine
3-Hydroxyhexadecanoylcarnitine.A0A2K5V2T0_C262	A0A2K5V2T0_C262	16	0.0153605	-0.602941	3-Hydroxyhexadecanoylcarnitine		1-methyladenosine.G7PNN3_C300	G7PNN3_C300	10	0.0350915	-0.684848	1-methyladenosine		2-Hydroxymyristoylcarnitine.G7PV75_C514	G7PV75_C514	10	0.0440266	-0.660606	2-Hydroxymyristoylcarnitine
3-Hydroxyhexadecanoylcarnitine.A0A2K5V4Z9_C182	A0A2K5V4Z9_C182	16	0.012077	-0.620588	3-Hydroxyhexadecanoylcarnitine		1-methyladenosine.G7PNN3_C308	G7PNN3_C308	10	0.0350915	-0.684848	1-methyladenosine		2-Hydroxymyristoylcarnitine.G7PWY3_C21	G7PWY3_C21	12	0.00735321	-0.748252	2-Hydroxymyristoylcarnitine
3-Hydroxyhexadecanoylcarnitine.A0A2K5V8S0_C238	A0A2K5V8S0_C238	16	0.0071751	-0.655882	3-Hydroxyhexadecanoylcarnitine		1-methyladenosine.G7PNN3_C33	G7PNN3_C33	10	0.0490426	-0.648485	1-methyladenosine		2-Hydroxymyristoylcarnitine.G7PX42_C35	G7PX42_C35	10	0.00681113	-0.818182	2-Hydroxymyristoylcarnitine
3-Hydroxyhexadecanoylcarnitine.A0A2K5V9Q4_C24	A0A2K5V9Q4_C24	11	0.0439891	-0.627273	3-Hydroxyhexadecanoylcarnitine		1-methyladenosine.G7PNN3_C404	G7PNN3_C404	10	0.0350915	-0.684848	1-methyladenosine		2-Hydroxymyristoylcarnitine.G7PXW6_C254	G7PXW6_C254	11	0.0254756	-0.681818	2-Hydroxymyristoylcarnitine
3-Hydroxyhexadecanoylcarnitine.A0A2K5V9Y5_C405	A0A2K5V9Y5_C405	13	0.0321195	-0.604396	3-Hydroxyhexadecanoylcarnitine		1-methyladenosine.G7PNP7_C471	G7PNP7_C471	10	0.0350915	-0.684848	1-methyladenosine		2-Hydroxymyristoylcarnitine.G7PY75_C283	G7PY75_C283	12	0	-0.909091	2-Hydroxymyristoylcarnitine
3-Hydroxyhexadecanoylcarnitine.A0A2K5VDY7_C441	A0A2K5VDY7_C441	19	0.00530932	-0.622807	3-Hydroxyhexadecanoylcarnitine		1-methyladenosine.G7PNQ8_C119	G7PNQ8_C119	11	0.00311518	-0.827273	1-methyladenosine		2-Hydroxymyristoylcarnitine.G7PZJ4_C105	G7PZJ4_C105	12	0.0373345	-0.615385	2-Hydroxymyristoylcarnitine
3-Hydroxyhexadecanoylcarnitine.A0A2K5VE35_C274	A0A2K5VE35_C274	19	0.00238082	-0.666667	3-Hydroxyhexadecanoylcarnitine		1-methyladenosine.G7PNQ8_C126	G7PNQ8_C126	11	0.00311518	-0.827273	1-methyladenosine		2-Hydroxymyristoylcarnitine.G7Q0T8_C24	G7Q0T8_C24	12	0.0221592	-0.664336	2-Hydroxymyristoylcarnitine
3-Hydroxyhexadecanoylcarnitine.A0A2K5VE60_C547	A0A2K5VE60_C547	15	0.00690148	-0.678571	3-Hydroxyhexadecanoylcarnitine		1-methyladenosine.G7PP72_C208	G7PP72_C208	11	0.0403864	-0.636364	1-methyladenosine		2-Hydroxymyristoylcarnitine.G7Q107_C388	G7Q107_C388	12	0.0121144	-0.713287	2-Hydroxymyristoylcarnitine
3-Hydroxyhexadecanoylcarnitine.A0A2K5VG88_C1374	A0A2K5VG88_C1374	19	0.00690084	-0.607018	3-Hydroxyhexadecanoylcarnitine		1-methyladenosine.G7PPT3_C451	G7PPT3_C451	11	0.0403864	-0.636364	1-methyladenosine		2-Hydroxymyristoylcarnitine.G7Q107_C391	G7Q107_C391	12	0.0121144	-0.713287	2-Hydroxymyristoylcarnitine
3-Hydroxyhexadecanoylcarnitine.A0A2K5VIX6_C112	A0A2K5VIX6_C112	20	0.00247148	-0.649624	3-Hydroxyhexadecanoylcarnitine		1-methyladenosine.G7PPY5_C363	G7PPY5_C363	11	0.037001	-0.645455	1-methyladenosine		2-Hydroxymyristoylcarnitine.G7Q1M2_C315	G7Q1M2_C315	10	0.0490426	-0.648485	2-Hydroxymyristoylcarnitine
3-Hydroxyhexadecanoylcarnitine.A0A2K5VKW7_C164	A0A2K5VKW7_C164	11	0.0187284	-0.709091	3-Hydroxyhexadecanoylcarnitine		1-methyladenosine.G7PQ33_C201	G7PQ33_C201	10	0.0211665	-0.733333	1-methyladenosine		2-Hydroxymyristoylcarnitine.G7Q1M2_C403	G7Q1M2_C403	11	0.0254756	-0.681818	2-Hydroxymyristoylcarnitine
3-Hydroxyhexadecanoylcarnitine.A0A2K5VKW7_C197	A0A2K5VKW7_C197	15	0.00652531	-0.682143	3-Hydroxyhexadecanoylcarnitine		1-methyladenosine.G7PQC8_C215	G7PQC8_C215	10	0.0350915	-0.684848	1-methyladenosine		2-Hydroxymyristoylcarnitine.G7Q1M2_C411	G7Q1M2_C411	11	0.0254756	-0.681818	2-Hydroxymyristoylcarnitine
3-Hydroxyhexadecanoylcarnitine.A0A2K5VM25_C67	A0A2K5VM25_C67	12	0.0348001	-0.622378	3-Hydroxyhexadecanoylcarnitine		1-methyladenosine.G7PR15_C129	G7PR15_C129	11	0.0118659	-0.745455	1-methyladenosine		2-Hydroxymyristoylcarnitine.G7Q1M2_C86	G7Q1M2_C86	12	0.00465988	-0.776224	2-Hydroxymyristoylcarnitine
3-Hydroxyhexadecanoylcarnitine.A0A2K5VMX4_C41	A0A2K5VMX4_C41	10	0.0211665	0.733333	3-Hydroxyhexadecanoylcarnitine		1-methyladenosine.G7PRF3_C1322	G7PRF3_C1322	10	0.0241946	-0.721212	1-methyladenosine		2-Hydroxymyristoylcarnitine.G7Q2H9_C244	G7Q2H9_C244	12	0.040002	-0.608392	2-Hydroxymyristoylcarnitine
3-Hydroxyhexadecanoylcarnitine.A0A2K5VN28_C1009	A0A2K5VN28_C1009	12	0.017305	-0.685315	3-Hydroxyhexadecanoylcarnitine		1-methyladenosine.G7PRI6_C36	G7PRI6_C36	11	0.0230589	-0.690909	1-methyladenosine		2-Hydroxymyristoylcarnitine.G7Q361_C444	G7Q361_C444	12	0.0188251	-0.678322	2-Hydroxymyristoylcarnitine
3-Hydroxyhexadecanoylcarnitine.A0A2K5VQ98_C632	A0A2K5VQ98_C632	11	0.0133754	-0.736364	3-Hydroxyhexadecanoylcarnitine		1-methyladenosine.G7PRL7_C91	G7PRL7_C91	11	0.0104818	-0.754545	1-methyladenosine		2-Hydroxymyristoylcarnitine.G8F355_C29	G8F355_C29	12	0.0188251	-0.678322	2-Hydroxymyristoylcarnitine
3-Hydroxyhexadecanoylcarnitine.A0A2K5VRT9_C69	A0A2K5VRT9_C69	24	0.00089426	-0.644348	3-Hydroxyhexadecanoylcarnitine		1-methyladenosine.G7PRZ9_C1045	G7PRZ9_C1045	12	0.0121144	-0.713287	1-methyladenosine		2-Hydroxymyristoylcarnitine.G8F3A9_C272	G8F3A9_C272	10	0.0241946	-0.721212	2-Hydroxymyristoylcarnitine
3-Hydroxyhexadecanoylcarnitine.A0A2K5VW38_C327	A0A2K5VW38_C327	11	0.0167992	-0.718182	3-Hydroxyhexadecanoylcarnitine		1-methyladenosine.G7PRZ9_C116	G7PRZ9_C116	12	0.017305	-0.685315	1-methyladenosine		2-Hydroxymyristoylcarnitine.G8F3M2_C98	G8F3M2_C98	12	0.040002	-0.608392	2-Hydroxymyristoylcarnitine
3-Hydroxyhexadecanoylcarnitine.A0A2K5W116_C467	A0A2K5W116_C467	14	0.00734327	-0.696703	3-Hydroxyhexadecanoylcarnitine		1-methyladenosine.G7PRZ9_C1363	G7PRZ9_C1363	11	0.0439891	-0.627273	1-methyladenosine		2-Hydroxymyristoylcarnitine.G8F3W4_C306	G8F3W4_C306	12	0.0259115	-0.65035	2-Hydroxymyristoylcarnitine
3-Hydroxyhexadecanoylcarnitine.A0A2K5W207_C146	A0A2K5W207_C146	23	0.00178148	-0.625494	3-Hydroxyhexadecanoylcarnitine		1-methyladenosine.G7PRZ9_C1434	G7PRZ9_C1434	12	0.0221592	-0.664336	1-methyladenosine		2-Hydroxymyristoylcarnitine.G8F3W4_C603	G8F3W4_C603	12	0.0132861	-0.706294	2-Hydroxymyristoylcarnitine
3-Hydroxyhexadecanoylcarnitine.A0A2K5W249_C347	A0A2K5W249_C347	11	0.0478169	-0.618182	3-Hydroxyhexadecanoylcarnitine		1-methyladenosine.G7PSP7_C288	G7PSP7_C288	10	0.0211665	-0.733333	1-methyladenosine		2-Hydroxymyristoylcarnitine.I7G2P5_C159	I7G2P5_C159	11	0.0254756	-0.681818	2-Hydroxymyristoylcarnitine
3-Hydroxyhexadecanoylcarnitine.A0A2K5W3U2_C961	A0A2K5W3U2_C961	14	0.00894266	-0.683516	3-Hydroxyhexadecanoylcarnitine		1-methyladenosine.G7PT85_C499	G7PT85_C499	12	0.0188251	-0.678322	1-methyladenosine		2-Hydroxymyristoylcarnitine.I7G2S9_C44	I7G2S9_C44	11	0.0167992	-0.718182	2-Hydroxymyristoylcarnitine
3-Hydroxyhexadecanoylcarnitine.A0A2K5W411_C139	A0A2K5W411_C139	15	0.0186903	-0.607143	3-Hydroxyhexadecanoylcarnitine		1-methyladenosine.G7PTC0_C1038	G7PTC0_C1038	11	0.00921599	-0.763636	1-methyladenosine		2-Hydroxymyristoylcarnitine.I7G3T9_C161	I7G3T9_C161	12	0.0259115	-0.65035	2-Hydroxymyristoylcarnitine
3-Hydroxyhexadecanoylcarnitine.A0A2K5W411_C146	A0A2K5W411_C146	15	0.0186903	-0.607143	3-Hydroxyhexadecanoylcarnitine		1-methyladenosine.G7PTC0_C221	G7PTC0_C221	12	0.0132861	-0.706294	1-methyladenosine		2-Hydroxymyristoylcarnitine.I7G496_C447	I7G496_C447	12	0.00589748	-0.762238	2-Hydroxymyristoylcarnitine
3-Hydroxyhexadecanoylcarnitine.A0A2K5W527_C747	A0A2K5W527_C747	23	8.68224e-05	-0.73913	3-Hydroxyhexadecanoylcarnitine		1-methyladenosine.G7PU57_C398	G7PU57_C398	12	0.00411545	-0.783217	1-methyladenosine		2-Hydroxymyristoylcarnitine.I7G760_C63	I7G760_C63	11	0.0280703	-0.672727	2-Hydroxymyristoylcarnitine
3-Hydroxyhexadecanoylcarnitine.A0A2K5W701_C34	A0A2K5W701_C34	10	0.0159208	-0.757576	3-Hydroxyhexadecanoylcarnitine		1-methyladenosine.G7PU57_C620	G7PU57_C620	11	0.0478169	-0.618182	1-methyladenosine		2-Hydroxymyristoylcarnitine.I7G889_C197	I7G889_C197	12	0.0259115	-0.65035	2-Hydroxymyristoylcarnitine
3-Hydroxyhexadecanoylcarnitine.A0A2K5W843_C340	A0A2K5W843_C340	17	0.010424	-0.612745	3-Hydroxyhexadecanoylcarnitine		1-methyladenosine.G7PUA5_C48	G7PUA5_C48	12	0.00274614	-0.804196	1-methyladenosine		2-Hydroxymyristoylcarnitine.I7G9A5_C125	I7G9A5_C125	12	0.00659654	-0.755245	2-Hydroxymyristoylcarnitine
3-Hydroxyhexadecanoylcarnitine.A0A2K5WAT5_C2209	A0A2K5WAT5_C2209	21	0.00468361	-0.601299	3-Hydroxyhexadecanoylcarnitine		1-methyladenosine.G7PUC0_C104	G7PUC0_C104	11	0.0280703	-0.672727	1-methyladenosine		2-Hydroxymyristoylcarnitine.I7GA13_C355	I7GA13_C355	12	0.00589748	-0.762238	2-Hydroxymyristoylcarnitine
3-Hydroxyhexadecanoylcarnitine.A0A2K5WCH1_C466	A0A2K5WCH1_C466	13	0.0159955	-0.664835	3-Hydroxyhexadecanoylcarnitine		1-methyladenosine.G7PV74_C51	G7PV74_C51	12	0.040002	-0.608392	1-methyladenosine		2-Hydroxymyristoylcarnitine.I7GHA6_C75	I7GHA6_C75	12	0.00659654	-0.755245	2-Hydroxymyristoylcarnitine
3-Hydroxyhexadecanoylcarnitine.A0A2K5WDD9_C341	A0A2K5WDD9_C341	15	0.000607857	-0.796429	3-Hydroxyhexadecanoylcarnitine		1-methyladenosine.G7PV74_C66	G7PV74_C66	11	0.00921599	-0.763636	1-methyladenosine		2-Hydroxymyristoylcarnitine.I7GHH8_C231	I7GHH8_C231	12	0.00525292	-0.769231	2-Hydroxymyristoylcarnitine
3-Hydroxyhexadecanoylcarnitine.A0A2K5WDD9_C489	A0A2K5WDD9_C489	23	0.000542718	-0.676877	3-Hydroxyhexadecanoylcarnitine		1-methyladenosine.G7PW62_C140	G7PW62_C140	12	0.0145393	-0.699301	1-methyladenosine		2-Hydroxymyristoylcarnitine.I7GI76_C231	I7GI76_C231	11	0.0104818	-0.754545	2-Hydroxymyristoylcarnitine
3-Hydroxyhexadecanoylcarnitine.A0A2K5WE16_C431	A0A2K5WE16_C431	14	0.0145264	-0.648352	3-Hydroxyhexadecanoylcarnitine		1-methyladenosine.G7PW62_C164	G7PW62_C164	12	0.0132861	-0.706294	1-methyladenosine		2-Hydroxymyristoylcarnitine.I7GI76_C313	I7GI76_C313	11	0.0167992	-0.718182	2-Hydroxymyristoylcarnitine
3-Hydroxyhexadecanoylcarnitine.A0A2K5WEF1_C318	A0A2K5WEF1_C318	21	0.00196778	-0.646753	3-Hydroxyhexadecanoylcarnitine		1-methyladenosine.G7PW62_C283	G7PW62_C283	12	0.00236893	-0.811189	1-methyladenosine		2-Hydroxymyristoylcarnitine.I7GJR5_C95	I7GJR5_C95	11	0.0478169	-0.618182	2-Hydroxymyristoylcarnitine
3-Hydroxyhexadecanoylcarnitine.A0A2K5WES4_C674	A0A2K5WES4_C674	11	0.0133754	-0.736364	3-Hydroxyhexadecanoylcarnitine		1-methyladenosine.G7PWC1_C278	G7PWC1_C278	12	0.0100009	-0.727273	1-methyladenosine		2-Hydroxymyristoylcarnitine.I7GJX8_C106	I7GJX8_C106	12	0.017305	-0.685315	2-Hydroxymyristoylcarnitine
3-Hydroxyhexadecanoylcarnitine.A0A2K5WGQ5_C112	A0A2K5WGQ5_C112	24	0.000876088	-0.645217	3-Hydroxyhexadecanoylcarnitine		1-methyladenosine.G7PWU8_C438	G7PWU8_C438	12	0.0301143	-0.636364	1-methyladenosine		2-Hydroxymyristoylcarnitine.I7GKJ1_C154	I7GKJ1_C154	12	0.00525292	-0.769231	2-Hydroxymyristoylcarnitine
3-Hydroxyhexadecanoylcarnitine.A0A2K5WJD0_C1089	A0A2K5WJD0_C1089	16	0.0136409	-0.611765	3-Hydroxyhexadecanoylcarnitine		1-methyladenosine.G7PWY3_C108	G7PWY3_C108	12	0.00525292	-0.769231	1-methyladenosine		2-Hydroxymyristoylcarnitine.I7GKJ6_C170	I7GKJ6_C170	11	0.0187284	-0.709091	2-Hydroxymyristoylcarnitine
3-Hydroxyhexadecanoylcarnitine.A0A2K5WJD0_C958	A0A2K5WJD0_C958	11	0.0308509	-0.663636	3-Hydroxyhexadecanoylcarnitine		1-methyladenosine.G7PWY3_C21	G7PWY3_C21	12	0.017305	-0.685315	1-methyladenosine		2-Hydroxymyristoylcarnitine.I7GPE5_C71	I7GPE5_C71	11	0.0254756	-0.681818	2-Hydroxymyristoylcarnitine
3-Hydroxyhexadecanoylcarnitine.A0A2K5WJV7_C242	A0A2K5WJV7_C242	14	0.0129319	-0.657143	3-Hydroxyhexadecanoylcarnitine		1-methyladenosine.G7PWY3_C63	G7PWY3_C63	12	0.0373345	-0.615385	1-methyladenosine		2-Hydroxymyristoylcarnitine.P52846_C287	P52846_C287	12	0.0301143	-0.636364	2-Hydroxymyristoylcarnitine
3-Hydroxyhexadecanoylcarnitine.A0A2K5WK22_C400	A0A2K5WK22_C400	15	0.0155718	-0.621429	3-Hydroxyhexadecanoylcarnitine		1-methyladenosine.G7PXK5_C25	G7PXK5_C25	11	0.0118659	-0.745455	1-methyladenosine		2-Hydroxymyristoylcarnitine.Q25P26_C53	Q25P26_C53	11	0.0478169	-0.618182	2-Hydroxymyristoylcarnitine
3-Hydroxyhexadecanoylcarnitine.A0A2K5WL87_C412	A0A2K5WL87_C412	17	0.00406139	-0.671569	3-Hydroxyhexadecanoylcarnitine		1-methyladenosine.G7PY57_C223	G7PY57_C223	12	0.00274614	-0.804196	1-methyladenosine		2-Hydroxymyristoylcarnitine.Q28480_C203	Q28480_C203	11	0.0118659	-0.745455	2-Hydroxymyristoylcarnitine
3-Hydroxyhexadecanoylcarnitine.A0A2K5WLW5_C762	A0A2K5WLW5_C762	15	0.00904309	-0.660714	3-Hydroxyhexadecanoylcarnitine		1-methyladenosine.G7PY75_C283	G7PY75_C283	11	0.00311518	-0.827273	1-methyladenosine		2-Hydroxymyristoylcarnitine.Q2PFP8_C225	Q2PFP8_C225	12	0.0158777	-0.692308	2-Hydroxymyristoylcarnitine
3-Hydroxyhexadecanoylcarnitine.A0A2K5WMV4_C159	A0A2K5WMV4_C159	15	0.0186903	-0.607143	3-Hydroxyhexadecanoylcarnitine		1-methyladenosine.G7PYE1_C989	G7PYE1_C989	12	0.0158777	-0.692308	1-methyladenosine		2-Hydroxymyristoylcarnitine.Q2PG59_C38	Q2PG59_C38	11	0.0133754	-0.736364	2-Hydroxymyristoylcarnitine
3-Hydroxyhexadecanoylcarnitine.A0A2K5WNA6_C427	A0A2K5WNA6_C427	10	0.0490426	0.648485	3-Hydroxyhexadecanoylcarnitine		1-methyladenosine.G7PYU4_C296	G7PYU4_C296	12	0.0110205	-0.72028	1-methyladenosine		2-Hydroxymyristoylcarnitine.Q4R4J2_C192	Q4R4J2_C192	11	0.0118659	-0.745455	2-Hydroxymyristoylcarnitine
3-Hydroxyhexadecanoylcarnitine.A0A2K5WND2_C97	A0A2K5WND2_C97	12	0.0428069	-0.601399	3-Hydroxyhexadecanoylcarnitine		1-methyladenosine.G7PYU4_C93	G7PYU4_C93	12	0.0132861	-0.706294	1-methyladenosine		2-Hydroxymyristoylcarnitine.Q4R4J2_C195	Q4R4J2_C195	11	0.0118659	-0.745455	2-Hydroxymyristoylcarnitine
3-Hydroxyhexadecanoylcarnitine.A0A2K5WQ55_C223	A0A2K5WQ55_C223	21	0.000667675	-0.694805	3-Hydroxyhexadecanoylcarnitine		1-methyladenosine.G7PYU9_C1358	G7PYU9_C1358	12	0.040002	-0.608392	1-methyladenosine		2-Hydroxymyristoylcarnitine.Q4R596_C195	Q4R596_C195	11	0.0478169	-0.618182	2-Hydroxymyristoylcarnitine
3-Hydroxyhexadecanoylcarnitine.A0A2K5WZ75_C38	A0A2K5WZ75_C38	23	0.000264563	-0.703557	3-Hydroxyhexadecanoylcarnitine		1-methyladenosine.G7PYU9_C720	G7PYU9_C720	11	0.0439891	-0.627273	1-methyladenosine		2-Hydroxymyristoylcarnitine.Q4R5B9_C120	Q4R5B9_C120	12	0.0239811	-0.657343	2-Hydroxymyristoylcarnitine
3-Hydroxyhexadecanoylcarnitine.A0A2K5X0P6_C1338	A0A2K5X0P6_C1338	10	0.0440266	-0.660606	3-Hydroxyhexadecanoylcarnitine		1-methyladenosine.G7PZF6_C61	G7PZF6_C61	12	5.94154e-06	-0.895105	1-methyladenosine		2-Hydroxymyristoylcarnitine.Q4R5K5_C462	Q4R5K5_C462	12	0.0259115	-0.65035	2-Hydroxymyristoylcarnitine
3-Hydroxyhexadecanoylcarnitine.A0A2K5X2K3_C106	A0A2K5X2K3_C106	24	0.00208374	-0.606087	3-Hydroxyhexadecanoylcarnitine		1-methyladenosine.G7PZJ4_C105	G7PZJ4_C105	12	0.00411545	-0.783217	1-methyladenosine		2-Hydroxymyristoylcarnitine.Q4R5L2_C119	Q4R5L2_C119	12	0.0428069	-0.601399	2-Hydroxymyristoylcarnitine
3-Hydroxyhexadecanoylcarnitine.A0A2K5X2K3_C405	A0A2K5X2K3_C405	11	0.0104818	-0.754545	3-Hydroxyhexadecanoylcarnitine		1-methyladenosine.G7PZM0_C80	G7PZM0_C80	11	0.0308509	-0.663636	1-methyladenosine		2-Hydroxymyristoylcarnitine.Q4R5L2_C337	Q4R5L2_C337	12	0.0373345	-0.615385	2-Hydroxymyristoylcarnitine
3-Hydroxyhexadecanoylcarnitine.A0A2K5X2K3_C474	A0A2K5X2K3_C474	17	0.0111921	-0.607843	3-Hydroxyhexadecanoylcarnitine		1-methyladenosine.G7Q0E2_C217	G7Q0E2_C217	10	0.0159208	-0.757576	1-methyladenosine		2-Hydroxymyristoylcarnitine.Q4R5L2_C339	Q4R5L2_C339	12	0.0373345	-0.615385	2-Hydroxymyristoylcarnitine
3-Hydroxyhexadecanoylcarnitine.A0A2K5X3B4_C45	A0A2K5X3B4_C45	10	0.0159208	-0.757576	3-Hydroxyhexadecanoylcarnitine		1-methyladenosine.G7Q0F5_C1058	G7Q0F5_C1058	12	0.017305	-0.685315	1-methyladenosine		2-Hydroxymyristoylcarnitine.Q4R5L3_C174	Q4R5L3_C174	12	0.000597084	-0.86014	2-Hydroxymyristoylcarnitine
3-Hydroxyhexadecanoylcarnitine.A0A2K5X4E5_C1580	A0A2K5X4E5_C1580	19	0.00415945	-0.636842	3-Hydroxyhexadecanoylcarnitine		1-methyladenosine.G7Q1N9_C524	G7Q1N9_C524	10	0.00197706	-0.878788	1-methyladenosine		2-Hydroxymyristoylcarnitine.Q4R5P9_C125	Q4R5P9_C125	12	0.0428069	-0.601399	2-Hydroxymyristoylcarnitine
3-Hydroxyhexadecanoylcarnitine.A0A2K5X4G9_C3267	A0A2K5X4G9_C3267	10	0.0440266	-0.660606	3-Hydroxyhexadecanoylcarnitine		1-methyladenosine.G7Q1Z4_C321	G7Q1Z4_C321	12	0.0090521	-0.734266	1-methyladenosine		2-Hydroxymyristoylcarnitine.Q4R5Y3_C271	Q4R5Y3_C271	11	0.0308509	-0.663636	2-Hydroxymyristoylcarnitine
3-Hydroxyhexadecanoylcarnitine.A0A2K5X4X5_C486	A0A2K5X4X5_C486	11	0.00311518	-0.827273	3-Hydroxyhexadecanoylcarnitine		1-methyladenosine.G7Q2D6_C231	G7Q2D6_C231	11	0.0167992	-0.718182	1-methyladenosine		2-Hydroxymyristoylcarnitine.Q4R639_C106	Q4R639_C106	11	0.0280703	-0.672727	2-Hydroxymyristoylcarnitine
3-Hydroxyhexadecanoylcarnitine.A0A2K5X5X2_C133	A0A2K5X5X2_C133	11	0.0150174	-0.727273	3-Hydroxyhexadecanoylcarnitine		1-methyladenosine.G7Q2H9_C244	G7Q2H9_C244	12	0.0204419	-0.671329	1-methyladenosine		2-Hydroxymyristoylcarnitine.Q4R6X8_C2	Q4R6X8_C2	12	0.0279546	-0.643357	2-Hydroxymyristoylcarnitine
3-Hydroxyhexadecanoylcarnitine.A0A2K5X5X2_C196	A0A2K5X5X2_C196	11	0.0187284	-0.709091	3-Hydroxyhexadecanoylcarnitine		1-methyladenosine.G8F2G9_C96	G8F2G9_C96	11	0.00921599	-0.763636	1-methyladenosine		2-Hydroxymyristoylcarnitine.Q4R7B4_C126	Q4R7B4_C126	12	0.0221592	-0.664336	2-Hydroxymyristoylcarnitine
3-Hydroxyhexadecanoylcarnitine.A0A2K5X7N2_C279	A0A2K5X7N2_C279	18	0.00900242	-0.605779	3-Hydroxyhexadecanoylcarnitine		1-methyladenosine.G8F3E2_C174	G8F3E2_C174	11	0.0308509	-0.663636	1-methyladenosine		2-Hydroxymyristoylcarnitine.Q4R7B4_C129	Q4R7B4_C129	12	0.0221592	-0.664336	2-Hydroxymyristoylcarnitine
3-Hydroxyhexadecanoylcarnitine.A0A2K5X9A1_C750	A0A2K5X9A1_C750	14	0.0059722	-0.70989	3-Hydroxyhexadecanoylcarnitine		1-methyladenosine.G8F3W4_C306	G8F3W4_C306	12	0.0188251	-0.678322	1-methyladenosine		2-Hydroxymyristoylcarnitine.Q4R7B4_C132	Q4R7B4_C132	12	0.0221592	-0.664336	2-Hydroxymyristoylcarnitine
3-Hydroxyhexadecanoylcarnitine.A0A7N9CDW6_C112	A0A7N9CDW6_C112	22	0.000316847	-0.709768	3-Hydroxyhexadecanoylcarnitine		1-methyladenosine.G8F3W4_C574	G8F3W4_C574	12	0.0100009	-0.727273	1-methyladenosine		2-Hydroxymyristoylcarnitine.Q4R7B4_C255	Q4R7B4_C255	12	0.0279546	-0.643357	2-Hydroxymyristoylcarnitine
3-Hydroxyhexadecanoylcarnitine.A0A7N9CDW6_C20	A0A7N9CDW6_C20	10	0.00445903	-0.842424	3-Hydroxyhexadecanoylcarnitine		1-methyladenosine.G8F3X1_C178	G8F3X1_C178	12	0.0239811	-0.657343	1-methyladenosine		2-Hydroxymyristoylcarnitine.Q4R850_C161	Q4R850_C161	10	0.0184138	-0.745455	2-Hydroxymyristoylcarnitine
3-Hydroxyhexadecanoylcarnitine.A0A7N9CDW6_C27	A0A7N9CDW6_C27	13	0.0149184	-0.67033	3-Hydroxyhexadecanoylcarnitine		1-methyladenosine.G8F3X1_C191	G8F3X1_C191	12	0	-0.916084	1-methyladenosine		2-Hydroxymyristoylcarnitine.Q5ISL0_C86	Q5ISL0_C86	12	0.0204419	-0.671329	2-Hydroxymyristoylcarnitine
3-Hydroxyhexadecanoylcarnitine.A0A7N9CDX3_C262	A0A7N9CDX3_C262	16	0.0153605	-0.602941	3-Hydroxyhexadecanoylcarnitine		1-methyladenosine.G8F3X1_C24	G8F3X1_C24	11	0.0308509	-0.663636	1-methyladenosine		2-Hydroxymyristoylcarnitine.Q5ISL3_C314	Q5ISL3_C314	11	0.0187284	-0.709091	2-Hydroxymyristoylcarnitine
3-Hydroxyhexadecanoylcarnitine.A0A7N9CEU7_C525	A0A7N9CEU7_C525	14	0.0032514	-0.745055	3-Hydroxyhexadecanoylcarnitine		1-methyladenosine.G8F3X2_C253	G8F3X2_C253	10	0.0350915	-0.684848	1-methyladenosine		2-Hydroxymyristoylcarnitine.Q60HC3_C122	Q60HC3_C122	10	0.0311411	-0.69697	2-Hydroxymyristoylcarnitine
3-Hydroxyhexadecanoylcarnitine.A0A7N9CGB4_C41	A0A7N9CGB4_C41	10	0.0393814	-0.672727	3-Hydroxyhexadecanoylcarnitine		1-methyladenosine.G8F488_C59	G8F488_C59	10	0.0350915	-0.684848	1-methyladenosine		2-Hydroxymyristoylcarnitine.Q60HC9_C67	Q60HC9_C67	12	0.0279546	-0.643357	2-Hydroxymyristoylcarnitine
3-Hydroxyhexadecanoylcarnitine.A0A7N9CHP2_C450	A0A7N9CHP2_C450	10	0.0393814	0.672727	3-Hydroxyhexadecanoylcarnitine		1-methyladenosine.G8F4C9_C348	G8F4C9_C348	10	0.0440266	-0.660606	1-methyladenosine		2-Hydroxymyristoylcarnitine.Q8HXQ9_C125	Q8HXQ9_C125	12	0.0221592	-0.664336	2-Hydroxymyristoylcarnitine
3-Hydroxyhexadecanoylcarnitine.A0A7N9CHP2_C457	A0A7N9CHP2_C457	10	0.0393814	0.672727	3-Hydroxyhexadecanoylcarnitine		1-methyladenosine.G8F4J5_C402	G8F4J5_C402	10	0.0490426	-0.648485	1-methyladenosine		2-Hydroxymyristoylcarnitine.Q8HXX0_C252	Q8HXX0_C252	12	0.0348001	-0.622378	2-Hydroxymyristoylcarnitine
3-Hydroxyhexadecanoylcarnitine.A0A7N9CHP2_C458	A0A7N9CHP2_C458	10	0.0393814	0.672727	3-Hydroxyhexadecanoylcarnitine		1-methyladenosine.G8F4L4_C21	G8F4L4_C21	12	0.0204419	-0.671329	1-methyladenosine		2-Hydroxymyristoylcarnitine.Q8HXX0_C356	Q8HXX0_C356	12	0.0158777	-0.692308	2-Hydroxymyristoylcarnitine
3-Hydroxyhexadecanoylcarnitine.A0A7N9CHP2_C462	A0A7N9CHP2_C462	10	0.0393814	0.672727	3-Hydroxyhexadecanoylcarnitine		1-methyladenosine.G8F4N3_C149	G8F4N3_C149	11	0.0150174	-0.727273	1-methyladenosine		2-Hydroxymyristoylcarnitine.Q8HXX1_C560	Q8HXX1_C560	11	0.0187284	-0.709091	2-Hydroxymyristoylcarnitine
3-Hydroxyhexadecanoylcarnitine.A0A7N9CIB6_C667	A0A7N9CIB6_C667	22	0.00368757	-0.601355	3-Hydroxyhexadecanoylcarnitine		1-methyladenosine.G8F571_C46	G8F571_C46	12	0.00817064	-0.741259	1-methyladenosine		2-Hydroxymyristoylcarnitine.Q8SQ46_C64	Q8SQ46_C64	12	0.0110205	-0.72028	2-Hydroxymyristoylcarnitine
3-Hydroxyhexadecanoylcarnitine.A0A7N9CIJ4_C189	A0A7N9CIJ4_C189	11	0.0338252	-0.654545	3-Hydroxyhexadecanoylcarnitine		1-methyladenosine.G8F571_C49	G8F571_C49	12	0.00817064	-0.741259	1-methyladenosine		2-Hydroxymyristoylcarnitine.Q9BGP3_C9	Q9BGP3_C9	12	0.040002	-0.608392	2-Hydroxymyristoylcarnitine
3-Hydroxyhexadecanoylcarnitine.A0A7N9CK83_C96	A0A7N9CK83_C96	10	0.0211665	0.733333	3-Hydroxyhexadecanoylcarnitine		1-methyladenosine.G8F5L3_C105	G8F5L3_C105	11	0.00207769	-0.845455	1-methyladenosine		2-Hydroxymyristoylcarnitine.Q9BGQ2_C281	Q9BGQ2_C281	12	0.040002	-0.608392	2-Hydroxymyristoylcarnitine
3-Hydroxyhexadecanoylcarnitine.A0A7N9CMF7_C234	A0A7N9CMF7_C234	10	0.00984414	-0.793939	3-Hydroxyhexadecanoylcarnitine		1-methyladenosine.G8F5P8_C296	G8F5P8_C296	12	0.0100009	-0.727273	1-methyladenosine		2-Hydroxymyristoylcarnitine.Q9GLG2_C49	Q9GLG2_C49	12	0.0259115	-0.65035	2-Hydroxymyristoylcarnitine
3-Hydroxyhexadecanoylcarnitine.A0A7N9CQH4_C66	A0A7N9CQH4_C66	21	0.00297154	-0.625974	3-Hydroxyhexadecanoylcarnitine		1-methyladenosine.I7G201_C211	I7G201_C211	12	0.0110205	-0.72028	1-methyladenosine		2-Hydroxymyristoylcarnitine.Q9GLG2_C590	Q9GLG2_C590	12	0.0158777	-0.692308	2-Hydroxymyristoylcarnitine
3-Hydroxyhexadecanoylcarnitine.A0A7N9CRK8_C120	A0A7N9CRK8_C120	12	0.0121144	-0.713287	3-Hydroxyhexadecanoylcarnitine		1-methyladenosine.I7G201_C93	I7G201_C93	12	0.0221592	-0.664336	1-methyladenosine		2-Hydroxymyristoylcarnitine.Q9GM46_C286	Q9GM46_C286	12	0.0323947	-0.629371	2-Hydroxymyristoylcarnitine
3-Hydroxyhexadecanoylcarnitine.A0A7N9CS87_C156	A0A7N9CS87_C156	14	0.0153782	-0.643956	3-Hydroxyhexadecanoylcarnitine		1-methyladenosine.I7G2H7_C232	I7G2H7_C232	12	0.0121144	-0.713287	1-methyladenosine		3-hydroxy-N6,N6,N6-trimethyl-L-lysine.A0A2K5TK27_C751	A0A2K5TK27_C751	12	0.0259115	0.65035	3-hydroxy-N6,N6,N6-trimethyl-L-lysine
3-Hydroxyhexadecanoylcarnitine.A0A7N9CTI1_C138	A0A7N9CTI1_C138	10	0.00823557	-0.806061	3-Hydroxyhexadecanoylcarnitine		1-methyladenosine.I7G2Y3_C77	I7G2Y3_C77	12	0.0301143	-0.636364	1-methyladenosine		3-hydroxy-N6,N6,N6-trimethyl-L-lysine.A0A2K5TP51_C65	A0A2K5TP51_C65	12	0.0323947	0.629371	3-hydroxy-N6,N6,N6-trimethyl-L-lysine
3-Hydroxyhexadecanoylcarnitine.A0A7N9CU38_C269	A0A7N9CU38_C269	10	0.0440266	-0.660606	3-Hydroxyhexadecanoylcarnitine		1-methyladenosine.I7G496_C442	I7G496_C442	12	0.0239811	-0.657343	1-methyladenosine		3-hydroxy-N6,N6,N6-trimethyl-L-lysine.A0A2K5TQ52_C1181	A0A2K5TQ52_C1181	10	0.00681113	0.818182	3-hydroxy-N6,N6,N6-trimethyl-L-lysine
3-Hydroxyhexadecanoylcarnitine.A0A7N9CWM5_C550	A0A7N9CWM5_C550	12	0.00361681	-0.79021	3-Hydroxyhexadecanoylcarnitine		1-methyladenosine.I7G496_C447	I7G496_C447	12	0.00411545	-0.783217	1-methyladenosine		3-hydroxy-N6,N6,N6-trimethyl-L-lysine.A0A2K5TQ52_C1183	A0A2K5TQ52_C1183	10	0.00681113	0.818182	3-hydroxy-N6,N6,N6-trimethyl-L-lysine
3-Hydroxyhexadecanoylcarnitine.A0A7N9D0D4_C266	A0A7N9D0D4_C266	15	0.0122612	-0.639286	3-Hydroxyhexadecanoylcarnitine		1-methyladenosine.I7G6Q2_C114	I7G6Q2_C114	12	0.040002	-0.608392	1-methyladenosine		3-hydroxy-N6,N6,N6-trimethyl-L-lysine.A0A2K5TQ52_C1515	A0A2K5TQ52_C1515	11	0.0403864	0.636364	3-hydroxy-N6,N6,N6-trimethyl-L-lysine
3-Hydroxyhexadecanoylcarnitine.A0A7N9D1Q3_C10	A0A7N9D1Q3_C10	11	0.0133754	-0.736364	3-Hydroxyhexadecanoylcarnitine		1-methyladenosine.I7G7A9_C324	I7G7A9_C324	10	0.0393814	-0.672727	1-methyladenosine		3-hydroxy-N6,N6,N6-trimethyl-L-lysine.A0A2K5TQ52_C1710	A0A2K5TQ52_C1710	11	0.0208124	0.7	3-hydroxy-N6,N6,N6-trimethyl-L-lysine
3-Hydroxyhexadecanoylcarnitine.A0A7N9D4E6_C65	A0A7N9D4E6_C65	19	0.00615134	-0.614035	3-Hydroxyhexadecanoylcarnitine		1-methyladenosine.I7G9P9_C389	I7G9P9_C389	12	0.00361681	-0.79021	1-methyladenosine		3-hydroxy-N6,N6,N6-trimethyl-L-lysine.A0A2K5TQ52_C1713	A0A2K5TQ52_C1713	11	0.0208124	0.7	3-hydroxy-N6,N6,N6-trimethyl-L-lysine
3-Hydroxyhexadecanoylcarnitine.A0A7N9D558_C1142	A0A7N9D558_C1142	17	0.00372219	-0.676471	3-Hydroxyhexadecanoylcarnitine		1-methyladenosine.I7GA13_C267	I7GA13_C267	11	0.0439891	-0.627273	1-methyladenosine		3-hydroxy-N6,N6,N6-trimethyl-L-lysine.A0A2K5TSG1_C487	A0A2K5TSG1_C487	12	0.0020272	0.818182	3-hydroxy-N6,N6,N6-trimethyl-L-lysine
3-Hydroxyhexadecanoylcarnitine.A0A7N9D655_C98	A0A7N9D655_C98	16	0.0071751	-0.655882	3-Hydroxyhexadecanoylcarnitine		1-methyladenosine.I7GDM8_C58	I7GDM8_C58	11	0.0230589	-0.690909	1-methyladenosine		3-hydroxy-N6,N6,N6-trimethyl-L-lysine.A0A2K5TSM0_C125	A0A2K5TSM0_C125	10	0.0211665	0.733333	3-hydroxy-N6,N6,N6-trimethyl-L-lysine
3-Hydroxyhexadecanoylcarnitine.A0A7N9D6D0_C431	A0A7N9D6D0_C431	10	0.0241946	-0.721212	3-Hydroxyhexadecanoylcarnitine		1-methyladenosine.I7GH88_C179	I7GH88_C179	12	0.00525292	-0.769231	1-methyladenosine		3-hydroxy-N6,N6,N6-trimethyl-L-lysine.A0A2K5TSS1_C137	A0A2K5TSS1_C137	10	0.0440266	0.660606	3-hydroxy-N6,N6,N6-trimethyl-L-lysine
3-Hydroxyhexadecanoylcarnitine.A0A7N9D6L7_C1390	A0A7N9D6L7_C1390	14	0.0248902	-0.604396	3-Hydroxyhexadecanoylcarnitine		1-methyladenosine.I7GH92_C103	I7GH92_C103	12	0.0090521	-0.734266	1-methyladenosine		3-hydroxy-N6,N6,N6-trimethyl-L-lysine.A0A2K5TSS1_C143	A0A2K5TSS1_C143	10	0.0440266	0.660606	3-hydroxy-N6,N6,N6-trimethyl-L-lysine
3-Hydroxyhexadecanoylcarnitine.A0A7N9D6L7_C793	A0A7N9D6L7_C793	12	0.0132861	-0.706294	3-Hydroxyhexadecanoylcarnitine		1-methyladenosine.I7GH92_C131	I7GH92_C131	12	0.00817064	-0.741259	1-methyladenosine		3-hydroxy-N6,N6,N6-trimethyl-L-lysine.A0A2K5TW28_C218	A0A2K5TW28_C218	10	0.0136718	0.769697	3-hydroxy-N6,N6,N6-trimethyl-L-lysine
3-Hydroxyhexadecanoylcarnitine.A0A7N9D747_C108	A0A7N9D747_C108	11	0.0104818	-0.754545	3-Hydroxyhexadecanoylcarnitine		1-methyladenosine.I7GHA6_C75	I7GHA6_C75	12	0.00274614	-0.804196	1-methyladenosine		3-hydroxy-N6,N6,N6-trimethyl-L-lysine.A0A2K5TW28_C234	A0A2K5TW28_C234	10	0.0136718	0.769697	3-hydroxy-N6,N6,N6-trimethyl-L-lysine
3-Hydroxyhexadecanoylcarnitine.A0A7N9D7F3_C360	A0A7N9D7F3_C360	11	0.0230589	-0.690909	3-Hydroxyhexadecanoylcarnitine		1-methyladenosine.I7GHC6_C179	I7GHC6_C179	12	0.0132861	-0.706294	1-methyladenosine		3-hydroxy-N6,N6,N6-trimethyl-L-lysine.A0A2K5TWI7_C513	A0A2K5TWI7_C513	10	0.0440266	-0.660606	3-hydroxy-N6,N6,N6-trimethyl-L-lysine
3-Hydroxyhexadecanoylcarnitine.A0A7N9D7M9_C188	A0A7N9D7M9_C188	24	0.00197344	-0.608696	3-Hydroxyhexadecanoylcarnitine		1-methyladenosine.I7GI76_C313	I7GI76_C313	10	0.0490426	-0.648485	1-methyladenosine		3-hydroxy-N6,N6,N6-trimethyl-L-lysine.A0A2K5TX20_C398	A0A2K5TX20_C398	10	0.0350915	0.684848	3-hydroxy-N6,N6,N6-trimethyl-L-lysine
3-Hydroxyhexadecanoylcarnitine.A0A7N9D843_C288	A0A7N9D843_C288	16	0.00170283	-0.735294	3-Hydroxyhexadecanoylcarnitine		1-methyladenosine.I7GKA7_C246	I7GKA7_C246	10	0.0136718	-0.769697	1-methyladenosine		3-hydroxy-N6,N6,N6-trimethyl-L-lysine.A0A2K5TXE2_C137	A0A2K5TXE2_C137	12	0.040002	0.608392	3-hydroxy-N6,N6,N6-trimethyl-L-lysine
3-Hydroxyhexadecanoylcarnitine.A0A7N9D9Y4_C113	A0A7N9D9Y4_C113	11	0.00921599	-0.763636	3-Hydroxyhexadecanoylcarnitine		1-methyladenosine.I7GKJ6_C234	I7GKJ6_C234	12	0.00525292	-0.769231	1-methyladenosine		3-hydroxy-N6,N6,N6-trimethyl-L-lysine.A0A2K5TXE2_C184	A0A2K5TXE2_C184	12	0.0323947	0.629371	3-hydroxy-N6,N6,N6-trimethyl-L-lysine
3-Hydroxyhexadecanoylcarnitine.A0A7N9DAR0_C76	A0A7N9DAR0_C76	11	0.0104818	-0.754545	3-Hydroxyhexadecanoylcarnitine		1-methyladenosine.I7GKJ6_C89	I7GKJ6_C89	11	0.0230589	-0.690909	1-methyladenosine		3-hydroxy-N6,N6,N6-trimethyl-L-lysine.A0A2K5TY77_C395	A0A2K5TY77_C395	11	0.0338252	0.654545	3-hydroxy-N6,N6,N6-trimethyl-L-lysine
3-Hydroxyhexadecanoylcarnitine.A0A7N9DBB1_C156	A0A7N9DBB1_C156	11	0.00256466	-0.836364	3-Hydroxyhexadecanoylcarnitine		1-methyladenosine.I7GKJ7_C297	I7GKJ7_C297	12	0.0100009	-0.727273	1-methyladenosine		3-hydroxy-N6,N6,N6-trimethyl-L-lysine.A0A2K5TZH9_C129	A0A2K5TZH9_C129	11	0.0478169	0.618182	3-hydroxy-N6,N6,N6-trimethyl-L-lysine
3-Hydroxyhexadecanoylcarnitine.A0A7N9DD23_C478	A0A7N9DD23_C478	13	0.0237434	-0.631868	3-Hydroxyhexadecanoylcarnitine		1-methyladenosine.I7GKZ9_C85	I7GKZ9_C85	12	0.00119187	-0.839161	1-methyladenosine		3-hydroxy-N6,N6,N6-trimethyl-L-lysine.A0A2K5TZH9_C366	A0A2K5TZH9_C366	12	0.0428069	0.601399	3-hydroxy-N6,N6,N6-trimethyl-L-lysine
3-Hydroxyhexadecanoylcarnitine.A0A7N9DD23_C480	A0A7N9DD23_C480	12	0.0301143	-0.636364	3-Hydroxyhexadecanoylcarnitine		1-methyladenosine.I7GL74_C24	I7GL74_C24	12	0.00465988	-0.776224	1-methyladenosine		3-hydroxy-N6,N6,N6-trimethyl-L-lysine.A0A2K5TZH9_C413	A0A2K5TZH9_C413	11	0.0254756	0.681818	3-hydroxy-N6,N6,N6-trimethyl-L-lysine
3-Hydroxyhexadecanoylcarnitine.A0A7N9DDF2_C78	A0A7N9DDF2_C78	13	0.0195814	-0.648352	3-Hydroxyhexadecanoylcarnitine		1-methyladenosine.I7GML3_C293	I7GML3_C293	11	0.0338252	-0.654545	1-methyladenosine		3-hydroxy-N6,N6,N6-trimethyl-L-lysine.A0A2K5U029_C436	A0A2K5U029_C436	12	0.00735321	0.748252	3-hydroxy-N6,N6,N6-trimethyl-L-lysine
3-Hydroxyhexadecanoylcarnitine.A0A7N9DDT7_C74	A0A7N9DDT7_C74	22	0.00260729	-0.619424	3-Hydroxyhexadecanoylcarnitine		1-methyladenosine.I7GMX4_C114	I7GMX4_C114	12	0.0373345	-0.615385	1-methyladenosine		3-hydroxy-N6,N6,N6-trimethyl-L-lysine.A0A2K5U3J1_C440	A0A2K5U3J1_C440	11	0.0338252	0.654545	3-hydroxy-N6,N6,N6-trimethyl-L-lysine
3-Hydroxyhexadecanoylcarnitine.A0A7N9DF06_C773	A0A7N9DF06_C773	10	0.0490426	-0.648485	3-Hydroxyhexadecanoylcarnitine		1-methyladenosine.I7GMX4_C115	I7GMX4_C115	12	0.0373345	-0.615385	1-methyladenosine		3-hydroxy-N6,N6,N6-trimethyl-L-lysine.A0A2K5U489_C320	A0A2K5U489_C320	12	0.0145393	0.699301	3-hydroxy-N6,N6,N6-trimethyl-L-lysine
3-Hydroxyhexadecanoylcarnitine.A0A7N9ICI5_C234	A0A7N9ICI5_C234	13	0.00578942	-0.736264	3-Hydroxyhexadecanoylcarnitine		1-methyladenosine.I7GMX4_C90	I7GMX4_C90	12	0.00465988	-0.776224	1-methyladenosine		3-hydroxy-N6,N6,N6-trimethyl-L-lysine.A0A2K5U489_C341	A0A2K5U489_C341	10	0.0311411	0.69697	3-hydroxy-N6,N6,N6-trimethyl-L-lysine
3-Hydroxyhexadecanoylcarnitine.A0A7N9IDP1_C87	A0A7N9IDP1_C87	10	0.0440266	-0.660606	3-Hydroxyhexadecanoylcarnitine		1-methyladenosine.I7GPE5_C520	I7GPE5_C520	10	0.0350915	-0.684848	1-methyladenosine		3-hydroxy-N6,N6,N6-trimethyl-L-lysine.A0A2K5U4C3_C257	A0A2K5U4C3_C257	11	0.0167992	0.718182	3-hydroxy-N6,N6,N6-trimethyl-L-lysine
3-Hydroxyhexadecanoylcarnitine.A0A7N9IDT6_C189	A0A7N9IDT6_C189	12	0.0279546	-0.643357	3-Hydroxyhexadecanoylcarnitine		1-methyladenosine.O19126_C157	O19126_C157	12	0.0348001	-0.622378	1-methyladenosine		3-hydroxy-N6,N6,N6-trimethyl-L-lysine.A0A2K5U4C3_C263	A0A2K5U4C3_C263	11	0.0167992	0.718182	3-hydroxy-N6,N6,N6-trimethyl-L-lysine
3-Hydroxyhexadecanoylcarnitine.A0A7N9IF89_C389	A0A7N9IF89_C389	11	0.0280703	-0.672727	3-Hydroxyhexadecanoylcarnitine		1-methyladenosine.P61258_C135	P61258_C135	11	0.00066829	-0.881818	1-methyladenosine		3-hydroxy-N6,N6,N6-trimethyl-L-lysine.A0A2K5U7H2_C9	A0A2K5U7H2_C9	10	0.0490426	0.648485	3-hydroxy-N6,N6,N6-trimethyl-L-lysine
3-Hydroxyhexadecanoylcarnitine.A0A7N9IF89_C738	A0A7N9IF89_C738	11	0.0230589	-0.690909	3-Hydroxyhexadecanoylcarnitine		1-methyladenosine.P61258_C162	P61258_C162	12	0.0348001	-0.622378	1-methyladenosine		3-hydroxy-N6,N6,N6-trimethyl-L-lysine.A0A2K5U839_C344	A0A2K5U839_C344	12	0.0259115	0.65035	3-hydroxy-N6,N6,N6-trimethyl-L-lysine
3-Hydroxyhexadecanoylcarnitine.A0A7N9IH35_C44	A0A7N9IH35_C44	14	0.00894266	-0.683516	3-Hydroxyhexadecanoylcarnitine		1-methyladenosine.Q25NQ2_C245	Q25NQ2_C245	12	0.017305	-0.685315	1-methyladenosine		3-hydroxy-N6,N6,N6-trimethyl-L-lysine.A0A2K5U839_C349	A0A2K5U839_C349	12	0.0259115	0.65035	3-hydroxy-N6,N6,N6-trimethyl-L-lysine
3-Hydroxyhexadecanoylcarnitine.A0A7N9IHS3_C448	A0A7N9IHS3_C448	10	0.0490426	-0.648485	3-Hydroxyhexadecanoylcarnitine		1-methyladenosine.Q25P26_C77	Q25P26_C77	11	0.0403864	-0.636364	1-methyladenosine		3-hydroxy-N6,N6,N6-trimethyl-L-lysine.A0A2K5UA07_C234	A0A2K5UA07_C234	12	0.0428069	0.601399	3-hydroxy-N6,N6,N6-trimethyl-L-lysine
3-Hydroxyhexadecanoylcarnitine.F6I9Y9_C176	F6I9Y9_C176	13	0.00689166	-0.725275	3-Hydroxyhexadecanoylcarnitine		1-methyladenosine.Q28480_C203	Q28480_C203	12	0.0204419	-0.671329	1-methyladenosine		3-hydroxy-N6,N6,N6-trimethyl-L-lysine.A0A2K5UAF3_C106	A0A2K5UAF3_C106	12	0.017305	0.685315	3-hydroxy-N6,N6,N6-trimethyl-L-lysine
3-Hydroxyhexadecanoylcarnitine.G7NTU1_C43	G7NTU1_C43	11	0.00066829	-0.881818	3-Hydroxyhexadecanoylcarnitine		1-methyladenosine.Q4JK74_C58	Q4JK74_C58	12	0.0100009	-0.727273	1-methyladenosine		3-hydroxy-N6,N6,N6-trimethyl-L-lysine.A0A2K5UBM7_C220	A0A2K5UBM7_C220	10	0.0136718	0.769697	3-hydroxy-N6,N6,N6-trimethyl-L-lysine
3-Hydroxyhexadecanoylcarnitine.G7NUG4_C3	G7NUG4_C3	24	0.000741681	-0.652174	3-Hydroxyhexadecanoylcarnitine		1-methyladenosine.Q4R4J2_C192	Q4R4J2_C192	10	0.00984414	-0.793939	1-methyladenosine		3-hydroxy-N6,N6,N6-trimethyl-L-lysine.A0A2K5UCY8_C164	A0A2K5UCY8_C164	12	0.0204419	0.671329	3-hydroxy-N6,N6,N6-trimethyl-L-lysine
3-Hydroxyhexadecanoylcarnitine.G7NUU5_C102	G7NUU5_C102	12	0.0017186	-0.825175	3-Hydroxyhexadecanoylcarnitine		1-methyladenosine.Q4R4J2_C195	Q4R4J2_C195	10	0.00984414	-0.793939	1-methyladenosine		3-hydroxy-N6,N6,N6-trimethyl-L-lysine.A0A2K5UDI9_C99	A0A2K5UDI9_C99	12	0.0259115	0.65035	3-hydroxy-N6,N6,N6-trimethyl-L-lysine
3-Hydroxyhexadecanoylcarnitine.G7NUU5_C99	G7NUU5_C99	10	0.0275141	-0.709091	3-Hydroxyhexadecanoylcarnitine		1-methyladenosine.Q4R4J2_C208	Q4R4J2_C208	12	0.00144087	-0.832168	1-methyladenosine		3-hydroxy-N6,N6,N6-trimethyl-L-lysine.A0A2K5UDT6_C44	A0A2K5UDT6_C44	11	0.0254756	0.681818	3-hydroxy-N6,N6,N6-trimethyl-L-lysine
3-Hydroxyhexadecanoylcarnitine.G7NW58_C139	G7NW58_C139	12	0.0239811	-0.657343	3-Hydroxyhexadecanoylcarnitine		1-methyladenosine.Q4R4J2_C40	Q4R4J2_C40	12	0.0110205	-0.72028	1-methyladenosine		3-hydroxy-N6,N6,N6-trimethyl-L-lysine.A0A2K5UF29_C361	A0A2K5UF29_C361	11	0.0230589	0.690909	3-hydroxy-N6,N6,N6-trimethyl-L-lysine
3-Hydroxyhexadecanoylcarnitine.G7NW58_C141	G7NW58_C141	12	0.0239811	-0.657343	3-Hydroxyhexadecanoylcarnitine		1-methyladenosine.Q4R4M9_C112	Q4R4M9_C112	11	0.0403864	-0.636364	1-methyladenosine		3-hydroxy-N6,N6,N6-trimethyl-L-lysine.A0A2K5UFQ3_C651	A0A2K5UFQ3_C651	11	0.0338252	0.654545	3-hydroxy-N6,N6,N6-trimethyl-L-lysine
3-Hydroxyhexadecanoylcarnitine.G7NW84_C44	G7NW84_C44	12	0.0428069	-0.601399	3-Hydroxyhexadecanoylcarnitine		1-methyladenosine.Q4R4M9_C120	Q4R4M9_C120	11	0.0403864	-0.636364	1-methyladenosine		3-hydroxy-N6,N6,N6-trimethyl-L-lysine.A0A2K5ULX6_C39	A0A2K5ULX6_C39	11	0.0280703	0.672727	3-hydroxy-N6,N6,N6-trimethyl-L-lysine
3-Hydroxyhexadecanoylcarnitine.G7NX47_C701	G7NX47_C701	12	0.0323947	-0.629371	3-Hydroxyhexadecanoylcarnitine		1-methyladenosine.Q4R4R6_C105	Q4R4R6_C105	12	0.0428069	-0.601399	1-methyladenosine		3-hydroxy-N6,N6,N6-trimethyl-L-lysine.A0A2K5UPI7_C308	A0A2K5UPI7_C308	12	0.0428069	0.601399	3-hydroxy-N6,N6,N6-trimethyl-L-lysine
3-Hydroxyhexadecanoylcarnitine.G7NY94_C403	G7NY94_C403	10	0.0159208	-0.757576	3-Hydroxyhexadecanoylcarnitine		1-methyladenosine.Q4R4R6_C157	Q4R4R6_C157	12	0.0279546	-0.643357	1-methyladenosine		3-hydroxy-N6,N6,N6-trimethyl-L-lysine.A0A2K5URU5_C67	A0A2K5URU5_C67	12	0.0145393	0.699301	3-hydroxy-N6,N6,N6-trimethyl-L-lysine
3-Hydroxyhexadecanoylcarnitine.G7NYS2_C86	G7NYS2_C86	16	0.0141963	-0.608824	3-Hydroxyhexadecanoylcarnitine		1-methyladenosine.Q4R4T5_C521	Q4R4T5_C521	12	0.0100009	-0.727273	1-methyladenosine		3-hydroxy-N6,N6,N6-trimethyl-L-lysine.A0A2K5US37_C1528	A0A2K5US37_C1528	11	0.0167992	0.718182	3-hydroxy-N6,N6,N6-trimethyl-L-lysine
3-Hydroxyhexadecanoylcarnitine.G7P198_C240	G7P198_C240	22	4.66839e-05	-0.767363	3-Hydroxyhexadecanoylcarnitine		1-methyladenosine.Q4R4T5_C564	Q4R4T5_C564	11	0.00442802	-0.809091	1-methyladenosine		3-hydroxy-N6,N6,N6-trimethyl-L-lysine.A0A2K5US37_C3183	A0A2K5US37_C3183	10	0.0159208	0.757576	3-hydroxy-N6,N6,N6-trimethyl-L-lysine
3-Hydroxyhexadecanoylcarnitine.G7P1V3_C162	G7P1V3_C162	19	0.000889312	-0.712281	3-Hydroxyhexadecanoylcarnitine		1-methyladenosine.Q4R4Y8_C231	Q4R4Y8_C231	11	0.0439891	-0.627273	1-methyladenosine		3-hydroxy-N6,N6,N6-trimethyl-L-lysine.A0A2K5US37_C480	A0A2K5US37_C480	12	0.00817064	0.741259	3-hydroxy-N6,N6,N6-trimethyl-L-lysine
3-Hydroxyhexadecanoylcarnitine.G7P1V3_C163	G7P1V3_C163	18	0.001099	-0.719298	3-Hydroxyhexadecanoylcarnitine		1-methyladenosine.Q4R4Y8_C232	Q4R4Y8_C232	11	0.0439891	-0.627273	1-methyladenosine		3-hydroxy-N6,N6,N6-trimethyl-L-lysine.A0A2K5UTG9_C310	A0A2K5UTG9_C310	11	0.0308509	0.663636	3-hydroxy-N6,N6,N6-trimethyl-L-lysine
3-Hydroxyhexadecanoylcarnitine.G7P1V3_C75	G7P1V3_C75	17	0.00423999	-0.669118	3-Hydroxyhexadecanoylcarnitine		1-methyladenosine.Q4R4Z6_C111	Q4R4Z6_C111	12	0.0090521	-0.734266	1-methyladenosine		3-hydroxy-N6,N6,N6-trimethyl-L-lysine.A0A2K5UVS8_C202	A0A2K5UVS8_C202	11	0.0230589	0.690909	3-hydroxy-N6,N6,N6-trimethyl-L-lysine
3-Hydroxyhexadecanoylcarnitine.G7P211_C185	G7P211_C185	17	0.0100562	-0.615196	3-Hydroxyhexadecanoylcarnitine		1-methyladenosine.Q4R4Z6_C201	Q4R4Z6_C201	12	0.0373345	-0.615385	1-methyladenosine		3-hydroxy-N6,N6,N6-trimethyl-L-lysine.A0A2K5UX79_C107	A0A2K5UX79_C107	11	0.0439891	0.627273	3-hydroxy-N6,N6,N6-trimethyl-L-lysine
3-Hydroxyhexadecanoylcarnitine.G7P448_C511	G7P448_C511	11	0.00127452	-0.863636	3-Hydroxyhexadecanoylcarnitine		1-methyladenosine.Q4R4Z7_C109	Q4R4Z7_C109	10	0.0275141	-0.709091	1-methyladenosine		3-hydroxy-N6,N6,N6-trimethyl-L-lysine.A0A2K5UX79_C239	A0A2K5UX79_C239	12	0.0188251	0.678322	3-hydroxy-N6,N6,N6-trimethyl-L-lysine
3-Hydroxyhexadecanoylcarnitine.G7P448_C517	G7P448_C517	11	0.00127452	-0.863636	3-Hydroxyhexadecanoylcarnitine		1-methyladenosine.Q4R520_C576	Q4R520_C576	12	0.00361681	-0.79021	1-methyladenosine		3-hydroxy-N6,N6,N6-trimethyl-L-lysine.A0A2K5UY14_C431	A0A2K5UY14_C431	12	0.040002	0.608392	3-hydroxy-N6,N6,N6-trimethyl-L-lysine
3-Hydroxyhexadecanoylcarnitine.G7P880_C229	G7P880_C229	15	0.0170757	-0.614286	3-Hydroxyhexadecanoylcarnitine		1-methyladenosine.Q4R520_C645	Q4R520_C645	12	0.00465988	-0.776224	1-methyladenosine		3-hydroxy-N6,N6,N6-trimethyl-L-lysine.A0A2K5UY14_C436	A0A2K5UY14_C436	12	0.040002	0.608392	3-hydroxy-N6,N6,N6-trimethyl-L-lysine
3-Hydroxyhexadecanoylcarnitine.G7P897_C310	G7P897_C310	17	0.00567361	-0.651961	3-Hydroxyhexadecanoylcarnitine		1-methyladenosine.Q4R542_C44	Q4R542_C44	12	0.0428069	-0.601399	1-methyladenosine		3-hydroxy-N6,N6,N6-trimethyl-L-lysine.A0A2K5V0H7_C2287	A0A2K5V0H7_C2287	12	0.0090521	0.734266	3-hydroxy-N6,N6,N6-trimethyl-L-lysine
3-Hydroxyhexadecanoylcarnitine.G7P9F2_C150	G7P9F2_C150	17	0.000321387	-0.781863	3-Hydroxyhexadecanoylcarnitine		1-methyladenosine.Q4R5B9_C120	Q4R5B9_C120	11	0.0150174	-0.727273	1-methyladenosine		3-hydroxy-N6,N6,N6-trimethyl-L-lysine.A0A2K5V0H7_C2289	A0A2K5V0H7_C2289	12	0.0090521	0.734266	3-hydroxy-N6,N6,N6-trimethyl-L-lysine
3-Hydroxyhexadecanoylcarnitine.G7PBA1_C1080	G7PBA1_C1080	23	0.00147238	-0.634387	3-Hydroxyhexadecanoylcarnitine		1-methyladenosine.Q4R5C6_C102	Q4R5C6_C102	10	0.0241946	-0.721212	1-methyladenosine		3-hydroxy-N6,N6,N6-trimethyl-L-lysine.A0A2K5V0H7_C2291	A0A2K5V0H7_C2291	12	0.0090521	0.734266	3-hydroxy-N6,N6,N6-trimethyl-L-lysine
3-Hydroxyhexadecanoylcarnitine.G7PBA1_C747	G7PBA1_C747	22	0.00198361	-0.632976	3-Hydroxyhexadecanoylcarnitine		1-methyladenosine.Q4R5C6_C30	Q4R5C6_C30	12	0.0221592	-0.664336	1-methyladenosine		3-hydroxy-N6,N6,N6-trimethyl-L-lysine.A0A2K5V212_C276	A0A2K5V212_C276	11	0.0150174	0.727273	3-hydroxy-N6,N6,N6-trimethyl-L-lysine
3-Hydroxyhexadecanoylcarnitine.G7PBA1_C749	G7PBA1_C749	22	0.00198361	-0.632976	3-Hydroxyhexadecanoylcarnitine		1-methyladenosine.Q4R5D2_C67	Q4R5D2_C67	12	0.0090521	-0.734266	1-methyladenosine		3-hydroxy-N6,N6,N6-trimethyl-L-lysine.A0A2K5V576_C855	A0A2K5V576_C855	10	0.0440266	0.660606	3-hydroxy-N6,N6,N6-trimethyl-L-lysine
3-Hydroxyhexadecanoylcarnitine.G7PBS9_C104	G7PBS9_C104	14	0.00174179	-0.775824	3-Hydroxyhexadecanoylcarnitine		1-methyladenosine.Q4R5D7_C556	Q4R5D7_C556	12	0.0158777	-0.692308	1-methyladenosine		3-hydroxy-N6,N6,N6-trimethyl-L-lysine.A0A2K5V576_C95	A0A2K5V576_C95	11	0.0230589	0.690909	3-hydroxy-N6,N6,N6-trimethyl-L-lysine
3-Hydroxyhexadecanoylcarnitine.G7PBS9_C223	G7PBS9_C223	12	0.0204419	-0.671329	3-Hydroxyhexadecanoylcarnitine		1-methyladenosine.Q4R5L2_C389	Q4R5L2_C389	12	0.0279546	-0.643357	1-methyladenosine		3-hydroxy-N6,N6,N6-trimethyl-L-lysine.A0A2K5V6P0_C100	A0A2K5V6P0_C100	12	0.0158777	0.692308	3-hydroxy-N6,N6,N6-trimethyl-L-lysine
3-Hydroxyhexadecanoylcarnitine.G7PBS9_C2435	G7PBS9_C2435	13	0.00578942	-0.736264	3-Hydroxyhexadecanoylcarnitine		1-methyladenosine.Q4R5L3_C174	Q4R5L3_C174	12	0.00659654	-0.755245	1-methyladenosine		3-hydroxy-N6,N6,N6-trimethyl-L-lysine.A0A2K5VAN0_C220	A0A2K5VAN0_C220	12	0.040002	0.608392	3-hydroxy-N6,N6,N6-trimethyl-L-lysine
3-Hydroxyhexadecanoylcarnitine.G7PDU4_C1110	G7PDU4_C1110	14	0.0114755	-0.665934	3-Hydroxyhexadecanoylcarnitine		1-methyladenosine.Q4R5L3_C87	Q4R5L3_C87	12	0.0132861	-0.706294	1-methyladenosine		3-hydroxy-N6,N6,N6-trimethyl-L-lysine.A0A2K5VB58_C148	A0A2K5VB58_C148	12	0.0145393	0.699301	3-hydroxy-N6,N6,N6-trimethyl-L-lysine
3-Hydroxyhexadecanoylcarnitine.G7PE14_C198	G7PE14_C198	18	0.00958309	-0.601651	3-Hydroxyhexadecanoylcarnitine		1-methyladenosine.Q4R5M1_C438	Q4R5M1_C438	11	0.00921599	-0.763636	1-methyladenosine		3-hydroxy-N6,N6,N6-trimethyl-L-lysine.A0A2K5VBY5_C1165	A0A2K5VBY5_C1165	10	0.0490426	0.648485	3-hydroxy-N6,N6,N6-trimethyl-L-lysine
3-Hydroxyhexadecanoylcarnitine.G7PHZ3_C954	G7PHZ3_C954	13	0.0120134	-0.686813	3-Hydroxyhexadecanoylcarnitine		1-methyladenosine.Q4R5P9_C208	Q4R5P9_C208	10	0.0393814	-0.672727	1-methyladenosine		3-hydroxy-N6,N6,N6-trimethyl-L-lysine.A0A2K5VE35_C274	A0A2K5VE35_C274	10	0.0159208	0.757576	3-hydroxy-N6,N6,N6-trimethyl-L-lysine
3-Hydroxyhexadecanoylcarnitine.G7PKZ9_C409	G7PKZ9_C409	12	0.0132861	-0.706294	3-Hydroxyhexadecanoylcarnitine		1-methyladenosine.Q4R5P9_C96	Q4R5P9_C96	12	0.00465988	-0.776224	1-methyladenosine		3-hydroxy-N6,N6,N6-trimethyl-L-lysine.A0A2K5VEH7_C59	A0A2K5VEH7_C59	10	0.0311411	0.69697	3-hydroxy-N6,N6,N6-trimethyl-L-lysine
3-Hydroxyhexadecanoylcarnitine.G7PLB1_C379	G7PLB1_C379	23	0.00105775	-0.649209	3-Hydroxyhexadecanoylcarnitine		1-methyladenosine.Q4R603_C273	Q4R603_C273	11	0.0308509	-0.663636	1-methyladenosine		3-hydroxy-N6,N6,N6-trimethyl-L-lysine.A0A2K5VEX6_C1591	A0A2K5VEX6_C1591	10	0.0490426	0.648485	3-hydroxy-N6,N6,N6-trimethyl-L-lysine
3-Hydroxyhexadecanoylcarnitine.G7PM42_C344	G7PM42_C344	12	0.0188251	-0.678322	3-Hydroxyhexadecanoylcarnitine		1-methyladenosine.Q4R6H8_C115	Q4R6H8_C115	10	0.0490426	-0.648485	1-methyladenosine		3-hydroxy-N6,N6,N6-trimethyl-L-lysine.A0A2K5VHI6_C154	A0A2K5VHI6_C154	11	0.037001	0.645455	3-hydroxy-N6,N6,N6-trimethyl-L-lysine
3-Hydroxyhexadecanoylcarnitine.G7PME6_C158	G7PME6_C158	22	0.00184899	-0.636364	3-Hydroxyhexadecanoylcarnitine		1-methyladenosine.Q4R6M6_C103	Q4R6M6_C103	11	0.037001	-0.645455	1-methyladenosine		3-hydroxy-N6,N6,N6-trimethyl-L-lysine.A0A2K5VHI6_C161	A0A2K5VHI6_C161	11	0.037001	0.645455	3-hydroxy-N6,N6,N6-trimethyl-L-lysine
3-Hydroxyhexadecanoylcarnitine.G7PMI9_C722	G7PMI9_C722	18	0.00845052	-0.609907	3-Hydroxyhexadecanoylcarnitine		1-methyladenosine.Q4R6R4_C270	Q4R6R4_C270	10	0.0350915	-0.684848	1-methyladenosine		3-hydroxy-N6,N6,N6-trimethyl-L-lysine.A0A2K5VHK9_C341	A0A2K5VHK9_C341	12	0.00274614	0.804196	3-hydroxy-N6,N6,N6-trimethyl-L-lysine
3-Hydroxyhexadecanoylcarnitine.G7PNQ7_C188	G7PNQ7_C188	15	0.0116708	-0.642857	3-Hydroxyhexadecanoylcarnitine		1-methyladenosine.Q4R6T3_C379	Q4R6T3_C379	10	0.0490426	-0.648485	1-methyladenosine		3-hydroxy-N6,N6,N6-trimethyl-L-lysine.A0A2K5VJQ3_C471	A0A2K5VJQ3_C471	12	0.0279546	0.643357	3-hydroxy-N6,N6,N6-trimethyl-L-lysine
3-Hydroxyhexadecanoylcarnitine.G7PNQ8_C126	G7PNQ8_C126	20	0.00329667	-0.634586	3-Hydroxyhexadecanoylcarnitine		1-methyladenosine.Q4R6V0_C393	Q4R6V0_C393	11	0.0439891	-0.627273	1-methyladenosine		3-hydroxy-N6,N6,N6-trimethyl-L-lysine.A0A2K5VNF3_C423	A0A2K5VNF3_C423	11	0.0403864	0.636364	3-hydroxy-N6,N6,N6-trimethyl-L-lysine
3-Hydroxyhexadecanoylcarnitine.G7PP81_C663	G7PP81_C663	11	0.0208124	-0.7	3-Hydroxyhexadecanoylcarnitine		1-methyladenosine.Q4R779_C439	Q4R779_C439	11	0.0133754	-0.736364	1-methyladenosine		3-hydroxy-N6,N6,N6-trimethyl-L-lysine.A0A2K5VNF3_C424	A0A2K5VNF3_C424	11	0.0403864	0.636364	3-hydroxy-N6,N6,N6-trimethyl-L-lysine
3-Hydroxyhexadecanoylcarnitine.G7PPA5_C641	G7PPA5_C641	15	0.00487643	-0.7	3-Hydroxyhexadecanoylcarnitine		1-methyladenosine.Q4R7L3_C379	Q4R7L3_C379	12	0.000771902	-0.853147	1-methyladenosine		3-hydroxy-N6,N6,N6-trimethyl-L-lysine.A0A2K5VP36_C873	A0A2K5VP36_C873	12	0.0100009	0.727273	3-hydroxy-N6,N6,N6-trimethyl-L-lysine
3-Hydroxyhexadecanoylcarnitine.G7PQC8_C215	G7PQC8_C215	19	0.00690084	-0.607018	3-Hydroxyhexadecanoylcarnitine		1-methyladenosine.Q4R7Y4_C138	Q4R7Y4_C138	12	0.017305	-0.685315	1-methyladenosine		3-hydroxy-N6,N6,N6-trimethyl-L-lysine.A0A2K5VQ19_C85	A0A2K5VQ19_C85	12	0.0301143	0.636364	3-hydroxy-N6,N6,N6-trimethyl-L-lysine
3-Hydroxyhexadecanoylcarnitine.G7PRF3_C956	G7PRF3_C956	10	0.0184138	-0.745455	3-Hydroxyhexadecanoylcarnitine		1-methyladenosine.Q4R7Y4_C153	Q4R7Y4_C153	11	0.0478169	-0.618182	1-methyladenosine		3-hydroxy-N6,N6,N6-trimethyl-L-lysine.A0A2K5VVY0_C15	A0A2K5VVY0_C15	12	0.0188251	0.678322	3-hydroxy-N6,N6,N6-trimethyl-L-lysine
3-Hydroxyhexadecanoylcarnitine.G7PRS1_C135	G7PRS1_C135	11	0.0230589	-0.690909	3-Hydroxyhexadecanoylcarnitine		1-methyladenosine.Q4R7Y4_C168	Q4R7Y4_C168	12	0.000771902	-0.853147	1-methyladenosine		3-hydroxy-N6,N6,N6-trimethyl-L-lysine.A0A2K5VWH3_C61	A0A2K5VWH3_C61	12	0.0259115	0.65035	3-hydroxy-N6,N6,N6-trimethyl-L-lysine
3-Hydroxyhexadecanoylcarnitine.G7PSX5_C26	G7PSX5_C26	18	0.00494579	-0.642931	3-Hydroxyhexadecanoylcarnitine		1-methyladenosine.Q4R7Y4_C182	Q4R7Y4_C182	12	0.0221592	-0.664336	1-methyladenosine		3-hydroxy-N6,N6,N6-trimethyl-L-lysine.A0A2K5VWH3_C74	A0A2K5VWH3_C74	12	0.0428069	0.601399	3-hydroxy-N6,N6,N6-trimethyl-L-lysine
3-Hydroxyhexadecanoylcarnitine.G7PSX5_C35	G7PSX5_C35	18	0.00494579	-0.642931	3-Hydroxyhexadecanoylcarnitine		1-methyladenosine.Q4R7Y4_C207	Q4R7Y4_C207	12	0.017305	-0.685315	1-methyladenosine		3-hydroxy-N6,N6,N6-trimethyl-L-lysine.A0A2K5VXB6_C66	A0A2K5VXB6_C66	12	0.0204419	0.671329	3-hydroxy-N6,N6,N6-trimethyl-L-lysine
3-Hydroxyhexadecanoylcarnitine.G7PT78_C1948	G7PT78_C1948	16	0.00624061	-0.664706	3-Hydroxyhexadecanoylcarnitine		1-methyladenosine.Q4R7Y4_C249	Q4R7Y4_C249	12	0.040002	-0.608392	1-methyladenosine		3-hydroxy-N6,N6,N6-trimethyl-L-lysine.A0A2K5VZB6_C105	A0A2K5VZB6_C105	12	0.0279546	0.643357	3-hydroxy-N6,N6,N6-trimethyl-L-lysine
3-Hydroxyhexadecanoylcarnitine.G7PTC0_C1038	G7PTC0_C1038	21	0.00213059	-0.642857	3-Hydroxyhexadecanoylcarnitine		1-methyladenosine.Q4R895_C40	Q4R895_C40	12	0.040002	-0.608392	1-methyladenosine		3-hydroxy-N6,N6,N6-trimethyl-L-lysine.A0A2K5VZN1_C277	A0A2K5VZN1_C277	12	0.0110205	0.72028	3-hydroxy-N6,N6,N6-trimethyl-L-lysine
3-Hydroxyhexadecanoylcarnitine.G7PUE8_C316	G7PUE8_C316	11	0.00442802	-0.809091	3-Hydroxyhexadecanoylcarnitine		1-methyladenosine.Q4R8T7_C366	Q4R8T7_C366	10	0.0350915	-0.684848	1-methyladenosine		3-hydroxy-N6,N6,N6-trimethyl-L-lysine.A0A2K5VZN1_C329	A0A2K5VZN1_C329	11	0.0187284	0.709091	3-hydroxy-N6,N6,N6-trimethyl-L-lysine
3-Hydroxyhexadecanoylcarnitine.G7PUI6_C20	G7PUI6_C20	13	0.0321195	-0.604396	3-Hydroxyhexadecanoylcarnitine		1-methyladenosine.Q4R962_C24	Q4R962_C24	12	0.0428069	-0.601399	1-methyladenosine		3-hydroxy-N6,N6,N6-trimethyl-L-lysine.A0A2K5W3U2_C663	A0A2K5W3U2_C663	10	0.0440266	0.660606	3-hydroxy-N6,N6,N6-trimethyl-L-lysine
3-Hydroxyhexadecanoylcarnitine.G7PUI6_C30	G7PUI6_C30	13	0.0129293	-0.681319	3-Hydroxyhexadecanoylcarnitine		1-methyladenosine.Q4R9B5_C96	Q4R9B5_C96	12	0.00735321	-0.748252	1-methyladenosine		3-hydroxy-N6,N6,N6-trimethyl-L-lysine.A0A2K5W448_C43	A0A2K5W448_C43	12	0.0348001	0.622378	3-hydroxy-N6,N6,N6-trimethyl-L-lysine
3-Hydroxyhexadecanoylcarnitine.G7PV32_C521	G7PV32_C521	10	0.0211665	-0.733333	3-Hydroxyhexadecanoylcarnitine		1-methyladenosine.Q5IFJ5_C299	Q5IFJ5_C299	12	0.0145393	-0.699301	1-methyladenosine		3-hydroxy-N6,N6,N6-trimethyl-L-lysine.A0A2K5W448_C89	A0A2K5W448_C89	12	0.0259115	0.65035	3-hydroxy-N6,N6,N6-trimethyl-L-lysine
3-Hydroxyhexadecanoylcarnitine.G7PV74_C300	G7PV74_C300	18	0.00629439	-0.628483	3-Hydroxyhexadecanoylcarnitine		1-methyladenosine.Q5IFJ5_C300	Q5IFJ5_C300	12	0.0145393	-0.699301	1-methyladenosine		3-hydroxy-N6,N6,N6-trimethyl-L-lysine.A0A2K5W4I0_C290	A0A2K5W4I0_C290	10	0.0275141	0.709091	3-hydroxy-N6,N6,N6-trimethyl-L-lysine
3-Hydroxyhexadecanoylcarnitine.G7PVE2_C82	G7PVE2_C82	15	0.0122612	-0.639286	3-Hydroxyhexadecanoylcarnitine		1-methyladenosine.Q5ISL3_C506	Q5ISL3_C506	12	0.00465988	-0.776224	1-methyladenosine		3-hydroxy-N6,N6,N6-trimethyl-L-lysine.A0A2K5W4I0_C54	A0A2K5W4I0_C54	11	0.0439891	0.627273	3-hydroxy-N6,N6,N6-trimethyl-L-lysine
3-Hydroxyhexadecanoylcarnitine.G7PVM7_C120	G7PVM7_C120	11	0.0403864	-0.636364	3-Hydroxyhexadecanoylcarnitine		1-methyladenosine.Q5ISL3_C552	Q5ISL3_C552	11	0.0403864	-0.636364	1-methyladenosine		3-hydroxy-N6,N6,N6-trimethyl-L-lysine.A0A2K5W527_C382	A0A2K5W527_C382	12	0.0428069	0.601399	3-hydroxy-N6,N6,N6-trimethyl-L-lysine
3-Hydroxyhexadecanoylcarnitine.G7PW62_C618	G7PW62_C618	15	0.00857817	-0.664286	3-Hydroxyhexadecanoylcarnitine		1-methyladenosine.Q5ISS5_C44	Q5ISS5_C44	12	0.00274614	-0.804196	1-methyladenosine		3-hydroxy-N6,N6,N6-trimethyl-L-lysine.A0A2K5W778_C384	A0A2K5W778_C384	12	0.00316125	0.797203	3-hydroxy-N6,N6,N6-trimethyl-L-lysine
3-Hydroxyhexadecanoylcarnitine.G7PWL7_C597	G7PWL7_C597	19	0.00690084	-0.607018	3-Hydroxyhexadecanoylcarnitine		1-methyladenosine.Q5ISS9_C85	Q5ISS9_C85	12	0.0100009	-0.727273	1-methyladenosine		3-hydroxy-N6,N6,N6-trimethyl-L-lysine.A0A2K5W7M6_C14	A0A2K5W7M6_C14	12	0.0204419	0.671329	3-hydroxy-N6,N6,N6-trimethyl-L-lysine
3-Hydroxyhexadecanoylcarnitine.G7PWY3_C21	G7PWY3_C21	24	0.000235257	-0.695652	3-Hydroxyhexadecanoylcarnitine		1-methyladenosine.Q60HC3_C122	Q60HC3_C122	11	0.000948977	-0.872727	1-methyladenosine		3-hydroxy-N6,N6,N6-trimethyl-L-lysine.A0A2K5WA85_C728	A0A2K5WA85_C728	11	0.0187284	0.709091	3-hydroxy-N6,N6,N6-trimethyl-L-lysine
3-Hydroxyhexadecanoylcarnitine.G7PXK8_C1316	G7PXK8_C1316	21	0.00336099	-0.619481	3-Hydroxyhexadecanoylcarnitine		1-methyladenosine.Q60HG6_C136	Q60HG6_C136	12	0.040002	-0.608392	1-methyladenosine		3-hydroxy-N6,N6,N6-trimethyl-L-lysine.A0A2K5WCK2_C92	A0A2K5WCK2_C92	12	0.017305	0.685315	3-hydroxy-N6,N6,N6-trimethyl-L-lysine
3-Hydroxyhexadecanoylcarnitine.G7PXV1_C98	G7PXV1_C98	14	0.012187	-0.661538	3-Hydroxyhexadecanoylcarnitine		1-methyladenosine.Q76KA2_C92	Q76KA2_C92	12	0.0188251	-0.678322	1-methyladenosine		3-hydroxy-N6,N6,N6-trimethyl-L-lysine.A0A2K5WFP0_C391	A0A2K5WFP0_C391	10	0.0350915	0.684848	3-hydroxy-N6,N6,N6-trimethyl-L-lysine
3-Hydroxyhexadecanoylcarnitine.G7PY75_C283	G7PY75_C283	23	0.00272172	-0.604743	3-Hydroxyhexadecanoylcarnitine		1-methyladenosine.Q8HXX0_C252	Q8HXX0_C252	12	0.0100009	-0.727273	1-methyladenosine		3-hydroxy-N6,N6,N6-trimethyl-L-lysine.A0A2K5WGA1_C1470	A0A2K5WGA1_C1470	10	0.0393814	0.672727	3-hydroxy-N6,N6,N6-trimethyl-L-lysine
3-Hydroxyhexadecanoylcarnitine.G7PYU4_C93	G7PYU4_C93	24	0.00208374	-0.606087	3-Hydroxyhexadecanoylcarnitine		1-methyladenosine.Q8HXX0_C356	Q8HXX0_C356	11	0.0478169	-0.618182	1-methyladenosine		3-hydroxy-N6,N6,N6-trimethyl-L-lysine.A0A2K5WGL5_C42	A0A2K5WGL5_C42	12	0.0428069	0.601399	3-hydroxy-N6,N6,N6-trimethyl-L-lysine
3-Hydroxyhexadecanoylcarnitine.G7Q0F5_C694	G7Q0F5_C694	11	0.0254756	-0.681818	3-Hydroxyhexadecanoylcarnitine		1-methyladenosine.Q9BE24_C293	Q9BE24_C293	11	0.0478169	-0.618182	1-methyladenosine		3-hydroxy-N6,N6,N6-trimethyl-L-lysine.A0A2K5WGL5_C8	A0A2K5WGL5_C8	10	0.00984414	0.793939	3-hydroxy-N6,N6,N6-trimethyl-L-lysine
3-Hydroxyhexadecanoylcarnitine.G7Q0M9_C222	G7Q0M9_C222	11	0.0254756	-0.681818	3-Hydroxyhexadecanoylcarnitine		1-methyladenosine.Q9BGQ2_C165	Q9BGQ2_C165	11	0.0150174	-0.727273	1-methyladenosine		3-hydroxy-N6,N6,N6-trimethyl-L-lysine.A0A2K5WKE1_C100	A0A2K5WKE1_C100	11	0.0478169	0.618182	3-hydroxy-N6,N6,N6-trimethyl-L-lysine
3-Hydroxyhexadecanoylcarnitine.G7Q0W0_C52	G7Q0W0_C52	10	0.0440266	-0.660606	3-Hydroxyhexadecanoylcarnitine		1-methyladenosine.Q9GLG2_C351	Q9GLG2_C351	12	0.0145393	-0.699301	1-methyladenosine		3-hydroxy-N6,N6,N6-trimethyl-L-lysine.A0A2K5WKG1_C171	A0A2K5WKG1_C171	12	0.0323947	0.629371	3-hydroxy-N6,N6,N6-trimethyl-L-lysine
3-Hydroxyhexadecanoylcarnitine.G8F3T4_C328	G8F3T4_C328	15	0.0155718	-0.621429	3-Hydroxyhexadecanoylcarnitine		1-methyladenosine.Q9GM46_C286	Q9GM46_C286	12	0.0132861	-0.706294	1-methyladenosine		3-hydroxy-N6,N6,N6-trimethyl-L-lysine.A0A2K5WKG1_C172	A0A2K5WKG1_C172	12	0.0323947	0.629371	3-hydroxy-N6,N6,N6-trimethyl-L-lysine
3-Hydroxyhexadecanoylcarnitine.G8F4H7_C135	G8F4H7_C135	13	0.0209019	-0.642857	3-Hydroxyhexadecanoylcarnitine		1-methyladenosine.Q9GM46_C372	Q9GM46_C372	12	0.0145393	-0.699301	1-methyladenosine		3-hydroxy-N6,N6,N6-trimethyl-L-lysine.A0A2K5WMV4_C389	A0A2K5WMV4_C389	11	0.0254756	0.681818	3-hydroxy-N6,N6,N6-trimethyl-L-lysine
3-Hydroxyhexadecanoylcarnitine.G8F4H7_C151	G8F4H7_C151	13	0.0209019	-0.642857	3-Hydroxyhexadecanoylcarnitine		2,6-Dimethylheptanoyl carnitine.A0A2K5TM01_C38	A0A2K5TM01_C38	11	0.0338252	0.654545	2,6-Dimethylheptanoyl carnitine		3-hydroxy-N6,N6,N6-trimethyl-L-lysine.A0A2K5WND2_C501	A0A2K5WND2_C501	11	0.0254756	0.681818	3-hydroxy-N6,N6,N6-trimethyl-L-lysine
3-Hydroxyhexadecanoylcarnitine.G8F4K0_C148	G8F4K0_C148	10	0.0241946	-0.721212	3-Hydroxyhexadecanoylcarnitine		2,6-Dimethylheptanoyl carnitine.A0A2K5TMT9_C807	A0A2K5TMT9_C807	11	5.55408e-05	0.909091	2,6-Dimethylheptanoyl carnitine		3-hydroxy-N6,N6,N6-trimethyl-L-lysine.A0A2K5WND2_C631	A0A2K5WND2_C631	10	0.0440266	0.660606	3-hydroxy-N6,N6,N6-trimethyl-L-lysine
3-Hydroxyhexadecanoylcarnitine.I7GB85_C85	I7GB85_C85	10	0.00138027	-0.890909	3-Hydroxyhexadecanoylcarnitine		2,6-Dimethylheptanoyl carnitine.A0A2K5TNJ5_C157	A0A2K5TNJ5_C157	10	0.0211665	0.733333	2,6-Dimethylheptanoyl carnitine		3-hydroxy-N6,N6,N6-trimethyl-L-lysine.A0A2K5WQD8_C32	A0A2K5WQD8_C32	12	0.0259115	0.65035	3-hydroxy-N6,N6,N6-trimethyl-L-lysine
3-Hydroxyhexadecanoylcarnitine.I7GHH8_C231	I7GHH8_C231	24	0.000970184	-0.64087	3-Hydroxyhexadecanoylcarnitine		2,6-Dimethylheptanoyl carnitine.A0A2K5TP51_C52	A0A2K5TP51_C52	12	0.00274614	0.804196	2,6-Dimethylheptanoyl carnitine		3-hydroxy-N6,N6,N6-trimethyl-L-lysine.A0A2K5WQU7_C438	A0A2K5WQU7_C438	12	0.0204419	0.671329	3-hydroxy-N6,N6,N6-trimethyl-L-lysine
3-Hydroxyhexadecanoylcarnitine.I7GIN9_C29	I7GIN9_C29	13	0.0159955	-0.664835	3-Hydroxyhexadecanoylcarnitine		2,6-Dimethylheptanoyl carnitine.A0A2K5TQ34_C271	A0A2K5TQ34_C271	10	0.0393814	0.672727	2,6-Dimethylheptanoyl carnitine		3-hydroxy-N6,N6,N6-trimethyl-L-lysine.A0A2K5WWP8_C43	A0A2K5WWP8_C43	11	0.0439891	0.627273	3-hydroxy-N6,N6,N6-trimethyl-L-lysine
3-Hydroxyhexadecanoylcarnitine.I7GLY3_C30	I7GLY3_C30	10	0.0241946	-0.721212	3-Hydroxyhexadecanoylcarnitine		2,6-Dimethylheptanoyl carnitine.A0A2K5TR48_C76	A0A2K5TR48_C76	12	0.0239811	0.657343	2,6-Dimethylheptanoyl carnitine		3-hydroxy-N6,N6,N6-trimethyl-L-lysine.A0A2K5WXS3_C108	A0A2K5WXS3_C108	12	0.0145393	0.699301	3-hydroxy-N6,N6,N6-trimethyl-L-lysine
3-Hydroxyhexadecanoylcarnitine.P61261_C59	P61261_C59	15	0.0141733	-0.628571	3-Hydroxyhexadecanoylcarnitine		2,6-Dimethylheptanoyl carnitine.A0A2K5TRX9_C855	A0A2K5TRX9_C855	10	0.00681113	0.818182	2,6-Dimethylheptanoyl carnitine		3-hydroxy-N6,N6,N6-trimethyl-L-lysine.A0A2K5WXS3_C257	A0A2K5WXS3_C257	12	0.00735321	0.748252	3-hydroxy-N6,N6,N6-trimethyl-L-lysine
3-Hydroxyhexadecanoylcarnitine.Q2PFP8_C225	Q2PFP8_C225	18	0.00718954	-0.620227	3-Hydroxyhexadecanoylcarnitine		2,6-Dimethylheptanoyl carnitine.A0A2K5TSL1_C173	A0A2K5TSL1_C173	12	0.0323947	0.629371	2,6-Dimethylheptanoyl carnitine		3-hydroxy-N6,N6,N6-trimethyl-L-lysine.A0A2K5WXS3_C583	A0A2K5WXS3_C583	12	0.0348001	0.622378	3-hydroxy-N6,N6,N6-trimethyl-L-lysine
3-Hydroxyhexadecanoylcarnitine.Q4R4J2_C192	Q4R4J2_C192	21	0.0012635	-0.667532	3-Hydroxyhexadecanoylcarnitine		2,6-Dimethylheptanoyl carnitine.A0A2K5TT35_C43	A0A2K5TT35_C43	12	0.0100009	0.727273	2,6-Dimethylheptanoyl carnitine		3-hydroxy-N6,N6,N6-trimethyl-L-lysine.A0A2K5X1Y5_C201	A0A2K5X1Y5_C201	12	0.0301143	0.636364	3-hydroxy-N6,N6,N6-trimethyl-L-lysine
3-Hydroxyhexadecanoylcarnitine.Q4R4J2_C195	Q4R4J2_C195	21	0.0012635	-0.667532	3-Hydroxyhexadecanoylcarnitine		2,6-Dimethylheptanoyl carnitine.A0A2K5TXG3_C111	A0A2K5TXG3_C111	11	0.0208124	0.7	2,6-Dimethylheptanoyl carnitine		3-hydroxy-N6,N6,N6-trimethyl-L-lysine.A0A2K5X2E2_C945	A0A2K5X2E2_C945	12	0.00525292	0.769231	3-hydroxy-N6,N6,N6-trimethyl-L-lysine
3-Hydroxyhexadecanoylcarnitine.Q4R4U9_C438	Q4R4U9_C438	11	0.000428361	-0.890909	3-Hydroxyhexadecanoylcarnitine		2,6-Dimethylheptanoyl carnitine.A0A2K5TXG3_C113	A0A2K5TXG3_C113	11	0.0208124	0.7	2,6-Dimethylheptanoyl carnitine		3-hydroxy-N6,N6,N6-trimethyl-L-lysine.A0A2K5X2K3_C432	A0A2K5X2K3_C432	12	0.0323947	0.629371	3-hydroxy-N6,N6,N6-trimethyl-L-lysine
3-Hydroxyhexadecanoylcarnitine.Q4R8J5_C67	Q4R8J5_C67	12	0.0323947	-0.629371	3-Hydroxyhexadecanoylcarnitine		2,6-Dimethylheptanoyl carnitine.A0A2K5TYI9_C1510	A0A2K5TYI9_C1510	11	0.0338252	0.654545	2,6-Dimethylheptanoyl carnitine		3-hydroxy-N6,N6,N6-trimethyl-L-lysine.A0A2K5X2M4_C157	A0A2K5X2M4_C157	12	0.0100009	0.727273	3-hydroxy-N6,N6,N6-trimethyl-L-lysine
3-Hydroxyhexadecanoylcarnitine.Q5ISL3_C314	Q5ISL3_C314	20	0.00277821	-0.643609	3-Hydroxyhexadecanoylcarnitine		2,6-Dimethylheptanoyl carnitine.A0A2K5TZM0_C74	A0A2K5TZM0_C74	11	0.0308509	0.663636	2,6-Dimethylheptanoyl carnitine		3-hydroxy-N6,N6,N6-trimethyl-L-lysine.A0A2K5X420_C354	A0A2K5X420_C354	12	0.0204419	0.671329	3-hydroxy-N6,N6,N6-trimethyl-L-lysine
3-Hydroxyhexadecanoylcarnitine.Q5ISL3_C372	Q5ISL3_C372	12	0.00817064	-0.741259	3-Hydroxyhexadecanoylcarnitine		2,6-Dimethylheptanoyl carnitine.A0A2K5TZM0_C76	A0A2K5TZM0_C76	11	0.0308509	0.663636	2,6-Dimethylheptanoyl carnitine		3-hydroxy-N6,N6,N6-trimethyl-L-lysine.A0A2K5X4G9_C4072	A0A2K5X4G9_C4072	10	0.00984414	0.793939	3-hydroxy-N6,N6,N6-trimethyl-L-lysine
3-Hydroxyhexadecanoylcarnitine.Q5VAN0_C255	Q5VAN0_C255	14	0.00210528	-0.767033	3-Hydroxyhexadecanoylcarnitine		2,6-Dimethylheptanoyl carnitine.A0A2K5TZM0_C86	A0A2K5TZM0_C86	11	0.0308509	0.663636	2,6-Dimethylheptanoyl carnitine		3-hydroxy-N6,N6,N6-trimethyl-L-lysine.A0A2K5X4S6_C98	A0A2K5X4S6_C98	12	0.0158777	0.692308	3-hydroxy-N6,N6,N6-trimethyl-L-lysine
3-Hydroxyhexadecanoylcarnitine.Q60HC3_C122	Q60HC3_C122	21	0.0016277	-0.655844	3-Hydroxyhexadecanoylcarnitine		2,6-Dimethylheptanoyl carnitine.A0A2K5U026_C17	A0A2K5U026_C17	10	0.0211665	0.733333	2,6-Dimethylheptanoyl carnitine		3-hydroxy-N6,N6,N6-trimethyl-L-lysine.A0A2K5X532_C252	A0A2K5X532_C252	12	0.0239811	0.657343	3-hydroxy-N6,N6,N6-trimethyl-L-lysine
3-Hydroxyhexadecanoylcarnitine.Q60HG6_C321	Q60HG6_C321	10	0.0311411	-0.69697	3-Hydroxyhexadecanoylcarnitine		2,6-Dimethylheptanoyl carnitine.A0A2K5U0J6_C50	A0A2K5U0J6_C50	12	0.0373345	0.615385	2,6-Dimethylheptanoyl carnitine		3-hydroxy-N6,N6,N6-trimethyl-L-lysine.A0A2K5X6P2_C317	A0A2K5X6P2_C317	10	0.0490426	0.648485	3-hydroxy-N6,N6,N6-trimethyl-L-lysine
3-Hydroxyhexadecanoylcarnitine.Q60HG6_C331	Q60HG6_C331	10	0.0311411	-0.69697	3-Hydroxyhexadecanoylcarnitine		2,6-Dimethylheptanoyl carnitine.A0A2K5U1K6_C253	A0A2K5U1K6_C253	11	0.037001	0.645455	2,6-Dimethylheptanoyl carnitine		3-hydroxy-N6,N6,N6-trimethyl-L-lysine.A0A7G9IU04_C10	A0A7G9IU04_C10	12	0.0145393	0.699301	3-hydroxy-N6,N6,N6-trimethyl-L-lysine
3-Hydroxyhexadecanoylcarnitine.Q9BGR1_C6	Q9BGR1_C6	11	0.0230589	-0.690909	3-Hydroxyhexadecanoylcarnitine		2,6-Dimethylheptanoyl carnitine.A0A2K5U8F3_C445	A0A2K5U8F3_C445	12	0.017305	0.685315	2,6-Dimethylheptanoyl carnitine		3-hydroxy-N6,N6,N6-trimethyl-L-lysine.A0A7N9CA96_C355	A0A7N9CA96_C355	11	0.0439891	0.627273	3-hydroxy-N6,N6,N6-trimethyl-L-lysine
3-Hydroxyhexadecanoylcarnitine.Q9GM46_C174	Q9GM46_C174	11	0.0187284	-0.709091	3-Hydroxyhexadecanoylcarnitine		2,6-Dimethylheptanoyl carnitine.A0A2K5UA07_C234	A0A2K5UA07_C234	11	0.0403864	0.636364	2,6-Dimethylheptanoyl carnitine		3-hydroxy-N6,N6,N6-trimethyl-L-lysine.A0A7N9CCH8_C156	A0A7N9CCH8_C156	12	0.0145393	0.699301	3-hydroxy-N6,N6,N6-trimethyl-L-lysine
3-Hydroxyhexadecanoylcarnitine.Q9GM46_C177	Q9GM46_C177	11	0.0187284	-0.709091	3-Hydroxyhexadecanoylcarnitine		2,6-Dimethylheptanoyl carnitine.A0A2K5UA56_C85	A0A2K5UA56_C85	10	0.0211665	0.733333	2,6-Dimethylheptanoyl carnitine		3-hydroxy-N6,N6,N6-trimethyl-L-lysine.A0A7N9CFG1_C509	A0A7N9CFG1_C509	12	0.0132861	0.706294	3-hydroxy-N6,N6,N6-trimethyl-L-lysine
3-Hydroxyhexadecanoylcarnitine.Q9GM46_C372	Q9GM46_C372	24	0.000364127	-0.68	3-Hydroxyhexadecanoylcarnitine		2,6-Dimethylheptanoyl carnitine.A0A2K5UBX7_C931	A0A2K5UBX7_C931	12	0.040002	0.608392	2,6-Dimethylheptanoyl carnitine		3-hydroxy-N6,N6,N6-trimethyl-L-lysine.A0A7N9CG38_C75	A0A7N9CG38_C75	11	0.0478169	0.618182	3-hydroxy-N6,N6,N6-trimethyl-L-lysine
3-hydroxy-N6,N6,N6-trimethyl-L-lysine.A0A2K5TL51_C401	A0A2K5TL51_C401	13	0.0183249	0.653846	3-hydroxy-N6,N6,N6-trimethyl-L-lysine		2,6-Dimethylheptanoyl carnitine.A0A2K5UDJ9_C175	A0A2K5UDJ9_C175	10	0.0184138	0.745455	2,6-Dimethylheptanoyl carnitine		3-hydroxy-N6,N6,N6-trimethyl-L-lysine.A0A7N9CHL8_C112	A0A7N9CHL8_C112	12	0.0259115	0.65035	3-hydroxy-N6,N6,N6-trimethyl-L-lysine
3-hydroxy-N6,N6,N6-trimethyl-L-lysine.A0A2K5TL51_C402	A0A2K5TL51_C402	13	0.0183249	0.653846	3-hydroxy-N6,N6,N6-trimethyl-L-lysine		2,6-Dimethylheptanoyl carnitine.A0A2K5UDJ9_C190	A0A2K5UDJ9_C190	11	0.00256466	0.836364	2,6-Dimethylheptanoyl carnitine		3-hydroxy-N6,N6,N6-trimethyl-L-lysine.A0A7N9CI73_C457	A0A7N9CI73_C457	11	0.0118659	0.745455	3-hydroxy-N6,N6,N6-trimethyl-L-lysine
3-hydroxy-N6,N6,N6-trimethyl-L-lysine.A0A2K5TL76_C178	A0A2K5TL76_C178	13	0.0237434	0.631868	3-hydroxy-N6,N6,N6-trimethyl-L-lysine		2,6-Dimethylheptanoyl carnitine.A0A2K5UDJ9_C6	A0A2K5UDJ9_C6	11	0.0280703	0.672727	2,6-Dimethylheptanoyl carnitine		3-hydroxy-N6,N6,N6-trimethyl-L-lysine.A0A7N9CID1_C473	A0A7N9CID1_C473	12	0.0323947	0.629371	3-hydroxy-N6,N6,N6-trimethyl-L-lysine
3-hydroxy-N6,N6,N6-trimethyl-L-lysine.A0A2K5TSW2_C173	A0A2K5TSW2_C173	10	0.0159208	0.757576	3-hydroxy-N6,N6,N6-trimethyl-L-lysine		2,6-Dimethylheptanoyl carnitine.A0A2K5UGE1_C840	A0A2K5UGE1_C840	10	0.0241946	0.721212	2,6-Dimethylheptanoyl carnitine		3-hydroxy-N6,N6,N6-trimethyl-L-lysine.A0A7N9CID1_C478	A0A7N9CID1_C478	12	0.0323947	0.629371	3-hydroxy-N6,N6,N6-trimethyl-L-lysine
3-hydroxy-N6,N6,N6-trimethyl-L-lysine.A0A2K5TTQ6_C602	A0A2K5TTQ6_C602	11	0.037001	0.645455	3-hydroxy-N6,N6,N6-trimethyl-L-lysine		2,6-Dimethylheptanoyl carnitine.A0A2K5ULW0_C22	A0A2K5ULW0_C22	11	0.0338252	0.654545	2,6-Dimethylheptanoyl carnitine		3-hydroxy-N6,N6,N6-trimethyl-L-lysine.A0A7N9CKM7_C72	A0A7N9CKM7_C72	12	0.0239811	0.657343	3-hydroxy-N6,N6,N6-trimethyl-L-lysine
3-hydroxy-N6,N6,N6-trimethyl-L-lysine.A0A2K5TW28_C218	A0A2K5TW28_C218	17	0.000500689	0.767157	3-hydroxy-N6,N6,N6-trimethyl-L-lysine		2,6-Dimethylheptanoyl carnitine.A0A2K5UNK0_C32	A0A2K5UNK0_C32	10	0.0275141	0.709091	2,6-Dimethylheptanoyl carnitine		3-hydroxy-N6,N6,N6-trimethyl-L-lysine.A0A7N9CKS0_C193	A0A7N9CKS0_C193	10	0.0490426	0.648485	3-hydroxy-N6,N6,N6-trimethyl-L-lysine
3-hydroxy-N6,N6,N6-trimethyl-L-lysine.A0A2K5TW28_C234	A0A2K5TW28_C234	17	0.000500689	0.767157	3-hydroxy-N6,N6,N6-trimethyl-L-lysine		2,6-Dimethylheptanoyl carnitine.A0A2K5UPI7_C284	A0A2K5UPI7_C284	12	0.0204419	0.671329	2,6-Dimethylheptanoyl carnitine		3-hydroxy-N6,N6,N6-trimethyl-L-lysine.A0A7N9CQC0_C83	A0A7N9CQC0_C83	11	0.0150174	0.727273	3-hydroxy-N6,N6,N6-trimethyl-L-lysine
3-hydroxy-N6,N6,N6-trimethyl-L-lysine.A0A2K5U8E3_C111	A0A2K5U8E3_C111	11	0.037001	0.645455	3-hydroxy-N6,N6,N6-trimethyl-L-lysine		2,6-Dimethylheptanoyl carnitine.A0A2K5UPI7_C287	A0A2K5UPI7_C287	12	0.0204419	0.671329	2,6-Dimethylheptanoyl carnitine		3-hydroxy-N6,N6,N6-trimethyl-L-lysine.A0A7N9CRS7_C160	A0A7N9CRS7_C160	10	0.00984414	0.793939	3-hydroxy-N6,N6,N6-trimethyl-L-lysine
3-hydroxy-N6,N6,N6-trimethyl-L-lysine.A0A2K5UD39_C441	A0A2K5UD39_C441	12	0.0121144	0.713287	3-hydroxy-N6,N6,N6-trimethyl-L-lysine		2,6-Dimethylheptanoyl carnitine.A0A2K5UPI7_C290	A0A2K5UPI7_C290	12	0.0204419	0.671329	2,6-Dimethylheptanoyl carnitine		3-hydroxy-N6,N6,N6-trimethyl-L-lysine.A0A7N9CRS7_C224	A0A7N9CRS7_C224	10	0.00268142	0.866667	3-hydroxy-N6,N6,N6-trimethyl-L-lysine
3-hydroxy-N6,N6,N6-trimethyl-L-lysine.A0A2K5UH34_C340	A0A2K5UH34_C340	12	0.0373345	0.615385	3-hydroxy-N6,N6,N6-trimethyl-L-lysine		2,6-Dimethylheptanoyl carnitine.A0A2K5US37_C2216	A0A2K5US37_C2216	12	0.00525292	0.769231	2,6-Dimethylheptanoyl carnitine		3-hydroxy-N6,N6,N6-trimethyl-L-lysine.A0A7N9CRS7_C275	A0A7N9CRS7_C275	10	0.0350915	0.684848	3-hydroxy-N6,N6,N6-trimethyl-L-lysine
3-hydroxy-N6,N6,N6-trimethyl-L-lysine.A0A2K5UID6_C729	A0A2K5UID6_C729	11	0.00606083	0.790909	3-hydroxy-N6,N6,N6-trimethyl-L-lysine		2,6-Dimethylheptanoyl carnitine.A0A2K5US37_C2694	A0A2K5US37_C2694	12	0.040002	0.608392	2,6-Dimethylheptanoyl carnitine		3-hydroxy-N6,N6,N6-trimethyl-L-lysine.A0A7N9CTL9_C73	A0A7N9CTL9_C73	11	0.0150174	0.727273	3-hydroxy-N6,N6,N6-trimethyl-L-lysine
3-hydroxy-N6,N6,N6-trimethyl-L-lysine.A0A2K5ULW0_C267	A0A2K5ULW0_C267	18	0.00792629	0.614035	3-hydroxy-N6,N6,N6-trimethyl-L-lysine		2,6-Dimethylheptanoyl carnitine.A0A2K5US37_C3132	A0A2K5US37_C3132	12	0.0100009	0.727273	2,6-Dimethylheptanoyl carnitine		3-hydroxy-N6,N6,N6-trimethyl-L-lysine.A0A7N9CTL9_C74	A0A7N9CTL9_C74	11	0.0150174	0.727273	3-hydroxy-N6,N6,N6-trimethyl-L-lysine
3-hydroxy-N6,N6,N6-trimethyl-L-lysine.A0A2K5UMK9_C263	A0A2K5UMK9_C263	15	0.00405507	0.710714	3-hydroxy-N6,N6,N6-trimethyl-L-lysine		2,6-Dimethylheptanoyl carnitine.A0A2K5US37_C4325	A0A2K5US37_C4325	11	0.0280703	0.672727	2,6-Dimethylheptanoyl carnitine		3-hydroxy-N6,N6,N6-trimethyl-L-lysine.A0A7N9CUZ6_C41	A0A7N9CUZ6_C41	12	0.0301143	0.636364	3-hydroxy-N6,N6,N6-trimethyl-L-lysine
3-hydroxy-N6,N6,N6-trimethyl-L-lysine.A0A2K5UWT3_C197	A0A2K5UWT3_C197	12	0.0373345	0.615385	3-hydroxy-N6,N6,N6-trimethyl-L-lysine		2,6-Dimethylheptanoyl carnitine.A0A2K5USV3_C100	A0A2K5USV3_C100	12	0.00735321	0.748252	2,6-Dimethylheptanoyl carnitine		3-hydroxy-N6,N6,N6-trimethyl-L-lysine.A0A7N9CXD5_C139	A0A7N9CXD5_C139	11	0.0439891	0.627273	3-hydroxy-N6,N6,N6-trimethyl-L-lysine
3-hydroxy-N6,N6,N6-trimethyl-L-lysine.A0A2K5UX87_C11	A0A2K5UX87_C11	11	0.0254756	0.681818	3-hydroxy-N6,N6,N6-trimethyl-L-lysine		2,6-Dimethylheptanoyl carnitine.A0A2K5USY9_C182	A0A2K5USY9_C182	11	0.00373447	0.818182	2,6-Dimethylheptanoyl carnitine		3-hydroxy-N6,N6,N6-trimethyl-L-lysine.A0A7N9CZZ3_C32	A0A7N9CZZ3_C32	10	0.0159208	0.757576	3-hydroxy-N6,N6,N6-trimethyl-L-lysine
3-hydroxy-N6,N6,N6-trimethyl-L-lysine.A0A2K5UX87_C15	A0A2K5UX87_C15	11	0.0254756	0.681818	3-hydroxy-N6,N6,N6-trimethyl-L-lysine		2,6-Dimethylheptanoyl carnitine.A0A2K5UTH4_C378	A0A2K5UTH4_C378	12	0.0373345	0.615385	2,6-Dimethylheptanoyl carnitine		3-hydroxy-N6,N6,N6-trimethyl-L-lysine.A0A7N9CZZ3_C35	A0A7N9CZZ3_C35	11	0.00921599	0.763636	3-hydroxy-N6,N6,N6-trimethyl-L-lysine
3-hydroxy-N6,N6,N6-trimethyl-L-lysine.A0A2K5UYE5_C66	A0A2K5UYE5_C66	16	0.0153605	0.602941	3-hydroxy-N6,N6,N6-trimethyl-L-lysine		2,6-Dimethylheptanoyl carnitine.A0A2K5UUW5_C306	A0A2K5UUW5_C306	11	0.0254756	0.681818	2,6-Dimethylheptanoyl carnitine		3-hydroxy-N6,N6,N6-trimethyl-L-lysine.A0A7N9D1I1_C82	A0A7N9D1I1_C82	11	0.0280703	0.672727	3-hydroxy-N6,N6,N6-trimethyl-L-lysine
3-hydroxy-N6,N6,N6-trimethyl-L-lysine.A0A2K5V212_C276	A0A2K5V212_C276	17	0.00442481	0.666667	3-hydroxy-N6,N6,N6-trimethyl-L-lysine		2,6-Dimethylheptanoyl carnitine.A0A2K5UUW5_C62	A0A2K5UUW5_C62	10	0.0393814	0.672727	2,6-Dimethylheptanoyl carnitine		3-hydroxy-N6,N6,N6-trimethyl-L-lysine.A0A7N9D3Z3_C509	A0A7N9D3Z3_C509	11	0.00164924	0.854545	3-hydroxy-N6,N6,N6-trimethyl-L-lysine
3-hydroxy-N6,N6,N6-trimethyl-L-lysine.A0A2K5V7F4_C348	A0A2K5V7F4_C348	12	0.000597084	0.86014	3-hydroxy-N6,N6,N6-trimethyl-L-lysine		2,6-Dimethylheptanoyl carnitine.A0A2K5UVS8_C202	A0A2K5UVS8_C202	11	0.0133754	0.736364	2,6-Dimethylheptanoyl carnitine		3-hydroxy-N6,N6,N6-trimethyl-L-lysine.A0A7N9D558_C1354	A0A7N9D558_C1354	10	0.0490426	0.648485	3-hydroxy-N6,N6,N6-trimethyl-L-lysine
3-hydroxy-N6,N6,N6-trimethyl-L-lysine.A0A2K5V829_C109	A0A2K5V829_C109	12	0.040002	0.608392	3-hydroxy-N6,N6,N6-trimethyl-L-lysine		2,6-Dimethylheptanoyl carnitine.A0A2K5UVV5_C33	A0A2K5UVV5_C33	11	0.0439891	0.627273	2,6-Dimethylheptanoyl carnitine		3-hydroxy-N6,N6,N6-trimethyl-L-lysine.A0A7N9D558_C1362	A0A7N9D558_C1362	10	0.0490426	0.648485	3-hydroxy-N6,N6,N6-trimethyl-L-lysine
3-hydroxy-N6,N6,N6-trimethyl-L-lysine.A0A2K5V829_C120	A0A2K5V829_C120	12	0.040002	0.608392	3-hydroxy-N6,N6,N6-trimethyl-L-lysine		2,6-Dimethylheptanoyl carnitine.A0A2K5UXZ0_C260	A0A2K5UXZ0_C260	11	0.0254756	0.681818	2,6-Dimethylheptanoyl carnitine		3-hydroxy-N6,N6,N6-trimethyl-L-lysine.A0A7N9D5B8_C305	A0A7N9D5B8_C305	12	0.0301143	0.636364	3-hydroxy-N6,N6,N6-trimethyl-L-lysine
3-hydroxy-N6,N6,N6-trimethyl-L-lysine.A0A2K5V8G2_C82	A0A2K5V8G2_C82	12	0.0428069	0.601399	3-hydroxy-N6,N6,N6-trimethyl-L-lysine		2,6-Dimethylheptanoyl carnitine.A0A2K5UXZ0_C656	A0A2K5UXZ0_C656	12	0.00361681	0.79021	2,6-Dimethylheptanoyl carnitine		3-hydroxy-N6,N6,N6-trimethyl-L-lysine.A0A7N9DCJ7_C48	A0A7N9DCJ7_C48	12	0.0259115	0.65035	3-hydroxy-N6,N6,N6-trimethyl-L-lysine
3-hydroxy-N6,N6,N6-trimethyl-L-lysine.A0A2K5V8G2_C87	A0A2K5V8G2_C87	12	0.0428069	0.601399	3-hydroxy-N6,N6,N6-trimethyl-L-lysine		2,6-Dimethylheptanoyl carnitine.A0A2K5UYW3_C2656	A0A2K5UYW3_C2656	10	0.0440266	0.660606	2,6-Dimethylheptanoyl carnitine		3-hydroxy-N6,N6,N6-trimethyl-L-lysine.A0A7N9DDT7_C74	A0A7N9DDT7_C74	11	0.037001	0.645455	3-hydroxy-N6,N6,N6-trimethyl-L-lysine
3-hydroxy-N6,N6,N6-trimethyl-L-lysine.A0A2K5V8G2_C911	A0A2K5V8G2_C911	12	0.040002	0.608392	3-hydroxy-N6,N6,N6-trimethyl-L-lysine		2,6-Dimethylheptanoyl carnitine.A0A2K5V345_C48	A0A2K5V345_C48	12	0.0239811	0.657343	2,6-Dimethylheptanoyl carnitine		3-hydroxy-N6,N6,N6-trimethyl-L-lysine.A0A7N9IAD8_C54	A0A7N9IAD8_C54	12	0.0188251	0.678322	3-hydroxy-N6,N6,N6-trimethyl-L-lysine
3-hydroxy-N6,N6,N6-trimethyl-L-lysine.A0A2K5VHG2_C721	A0A2K5VHG2_C721	13	0.00529008	0.741758	3-hydroxy-N6,N6,N6-trimethyl-L-lysine		2,6-Dimethylheptanoyl carnitine.A0A2K5V5R3_C231	A0A2K5V5R3_C231	10	0.0440266	0.660606	2,6-Dimethylheptanoyl carnitine		3-hydroxy-N6,N6,N6-trimethyl-L-lysine.A0A7N9IAD8_C55	A0A7N9IAD8_C55	12	0.0188251	0.678322	3-hydroxy-N6,N6,N6-trimethyl-L-lysine
3-hydroxy-N6,N6,N6-trimethyl-L-lysine.A0A2K5VHK3_C227	A0A2K5VHK3_C227	12	0.0145393	0.699301	3-hydroxy-N6,N6,N6-trimethyl-L-lysine		2,6-Dimethylheptanoyl carnitine.A0A2K5V840_C38	A0A2K5V840_C38	11	0.037001	0.645455	2,6-Dimethylheptanoyl carnitine		3-hydroxy-N6,N6,N6-trimethyl-L-lysine.A0A7N9IH12_C36	A0A7N9IH12_C36	11	0.0338252	0.654545	3-hydroxy-N6,N6,N6-trimethyl-L-lysine
3-hydroxy-N6,N6,N6-trimethyl-L-lysine.A0A2K5VHY5_C107	A0A2K5VHY5_C107	12	0.0259115	0.65035	3-hydroxy-N6,N6,N6-trimethyl-L-lysine		2,6-Dimethylheptanoyl carnitine.A0A2K5VAA1_C42	A0A2K5VAA1_C42	12	0.0279546	0.643357	2,6-Dimethylheptanoyl carnitine		3-hydroxy-N6,N6,N6-trimethyl-L-lysine.A0A7N9IH12_C92	A0A7N9IH12_C92	11	0.037001	0.645455	3-hydroxy-N6,N6,N6-trimethyl-L-lysine
3-hydroxy-N6,N6,N6-trimethyl-L-lysine.A0A2K5VQ98_C177	A0A2K5VQ98_C177	11	0.0208124	0.7	3-hydroxy-N6,N6,N6-trimethyl-L-lysine		2,6-Dimethylheptanoyl carnitine.A0A2K5VAA1_C47	A0A2K5VAA1_C47	12	0.0279546	0.643357	2,6-Dimethylheptanoyl carnitine		3-hydroxy-N6,N6,N6-trimethyl-L-lysine.A0A7N9IH35_C790	A0A7N9IH35_C790	11	0.0439891	0.627273	3-hydroxy-N6,N6,N6-trimethyl-L-lysine
3-hydroxy-N6,N6,N6-trimethyl-L-lysine.A0A2K5VSZ9_C309	A0A2K5VSZ9_C309	14	0.0248902	0.604396	3-hydroxy-N6,N6,N6-trimethyl-L-lysine		2,6-Dimethylheptanoyl carnitine.A0A2K5VBI0_C157	A0A2K5VBI0_C157	12	0.040002	0.608392	2,6-Dimethylheptanoyl carnitine		3-hydroxy-N6,N6,N6-trimethyl-L-lysine.A0A805RGE7_C11	A0A805RGE7_C11	12	0.0428069	0.601399	3-hydroxy-N6,N6,N6-trimethyl-L-lysine
3-hydroxy-N6,N6,N6-trimethyl-L-lysine.A0A2K5VV70_C649	A0A2K5VV70_C649	10	0.0159208	0.757576	3-hydroxy-N6,N6,N6-trimethyl-L-lysine		2,6-Dimethylheptanoyl carnitine.A0A2K5VC32_C200	A0A2K5VC32_C200	11	0.000428361	0.890909	2,6-Dimethylheptanoyl carnitine		3-hydroxy-N6,N6,N6-trimethyl-L-lysine.G7NTA9_C243	G7NTA9_C243	11	0.0478169	0.618182	3-hydroxy-N6,N6,N6-trimethyl-L-lysine
3-hydroxy-N6,N6,N6-trimethyl-L-lysine.A0A2K5VWH3_C61	A0A2K5VWH3_C61	22	0.00116175	0.65782	3-hydroxy-N6,N6,N6-trimethyl-L-lysine		2,6-Dimethylheptanoyl carnitine.A0A2K5VEX6_C1423	A0A2K5VEX6_C1423	10	0.0311411	0.69697	2,6-Dimethylheptanoyl carnitine		3-hydroxy-N6,N6,N6-trimethyl-L-lysine.G7NUG4_C3	G7NUG4_C3	12	0.0323947	0.629371	3-hydroxy-N6,N6,N6-trimethyl-L-lysine
3-hydroxy-N6,N6,N6-trimethyl-L-lysine.A0A2K5VZ73_C265	A0A2K5VZ73_C265	15	0.0105567	0.65	3-hydroxy-N6,N6,N6-trimethyl-L-lysine		2,6-Dimethylheptanoyl carnitine.A0A2K5VEX6_C1571	A0A2K5VEX6_C1571	11	0.0230589	0.690909	2,6-Dimethylheptanoyl carnitine		3-hydroxy-N6,N6,N6-trimethyl-L-lysine.G7NUH1_C55	G7NUH1_C55	11	0.0104818	0.754545	3-hydroxy-N6,N6,N6-trimethyl-L-lysine
3-hydroxy-N6,N6,N6-trimethyl-L-lysine.A0A2K5VZ73_C92	A0A2K5VZ73_C92	16	0.00595149	0.667647	3-hydroxy-N6,N6,N6-trimethyl-L-lysine		2,6-Dimethylheptanoyl carnitine.A0A2K5VG10_C90	A0A2K5VG10_C90	10	0.0136718	0.769697	2,6-Dimethylheptanoyl carnitine		3-hydroxy-N6,N6,N6-trimethyl-L-lysine.G7NUT6_C108	G7NUT6_C108	11	0.0439891	0.627273	3-hydroxy-N6,N6,N6-trimethyl-L-lysine
3-hydroxy-N6,N6,N6-trimethyl-L-lysine.A0A2K5VZE5_C207	A0A2K5VZE5_C207	10	0.0440266	0.660606	3-hydroxy-N6,N6,N6-trimethyl-L-lysine		2,6-Dimethylheptanoyl carnitine.A0A2K5VG38_C384	A0A2K5VG38_C384	12	0.00817064	0.741259	2,6-Dimethylheptanoyl carnitine		3-hydroxy-N6,N6,N6-trimethyl-L-lysine.G7NUT6_C110	G7NUT6_C110	11	0.0439891	0.627273	3-hydroxy-N6,N6,N6-trimethyl-L-lysine
3-hydroxy-N6,N6,N6-trimethyl-L-lysine.A0A2K5VZM7_C397	A0A2K5VZM7_C397	12	0.040002	0.608392	3-hydroxy-N6,N6,N6-trimethyl-L-lysine		2,6-Dimethylheptanoyl carnitine.A0A2K5VG88_C1260	A0A2K5VG88_C1260	12	0.0239811	0.657343	2,6-Dimethylheptanoyl carnitine		3-hydroxy-N6,N6,N6-trimethyl-L-lysine.G7NV12_C155	G7NV12_C155	11	0.0187284	0.709091	3-hydroxy-N6,N6,N6-trimethyl-L-lysine
3-hydroxy-N6,N6,N6-trimethyl-L-lysine.A0A2K5W0S1_C125	A0A2K5W0S1_C125	10	0.0159208	0.757576	3-hydroxy-N6,N6,N6-trimethyl-L-lysine		2,6-Dimethylheptanoyl carnitine.A0A2K5VHK9_C263	A0A2K5VHK9_C263	11	0.0208124	0.7	2,6-Dimethylheptanoyl carnitine		3-hydroxy-N6,N6,N6-trimethyl-L-lysine.G7NWS9_C204	G7NWS9_C204	12	0.0348001	0.622378	3-hydroxy-N6,N6,N6-trimethyl-L-lysine
3-hydroxy-N6,N6,N6-trimethyl-L-lysine.A0A2K5W249_C347	A0A2K5W249_C347	11	0.0150174	0.727273	3-hydroxy-N6,N6,N6-trimethyl-L-lysine		2,6-Dimethylheptanoyl carnitine.A0A2K5VIG9_C296	A0A2K5VIG9_C296	12	0.0188251	0.678322	2,6-Dimethylheptanoyl carnitine		3-hydroxy-N6,N6,N6-trimethyl-L-lysine.G7NWY8_C43	G7NWY8_C43	12	0.0301143	0.636364	3-hydroxy-N6,N6,N6-trimethyl-L-lysine
3-hydroxy-N6,N6,N6-trimethyl-L-lysine.A0A2K5W607_C260	A0A2K5W607_C260	11	0.0150174	-0.727273	3-hydroxy-N6,N6,N6-trimethyl-L-lysine		2,6-Dimethylheptanoyl carnitine.A0A2K5VIX6_C411	A0A2K5VIX6_C411	10	0.0184138	0.745455	2,6-Dimethylheptanoyl carnitine		3-hydroxy-N6,N6,N6-trimethyl-L-lysine.G7NX90_C251	G7NX90_C251	11	0.0439891	0.627273	3-hydroxy-N6,N6,N6-trimethyl-L-lysine
3-hydroxy-N6,N6,N6-trimethyl-L-lysine.A0A2K5WA38_C1594	A0A2K5WA38_C1594	10	0.00823557	-0.806061	3-hydroxy-N6,N6,N6-trimethyl-L-lysine		2,6-Dimethylheptanoyl carnitine.A0A2K5VLP7_C1195	A0A2K5VLP7_C1195	12	0.0428069	0.601399	2,6-Dimethylheptanoyl carnitine		3-hydroxy-N6,N6,N6-trimethyl-L-lysine.G7NXG8_C469	G7NXG8_C469	10	0.0159208	0.757576	3-hydroxy-N6,N6,N6-trimethyl-L-lysine
3-hydroxy-N6,N6,N6-trimethyl-L-lysine.A0A2K5WDP9_C500	A0A2K5WDP9_C500	13	0.0321195	0.604396	3-hydroxy-N6,N6,N6-trimethyl-L-lysine		2,6-Dimethylheptanoyl carnitine.A0A2K5VQ98_C278	A0A2K5VQ98_C278	12	0.0373345	0.615385	2,6-Dimethylheptanoyl carnitine		3-hydroxy-N6,N6,N6-trimethyl-L-lysine.G7NYC7_C42	G7NYC7_C42	11	0.037001	0.645455	3-hydroxy-N6,N6,N6-trimethyl-L-lysine
3-hydroxy-N6,N6,N6-trimethyl-L-lysine.A0A2K5WFC2_C432	A0A2K5WFC2_C432	13	0.0252688	0.626374	3-hydroxy-N6,N6,N6-trimethyl-L-lysine		2,6-Dimethylheptanoyl carnitine.A0A2K5VTR1_C32	A0A2K5VTR1_C32	12	0.017305	0.685315	2,6-Dimethylheptanoyl carnitine		3-hydroxy-N6,N6,N6-trimethyl-L-lysine.G7NZX2_C138	G7NZX2_C138	12	0.0373345	0.615385	3-hydroxy-N6,N6,N6-trimethyl-L-lysine
3-hydroxy-N6,N6,N6-trimethyl-L-lysine.A0A2K5WK22_C539	A0A2K5WK22_C539	10	0.0440266	0.660606	3-hydroxy-N6,N6,N6-trimethyl-L-lysine		2,6-Dimethylheptanoyl carnitine.A0A2K5VU40_C40	A0A2K5VU40_C40	12	0.0132861	0.706294	2,6-Dimethylheptanoyl carnitine		3-hydroxy-N6,N6,N6-trimethyl-L-lysine.G7P161_C84	G7P161_C84	12	0.0301143	0.636364	3-hydroxy-N6,N6,N6-trimethyl-L-lysine
3-hydroxy-N6,N6,N6-trimethyl-L-lysine.A0A2K5WNA6_C144	A0A2K5WNA6_C144	10	0.0159208	0.757576	3-hydroxy-N6,N6,N6-trimethyl-L-lysine		2,6-Dimethylheptanoyl carnitine.A0A2K5VVS3_C1012	A0A2K5VVS3_C1012	10	0.00268142	0.866667	2,6-Dimethylheptanoyl carnitine		3-hydroxy-N6,N6,N6-trimethyl-L-lysine.G7P198_C240	G7P198_C240	12	0.00096954	0.846154	3-hydroxy-N6,N6,N6-trimethyl-L-lysine
3-hydroxy-N6,N6,N6-trimethyl-L-lysine.A0A2K5WUB5_C218	A0A2K5WUB5_C218	16	0.012077	0.620588	3-hydroxy-N6,N6,N6-trimethyl-L-lysine		2,6-Dimethylheptanoyl carnitine.A0A2K5VWA9_C615	A0A2K5VWA9_C615	10	0.00268142	0.866667	2,6-Dimethylheptanoyl carnitine		3-hydroxy-N6,N6,N6-trimethyl-L-lysine.G7P1V3_C162	G7P1V3_C162	11	0.0338252	0.654545	3-hydroxy-N6,N6,N6-trimethyl-L-lysine
3-hydroxy-N6,N6,N6-trimethyl-L-lysine.A0A2K5WWP8_C43	A0A2K5WWP8_C43	20	0.00563412	0.604511	3-hydroxy-N6,N6,N6-trimethyl-L-lysine		2,6-Dimethylheptanoyl carnitine.A0A2K5VYA3_C121	A0A2K5VYA3_C121	12	0.0323947	0.629371	2,6-Dimethylheptanoyl carnitine		3-hydroxy-N6,N6,N6-trimethyl-L-lysine.G7P1V3_C163	G7P1V3_C163	11	0.0280703	0.672727	3-hydroxy-N6,N6,N6-trimethyl-L-lysine
3-hydroxy-N6,N6,N6-trimethyl-L-lysine.A0A2K5WXS3_C108	A0A2K5WXS3_C108	20	0.00577973	0.603008	3-hydroxy-N6,N6,N6-trimethyl-L-lysine		2,6-Dimethylheptanoyl carnitine.A0A2K5VZA3_C133	A0A2K5VZA3_C133	11	0.0104818	0.754545	2,6-Dimethylheptanoyl carnitine		3-hydroxy-N6,N6,N6-trimethyl-L-lysine.G7P202_C160	G7P202_C160	11	0.0280703	0.672727	3-hydroxy-N6,N6,N6-trimethyl-L-lysine
3-hydroxy-N6,N6,N6-trimethyl-L-lysine.A0A2K5X0P6_C431	A0A2K5X0P6_C431	10	0.0184138	0.745455	3-hydroxy-N6,N6,N6-trimethyl-L-lysine		2,6-Dimethylheptanoyl carnitine.A0A2K5W527_C539	A0A2K5W527_C539	11	0.0439891	0.627273	2,6-Dimethylheptanoyl carnitine		3-hydroxy-N6,N6,N6-trimethyl-L-lysine.G7P203_C220	G7P203_C220	11	0.0439891	0.627273	3-hydroxy-N6,N6,N6-trimethyl-L-lysine
3-hydroxy-N6,N6,N6-trimethyl-L-lysine.A0A2K5X3T4_C290	A0A2K5X3T4_C290	10	0.0440266	0.660606	3-hydroxy-N6,N6,N6-trimethyl-L-lysine		2,6-Dimethylheptanoyl carnitine.A0A2K5W527_C747	A0A2K5W527_C747	11	0.0338252	0.654545	2,6-Dimethylheptanoyl carnitine		3-hydroxy-N6,N6,N6-trimethyl-L-lysine.G7P2T8_C111	G7P2T8_C111	10	0.0440266	0.660606	3-hydroxy-N6,N6,N6-trimethyl-L-lysine
3-hydroxy-N6,N6,N6-trimethyl-L-lysine.A0A2K5X4E5_C1359	A0A2K5X4E5_C1359	11	0.00311518	0.827273	3-hydroxy-N6,N6,N6-trimethyl-L-lysine		2,6-Dimethylheptanoyl carnitine.A0A2K5W637_C562	A0A2K5W637_C562	12	0.017305	0.685315	2,6-Dimethylheptanoyl carnitine		3-hydroxy-N6,N6,N6-trimethyl-L-lysine.G7P4B7_C259	G7P4B7_C259	12	0.00274614	0.804196	3-hydroxy-N6,N6,N6-trimethyl-L-lysine
3-hydroxy-N6,N6,N6-trimethyl-L-lysine.A0A2K5X6D3_C231	A0A2K5X6D3_C231	10	0.0440266	0.660606	3-hydroxy-N6,N6,N6-trimethyl-L-lysine		2,6-Dimethylheptanoyl carnitine.A0A2K5W778_C64	A0A2K5W778_C64	12	0.040002	0.608392	2,6-Dimethylheptanoyl carnitine		3-hydroxy-N6,N6,N6-trimethyl-L-lysine.G7P4B7_C370	G7P4B7_C370	12	0.0090521	0.734266	3-hydroxy-N6,N6,N6-trimethyl-L-lysine
3-hydroxy-N6,N6,N6-trimethyl-L-lysine.A0A2K5X6D6_C295	A0A2K5X6D6_C295	13	0.00814287	0.714286	3-hydroxy-N6,N6,N6-trimethyl-L-lysine		2,6-Dimethylheptanoyl carnitine.A0A2K5W843_C497	A0A2K5W843_C497	11	0.0254756	0.681818	2,6-Dimethylheptanoyl carnitine		3-hydroxy-N6,N6,N6-trimethyl-L-lysine.G7P4K7_C193	G7P4K7_C193	12	0.00465988	0.776224	3-hydroxy-N6,N6,N6-trimethyl-L-lysine
3-hydroxy-N6,N6,N6-trimethyl-L-lysine.A0A2K5X7I4_C22	A0A2K5X7I4_C22	10	0.00350474	0.854545	3-hydroxy-N6,N6,N6-trimethyl-L-lysine		2,6-Dimethylheptanoyl carnitine.A0A2K5W8V8_C33	A0A2K5W8V8_C33	12	0.0090521	0.734266	2,6-Dimethylheptanoyl carnitine		3-hydroxy-N6,N6,N6-trimethyl-L-lysine.G7P5C4_C166	G7P5C4_C166	12	0.00316125	0.797203	3-hydroxy-N6,N6,N6-trimethyl-L-lysine
3-hydroxy-N6,N6,N6-trimethyl-L-lysine.A0A2K5X7I4_C25	A0A2K5X7I4_C25	10	0.00350474	0.854545	3-hydroxy-N6,N6,N6-trimethyl-L-lysine		2,6-Dimethylheptanoyl carnitine.A0A2K5WA76_C147	A0A2K5WA76_C147	12	0.0017186	0.825175	2,6-Dimethylheptanoyl carnitine		3-hydroxy-N6,N6,N6-trimethyl-L-lysine.G7P7T2_C53	G7P7T2_C53	10	0.0136718	0.769697	3-hydroxy-N6,N6,N6-trimethyl-L-lysine
3-hydroxy-N6,N6,N6-trimethyl-L-lysine.A0A7N9C8R1_C525	A0A7N9C8R1_C525	10	0.00681113	0.818182	3-hydroxy-N6,N6,N6-trimethyl-L-lysine		2,6-Dimethylheptanoyl carnitine.A0A2K5WA76_C296	A0A2K5WA76_C296	12	0.0090521	0.734266	2,6-Dimethylheptanoyl carnitine		3-hydroxy-N6,N6,N6-trimethyl-L-lysine.G7P864_C449	G7P864_C449	10	0.0350915	0.684848	3-hydroxy-N6,N6,N6-trimethyl-L-lysine
3-hydroxy-N6,N6,N6-trimethyl-L-lysine.A0A7N9CH67_C178	A0A7N9CH67_C178	12	0.0259115	-0.65035	3-hydroxy-N6,N6,N6-trimethyl-L-lysine		2,6-Dimethylheptanoyl carnitine.A0A2K5WAL8_C480	A0A2K5WAL8_C480	12	0.0428069	0.601399	2,6-Dimethylheptanoyl carnitine		3-hydroxy-N6,N6,N6-trimethyl-L-lysine.G7P880_C229	G7P880_C229	10	0.0311411	0.69697	3-hydroxy-N6,N6,N6-trimethyl-L-lysine
3-hydroxy-N6,N6,N6-trimethyl-L-lysine.A0A7N9CQH4_C98	A0A7N9CQH4_C98	11	0.0439891	0.627273	3-hydroxy-N6,N6,N6-trimethyl-L-lysine		2,6-Dimethylheptanoyl carnitine.A0A2K5WAT5_C1336	A0A2K5WAT5_C1336	11	0.0338252	0.654545	2,6-Dimethylheptanoyl carnitine		3-hydroxy-N6,N6,N6-trimethyl-L-lysine.G7P8R3_C12	G7P8R3_C12	11	0.0254756	0.681818	3-hydroxy-N6,N6,N6-trimethyl-L-lysine
3-hydroxy-N6,N6,N6-trimethyl-L-lysine.A0A7N9CTL9_C73	A0A7N9CTL9_C73	19	0.00429089	0.635088	3-hydroxy-N6,N6,N6-trimethyl-L-lysine		2,6-Dimethylheptanoyl carnitine.A0A2K5WAT5_C1917	A0A2K5WAT5_C1917	10	0.0184138	0.745455	2,6-Dimethylheptanoyl carnitine		3-hydroxy-N6,N6,N6-trimethyl-L-lysine.G7P8R3_C15	G7P8R3_C15	11	0.0254756	0.681818	3-hydroxy-N6,N6,N6-trimethyl-L-lysine
3-hydroxy-N6,N6,N6-trimethyl-L-lysine.A0A7N9CTL9_C74	A0A7N9CTL9_C74	19	0.00429089	0.635088	3-hydroxy-N6,N6,N6-trimethyl-L-lysine		2,6-Dimethylheptanoyl carnitine.A0A2K5WEF1_C318	A0A2K5WEF1_C318	11	0.0254756	0.681818	2,6-Dimethylheptanoyl carnitine		3-hydroxy-N6,N6,N6-trimethyl-L-lysine.G7P8S8_C3552	G7P8S8_C3552	10	0.0211665	0.733333	3-hydroxy-N6,N6,N6-trimethyl-L-lysine
3-hydroxy-N6,N6,N6-trimethyl-L-lysine.A0A7N9D281_C603	A0A7N9D281_C603	10	0.0393814	0.672727	3-hydroxy-N6,N6,N6-trimethyl-L-lysine		2,6-Dimethylheptanoyl carnitine.A0A2K5WEF1_C49	A0A2K5WEF1_C49	11	0.0308509	0.663636	2,6-Dimethylheptanoyl carnitine		3-hydroxy-N6,N6,N6-trimethyl-L-lysine.G7P8Z4_C115	G7P8Z4_C115	11	0.0150174	0.727273	3-hydroxy-N6,N6,N6-trimethyl-L-lysine
3-hydroxy-N6,N6,N6-trimethyl-L-lysine.A0A7N9D3Z3_C509	A0A7N9D3Z3_C509	18	0.000224899	0.77709	3-hydroxy-N6,N6,N6-trimethyl-L-lysine		2,6-Dimethylheptanoyl carnitine.A0A2K5WF01_C87	A0A2K5WF01_C87	11	0.0187284	0.709091	2,6-Dimethylheptanoyl carnitine		3-hydroxy-N6,N6,N6-trimethyl-L-lysine.G7P9M0_C99	G7P9M0_C99	11	0.0187284	0.709091	3-hydroxy-N6,N6,N6-trimethyl-L-lysine
3-hydroxy-N6,N6,N6-trimethyl-L-lysine.A0A7N9D3Z3_C88	A0A7N9D3Z3_C88	10	0.00823557	0.806061	3-hydroxy-N6,N6,N6-trimethyl-L-lysine		2,6-Dimethylheptanoyl carnitine.A0A2K5WFC2_C41	A0A2K5WFC2_C41	10	0.0311411	0.69697	2,6-Dimethylheptanoyl carnitine		3-hydroxy-N6,N6,N6-trimethyl-L-lysine.G7PBA1_C1319	G7PBA1_C1319	10	0.0211665	0.733333	3-hydroxy-N6,N6,N6-trimethyl-L-lysine
3-hydroxy-N6,N6,N6-trimethyl-L-lysine.A0A7N9IAK8_C306	A0A7N9IAK8_C306	13	0.0321195	0.604396	3-hydroxy-N6,N6,N6-trimethyl-L-lysine		2,6-Dimethylheptanoyl carnitine.A0A2K5WFD1_C120	A0A2K5WFD1_C120	12	0.0428069	0.601399	2,6-Dimethylheptanoyl carnitine		3-hydroxy-N6,N6,N6-trimethyl-L-lysine.G7PBA1_C1325	G7PBA1_C1325	10	0.0211665	0.733333	3-hydroxy-N6,N6,N6-trimethyl-L-lysine
3-hydroxy-N6,N6,N6-trimethyl-L-lysine.A0A7N9IBT0_C91	A0A7N9IBT0_C91	11	0.0187284	0.709091	3-hydroxy-N6,N6,N6-trimethyl-L-lysine		2,6-Dimethylheptanoyl carnitine.A0A2K5WFL1_C418	A0A2K5WFL1_C418	10	0.0211665	0.733333	2,6-Dimethylheptanoyl carnitine		3-hydroxy-N6,N6,N6-trimethyl-L-lysine.G7PBA1_C1332	G7PBA1_C1332	10	0.0211665	0.733333	3-hydroxy-N6,N6,N6-trimethyl-L-lysine
3-hydroxy-N6,N6,N6-trimethyl-L-lysine.G7NTV2_C429	G7NTV2_C429	13	0.00262062	0.78022	3-hydroxy-N6,N6,N6-trimethyl-L-lysine		2,6-Dimethylheptanoyl carnitine.A0A2K5WGL5_C285	A0A2K5WGL5_C285	12	0.0145393	0.699301	2,6-Dimethylheptanoyl carnitine		3-hydroxy-N6,N6,N6-trimethyl-L-lysine.G7PBA1_C2412	G7PBA1_C2412	11	0.0208124	0.7	3-hydroxy-N6,N6,N6-trimethyl-L-lysine
3-hydroxy-N6,N6,N6-trimethyl-L-lysine.G7P175_C811	G7P175_C811	10	0.0490426	0.648485	3-hydroxy-N6,N6,N6-trimethyl-L-lysine		2,6-Dimethylheptanoyl carnitine.A0A2K5WKE1_C100	A0A2K5WKE1_C100	11	0.0167992	0.718182	2,6-Dimethylheptanoyl carnitine		3-hydroxy-N6,N6,N6-trimethyl-L-lysine.G7PBN2_C1892	G7PBN2_C1892	10	0.0350915	0.684848	3-hydroxy-N6,N6,N6-trimethyl-L-lysine
3-hydroxy-N6,N6,N6-trimethyl-L-lysine.G7P4B7_C259	G7P4B7_C259	19	0.000658097	0.724561	3-hydroxy-N6,N6,N6-trimethyl-L-lysine		2,6-Dimethylheptanoyl carnitine.A0A2K5WNN1_C17	A0A2K5WNN1_C17	12	0.017305	0.685315	2,6-Dimethylheptanoyl carnitine		3-hydroxy-N6,N6,N6-trimethyl-L-lysine.G7PBS9_C3293	G7PBS9_C3293	11	0.0133754	0.736364	3-hydroxy-N6,N6,N6-trimethyl-L-lysine
3-hydroxy-N6,N6,N6-trimethyl-L-lysine.G7P4B7_C30	G7P4B7_C30	10	0.0490426	0.648485	3-hydroxy-N6,N6,N6-trimethyl-L-lysine		2,6-Dimethylheptanoyl carnitine.A0A2K5WR12_C99	A0A2K5WR12_C99	10	0.0184138	0.745455	2,6-Dimethylheptanoyl carnitine		3-hydroxy-N6,N6,N6-trimethyl-L-lysine.G7PEI3_C199	G7PEI3_C199	10	0.0275141	0.709091	3-hydroxy-N6,N6,N6-trimethyl-L-lysine
3-hydroxy-N6,N6,N6-trimethyl-L-lysine.G7P4V1_C319	G7P4V1_C319	10	0.0440266	0.660606	3-hydroxy-N6,N6,N6-trimethyl-L-lysine		2,6-Dimethylheptanoyl carnitine.A0A2K5WRX3_C214	A0A2K5WRX3_C214	10	0.0490426	0.648485	2,6-Dimethylheptanoyl carnitine		3-hydroxy-N6,N6,N6-trimethyl-L-lysine.G7PEZ9_C1018	G7PEZ9_C1018	12	0.00236893	0.811189	3-hydroxy-N6,N6,N6-trimethyl-L-lysine
3-hydroxy-N6,N6,N6-trimethyl-L-lysine.G7P9M0_C99	G7P9M0_C99	18	0.00792629	0.614035	3-hydroxy-N6,N6,N6-trimethyl-L-lysine		2,6-Dimethylheptanoyl carnitine.A0A2K5WS38_C451	A0A2K5WS38_C451	12	0.0348001	0.622378	2,6-Dimethylheptanoyl carnitine		3-hydroxy-N6,N6,N6-trimethyl-L-lysine.G7PEZ9_C1040	G7PEZ9_C1040	10	0.00350474	0.854545	3-hydroxy-N6,N6,N6-trimethyl-L-lysine
3-hydroxy-N6,N6,N6-trimethyl-L-lysine.G7PBA1_C220	G7PBA1_C220	12	0.0100009	0.727273	3-hydroxy-N6,N6,N6-trimethyl-L-lysine		2,6-Dimethylheptanoyl carnitine.A0A2K5WS38_C456	A0A2K5WS38_C456	12	0.0348001	0.622378	2,6-Dimethylheptanoyl carnitine		3-hydroxy-N6,N6,N6-trimethyl-L-lysine.G7PFC2_C248	G7PFC2_C248	12	0.0239811	0.657343	3-hydroxy-N6,N6,N6-trimethyl-L-lysine
3-hydroxy-N6,N6,N6-trimethyl-L-lysine.G7PBA1_C223	G7PBA1_C223	12	0.0100009	0.727273	3-hydroxy-N6,N6,N6-trimethyl-L-lysine		2,6-Dimethylheptanoyl carnitine.A0A2K5WU32_C404	A0A2K5WU32_C404	12	0.0348001	0.622378	2,6-Dimethylheptanoyl carnitine		3-hydroxy-N6,N6,N6-trimethyl-L-lysine.G7PFD6_C376	G7PFD6_C376	12	0.0221592	0.664336	3-hydroxy-N6,N6,N6-trimethyl-L-lysine
3-hydroxy-N6,N6,N6-trimethyl-L-lysine.G7PBA1_C230	G7PBA1_C230	12	0.0100009	0.727273	3-hydroxy-N6,N6,N6-trimethyl-L-lysine		2,6-Dimethylheptanoyl carnitine.A0A2K5WUB5_C83	A0A2K5WUB5_C83	10	0	0.951515	2,6-Dimethylheptanoyl carnitine		3-hydroxy-N6,N6,N6-trimethyl-L-lysine.G7PG22_C85	G7PG22_C85	11	0.0167992	0.718182	3-hydroxy-N6,N6,N6-trimethyl-L-lysine
3-hydroxy-N6,N6,N6-trimethyl-L-lysine.G7PBA1_C357	G7PBA1_C357	17	0.00806083	0.629902	3-hydroxy-N6,N6,N6-trimethyl-L-lysine		2,6-Dimethylheptanoyl carnitine.A0A2K5WXS3_C224	A0A2K5WXS3_C224	12	0.0239811	0.657343	2,6-Dimethylheptanoyl carnitine		3-hydroxy-N6,N6,N6-trimethyl-L-lysine.G7PGE8_C551	G7PGE8_C551	12	0.0279546	0.643357	3-hydroxy-N6,N6,N6-trimethyl-L-lysine
3-hydroxy-N6,N6,N6-trimethyl-L-lysine.G7PBA1_C358	G7PBA1_C358	17	0.00806083	0.629902	3-hydroxy-N6,N6,N6-trimethyl-L-lysine		2,6-Dimethylheptanoyl carnitine.A0A2K5WYS3_C24	A0A2K5WYS3_C24	12	0.0301143	0.636364	2,6-Dimethylheptanoyl carnitine		3-hydroxy-N6,N6,N6-trimethyl-L-lysine.G7PGK4_C225	G7PGK4_C225	11	0.0338252	0.654545	3-hydroxy-N6,N6,N6-trimethyl-L-lysine
3-hydroxy-N6,N6,N6-trimethyl-L-lysine.G7PBA1_C359	G7PBA1_C359	17	0.00806083	0.629902	3-hydroxy-N6,N6,N6-trimethyl-L-lysine		2,6-Dimethylheptanoyl carnitine.A0A2K5WZ75_C38	A0A2K5WZ75_C38	11	0.0208124	0.7	2,6-Dimethylheptanoyl carnitine		3-hydroxy-N6,N6,N6-trimethyl-L-lysine.G7PHM7_C309	G7PHM7_C309	10	0.0311411	0.69697	3-hydroxy-N6,N6,N6-trimethyl-L-lysine
3-hydroxy-N6,N6,N6-trimethyl-L-lysine.G7PES2_C141	G7PES2_C141	14	0.0032514	0.745055	3-hydroxy-N6,N6,N6-trimethyl-L-lysine		2,6-Dimethylheptanoyl carnitine.A0A2K5X0P1_C209	A0A2K5X0P1_C209	12	0.000597084	0.86014	2,6-Dimethylheptanoyl carnitine		3-hydroxy-N6,N6,N6-trimethyl-L-lysine.G7PHW8_C716	G7PHW8_C716	10	0.0393814	0.672727	3-hydroxy-N6,N6,N6-trimethyl-L-lysine
3-hydroxy-N6,N6,N6-trimethyl-L-lysine.G7PES2_C144	G7PES2_C144	15	0.0148597	0.625	3-hydroxy-N6,N6,N6-trimethyl-L-lysine		2,6-Dimethylheptanoyl carnitine.A0A2K5X1Y5_C201	A0A2K5X1Y5_C201	12	0.0204419	0.671329	2,6-Dimethylheptanoyl carnitine		3-hydroxy-N6,N6,N6-trimethyl-L-lysine.G7PJ36_C17	G7PJ36_C17	11	0.0230589	0.690909	3-hydroxy-N6,N6,N6-trimethyl-L-lysine
3-hydroxy-N6,N6,N6-trimethyl-L-lysine.G7PHW8_C716	G7PHW8_C716	21	0.00119254	0.67013	3-hydroxy-N6,N6,N6-trimethyl-L-lysine		2,6-Dimethylheptanoyl carnitine.A0A2K5X2H7_C121	A0A2K5X2H7_C121	10	0.0275141	0.709091	2,6-Dimethylheptanoyl carnitine		3-hydroxy-N6,N6,N6-trimethyl-L-lysine.G7PJ36_C8	G7PJ36_C8	11	0.0230589	0.690909	3-hydroxy-N6,N6,N6-trimethyl-L-lysine
3-hydroxy-N6,N6,N6-trimethyl-L-lysine.G7PJ36_C17	G7PJ36_C17	19	0.00429089	0.635088	3-hydroxy-N6,N6,N6-trimethyl-L-lysine		2,6-Dimethylheptanoyl carnitine.A0A2K5X2K3_C106	A0A2K5X2K3_C106	12	0.0145393	0.699301	2,6-Dimethylheptanoyl carnitine		3-hydroxy-N6,N6,N6-trimethyl-L-lysine.G7PME1_C200	G7PME1_C200	12	0.0239811	0.657343	3-hydroxy-N6,N6,N6-trimethyl-L-lysine
3-hydroxy-N6,N6,N6-trimethyl-L-lysine.G7PJ36_C26	G7PJ36_C26	11	0.0280703	0.672727	3-hydroxy-N6,N6,N6-trimethyl-L-lysine		2,6-Dimethylheptanoyl carnitine.A0A2K5X3J0_C108	A0A2K5X3J0_C108	12	0.0090521	0.734266	2,6-Dimethylheptanoyl carnitine		3-hydroxy-N6,N6,N6-trimethyl-L-lysine.G7PME6_C158	G7PME6_C158	12	0.017305	0.685315	3-hydroxy-N6,N6,N6-trimethyl-L-lysine
3-hydroxy-N6,N6,N6-trimethyl-L-lysine.G7PJ36_C8	G7PJ36_C8	19	0.00429089	0.635088	3-hydroxy-N6,N6,N6-trimethyl-L-lysine		2,6-Dimethylheptanoyl carnitine.A0A2K5X6T7_C77	A0A2K5X6T7_C77	10	0.0311411	0.69697	2,6-Dimethylheptanoyl carnitine		3-hydroxy-N6,N6,N6-trimethyl-L-lysine.G7PMG9_C10	G7PMG9_C10	10	0.0350915	0.684848	3-hydroxy-N6,N6,N6-trimethyl-L-lysine
3-hydroxy-N6,N6,N6-trimethyl-L-lysine.G7PJ42_C188	G7PJ42_C188	11	0.0133754	0.736364	3-hydroxy-N6,N6,N6-trimethyl-L-lysine		2,6-Dimethylheptanoyl carnitine.A0A2K5X7N2_C151	A0A2K5X7N2_C151	12	0.0132861	0.706294	2,6-Dimethylheptanoyl carnitine		3-hydroxy-N6,N6,N6-trimethyl-L-lysine.G7PMI9_C754	G7PMI9_C754	10	0.0275141	0.709091	3-hydroxy-N6,N6,N6-trimethyl-L-lysine
3-hydroxy-N6,N6,N6-trimethyl-L-lysine.G7PJM8_C448	G7PJM8_C448	10	0.0275141	0.709091	3-hydroxy-N6,N6,N6-trimethyl-L-lysine		2,6-Dimethylheptanoyl carnitine.A0A2K5X820_C650	A0A2K5X820_C650	10	0.0350915	0.684848	2,6-Dimethylheptanoyl carnitine		3-hydroxy-N6,N6,N6-trimethyl-L-lysine.G7PNN3_C357	G7PNN3_C357	11	0.0308509	0.663636	3-hydroxy-N6,N6,N6-trimethyl-L-lysine
3-hydroxy-N6,N6,N6-trimethyl-L-lysine.G7PJR5_C269	G7PJR5_C269	10	0.0184138	0.745455	3-hydroxy-N6,N6,N6-trimethyl-L-lysine		2,6-Dimethylheptanoyl carnitine.A0A7G9IU04_C10	A0A7G9IU04_C10	12	0.040002	0.608392	2,6-Dimethylheptanoyl carnitine		3-hydroxy-N6,N6,N6-trimethyl-L-lysine.G7PNV3_C119	G7PNV3_C119	12	0.0301143	0.636364	3-hydroxy-N6,N6,N6-trimethyl-L-lysine
3-hydroxy-N6,N6,N6-trimethyl-L-lysine.G7PKZ9_C126	G7PKZ9_C126	11	0.0403864	-0.636364	3-hydroxy-N6,N6,N6-trimethyl-L-lysine		2,6-Dimethylheptanoyl carnitine.A0A7N9C727_C175	A0A7N9C727_C175	12	0.0279546	0.643357	2,6-Dimethylheptanoyl carnitine		3-hydroxy-N6,N6,N6-trimethyl-L-lysine.G7PNV3_C121	G7PNV3_C121	12	0.0301143	0.636364	3-hydroxy-N6,N6,N6-trimethyl-L-lysine
3-hydroxy-N6,N6,N6-trimethyl-L-lysine.G7PSZ2_C207	G7PSZ2_C207	10	0.0350915	0.684848	3-hydroxy-N6,N6,N6-trimethyl-L-lysine		2,6-Dimethylheptanoyl carnitine.A0A7N9CCY0_C840	A0A7N9CCY0_C840	12	0.0145393	0.699301	2,6-Dimethylheptanoyl carnitine		3-hydroxy-N6,N6,N6-trimethyl-L-lysine.G7PPG0_C67	G7PPG0_C67	12	0.0100009	0.727273	3-hydroxy-N6,N6,N6-trimethyl-L-lysine
3-hydroxy-N6,N6,N6-trimethyl-L-lysine.G7PT18_C151	G7PT18_C151	14	0.00274901	0.753846	3-hydroxy-N6,N6,N6-trimethyl-L-lysine		2,6-Dimethylheptanoyl carnitine.A0A7N9CEU7_C105	A0A7N9CEU7_C105	12	0.0221592	0.664336	2,6-Dimethylheptanoyl carnitine		3-hydroxy-N6,N6,N6-trimethyl-L-lysine.G7PPY4_C404	G7PPY4_C404	12	0.0121144	0.713287	3-hydroxy-N6,N6,N6-trimethyl-L-lysine
3-hydroxy-N6,N6,N6-trimethyl-L-lysine.G7PU97_C83	G7PU97_C83	12	0.0259115	0.65035	3-hydroxy-N6,N6,N6-trimethyl-L-lysine		2,6-Dimethylheptanoyl carnitine.A0A7N9CFG1_C509	A0A7N9CFG1_C509	11	0.0167992	0.718182	2,6-Dimethylheptanoyl carnitine		3-hydroxy-N6,N6,N6-trimethyl-L-lysine.G7PQP7_C348	G7PQP7_C348	12	0.0090521	0.734266	3-hydroxy-N6,N6,N6-trimethyl-L-lysine
3-hydroxy-N6,N6,N6-trimethyl-L-lysine.G7PV75_C444	G7PV75_C444	10	0.0490426	0.648485	3-hydroxy-N6,N6,N6-trimethyl-L-lysine		2,6-Dimethylheptanoyl carnitine.A0A7N9CH67_C178	A0A7N9CH67_C178	10	0.0184138	0.745455	2,6-Dimethylheptanoyl carnitine		3-hydroxy-N6,N6,N6-trimethyl-L-lysine.G7PRI6_C56	G7PRI6_C56	11	0.0308509	0.663636	3-hydroxy-N6,N6,N6-trimethyl-L-lysine
3-hydroxy-N6,N6,N6-trimethyl-L-lysine.G7PVJ0_C9	G7PVJ0_C9	21	0.00213059	0.642857	3-hydroxy-N6,N6,N6-trimethyl-L-lysine		2,6-Dimethylheptanoyl carnitine.A0A7N9CI73_C511	A0A7N9CI73_C511	12	0.0121144	0.713287	2,6-Dimethylheptanoyl carnitine		3-hydroxy-N6,N6,N6-trimethyl-L-lysine.G7PRJ1_C40	G7PRJ1_C40	10	0.00197706	0.878788	3-hydroxy-N6,N6,N6-trimethyl-L-lysine
3-hydroxy-N6,N6,N6-trimethyl-L-lysine.G7PXK8_C414	G7PXK8_C414	24	0.00183412	0.612174	3-hydroxy-N6,N6,N6-trimethyl-L-lysine		2,6-Dimethylheptanoyl carnitine.A0A7N9CIB6_C114	A0A7N9CIB6_C114	12	0.0348001	0.622378	2,6-Dimethylheptanoyl carnitine		3-hydroxy-N6,N6,N6-trimethyl-L-lysine.G7PRL7_C188	G7PRL7_C188	12	0.0132861	0.706294	3-hydroxy-N6,N6,N6-trimethyl-L-lysine
3-hydroxy-N6,N6,N6-trimethyl-L-lysine.G7PXK8_C823	G7PXK8_C823	16	0.00858956	0.644118	3-hydroxy-N6,N6,N6-trimethyl-L-lysine		2,6-Dimethylheptanoyl carnitine.A0A7N9CIB6_C96	A0A7N9CIB6_C96	12	0.0132861	0.706294	2,6-Dimethylheptanoyl carnitine		3-hydroxy-N6,N6,N6-trimethyl-L-lysine.G7PRZ9_C286	G7PRZ9_C286	12	0.0221592	0.664336	3-hydroxy-N6,N6,N6-trimethyl-L-lysine
3-hydroxy-N6,N6,N6-trimethyl-L-lysine.G7PXK8_C829	G7PXK8_C829	16	0.00858956	0.644118	3-hydroxy-N6,N6,N6-trimethyl-L-lysine		2,6-Dimethylheptanoyl carnitine.A0A7N9CID1_C49	A0A7N9CID1_C49	12	0.017305	0.685315	2,6-Dimethylheptanoyl carnitine		3-hydroxy-N6,N6,N6-trimethyl-L-lysine.G7PSP9_C326	G7PSP9_C326	12	0.0239811	0.657343	3-hydroxy-N6,N6,N6-trimethyl-L-lysine
3-hydroxy-N6,N6,N6-trimethyl-L-lysine.G7PXK8_C838	G7PXK8_C838	16	0.00858956	0.644118	3-hydroxy-N6,N6,N6-trimethyl-L-lysine		2,6-Dimethylheptanoyl carnitine.A0A7N9CIQ3_C23	A0A7N9CIQ3_C23	11	0.0133754	0.736364	2,6-Dimethylheptanoyl carnitine		3-hydroxy-N6,N6,N6-trimethyl-L-lysine.G7PT18_C151	G7PT18_C151	10	0.0211665	0.733333	3-hydroxy-N6,N6,N6-trimethyl-L-lysine
3-hydroxy-N6,N6,N6-trimethyl-L-lysine.G7PZE3_C606	G7PZE3_C606	10	0.0311411	-0.69697	3-hydroxy-N6,N6,N6-trimethyl-L-lysine		2,6-Dimethylheptanoyl carnitine.A0A7N9CJM2_C219	A0A7N9CJM2_C219	12	0.0301143	0.636364	2,6-Dimethylheptanoyl carnitine		3-hydroxy-N6,N6,N6-trimethyl-L-lysine.G7PUK2_C89	G7PUK2_C89	11	0.0052015	0.8	3-hydroxy-N6,N6,N6-trimethyl-L-lysine
3-hydroxy-N6,N6,N6-trimethyl-L-lysine.G8F3T7_C523	G8F3T7_C523	11	0.0187284	0.709091	3-hydroxy-N6,N6,N6-trimethyl-L-lysine		2,6-Dimethylheptanoyl carnitine.A0A7N9CJM2_C230	A0A7N9CJM2_C230	11	0.037001	0.645455	2,6-Dimethylheptanoyl carnitine		3-hydroxy-N6,N6,N6-trimethyl-L-lysine.G7PUK2_C91	G7PUK2_C91	11	0.0052015	0.8	3-hydroxy-N6,N6,N6-trimethyl-L-lysine
3-hydroxy-N6,N6,N6-trimethyl-L-lysine.G8F5D5_C49	G8F5D5_C49	12	0.017305	0.685315	3-hydroxy-N6,N6,N6-trimethyl-L-lysine		2,6-Dimethylheptanoyl carnitine.A0A7N9CKS0_C284	A0A7N9CKS0_C284	10	0.00823557	0.806061	2,6-Dimethylheptanoyl carnitine		3-hydroxy-N6,N6,N6-trimethyl-L-lysine.G7PW62_C283	G7PW62_C283	12	0.0428069	0.601399	3-hydroxy-N6,N6,N6-trimethyl-L-lysine
3-hydroxy-N6,N6,N6-trimethyl-L-lysine.G8F695_C584	G8F695_C584	12	0.0188251	0.678322	3-hydroxy-N6,N6,N6-trimethyl-L-lysine		2,6-Dimethylheptanoyl carnitine.A0A7N9CKS0_C314	A0A7N9CKS0_C314	10	0.0275141	0.709091	2,6-Dimethylheptanoyl carnitine		3-hydroxy-N6,N6,N6-trimethyl-L-lysine.G7PWY3_C21	G7PWY3_C21	12	0.040002	0.608392	3-hydroxy-N6,N6,N6-trimethyl-L-lysine
3-hydroxy-N6,N6,N6-trimethyl-L-lysine.I7GEP1_C297	I7GEP1_C297	11	0.037001	0.645455	3-hydroxy-N6,N6,N6-trimethyl-L-lysine		2,6-Dimethylheptanoyl carnitine.A0A7N9CMW7_C30	A0A7N9CMW7_C30	10	0.0136718	0.769697	2,6-Dimethylheptanoyl carnitine		3-hydroxy-N6,N6,N6-trimethyl-L-lysine.G7PXK8_C1022	G7PXK8_C1022	11	0.0308509	0.663636	3-hydroxy-N6,N6,N6-trimethyl-L-lysine
3-hydroxy-N6,N6,N6-trimethyl-L-lysine.I7GIL1_C342	I7GIL1_C342	12	0.0121144	0.713287	3-hydroxy-N6,N6,N6-trimethyl-L-lysine		2,6-Dimethylheptanoyl carnitine.A0A7N9CN62_C103	A0A7N9CN62_C103	12	0.00659654	0.755245	2,6-Dimethylheptanoyl carnitine		3-hydroxy-N6,N6,N6-trimethyl-L-lysine.G7PXK8_C1030	G7PXK8_C1030	11	0.0308509	0.663636	3-hydroxy-N6,N6,N6-trimethyl-L-lysine
3-hydroxy-N6,N6,N6-trimethyl-L-lysine.I7GME9_C19	I7GME9_C19	13	0.0195814	0.648352	3-hydroxy-N6,N6,N6-trimethyl-L-lysine		2,6-Dimethylheptanoyl carnitine.A0A7N9CPY5_C159	A0A7N9CPY5_C159	11	0.0403864	0.636364	2,6-Dimethylheptanoyl carnitine		3-hydroxy-N6,N6,N6-trimethyl-L-lysine.G7PXK8_C414	G7PXK8_C414	12	0.0259115	0.65035	3-hydroxy-N6,N6,N6-trimethyl-L-lysine
3-hydroxy-N6,N6,N6-trimethyl-L-lysine.Q4R5Y9_C33	Q4R5Y9_C33	12	0.0017186	-0.825175	3-hydroxy-N6,N6,N6-trimethyl-L-lysine		2,6-Dimethylheptanoyl carnitine.A0A7N9CQQ8_C410	A0A7N9CQQ8_C410	12	0.00659654	0.755245	2,6-Dimethylheptanoyl carnitine		3-hydroxy-N6,N6,N6-trimethyl-L-lysine.G7PYU4_C353	G7PYU4_C353	10	0.0241946	0.721212	3-hydroxy-N6,N6,N6-trimethyl-L-lysine
3-hydroxyoctanoyl carnitine.A0A2K5TL51_C401	A0A2K5TL51_C401	13	0.00123886	-0.813187	3-hydroxyoctanoyl carnitine		2,6-Dimethylheptanoyl carnitine.A0A7N9CTI1_C81	A0A7N9CTI1_C81	12	0.0100009	0.727273	2,6-Dimethylheptanoyl carnitine		3-hydroxy-N6,N6,N6-trimethyl-L-lysine.G7PYU9_C1537	G7PYU9_C1537	11	0.0187284	0.709091	3-hydroxy-N6,N6,N6-trimethyl-L-lysine
3-hydroxyoctanoyl carnitine.A0A2K5TL51_C402	A0A2K5TL51_C402	13	0.00123886	-0.813187	3-hydroxyoctanoyl carnitine		2,6-Dimethylheptanoyl carnitine.A0A7N9CUF3_C227	A0A7N9CUF3_C227	11	0.037001	0.645455	2,6-Dimethylheptanoyl carnitine		3-hydroxy-N6,N6,N6-trimethyl-L-lysine.G7PZC9_C29	G7PZC9_C29	11	0.037001	0.645455	3-hydroxy-N6,N6,N6-trimethyl-L-lysine
3-hydroxyoctanoyl carnitine.A0A2K5TNA7_C646	A0A2K5TNA7_C646	12	0.0348001	0.622378	3-hydroxyoctanoyl carnitine		2,6-Dimethylheptanoyl carnitine.A0A7N9CUF3_C339	A0A7N9CUF3_C339	11	0.0280703	0.672727	2,6-Dimethylheptanoyl carnitine		3-hydroxy-N6,N6,N6-trimethyl-L-lysine.G7Q0F5_C1058	G7Q0F5_C1058	12	0.0145393	0.699301	3-hydroxy-N6,N6,N6-trimethyl-L-lysine
3-hydroxyoctanoyl carnitine.A0A2K5TY77_C1132	A0A2K5TY77_C1132	13	0.000917231	0.824176	3-hydroxyoctanoyl carnitine		2,6-Dimethylheptanoyl carnitine.A0A7N9CUF3_C343	A0A7N9CUF3_C343	11	0.0280703	0.672727	2,6-Dimethylheptanoyl carnitine		3-hydroxy-N6,N6,N6-trimethyl-L-lysine.G7Q1M2_C14	G7Q1M2_C14	10	0.00984414	0.793939	3-hydroxy-N6,N6,N6-trimethyl-L-lysine
3-hydroxyoctanoyl carnitine.A0A2K5TY77_C1134	A0A2K5TY77_C1134	13	0.000917231	0.824176	3-hydroxyoctanoyl carnitine		2,6-Dimethylheptanoyl carnitine.A0A7N9CUG3_C151	A0A7N9CUG3_C151	12	0.0259115	0.65035	2,6-Dimethylheptanoyl carnitine		3-hydroxy-N6,N6,N6-trimethyl-L-lysine.G7Q1M2_C967	G7Q1M2_C967	12	0.0132861	0.706294	3-hydroxy-N6,N6,N6-trimethyl-L-lysine
3-hydroxyoctanoyl carnitine.A0A2K5TY77_C332	A0A2K5TY77_C332	12	0.0428069	-0.601399	3-hydroxyoctanoyl carnitine		2,6-Dimethylheptanoyl carnitine.A0A7N9CV41_C19	A0A7N9CV41_C19	11	0.0403864	0.636364	2,6-Dimethylheptanoyl carnitine		3-hydroxy-N6,N6,N6-trimethyl-L-lysine.G7Q361_C444	G7Q361_C444	12	0.00817064	0.741259	3-hydroxy-N6,N6,N6-trimethyl-L-lysine
3-hydroxyoctanoyl carnitine.A0A2K5UKF3_C41	A0A2K5UKF3_C41	10	0.0350915	-0.684848	3-hydroxyoctanoyl carnitine		2,6-Dimethylheptanoyl carnitine.A0A7N9CXN6_C86	A0A7N9CXN6_C86	11	0.0254756	0.681818	2,6-Dimethylheptanoyl carnitine		3-hydroxy-N6,N6,N6-trimethyl-L-lysine.G7Q394_C223	G7Q394_C223	10	0.0184138	0.745455	3-hydroxy-N6,N6,N6-trimethyl-L-lysine
3-hydroxyoctanoyl carnitine.A0A2K5UPA4_C46	A0A2K5UPA4_C46	12	0.0373345	-0.615385	3-hydroxyoctanoyl carnitine		2,6-Dimethylheptanoyl carnitine.A0A7N9CY35_C374	A0A7N9CY35_C374	12	0.0110205	0.72028	2,6-Dimethylheptanoyl carnitine		3-hydroxy-N6,N6,N6-trimethyl-L-lysine.G8F355_C250	G8F355_C250	12	0.0279546	0.643357	3-hydroxy-N6,N6,N6-trimethyl-L-lysine
3-hydroxyoctanoyl carnitine.A0A2K5URA1_C349	A0A2K5URA1_C349	11	0.0208124	0.7	3-hydroxyoctanoyl carnitine		2,6-Dimethylheptanoyl carnitine.A0A7N9D1I8_C189	A0A7N9D1I8_C189	12	0.0158777	0.692308	2,6-Dimethylheptanoyl carnitine		3-hydroxy-N6,N6,N6-trimethyl-L-lysine.G8F3G1_C84	G8F3G1_C84	12	0.0090521	0.734266	3-hydroxy-N6,N6,N6-trimethyl-L-lysine
3-hydroxyoctanoyl carnitine.A0A2K5V815_C58	A0A2K5V815_C58	10	0.0136718	-0.769697	3-hydroxyoctanoyl carnitine		2,6-Dimethylheptanoyl carnitine.A0A7N9D258_C110	A0A7N9D258_C110	12	0.00361681	0.79021	2,6-Dimethylheptanoyl carnitine		3-hydroxy-N6,N6,N6-trimethyl-L-lysine.G8F5P8_C208	G8F5P8_C208	12	0.0221592	0.664336	3-hydroxy-N6,N6,N6-trimethyl-L-lysine
3-hydroxyoctanoyl carnitine.A0A2K5V8G2_C911	A0A2K5V8G2_C911	12	0.040002	-0.608392	3-hydroxyoctanoyl carnitine		2,6-Dimethylheptanoyl carnitine.A0A7N9D3Z8_C17	A0A7N9D3Z8_C17	12	0.0020272	0.818182	2,6-Dimethylheptanoyl carnitine		3-hydroxy-N6,N6,N6-trimethyl-L-lysine.I7G6Q2_C114	I7G6Q2_C114	12	0.0301143	0.636364	3-hydroxy-N6,N6,N6-trimethyl-L-lysine
3-hydroxyoctanoyl carnitine.A0A2K5VXL5_C271	A0A2K5VXL5_C271	11	0.0187284	-0.709091	3-hydroxyoctanoyl carnitine		2,6-Dimethylheptanoyl carnitine.A0A7N9D6L7_C1139	A0A7N9D6L7_C1139	11	0.037001	0.645455	2,6-Dimethylheptanoyl carnitine		3-hydroxy-N6,N6,N6-trimethyl-L-lysine.I7G937_C157	I7G937_C157	12	0.0348001	0.622378	3-hydroxy-N6,N6,N6-trimethyl-L-lysine
3-hydroxyoctanoyl carnitine.A0A2K5VXL5_C277	A0A2K5VXL5_C277	11	0.0187284	-0.709091	3-hydroxyoctanoyl carnitine		2,6-Dimethylheptanoyl carnitine.A0A7N9D7G1_C274	A0A7N9D7G1_C274	11	0.037001	0.645455	2,6-Dimethylheptanoyl carnitine		3-hydroxy-N6,N6,N6-trimethyl-L-lysine.I7GH65_C69	I7GH65_C69	12	0.0145393	0.699301	3-hydroxy-N6,N6,N6-trimethyl-L-lysine
3-hydroxyoctanoyl carnitine.A0A2K5VYV7_C37	A0A2K5VYV7_C37	11	0.0403864	-0.636364	3-hydroxyoctanoyl carnitine		2,6-Dimethylheptanoyl carnitine.A0A7N9D7P0_C425	A0A7N9D7P0_C425	12	0.0348001	0.622378	2,6-Dimethylheptanoyl carnitine		3-hydroxy-N6,N6,N6-trimethyl-L-lysine.I7GHH8_C231	I7GHH8_C231	12	0.0259115	0.65035	3-hydroxy-N6,N6,N6-trimethyl-L-lysine
3-hydroxyoctanoyl carnitine.A0A2K5VZ29_C266	A0A2K5VZ29_C266	16	0.0125817	0.617647	3-hydroxyoctanoyl carnitine		2,6-Dimethylheptanoyl carnitine.A0A7N9DA41_C503	A0A7N9DA41_C503	12	0.040002	0.608392	2,6-Dimethylheptanoyl carnitine		3-hydroxy-N6,N6,N6-trimethyl-L-lysine.I7GIN2_C72	I7GIN2_C72	11	0.0308509	0.663636	3-hydroxy-N6,N6,N6-trimethyl-L-lysine
3-hydroxyoctanoyl carnitine.A0A2K5W249_C747	A0A2K5W249_C747	11	0.0403864	0.636364	3-hydroxyoctanoyl carnitine		2,6-Dimethylheptanoyl carnitine.A0A7N9DA41_C560	A0A7N9DA41_C560	12	0.0132861	0.706294	2,6-Dimethylheptanoyl carnitine		3-hydroxy-N6,N6,N6-trimethyl-L-lysine.I7GJX8_C106	I7GJX8_C106	12	0.0158777	0.692308	3-hydroxy-N6,N6,N6-trimethyl-L-lysine
3-hydroxyoctanoyl carnitine.A0A2K5WA38_C1594	A0A2K5WA38_C1594	10	0.0393814	0.672727	3-hydroxyoctanoyl carnitine		2,6-Dimethylheptanoyl carnitine.A0A7N9DAA3_C79	A0A7N9DAA3_C79	11	0.0280703	0.672727	2,6-Dimethylheptanoyl carnitine		3-hydroxy-N6,N6,N6-trimethyl-L-lysine.Q2PFP8_C254	Q2PFP8_C254	12	0.0428069	0.601399	3-hydroxy-N6,N6,N6-trimethyl-L-lysine
3-hydroxyoctanoyl carnitine.A0A2K5WES4_C674	A0A2K5WES4_C674	11	0.0167992	-0.718182	3-hydroxyoctanoyl carnitine		2,6-Dimethylheptanoyl carnitine.A0A7N9DC79_C232	A0A7N9DC79_C232	12	0.0110205	-0.72028	2,6-Dimethylheptanoyl carnitine		3-hydroxy-N6,N6,N6-trimethyl-L-lysine.Q4R4J2_C192	Q4R4J2_C192	11	0.037001	0.645455	3-hydroxy-N6,N6,N6-trimethyl-L-lysine
3-hydroxyoctanoyl carnitine.A0A2K5WNA6_C427	A0A2K5WNA6_C427	10	0.0275141	0.709091	3-hydroxyoctanoyl carnitine		2,6-Dimethylheptanoyl carnitine.A0A7N9DC79_C385	A0A7N9DC79_C385	12	0.0158777	0.692308	2,6-Dimethylheptanoyl carnitine		3-hydroxy-N6,N6,N6-trimethyl-L-lysine.Q4R4J2_C195	Q4R4J2_C195	11	0.037001	0.645455	3-hydroxy-N6,N6,N6-trimethyl-L-lysine
3-hydroxyoctanoyl carnitine.A0A7N9CBY0_C9	A0A7N9CBY0_C9	12	0.0221592	-0.664336	3-hydroxyoctanoyl carnitine		2,6-Dimethylheptanoyl carnitine.A0A7N9IA59_C191	A0A7N9IA59_C191	12	0.0348001	0.622378	2,6-Dimethylheptanoyl carnitine		3-hydroxy-N6,N6,N6-trimethyl-L-lysine.Q4R549_C81	Q4R549_C81	12	0.0373345	0.615385	3-hydroxy-N6,N6,N6-trimethyl-L-lysine
3-hydroxyoctanoyl carnitine.A0A7N9CEW2_C456	A0A7N9CEW2_C456	12	0.0279546	0.643357	3-hydroxyoctanoyl carnitine		2,6-Dimethylheptanoyl carnitine.A0A7N9IAD8_C54	A0A7N9IAD8_C54	11	0.0478169	0.618182	2,6-Dimethylheptanoyl carnitine		3-hydroxy-N6,N6,N6-trimethyl-L-lysine.Q4R596_C195	Q4R596_C195	11	0.00806166	0.772727	3-hydroxy-N6,N6,N6-trimethyl-L-lysine
3-hydroxyoctanoyl carnitine.A0A7N9CGB4_C1093	A0A7N9CGB4_C1093	10	0.0350915	0.684848	3-hydroxyoctanoyl carnitine		2,6-Dimethylheptanoyl carnitine.A0A7N9IAD8_C55	A0A7N9IAD8_C55	11	0.0478169	0.618182	2,6-Dimethylheptanoyl carnitine		3-hydroxy-N6,N6,N6-trimethyl-L-lysine.Q4R5A8_C227	Q4R5A8_C227	10	0.0440266	0.660606	3-hydroxy-N6,N6,N6-trimethyl-L-lysine
3-hydroxyoctanoyl carnitine.A0A7N9CUR6_C340	A0A7N9CUR6_C340	11	0.0187284	-0.709091	3-hydroxyoctanoyl carnitine		2,6-Dimethylheptanoyl carnitine.A0A7N9IAK8_C102	A0A7N9IAK8_C102	12	0.0100009	0.727273	2,6-Dimethylheptanoyl carnitine		3-hydroxy-N6,N6,N6-trimethyl-L-lysine.Q4R6H8_C115	Q4R6H8_C115	12	0.040002	0.608392	3-hydroxy-N6,N6,N6-trimethyl-L-lysine
3-hydroxyoctanoyl carnitine.A0A7N9CWM5_C201	A0A7N9CWM5_C201	13	0.0268669	-0.620879	3-hydroxyoctanoyl carnitine		2,6-Dimethylheptanoyl carnitine.A0A7N9IAK8_C164	A0A7N9IAK8_C164	11	0.0230589	0.690909	2,6-Dimethylheptanoyl carnitine		3-hydroxy-N6,N6,N6-trimethyl-L-lysine.Q4R850_C161	Q4R850_C161	10	0.00823557	0.806061	3-hydroxy-N6,N6,N6-trimethyl-L-lysine
3-hydroxyoctanoyl carnitine.A0A7N9CWM5_C221	A0A7N9CWM5_C221	13	0.0268669	-0.620879	3-hydroxyoctanoyl carnitine		2,6-Dimethylheptanoyl carnitine.A0A7N9IE04_C192	A0A7N9IE04_C192	12	0.0188251	0.678322	2,6-Dimethylheptanoyl carnitine		3-hydroxy-N6,N6,N6-trimethyl-L-lysine.Q5ISL0_C86	Q5ISL0_C86	12	0.0348001	0.622378	3-hydroxy-N6,N6,N6-trimethyl-L-lysine
3-hydroxyoctanoyl carnitine.A0A7N9CWM5_C550	A0A7N9CWM5_C550	12	0.0221592	-0.664336	3-hydroxyoctanoyl carnitine		2,6-Dimethylheptanoyl carnitine.A0A7N9IE59_C244	A0A7N9IE59_C244	11	0.0403864	0.636364	2,6-Dimethylheptanoyl carnitine		3-hydroxy-N6,N6,N6-trimethyl-L-lysine.Q5ISS9_C125	Q5ISS9_C125	12	0.0188251	0.678322	3-hydroxy-N6,N6,N6-trimethyl-L-lysine
3-hydroxyoctanoyl carnitine.A0A7N9D3Z3_C509	A0A7N9D3Z3_C509	18	0.00650921	-0.626419	3-hydroxyoctanoyl carnitine		2,6-Dimethylheptanoyl carnitine.A0A805QG69_C244	A0A805QG69_C244	12	0.0373345	0.615385	2,6-Dimethylheptanoyl carnitine		3-hydroxy-N6,N6,N6-trimethyl-L-lysine.Q60HC9_C218	Q60HC9_C218	12	0.0301143	0.636364	3-hydroxy-N6,N6,N6-trimethyl-L-lysine
3-hydroxyoctanoyl carnitine.A0A7N9D910_C1383	A0A7N9D910_C1383	10	0.0440266	-0.660606	3-hydroxyoctanoyl carnitine		2,6-Dimethylheptanoyl carnitine.A0A805QG69_C36	A0A805QG69_C36	12	0.00465988	0.776224	2,6-Dimethylheptanoyl carnitine		3-hydroxy-N6,N6,N6-trimethyl-L-lysine.Q8HXQ1_C147	Q8HXQ1_C147	12	0.0132861	0.706294	3-hydroxy-N6,N6,N6-trimethyl-L-lysine
3-hydroxyoctanoyl carnitine.A0A7N9D970_C82	A0A7N9D970_C82	13	0.0268669	-0.620879	3-hydroxyoctanoyl carnitine		2,6-Dimethylheptanoyl carnitine.A0A805QG69_C421	A0A805QG69_C421	12	0.0221592	0.664336	2,6-Dimethylheptanoyl carnitine		3-hydroxy-N6,N6,N6-trimethyl-L-lysine.Q8HXX0_C356	Q8HXX0_C356	12	0.0158777	0.692308	3-hydroxy-N6,N6,N6-trimethyl-L-lysine
3-hydroxyoctanoyl carnitine.A0A7N9IAM0_C177	A0A7N9IAM0_C177	10	0.00197706	0.878788	3-hydroxyoctanoyl carnitine		2,6-Dimethylheptanoyl carnitine.A8R0S4_C394	A8R0S4_C394	12	0.040002	0.608392	2,6-Dimethylheptanoyl carnitine		3-hydroxy-N6,N6,N6-trimethyl-L-lysine.Q9BGP3_C71	Q9BGP3_C71	10	0.0275141	0.709091	3-hydroxy-N6,N6,N6-trimethyl-L-lysine
3-hydroxyoctanoyl carnitine.G7NYZ9_C247	G7NYZ9_C247	17	0.010424	-0.612745	3-hydroxyoctanoyl carnitine		2,6-Dimethylheptanoyl carnitine.G7NVV1_C172	G7NVV1_C172	12	0.0239811	0.657343	2,6-Dimethylheptanoyl carnitine		3-hydroxy-N6,N6,N6-trimethyl-L-lysine.Q9BGP3_C9	Q9BGP3_C9	12	0.0132861	0.706294	3-hydroxy-N6,N6,N6-trimethyl-L-lysine
3-hydroxyoctanoyl carnitine.G7P198_C240	G7P198_C240	22	0.00180586	-0.637493	3-hydroxyoctanoyl carnitine		2,6-Dimethylheptanoyl carnitine.G7NWX0_C309	G7NWX0_C309	10	0.0311411	0.69697	2,6-Dimethylheptanoyl carnitine		3-hydroxy-N6,N6,N6-trimethyl-L-lysine.Q9BGQ2_C394	Q9BGQ2_C394	12	0.0110205	0.72028	3-hydroxy-N6,N6,N6-trimethyl-L-lysine
3-hydroxyoctanoyl carnitine.G7P1V3_C162	G7P1V3_C162	19	0.00730263	-0.603509	3-hydroxyoctanoyl carnitine		2,6-Dimethylheptanoyl carnitine.G7NX90_C199	G7NX90_C199	10	0.0393814	0.672727	2,6-Dimethylheptanoyl carnitine		3-hydroxy-N6,N6,N6-trimethyl-L-lysine.Q9GLG2_C49	Q9GLG2_C49	12	0.0188251	0.678322	3-hydroxy-N6,N6,N6-trimethyl-L-lysine
3-hydroxyoctanoyl carnitine.G7P1V3_C194	G7P1V3_C194	18	0.00272292	-0.675955	3-hydroxyoctanoyl carnitine		2,6-Dimethylheptanoyl carnitine.G7NXV6_C96	G7NXV6_C96	12	0.0428069	0.601399	2,6-Dimethylheptanoyl carnitine		5-aminopentanamide.A0A2K5TY15_C258	A0A2K5TY15_C258	12	0.0279546	-0.643357	5-aminopentanamide
3-hydroxyoctanoyl carnitine.G7PAK4_C70	G7PAK4_C70	10	0.0211665	-0.733333	3-hydroxyoctanoyl carnitine		2,6-Dimethylheptanoyl carnitine.G7NYD1_C465	G7NYD1_C465	12	0.0188251	0.678322	2,6-Dimethylheptanoyl carnitine		5-aminopentanamide.A0A2K5U029_C429	A0A2K5U029_C429	10	0.00823557	-0.806061	5-aminopentanamide
3-hydroxyoctanoyl carnitine.G7PJ42_C188	G7PJ42_C188	11	0.000948977	-0.872727	3-hydroxyoctanoyl carnitine		2,6-Dimethylheptanoyl carnitine.G7NYL9_C105	G7NYL9_C105	11	0.037001	0.645455	2,6-Dimethylheptanoyl carnitine		5-aminopentanamide.A0A2K5U669_C232	A0A2K5U669_C232	12	0.0132861	-0.706294	5-aminopentanamide
3-hydroxyoctanoyl carnitine.G7PNN3_C40	G7PNN3_C40	13	0.0268669	0.620879	3-hydroxyoctanoyl carnitine		2,6-Dimethylheptanoyl carnitine.G7NYL9_C499	G7NYL9_C499	12	0.0279546	0.643357	2,6-Dimethylheptanoyl carnitine		5-aminopentanamide.A0A2K5U9G9_C80	A0A2K5U9G9_C80	10	0.0490426	-0.648485	5-aminopentanamide
3-hydroxyoctanoyl carnitine.G7PRF3_C956	G7PRF3_C956	10	0.0440266	-0.660606	3-hydroxyoctanoyl carnitine		2,6-Dimethylheptanoyl carnitine.G7NYL9_C89	G7NYL9_C89	12	0.0145393	0.699301	2,6-Dimethylheptanoyl carnitine		5-aminopentanamide.A0A2K5UA07_C308	A0A2K5UA07_C308	10	0.0490426	-0.648485	5-aminopentanamide
3-hydroxyoctanoyl carnitine.G7PSU0_C189	G7PSU0_C189	10	0.0241946	0.721212	3-hydroxyoctanoyl carnitine		2,6-Dimethylheptanoyl carnitine.G7NYS2_C86	G7NYS2_C86	10	0.0311411	0.69697	2,6-Dimethylheptanoyl carnitine		5-aminopentanamide.A0A2K5US37_C2649	A0A2K5US37_C2649	12	0.0279546	-0.643357	5-aminopentanamide
3-hydroxyoctanoyl carnitine.G7PSZ2_C207	G7PSZ2_C207	10	0.0211665	-0.733333	3-hydroxyoctanoyl carnitine		2,6-Dimethylheptanoyl carnitine.G7NZ30_C294	G7NZ30_C294	12	0.0323947	0.629371	2,6-Dimethylheptanoyl carnitine		5-aminopentanamide.A0A2K5US37_C3183	A0A2K5US37_C3183	10	0.00445903	-0.842424	5-aminopentanamide
3-hydroxyoctanoyl carnitine.G7PUE8_C316	G7PUE8_C316	11	0.00164924	-0.854545	3-hydroxyoctanoyl carnitine		2,6-Dimethylheptanoyl carnitine.G7NZ87_C75	G7NZ87_C75	11	0.037001	0.645455	2,6-Dimethylheptanoyl carnitine		5-aminopentanamide.A0A2K5V0H7_C135	A0A2K5V0H7_C135	10	0.0393814	-0.672727	5-aminopentanamide
3-hydroxyoctanoyl carnitine.G7PZE3_C606	G7PZE3_C606	10	0.0311411	0.69697	3-hydroxyoctanoyl carnitine		2,6-Dimethylheptanoyl carnitine.G7P009_C142	G7P009_C142	12	0.0132861	0.706294	2,6-Dimethylheptanoyl carnitine		5-aminopentanamide.A0A2K5V0H7_C179	A0A2K5V0H7_C179	12	0.0428069	-0.601399	5-aminopentanamide
3-hydroxyoctanoyl carnitine.G8F3T4_C23	G8F3T4_C23	10	0.0393814	0.672727	3-hydroxyoctanoyl carnitine		2,6-Dimethylheptanoyl carnitine.G7P009_C166	G7P009_C166	11	0.0254756	0.681818	2,6-Dimethylheptanoyl carnitine		5-aminopentanamide.A0A2K5VAA1_C93	A0A2K5VAA1_C93	12	0.0239811	-0.657343	5-aminopentanamide
3-hydroxyoctanoyl carnitine.G8F3T4_C24	G8F3T4_C24	10	0.0393814	0.672727	3-hydroxyoctanoyl carnitine		2,6-Dimethylheptanoyl carnitine.G7P0L2_C440	G7P0L2_C440	11	0.0439891	0.627273	2,6-Dimethylheptanoyl carnitine		5-aminopentanamide.A0A2K5VBY5_C1453	A0A2K5VBY5_C1453	10	0.0211665	-0.733333	5-aminopentanamide
3-hydroxyoctanoyl carnitine.G8F3V9_C595	G8F3V9_C595	10	0.0275141	-0.709091	3-hydroxyoctanoyl carnitine		2,6-Dimethylheptanoyl carnitine.G7P161_C69	G7P161_C69	10	0.0241946	0.721212	2,6-Dimethylheptanoyl carnitine		5-aminopentanamide.A0A2K5VBY5_C2285	A0A2K5VBY5_C2285	10	0.0440266	-0.660606	5-aminopentanamide
3-hydroxyoctanoyl carnitine.G8F3V9_C598	G8F3V9_C598	10	0.0275141	-0.709091	3-hydroxyoctanoyl carnitine		2,6-Dimethylheptanoyl carnitine.G7P2A6_C201	G7P2A6_C201	11	0.0478169	0.618182	2,6-Dimethylheptanoyl carnitine		5-aminopentanamide.A0A2K5VG88_C1431	A0A2K5VG88_C1431	12	0.0145393	-0.699301	5-aminopentanamide
3-hydroxyoctanoyl carnitine.G8F695_C584	G8F695_C584	12	0.0145393	-0.699301	3-hydroxyoctanoyl carnitine		2,6-Dimethylheptanoyl carnitine.G7P4I0_C70	G7P4I0_C70	11	0.0208124	0.7	2,6-Dimethylheptanoyl carnitine		5-aminopentanamide.A0A2K5VG88_C1432	A0A2K5VG88_C1432	12	0.0145393	-0.699301	5-aminopentanamide
3-hydroxyoctanoyl carnitine.G8F6D5_C369	G8F6D5_C369	12	0.0428069	-0.601399	3-hydroxyoctanoyl carnitine		2,6-Dimethylheptanoyl carnitine.G7P5B7_C278	G7P5B7_C278	12	0.00411545	0.783217	2,6-Dimethylheptanoyl carnitine		5-aminopentanamide.A0A2K5VLP7_C45	A0A2K5VLP7_C45	11	0.0403864	-0.636364	5-aminopentanamide
3-hydroxyoctanoyl carnitine.I7GLK6_C38	I7GLK6_C38	10	0.0116513	-0.781818	3-hydroxyoctanoyl carnitine		2,6-Dimethylheptanoyl carnitine.G7P5B7_C410	G7P5B7_C410	12	0.0373345	0.615385	2,6-Dimethylheptanoyl carnitine		5-aminopentanamide.A0A2K5VNF3_C49	A0A2K5VNF3_C49	12	0.0323947	-0.629371	5-aminopentanamide
3-hydroxyoctanoyl carnitine.Q9GM46_C174	Q9GM46_C174	11	0.0439891	-0.627273	3-hydroxyoctanoyl carnitine		2,6-Dimethylheptanoyl carnitine.G7P5L7_C58	G7P5L7_C58	12	0.00465988	0.776224	2,6-Dimethylheptanoyl carnitine		5-aminopentanamide.A0A2K5VP36_C717	A0A2K5VP36_C717	10	0.0350915	-0.684848	5-aminopentanamide
3-hydroxyoctanoyl carnitine.Q9GM46_C177	Q9GM46_C177	11	0.0439891	-0.627273	3-hydroxyoctanoyl carnitine		2,6-Dimethylheptanoyl carnitine.G7P650_C290	G7P650_C290	11	0.0338252	0.654545	2,6-Dimethylheptanoyl carnitine		5-aminopentanamide.A0A2K5VRP8_C131	A0A2K5VRP8_C131	10	0.0275141	-0.709091	5-aminopentanamide
acetoacetate.A0A2K5TZB5_C15	A0A2K5TZB5_C15	16	0.00399877	-0.691176	acetoacetate		2,6-Dimethylheptanoyl carnitine.G7P897_C245	G7P897_C245	12	0.0158777	0.692308	2,6-Dimethylheptanoyl carnitine		5-aminopentanamide.A0A2K5VRZ2_C298	A0A2K5VRZ2_C298	12	0.0279546	-0.643357	5-aminopentanamide
acetoacetate.A0A2K5TZB5_C326	A0A2K5TZB5_C326	10	0.00350474	-0.854545	acetoacetate		2,6-Dimethylheptanoyl carnitine.G7P9A5_C159	G7P9A5_C159	10	0.0184138	0.745455	2,6-Dimethylheptanoyl carnitine		5-aminopentanamide.A0A2K5VTD2_C3207	A0A2K5VTD2_C3207	11	0.0254756	-0.681818	5-aminopentanamide
acetoacetate.A0A2K5U205_C107	A0A2K5U205_C107	13	0.00882856	-0.708791	acetoacetate		2,6-Dimethylheptanoyl carnitine.G7P9N5_C69	G7P9N5_C69	12	0.0301143	0.636364	2,6-Dimethylheptanoyl carnitine		5-aminopentanamide.A0A2K5VWF8_C69	A0A2K5VWF8_C69	12	0.0373345	-0.615385	5-aminopentanamide
acetoacetate.A0A2K5U3J1_C388	A0A2K5U3J1_C388	10	0.0311411	-0.69697	acetoacetate		2,6-Dimethylheptanoyl carnitine.G7PA91_C41	G7PA91_C41	11	0.0150174	0.727273	2,6-Dimethylheptanoyl carnitine		5-aminopentanamide.A0A2K5VXB6_C66	A0A2K5VXB6_C66	12	0.0188251	-0.678322	5-aminopentanamide
acetoacetate.A0A2K5U3J1_C390	A0A2K5U3J1_C390	10	0.0311411	-0.69697	acetoacetate		2,6-Dimethylheptanoyl carnitine.G7PBA1_C844	G7PBA1_C844	12	0.0110205	0.72028	2,6-Dimethylheptanoyl carnitine		5-aminopentanamide.A0A2K5WA85_C728	A0A2K5WA85_C728	11	0.0439891	-0.627273	5-aminopentanamide
acetoacetate.A0A2K5U9W7_C193	A0A2K5U9W7_C193	11	0.0308509	-0.663636	acetoacetate		2,6-Dimethylheptanoyl carnitine.G7PBL1_C133	G7PBL1_C133	12	0.0323947	0.629371	2,6-Dimethylheptanoyl carnitine		5-aminopentanamide.A0A2K5WBA7_C369	A0A2K5WBA7_C369	12	0.0301143	-0.636364	5-aminopentanamide
acetoacetate.A0A2K5U9W7_C197	A0A2K5U9W7_C197	11	0.0133754	-0.736364	acetoacetate		2,6-Dimethylheptanoyl carnitine.G7PBL1_C262	G7PBL1_C262	12	0.0373345	0.615385	2,6-Dimethylheptanoyl carnitine		5-aminopentanamide.A0A2K5WHW1_C18	A0A2K5WHW1_C18	12	0.0221592	-0.664336	5-aminopentanamide
acetoacetate.A0A2K5UAU4_C61	A0A2K5UAU4_C61	15	0.0111029	-0.646429	acetoacetate		2,6-Dimethylheptanoyl carnitine.G7PBN2_C3488	G7PBN2_C3488	12	0.040002	0.608392	2,6-Dimethylheptanoyl carnitine		5-aminopentanamide.A0A2K5WK68_C25	A0A2K5WK68_C25	12	0.0132861	-0.706294	5-aminopentanamide
acetoacetate.A0A2K5UCG1_C385	A0A2K5UCG1_C385	22	0.00353491	-0.603614	acetoacetate		2,6-Dimethylheptanoyl carnitine.G7PBP4_C59	G7PBP4_C59	12	0.0100009	0.727273	2,6-Dimethylheptanoyl carnitine		5-aminopentanamide.A0A2K5WND2_C407	A0A2K5WND2_C407	11	0.0478169	-0.618182	5-aminopentanamide
acetoacetate.A0A2K5UUV9_C426	A0A2K5UUV9_C426	12	0.0373345	-0.615385	acetoacetate		2,6-Dimethylheptanoyl carnitine.G7PC40_C118	G7PC40_C118	12	0.00236893	0.811189	2,6-Dimethylheptanoyl carnitine		5-aminopentanamide.A0A2K5WND2_C501	A0A2K5WND2_C501	11	0.037001	-0.645455	5-aminopentanamide
acetoacetate.A0A2K5UV06_C357	A0A2K5UV06_C357	16	0.0147693	-0.605882	acetoacetate		2,6-Dimethylheptanoyl carnitine.G7PCF6_C94	G7PCF6_C94	12	0.0145393	0.699301	2,6-Dimethylheptanoyl carnitine		5-aminopentanamide.A0A2K5WND2_C631	A0A2K5WND2_C631	10	0.0393814	-0.672727	5-aminopentanamide
acetoacetate.A0A2K5V0H7_C587	A0A2K5V0H7_C587	10	0.0184138	0.745455	acetoacetate		2,6-Dimethylheptanoyl carnitine.G7PE77_C218	G7PE77_C218	12	0.0428069	0.601399	2,6-Dimethylheptanoyl carnitine		5-aminopentanamide.A0A2K5WQK5_C834	A0A2K5WQK5_C834	12	0.0259115	-0.65035	5-aminopentanamide
acetoacetate.A0A2K5V0H7_C589	A0A2K5V0H7_C589	10	0.0184138	0.745455	acetoacetate		2,6-Dimethylheptanoyl carnitine.G7PEK7_C199	G7PEK7_C199	11	0.0478169	0.618182	2,6-Dimethylheptanoyl carnitine		5-aminopentanamide.A0A2K5WRL2_C446	A0A2K5WRL2_C446	12	0.0428069	-0.601399	5-aminopentanamide
acetoacetate.A0A2K5V365_C88	A0A2K5V365_C88	12	0.0373345	-0.615385	acetoacetate		2,6-Dimethylheptanoyl carnitine.G7PEK7_C36	G7PEK7_C36	12	0.0301143	0.636364	2,6-Dimethylheptanoyl carnitine		5-aminopentanamide.A0A2K5WU84_C227	A0A2K5WU84_C227	12	0.0204419	-0.671329	5-aminopentanamide
acetoacetate.A0A2K5V9Q4_C24	A0A2K5V9Q4_C24	11	0.0230589	-0.690909	acetoacetate		2,6-Dimethylheptanoyl carnitine.G7PEZ9_C1053	G7PEZ9_C1053	12	0.040002	0.608392	2,6-Dimethylheptanoyl carnitine		5-aminopentanamide.A0A7N9C893_C43	A0A7N9C893_C43	12	0.0121144	-0.713287	5-aminopentanamide
acetoacetate.A0A2K5VE60_C949	A0A2K5VE60_C949	13	0.0171303	-0.659341	acetoacetate		2,6-Dimethylheptanoyl carnitine.G7PFC3_C65	G7PFC3_C65	12	0.0428069	0.601399	2,6-Dimethylheptanoyl carnitine		5-aminopentanamide.A0A7N9C9X1_C101	A0A7N9C9X1_C101	12	0.0301143	-0.636364	5-aminopentanamide
acetoacetate.A0A2K5VEP2_C127	A0A2K5VEP2_C127	16	0.0141963	-0.608824	acetoacetate		2,6-Dimethylheptanoyl carnitine.G7PGE8_C551	G7PGE8_C551	12	0.0259115	0.65035	2,6-Dimethylheptanoyl carnitine		5-aminopentanamide.A0A7N9CGD3_C60	A0A7N9CGD3_C60	10	0.0211665	-0.733333	5-aminopentanamide
acetoacetate.A0A2K5VJF3_C156	A0A2K5VJF3_C156	12	0.0110205	0.72028	acetoacetate		2,6-Dimethylheptanoyl carnitine.G7PH10_C79	G7PH10_C79	11	0.0230589	0.690909	2,6-Dimethylheptanoyl carnitine		5-aminopentanamide.A0A7N9CZK7_C810	A0A7N9CZK7_C810	10	0.00984414	-0.793939	5-aminopentanamide
acetoacetate.A0A2K5VPY1_C293	A0A2K5VPY1_C293	10	0.00445903	0.842424	acetoacetate		2,6-Dimethylheptanoyl carnitine.G7PI76_C838	G7PI76_C838	11	0.037001	0.645455	2,6-Dimethylheptanoyl carnitine		5-aminopentanamide.A0A7N9CZK7_C817	A0A7N9CZK7_C817	10	0.00984414	-0.793939	5-aminopentanamide
acetoacetate.A0A2K5W249_C788	A0A2K5W249_C788	11	0.0338252	0.654545	acetoacetate		2,6-Dimethylheptanoyl carnitine.G7PJR5_C278	G7PJR5_C278	12	0.0110205	0.72028	2,6-Dimethylheptanoyl carnitine		5-aminopentanamide.A0A7N9CZK7_C823	A0A7N9CZK7_C823	10	0.00984414	-0.793939	5-aminopentanamide
acetoacetate.A0A2K5W249_C791	A0A2K5W249_C791	11	0.0338252	0.654545	acetoacetate		2,6-Dimethylheptanoyl carnitine.G7PKQ2_C173	G7PKQ2_C173	12	0.0239811	0.657343	2,6-Dimethylheptanoyl carnitine		5-aminopentanamide.A0A7N9CZK7_C935	A0A7N9CZK7_C935	10	0.0440266	-0.660606	5-aminopentanamide
acetoacetate.A0A2K5W4Z5_C427	A0A2K5W4Z5_C427	10	0.0490426	-0.648485	acetoacetate		2,6-Dimethylheptanoyl carnitine.G7PM42_C813	G7PM42_C813	12	0.00144087	0.832168	2,6-Dimethylheptanoyl carnitine		5-aminopentanamide.A0A7N9D013_C303	A0A7N9D013_C303	12	0.0279546	-0.643357	5-aminopentanamide
acetoacetate.A0A2K5WBA7_C64	A0A2K5WBA7_C64	10	0.00445903	-0.842424	acetoacetate		2,6-Dimethylheptanoyl carnitine.G7PM42_C877	G7PM42_C877	10	0.0490426	0.648485	2,6-Dimethylheptanoyl carnitine		5-aminopentanamide.A0A7N9D1V1_C87	A0A7N9D1V1_C87	10	0.0440266	-0.660606	5-aminopentanamide
acetoacetate.A0A2K5WFC2_C41	A0A2K5WFC2_C41	20	0.00136819	-0.678195	acetoacetate		2,6-Dimethylheptanoyl carnitine.G7PNN3_C194	G7PNN3_C194	10	0.0350915	0.684848	2,6-Dimethylheptanoyl carnitine		5-aminopentanamide.A0A7N9D558_C37	A0A7N9D558_C37	12	0.00361681	-0.79021	5-aminopentanamide
acetoacetate.A0A2K5WND2_C97	A0A2K5WND2_C97	12	0.00659654	-0.755245	acetoacetate		2,6-Dimethylheptanoyl carnitine.G7PNN3_C404	G7PNN3_C404	10	0.0490426	0.648485	2,6-Dimethylheptanoyl carnitine		5-aminopentanamide.A0A7N9DDL9_C378	A0A7N9DDL9_C378	11	0.00921599	-0.763636	5-aminopentanamide
acetoacetate.A0A2K5WP36_C479	A0A2K5WP36_C479	12	0.0145393	0.699301	acetoacetate		2,6-Dimethylheptanoyl carnitine.G7PNQ8_C119	G7PNQ8_C119	11	0.037001	0.645455	2,6-Dimethylheptanoyl carnitine		5-aminopentanamide.A0A7N9IE59_C244	A0A7N9IE59_C244	12	0.0188251	-0.678322	5-aminopentanamide
acetoacetate.A0A2K5WQU7_C126	A0A2K5WQU7_C126	16	1.93171e-05	-0.844118	acetoacetate		2,6-Dimethylheptanoyl carnitine.G7PNQ8_C126	G7PNQ8_C126	11	0.0478169	0.618182	2,6-Dimethylheptanoyl carnitine		5-aminopentanamide.A0A7N9IHT0_C34	A0A7N9IHT0_C34	10	0.0490426	-0.648485	5-aminopentanamide
acetoacetate.A0A2K5X3B4_C45	A0A2K5X3B4_C45	10	0.0116513	-0.781818	acetoacetate		2,6-Dimethylheptanoyl carnitine.G7PPT3_C451	G7PPT3_C451	11	0.0187284	0.709091	2,6-Dimethylheptanoyl carnitine		5-aminopentanamide.G7NUH1_C55	G7NUH1_C55	11	0.0208124	-0.7	5-aminopentanamide
acetoacetate.A0A2K5X3S0_C368	A0A2K5X3S0_C368	14	0.0213254	-0.617582	acetoacetate		2,6-Dimethylheptanoyl carnitine.G7PRL7_C91	G7PRL7_C91	11	0.0280703	0.672727	2,6-Dimethylheptanoyl carnitine		5-aminopentanamide.G7NVQ2_C32	G7NVQ2_C32	10	0.0275141	-0.709091	5-aminopentanamide
acetoacetate.A0A2K5X6B7_C794	A0A2K5X6B7_C794	11	0.0052015	-0.8	acetoacetate		2,6-Dimethylheptanoyl carnitine.G7PRZ9_C116	G7PRZ9_C116	12	0.0428069	0.601399	2,6-Dimethylheptanoyl carnitine		5-aminopentanamide.G7NVQ2_C35	G7NVQ2_C35	10	0.0275141	-0.709091	5-aminopentanamide
acetoacetate.A0A2K5X8N0_C24	A0A2K5X8N0_C24	10	0.0241946	-0.721212	acetoacetate		2,6-Dimethylheptanoyl carnitine.G7PRZ9_C2196	G7PRZ9_C2196	12	0.040002	0.608392	2,6-Dimethylheptanoyl carnitine		5-aminopentanamide.G7NWX0_C327	G7NWX0_C327	12	0.0373345	-0.615385	5-aminopentanamide
acetoacetate.A0A7N9CBL4_C7	A0A7N9CBL4_C7	13	0.000777927	-0.82967	acetoacetate		2,6-Dimethylheptanoyl carnitine.G7PRZ9_C2442	G7PRZ9_C2442	12	0.0158777	0.692308	2,6-Dimethylheptanoyl carnitine		5-aminopentanamide.G7NX90_C251	G7NX90_C251	11	0.00442802	-0.809091	5-aminopentanamide
acetoacetate.A0A7N9CDP1_C90	A0A7N9CDP1_C90	11	0.0230589	0.690909	acetoacetate		2,6-Dimethylheptanoyl carnitine.G7PTC0_C179	G7PTC0_C179	12	0.0221592	0.664336	2,6-Dimethylheptanoyl carnitine		5-aminopentanamide.G7NYL9_C499	G7NYL9_C499	12	0.0279546	-0.643357	5-aminopentanamide
acetoacetate.A0A7N9CDW6_C20	A0A7N9CDW6_C20	10	0.00138027	-0.890909	acetoacetate		2,6-Dimethylheptanoyl carnitine.G7PUA5_C48	G7PUA5_C48	12	0.0158777	0.692308	2,6-Dimethylheptanoyl carnitine		5-aminopentanamide.G7P065_C88	G7P065_C88	10	0.00823557	-0.806061	5-aminopentanamide
acetoacetate.A0A7N9CIS5_C313	A0A7N9CIS5_C313	13	0.00955664	-0.703297	acetoacetate		2,6-Dimethylheptanoyl carnitine.G7PUK9_C23	G7PUK9_C23	11	0.0308509	0.663636	2,6-Dimethylheptanoyl carnitine		5-aminopentanamide.G7P2A6_C201	G7P2A6_C201	11	0.037001	-0.645455	5-aminopentanamide
acetoacetate.A0A7N9CUN1_C103	A0A7N9CUN1_C103	12	0.0428069	0.601399	acetoacetate		2,6-Dimethylheptanoyl carnitine.G7PV74_C66	G7PV74_C66	11	0.0150174	0.727273	2,6-Dimethylheptanoyl carnitine		5-aminopentanamide.G7P7T2_C53	G7P7T2_C53	10	0.0211665	-0.733333	5-aminopentanamide
acetoacetate.A0A7N9CZS4_C310	A0A7N9CZS4_C310	12	0.00735321	0.748252	acetoacetate		2,6-Dimethylheptanoyl carnitine.G7PW62_C164	G7PW62_C164	12	0.017305	0.685315	2,6-Dimethylheptanoyl carnitine		5-aminopentanamide.G7PBA1_C1846	G7PBA1_C1846	12	0.0132861	-0.706294	5-aminopentanamide
acetoacetate.A0A7N9D2I4_C131	A0A7N9D2I4_C131	11	0.0439891	-0.627273	acetoacetate		2,6-Dimethylheptanoyl carnitine.G7PXK5_C25	G7PXK5_C25	11	0.0403864	0.636364	2,6-Dimethylheptanoyl carnitine		5-aminopentanamide.G7PBA1_C2082	G7PBA1_C2082	10	0.0184138	-0.745455	5-aminopentanamide
acetoacetate.A0A7N9D7F3_C360	A0A7N9D7F3_C360	11	0.0403864	-0.636364	acetoacetate		2,6-Dimethylheptanoyl carnitine.G7PY75_C283	G7PY75_C283	11	0.0439891	0.627273	2,6-Dimethylheptanoyl carnitine		5-aminopentanamide.G7PBA1_C2083	G7PBA1_C2083	10	0.0184138	-0.745455	5-aminopentanamide
acetoacetate.A0A7N9D7M9_C2755	A0A7N9D7M9_C2755	12	0.0301143	-0.636364	acetoacetate		2,6-Dimethylheptanoyl carnitine.G7PYU4_C296	G7PYU4_C296	12	0.0373345	0.615385	2,6-Dimethylheptanoyl carnitine		5-aminopentanamide.G7PBA1_C2084	G7PBA1_C2084	10	0.0184138	-0.745455	5-aminopentanamide
acetoacetate.A0A7N9DBB1_C612	A0A7N9DBB1_C612	11	0.0167992	-0.718182	acetoacetate		2,6-Dimethylheptanoyl carnitine.G7PYU9_C1458	G7PYU9_C1458	11	0.037001	0.645455	2,6-Dimethylheptanoyl carnitine		5-aminopentanamide.G7PBA1_C2405	G7PBA1_C2405	11	0.000948977	-0.872727	5-aminopentanamide
acetoacetate.A0A7N9IB94_C505	A0A7N9IB94_C505	12	0.00316125	-0.797203	acetoacetate		2,6-Dimethylheptanoyl carnitine.G7PZF6_C61	G7PZF6_C61	12	0.0259115	0.65035	2,6-Dimethylheptanoyl carnitine		5-aminopentanamide.G7PEZ9_C1040	G7PEZ9_C1040	10	0.0350915	-0.684848	5-aminopentanamide
acetoacetate.A0A7N9IBT0_C91	A0A7N9IBT0_C91	11	0.0478169	0.618182	acetoacetate		2,6-Dimethylheptanoyl carnitine.G7Q0E2_C217	G7Q0E2_C217	10	0.0055568	0.830303	2,6-Dimethylheptanoyl carnitine		5-aminopentanamide.G7PM59_C2	G7PM59_C2	12	0.0348001	-0.622378	5-aminopentanamide
acetoacetate.A0A7N9IF89_C389	A0A7N9IF89_C389	11	0.00701211	-0.781818	acetoacetate		2,6-Dimethylheptanoyl carnitine.G7Q1N9_C524	G7Q1N9_C524	10	0.00984414	0.793939	2,6-Dimethylheptanoyl carnitine		5-aminopentanamide.G7PM59_C4	G7PM59_C4	12	0.0348001	-0.622378	5-aminopentanamide
acetoacetate.A0A7N9IG68_C880	A0A7N9IG68_C880	12	0.0204419	-0.671329	acetoacetate		2,6-Dimethylheptanoyl carnitine.G7Q239_C184	G7Q239_C184	10	0.0275141	0.709091	2,6-Dimethylheptanoyl carnitine		5-aminopentanamide.G7Q361_C274	G7Q361_C274	11	0.0403864	0.636364	5-aminopentanamide
acetoacetate.F6I9Y9_C176	F6I9Y9_C176	13	0.00360204	-0.763736	acetoacetate		2,6-Dimethylheptanoyl carnitine.G7Q2H9_C244	G7Q2H9_C244	12	0.0323947	0.629371	2,6-Dimethylheptanoyl carnitine		5-aminopentanamide.G8F5D5_C94	G8F5D5_C94	10	0.0490426	-0.648485	5-aminopentanamide
acetoacetate.G7NW58_C48	G7NW58_C48	10	0.0055568	-0.830303	acetoacetate		2,6-Dimethylheptanoyl carnitine.G8F2G9_C96	G8F2G9_C96	11	0.037001	0.645455	2,6-Dimethylheptanoyl carnitine		5-aminopentanamide.I7GK56_C268	I7GK56_C268	12	0.0301143	-0.636364	5-aminopentanamide
acetoacetate.G7NW58_C51	G7NW58_C51	10	0.0055568	-0.830303	acetoacetate		2,6-Dimethylheptanoyl carnitine.G8F3E2_C174	G8F3E2_C174	11	5.55408e-05	0.909091	2,6-Dimethylheptanoyl carnitine		5-aminopentanamide.I7GKJ6_C191	I7GKJ6_C191	10	0.0311411	-0.69697	5-aminopentanamide
acetoacetate.G7NWI7_C1218	G7NWI7_C1218	14	0.00352663	-0.740659	acetoacetate		2,6-Dimethylheptanoyl carnitine.G8F3X1_C191	G8F3X1_C191	12	0.0373345	0.615385	2,6-Dimethylheptanoyl carnitine		5-aminopentanamide.P68303_C44	P68303_C44	11	0.0052015	-0.8	5-aminopentanamide
acetoacetate.G7NZ30_C317	G7NZ30_C317	15	0.00616528	-0.685714	acetoacetate		2,6-Dimethylheptanoyl carnitine.G8F3X1_C24	G8F3X1_C24	11	0.0208124	0.7	2,6-Dimethylheptanoyl carnitine		5-aminopentanamide.P68303_C48	P68303_C48	11	0.0052015	-0.8	5-aminopentanamide
acetoacetate.G7NZU5_C392	G7NZU5_C392	12	0.0188251	-0.678322	acetoacetate		2,6-Dimethylheptanoyl carnitine.G8F488_C59	G8F488_C59	10	0.0159208	0.757576	2,6-Dimethylheptanoyl carnitine		5-aminopentanamide.P68303_C50	P68303_C50	11	0.0052015	-0.8	5-aminopentanamide
acetoacetate.G7NZU5_C396	G7NZU5_C396	12	0.0188251	-0.678322	acetoacetate		2,6-Dimethylheptanoyl carnitine.G8F4J5_C402	G8F4J5_C402	10	0.0211665	0.733333	2,6-Dimethylheptanoyl carnitine		5-aminopentanamide.Q25P26_C53	Q25P26_C53	11	0.0254756	-0.681818	5-aminopentanamide
acetoacetate.G7P1Q9_C84	G7P1Q9_C84	10	0.0393814	-0.672727	acetoacetate		2,6-Dimethylheptanoyl carnitine.G8F5B0_C173	G8F5B0_C173	12	0.0221592	0.664336	2,6-Dimethylheptanoyl carnitine		5-aminopentanamide.Q4R4L6_C463	Q4R4L6_C463	10	0.0211665	-0.733333	5-aminopentanamide
acetoacetate.G7P285_C168	G7P285_C168	14	0.00230609	-0.762637	acetoacetate		2,6-Dimethylheptanoyl carnitine.G8F5L3_C105	G8F5L3_C105	11	0.0280703	0.672727	2,6-Dimethylheptanoyl carnitine		5-oxo-proline;Pyrrolidonecarboxylic acid;Pyroglutamic acid (5-oxoproline).A0A2K5TJJ3_C39	A0A2K5TJJ3_C39	10	0.0241946	0.721212	5-oxo-proline;Pyrrolidonecarboxylic acid;Pyroglutamic acid (5-oxoproline)
acetoacetate.G7P508_C447	G7P508_C447	10	0.0275141	-0.709091	acetoacetate		2,6-Dimethylheptanoyl carnitine.I3Y2U2_C105	I3Y2U2_C105	11	0.0280703	0.672727	2,6-Dimethylheptanoyl carnitine		5-oxo-proline;Pyrrolidonecarboxylic acid;Pyroglutamic acid (5-oxoproline).A0A2K5TQ52_C1181	A0A2K5TQ52_C1181	10	0.0241946	0.721212	5-oxo-proline;Pyrrolidonecarboxylic acid;Pyroglutamic acid (5-oxoproline)
acetoacetate.G7P5M3_C327	G7P5M3_C327	14	0.0191759	0.626374	acetoacetate		2,6-Dimethylheptanoyl carnitine.I7G201_C211	I7G201_C211	12	0.0428069	0.601399	2,6-Dimethylheptanoyl carnitine		5-oxo-proline;Pyrrolidonecarboxylic acid;Pyroglutamic acid (5-oxoproline).A0A2K5TQ52_C1183	A0A2K5TQ52_C1183	10	0.0241946	0.721212	5-oxo-proline;Pyrrolidonecarboxylic acid;Pyroglutamic acid (5-oxoproline)
acetoacetate.G7P9Y9_C58	G7P9Y9_C58	12	0.0428069	0.601399	acetoacetate		2,6-Dimethylheptanoyl carnitine.I7G201_C93	I7G201_C93	12	0.0132861	0.706294	2,6-Dimethylheptanoyl carnitine		5-oxo-proline;Pyrrolidonecarboxylic acid;Pyroglutamic acid (5-oxoproline).A0A2K5TRX9_C683	A0A2K5TRX9_C683	10	0.0490426	0.648485	5-oxo-proline;Pyrrolidonecarboxylic acid;Pyroglutamic acid (5-oxoproline)
acetoacetate.G7P9Y9_C63	G7P9Y9_C63	12	0.0428069	0.601399	acetoacetate		2,6-Dimethylheptanoyl carnitine.I7G2Y3_C77	I7G2Y3_C77	12	0.040002	0.608392	2,6-Dimethylheptanoyl carnitine		5-oxo-proline;Pyrrolidonecarboxylic acid;Pyroglutamic acid (5-oxoproline).A0A2K5TSG1_C487	A0A2K5TSG1_C487	12	0.0020272	0.818182	5-oxo-proline;Pyrrolidonecarboxylic acid;Pyroglutamic acid (5-oxoproline)
acetoacetate.G7PBA1_C220	G7PBA1_C220	12	0.0323947	-0.629371	acetoacetate		2,6-Dimethylheptanoyl carnitine.I7G496_C447	I7G496_C447	12	0.0132861	0.706294	2,6-Dimethylheptanoyl carnitine		5-oxo-proline;Pyrrolidonecarboxylic acid;Pyroglutamic acid (5-oxoproline).A0A2K5TSL1_C879	A0A2K5TSL1_C879	12	0.0348001	0.622378	5-oxo-proline;Pyrrolidonecarboxylic acid;Pyroglutamic acid (5-oxoproline)
acetoacetate.G7PBA1_C223	G7PBA1_C223	12	0.0323947	-0.629371	acetoacetate		2,6-Dimethylheptanoyl carnitine.I7G6Q2_C80	I7G6Q2_C80	10	0.0211665	0.733333	2,6-Dimethylheptanoyl carnitine		5-oxo-proline;Pyrrolidonecarboxylic acid;Pyroglutamic acid (5-oxoproline).A0A2K5TTY4_C229	A0A2K5TTY4_C229	10	0.0393814	0.672727	5-oxo-proline;Pyrrolidonecarboxylic acid;Pyroglutamic acid (5-oxoproline)
acetoacetate.G7PBA1_C230	G7PBA1_C230	12	0.0323947	-0.629371	acetoacetate		2,6-Dimethylheptanoyl carnitine.I7G7A9_C324	I7G7A9_C324	10	0.0393814	0.672727	2,6-Dimethylheptanoyl carnitine		5-oxo-proline;Pyrrolidonecarboxylic acid;Pyroglutamic acid (5-oxoproline).A0A2K5TWI7_C513	A0A2K5TWI7_C513	10	0.00197706	-0.878788	5-oxo-proline;Pyrrolidonecarboxylic acid;Pyroglutamic acid (5-oxoproline)
acetoacetate.G7PBA1_C966	G7PBA1_C966	22	0.00023664	-0.719932	acetoacetate		2,6-Dimethylheptanoyl carnitine.I7G889_C197	I7G889_C197	11	0.0308509	-0.663636	2,6-Dimethylheptanoyl carnitine		5-oxo-proline;Pyrrolidonecarboxylic acid;Pyroglutamic acid (5-oxoproline).A0A2K5TYI9_C1610	A0A2K5TYI9_C1610	12	0.0100009	0.727273	5-oxo-proline;Pyrrolidonecarboxylic acid;Pyroglutamic acid (5-oxoproline)
acetoacetate.G7PHS4_C168	G7PHS4_C168	15	0.0163103	-0.617857	acetoacetate		2,6-Dimethylheptanoyl carnitine.I7G9P9_C409	I7G9P9_C409	11	0.0280703	0.672727	2,6-Dimethylheptanoyl carnitine		5-oxo-proline;Pyrrolidonecarboxylic acid;Pyroglutamic acid (5-oxoproline).A0A2K5U010_C285	A0A2K5U010_C285	12	0.0239811	0.657343	5-oxo-proline;Pyrrolidonecarboxylic acid;Pyroglutamic acid (5-oxoproline)
acetoacetate.G7PLC1_C133	G7PLC1_C133	12	0.0259115	-0.65035	acetoacetate		2,6-Dimethylheptanoyl carnitine.I7GH65_C69	I7GH65_C69	11	0.0403864	0.636364	2,6-Dimethylheptanoyl carnitine		5-oxo-proline;Pyrrolidonecarboxylic acid;Pyroglutamic acid (5-oxoproline).A0A2K5U029_C436	A0A2K5U029_C436	12	0.00236893	0.811189	5-oxo-proline;Pyrrolidonecarboxylic acid;Pyroglutamic acid (5-oxoproline)
acetoacetate.G7PP51_C96	G7PP51_C96	17	0.00544797	-0.654412	acetoacetate		2,6-Dimethylheptanoyl carnitine.I7GH92_C103	I7GH92_C103	12	0.00659654	0.755245	2,6-Dimethylheptanoyl carnitine		5-oxo-proline;Pyrrolidonecarboxylic acid;Pyroglutamic acid (5-oxoproline).A0A2K5U1V0_C361	A0A2K5U1V0_C361	12	0.0348001	0.622378	5-oxo-proline;Pyrrolidonecarboxylic acid;Pyroglutamic acid (5-oxoproline)
acetoacetate.G7PPH9_C409	G7PPH9_C409	10	0.0350915	-0.684848	acetoacetate		2,6-Dimethylheptanoyl carnitine.I7GH92_C131	I7GH92_C131	12	0.00525292	0.769231	2,6-Dimethylheptanoyl carnitine		5-oxo-proline;Pyrrolidonecarboxylic acid;Pyroglutamic acid (5-oxoproline).A0A2K5U489_C320	A0A2K5U489_C320	12	0.0090521	0.734266	5-oxo-proline;Pyrrolidonecarboxylic acid;Pyroglutamic acid (5-oxoproline)
acetoacetate.G7PTH8_C154	G7PTH8_C154	13	0.0129293	0.681319	acetoacetate		2,6-Dimethylheptanoyl carnitine.I7GHA6_C75	I7GHA6_C75	12	0.0145393	0.699301	2,6-Dimethylheptanoyl carnitine		5-oxo-proline;Pyrrolidonecarboxylic acid;Pyroglutamic acid (5-oxoproline).A0A2K5U489_C341	A0A2K5U489_C341	10	0.0393814	0.672727	5-oxo-proline;Pyrrolidonecarboxylic acid;Pyroglutamic acid (5-oxoproline)
acetoacetate.G7PWU8_C511	G7PWU8_C511	12	0.0259115	-0.65035	acetoacetate		2,6-Dimethylheptanoyl carnitine.I7GI76_C313	I7GI76_C313	10	0.0116513	0.781818	2,6-Dimethylheptanoyl carnitine		5-oxo-proline;Pyrrolidonecarboxylic acid;Pyroglutamic acid (5-oxoproline).A0A2K5U4C3_C281	A0A2K5U4C3_C281	12	0.0348001	0.622378	5-oxo-proline;Pyrrolidonecarboxylic acid;Pyroglutamic acid (5-oxoproline)
acetoacetate.G7PZH0_C397	G7PZH0_C397	10	0.0393814	-0.672727	acetoacetate		2,6-Dimethylheptanoyl carnitine.I7GKJ6_C200	I7GKJ6_C200	12	0.017305	0.685315	2,6-Dimethylheptanoyl carnitine		5-oxo-proline;Pyrrolidonecarboxylic acid;Pyroglutamic acid (5-oxoproline).A0A2K5U4C3_C578	A0A2K5U4C3_C578	11	0.0167992	0.718182	5-oxo-proline;Pyrrolidonecarboxylic acid;Pyroglutamic acid (5-oxoproline)
acetoacetate.G8F4J5_C402	G8F4J5_C402	20	0.00160839	-0.670677	acetoacetate		2,6-Dimethylheptanoyl carnitine.I7GKJ7_C297	I7GKJ7_C297	12	0.0323947	0.629371	2,6-Dimethylheptanoyl carnitine		5-oxo-proline;Pyrrolidonecarboxylic acid;Pyroglutamic acid (5-oxoproline).A0A2K5UAF3_C106	A0A2K5UAF3_C106	12	0.0323947	0.629371	5-oxo-proline;Pyrrolidonecarboxylic acid;Pyroglutamic acid (5-oxoproline)
acetoacetate.G8F4K0_C148	G8F4K0_C148	10	0.0393814	-0.672727	acetoacetate		2,6-Dimethylheptanoyl carnitine.I7GPE5_C520	I7GPE5_C520	10	0.0350915	0.684848	2,6-Dimethylheptanoyl carnitine		5-oxo-proline;Pyrrolidonecarboxylic acid;Pyroglutamic acid (5-oxoproline).A0A2K5UBM7_C220	A0A2K5UBM7_C220	10	0.0211665	0.733333	5-oxo-proline;Pyrrolidonecarboxylic acid;Pyroglutamic acid (5-oxoproline)
acetoacetate.G8F5X9_C178	G8F5X9_C178	11	0.0118659	0.745455	acetoacetate		2,6-Dimethylheptanoyl carnitine.P61258_C135	P61258_C135	11	0.0187284	0.709091	2,6-Dimethylheptanoyl carnitine		5-oxo-proline;Pyrrolidonecarboxylic acid;Pyroglutamic acid (5-oxoproline).A0A2K5UCY8_C164	A0A2K5UCY8_C164	12	0.0279546	0.643357	5-oxo-proline;Pyrrolidonecarboxylic acid;Pyroglutamic acid (5-oxoproline)
acetoacetate.I7GJ87_C236	I7GJ87_C236	12	9.16586e-05	-0.888112	acetoacetate		2,6-Dimethylheptanoyl carnitine.Q25P26_C77	Q25P26_C77	11	0.00373447	0.818182	2,6-Dimethylheptanoyl carnitine		5-oxo-proline;Pyrrolidonecarboxylic acid;Pyroglutamic acid (5-oxoproline).A0A2K5UCY8_C46	A0A2K5UCY8_C46	12	0.0428069	0.601399	5-oxo-proline;Pyrrolidonecarboxylic acid;Pyroglutamic acid (5-oxoproline)
acetoacetate.Q4R4U9_C438	Q4R4U9_C438	11	0.0403864	-0.636364	acetoacetate		2,6-Dimethylheptanoyl carnitine.Q2PG59_C38	Q2PG59_C38	12	0.0221592	0.664336	2,6-Dimethylheptanoyl carnitine		5-oxo-proline;Pyrrolidonecarboxylic acid;Pyroglutamic acid (5-oxoproline).A0A2K5UDI9_C99	A0A2K5UDI9_C99	12	0.0110205	0.72028	5-oxo-proline;Pyrrolidonecarboxylic acid;Pyroglutamic acid (5-oxoproline)
acetoacetate.Q4R6H5_C46	Q4R6H5_C46	11	0.0478169	-0.618182	acetoacetate		2,6-Dimethylheptanoyl carnitine.Q4R542_C44	Q4R542_C44	12	0.0204419	0.671329	2,6-Dimethylheptanoyl carnitine		5-oxo-proline;Pyrrolidonecarboxylic acid;Pyroglutamic acid (5-oxoproline).A0A2K5UFQ3_C355	A0A2K5UFQ3_C355	12	0.0239811	0.657343	5-oxo-proline;Pyrrolidonecarboxylic acid;Pyroglutamic acid (5-oxoproline)
acetoacetate.Q4R6P5_C175	Q4R6P5_C175	11	0.00701211	-0.781818	acetoacetate		2,6-Dimethylheptanoyl carnitine.Q4R5D2_C67	Q4R5D2_C67	12	0.000443302	0.867133	2,6-Dimethylheptanoyl carnitine		5-oxo-proline;Pyrrolidonecarboxylic acid;Pyroglutamic acid (5-oxoproline).A0A2K5UJE6_C99	A0A2K5UJE6_C99	10	0.00681113	0.818182	5-oxo-proline;Pyrrolidonecarboxylic acid;Pyroglutamic acid (5-oxoproline)
acetoacetate.Q4R7Y4_C286	Q4R7Y4_C286	12	0.0221592	-0.664336	acetoacetate		2,6-Dimethylheptanoyl carnitine.Q4R5L2_C389	Q4R5L2_C389	12	0.0373345	0.615385	2,6-Dimethylheptanoyl carnitine		5-oxo-proline;Pyrrolidonecarboxylic acid;Pyroglutamic acid (5-oxoproline).A0A2K5ULD9_C179	A0A2K5ULD9_C179	12	0.0428069	0.601399	5-oxo-proline;Pyrrolidonecarboxylic acid;Pyroglutamic acid (5-oxoproline)
acetoacetate.Q4R850_C161	Q4R850_C161	16	0.00567306	-0.670588	acetoacetate		2,6-Dimethylheptanoyl carnitine.Q4R5L3_C174	Q4R5L3_C174	12	0.0348001	0.622378	2,6-Dimethylheptanoyl carnitine		5-oxo-proline;Pyrrolidonecarboxylic acid;Pyroglutamic acid (5-oxoproline).A0A2K5US37_C2309	A0A2K5US37_C2309	12	0.0428069	0.601399	5-oxo-proline;Pyrrolidonecarboxylic acid;Pyroglutamic acid (5-oxoproline)
acetoacetate.Q9GM46_C174	Q9GM46_C174	11	0.0338252	-0.654545	acetoacetate		2,6-Dimethylheptanoyl carnitine.Q5ISL3_C506	Q5ISL3_C506	12	0.0121144	0.713287	2,6-Dimethylheptanoyl carnitine		5-oxo-proline;Pyrrolidonecarboxylic acid;Pyroglutamic acid (5-oxoproline).A0A2K5US37_C3183	A0A2K5US37_C3183	10	0.0393814	0.672727	5-oxo-proline;Pyrrolidonecarboxylic acid;Pyroglutamic acid (5-oxoproline)
acetoacetate.Q9GM46_C177	Q9GM46_C177	11	0.0338252	-0.654545	acetoacetate		2,6-Dimethylheptanoyl carnitine.Q5ISS9_C85	Q5ISS9_C85	12	0.00316125	0.797203	2,6-Dimethylheptanoyl carnitine		5-oxo-proline;Pyrrolidonecarboxylic acid;Pyroglutamic acid (5-oxoproline).A0A2K5US37_C480	A0A2K5US37_C480	12	0.0428069	0.601399	5-oxo-proline;Pyrrolidonecarboxylic acid;Pyroglutamic acid (5-oxoproline)
Allantoin.A0A172R2E3_C115	A0A172R2E3_C115	19	0.00615134	-0.614035	Allantoin		2,6-Dimethylheptanoyl carnitine.Q60HC3_C122	Q60HC3_C122	11	0.0052015	0.8	2,6-Dimethylheptanoyl carnitine		5-oxo-proline;Pyrrolidonecarboxylic acid;Pyroglutamic acid (5-oxoproline).A0A2K5UTG9_C310	A0A2K5UTG9_C310	11	0.0308509	0.663636	5-oxo-proline;Pyrrolidonecarboxylic acid;Pyroglutamic acid (5-oxoproline)
Allantoin.A0A2K5TK27_C751	A0A2K5TK27_C751	24	3.01895e-05	-0.756522	Allantoin		2,6-Dimethylheptanoyl carnitine.Q60HD6_C136	Q60HD6_C136	10	0.00350474	0.854545	2,6-Dimethylheptanoyl carnitine		5-oxo-proline;Pyrrolidonecarboxylic acid;Pyroglutamic acid (5-oxoproline).A0A2K5UX79_C202	A0A2K5UX79_C202	12	0.040002	0.608392	5-oxo-proline;Pyrrolidonecarboxylic acid;Pyroglutamic acid (5-oxoproline)
Allantoin.A0A2K5TKA9_C31	A0A2K5TKA9_C31	12	0.00119187	-0.839161	Allantoin		2,6-Dimethylheptanoyl carnitine.Q60HG6_C136	Q60HG6_C136	12	0.00659654	0.755245	2,6-Dimethylheptanoyl carnitine		5-oxo-proline;Pyrrolidonecarboxylic acid;Pyroglutamic acid (5-oxoproline).A0A2K5UXZ0_C517	A0A2K5UXZ0_C517	12	0.0239811	0.657343	5-oxo-proline;Pyrrolidonecarboxylic acid;Pyroglutamic acid (5-oxoproline)
Allantoin.A0A2K5TL96_C361	A0A2K5TL96_C361	16	0.0115885	-0.623529	Allantoin		2,6-Dimethylheptanoyl carnitine.Q76KA2_C92	Q76KA2_C92	12	0.0132861	0.706294	2,6-Dimethylheptanoyl carnitine		5-oxo-proline;Pyrrolidonecarboxylic acid;Pyroglutamic acid (5-oxoproline).A0A2K5UXZ0_C525	A0A2K5UXZ0_C525	12	0.0239811	0.657343	5-oxo-proline;Pyrrolidonecarboxylic acid;Pyroglutamic acid (5-oxoproline)
Allantoin.A0A2K5TME5_C130	A0A2K5TME5_C130	17	0.00423999	-0.669118	Allantoin		2,6-Dimethylheptanoyl carnitine.Q9GLG2_C417	Q9GLG2_C417	10	0.0393814	0.672727	2,6-Dimethylheptanoyl carnitine		5-oxo-proline;Pyrrolidonecarboxylic acid;Pyroglutamic acid (5-oxoproline).A0A2K5V0H7_C2287	A0A2K5V0H7_C2287	12	0.00119187	0.839161	5-oxo-proline;Pyrrolidonecarboxylic acid;Pyroglutamic acid (5-oxoproline)
Allantoin.A0A2K5TPE2_C496	A0A2K5TPE2_C496	13	0.00578942	-0.736264	Allantoin		2,6-Dimethylheptanoyl carnitine.Q9GLG2_C590	Q9GLG2_C590	12	0.0279546	0.643357	2,6-Dimethylheptanoyl carnitine		5-oxo-proline;Pyrrolidonecarboxylic acid;Pyroglutamic acid (5-oxoproline).A0A2K5V0H7_C2289	A0A2K5V0H7_C2289	12	0.00119187	0.839161	5-oxo-proline;Pyrrolidonecarboxylic acid;Pyroglutamic acid (5-oxoproline)
Allantoin.A0A2K5TR09_C324	A0A2K5TR09_C324	11	0.0167992	-0.718182	Allantoin		2-Hydroxyadenine.A0A2K5TP51_C52	A0A2K5TP51_C52	12	0.0090521	-0.734266	2-Hydroxyadenine		5-oxo-proline;Pyrrolidonecarboxylic acid;Pyroglutamic acid (5-oxoproline).A0A2K5V0H7_C2291	A0A2K5V0H7_C2291	12	0.00119187	0.839161	5-oxo-proline;Pyrrolidonecarboxylic acid;Pyroglutamic acid (5-oxoproline)
Allantoin.A0A2K5TR09_C327	A0A2K5TR09_C327	11	0.0167992	-0.718182	Allantoin		2-Hydroxyadenine.A0A2K5TR09_C295	A0A2K5TR09_C295	11	0.0254756	-0.681818	2-Hydroxyadenine		5-oxo-proline;Pyrrolidonecarboxylic acid;Pyroglutamic acid (5-oxoproline).A0A2K5V576_C855	A0A2K5V576_C855	10	0.0393814	0.672727	5-oxo-proline;Pyrrolidonecarboxylic acid;Pyroglutamic acid (5-oxoproline)
Allantoin.A0A2K5TRB4_C134	A0A2K5TRB4_C134	15	0.0105567	-0.65	Allantoin		2-Hydroxyadenine.A0A2K5TSG1_C522	A0A2K5TSG1_C522	12	0.0428069	-0.601399	2-Hydroxyadenine		5-oxo-proline;Pyrrolidonecarboxylic acid;Pyroglutamic acid (5-oxoproline).A0A2K5V7Q1_C28	A0A2K5V7Q1_C28	11	0.0187284	-0.709091	5-oxo-proline;Pyrrolidonecarboxylic acid;Pyroglutamic acid (5-oxoproline)
Allantoin.A0A2K5TRB4_C175	A0A2K5TRB4_C175	12	0.017305	-0.685315	Allantoin		2-Hydroxyadenine.A0A2K5TT35_C43	A0A2K5TT35_C43	12	0.00411545	-0.783217	2-Hydroxyadenine		5-oxo-proline;Pyrrolidonecarboxylic acid;Pyroglutamic acid (5-oxoproline).A0A2K5V8Z2_C73	A0A2K5V8Z2_C73	12	0.017305	0.685315	5-oxo-proline;Pyrrolidonecarboxylic acid;Pyroglutamic acid (5-oxoproline)
Allantoin.A0A2K5TSL1_C173	A0A2K5TSL1_C173	23	0.00103404	-0.650198	Allantoin		2-Hydroxyadenine.A0A2K5TWZ7_C266	A0A2K5TWZ7_C266	12	0.0132861	-0.706294	2-Hydroxyadenine		5-oxo-proline;Pyrrolidonecarboxylic acid;Pyroglutamic acid (5-oxoproline).A0A2K5VB58_C148	A0A2K5VB58_C148	12	0.0121144	0.713287	5-oxo-proline;Pyrrolidonecarboxylic acid;Pyroglutamic acid (5-oxoproline)
Allantoin.A0A2K5TSM0_C125	A0A2K5TSM0_C125	22	9.2156e-05	-0.749294	Allantoin		2-Hydroxyadenine.A0A2K5U489_C320	A0A2K5U489_C320	12	0.0428069	-0.601399	2-Hydroxyadenine		5-oxo-proline;Pyrrolidonecarboxylic acid;Pyroglutamic acid (5-oxoproline).A0A2K5VBC6_C488	A0A2K5VBC6_C488	12	0.040002	0.608392	5-oxo-proline;Pyrrolidonecarboxylic acid;Pyroglutamic acid (5-oxoproline)
Allantoin.A0A2K5TTW0_C214	A0A2K5TTW0_C214	12	0.0301143	-0.636364	Allantoin		2-Hydroxyadenine.A0A2K5U739_C326	A0A2K5U739_C326	12	0.017305	-0.685315	2-Hydroxyadenine		5-oxo-proline;Pyrrolidonecarboxylic acid;Pyroglutamic acid (5-oxoproline).A0A2K5VBY5_C1165	A0A2K5VBY5_C1165	10	0.0440266	0.660606	5-oxo-proline;Pyrrolidonecarboxylic acid;Pyroglutamic acid (5-oxoproline)
Allantoin.A0A2K5TU28_C230	A0A2K5TU28_C230	15	0.00254982	-0.735714	Allantoin		2-Hydroxyadenine.A0A2K5U8F3_C413	A0A2K5U8F3_C413	10	0.0055568	-0.830303	2-Hydroxyadenine		5-oxo-proline;Pyrrolidonecarboxylic acid;Pyroglutamic acid (5-oxoproline).A0A2K5VE35_C274	A0A2K5VE35_C274	10	0.0116513	0.781818	5-oxo-proline;Pyrrolidonecarboxylic acid;Pyroglutamic acid (5-oxoproline)
Allantoin.A0A2K5TU71_C188	A0A2K5TU71_C188	16	0.00514705	-0.676471	Allantoin		2-Hydroxyadenine.A0A2K5UA56_C85	A0A2K5UA56_C85	10	0.0184138	-0.745455	2-Hydroxyadenine		5-oxo-proline;Pyrrolidonecarboxylic acid;Pyroglutamic acid (5-oxoproline).A0A2K5VHI6_C154	A0A2K5VHI6_C154	11	0.0208124	0.7	5-oxo-proline;Pyrrolidonecarboxylic acid;Pyroglutamic acid (5-oxoproline)
Allantoin.A0A2K5TW15_C270	A0A2K5TW15_C270	10	0.0116513	-0.781818	Allantoin		2-Hydroxyadenine.A0A2K5UBX7_C931	A0A2K5UBX7_C931	12	0.0259115	-0.65035	2-Hydroxyadenine		5-oxo-proline;Pyrrolidonecarboxylic acid;Pyroglutamic acid (5-oxoproline).A0A2K5VHI6_C161	A0A2K5VHI6_C161	11	0.0208124	0.7	5-oxo-proline;Pyrrolidonecarboxylic acid;Pyroglutamic acid (5-oxoproline)
Allantoin.A0A2K5TWC6_C140	A0A2K5TWC6_C140	15	0.00405507	-0.710714	Allantoin		2-Hydroxyadenine.A0A2K5UPI7_C45	A0A2K5UPI7_C45	12	0.040002	-0.608392	2-Hydroxyadenine		5-oxo-proline;Pyrrolidonecarboxylic acid;Pyroglutamic acid (5-oxoproline).A0A2K5VHK9_C341	A0A2K5VHK9_C341	12	0.0259115	0.65035	5-oxo-proline;Pyrrolidonecarboxylic acid;Pyroglutamic acid (5-oxoproline)
Allantoin.A0A2K5TWC6_C142	A0A2K5TWC6_C142	15	0.00405507	-0.710714	Allantoin		2-Hydroxyadenine.A0A2K5US37_C1157	A0A2K5US37_C1157	12	0.0348001	-0.622378	2-Hydroxyadenine		5-oxo-proline;Pyrrolidonecarboxylic acid;Pyroglutamic acid (5-oxoproline).A0A2K5VP36_C873	A0A2K5VP36_C873	12	0.0428069	0.601399	5-oxo-proline;Pyrrolidonecarboxylic acid;Pyroglutamic acid (5-oxoproline)
Allantoin.A0A2K5TWI7_C829	A0A2K5TWI7_C829	13	0.0159955	-0.664835	Allantoin		2-Hydroxyadenine.A0A2K5UTH4_C166	A0A2K5UTH4_C166	12	0.0301143	-0.636364	2-Hydroxyadenine		5-oxo-proline;Pyrrolidonecarboxylic acid;Pyroglutamic acid (5-oxoproline).A0A2K5VRX2_C376	A0A2K5VRX2_C376	12	0.0279546	0.643357	5-oxo-proline;Pyrrolidonecarboxylic acid;Pyroglutamic acid (5-oxoproline)
Allantoin.A0A2K5TWT4_C574	A0A2K5TWT4_C574	11	0.0280703	-0.672727	Allantoin		2-Hydroxyadenine.A0A2K5UXZ0_C656	A0A2K5UXZ0_C656	12	0.0428069	-0.601399	2-Hydroxyadenine		5-oxo-proline;Pyrrolidonecarboxylic acid;Pyroglutamic acid (5-oxoproline).A0A2K5VRX2_C379	A0A2K5VRX2_C379	12	0.0279546	0.643357	5-oxo-proline;Pyrrolidonecarboxylic acid;Pyroglutamic acid (5-oxoproline)
Allantoin.A0A2K5TZ68_C4522	A0A2K5TZ68_C4522	14	0.0181656	-0.630769	Allantoin		2-Hydroxyadenine.A0A2K5UYW3_C1052	A0A2K5UYW3_C1052	12	0.0428069	-0.601399	2-Hydroxyadenine		5-oxo-proline;Pyrrolidonecarboxylic acid;Pyroglutamic acid (5-oxoproline).A0A2K5VTY5_C24	A0A2K5VTY5_C24	12	0.017305	0.685315	5-oxo-proline;Pyrrolidonecarboxylic acid;Pyroglutamic acid (5-oxoproline)
Allantoin.A0A2K5TZH9_C151	A0A2K5TZH9_C151	16	0.00244397	-0.717647	Allantoin		2-Hydroxyadenine.A0A2K5UYW3_C174	A0A2K5UYW3_C174	10	0.0159208	-0.757576	2-Hydroxyadenine		5-oxo-proline;Pyrrolidonecarboxylic acid;Pyroglutamic acid (5-oxoproline).A0A2K5VVY0_C15	A0A2K5VVY0_C15	12	0.040002	0.608392	5-oxo-proline;Pyrrolidonecarboxylic acid;Pyroglutamic acid (5-oxoproline)
Allantoin.A0A2K5TZH9_C315	A0A2K5TZH9_C315	18	0.00204871	-0.690402	Allantoin		2-Hydroxyadenine.A0A2K5UYW3_C2776	A0A2K5UYW3_C2776	12	0.00144087	-0.832168	2-Hydroxyadenine		5-oxo-proline;Pyrrolidonecarboxylic acid;Pyroglutamic acid (5-oxoproline).A0A2K5W0T2_C233	A0A2K5W0T2_C233	12	0.0279546	0.643357	5-oxo-proline;Pyrrolidonecarboxylic acid;Pyroglutamic acid (5-oxoproline)
Allantoin.A0A2K5U010_C285	A0A2K5U010_C285	24	0.00125597	-0.629565	Allantoin		2-Hydroxyadenine.A0A2K5UYW3_C482	A0A2K5UYW3_C482	12	0.0090521	-0.734266	2-Hydroxyadenine		5-oxo-proline;Pyrrolidonecarboxylic acid;Pyroglutamic acid (5-oxoproline).A0A2K5W3F5_C164	A0A2K5W3F5_C164	12	0.0373345	0.615385	5-oxo-proline;Pyrrolidonecarboxylic acid;Pyroglutamic acid (5-oxoproline)
Allantoin.A0A2K5U205_C107	A0A2K5U205_C107	13	0.0268669	-0.620879	Allantoin		2-Hydroxyadenine.A0A2K5UYW3_C682	A0A2K5UYW3_C682	12	0.0239811	-0.657343	2-Hydroxyadenine		5-oxo-proline;Pyrrolidonecarboxylic acid;Pyroglutamic acid (5-oxoproline).A0A2K5W448_C43	A0A2K5W448_C43	12	0.0121144	0.713287	5-oxo-proline;Pyrrolidonecarboxylic acid;Pyroglutamic acid (5-oxoproline)
Allantoin.A0A2K5U279_C11	A0A2K5U279_C11	21	0.00145637	-0.661039	Allantoin		2-Hydroxyadenine.A0A2K5V345_C48	A0A2K5V345_C48	12	0.00817064	-0.741259	2-Hydroxyadenine		5-oxo-proline;Pyrrolidonecarboxylic acid;Pyroglutamic acid (5-oxoproline).A0A2K5W448_C89	A0A2K5W448_C89	12	0.0204419	0.671329	5-oxo-proline;Pyrrolidonecarboxylic acid;Pyroglutamic acid (5-oxoproline)
Allantoin.A0A2K5U2C6_C181	A0A2K5U2C6_C181	21	0.00106049	-0.675325	Allantoin		2-Hydroxyadenine.A0A2K5V970_C241	A0A2K5V970_C241	10	0.0055568	-0.830303	2-Hydroxyadenine		5-oxo-proline;Pyrrolidonecarboxylic acid;Pyroglutamic acid (5-oxoproline).A0A2K5W527_C382	A0A2K5W527_C382	12	0.0259115	0.65035	5-oxo-proline;Pyrrolidonecarboxylic acid;Pyroglutamic acid (5-oxoproline)
Allantoin.A0A2K5U2C6_C184	A0A2K5U2C6_C184	21	0.00106049	-0.675325	Allantoin		2-Hydroxyadenine.A0A2K5VEX6_C1423	A0A2K5VEX6_C1423	10	0.0136718	-0.769697	2-Hydroxyadenine		5-oxo-proline;Pyrrolidonecarboxylic acid;Pyroglutamic acid (5-oxoproline).A0A2K5W5M8_C31	A0A2K5W5M8_C31	12	0.00411545	0.783217	5-oxo-proline;Pyrrolidonecarboxylic acid;Pyroglutamic acid (5-oxoproline)
Allantoin.A0A2K5U2C6_C222	A0A2K5U2C6_C222	20	0.00262115	-0.646617	Allantoin		2-Hydroxyadenine.A0A2K5VHK9_C263	A0A2K5VHK9_C263	11	0.0338252	-0.654545	2-Hydroxyadenine		5-oxo-proline;Pyrrolidonecarboxylic acid;Pyroglutamic acid (5-oxoproline).A0A2K5W778_C384	A0A2K5W778_C384	12	0.0188251	0.678322	5-oxo-proline;Pyrrolidonecarboxylic acid;Pyroglutamic acid (5-oxoproline)
Allantoin.A0A2K5U3J1_C388	A0A2K5U3J1_C388	10	0.0393814	-0.672727	Allantoin		2-Hydroxyadenine.A0A2K5VLP7_C45	A0A2K5VLP7_C45	11	0.0118659	-0.745455	2-Hydroxyadenine		5-oxo-proline;Pyrrolidonecarboxylic acid;Pyroglutamic acid (5-oxoproline).A0A2K5WAL8_C180	A0A2K5WAL8_C180	12	0.040002	0.608392	5-oxo-proline;Pyrrolidonecarboxylic acid;Pyroglutamic acid (5-oxoproline)
Allantoin.A0A2K5U3J1_C390	A0A2K5U3J1_C390	10	0.0393814	-0.672727	Allantoin		2-Hydroxyadenine.A0A2K5VRT9_C185	A0A2K5VRT9_C185	11	0.037001	-0.645455	2-Hydroxyadenine		5-oxo-proline;Pyrrolidonecarboxylic acid;Pyroglutamic acid (5-oxoproline).A0A2K5WDD9_C176	A0A2K5WDD9_C176	12	0.00735321	0.748252	5-oxo-proline;Pyrrolidonecarboxylic acid;Pyroglutamic acid (5-oxoproline)
Allantoin.A0A2K5U489_C320	A0A2K5U489_C320	24	0.000143336	-0.712174	Allantoin		2-Hydroxyadenine.A0A2K5VRT9_C69	A0A2K5VRT9_C69	12	0.00274614	-0.804196	2-Hydroxyadenine		5-oxo-proline;Pyrrolidonecarboxylic acid;Pyroglutamic acid (5-oxoproline).A0A2K5WFP0_C391	A0A2K5WFP0_C391	10	0.0116513	0.781818	5-oxo-proline;Pyrrolidonecarboxylic acid;Pyroglutamic acid (5-oxoproline)
Allantoin.A0A2K5U4G5_C27	A0A2K5U4G5_C27	16	0.0106584	-0.629412	Allantoin		2-Hydroxyadenine.A0A2K5W527_C539	A0A2K5W527_C539	11	0.0254756	-0.681818	2-Hydroxyadenine		5-oxo-proline;Pyrrolidonecarboxylic acid;Pyroglutamic acid (5-oxoproline).A0A2K5WGA1_C1470	A0A2K5WGA1_C1470	10	0.0241946	0.721212	5-oxo-proline;Pyrrolidonecarboxylic acid;Pyroglutamic acid (5-oxoproline)
Allantoin.A0A2K5U7S0_C127	A0A2K5U7S0_C127	11	0.0150174	-0.727273	Allantoin		2-Hydroxyadenine.A0A2K5W8V8_C33	A0A2K5W8V8_C33	12	0.0110205	-0.72028	2-Hydroxyadenine		5-oxo-proline;Pyrrolidonecarboxylic acid;Pyroglutamic acid (5-oxoproline).A0A2K5WGL5_C8	A0A2K5WGL5_C8	10	0.0490426	0.648485	5-oxo-proline;Pyrrolidonecarboxylic acid;Pyroglutamic acid (5-oxoproline)
Allantoin.A0A2K5U8H6_C76	A0A2K5U8H6_C76	13	0.000435351	-0.846154	Allantoin		2-Hydroxyadenine.A0A2K5WA85_C68	A0A2K5WA85_C68	12	0.0110205	-0.72028	2-Hydroxyadenine		5-oxo-proline;Pyrrolidonecarboxylic acid;Pyroglutamic acid (5-oxoproline).A0A2K5WHW1_C589	A0A2K5WHW1_C589	10	0.0311411	0.69697	5-oxo-proline;Pyrrolidonecarboxylic acid;Pyroglutamic acid (5-oxoproline)
Allantoin.A0A2K5U8H8_C188	A0A2K5U8H8_C188	17	0.00501821	-0.659314	Allantoin		2-Hydroxyadenine.A0A2K5WAA5_C113	A0A2K5WAA5_C113	11	0.0338252	-0.654545	2-Hydroxyadenine		5-oxo-proline;Pyrrolidonecarboxylic acid;Pyroglutamic acid (5-oxoproline).A0A2K5WHW1_C592	A0A2K5WHW1_C592	10	0.0311411	0.69697	5-oxo-proline;Pyrrolidonecarboxylic acid;Pyroglutamic acid (5-oxoproline)
Allantoin.A0A2K5U8T1_C284	A0A2K5U8T1_C284	22	0.00346059	-0.604743	Allantoin		2-Hydroxyadenine.A0A2K5WCN0_C78	A0A2K5WCN0_C78	12	0.0428069	-0.601399	2-Hydroxyadenine		5-oxo-proline;Pyrrolidonecarboxylic acid;Pyroglutamic acid (5-oxoproline).A0A2K5WKG1_C171	A0A2K5WKG1_C171	12	0.0239811	0.657343	5-oxo-proline;Pyrrolidonecarboxylic acid;Pyroglutamic acid (5-oxoproline)
Allantoin.A0A2K5U8Y7_C303	A0A2K5U8Y7_C303	21	0.00320041	-0.622078	Allantoin		2-Hydroxyadenine.A0A2K5WEF1_C318	A0A2K5WEF1_C318	11	0.00256466	-0.836364	2-Hydroxyadenine		5-oxo-proline;Pyrrolidonecarboxylic acid;Pyroglutamic acid (5-oxoproline).A0A2K5WKG1_C172	A0A2K5WKG1_C172	12	0.0239811	0.657343	5-oxo-proline;Pyrrolidonecarboxylic acid;Pyroglutamic acid (5-oxoproline)
Allantoin.A0A2K5UA31_C304	A0A2K5UA31_C304	16	0.0012283	-0.75	Allantoin		2-Hydroxyadenine.A0A2K5WKE1_C100	A0A2K5WKE1_C100	11	0.0439891	-0.627273	2-Hydroxyadenine		5-oxo-proline;Pyrrolidonecarboxylic acid;Pyroglutamic acid (5-oxoproline).A0A2K5WMV4_C389	A0A2K5WMV4_C389	11	0.0208124	0.7	5-oxo-proline;Pyrrolidonecarboxylic acid;Pyroglutamic acid (5-oxoproline)
Allantoin.A0A2K5UAU4_C61	A0A2K5UAU4_C61	15	0.0122612	-0.639286	Allantoin		2-Hydroxyadenine.A0A2K5WPZ6_C132	A0A2K5WPZ6_C132	11	0.0167992	-0.718182	2-Hydroxyadenine		5-oxo-proline;Pyrrolidonecarboxylic acid;Pyroglutamic acid (5-oxoproline).A0A2K5WND2_C407	A0A2K5WND2_C407	11	0.00806166	0.772727	5-oxo-proline;Pyrrolidonecarboxylic acid;Pyroglutamic acid (5-oxoproline)
Allantoin.A0A2K5UCG1_C385	A0A2K5UCG1_C385	22	0.00016787	-0.731225	Allantoin		2-Hydroxyadenine.A0A2K5WSD2_C99	A0A2K5WSD2_C99	12	0.0279546	-0.643357	2-Hydroxyadenine		5-oxo-proline;Pyrrolidonecarboxylic acid;Pyroglutamic acid (5-oxoproline).A0A2K5WND2_C501	A0A2K5WND2_C501	11	0.0208124	0.7	5-oxo-proline;Pyrrolidonecarboxylic acid;Pyroglutamic acid (5-oxoproline)
Allantoin.A0A2K5UID6_C587	A0A2K5UID6_C587	16	0.00821691	-0.647059	Allantoin		2-Hydroxyadenine.A0A2K5WU84_C227	A0A2K5WU84_C227	11	0.037001	-0.645455	2-Hydroxyadenine		5-oxo-proline;Pyrrolidonecarboxylic acid;Pyroglutamic acid (5-oxoproline).A0A2K5WND2_C631	A0A2K5WND2_C631	10	0.0490426	0.648485	5-oxo-proline;Pyrrolidonecarboxylic acid;Pyroglutamic acid (5-oxoproline)
Allantoin.A0A2K5UIW1_C752	A0A2K5UIW1_C752	15	0.00904309	-0.660714	Allantoin		2-Hydroxyadenine.A0A2K5WU84_C247	A0A2K5WU84_C247	10	0.0211665	-0.733333	2-Hydroxyadenine		5-oxo-proline;Pyrrolidonecarboxylic acid;Pyroglutamic acid (5-oxoproline).A0A2K5WQU7_C438	A0A2K5WQU7_C438	12	0.0239811	0.657343	5-oxo-proline;Pyrrolidonecarboxylic acid;Pyroglutamic acid (5-oxoproline)
Allantoin.A0A2K5UJA5_C521	A0A2K5UJA5_C521	13	0.0103289	-0.697802	Allantoin		2-Hydroxyadenine.A0A2K5WU84_C263	A0A2K5WU84_C263	12	0.0279546	-0.643357	2-Hydroxyadenine		5-oxo-proline;Pyrrolidonecarboxylic acid;Pyroglutamic acid (5-oxoproline).A0A2K5WTQ7_C103	A0A2K5WTQ7_C103	11	0.0439891	0.627273	5-oxo-proline;Pyrrolidonecarboxylic acid;Pyroglutamic acid (5-oxoproline)
Allantoin.A0A2K5UKT1_C291	A0A2K5UKT1_C291	13	0.0209019	-0.642857	Allantoin		2-Hydroxyadenine.A0A2K5WUB5_C83	A0A2K5WUB5_C83	10	0.0241946	-0.721212	2-Hydroxyadenine		5-oxo-proline;Pyrrolidonecarboxylic acid;Pyroglutamic acid (5-oxoproline).A0A2K5WWI5_C323	A0A2K5WWI5_C323	12	0.0259115	0.65035	5-oxo-proline;Pyrrolidonecarboxylic acid;Pyroglutamic acid (5-oxoproline)
Allantoin.A0A2K5UKW9_C164	A0A2K5UKW9_C164	23	0.000965591	-0.653162	Allantoin		2-Hydroxyadenine.A0A2K5WXS3_C127	A0A2K5WXS3_C127	11	0.0403864	-0.636364	2-Hydroxyadenine		5-oxo-proline;Pyrrolidonecarboxylic acid;Pyroglutamic acid (5-oxoproline).A0A2K5WWI5_C555	A0A2K5WWI5_C555	11	0.0478169	0.618182	5-oxo-proline;Pyrrolidonecarboxylic acid;Pyroglutamic acid (5-oxoproline)
Allantoin.A0A2K5UPI7_C308	A0A2K5UPI7_C308	24	9.14647e-05	-0.726087	Allantoin		2-Hydroxyadenine.A0A2K5WZ75_C38	A0A2K5WZ75_C38	11	0.0118659	-0.745455	2-Hydroxyadenine		5-oxo-proline;Pyrrolidonecarboxylic acid;Pyroglutamic acid (5-oxoproline).A0A2K5WXR7_C293	A0A2K5WXR7_C293	11	0.037001	0.645455	5-oxo-proline;Pyrrolidonecarboxylic acid;Pyroglutamic acid (5-oxoproline)
Allantoin.A0A2K5US37_C1302	A0A2K5US37_C1302	12	0.0090521	-0.734266	Allantoin		2-Hydroxyadenine.A0A2K5WZ75_C63	A0A2K5WZ75_C63	10	0.0136718	-0.769697	2-Hydroxyadenine		5-oxo-proline;Pyrrolidonecarboxylic acid;Pyroglutamic acid (5-oxoproline).A0A2K5X2K3_C432	A0A2K5X2K3_C432	12	0.0188251	0.678322	5-oxo-proline;Pyrrolidonecarboxylic acid;Pyroglutamic acid (5-oxoproline)
Allantoin.A0A2K5US37_C1305	A0A2K5US37_C1305	12	0.0090521	-0.734266	Allantoin		2-Hydroxyadenine.A0A2K5X2K3_C106	A0A2K5X2K3_C106	12	0.0110205	-0.72028	2-Hydroxyadenine		5-oxo-proline;Pyrrolidonecarboxylic acid;Pyroglutamic acid (5-oxoproline).A0A2K5X420_C354	A0A2K5X420_C354	12	0.0204419	0.671329	5-oxo-proline;Pyrrolidonecarboxylic acid;Pyroglutamic acid (5-oxoproline)
Allantoin.A0A2K5US37_C1696	A0A2K5US37_C1696	11	0.0403864	-0.636364	Allantoin		2-Hydroxyadenine.A0A2K5X5H4_C78	A0A2K5X5H4_C78	10	0.0311411	-0.69697	2-Hydroxyadenine		5-oxo-proline;Pyrrolidonecarboxylic acid;Pyroglutamic acid (5-oxoproline).A0A2K5X4G9_C4072	A0A2K5X4G9_C4072	10	0.00823557	0.806061	5-oxo-proline;Pyrrolidonecarboxylic acid;Pyroglutamic acid (5-oxoproline)
Allantoin.A0A2K5US37_C1931	A0A2K5US37_C1931	24	0.000652765	-0.657391	Allantoin		2-Hydroxyadenine.A0A2K5X7N2_C151	A0A2K5X7N2_C151	12	0.0132861	-0.706294	2-Hydroxyadenine		5-oxo-proline;Pyrrolidonecarboxylic acid;Pyroglutamic acid (5-oxoproline).A0A2K5X532_C252	A0A2K5X532_C252	12	0.00096954	0.846154	5-oxo-proline;Pyrrolidonecarboxylic acid;Pyroglutamic acid (5-oxoproline)
Allantoin.A0A2K5UTG9_C310	A0A2K5UTG9_C310	22	0.00346059	-0.604743	Allantoin		2-Hydroxyadenine.A0A2K5X820_C114	A0A2K5X820_C114	12	0.00589748	-0.762238	2-Hydroxyadenine		5-oxo-proline;Pyrrolidonecarboxylic acid;Pyroglutamic acid (5-oxoproline).A0A2K5X6P2_C317	A0A2K5X6P2_C317	10	0.0393814	0.672727	5-oxo-proline;Pyrrolidonecarboxylic acid;Pyroglutamic acid (5-oxoproline)
Allantoin.A0A2K5UUV9_C426	A0A2K5UUV9_C426	12	0.000308861	-0.874126	Allantoin		2-Hydroxyadenine.A0A7G9IU04_C10	A0A7G9IU04_C10	12	0.0323947	-0.629371	2-Hydroxyadenine		5-oxo-proline;Pyrrolidonecarboxylic acid;Pyroglutamic acid (5-oxoproline).A0A2K5X9B0_C201	A0A2K5X9B0_C201	11	0.0280703	0.672727	5-oxo-proline;Pyrrolidonecarboxylic acid;Pyroglutamic acid (5-oxoproline)
Allantoin.A0A2K5UUY5_C147	A0A2K5UUY5_C147	20	0.00445435	-0.618045	Allantoin		2-Hydroxyadenine.A0A7N9CDW6_C276	A0A7N9CDW6_C276	11	0.0439891	-0.627273	2-Hydroxyadenine		5-oxo-proline;Pyrrolidonecarboxylic acid;Pyroglutamic acid (5-oxoproline).A0A7N9CCH8_C156	A0A7N9CCH8_C156	12	0.0348001	0.622378	5-oxo-proline;Pyrrolidonecarboxylic acid;Pyroglutamic acid (5-oxoproline)
Allantoin.A0A2K5UV06_C357	A0A2K5UV06_C357	16	0.000798026	-0.767647	Allantoin		2-Hydroxyadenine.A0A7N9CDW6_C64	A0A7N9CDW6_C64	10	0.0211665	-0.733333	2-Hydroxyadenine		5-oxo-proline;Pyrrolidonecarboxylic acid;Pyroglutamic acid (5-oxoproline).A0A7N9CF04_C7	A0A7N9CF04_C7	11	0.0308509	0.663636	5-oxo-proline;Pyrrolidonecarboxylic acid;Pyroglutamic acid (5-oxoproline)
Allantoin.A0A2K5UVC4_C83	A0A2K5UVC4_C83	13	0.03029	-0.60989	Allantoin		2-Hydroxyadenine.A0A7N9CFG1_C509	A0A7N9CFG1_C509	11	0.0439891	-0.627273	2-Hydroxyadenine		5-oxo-proline;Pyrrolidonecarboxylic acid;Pyroglutamic acid (5-oxoproline).A0A7N9CG38_C75	A0A7N9CG38_C75	11	0.0308509	0.663636	5-oxo-proline;Pyrrolidonecarboxylic acid;Pyroglutamic acid (5-oxoproline)
Allantoin.A0A2K5UVK2_C76	A0A2K5UVK2_C76	18	0.00356539	-0.661507	Allantoin		2-Hydroxyadenine.A0A7N9CFH9_C184	A0A7N9CFH9_C184	12	0.017305	-0.685315	2-Hydroxyadenine		5-oxo-proline;Pyrrolidonecarboxylic acid;Pyroglutamic acid (5-oxoproline).A0A7N9CLZ3_C332	A0A7N9CLZ3_C332	12	0.0110205	0.72028	5-oxo-proline;Pyrrolidonecarboxylic acid;Pyroglutamic acid (5-oxoproline)
Allantoin.A0A2K5UVS8_C202	A0A2K5UVS8_C202	22	0.00227761	-0.6262	Allantoin		2-Hydroxyadenine.A0A7N9CI73_C511	A0A7N9CI73_C511	12	0.0158777	-0.692308	2-Hydroxyadenine		5-oxo-proline;Pyrrolidonecarboxylic acid;Pyroglutamic acid (5-oxoproline).A0A7N9CQC0_C83	A0A7N9CQC0_C83	11	0.0478169	0.618182	5-oxo-proline;Pyrrolidonecarboxylic acid;Pyroglutamic acid (5-oxoproline)
Allantoin.A0A2K5UW59_C371	A0A2K5UW59_C371	15	0.0170757	-0.614286	Allantoin		2-Hydroxyadenine.A0A7N9CIB6_C114	A0A7N9CIB6_C114	12	0.0132861	-0.706294	2-Hydroxyadenine		5-oxo-proline;Pyrrolidonecarboxylic acid;Pyroglutamic acid (5-oxoproline).A0A7N9CRS7_C224	A0A7N9CRS7_C224	10	0.0490426	0.648485	5-oxo-proline;Pyrrolidonecarboxylic acid;Pyroglutamic acid (5-oxoproline)
Allantoin.A0A2K5UW59_C512	A0A2K5UW59_C512	10	0.0490426	-0.648485	Allantoin		2-Hydroxyadenine.A0A7N9CIB6_C552	A0A7N9CIB6_C552	12	0.0259115	-0.65035	2-Hydroxyadenine		5-oxo-proline;Pyrrolidonecarboxylic acid;Pyroglutamic acid (5-oxoproline).A0A7N9CTL9_C73	A0A7N9CTL9_C73	11	0.00606083	0.790909	5-oxo-proline;Pyrrolidonecarboxylic acid;Pyroglutamic acid (5-oxoproline)
Allantoin.A0A2K5UX79_C239	A0A2K5UX79_C239	24	9.14647e-05	-0.726087	Allantoin		2-Hydroxyadenine.A0A7N9CID1_C97	A0A7N9CID1_C97	11	0.0230589	-0.690909	2-Hydroxyadenine		5-oxo-proline;Pyrrolidonecarboxylic acid;Pyroglutamic acid (5-oxoproline).A0A7N9CTL9_C74	A0A7N9CTL9_C74	11	0.00606083	0.790909	5-oxo-proline;Pyrrolidonecarboxylic acid;Pyroglutamic acid (5-oxoproline)
Allantoin.A0A2K5UXN6_C330	A0A2K5UXN6_C330	10	0.0311411	-0.69697	Allantoin		2-Hydroxyadenine.A0A7N9CKM7_C30	A0A7N9CKM7_C30	10	0.0159208	0.757576	2-Hydroxyadenine		5-oxo-proline;Pyrrolidonecarboxylic acid;Pyroglutamic acid (5-oxoproline).A0A7N9CU38_C113	A0A7N9CU38_C113	11	0.0403864	-0.636364	5-oxo-proline;Pyrrolidonecarboxylic acid;Pyroglutamic acid (5-oxoproline)
Allantoin.A0A2K5UYW3_C467	A0A2K5UYW3_C467	14	0.0129319	-0.657143	Allantoin		2-Hydroxyadenine.A0A7N9CQH4_C66	A0A7N9CQH4_C66	10	0.0184138	-0.745455	2-Hydroxyadenine		5-oxo-proline;Pyrrolidonecarboxylic acid;Pyroglutamic acid (5-oxoproline).A0A7N9CWF7_C80	A0A7N9CWF7_C80	11	0.0403864	0.636364	5-oxo-proline;Pyrrolidonecarboxylic acid;Pyroglutamic acid (5-oxoproline)
Allantoin.A0A2K5UYW3_C740	A0A2K5UYW3_C740	21	0.0016277	-0.655844	Allantoin		2-Hydroxyadenine.A0A7N9D1I8_C189	A0A7N9D1I8_C189	12	0.0259115	-0.65035	2-Hydroxyadenine		5-oxo-proline;Pyrrolidonecarboxylic acid;Pyroglutamic acid (5-oxoproline).A0A7N9CXD5_C139	A0A7N9CXD5_C139	11	0.0308509	0.663636	5-oxo-proline;Pyrrolidonecarboxylic acid;Pyroglutamic acid (5-oxoproline)
Allantoin.A0A2K5V0H7_C2287	A0A2K5V0H7_C2287	24	0.000611818	-0.66	Allantoin		2-Hydroxyadenine.A0A7N9D258_C110	A0A7N9D258_C110	12	0.0323947	-0.629371	2-Hydroxyadenine		5-oxo-proline;Pyrrolidonecarboxylic acid;Pyroglutamic acid (5-oxoproline).A0A7N9CZZ3_C35	A0A7N9CZZ3_C35	11	0.0338252	0.654545	5-oxo-proline;Pyrrolidonecarboxylic acid;Pyroglutamic acid (5-oxoproline)
Allantoin.A0A2K5V0H7_C2289	A0A2K5V0H7_C2289	24	0.000611818	-0.66	Allantoin		2-Hydroxyadenine.A0A7N9D3Z8_C17	A0A7N9D3Z8_C17	12	0.0348001	-0.622378	2-Hydroxyadenine		5-oxo-proline;Pyrrolidonecarboxylic acid;Pyroglutamic acid (5-oxoproline).A0A7N9D3Z3_C509	A0A7N9D3Z3_C509	11	0.00701211	0.781818	5-oxo-proline;Pyrrolidonecarboxylic acid;Pyroglutamic acid (5-oxoproline)
[truncated: 8,467 more rows]

## Sheet: Table 6c_acylcarnitines
Related to Fig. 5b. ("Y" indicates young, "M" indicates middle age, "O" indicates old)
[truncated: 1,027 more rows]

## Sheet: Table 6d_Other metabolites
Related to Fig. 5c. ("Y" indicates young, "M" indicates middle age, "O" indicates old)
[truncated: 1,000 more rows]

[truncated: 2 more sheets: Table 6e_DeMet_A&D, Table 6f_ROS measurements]
