# Supplementary material for: Low-input redoxomics facilitates global identification of metabolic regulators of oxidative stress in the gut
Source: Signal Transduct Target Ther. 2025 Jan 8;10:8. doi: 10.1038/s41392-024-02094-7 (PMC11707242; doi:10.1038/s41392-024-02094-7)
Supplement: Supplementary file 8 — Supplementary Table 7 [file 41392_2024_2094_MOESM8_ESM.xlsx]

## Sheet: Description
Supplementary Table 7. Cys redoxome and proteome data of fumarate-treated DSS mice.
Table 7a. Sto occupancy of mice colon tissues (Related to Fig. 6f).
Table 7b. Cys residues with differential Sto levels between DSS and DSS+FA-treated mice (Related to Fig. 6g,h).
Table 7c. Proteome data of mice colon tissues (Related to Fig. 6i).
Table 7d. Differentially expressed proteins among control, DSS, and DSS+FA groups (Related to Fig. 6i).
Table 7e. Pathway enrichment analysis (GOBP) of upregulated and downregulated proteins in ascending colon (Related to Fig. 6j).
Table 7f. mMCP-counter scores in ascending colon samples (Related to Fig. 6k).
Table 7g. Relative intensities of proteins involved in ROS production in ascending colon (Related to Fig. 6l).
Table 7h. Relative intensities of proteins involved in oxidative stress regulation in ascending and descending colon (Related to Fig. 6m).

## Sheet: Table 7a_Sto occupancy
Related to Fig. 6f ("FA" indicates Fumarate)
	Ascending colon												Descending colon
Group	Control				DSS+FA				DSS				Control				DSS+FA				DSS
ID	CN-1-A	CN-2-A	CN-3-A	CN-4-A	DF-1-A	DF-2-A	DF-3-A	DF-4-A	DSS-1-A	DSS-2-A	DSS-3-A	DSS-4-A	CN-1-D	CN-2-D	CN-3-D	CN-4-D	DF-1-D	DF-2-D	DF-3-D	DF-4-D	DSS-1-D	DSS-2-D	DSS-3-D	DSS-4-D
A0A0M3U1B0_C65	NA	0.334128	NA	NA	NA	NA	NA	0.19877	NA	NA	NA	NA	NA	0.255848	NA	NA	NA	NA	NA	0.519829	NA	NA	NA	NA
A0JNU3_C558	NA	NA	NA	NA	NA	NA	NA	0.761305	NA	NA	NA	NA	NA	NA	NA	NA	NA	NA	NA	0.788538	NA	NA	NA	NA
A2A5R2_C1154	NA	0.437806	NA	NA	NA	NA	NA	NA	NA	NA	NA	NA	NA	0.348871	NA	NA	NA	NA	NA	NA	NA	NA	NA	NA
A2A5R2_C580	NA	0.441912	NA	NA	0.322394	NA	0.315897	0.386436	NA	0.361984	0.374627	NA	NA	0.329024	NA	NA	0.330852	NA	0.392838	0.548873	NA	0.583651	0.363997	NA
A2A761_C357	NA	NA	0.216035	0.0993864	0.244178	0.226184	NA	NA	NA	NA	0.171377	NA	NA	NA	0.227911	0.211367	0.250589	0.161619	NA	NA	NA	NA	0.145593	NA
A2A863_C1192	0.459992	NA	NA	NA	NA	NA	NA	NA	NA	NA	NA	NA	0.352801	NA	NA	NA	NA	NA	NA	NA	NA	NA	NA	NA
A2A863_C1199	NA	NA	0.576921	NA	NA	NA	NA	NA	NA	NA	NA	NA	NA	NA	0.524224	NA	NA	NA	NA	NA	NA	NA	NA	NA
A2A863_C1215	NA	NA	0.576921	NA	NA	NA	NA	NA	NA	NA	NA	NA	NA	NA	0.524224	NA	NA	NA	NA	NA	NA	NA	NA	NA
A2A863_C1549	0.303159	0.476852	0.336926	0.343645	0.353541	0.281278	0.307495	NA	NA	NA	NA	NA	0.273831	0.305854	0.294662	0.40625	0.514103	0.210838	0.479795	NA	NA	NA	NA	NA
A2A863_C246	0.709538	0.722645	NA	0.576248	NA	NA	NA	NA	NA	NA	0.471448	0.597078	0.702132	0.725544	NA	0.740087	NA	NA	NA	NA	NA	NA	0.51993	0.796839
A2A863_C289	NA	NA	NA	NA	NA	NA	NA	NA	NA	NA	0.866821	NA	NA	NA	NA	NA	NA	NA	NA	NA	NA	NA	0.860988	NA
A2A863_C39	NA	NA	0.744196	0.710325	0.727539	0.673011	NA	0.757914	NA	NA	0.739426	NA	NA	NA	0.77955	0.902467	0.758605	0.691728	NA	0.867143	NA	NA	0.784371	NA
A2A863_C42	NA	NA	0.744196	0.710325	0.727539	0.673011	NA	0.757914	NA	NA	0.739426	NA	NA	NA	0.77955	0.902467	0.758605	0.691728	NA	0.867143	NA	NA	0.784371	NA
A2A863_C425	0.865152	0.915251	0.8347	0.839973	NA	0.795564	0.86433	0.83895	NA	0.865839	0.863016	NA	0.891698	0.985531	0.863267	0.963971	NA	0.82095	0.886473	0.933898	NA	0.882084	0.901671	NA
A2A863_C454	0.758385	NA	NA	0.791361	NA	NA	NA	0.701311	0.938099	NA	0.773703	NA	0.813629	NA	NA	0.892074	NA	NA	NA	0.732767	0.965215	NA	0.793841	NA
A2A863_C457	0.758385	NA	NA	0.791361	NA	NA	NA	0.701311	0.938099	NA	0.773703	NA	0.813629	NA	NA	0.892074	NA	NA	NA	0.732767	0.965215	NA	0.793841	NA
A2A863_C459	0.758385	NA	NA	0.791361	NA	NA	NA	0.701311	0.938099	NA	0.773703	NA	0.813629	NA	NA	0.892074	NA	NA	NA	0.732767	0.965215	NA	0.793841	NA
A2A863_C478	NA	NA	0.732335	NA	NA	NA	NA	0.716804	NA	NA	0.700322	0.680819	NA	NA	0.793794	NA	NA	NA	NA	0.79865	NA	NA	0.780984	0.76593
A2A863_C481	NA	NA	0.732335	NA	NA	NA	NA	0.716804	NA	NA	0.700322	0.680819	NA	NA	0.793794	NA	NA	NA	NA	0.79865	NA	NA	0.780984	0.76593
A2A863_C483	NA	NA	0.732335	NA	NA	NA	NA	0.716804	NA	NA	0.700322	0.680819	NA	NA	0.793794	NA	NA	NA	NA	0.79865	NA	NA	0.780984	0.76593
A2A863_C49	NA	NA	NA	0.494665	0.833517	NA	0.725273	NA	0.87788	NA	NA	NA	NA	NA	NA	0.667509	0.802645	NA	0.806266	NA	0.928968	NA	NA	NA
A2A863_C52	NA	NA	NA	0.494665	0.833517	NA	0.725273	NA	0.87788	NA	NA	NA	NA	NA	NA	0.667509	0.802645	NA	0.806266	NA	0.928968	NA	NA	NA
A2A863_C525	0.854442	0.893881	0.87084	NA	0.905152	NA	0.872326	NA	0.881276	NA	NA	NA	0.899099	0.820554	0.928308	NA	0.897085	NA	0.864038	NA	0.911988	NA	NA	NA
A2A863_C527	0.854442	0.893881	0.87084	NA	0.905152	NA	0.872326	NA	0.881276	NA	NA	NA	0.899099	0.820554	0.928308	NA	0.897085	NA	0.864038	NA	0.911988	NA	NA	NA
A2A863_C538	NA	0.690616	NA	0.705639	NA	0.629967	NA	0.748179	NA	0.744615	NA	NA	NA	0.711903	NA	0.819745	NA	0.66695	NA	0.814747	NA	0.860489	NA	NA
A2A863_C545	NA	0.690616	NA	0.705639	NA	0.629967	NA	0.748179	NA	0.744615	NA	NA	NA	0.711903	NA	0.819745	NA	0.66695	NA	0.814747	NA	0.860489	NA	NA
A2A863_C553	0.766386	NA	NA	0.799996	0.571113	0.798499	NA	NA	NA	NA	NA	NA	0.812832	NA	NA	0.875847	0.647936	0.791502	NA	NA	NA	NA	NA	NA
A2A863_C598	NA	NA	0.465182	0.677769	NA	0.817028	0.755061	0.680543	NA	NA	0.706587	NA	NA	NA	0.588119	0.857889	NA	0.840497	0.844261	0.808176	NA	NA	0.770031	NA
A2A863_C600	NA	NA	0.465182	0.677769	NA	0.817028	0.755061	0.680543	NA	NA	0.706587	NA	NA	NA	0.588119	0.857889	NA	0.840497	0.844261	0.808176	NA	NA	0.770031	NA
A2A863_C62	0.578255	NA	NA	NA	NA	NA	NA	NA	0.629304	NA	NA	NA	0.634177	NA	NA	NA	NA	NA	NA	NA	0.774627	NA	NA	NA
A2A863_C634	0.848114	0.858441	NA	0.64366	0.893682	NA	0.937488	NA	0.832935	0.821957	NA	0.769879	0.897593	0.865919	NA	0.773543	0.931694	NA	0.961561	NA	0.890368	0.907596	NA	0.844549
A2A863_C637	0.848114	0.858441	NA	0.64366	0.893682	NA	0.937488	NA	0.832935	0.821957	NA	0.769879	0.897593	0.865919	NA	0.773543	0.931694	NA	0.961561	NA	0.890368	0.907596	NA	0.844549
A2A863_C650	NA	NA	NA	NA	0.836172	NA	NA	NA	NA	NA	NA	NA	NA	NA	NA	NA	0.830078	NA	NA	NA	NA	NA	NA	NA
A2A863_C653	NA	NA	NA	NA	0.836172	NA	NA	NA	NA	NA	NA	NA	NA	NA	NA	NA	0.830078	NA	NA	NA	NA	NA	NA	NA
A2A863_C73	0.578255	NA	NA	NA	NA	NA	NA	NA	0.629304	NA	NA	NA	0.634177	NA	NA	NA	NA	NA	NA	NA	0.774627	NA	NA	NA
A2A863_C830	NA	NA	NA	NA	NA	NA	0.391556	NA	NA	NA	NA	NA	NA	NA	NA	NA	NA	NA	0.474634	NA	NA	NA	NA	NA
A2A863_C842	0.420568	0.501159	0.419838	0.370719	NA	0.364812	0.298521	0.31215	0.412118	0.411251	0.404011	0.244059	0.409153	0.374729	0.422948	0.426477	NA	0.256314	0.36657	0.42272	0.467174	0.656996	0.338783	0.604713
A2A8L5_C1673	NA	NA	NA	NA	NA	0.327616	NA	NA	NA	NA	NA	0.406602	NA	NA	NA	NA	NA	0.282044	NA	NA	NA	NA	NA	0.659236
A2AAJ9_C935	NA	0.807585	NA	NA	NA	NA	NA	NA	NA	NA	NA	NA	NA	0.630233	NA	NA	NA	NA	NA	NA	NA	NA	NA	NA
A2AAY5_C102	NA	NA	NA	NA	NA	0.333586	NA	NA	NA	NA	NA	NA	NA	NA	NA	NA	NA	0.258117	NA	NA	NA	NA	NA	NA
A2AAY5_C595	NA	NA	NA	NA	NA	NA	NA	NA	0.291965	NA	NA	0.291082	NA	NA	NA	NA	NA	NA	NA	NA	0.346633	NA	NA	0.51423
A2AB59_C677	0.479428	NA	NA	NA	NA	NA	NA	NA	NA	NA	NA	NA	0.396935	NA	NA	NA	NA	NA	NA	NA	NA	NA	NA	NA
A2AB59_C683	0.479428	NA	NA	NA	NA	NA	NA	NA	NA	NA	NA	NA	0.396935	NA	NA	NA	NA	NA	NA	NA	NA	NA	NA	NA
A2ACP1_C306	0.337806	NA	NA	NA	NA	0.305062	NA	0.364025	NA	0.330429	0.382781	NA	0.356598	NA	NA	NA	NA	0.24997	NA	0.54374	NA	0.768202	0.385587	NA
A2ACP1_C307	0.337806	NA	NA	NA	NA	0.305062	NA	0.364025	NA	0.330429	0.382781	NA	0.356598	NA	NA	NA	NA	0.24997	NA	0.54374	NA	0.768202	0.385587	NA
A2ACP1_C470	NA	0.483618	NA	NA	0.303481	NA	NA	NA	NA	NA	NA	NA	NA	0.280184	NA	NA	0.229873	NA	NA	NA	NA	NA	NA	NA
A2ACP1_C92	NA	NA	NA	NA	NA	0.433154	0.55525	NA	0.605465	NA	NA	NA	NA	NA	NA	NA	NA	0.301107	0.535773	NA	0.602732	NA	NA	NA
A2ADY9_C264	0.550956	0.554208	0.496188	NA	0.338294	NA	0.374838	0.502311	0.614273	0.532466	0.53913	0.483236	0.467348	0.418104	0.540176	NA	0.424333	NA	0.430151	0.631569	0.616487	0.717287	0.508943	0.673291
A2ADY9_C361	NA	NA	NA	NA	0.416065	NA	0.340115	NA	0.567956	NA	NA	NA	NA	NA	NA	NA	0.379892	NA	0.5932	NA	0.590122	NA	NA	NA
A2AFS3_C108	0.926371	0.952112	NA	0.903647	0.926862	NA	NA	NA	NA	NA	NA	NA	0.775995	NA	NA	NA	0.733592	NA	NA	NA	NA	NA	NA	NA
A2AFS3_C111	0.926371	0.952112	NA	0.903647	0.926862	NA	NA	NA	NA	NA	NA	NA	0.775995	NA	NA	NA	0.733592	NA	NA	NA	NA	NA	NA	NA
A2AFS3_C291	NA	NA	NA	NA	NA	NA	0.731142	NA	NA	NA	NA	NA	NA	NA	NA	NA	NA	NA	0.660008	NA	NA	NA	NA	NA
A2AFS3_C356	NA	0.875623	NA	0.85109	0.90358	0.769984	0.893742	0.841332	NA	NA	NA	NA	NA	0.901464	NA	0.930534	0.878987	0.75865	0.868249	0.938657	NA	NA	NA	NA
A2AFS3_C375	NA	NA	0.805817	NA	NA	0.726745	0.669343	NA	NA	NA	NA	NA	NA	NA	0.666846	NA	NA	0.61993	0.570872	NA	NA	NA	NA	NA
A2AFS3_C378	NA	NA	0.805817	NA	NA	0.726745	0.669343	NA	NA	NA	NA	NA	NA	NA	0.666846	NA	NA	0.61993	0.570872	NA	NA	NA	NA	NA
A2AFS3_C634	NA	NA	NA	NA	NA	0.588283	0.807249	NA	NA	NA	0.633892	NA	NA	NA	NA	NA	NA	0.548593	0.806566	NA	NA	NA	0.637482	NA
A2AFS3_C637	NA	NA	NA	NA	NA	0.588283	0.807249	NA	NA	NA	0.633892	NA	NA	NA	NA	NA	NA	0.548593	0.806566	NA	NA	NA	0.637482	NA
A2AFS3_C650	NA	NA	NA	NA	NA	NA	NA	0.757397	NA	NA	0.789454	NA	NA	NA	NA	NA	NA	NA	NA	0.843283	NA	NA	0.789779	NA
A2AFS3_C654	NA	NA	NA	NA	NA	NA	NA	0.757397	NA	NA	0.789454	NA	NA	NA	NA	NA	NA	NA	NA	0.843283	NA	NA	0.789779	NA
A2AFS3_C79	NA	0.65433	NA	NA	NA	NA	NA	NA	NA	NA	NA	NA	NA	0.620379	NA	NA	NA	NA	NA	NA	NA	NA	NA	NA
A2AFS3_C804	0.788589	0.827989	0.905073	NA	NA	0.693509	NA	0.802659	NA	0.781444	0.811335	0.727283	0.75919	0.822735	0.573712	NA	NA	0.681297	NA	0.94814	NA	NA	0.685471	NA
A2AFS3_C884	NA	0.802338	NA	0.547201	0.639431	NA	NA	NA	NA	NA	0.600498	NA	NA	0.700106	NA	0.645066	0.554232	NA	NA	NA	NA	NA	0.583528	NA
A2AGT5_C1203	NA	NA	NA	NA	0.383095	NA	NA	NA	0.537575	NA	NA	NA	NA	NA	NA	NA	0.350143	NA	NA	NA	0.626975	NA	NA	NA
A2AGT5_C1317	NA	NA	NA	NA	0.32148	NA	0.325122	NA	NA	NA	NA	NA	NA	NA	NA	NA	0.294342	NA	0.35579	NA	NA	NA	NA	NA
A2AGT5_C1500	NA	NA	0.369905	NA	0.329881	NA	NA	NA	0.498911	0.366278	NA	NA	NA	NA	0.397397	NA	0.359848	NA	NA	NA	0.559995	0.567983	NA	NA
A2AGT5_C1946	NA	0.497999	NA	NA	NA	NA	NA	NA	NA	NA	NA	NA	NA	0.334296	NA	NA	NA	NA	NA	NA	NA	NA	NA	NA
A2AGT5_C592	NA	NA	NA	0.346452	NA	NA	NA	NA	NA	NA	NA	NA	NA	NA	NA	0.359813	NA	NA	NA	NA	NA	NA	NA	NA
A2AGT5_C619	NA	NA	NA	NA	NA	NA	NA	0.434603	NA	0.330002	NA	0.261704	NA	NA	NA	NA	NA	NA	NA	0.543113	NA	0.491986	NA	0.568527
A2AI08_C148	NA	NA	NA	NA	NA	NA	NA	NA	0.420043	NA	NA	NA	NA	NA	NA	NA	NA	NA	NA	NA	0.47408	NA	NA	NA
A2AI08_C210	0.53224	NA	NA	NA	0.512261	NA	NA	NA	NA	NA	NA	0.521498	0.543063	NA	NA	NA	0.60719	NA	NA	NA	NA	NA	NA	0.82156
A2AI08_C211	0.53224	NA	NA	NA	0.512261	NA	NA	NA	NA	NA	NA	0.521498	0.543063	NA	NA	NA	0.60719	NA	NA	NA	NA	NA	NA	0.82156
A2AIV2_C1007	NA	NA	NA	NA	NA	0.20414	NA	NA	NA	NA	NA	NA	NA	NA	NA	NA	NA	0.119234	NA	NA	NA	NA	NA	NA
A2AJI0_C375	NA	NA	NA	NA	NA	NA	0.486188	NA	NA	NA	NA	NA	NA	NA	NA	NA	NA	NA	0.607423	NA	NA	NA	NA	NA
A2AJX4_C1494	NA	NA	NA	NA	NA	0.202152	NA	NA	NA	0.208824	0.191517	NA	NA	NA	NA	NA	NA	0.129804	NA	NA	NA	0.343308	0.176668	NA
A2ALK8_C468	NA	NA	NA	NA	NA	0.475922	NA	NA	NA	NA	NA	NA	NA	NA	NA	NA	NA	0.486793	NA	NA	NA	NA	NA	NA
A2ALS5_C161	NA	NA	NA	NA	NA	0.411791	NA	NA	NA	NA	NA	NA	NA	NA	NA	NA	NA	0.322107	NA	NA	NA	NA	NA	NA
A2ALS5_C83	0.347576	0.424778	NA	NA	0.285444	0.305742	NA	NA	NA	NA	NA	NA	0.434593	0.293978	NA	NA	0.343987	0.239844	NA	NA	NA	NA	NA	NA
A2ALW5_C49	NA	NA	NA	NA	NA	NA	NA	NA	NA	NA	0.683249	NA	NA	NA	NA	NA	NA	NA	NA	NA	NA	NA	0.705785	NA
A2AMZ4_C25	NA	NA	NA	0.538882	NA	NA	NA	NA	NA	NA	NA	NA	NA	NA	NA	0.655854	NA	NA	NA	NA	NA	NA	NA	NA
A2AMZ4_C35	NA	0.849925	NA	NA	NA	NA	NA	NA	NA	NA	NA	NA	NA	0.730805	NA	NA	NA	NA	NA	NA	NA	NA	NA	NA
A2AN08_C3215	NA	NA	NA	NA	NA	NA	NA	NA	NA	NA	NA	0.140097	NA	NA	NA	NA	NA	NA	NA	NA	NA	NA	NA	0.562693
A2AN08_C3389	NA	NA	0.693541	NA	NA	NA	NA	NA	NA	NA	NA	NA	NA	NA	0.718894	NA	NA	NA	NA	NA	NA	NA	NA	NA
A2AN08_C3927	NA	NA	NA	NA	NA	NA	NA	0.334615	NA	NA	NA	0.270062	NA	NA	NA	NA	NA	NA	NA	0.457163	NA	NA	NA	0.582689
A2AN08_C4143	NA	NA	NA	0.398908	0.39778	NA	NA	NA	NA	NA	NA	NA	NA	NA	NA	0.493248	0.331778	NA	NA	NA	NA	NA	NA	NA
A2AN08_C4427	NA	0.3566	NA	NA	NA	NA	0.256578	NA	NA	NA	NA	NA	NA	0.232557	NA	NA	NA	NA	0.41125	NA	NA	NA	NA	NA
A2AN08_C4512	NA	0.664963	NA	NA	NA	NA	NA	NA	NA	NA	NA	NA	NA	0.566834	NA	NA	NA	NA	NA	NA	NA	NA	NA	NA
A2APV2_C65	NA	NA	NA	NA	NA	NA	NA	NA	NA	0.23831	NA	0.186867	NA	NA	NA	NA	NA	NA	NA	NA	NA	0.441387	NA	0.527976
A2AQ25_C1196	NA	NA	NA	NA	NA	NA	NA	NA	NA	NA	0.533604	NA	NA	NA	NA	NA	NA	NA	NA	NA	NA	NA	0.518405	NA
A2AQ25_C1293	NA	NA	NA	0.423581	NA	NA	NA	NA	NA	NA	NA	NA	NA	NA	NA	0.422827	NA	NA	NA	NA	NA	NA	NA	NA
A2AQ25_C1506	0.479779	0.583743	0.495864	0.355641	0.480721	0.464657	NA	NA	NA	NA	NA	NA	0.435891	0.428819	0.530492	0.407456	0.51207	0.352381	NA	NA	NA	NA	NA	NA
A2AR02_C10	NA	NA	0.321075	NA	NA	NA	0.281316	NA	NA	0.297528	NA	0.254941	NA	NA	0.315401	NA	NA	NA	0.224557	NA	NA	0.512244	NA	0.579489
A2AR02_C174	0.148517	0.331549	0.25628	0.164897	NA	NA	NA	0.237036	NA	0.204944	0.202252	NA	0.110566	0.189065	0.287656	0.251578	NA	NA	NA	0.35279	NA	0.375737	0.187449	NA
A2AR02_C308	0.489361	NA	0.435805	NA	NA	0.489178	NA	NA	0.493933	NA	0.513554	0.368374	0.367473	NA	0.400509	NA	NA	0.379053	NA	NA	0.446795	NA	0.497586	0.625587
A2AR02_C33	NA	NA	NA	NA	NA	NA	NA	NA	NA	NA	0.307078	NA	NA	NA	NA	NA	NA	NA	NA	NA	NA	NA	0.283994	NA
A2AR02_C37	NA	NA	NA	0.309363	NA	NA	NA	0.468382	NA	0.434987	NA	0.340021	NA	NA	NA	0.415589	NA	NA	NA	0.56661	NA	0.565998	NA	0.677393
A2AR02_C42	NA	NA	NA	0.344732	NA	NA	NA	NA	NA	NA	0.417121	NA	NA	NA	NA	0.474668	NA	NA	NA	NA	NA	NA	0.440811	NA
A2AR02_C44	NA	NA	NA	0.344732	NA	NA	NA	NA	NA	NA	0.417121	NA	NA	NA	NA	0.474668	NA	NA	NA	NA	NA	NA	0.440811	NA
A2ASQ1_C1012	NA	NA	0.608694	NA	NA	NA	NA	0.692196	NA	NA	NA	NA	NA	NA	0.62526	NA	NA	NA	NA	0.765299	NA	NA	NA	NA
A2ASQ1_C1921	NA	NA	NA	0.586883	NA	0.496888	NA	NA	NA	0.531798	NA	0.401132	NA	NA	NA	0.681446	NA	0.422938	NA	NA	NA	0.684	NA	0.68649
A2ASQ1_C198	0.885429	0.772951	0.771941	0.892724	NA	NA	NA	0.805911	NA	0.842946	0.767539	0.773308	0.87211	0.789518	0.723556	0.912792	NA	NA	NA	0.904335	NA	0.907776	0.798977	0.959251
A2ASQ1_C284	NA	NA	NA	NA	NA	NA	0.894959	NA	0.933381	NA	NA	NA	NA	NA	NA	NA	NA	NA	0.926165	NA	0.987077	NA	NA	NA
A2ASQ1_C342	NA	NA	NA	0.915255	NA	NA	NA	NA	NA	NA	NA	NA	NA	NA	NA	NA	NA	NA	NA	NA	NA	NA	NA	NA
A2ASQ1_C356	NA	0.733447	NA	NA	NA	NA	NA	NA	NA	NA	NA	NA	NA	0.696505	NA	NA	NA	NA	NA	NA	NA	NA	NA	NA
A2ASQ1_C363	NA	0.733447	NA	NA	NA	NA	NA	NA	NA	NA	NA	NA	NA	0.696505	NA	NA	NA	NA	NA	NA	NA	NA	NA	NA
A2ASQ1_C441	NA	NA	NA	NA	NA	NA	NA	NA	NA	0.76911	NA	0.716861	NA	NA	NA	NA	NA	NA	NA	NA	NA	0.935532	NA	0.923904
A2ASQ1_C518	NA	NA	NA	NA	NA	NA	NA	0.678723	NA	NA	NA	NA	NA	NA	NA	NA	NA	NA	NA	0.745657	NA	NA	NA	NA
A2ASQ1_C527	NA	NA	NA	NA	NA	NA	NA	0.678723	NA	NA	NA	NA	NA	NA	NA	NA	NA	NA	NA	0.745657	NA	NA	NA	NA
A2ASQ1_C538	NA	NA	NA	NA	NA	NA	NA	0.678723	NA	NA	NA	NA	NA	NA	NA	NA	NA	NA	NA	0.745657	NA	NA	NA	NA
A2ASQ1_C545	NA	NA	NA	NA	NA	NA	NA	0.784953	NA	NA	NA	NA	NA	NA	NA	NA	NA	NA	NA	0.876942	NA	NA	NA	NA
A2ASQ1_C645	NA	0.565626	NA	NA	0.487584	NA	NA	NA	NA	0.560592	NA	NA	NA	0.452385	NA	NA	0.718271	NA	NA	NA	NA	0.78637	NA	NA
A2ASQ1_C864	0.484184	0.47795	0.400985	0.378861	NA	0.455538	NA	0.296707	NA	0.410821	NA	0.38088	0.513039	0.485322	0.476011	0.543026	NA	0.366631	NA	0.487102	NA	0.739017	NA	0.710545
A2ASS6_C14184	NA	0.770888	NA	NA	NA	NA	NA	NA	NA	NA	NA	NA	NA	0.782035	NA	NA	NA	NA	NA	NA	NA	NA	NA	NA
A2ASS6_C30933	NA	0.724556	NA	NA	NA	NA	NA	NA	NA	NA	NA	NA	NA	0.436691	NA	NA	NA	NA	NA	NA	NA	NA	NA	NA
A2ASS6_C33057	NA	0.782736	NA	NA	NA	NA	NA	NA	NA	NA	NA	NA	NA	0.455907	NA	NA	NA	NA	NA	NA	NA	NA	NA	NA
A2ASS6_C8895	0.754649	NA	NA	NA	NA	NA	NA	NA	NA	NA	NA	NA	0.769711	NA	NA	NA	NA	NA	NA	NA	NA	NA	NA	NA
A2AVA0_C559	NA	NA	NA	NA	0.60501	NA	NA	NA	NA	NA	NA	NA	NA	NA	NA	NA	0.621665	NA	NA	NA	NA	NA	NA	NA
A2AWA9_C150	NA	NA	NA	NA	NA	NA	NA	NA	NA	NA	0.365636	NA	NA	NA	NA	NA	NA	NA	NA	NA	NA	NA	0.379691	NA
A2AWA9_C577	NA	NA	0.342089	NA	NA	NA	NA	NA	NA	NA	NA	NA	NA	NA	0.374789	NA	NA	NA	NA	NA	NA	NA	NA	NA
A2AWA9_C936	NA	0.677367	NA	NA	NA	NA	NA	NA	NA	NA	NA	NA	NA	0.537393	NA	NA	NA	NA	NA	NA	NA	NA	NA	NA
A2AWP8_C765	NA	NA	NA	NA	NA	NA	0.35807	NA	NA	NA	NA	NA	NA	NA	NA	NA	NA	NA	0.388247	NA	NA	NA	NA	NA
A2BDX3_C179	NA	NA	NA	NA	NA	NA	0.54699	NA	NA	NA	NA	NA	NA	NA	NA	NA	NA	NA	0.701271	NA	NA	NA	NA	NA
A2BDX3_C180	NA	NA	NA	NA	NA	NA	0.54699	NA	NA	NA	NA	NA	NA	NA	NA	NA	NA	NA	0.701271	NA	NA	NA	NA	NA
A2RTL5_C324	NA	NA	NA	0.403163	0.326923	NA	0.328193	NA	0.565724	0.359972	0.429682	NA	NA	NA	NA	0.372291	0.327118	NA	0.329863	NA	0.50234	0.607681	0.479882	NA
A3KGF7_C424	NA	NA	NA	NA	NA	0.610118	NA	NA	0.703882	NA	NA	NA	NA	NA	NA	NA	NA	0.518277	NA	NA	0.691216	NA	NA	NA
A3KGF9_C449	NA	NA	NA	0.345999	NA	NA	NA	NA	NA	NA	NA	NA	NA	NA	NA	0.364047	NA	NA	NA	NA	NA	NA	NA	NA
A3KGS3_C1577	NA	NA	NA	NA	NA	NA	NA	NA	NA	0.722886	NA	NA	NA	NA	NA	NA	NA	NA	NA	NA	NA	0.838743	NA	NA
A3KMP2_C124	0.398431	0.496451	NA	0.386034	NA	0.441626	NA	0.383913	NA	0.30549	0.440613	0.30288	0.403562	0.382275	NA	0.587622	NA	0.276186	NA	0.501991	NA	0.335853	0.329857	0.481407
A3KMP2_C24	NA	NA	NA	NA	NA	NA	NA	NA	NA	NA	NA	0.265004	NA	NA	NA	NA	NA	NA	NA	NA	NA	NA	NA	0.455971
A3KMP2_C363	0.446154	0.495583	0.46954	0.32696	0.426545	NA	0.423383	0.360426	0.479433	0.40232	0.455995	0.347722	0.397631	0.36087	0.394174	0.39477	0.386919	NA	0.413112	0.534389	0.642306	0.736205	0.426544	0.613134
A3KMP2_C376	NA	0.516359	NA	NA	NA	NA	NA	0.537992	NA	0.523955	NA	NA	NA	0.461056	NA	NA	NA	NA	NA	0.646128	NA	0.706686	NA	NA
A3KMP2_C49	NA	0.605676	NA	0.471588	NA	NA	NA	NA	NA	NA	NA	NA	NA	0.555331	NA	0.652634	NA	NA	NA	NA	NA	NA	NA	NA
A3KMP2_C6	0.108215	0.361042	0.208191	0.14991	0.154069	0.156295	0.20816	0.2047	0.346232	NA	NA	0.161885	0.160137	0.244868	0.247249	0.298582	0.121702	0.0877452	0.266823	0.344358	0.461379	NA	NA	0.487607
A6H5X4_C9	NA	NA	NA	0.466716	NA	NA	NA	NA	NA	NA	NA	NA	NA	NA	NA	0.568915	NA	NA	NA	NA	NA	NA	NA	NA
A6H630_C193	NA	0.599289	NA	NA	NA	NA	NA	NA	NA	0.417931	NA	NA	NA	0.474686	NA	NA	NA	NA	NA	NA	NA	0.746087	NA	NA
A6H6A9_C330	NA	NA	NA	0.401158	NA	NA	NA	NA	NA	NA	NA	NA	NA	NA	NA	0.531647	NA	NA	NA	NA	NA	NA	NA	NA
A6H6A9_C665	NA	NA	0.396845	NA	NA	NA	NA	NA	NA	NA	NA	NA	NA	NA	0.351704	NA	NA	NA	NA	NA	NA	NA	NA	NA
A6H8H2_C1042	NA	0.589568	NA	NA	NA	NA	NA	NA	NA	NA	NA	NA	NA	0.314913	NA	NA	NA	NA	NA	NA	NA	NA	NA	NA
A6H8H2_C1083	NA	NA	NA	0.352733	NA	0.338629	NA	NA	NA	NA	NA	NA	NA	NA	NA	0.374636	NA	0.224893	NA	NA	NA	NA	NA	NA
A6H8H2_C1897	NA	NA	NA	NA	NA	NA	0.369365	NA	NA	NA	NA	NA	NA	NA	NA	NA	NA	NA	0.504546	NA	NA	NA	NA	NA
A6H8H2_C88	NA	NA	0.296923	NA	NA	NA	NA	0.325898	NA	NA	NA	NA	NA	NA	0.333669	NA	NA	NA	NA	0.398235	NA	NA	NA	NA
A6X935_C937	NA	NA	NA	0.312223	NA	0.597468	NA	0.641528	0.792764	0.834889	0.764619	0.743803	NA	NA	NA	0.639042	NA	0.488769	NA	0.789513	0.839149	0.992634	0.768594	0.90204
B0QZF7_C172	NA	NA	0.407558	NA	0.259983	NA	NA	NA	0.474613	NA	NA	NA	NA	NA	0.419911	NA	0.286032	NA	NA	NA	0.529721	NA	NA	NA
B1AQJ2_C258	0.215344	NA	NA	NA	NA	NA	NA	NA	NA	NA	NA	NA	0.278482	NA	NA	NA	NA	NA	NA	NA	NA	NA	NA	NA
B1AR13_C108	0.376265	NA	0.451886	0.435969	NA	0.543018	NA	0.398968	0.556157	NA	NA	0.466284	0.382591	NA	0.457312	0.471931	NA	0.47058	NA	0.614828	0.663333	NA	NA	0.776016
B1AR13_C110	0.376265	NA	0.451886	0.435969	NA	NA	NA	0.398968	0.556157	NA	NA	0.466284	0.382591	NA	0.457312	0.471931	NA	NA	NA	0.614828	0.663333	NA	NA	0.776016
B1AR13_C119	0.557792	0.787081	0.624176	0.550985	0.68674	0.643542	0.614887	NA	0.734529	NA	0.710073	0.575256	0.506448	0.629211	0.625176	0.606232	0.534016	0.470485	0.6638	NA	0.782503	NA	0.677152	0.783774
B1AR13_C70	0.532064	NA	NA	NA	NA	NA	NA	NA	NA	NA	0.585871	NA	0.486453	NA	NA	NA	NA	NA	NA	NA	NA	NA	0.485368	NA
B1AR13_C72	0.461771	NA	0.445559	NA	NA	NA	NA	NA	NA	NA	0.585871	NA	0.484578	NA	0.474518	NA	NA	NA	NA	NA	NA	NA	0.485368	NA
B1AR13_C81	NA	NA	NA	0.506397	NA	NA	NA	NA	NA	NA	0.580095	NA	NA	NA	NA	0.668061	NA	NA	NA	NA	NA	NA	0.51804	NA
B1ARD6_C797	NA	NA	NA	NA	NA	NA	NA	0.439682	NA	NA	NA	NA	NA	NA	NA	NA	NA	NA	NA	0.588216	NA	NA	NA	NA
B1ARD8_C509	NA	NA	NA	NA	NA	NA	NA	NA	NA	0.347935	NA	NA	NA	NA	NA	NA	NA	NA	NA	NA	NA	0.385123	NA	NA
B1AVH7_C35	NA	NA	NA	0.377904	NA	NA	NA	NA	NA	NA	NA	NA	NA	NA	NA	0.404541	NA	NA	NA	NA	NA	NA	NA	NA
B1AVH7_C422	NA	NA	NA	NA	0.347816	NA	NA	NA	NA	NA	NA	NA	NA	NA	NA	NA	0.348521	NA	NA	NA	NA	NA	NA	NA
B1AVH7_C500	NA	NA	NA	NA	NA	NA	NA	0.805759	NA	NA	NA	NA	NA	NA	NA	NA	NA	NA	NA	0.739465	NA	NA	NA	NA
B1AZI6_C931	NA	NA	NA	NA	0.379169	NA	NA	NA	NA	NA	NA	NA	NA	NA	NA	NA	0.36153	NA	NA	NA	NA	NA	NA	NA
B1AZP2_C726	NA	0.471176	NA	NA	0.352657	NA	0.442549	NA	0.43093	NA	NA	NA	NA	0.331471	NA	NA	0.345868	NA	0.369482	NA	0.384519	NA	NA	NA
B1AZP2_C864	NA	NA	NA	NA	NA	NA	NA	NA	NA	0.688342	NA	NA	NA	NA	NA	NA	NA	NA	NA	NA	NA	0.86829	NA	NA
B2RPV6_C1165	NA	NA	NA	NA	NA	NA	NA	NA	NA	0.503869	NA	NA	NA	NA	NA	NA	NA	NA	NA	NA	NA	0.704934	NA	NA
B2RQC6_C1078	NA	NA	NA	0.475982	NA	0.440528	NA	NA	NA	NA	0.572377	0.454058	NA	NA	NA	0.594271	NA	0.396647	NA	NA	NA	NA	0.590101	0.71486
B2RQC6_C1085	NA	NA	NA	0.475982	NA	0.440528	NA	NA	NA	NA	0.572377	0.454058	NA	NA	NA	0.594271	NA	0.396647	NA	NA	NA	NA	0.590101	0.71486
B2RQC6_C1215	NA	NA	0.346533	NA	0.25796	0.300643	NA	NA	0.393246	NA	NA	NA	NA	NA	0.295614	NA	0.278355	0.200559	NA	NA	0.440914	NA	NA	NA
B2RQC6_C1636	NA	NA	NA	NA	NA	NA	NA	NA	NA	0.429793	NA	NA	NA	NA	NA	NA	NA	NA	NA	NA	NA	0.615061	NA	NA
B2RQC6_C179	NA	NA	NA	NA	NA	0.30277	NA	NA	NA	NA	0.326838	NA	NA	NA	NA	NA	NA	0.265376	NA	NA	NA	NA	0.329864	NA
B2RQC6_C183	NA	NA	NA	NA	NA	0.30277	NA	NA	NA	NA	0.326838	NA	NA	NA	NA	NA	NA	0.265376	NA	NA	NA	NA	0.329864	NA
B2RQC6_C379	NA	NA	NA	NA	0.386497	NA	0.251511	NA	NA	NA	NA	NA	NA	NA	NA	NA	0.386626	NA	0.437795	NA	NA	NA	NA	NA
B2RQC6_C736	NA	NA	NA	NA	NA	NA	NA	0.418936	NA	NA	NA	NA	NA	NA	NA	NA	NA	NA	NA	0.586894	NA	NA	NA	NA
B2RQC6_C834	NA	0.367177	0.26318	NA	NA	NA	NA	0.245402	NA	NA	NA	NA	NA	0.258273	0.250141	NA	NA	NA	NA	0.322692	NA	NA	NA	NA
B2RQC6_C868	NA	NA	NA	NA	NA	0.390428	0.258519	0.327759	0.262424	NA	NA	NA	NA	NA	NA	NA	NA	0.271368	0.392677	0.444051	0.354684	NA	NA	NA
B2RSH2_C139	0.361102	NA	0.354273	0.387035	0.361319	NA	0.33302	0.35454	0.535014	NA	NA	0.326884	0.376388	NA	0.311782	0.426678	0.368064	NA	0.379999	0.492732	0.603453	NA	NA	0.636487
B2RSH2_C325	NA	NA	NA	0.34997	NA	NA	NA	NA	NA	NA	NA	0.538597	NA	NA	NA	0.385359	NA	NA	NA	NA	NA	NA	NA	0.673368
B2RUR4_C316	NA	NA	NA	NA	NA	NA	NA	NA	NA	0.758724	NA	NA	NA	NA	NA	NA	NA	NA	NA	NA	NA	0.946354	NA	NA
B2RVL6_C227	NA	NA	NA	NA	NA	NA	NA	NA	NA	0.557123	NA	NA	NA	NA	NA	NA	NA	NA	NA	NA	NA	0.640047	NA	NA
B2RX12_C1331	NA	NA	NA	NA	NA	0.369841	NA	NA	NA	NA	NA	NA	NA	NA	NA	NA	NA	0.325968	NA	NA	NA	NA	NA	NA
B2RX12_C1431	0.27654	NA	0.405181	0.312254	0.203303	0.330186	NA	NA	NA	NA	NA	NA	0.304782	NA	0.373104	0.32548	0.272391	0.235802	NA	NA	NA	NA	NA	NA
B2RX12_C1471	NA	NA	0.395239	0.391095	NA	NA	NA	NA	NA	0.403765	0.423891	NA	NA	NA	0.427352	0.472113	NA	NA	NA	NA	NA	0.693682	0.470335	NA
B2RX12_C5	NA	NA	NA	NA	NA	NA	NA	NA	NA	NA	0.603856	NA	NA	NA	NA	NA	NA	NA	NA	NA	NA	NA	0.560536	NA
B2RX12_C614	0.398969	NA	NA	NA	NA	NA	NA	NA	NA	NA	NA	NA	0.345436	NA	NA	NA	NA	NA	NA	NA	NA	NA	NA	NA
B2RX12_C664	0.287616	0.408665	0.321217	0.252282	NA	0.232003	0.3408	0.272076	0.400639	0.263035	NA	NA	0.283279	0.334971	0.344971	0.352711	NA	0.18053	0.424167	0.466656	0.481235	0.557609	NA	NA
B2RXC1_C615	NA	NA	NA	NA	NA	NA	0.32163	0.398665	0.502582	NA	NA	NA	NA	NA	NA	NA	NA	NA	0.428818	0.627033	0.571365	NA	NA	NA
B2RXC1_C658	NA	NA	NA	NA	NA	NA	NA	NA	NA	NA	0.383626	NA	NA	NA	NA	NA	NA	NA	NA	NA	NA	NA	0.356487	NA
B2RXS4_C112	NA	0.887255	0.845714	0.797018	NA	0.798127	0.850903	0.824806	NA	0.839528	NA	0.807271	NA	0.929238	0.886363	0.920799	NA	0.766696	0.883206	0.798307	NA	0.93542	NA	0.931939
B2RXS4_C1488	NA	NA	NA	0.243874	NA	NA	0.335274	NA	NA	NA	NA	NA	NA	NA	NA	0.312522	NA	NA	0.324521	NA	NA	NA	NA	NA
B2RXS4_C1508	NA	NA	NA	NA	NA	NA	0.347159	NA	NA	NA	NA	NA	NA	NA	NA	NA	NA	NA	0.510691	NA	NA	NA	NA	NA
B2RXS4_C1510	NA	NA	NA	NA	NA	NA	0.347159	NA	NA	NA	NA	NA	NA	NA	NA	NA	NA	NA	0.510691	NA	NA	NA	NA	NA
B2RXS4_C313	NA	0.632635	NA	0.650146	0.794919	NA	0.753516	NA	NA	NA	NA	NA	NA	0.552451	NA	0.79074	0.711889	NA	0.747975	NA	NA	NA	NA	NA
B2RXS4_C471	NA	NA	NA	NA	NA	NA	NA	0.432482	NA	NA	NA	NA	NA	NA	NA	NA	NA	NA	NA	0.546654	NA	NA	NA	NA
B2RXS4_C477	NA	NA	NA	NA	NA	NA	NA	0.432482	NA	NA	NA	NA	NA	NA	NA	NA	NA	NA	NA	0.546654	NA	NA	NA	NA
B2RXS4_C480	NA	NA	NA	NA	NA	NA	NA	0.432482	NA	NA	NA	NA	NA	NA	NA	NA	NA	NA	NA	0.546654	NA	NA	NA	NA
B2RXS4_C488	NA	NA	0.56022	NA	NA	NA	NA	NA	NA	NA	NA	NA	NA	NA	0.607392	NA	NA	NA	NA	NA	NA	NA	NA	NA
B2RXS4_C491	NA	NA	0.56022	NA	NA	NA	NA	NA	NA	NA	NA	NA	NA	NA	0.607392	NA	NA	NA	NA	NA	NA	NA	NA	NA
B2RXS4_C769	NA	NA	NA	NA	0.64696	NA	NA	NA	NA	0.436435	NA	NA	NA	NA	NA	NA	0.625156	NA	NA	NA	NA	0.637184	NA	NA
B2RXS4_C772	NA	NA	NA	NA	0.64696	NA	NA	NA	NA	0.436435	NA	NA	NA	NA	NA	NA	0.625156	NA	NA	NA	NA	0.637184	NA	NA
B2RXS4_C848	NA	0.675811	NA	0.601093	0.615038	0.729999	0.607492	NA	NA	NA	NA	NA	NA	0.635688	NA	0.766179	0.63703	0.780566	0.685641	NA	NA	NA	NA	NA
B2RXS4_C940	NA	0.635593	NA	NA	0.779862	NA	NA	NA	0.87112	0.694891	0.68713	NA	NA	0.64901	NA	NA	0.757957	NA	NA	NA	0.918786	0.851619	0.649657	NA
B2RXS4_C983	0.318091	NA	NA	NA	NA	NA	NA	NA	NA	NA	0.33153	NA	0.38894	NA	NA	NA	NA	NA	NA	NA	NA	NA	0.27707	NA
B2RY56_C110	NA	0.552688	0.447171	0.418916	NA	0.478301	NA	NA	NA	NA	NA	0.374576	NA	0.514364	0.555238	0.677318	NA	0.33163	NA	NA	NA	NA	NA	0.787375
B2RY56_C132	NA	NA	NA	NA	NA	0.281568	NA	0.352917	NA	NA	NA	NA	NA	NA	NA	NA	NA	0.208901	NA	0.524606	NA	NA	NA	NA
B2RY56_C83	NA	NA	NA	NA	NA	NA	NA	NA	NA	NA	0.291359	NA	NA	NA	NA	NA	NA	NA	NA	NA	NA	NA	0.361233	NA
B8JK39_C113	0.73234	NA	NA	NA	0.85725	NA	NA	0.637548	NA	0.726335	NA	NA	0.743591	NA	NA	NA	0.805315	NA	NA	0.826575	NA	0.915042	NA	NA
B8JK39_C180	NA	NA	0.524019	NA	NA	NA	NA	NA	NA	NA	NA	NA	NA	NA	0.491138	NA	NA	NA	NA	NA	NA	NA	NA	NA
B8JK39_C621	NA	NA	NA	NA	NA	0.417334	NA	NA	NA	NA	NA	NA	NA	NA	NA	NA	NA	0.472417	NA	NA	NA	NA	NA	NA
B8JK39_C626	NA	NA	NA	NA	NA	0.417334	NA	NA	NA	NA	NA	NA	NA	NA	NA	NA	NA	0.472417	NA	NA	NA	NA	NA	NA
B8JK39_C98	0.657821	NA	0.769125	NA	NA	0.618791	NA	0.677029	0.825296	NA	NA	0.641462	0.670729	NA	0.748416	NA	NA	0.586664	NA	0.806771	0.844817	NA	NA	0.839196
B9EJ86_C494	NA	NA	0.333115	NA	NA	0.329179	NA	NA	NA	NA	NA	NA	NA	NA	0.297771	NA	NA	0.225798	NA	NA	NA	NA	NA	NA
B9EJR8_C407	NA	NA	NA	NA	NA	0.384008	NA	NA	NA	NA	NA	NA	NA	NA	NA	NA	NA	0.322514	NA	NA	NA	NA	NA	NA
D0QMC3_C266	0.648444	NA	NA	0.637425	NA	NA	NA	NA	NA	0.697604	0.688317	0.393818	0.589688	NA	NA	0.675771	NA	NA	NA	NA	NA	0.902762	0.746245	0.794155
D0QMC3_C267	0.648444	NA	NA	0.637425	NA	NA	NA	NA	NA	0.697604	0.688317	0.393818	0.589688	NA	NA	0.675771	NA	NA	NA	NA	NA	0.902762	0.746245	0.794155
D0QMC3_C415	0.324777	NA	NA	0.267514	NA	NA	NA	NA	NA	0.253015	0.327458	0.227304	0.287681	NA	NA	0.494353	NA	NA	NA	NA	NA	0.421015	0.319487	0.520375
D0QMC3_C476	NA	NA	NA	NA	NA	NA	NA	NA	NA	NA	NA	0.166767	NA	NA	NA	NA	NA	NA	NA	NA	NA	NA	NA	0.46468
D0QMC3_C490	NA	NA	NA	NA	NA	NA	NA	NA	NA	NA	0.213852	0.148607	NA	NA	NA	NA	NA	NA	NA	NA	NA	NA	0.177864	0.355174
D3YXK2_C225	NA	0.585282	0.338481	0.270456	0.374302	NA	0.36783	NA	NA	0.347892	0.330255	0.385074	NA	0.266327	0.547506	0.361617	0.308564	NA	0.313398	NA	NA	0.636506	0.311078	0.603367
D3YXK2_C303	NA	0.569191	NA	0.415444	0.495224	NA	0.474614	NA	NA	NA	0.450988	NA	NA	0.353732	NA	0.472291	0.459928	NA	0.448223	NA	NA	NA	0.386838	NA
D3YXK2_C384	NA	NA	NA	NA	0.377485	NA	NA	NA	NA	NA	NA	NA	NA	NA	NA	NA	0.334385	NA	NA	NA	NA	NA	NA	NA
D3YXK2_C81	NA	0.694248	NA	NA	0.382382	NA	0.377423	NA	NA	0.416334	NA	NA	NA	0.240115	NA	NA	0.321963	NA	0.329522	NA	NA	0.686048	NA	NA
D3YYM0_C130	NA	0.348096	NA	NA	NA	NA	NA	0.172212	NA	0.12508	0.147404	NA	NA	0.151145	NA	NA	NA	NA	NA	0.170574	NA	0.189697	0.164796	NA
D3Z6Q9_C425	NA	NA	NA	NA	0.566165	NA	NA	NA	NA	NA	NA	NA	NA	NA	NA	NA	0.629035	NA	NA	NA	NA	NA	NA	NA
D3Z6Q9_C438	NA	NA	NA	NA	0.566165	NA	NA	NA	NA	NA	NA	NA	NA	NA	NA	NA	0.629035	NA	NA	NA	NA	NA	NA	NA
D3Z7P3_C183	NA	NA	NA	NA	NA	0.579682	NA	NA	NA	NA	NA	NA	NA	NA	NA	NA	NA	0.494497	NA	NA	NA	NA	NA	NA
D3Z7P3_C208	NA	NA	NA	0.352789	NA	0.313184	NA	NA	NA	NA	NA	0.424522	NA	NA	NA	0.3916	NA	0.203399	NA	NA	NA	NA	NA	0.769844
D3Z7P3_C288	0.366079	NA	NA	NA	NA	NA	NA	NA	NA	0.27863	NA	NA	0.346871	NA	NA	NA	NA	NA	NA	NA	NA	0.603177	NA	NA
D3Z7P3_C292	0.366079	NA	NA	NA	NA	NA	NA	NA	NA	0.27863	NA	NA	0.346871	NA	NA	NA	NA	NA	NA	NA	NA	0.603177	NA	NA
E9PV24_C438	NA	NA	NA	NA	0.721861	NA	0.675973	NA	0.720825	NA	NA	NA	NA	NA	NA	NA	0.75306	NA	0.797703	NA	0.81463	NA	NA	NA
E9PV24_C48	NA	NA	NA	NA	NA	0.944038	NA	0.88731	0.954453	0.910094	0.9254	0.90467	NA	NA	NA	NA	NA	0.966994	NA	0.992229	NA	NA	0.955742	NA
E9PV24_C56	NA	NA	NA	NA	NA	0.563384	NA	0.630063	0.850858	NA	0.723557	0.672525	NA	NA	NA	NA	NA	0.657887	NA	0.917762	0.911709	NA	0.766967	0.945887
E9PV24_C65	NA	NA	NA	NA	NA	0.915548	0.867934	0.723096	0.897524	0.852857	NA	0.826964	NA	NA	NA	NA	NA	0.942874	0.971191	0.975364	0.987528	0.998666	NA	0.97332
E9PV24_C69	NA	NA	NA	NA	NA	0.915548	0.867934	0.723096	0.897524	0.852857	NA	0.826964	NA	NA	NA	NA	NA	0.942874	0.971191	0.975364	0.987528	0.998666	NA	0.97332
E9PVA8_C103	0.259682	0.407846	0.297486	NA	0.234347	NA	NA	NA	0.323923	0.307097	0.343879	0.245642	0.234459	0.314387	0.243349	NA	0.226121	NA	NA	NA	0.382539	0.485642	0.313453	0.523202
E9PVA8_C1235	NA	NA	NA	0.23972	NA	NA	0.370228	NA	NA	NA	NA	NA	NA	NA	NA	0.295144	NA	NA	0.380534	NA	NA	NA	NA	NA
E9PVA8_C1482	0.398665	0.409157	NA	0.320382	0.391624	0.37869	0.411897	NA	NA	NA	0.424448	NA	0.473789	0.344723	NA	0.43577	0.405134	0.334238	0.469005	NA	NA	NA	0.467919	NA
E9PVA8_C1781	NA	NA	NA	NA	NA	NA	NA	NA	NA	0.417868	NA	NA	NA	NA	NA	NA	NA	NA	NA	NA	NA	0.602774	NA	NA
E9PVA8_C2015	NA	NA	NA	0.428631	NA	NA	NA	NA	NA	NA	NA	NA	NA	NA	NA	0.477757	NA	NA	NA	NA	NA	NA	NA	NA
E9PVA8_C2246	0.386522	0.453765	0.352922	NA	NA	0.324499	0.396653	0.307105	NA	NA	NA	NA	0.406157	0.381987	0.32213	NA	NA	0.221803	0.454704	0.425446	NA	NA	NA	NA
E9PVA8_C2255	NA	0.453927	0.38541	0.323405	0.366803	0.381171	NA	NA	NA	0.412972	0.456326	0.313367	NA	0.311902	0.293491	0.443887	0.370311	0.209886	NA	NA	NA	0.531146	0.364049	0.584877
E9PVA8_C2657	NA	NA	NA	0.325495	0.624222	NA	NA	NA	NA	NA	NA	NA	NA	NA	NA	0.456549	0.459556	NA	NA	NA	NA	NA	NA	NA
E9PVA8_C329	NA	NA	NA	NA	0.453169	NA	NA	0.365884	NA	NA	0.389081	NA	NA	NA	NA	NA	0.415003	NA	NA	0.480871	NA	NA	0.340346	NA
E9PVA8_C540	NA	NA	0.418128	NA	NA	NA	NA	NA	NA	NA	NA	NA	NA	NA	0.394296	NA	NA	NA	NA	NA	NA	NA	NA	NA
E9PVA8_C55	NA	NA	0.364172	NA	NA	NA	NA	0.279382	NA	NA	NA	NA	NA	NA	0.297925	NA	NA	NA	NA	0.377153	NA	NA	NA	NA
E9PVA8_C939	NA	NA	NA	NA	NA	NA	0.361061	NA	NA	NA	NA	NA	NA	NA	NA	NA	NA	NA	0.398675	NA	NA	NA	NA	NA
E9PVX6_C1053	NA	NA	NA	0.325394	NA	NA	0.250441	NA	0.393132	NA	0.408806	NA	NA	NA	NA	0.354276	NA	NA	0.325031	NA	0.413196	NA	0.311735	NA
E9PVX6_C549	NA	0.527081	NA	0.311605	NA	NA	NA	NA	NA	NA	NA	NA	NA	0.354636	NA	0.381769	NA	NA	NA	NA	NA	NA	NA	NA
E9PW05_C497	NA	0.575365	NA	NA	0.440056	NA	0.340035	NA	NA	NA	NA	NA	NA	0.403467	NA	NA	0.44229	NA	0.464378	NA	NA	NA	NA	NA
E9PW05_C500	NA	0.575365	NA	NA	0.440056	NA	0.340035	NA	NA	NA	NA	NA	NA	0.403467	NA	NA	0.44229	NA	0.464378	NA	NA	NA	NA	NA
E9PYK3_C1933	NA	0.201565	0.31241	NA	NA	NA	NA	NA	0.313071	NA	NA	NA	NA	0.380811	0.30318	NA	NA	NA	NA	NA	0.37728	NA	NA	NA
E9PYK3_C343	NA	NA	NA	NA	NA	NA	0.324537	NA	NA	0.341051	NA	NA	NA	NA	NA	NA	NA	NA	0.462155	NA	NA	0.5027	NA	NA
E9PYK3_C353	NA	0.515621	NA	NA	0.376117	0.380283	0.390563	0.35868	NA	NA	NA	NA	NA	0.451737	NA	NA	0.380603	0.266487	0.500396	0.59765	NA	NA	NA	NA
E9PYK3_C503	NA	NA	0.486194	NA	NA	NA	NA	NA	NA	0.457138	NA	NA	NA	NA	0.538811	NA	NA	NA	NA	NA	NA	0.722486	NA	NA
E9Q1P8_C40	0.346947	NA	0.408926	0.341592	0.293866	0.391995	0.208845	NA	0.46361	0.454159	0.381214	0.250248	0.348548	NA	0.32292	0.40537	0.46358	0.251727	0.404236	NA	0.454185	0.55953	0.399016	0.612638
E9Q1P8_C513	NA	0.516995	NA	0.447092	NA	0.436512	NA	0.38649	NA	0.472679	0.574067	0.336428	NA	0.357788	NA	0.403355	NA	0.276016	NA	0.562256	NA	0.613046	0.521247	0.723464
E9Q1P8_C516	NA	0.516995	NA	0.447092	NA	0.436512	NA	0.38649	NA	0.472679	0.574067	0.336428	NA	0.357788	NA	0.403355	NA	0.276016	NA	0.562256	NA	0.613046	0.521247	0.723464
E9Q1P8_C532	0.517595	NA	0.661171	0.585351	0.53081	0.499916	0.579176	0.674257	0.621564	NA	0.606857	0.512898	0.460141	NA	0.558388	0.566069	0.56068	0.347709	0.67081	0.781372	0.607236	NA	0.660725	0.728453
E9Q1P8_C65	0.48228	NA	NA	0.320544	NA	NA	NA	NA	NA	0.466027	0.338545	NA	0.442401	NA	NA	0.362143	NA	NA	NA	NA	NA	0.654299	0.460269	NA
E9Q394_C1289	NA	NA	NA	NA	0.443347	NA	NA	NA	NA	NA	NA	NA	NA	NA	NA	NA	0.332477	NA	NA	NA	NA	NA	NA	NA
E9Q394_C1783	NA	NA	NA	0.454503	NA	NA	NA	NA	NA	NA	NA	NA	NA	NA	NA	0.471547	NA	NA	NA	NA	NA	NA	NA	NA
E9Q394_C1786	NA	NA	NA	0.454503	NA	NA	NA	NA	NA	NA	NA	NA	NA	NA	NA	0.471547	NA	NA	NA	NA	NA	NA	NA	NA
E9Q394_C1801	NA	NA	NA	NA	NA	NA	NA	NA	0.541214	NA	0.377509	NA	NA	NA	NA	NA	NA	NA	NA	NA	0.593987	NA	0.354892	NA
E9Q394_C2126	NA	NA	0.326488	NA	NA	NA	0.231636	NA	NA	NA	NA	NA	NA	NA	0.259857	NA	NA	NA	0.276328	NA	NA	NA	NA	NA
E9Q3T6_C509	NA	NA	NA	0.749162	NA	0.841121	NA	0.908986	0.930688	0.747888	NA	0.875348	NA	NA	NA	0.834987	NA	0.819071	NA	NA	0.975865	0.926282	NA	0.999027
E9Q3T6_C512	NA	NA	NA	0.749162	NA	0.841121	NA	0.908986	0.930688	0.747888	NA	0.875348	NA	NA	NA	0.834987	NA	0.819071	NA	NA	0.975865	0.926282	NA	0.999027
E9Q414_C513	NA	NA	NA	NA	NA	NA	NA	NA	0.748754	NA	NA	0.57162	NA	NA	NA	NA	NA	NA	NA	NA	0.762217	NA	NA	0.795966
E9Q4N7_C2122	NA	0.266477	0.175117	0.117751	NA	0.178926	NA	0.233603	0.282245	NA	0.178869	0.184503	NA	0.240164	0.198592	0.250298	NA	0.103037	NA	0.288421	0.34973	NA	0.182401	0.475529
E9Q555_C1288	NA	NA	NA	NA	0.445291	NA	NA	NA	NA	NA	NA	NA	NA	NA	NA	NA	0.40023	NA	NA	NA	NA	NA	NA	NA
E9Q555_C2594	NA	0.497663	NA	NA	0.429578	NA	NA	NA	NA	NA	NA	NA	NA	0.372894	NA	NA	0.360321	NA	NA	NA	NA	NA	NA	NA
E9Q555_C2829	NA	0.477114	NA	NA	NA	NA	NA	NA	NA	NA	NA	NA	NA	0.425842	NA	NA	NA	NA	NA	NA	NA	NA	NA	NA
E9Q555_C3908	NA	NA	NA	NA	NA	NA	0.305605	NA	NA	NA	NA	NA	NA	NA	NA	NA	NA	NA	0.467142	NA	NA	NA	NA	NA
E9Q555_C4310	NA	NA	NA	NA	0.552568	NA	0.380472	NA	NA	NA	NA	NA	NA	NA	NA	NA	0.492892	NA	0.527978	NA	NA	NA	NA	NA
E9Q555_C5004	NA	0.476675	NA	NA	NA	NA	0.300048	NA	NA	NA	NA	NA	NA	0.350201	NA	NA	NA	NA	0.379296	NA	NA	NA	NA	NA
E9Q555_C764	NA	NA	NA	NA	NA	NA	NA	0.366984	NA	NA	NA	NA	NA	NA	NA	NA	NA	NA	NA	0.571033	NA	NA	NA	NA
E9Q557_C1064	0.429181	NA	0.592053	NA	NA	0.443604	NA	0.438062	0.558752	0.421183	0.439651	0.35251	0.380167	NA	0.397145	NA	NA	0.358587	NA	0.607447	0.552584	0.797988	0.481577	0.779515
E9Q557_C1081	NA	NA	NA	0.399121	0.499957	NA	0.554714	0.420546	0.635859	NA	0.48528	0.380404	NA	NA	NA	0.495461	0.537732	NA	0.558629	0.650982	0.648925	NA	0.494967	0.696566
E9Q557_C1112	0.568802	0.590277	0.594403	NA	NA	NA	NA	NA	NA	NA	NA	NA	0.528516	0.496529	0.54959	NA	NA	NA	NA	NA	NA	NA	NA	NA
E9Q557_C1292	0.440499	0.529927	0.480111	NA	0.530137	0.383768	NA	NA	NA	NA	0.343917	NA	0.394359	0.372902	0.427497	NA	0.43045	0.30055	NA	NA	NA	NA	0.363266	NA
E9Q557_C1418	0.386231	0.524928	0.351432	0.346712	0.415218	0.365289	0.32237	0.329303	NA	0.377104	0.403997	0.342926	0.351679	0.351391	0.355603	0.374997	0.394618	0.230589	0.377631	0.513593	NA	0.67712	0.420249	0.770403
E9Q557_C147	NA	0.45355	NA	NA	NA	NA	0.372852	0.355778	0.378343	0.310884	NA	NA	NA	0.269404	NA	NA	NA	NA	0.428809	0.471434	0.417439	0.710018	NA	NA
E9Q557_C1511	0.365268	NA	0.435308	NA	0.350805	0.323093	NA	NA	NA	0.446853	0.3705	0.34547	0.346737	NA	0.33871	NA	0.341163	0.258256	NA	NA	NA	0.809711	0.414028	0.742443
E9Q557_C1817	0.315246	0.442433	0.504755	0.290157	0.336146	0.358271	0.391007	0.28794	0.436462	0.312652	0.366285	0.403489	0.311274	0.288771	0.383386	0.330722	0.313373	0.199253	0.422315	0.559612	0.442048	0.788143	0.382946	NA
E9Q557_C186	0.441554	0.613204	0.506112	0.361984	0.430998	0.422289	NA	0.549759	NA	0.44252	0.420463	0.481891	0.381669	0.452363	0.441679	0.381135	0.367698	0.289522	NA	0.527515	NA	0.81223	0.408102	0.884169
E9Q557_C2271	0.309032	NA	0.366311	0.365288	NA	0.435538	NA	NA	NA	NA	0.40784	NA	0.300917	NA	0.323956	0.453984	NA	0.302251	NA	NA	NA	NA	0.419473	NA
E9Q557_C2445	0.436902	NA	NA	NA	NA	NA	NA	NA	NA	NA	0.427683	0.319548	0.449564	NA	NA	NA	NA	NA	NA	NA	NA	NA	0.420555	0.802365
E9Q557_C2454	0.436902	NA	NA	NA	NA	NA	NA	NA	NA	NA	0.427683	0.319548	0.449564	NA	NA	NA	NA	NA	NA	NA	NA	NA	0.420555	0.802365
E9Q557_C2788	NA	0.484201	0.330362	0.211545	0.287825	0.255608	0.284028	0.259742	0.24146	NA	NA	NA	NA	0.253284	0.302346	0.290693	0.233587	0.157301	0.278611	0.466433	0.277822	NA	NA	NA
E9Q557_C379	NA	0.354198	NA	NA	NA	NA	NA	NA	NA	0.428152	0.684229	NA	NA	0.324464	NA	NA	NA	NA	NA	NA	NA	0.792462	0.721673	NA
E9Q557_C417	NA	0.345921	NA	0.205163	NA	NA	NA	NA	NA	NA	NA	NA	NA	0.221079	NA	0.266112	NA	NA	NA	NA	NA	NA	NA	NA
E9Q557_C479	0.364831	0.586277	NA	0.319762	0.362712	0.324085	NA	NA	0.516205	NA	0.408686	0.271092	0.351746	0.423467	NA	0.539886	0.351816	0.275552	NA	NA	0.56679	NA	0.436897	0.798099
E9Q557_C494	NA	0.548589	0.383953	NA	0.337136	0.353725	NA	0.339409	NA	0.311147	0.517062	NA	NA	0.316318	0.333014	NA	0.28355	0.23148	NA	0.483669	NA	0.63213	0.496542	NA
E9Q557_C58	NA	0.760785	0.620845	0.557865	NA	0.528174	0.725052	0.617734	NA	0.673189	0.495498	NA	NA	0.438494	0.556259	0.501983	NA	0.3194	0.614549	0.49507	NA	0.895251	0.491616	NA
E9Q557_C658	NA	0.689884	NA	0.503531	0.514995	0.45668	0.562726	0.555308	NA	0.575767	NA	NA	NA	0.479895	NA	0.510065	0.4526	0.380175	0.499788	0.696445	NA	0.757637	NA	NA
E9Q557_C69	NA	0.760785	0.620845	0.557865	NA	0.528174	0.725052	NA	NA	0.673189	NA	NA	NA	0.438494	0.556259	0.501983	NA	0.3194	0.614549	NA	NA	0.895251	NA	NA
E9Q557_C694	0.240542	0.424002	0.452839	NA	0.251295	0.32677	0.220725	0.310201	0.408009	0.306907	0.370406	0.256361	0.278219	0.278966	0.352291	NA	0.279304	0.321747	0.330227	0.537097	0.334243	0.726643	0.320285	0.938715
E9Q557_C752	NA	NA	0.239364	NA	NA	NA	NA	NA	NA	NA	NA	NA	NA	NA	0.160918	NA	NA	NA	NA	NA	NA	NA	NA	NA
E9Q557_C780	NA	NA	0.449836	NA	NA	NA	NA	NA	NA	NA	NA	NA	NA	NA	0.448701	NA	NA	NA	NA	NA	NA	NA	NA	NA
E9Q557_C810	0.339539	0.608446	NA	0.362718	NA	NA	NA	0.429743	NA	0.396582	NA	NA	0.355666	0.497008	NA	0.443552	NA	NA	NA	0.560194	NA	0.73972	NA	NA
E9Q557_C90	NA	0.60621	NA	0.642443	NA	NA	NA	NA	NA	0.585883	NA	NA	NA	0.510584	NA	0.664338	NA	NA	NA	NA	NA	0.758697	NA	NA
E9Q557_C911	0.651082	NA	NA	NA	NA	0.528414	NA	NA	NA	NA	NA	NA	0.602906	NA	NA	NA	NA	0.400879	NA	NA	NA	NA	NA	NA
E9Q557_C93	NA	0.60621	NA	0.642443	NA	NA	NA	NA	NA	0.585883	NA	NA	NA	0.510584	NA	0.664338	NA	NA	NA	NA	NA	0.758697	NA	NA
E9Q557_C966	NA	NA	NA	NA	NA	0.418018	NA	NA	NA	NA	0.395955	NA	NA	NA	NA	NA	NA	0.350968	NA	NA	NA	NA	0.443976	NA
E9Q5K9_C450	NA	NA	NA	NA	NA	0.248439	NA	0.158689	NA	NA	NA	NA	NA	NA	NA	NA	NA	0.154304	NA	0.276359	NA	NA	NA	NA
E9Q634_C447	NA	0.466594	NA	NA	NA	0.246691	NA	NA	NA	NA	NA	NA	NA	0.354594	NA	NA	NA	0.13407	NA	NA	NA	NA	NA	NA
E9Q634_C586	NA	NA	0.342314	NA	NA	0.278306	NA	0.300087	0.424539	NA	0.332806	NA	NA	NA	0.302719	NA	NA	0.194982	NA	0.413501	0.531542	NA	0.346461	NA
E9Q634_C790	NA	NA	NA	NA	NA	0.313313	NA	NA	NA	NA	0.316873	NA	NA	NA	NA	NA	NA	0.189251	NA	NA	NA	NA	0.315543	NA
E9Q7G0_C1132	NA	NA	0.401257	NA	0.354491	0.437985	0.380957	NA	0.554865	NA	NA	NA	NA	NA	0.377529	NA	0.268854	0.262507	0.433879	NA	0.578891	NA	NA	NA
E9Q7G0_C1363	0.363623	NA	0.412241	0.317232	0.332056	NA	0.304942	NA	NA	0.344751	0.391595	NA	0.356032	NA	0.573354	0.338682	0.308009	NA	0.341599	NA	NA	0.570341	0.356644	NA
E9Q7G0_C1655	NA	NA	NA	0.232856	0.384807	0.312953	NA	NA	0.353507	NA	NA	NA	NA	NA	NA	0.244723	0.33798	0.163081	NA	NA	0.345272	NA	NA	NA
E9Q7G0_C1912	NA	NA	0.436214	NA	0.449277	NA	NA	NA	0.61749	NA	NA	NA	NA	NA	0.42783	NA	0.489138	NA	NA	NA	0.560467	NA	NA	NA
E9Q7G0_C1919	0.374789	0.552344	0.469321	NA	0.464432	NA	NA	NA	NA	NA	NA	NA	0.438725	0.430237	0.463601	NA	0.449711	NA	NA	NA	NA	NA	NA	NA
E9Q7G0_C297	NA	0.624757	NA	NA	NA	NA	NA	NA	NA	NA	NA	NA	NA	0.518506	NA	NA	NA	NA	NA	NA	NA	NA	NA	NA
E9Q7G0_C439	NA	NA	NA	NA	NA	0.296089	NA	NA	0.396685	NA	NA	0.269779	NA	NA	NA	NA	NA	0.282328	NA	NA	0.443719	NA	NA	0.547332
E9Q7G0_C65	NA	NA	NA	NA	NA	NA	NA	NA	NA	0.272263	NA	NA	NA	NA	NA	NA	NA	NA	NA	NA	NA	0.529556	NA	NA
E9Q7G0_C652	NA	NA	NA	NA	NA	NA	NA	NA	NA	NA	0.43472	NA	NA	NA	NA	NA	NA	NA	NA	NA	NA	NA	0.412977	NA
E9Q7G0_C797	0.360853	0.473866	NA	NA	NA	0.306505	0.275705	NA	0.320966	NA	0.364744	0.272231	0.333615	0.257998	NA	NA	NA	0.218198	0.346389	NA	0.334847	NA	0.361125	0.574821
E9Q7P9_C207	NA	0.821028	NA	0.720003	NA	NA	NA	0.77817	NA	NA	NA	NA	NA	0.677003	NA	0.776043	NA	NA	NA	0.691541	NA	NA	NA	NA
E9QAG8_C106	0.476938	NA	NA	NA	NA	0.44084	NA	NA	NA	NA	NA	NA	0.348807	NA	NA	NA	NA	0.295684	NA	NA	NA	NA	NA	NA
E9QAG8_C109	0.476938	NA	NA	NA	NA	0.44084	NA	NA	NA	NA	NA	NA	0.348807	NA	NA	NA	NA	0.295684	NA	NA	NA	NA	NA	NA
E9QAM5_C2416	NA	NA	NA	NA	0.244494	NA	NA	NA	NA	NA	NA	NA	NA	NA	NA	NA	0.274058	NA	NA	NA	NA	NA	NA	NA
E9QAT4_C1707	NA	0.547495	NA	NA	0.465078	NA	0.536596	NA	NA	NA	0.597654	0.450167	NA	0.386575	NA	NA	0.48655	NA	0.559363	NA	NA	NA	0.553696	0.620951
E9QAT4_C1708	NA	0.547495	NA	NA	0.465078	NA	0.536596	NA	NA	NA	0.597654	0.450167	NA	0.386575	NA	NA	0.48655	NA	0.559363	NA	NA	NA	0.553696	0.620951
E9QAT4_C1826	NA	NA	0.314914	NA	NA	0.306195	NA	NA	NA	NA	NA	NA	NA	NA	0.361416	NA	NA	0.129463	NA	NA	NA	NA	NA	NA
F6ZDS4_C112	0.405489	0.422281	0.301309	0.257773	0.273742	0.292773	NA	0.354131	NA	0.424141	NA	0.271897	0.320422	0.263979	0.270225	0.285582	0.293405	0.182063	NA	0.467403	NA	0.527481	NA	0.55404
F6ZDS4_C1142	0.314934	NA	NA	0.27355	0.304819	0.304616	NA	0.461734	NA	0.499461	0.312514	NA	0.295845	NA	NA	0.215997	0.291111	0.185042	NA	0.60468	NA	0.737653	0.37009	NA
F6ZDS4_C1201	0.487979	0.467168	NA	0.378937	NA	NA	0.305487	NA	NA	0.413436	0.423819	0.362854	0.484484	0.392107	NA	0.48876	NA	NA	0.395391	NA	NA	0.636601	0.390348	0.736243
F6ZDS4_C1223	0.387204	0.431931	0.413309	NA	0.353522	0.417944	0.319914	0.343156	NA	NA	NA	0.263692	0.370281	0.346739	0.366901	NA	0.323856	0.332938	0.389504	0.417934	NA	NA	NA	0.537997
F6ZDS4_C149	NA	0.581319	0.325143	NA	NA	0.308655	NA	NA	0.418189	NA	0.428656	NA	NA	0.503596	0.306517	NA	NA	0.274715	NA	NA	0.598839	NA	0.474735	NA
F6ZDS4_C298	NA	0.414853	NA	NA	NA	NA	NA	NA	NA	NA	NA	NA	NA	0.30532	NA	NA	NA	NA	NA	NA	NA	NA	NA	NA
F8VPQ2_C107	NA	NA	NA	0.338461	0.248781	NA	NA	NA	NA	NA	NA	NA	NA	NA	NA	0.437192	0.261645	NA	NA	NA	NA	NA	NA	NA
F8VPU2_C309	NA	0.604985	0.556093	NA	NA	NA	NA	NA	NA	NA	NA	NA	NA	0.546266	0.668764	NA	NA	NA	NA	NA	NA	NA	NA	NA
F8VPU2_C524	NA	0.53967	NA	NA	NA	NA	0.455109	NA	NA	NA	NA	NA	NA	0.421766	NA	NA	NA	NA	0.537074	NA	NA	NA	NA	NA
G3X9K3_C1682	NA	NA	0.212563	0.189849	NA	NA	NA	0.214524	NA	NA	NA	NA	NA	NA	0.251967	0.352399	NA	NA	NA	0.367528	NA	NA	NA	NA
G5E829_C463	NA	0.567086	0.455905	NA	0.385234	0.471532	0.385145	0.474147	0.477177	0.467321	0.406514	0.307146	NA	0.486515	0.435185	NA	0.511834	0.330259	0.491072	0.598713	0.560636	0.673313	0.372366	0.685028
G5E829_C473	NA	0.567086	0.455905	NA	0.385234	0.471532	0.385145	0.474147	0.477177	0.467321	0.406514	0.307146	NA	0.486515	0.435185	NA	0.511834	0.330259	0.491072	0.598713	0.560636	0.673313	0.372366	0.685028
G5E829_C547	NA	NA	NA	NA	NA	NA	NA	NA	NA	0.140742	0.155432	NA	NA	NA	NA	NA	NA	NA	NA	NA	NA	0.278008	0.0807224	NA
G5E829_C60	NA	NA	0.426212	NA	0.411415	NA	NA	NA	NA	0.43367	0.439059	NA	NA	NA	0.443514	NA	0.352902	NA	NA	NA	NA	0.674686	0.439539	NA
G5E829_C649	NA	0.497455	0.403446	NA	NA	0.386541	NA	0.389065	0.569437	0.386207	NA	0.266145	NA	0.374486	0.380829	NA	NA	0.257824	NA	0.559302	0.605001	0.74742	NA	0.633454
G5E870_C1309	NA	NA	NA	NA	0.364593	NA	NA	0.39798	NA	NA	NA	NA	NA	NA	NA	NA	0.405054	NA	NA	0.597548	NA	NA	NA	NA
G5E870_C1681	NA	NA	NA	NA	NA	0.37209	NA	NA	NA	NA	NA	NA	NA	NA	NA	NA	NA	0.253173	NA	NA	NA	NA	NA	NA
G5E8K5_C1015	0.305761	NA	0.36225	0.317728	NA	0.298864	NA	0.342176	NA	NA	0.368265	NA	0.305417	NA	0.346955	0.380239	NA	0.235078	NA	0.426796	NA	NA	0.350017	NA
G5E8K5_C1410	0.373652	0.56383	0.49405	0.382036	NA	0.346509	NA	0.394129	NA	0.446842	NA	NA	0.31223	0.5132	0.373691	0.457479	NA	0.293769	NA	0.699951	NA	0.720938	NA	NA
O08528_C256	NA	0.601529	NA	NA	NA	NA	NA	NA	NA	NA	NA	NA	NA	0.570838	NA	NA	NA	NA	NA	NA	NA	NA	NA	NA
O08528_C368	0.35746	0.449001	0.320126	NA	0.323743	0.367405	NA	0.4048	NA	0.380934	0.371202	0.349167	0.375691	0.328135	0.276105	NA	0.395	0.238457	NA	0.478585	NA	0.646414	0.353406	0.679167
O08528_C375	0.334611	0.489091	0.37932	0.345678	0.329422	0.349841	NA	0.372035	0.613403	0.356011	0.38122	0.260228	0.32265	0.363197	0.351746	0.497234	0.317445	0.236409	NA	0.53374	0.693444	0.687054	0.340074	0.723194
O08528_C386	0.272696	NA	0.291425	NA	NA	0.289745	NA	NA	NA	0.175784	NA	NA	0.224991	NA	0.241277	NA	NA	0.254496	NA	NA	NA	0.422448	NA	NA
O08528_C438	0.333114	0.439835	0.358904	0.327115	0.257638	0.349631	0.233528	0.313495	0.453407	0.237982	0.329769	0.176018	0.350106	0.329251	0.312561	0.382307	0.305521	0.24664	0.302043	0.408112	0.448968	0.494755	0.341367	0.538306
O08528_C517	NA	0.429677	NA	NA	NA	NA	0.365803	0.377278	0.670379	NA	NA	NA	NA	0.28663	NA	NA	NA	NA	0.586399	0.709157	0.685908	NA	NA	NA
O08528_C628	NA	0.341159	0.257398	NA	0.198428	NA	0.221399	NA	0.258462	NA	NA	NA	NA	0.229635	0.169214	NA	0.209322	NA	0.242488	NA	0.297894	NA	NA	NA
O08528_C823	0.544337	NA	NA	NA	NA	0.51555	NA	0.550499	NA	NA	NA	0.492544	0.562922	NA	NA	NA	NA	0.419144	NA	0.730927	NA	NA	NA	0.77939
O08528_C834	NA	0.59031	NA	NA	0.419749	NA	0.353123	0.41217	0.575144	0.415927	NA	NA	NA	0.483533	NA	NA	0.338007	NA	0.501911	0.58338	0.64585	0.703616	NA	NA
O08528_C886	0.326759	0.466355	0.386238	0.311849	0.263074	NA	0.280195	0.335799	0.454929	0.39331	NA	0.196167	0.369246	0.372584	0.366346	0.421594	0.281245	NA	0.388466	0.371052	0.445054	0.594535	NA	0.577653
O08528_C909	0.314722	0.38995	0.405635	0.286785	0.283154	0.318708	0.232829	0.344396	0.39423	0.29045	0.338974	0.224078	0.301619	0.333198	0.33192	0.355652	0.302947	0.249006	0.321075	0.414468	0.344074	0.537216	0.386133	0.667224
O08529_C240	0.287921	0.337839	NA	0.204487	0.159489	0.259385	0.14676	0.319447	0.243701	0.260179	0.257358	0.186459	0.270335	0.243825	NA	0.305018	0.144626	0.108655	0.150505	0.299754	0.252949	0.366698	0.232581	0.422352
O08529_C301	0.327072	0.430291	0.3783	0.30127	0.363479	0.306551	0.190531	0.308935	NA	0.36049	0.352273	0.338608	0.262279	0.302908	0.31191	0.381115	0.322467	0.241441	0.202754	0.426379	NA	0.499036	0.296358	0.546753
O08529_C341	0.3132	NA	0.324635	0.254713	0.25995	NA	0.278662	0.404889	0.359721	0.319876	0.38497	NA	0.202228	NA	0.286962	0.357602	0.272144	NA	0.276176	0.490278	0.381841	0.481397	0.344317	NA
O08529_C350	0.3132	NA	0.324635	0.254713	0.25995	NA	0.278662	0.404889	0.359721	0.319876	0.38497	0.366723	0.202228	NA	0.286962	0.357602	0.272144	NA	0.276176	0.490278	0.381841	0.481397	0.344317	0.504223
O08529_C374	NA	NA	0.347625	0.225887	NA	NA	0.193889	0.32075	NA	NA	NA	0.170087	NA	NA	0.281977	0.262416	NA	NA	0.193987	0.322582	NA	NA	NA	0.440179
O08529_C39	0.166001	NA	NA	0.206433	0.250345	0.379882	0.144229	NA	NA	0.465353	0.296743	NA	0.203527	NA	NA	0.40841	0.155781	0.248067	0.14447	NA	NA	0.712846	0.207305	NA
O08529_C405	0.280843	0.372269	0.225977	0.197291	NA	0.221103	NA	0.502085	0.308524	0.266859	0.300481	0.190051	0.241639	0.240106	0.20108	0.274128	NA	0.120768	NA	0.426787	0.376694	0.426114	0.231444	0.462786
O08529_C577	0.210079	0.40123	0.279028	0.195819	0.173466	0.266173	0.257223	0.407868	0.345146	0.311812	0.277334	0.205229	0.285905	0.314069	0.336107	0.339914	0.0977149	0.183488	0.33452	0.531147	0.367204	0.498489	0.286466	0.546706
O08529_C640	NA	0.494961	0.290876	0.141643	0.245785	0.321282	0.253973	0.273304	0.384602	NA	0.313464	0.289573	NA	0.399537	0.307059	0.198229	0.292132	0.192711	0.327061	0.404701	0.449467	NA	0.294661	0.539263
O08529_C82	0.27873	0.428466	0.346482	0.187212	0.325593	0.308357	0.291199	0.342174	0.348602	NA	0.312366	0.253982	0.306257	0.361549	0.362281	0.308346	0.33387	0.254314	0.367721	0.334314	0.444218	NA	0.272661	0.501651
O08530_C328	0.274529	NA	NA	0.404958	NA	NA	NA	NA	NA	NA	NA	NA	0.307618	NA	NA	0.675356	NA	NA	NA	NA	NA	NA	NA	NA
O08530_C329	NA	NA	NA	0.404958	NA	NA	NA	NA	NA	NA	NA	NA	NA	NA	NA	0.675356	NA	NA	NA	NA	NA	NA	NA	NA
O08532_C1024	0.807176	NA	0.698204	0.633125	0.782426	0.746014	0.733262	0.748132	NA	0.583031	0.662644	0.672561	0.852494	NA	0.692612	0.733233	0.877803	0.697797	0.768932	0.872916	NA	0.842149	0.678674	0.97227
O08532_C1026	0.807176	NA	0.698204	0.633125	0.782426	0.746014	0.733262	0.748132	NA	0.583031	0.662644	0.672561	0.852494	NA	0.692612	0.733233	0.877803	0.697797	0.768932	0.872916	NA	0.842149	0.678674	0.97227
O08532_C1044	NA	NA	0.6402	NA	NA	NA	NA	NA	0.861836	NA	NA	NA	NA	NA	0.560607	NA	NA	NA	NA	NA	0.902899	NA	NA	NA
O08532_C404	0.65165	NA	0.589175	NA	NA	0.694894	NA	0.572706	NA	NA	NA	0.557046	0.669415	NA	0.576646	NA	NA	0.665618	NA	0.735709	NA	NA	NA	0.80771
O08532_C697	0.779221	0.646317	0.760612	0.667775	0.800893	0.713273	0.673998	0.528375	0.824692	0.537375	0.662782	0.714765	0.716947	0.669978	0.738403	0.638662	0.71989	0.644708	0.693727	0.6433	0.860169	0.768668	0.701394	0.924738
O08532_C834	NA	NA	0.769177	NA	0.840577	NA	NA	0.798964	NA	0.607865	NA	NA	NA	NA	0.763078	NA	0.871782	NA	NA	0.844158	NA	0.887483	NA	NA
O08532_C839	NA	NA	0.769177	NA	0.840577	NA	NA	0.798964	NA	0.607865	NA	NA	NA	NA	0.763078	NA	0.871782	NA	NA	0.844158	NA	0.887483	NA	NA
O08532_C841	NA	NA	0.769177	NA	0.840577	NA	NA	0.798964	NA	0.607865	NA	NA	NA	NA	0.763078	NA	0.871782	NA	NA	0.844158	NA	0.887483	NA	NA
O08532_C904	NA	NA	NA	NA	NA	0.713998	0.817673	0.705858	NA	NA	0.76197	0.690022	NA	NA	NA	NA	NA	0.683223	0.828543	0.790738	NA	NA	0.800292	0.917914
O08532_C974	NA	NA	NA	NA	NA	NA	NA	NA	NA	0.546128	NA	0.630484	NA	NA	NA	NA	NA	NA	NA	NA	NA	0.793999	NA	0.85731
O08539_C47	NA	0.338153	0.283446	0.286421	0.262848	0.255921	0.250113	0.316871	0.255846	NA	0.350043	0.260138	NA	0.207868	0.26445	0.358646	0.202267	0.168739	0.273105	0.360447	0.287374	NA	0.355362	0.507167
O08553_C248	0.346552	0.476707	0.33929	0.413771	0.304575	0.292762	0.413946	0.511807	0.395747	0.334823	0.393657	0.317462	0.29403	0.320956	0.375146	0.488517	0.30348	0.219571	0.356826	0.494747	0.394978	0.445516	0.316114	0.466457
O08553_C439	NA	NA	0.282413	NA	NA	0.341874	NA	NA	NA	NA	NA	NA	NA	NA	0.341457	NA	NA	0.247217	NA	NA	NA	NA	NA	NA
O08553_C504	0.269833	0.403128	0.270387	0.253701	0.201996	0.270908	0.235642	0.324438	0.324867	0.312304	0.334078	0.304028	0.236149	0.191884	0.264123	0.349744	0.223875	0.172874	0.214291	0.422572	0.310042	0.454899	0.272089	0.49876
O08573_C101	0.334507	NA	0.255486	NA	NA	0.256888	NA	NA	NA	NA	NA	0.323125	0.390076	NA	0.32196	NA	NA	0.191329	NA	NA	NA	NA	NA	0.742573
O08573_C138	0.33792	0.451769	NA	NA	NA	0.405126	NA	0.352947	NA	0.439862	NA	0.353712	0.389609	0.363535	NA	NA	NA	0.322379	NA	0.47141	NA	0.466952	NA	0.528745
O08573_C258	NA	NA	NA	NA	NA	NA	NA	NA	NA	NA	0.420915	NA	NA	NA	NA	NA	NA	NA	NA	NA	NA	NA	0.377627	NA
O08573_C73	0.393266	0.469489	0.461464	0.422475	0.454165	0.332489	0.398018	0.37683	NA	0.411375	0.474351	NA	0.385562	0.38318	0.487035	0.552129	0.507881	0.311287	0.453041	0.444531	NA	0.527429	0.358424	NA
O08580_C46	NA	NA	0.419807	NA	NA	NA	NA	NA	0.263811	NA	NA	0.266423	NA	NA	0.183546	NA	NA	NA	NA	NA	0.391717	NA	NA	0.670528
O08582_C313	NA	0.371724	0.281934	NA	NA	NA	NA	0.26646	NA	0.280477	0.292589	NA	NA	0.270597	0.270029	NA	NA	NA	NA	0.38883	NA	0.569262	0.289567	NA
O08582_C531	NA	NA	0.351953	NA	NA	NA	NA	NA	NA	NA	NA	NA	NA	NA	0.35311	NA	NA	NA	NA	NA	NA	NA	NA	NA
O08582_C608	NA	0.555115	NA	NA	NA	NA	NA	NA	NA	NA	NA	NA	NA	0.385986	NA	NA	NA	NA	NA	NA	NA	NA	NA	NA
O08582_C661	NA	0.377487	NA	NA	NA	NA	NA	NA	NA	NA	NA	NA	NA	0.340258	NA	NA	NA	NA	NA	NA	NA	NA	NA	NA
O08582_C668	NA	0.377487	NA	NA	NA	NA	NA	NA	NA	NA	NA	NA	NA	0.340258	NA	NA	NA	NA	NA	NA	NA	NA	NA	NA
O08599_C110	0.163928	0.343195	NA	0.210219	NA	0.181529	NA	NA	NA	NA	NA	0.209125	0.176059	0.201437	NA	0.262839	NA	0.100635	NA	NA	NA	NA	NA	0.434481
O08599_C180	0.605182	NA	NA	0.536742	NA	NA	NA	NA	NA	NA	NA	0.45512	0.581104	NA	NA	0.708831	NA	NA	NA	NA	NA	NA	NA	0.781185
O08599_C44	NA	NA	NA	NA	NA	NA	0.370485	NA	NA	NA	NA	NA	NA	NA	NA	NA	NA	NA	0.459975	NA	NA	NA	NA	NA
O08599_C45	NA	NA	NA	NA	NA	NA	0.370485	NA	NA	NA	NA	NA	NA	NA	NA	NA	NA	NA	0.459975	NA	NA	NA	NA	NA
O08600_C110	NA	NA	NA	NA	NA	NA	NA	NA	NA	0.331161	NA	NA	NA	NA	NA	NA	NA	NA	NA	NA	NA	0.523499	NA	NA
O08601_C194	NA	NA	NA	NA	NA	NA	NA	NA	0.872931	NA	NA	NA	NA	NA	NA	NA	NA	NA	NA	NA	0.902539	NA	NA	NA
O08603_C90	NA	NA	NA	NA	0.258596	0.375851	0.218514	NA	NA	0.353409	NA	NA	NA	NA	NA	NA	0.493221	0.197639	0.423153	NA	NA	0.508078	NA	NA
O08605_C190	NA	NA	0.442687	NA	NA	NA	NA	NA	NA	NA	NA	NA	NA	NA	0.44938	NA	NA	NA	NA	NA	NA	NA	NA	NA
O08638_C1268	0.213888	NA	0.184265	NA	NA	NA	0.114391	0.158858	NA	0.254647	0.275701	0.137544	0.245093	NA	0.224253	NA	NA	NA	0.19818	0.190812	NA	0.295025	0.238911	0.34676
O08638_C176	0.3351	0.476359	0.390116	0.278908	0.248237	0.343881	0.323796	0.316364	0.298759	0.336955	0.371064	0.282003	0.258004	0.304966	0.341866	0.346713	0.241749	0.226419	0.294004	0.47926	0.29221	0.456358	0.31394	0.389435
O08638_C382	0.28046	0.289401	0.262158	0.221242	0.315106	0.232832	0.22072	0.233731	0.263911	0.238772	0.267185	0.173779	0.30711	0.257903	0.301849	0.401639	0.43907	0.142697	0.390044	0.380996	0.302053	0.401883	0.2227	0.481605
O08638_C539	0.139314	0.262302	0.196281	0.109124	0.153454	0.209438	0.141978	0.171849	NA	0.131868	0.173356	0.160318	0.162508	0.176871	0.159074	0.279147	0.266898	0.0690198	0.213422	0.20638	NA	0.255429	0.156527	0.474378
O08638_C554	0.427957	0.498612	0.518207	0.4082	NA	NA	0.425557	0.39238	NA	0.471336	0.388211	0.233044	0.37629	0.412544	0.423141	0.492996	NA	NA	0.40789	0.476221	NA	0.58084	0.413837	0.611378
O08638_C678	0.216515	0.325205	0.256914	0.224058	0.229465	0.205998	0.243651	0.191888	0.359852	0.275751	0.285934	0.21875	0.293711	0.256881	0.270411	0.401882	0.290672	0.128958	0.321357	0.330093	0.374989	0.467195	0.231361	0.423687
O08638_C701	0.208137	0.392181	0.24461	0.187445	0.188236	0.154772	0.198888	0.190793	0.2721	0.250912	0.280198	0.170957	0.240196	0.26175	0.263444	0.30597	0.165613	0.112143	0.228136	0.327348	0.317557	0.358457	0.233064	0.344211
O08638_C747	0.362419	0.459315	0.262387	0.300979	0.368725	0.356111	0.34176	0.260607	0.506409	0.421972	0.483254	0.282435	0.528447	0.379946	0.420284	0.551074	0.263327	0.450835	0.41987	0.460919	0.578108	0.626153	0.410121	0.628688
O08638_C797	0.639932	0.594194	0.59005	0.557453	NA	0.478812	NA	0.51382	NA	0.548791	0.557718	0.478582	0.690487	0.57204	0.730608	0.651755	NA	0.465041	NA	0.752912	NA	0.7062	0.520084	0.616271
O08638_C823	0.204302	0.408568	0.224421	0.228192	0.327151	0.248873	0.271463	0.274234	0.43625	NA	0.300571	0.154109	0.315576	0.280899	0.273439	0.374028	0.222826	0.123567	0.277629	0.46048	0.476124	NA	0.251212	0.505366
O08638_C95	0.370457	0.507789	0.431187	0.336336	0.403592	0.360514	0.454608	0.385602	0.668539	0.380348	0.372105	0.340171	0.278073	0.297414	0.34715	0.368549	0.415041	0.207995	0.403186	0.467107	0.636691	0.470168	0.353122	0.575604
O08663_C121	NA	NA	NA	NA	NA	NA	NA	NA	NA	0.373843	NA	NA	NA	NA	NA	NA	NA	NA	NA	NA	NA	0.60391	NA	NA
O08663_C135	NA	0.63911	0.511941	NA	0.371158	NA	0.508193	NA	NA	0.506909	0.445364	NA	NA	0.523578	0.4459	NA	0.311525	NA	0.467855	NA	NA	0.667957	0.437429	NA
O08663_C197	NA	0.553394	0.387833	NA	NA	0.444185	NA	0.422661	NA	NA	0.480122	0.315205	NA	0.417108	0.532699	NA	NA	0.33663	NA	0.536344	NA	NA	0.453921	0.756417
O08663_C203	NA	NA	NA	NA	NA	NA	NA	NA	0.558696	NA	NA	NA	NA	NA	NA	NA	NA	NA	NA	NA	0.635217	NA	NA	NA
O08663_C263	0.401073	0.455982	0.352902	0.361814	NA	0.363636	NA	0.337303	NA	0.438431	NA	0.264736	0.395839	0.304951	0.356934	0.453834	NA	0.273245	NA	0.455481	NA	0.53935	NA	0.718812
O08663_C290	0.300179	0.406165	NA	NA	NA	0.228021	0.312843	0.405564	NA	0.308298	NA	0.209158	0.29758	0.287338	NA	NA	NA	0.134818	0.357255	0.49469	NA	0.578368	NA	0.472553
O08663_C380	0.306244	NA	0.298367	0.309891	NA	0.285082	NA	NA	NA	0.313177	0.43292	0.289174	0.215932	NA	0.284602	0.334797	NA	0.172467	NA	NA	NA	0.508422	0.345633	0.519115
O08677_C107	0.658344	0.723175	0.503492	0.591698	0.624122	NA	0.738952	0.740436	0.839718	0.702884	0.815381	0.718488	0.636755	0.580194	0.534006	0.785066	0.689857	NA	0.851171	0.840022	0.899479	0.931413	0.780473	0.941906
O08677_C125	0.588094	0.747791	0.892128	0.809	NA	0.862441	NA	0.654834	0.951018	0.821212	0.944473	0.702925	0.607312	0.620434	0.865514	0.868163	NA	0.857402	NA	0.820517	NA	0.94436	0.930858	0.96313
O08677_C141	0.828627	0.740821	0.809633	0.893567	NA	NA	NA	0.866239	0.969997	0.94544	0.914756	0.929814	0.840739	0.796546	0.82342	0.981433	NA	NA	NA	NA	NA	NA	0.964555	NA
O08677_C144	0.828627	0.740821	0.809633	0.893567	NA	NA	NA	0.866239	0.969997	0.94544	0.914756	0.929814	0.840739	0.796546	0.82342	0.981433	NA	NA	NA	NA	NA	NA	0.964555	NA
O08677_C263	0.683187	0.609144	0.468276	0.785187	0.857923	0.947097	0.886696	NA	0.835686	0.797535	0.872599	0.812003	0.695719	0.501769	0.512442	0.798222	0.951577	0.861072	0.973105	NA	0.910499	0.974398	0.880972	0.99063
O08677_C266	0.683187	0.609144	0.468276	0.785187	0.857923	0.947097	0.886696	NA	0.835686	0.797535	0.872599	0.812003	0.695719	0.501769	0.512442	0.798222	0.951577	0.861072	0.973105	NA	0.910499	0.974398	0.880972	0.99063
O08677_C339	0.562971	NA	0.650448	0.424149	0.793578	0.533398	0.592429	0.467439	0.850903	0.699294	0.806193	0.756757	0.492807	0.910801	0.618451	0.596536	0.867632	0.426538	0.793963	0.644848	0.926272	0.935079	0.78821	0.960954
O08677_C350	NA	NA	NA	NA	NA	NA	NA	NA	NA	0.570168	0.73542	NA	NA	NA	NA	NA	NA	NA	NA	NA	NA	0.85697	0.804795	NA
O08677_C369	NA	NA	NA	0.677509	0.814322	NA	0.819043	0.668775	0.901273	0.675043	0.824634	0.816671	NA	NA	NA	0.715109	0.906519	NA	0.917797	0.837727	0.974472	0.956228	0.849401	0.945919
O08688_C246	NA	0.279496	NA	NA	0.228215	NA	0.111697	NA	NA	NA	NA	NA	NA	0.125316	NA	NA	0.335808	NA	0.226938	NA	NA	NA	NA	NA
O08688_C495	NA	NA	NA	NA	NA	0.391411	NA	NA	NA	NA	NA	NA	NA	NA	NA	NA	NA	0.305483	NA	NA	NA	NA	NA	NA
O08691_C63	0.201406	NA	NA	NA	NA	0.162026	NA	0.198645	0.186156	0.172955	NA	NA	0.419299	NA	NA	NA	NA	0.22109	NA	0.495224	0.441061	0.429694	NA	NA
O08692_C115	0.523551	0.539166	0.586424	0.481718	0.668448	NA	0.81916	0.507681	0.799018	0.644189	0.720556	0.685178	0.553368	0.445082	0.517048	0.573145	0.956164	NA	0.954599	0.782767	0.839063	0.981634	0.716578	0.966995
O08692_C119	NA	NA	NA	NA	0.668448	NA	0.81916	0.507681	0.799018	0.644189	0.720556	0.685178	NA	NA	NA	NA	0.956164	NA	0.954599	0.782767	0.839063	0.981634	0.716578	0.966995
O08692_C76	0.644738	0.842578	0.773692	0.916237	0.640473	0.93858	0.819877	0.609703	0.861624	0.687563	0.758301	0.593211	0.534548	0.687104	0.505697	0.717289	0.798062	0.857747	0.896361	0.760547	0.904078	0.924215	0.727994	0.922362
O08692_C87	NA	0.634934	NA	0.595608	0.644508	NA	0.726106	NA	0.914217	0.587478	0.726046	0.64752	NA	0.423712	NA	0.586523	0.845799	NA	0.869187	NA	0.975655	0.954608	0.711195	0.967476
O08709_C47	0.637782	0.764737	0.737541	0.642491	0.751684	0.701925	0.766598	0.766935	0.869452	0.703937	0.636442	0.70124	0.734613	0.629834	0.82058	0.838559	0.664674	0.623826	0.766542	0.84663	0.935421	0.823642	0.625819	0.867646
O08715_C120	NA	NA	NA	NA	NA	0.334938	NA	NA	NA	NA	NA	NA	NA	NA	NA	NA	NA	0.133696	NA	NA	NA	NA	NA	NA
O08715_C352	0.5011	0.654249	NA	0.411383	NA	NA	0.563551	NA	NA	0.408905	0.655891	NA	0.402456	0.480335	NA	0.467749	NA	NA	0.530857	NA	NA	0.71815	0.596908	NA
O08715_C80	NA	NA	NA	0.369574	NA	NA	NA	NA	NA	NA	NA	NA	NA	NA	NA	0.418785	NA	NA	NA	NA	NA	NA	NA	NA
O08734_C14	NA	0.639952	NA	NA	0.29727	NA	0.419784	NA	0.415426	NA	NA	NA	NA	0.539844	NA	NA	0.359579	NA	0.405633	NA	0.618926	NA	NA	NA
O08738_C131	NA	NA	NA	NA	NA	NA	0.212874	NA	NA	NA	NA	NA	NA	NA	NA	NA	NA	NA	0.257585	NA	NA	NA	NA	NA
O08738_C259	NA	0.449007	NA	NA	NA	NA	NA	NA	NA	NA	NA	NA	NA	0.264439	NA	NA	NA	NA	NA	NA	NA	NA	NA	NA
O08738_C271	0.220567	0.4646	0.275149	0.233584	NA	0.373122	NA	0.356383	0.468777	NA	0.319042	0.232937	0.204475	0.291362	0.31496	0.326765	NA	0.221178	NA	0.402394	0.681099	NA	0.241265	0.472119
O08740_C31	0.220163	NA	NA	0.183408	NA	NA	0.167582	0.265509	0.322215	0.189943	NA	NA	0.125909	NA	NA	0.279105	NA	NA	0.217966	0.446114	0.420437	0.402963	NA	NA
O08749_C306	NA	NA	0.283663	NA	NA	NA	NA	NA	NA	NA	NA	NA	NA	NA	0.271578	NA	NA	NA	NA	NA	NA	NA	NA	NA
O08749_C477	NA	NA	0.3578	0.280462	NA	0.246432	NA	0.485703	NA	NA	NA	NA	NA	NA	0.320033	0.311497	NA	0.21382	NA	0.477249	NA	NA	NA	NA
O08749_C69	0.309094	NA	0.30033	NA	NA	0.313125	NA	NA	NA	NA	0.384624	NA	0.351657	NA	0.338591	NA	NA	0.267705	NA	NA	NA	NA	0.364947	NA
O08749_C80	0.295266	0.477621	0.300251	0.269607	0.316606	0.272681	0.330333	0.332493	0.42717	0.291625	0.317551	0.304234	0.25014	0.408564	0.324161	0.487214	0.285689	0.236079	0.420302	0.457734	0.603029	0.714226	0.353373	0.762682
O08749_C85	0.295266	0.477621	0.300251	0.269607	0.316606	0.272681	0.330333	0.332493	0.42717	0.291625	0.317551	0.304234	0.25014	0.408564	0.324161	0.487214	0.285689	0.236079	0.420302	0.457734	0.603029	0.714226	0.353373	0.762682
O08756_C58	0.237342	0.385077	0.241799	0.164487	0.334008	0.216747	0.485505	0.390813	0.318236	0.278741	0.302985	0.264393	0.19921	0.237329	0.280515	0.324613	0.327204	0.149924	0.574168	0.535512	0.449935	0.523278	0.247879	0.625645
O08759_C193	NA	0.631897	0.511729	0.501333	0.513318	NA	0.491598	0.547511	NA	0.45399	0.577657	0.508614	NA	0.534137	0.546729	0.388374	0.476645	NA	0.635267	0.614105	NA	0.749282	0.597217	0.768874
O08784_C465	0.432837	0.515822	0.414561	NA	0.360721	0.388518	0.420688	0.455093	0.490823	NA	NA	0.348592	0.383573	0.289369	0.448944	NA	0.377751	0.253218	0.427832	0.549238	0.609975	NA	NA	0.677026
O08788_C1255	NA	0.474065	0.343913	NA	0.218196	NA	0.214634	NA	0.375698	NA	0.482795	0.354157	NA	0.281051	0.330221	NA	0.272209	NA	0.282028	NA	0.489274	NA	0.493266	0.585486
O08788_C636	0.364123	NA	NA	NA	NA	NA	NA	NA	NA	NA	NA	NA	0.317748	NA	NA	NA	NA	NA	NA	NA	NA	NA	NA	NA
O08788_C791	0.492223	NA	0.440779	0.326681	0.48691	0.397454	0.332938	0.428473	0.442819	0.425748	0.42373	0.307702	0.425846	NA	0.350118	0.355953	0.455163	0.321628	0.45822	0.537939	0.460217	0.566427	0.394525	0.5961
O08788_C81	NA	NA	0.338079	0.302768	NA	NA	NA	NA	NA	NA	0.352687	NA	NA	NA	0.343208	0.321972	NA	NA	NA	NA	NA	NA	0.31183	NA
O08788_C888	0.474037	0.633992	0.58561	0.464306	NA	0.56248	0.52859	0.579018	0.59059	0.553272	NA	0.508096	0.474141	0.613657	0.50709	0.517628	NA	0.40565	0.580022	0.707813	0.682453	0.786126	NA	0.750683
O08795_C464	0.976057	0.978065	0.95675	0.822165	0.725034	0.958195	0.936999	0.967414	0.857172	0.891969	0.947511	0.770694	NA	NA	NA	0.911322	0.713093	NA	0.944505	NA	0.850342	0.912245	0.982433	0.885272
O08807_C248	0.683801	0.735375	0.595717	0.681029	NA	0.611728	NA	0.70824	NA	0.563929	0.75013	0.685318	0.48174	0.653282	0.700916	0.809493	NA	0.550031	NA	0.750442	NA	0.973946	0.753395	0.883756
O08807_C54	0.725501	0.638203	0.768675	0.644559	0.732866	0.663045	0.712439	0.67945	0.745564	0.607639	0.790555	NA	0.618068	0.604294	0.763471	0.744822	0.624662	0.578129	0.675559	0.681404	0.729081	0.787825	0.778078	NA
O08808_C1210	NA	0.392778	0.246229	0.192499	0.165334	0.216013	0.249735	NA	0.275501	NA	NA	0.207799	NA	0.221607	0.202389	0.255068	0.215641	0.143371	0.2353	NA	0.320538	NA	NA	0.465729
O08808_C947	0.396959	0.541883	NA	NA	NA	NA	NA	NA	NA	NA	NA	NA	0.35488	0.421514	NA	NA	NA	NA	NA	NA	NA	NA	NA	NA
O08810_C143	NA	NA	NA	NA	NA	0.299761	NA	NA	NA	NA	NA	NA	NA	NA	NA	NA	NA	0.256037	NA	NA	NA	NA	NA	NA
O08810_C147	NA	NA	NA	NA	NA	0.299761	NA	NA	NA	NA	NA	NA	NA	NA	NA	NA	NA	0.256037	NA	NA	NA	NA	NA	NA
O08810_C255	NA	0.342539	0.226775	0.230289	NA	0.241674	NA	NA	NA	0.204701	0.249166	NA	NA	0.241897	0.190934	0.361435	NA	0.138931	NA	NA	NA	0.481615	0.169553	NA
O08810_C524	NA	0.553645	NA	0.481961	NA	NA	NA	NA	NA	NA	NA	NA	NA	0.528448	NA	0.628623	NA	NA	NA	NA	NA	NA	NA	NA
O08810_C673	NA	0.265077	0.183295	0.256039	0.228345	NA	0.252354	0.295654	0.218855	NA	NA	0.141616	NA	0.178878	0.179194	0.389746	0.220367	NA	0.282977	0.328621	0.266258	NA	NA	0.313398
O08810_C779	NA	NA	NA	NA	0.280708	0.252547	0.254588	NA	NA	0.287503	0.263101	NA	NA	NA	NA	NA	0.276225	0.177463	0.314124	NA	NA	0.535325	0.243511	NA
O08832_C348	NA	0.712731	NA	0.697532	NA	0.577953	0.636312	0.690794	0.706362	NA	NA	NA	NA	0.594634	NA	0.7752	NA	0.464525	0.583854	0.695995	0.775136	NA	NA	NA
O08832_C503	0.753955	NA	0.647003	0.65943	0.77889	0.530007	0.733433	NA	NA	0.659746	0.668291	0.498654	0.616061	NA	0.583862	0.688014	0.683723	0.484722	0.715709	NA	NA	0.700581	0.666621	0.58757
O08832_C518	NA	0.80521	0.831986	0.856918	0.835058	0.858497	NA	0.758528	0.780855	0.817426	NA	NA	NA	0.794084	0.776789	0.940506	0.77088	0.858086	NA	0.773039	0.801169	0.892453	NA	NA
O08832_C565	0.793007	0.81993	0.792814	NA	0.683865	0.726324	NA	NA	0.668476	NA	NA	NA	0.719524	0.785277	0.810669	NA	0.567762	0.598512	NA	NA	0.683058	NA	NA	NA
O08842_C241	NA	NA	NA	NA	NA	0.503085	NA	NA	NA	NA	NA	NA	NA	NA	NA	NA	NA	0.399752	NA	NA	NA	NA	NA	NA
O08842_C275	NA	0.579046	NA	NA	NA	NA	NA	NA	NA	NA	NA	NA	NA	0.617936	NA	NA	NA	NA	NA	NA	NA	NA	NA	NA
O08842_C335	0.731555	NA	0.802092	NA	0.759328	NA	NA	NA	NA	NA	NA	NA	0.64348	NA	0.722292	NA	0.750414	NA	NA	NA	NA	NA	NA	NA
O08842_C63	NA	NA	NA	NA	NA	NA	NA	0.736711	NA	NA	NA	NA	NA	NA	NA	NA	NA	NA	NA	0.77767	NA	NA	NA	NA
O08852_C2491	NA	NA	NA	NA	NA	0.259498	NA	NA	NA	NA	NA	NA	NA	NA	NA	NA	NA	0.202932	NA	NA	NA	NA	NA	NA
O08912_C442	0.522756	0.684287	NA	NA	0.949018	NA	0.574592	0.586229	0.599082	0.635692	NA	0.547091	0.485804	0.620478	NA	NA	0.847938	NA	0.640832	0.668604	0.68607	0.758493	NA	0.815389
O08912_C482	NA	NA	NA	NA	NA	NA	NA	NA	NA	NA	NA	0.622758	NA	NA	NA	NA	NA	NA	NA	NA	NA	NA	NA	0.790363
O08914_C293	NA	0.409184	NA	0.233363	NA	NA	0.216145	NA	NA	NA	NA	NA	NA	0.371298	NA	0.397083	NA	NA	0.295655	NA	NA	NA	NA	NA
O08914_C299	NA	NA	0.332258	NA	NA	NA	NA	0.369176	NA	NA	NA	NA	NA	NA	0.395846	NA	NA	NA	NA	0.560521	NA	NA	NA	NA
O08914_C437	NA	NA	NA	0.255363	NA	0.405344	NA	NA	NA	NA	NA	0.219347	NA	NA	NA	0.279812	NA	0.316929	NA	NA	NA	NA	NA	0.607142
O08915_C208	NA	0.35696	NA	NA	0.152746	NA	NA	0.286874	0.299137	0.246122	NA	NA	NA	0.20971	NA	NA	0.199382	NA	NA	0.33773	0.36629	0.353715	NA	NA
O08915_C78	NA	NA	NA	NA	NA	NA	NA	NA	NA	0.27091	NA	NA	NA	NA	NA	NA	NA	NA	NA	NA	NA	0.469314	NA	NA
O08917_C203	NA	NA	NA	0.275279	NA	0.316345	0.20126	NA	NA	0.428394	NA	0.340157	NA	NA	NA	0.371151	NA	0.205243	0.2879	NA	NA	0.454496	NA	0.595309
O08919_C161	0.296091	NA	NA	NA	NA	NA	NA	NA	NA	0.323202	NA	NA	0.34705	NA	NA	NA	NA	NA	NA	NA	NA	0.599738	NA	NA
O08999_C195	0.0785835	NA	0.193429	NA	NA	NA	NA	NA	NA	0.153794	NA	NA	0.145312	NA	0.248577	NA	NA	NA	NA	NA	NA	0.58547	NA	NA
O09037_C163	NA	NA	NA	NA	NA	NA	NA	0.789299	NA	NA	NA	NA	NA	NA	NA	NA	NA	NA	NA	0.817052	NA	NA	NA	NA
O09037_C171	NA	NA	NA	NA	NA	NA	NA	0.789299	NA	NA	NA	NA	NA	NA	NA	NA	NA	NA	NA	0.817052	NA	NA	NA	NA
O09037_C68	NA	NA	NA	NA	NA	NA	NA	0.715963	NA	NA	NA	NA	NA	NA	NA	NA	NA	NA	NA	0.882732	NA	NA	NA	NA
O09049_C162	0.671136	NA	NA	0.509243	0.856939	0.403777	NA	0.857406	0.925897	0.808973	0.868482	0.819979	0.333311	NA	NA	0.52731	0.372445	0.287763	NA	0.840928	0.959692	0.702807	0.658609	0.810052
O09049_C170	0.671136	NA	NA	0.509243	0.856939	0.403777	NA	0.857406	0.925897	0.808973	0.868482	0.819979	0.333311	NA	NA	0.52731	0.372445	0.287763	NA	0.840928	0.959692	0.702807	0.658609	0.810052
O09049_C68	NA	NA	NA	0.569365	0.77313	NA	0.680438	0.856035	0.850403	NA	0.858833	0.871189	NA	NA	NA	0.596199	0.526064	NA	0.646259	0.933923	0.900827	NA	0.747504	NA
O09061_C223	0.092635	0.310267	0.26078	0.179738	0.216247	NA	0.14739	0.230345	0.376634	0.247303	0.222647	0.155393	0.251159	0.229905	0.220553	0.406464	0.314313	NA	0.237377	0.352754	0.434246	0.482658	0.231065	0.56826
O09106_C261	0.315282	0.4683	NA	0.308467	0.340865	0.394283	0.397441	0.395652	0.4064	0.378958	0.483353	0.296555	0.364323	0.32893	NA	0.440676	0.377271	0.28087	0.519827	0.550163	0.548943	0.608654	0.492196	0.590475
O09106_C273	0.270193	NA	NA	0.243425	NA	0.299103	NA	NA	NA	NA	NA	NA	0.244559	NA	NA	0.342062	NA	0.147397	NA	NA	NA	NA	NA	NA
O09106_C284	0.437824	0.573478	0.396335	0.423939	NA	0.463522	0.438284	0.384631	0.64999	0.40516	0.541698	0.441256	0.499073	0.477811	0.511122	0.578587	NA	0.360795	0.484545	0.646096	0.683489	0.625127	0.522795	0.718209
O09106_C408	NA	0.554747	NA	0.277512	0.360177	0.437721	0.440668	NA	0.432767	0.39571	0.542431	NA	NA	0.299397	NA	0.310256	0.467895	0.319532	0.424574	NA	0.401996	0.60149	0.542005	NA
O09110_C29	0.26371	0.43192	0.338331	0.264158	0.303746	NA	0.266166	NA	0.342405	NA	0.396087	0.319526	0.266323	0.269987	0.286029	0.352128	0.288274	NA	0.249787	NA	0.36903	NA	0.343506	0.641992
O09110_C305	NA	NA	NA	NA	0.339584	NA	NA	NA	0.564024	NA	NA	NA	NA	NA	NA	NA	0.372024	NA	NA	NA	0.599873	NA	NA	NA
O09117_C64	0.733627	0.731356	0.686632	0.59883	0.710054	0.647181	0.711251	0.614344	0.806687	0.632185	0.70414	0.727077	0.705716	0.702983	0.761059	0.791125	0.608546	0.700717	0.671709	0.737736	0.852259	0.73666	0.661522	0.865723
O09131_C191	0.449953	0.4941	0.344063	0.315037	0.390427	0.397026	0.344763	0.34657	NA	0.428608	NA	0.298253	0.500716	0.366158	0.386762	0.529277	0.341321	0.255874	0.405633	0.497948	NA	0.782565	NA	0.687968
O09131_C236	0.380967	0.471295	NA	0.362552	0.386317	NA	0.414051	NA	0.467346	0.397261	NA	NA	0.349039	0.329245	NA	0.390017	0.368491	NA	0.390264	NA	0.561352	0.59844	NA	NA
O09131_C32	NA	0.575032	NA	0.644032	NA	NA	NA	NA	NA	NA	NA	NA	NA	0.528072	NA	0.763447	NA	NA	NA	NA	NA	NA	NA	NA
O09164_C221	NA	NA	NA	NA	0.722864	NA	0.613318	NA	0.880099	NA	NA	0.515339	NA	NA	NA	NA	0.78798	NA	0.707016	NA	0.880081	NA	NA	0.758018
O09164_C222	NA	NA	NA	NA	0.722864	NA	0.613318	NA	0.880099	NA	NA	0.515339	NA	NA	NA	NA	0.78798	NA	0.707016	NA	0.880081	NA	NA	0.758018
O09164_C77	NA	NA	NA	NA	NA	NA	0.665063	NA	0.712896	NA	NA	NA	NA	NA	NA	NA	NA	NA	0.682245	NA	0.745154	NA	NA	NA
O09172_C72	0.140849	0.271931	0.158894	0.156846	0.245622	0.215632	NA	0.240072	NA	0.16201	0.228454	0.149591	0.123595	0.159393	0.120996	0.185045	0.23552	0.144761	NA	0.297405	NA	0.283261	0.188075	0.291823
O35071_C350	NA	NA	NA	NA	NA	NA	0.3946	NA	0.520477	NA	NA	NA	NA	NA	NA	NA	NA	NA	0.481831	NA	0.735822	NA	NA	NA
O35071_C685	NA	NA	0.450126	NA	NA	NA	NA	NA	NA	NA	NA	NA	NA	NA	0.454953	NA	NA	NA	NA	NA	NA	NA	NA	NA
O35074_C442	NA	NA	0.307138	0.253807	NA	NA	NA	0.310756	NA	0.395943	0.403282	0.347883	NA	NA	0.269235	0.348693	NA	NA	NA	0.458742	NA	0.579241	0.357137	0.507176
O35075_C137	NA	0.543356	NA	NA	NA	NA	NA	NA	NA	NA	0.423437	NA	NA	0.414247	NA	NA	NA	NA	NA	NA	NA	NA	0.382123	NA
O35075_C219	0.424357	NA	NA	0.344902	NA	NA	NA	NA	NA	NA	NA	NA	0.417911	NA	NA	0.446958	NA	NA	NA	NA	NA	NA	NA	NA
O35075_C221	0.424357	NA	NA	0.344902	NA	NA	NA	NA	NA	NA	NA	NA	0.417911	NA	NA	0.446958	NA	NA	NA	NA	NA	NA	NA	NA
O35075_C243	NA	0.480041	NA	NA	NA	0.499681	NA	NA	NA	NA	NA	0.43584	NA	0.392628	NA	NA	NA	0.397287	NA	NA	NA	NA	NA	0.742143
O35075_C260	0.292261	NA	NA	NA	NA	NA	NA	NA	NA	NA	NA	NA	0.322971	NA	NA	NA	NA	NA	NA	NA	NA	NA	NA	NA
O35083_C273	0.430243	0.567675	0.468465	0.337682	0.40806	NA	0.395053	0.473765	0.406579	NA	NA	0.457818	0.337202	0.377951	0.388725	0.418101	0.409914	NA	0.441383	0.599527	0.479186	NA	NA	0.717123
O35098_C369	NA	0.827279	NA	NA	NA	NA	NA	NA	NA	NA	NA	NA	NA	0.753083	NA	NA	NA	NA	NA	NA	NA	NA	NA	NA
O35114_C274	NA	0.831588	0.759952	NA	NA	NA	NA	0.767303	NA	0.779231	0.825022	0.775463	NA	0.749644	0.755311	NA	NA	NA	NA	0.863917	NA	0.901697	0.763981	0.872357
O35130_C66	NA	NA	NA	NA	NA	NA	NA	NA	NA	NA	0.396289	NA	NA	NA	NA	NA	NA	NA	NA	NA	NA	NA	0.399247	NA
O35134_C589	NA	NA	NA	NA	NA	NA	NA	NA	NA	0.255783	NA	NA	NA	NA	NA	NA	NA	NA	NA	NA	NA	0.195768	NA	NA
O35136_C136	NA	NA	0.621238	NA	NA	NA	NA	NA	NA	NA	NA	0.523227	NA	NA	0.554668	NA	NA	NA	NA	NA	NA	NA	NA	0.781542
O35136_C232	NA	NA	NA	NA	0.598015	NA	NA	0.603413	NA	NA	NA	NA	NA	NA	NA	NA	0.633044	NA	NA	0.65197	NA	NA	NA	NA
O35136_C380	0.860249	0.828509	NA	NA	NA	0.818499	NA	0.863768	0.875847	0.801405	NA	NA	0.788185	0.752085	NA	NA	NA	0.721154	NA	0.913863	0.877461	0.953081	NA	NA
O35206_C1216	0.809817	0.866454	0.69302	0.66547	0.823289	NA	NA	0.78943	0.872851	0.63485	0.672047	0.651764	0.828627	0.883216	0.713381	0.737632	0.820731	NA	NA	0.863731	0.953227	0.827743	0.690031	0.880576
O35206_C1318	NA	NA	NA	0.714901	NA	NA	NA	0.867415	NA	NA	0.782388	NA	NA	NA	NA	0.841326	NA	NA	NA	0.811817	NA	NA	0.77069	NA
O35206_C1348	NA	NA	NA	0.863725	0.885729	0.819221	NA	0.828341	0.887508	0.843875	NA	0.813192	NA	NA	NA	0.98616	0.931404	0.828754	NA	0.955857	0.923152	0.973316	NA	0.998454
O35215_C24	0.693572	0.614753	0.576458	0.608008	0.55166	0.627763	NA	0.658813	NA	0.577615	0.596853	0.628919	0.709757	0.619255	0.582363	0.751803	0.75616	0.669006	NA	0.565693	NA	0.53579	0.486969	0.730171
O35218_C335	NA	0.562109	NA	NA	0.410198	0.399074	0.441586	NA	0.595365	0.492012	NA	NA	NA	0.478762	NA	NA	0.47404	0.293812	0.542257	NA	0.5505	0.729195	NA	NA
O35226_C37	0.370909	0.441549	0.383103	0.32191	0.404197	0.3299	0.374872	0.511227	0.556509	0.413727	0.44652	0.368733	0.33873	0.272544	0.365317	0.448287	0.421926	0.301701	0.437679	0.593236	0.706423	0.712472	0.428694	0.70366
O35226_C58	0.264738	NA	NA	NA	0.280111	NA	0.249209	NA	0.492949	NA	0.480936	NA	0.27061	NA	NA	NA	0.261882	NA	0.358574	NA	0.582582	NA	0.450113	NA
O35226_C87	0.242204	0.486986	0.254892	0.215107	NA	0.195719	0.2389	0.315884	NA	0.222426	0.34331	0.249717	0.241806	0.308158	0.292937	0.292103	NA	0.112596	0.269665	0.429327	NA	0.494681	0.320102	0.513295
O35226_C9	NA	NA	NA	NA	0.352409	NA	NA	NA	0.50158	NA	0.398219	NA	NA	NA	NA	NA	0.382646	NA	NA	NA	0.584928	NA	0.378321	NA
O35239_C230	NA	NA	NA	NA	NA	NA	0.268975	NA	NA	NA	NA	NA	NA	NA	NA	NA	NA	NA	0.402051	NA	NA	NA	NA	NA
O35250_C629	NA	NA	0.332239	0.250286	0.234806	NA	NA	NA	0.354455	NA	NA	NA	NA	NA	0.321588	0.393196	0.298991	NA	NA	NA	0.438978	NA	NA	NA
O35286_C190	0.327103	0.420893	0.314022	0.274808	0.297284	0.238711	0.254867	0.289591	0.299199	0.337703	0.293502	NA	0.287447	0.247732	0.216367	0.251632	0.336531	0.188837	0.244925	0.412896	0.288803	0.605233	0.297362	NA
O35286_C226	0.323014	0.407867	0.272532	0.258413	0.215486	0.219962	0.391334	NA	0.318292	NA	NA	0.285497	0.253995	0.237584	0.25309	0.351271	0.227484	0.15232	0.487158	NA	0.459858	NA	NA	0.652851
O35286_C750	NA	0.354344	NA	NA	NA	NA	NA	NA	0.478279	NA	0.198235	NA	NA	0.299745	NA	NA	NA	NA	NA	NA	0.579238	NA	0.27329	NA
O35286_C774	NA	0.43804	NA	NA	0.498782	0.283508	0.347087	NA	NA	NA	NA	0.236231	NA	0.395801	NA	NA	0.282731	0.177964	0.283617	NA	NA	NA	NA	0.479632
O35295_C250	0.127578	NA	0.164557	0.184905	NA	0.152918	NA	0.211377	NA	0.185047	0.216587	NA	0.147972	NA	0.167463	0.189493	NA	0.0891244	NA	0.320124	NA	0.44889	0.19205	NA
O35295_C285	0.133928	0.341234	0.183357	NA	NA	NA	0.210591	0.180526	NA	0.188909	0.227381	0.153595	0.106079	0.190104	0.154808	NA	NA	NA	0.216283	0.296586	NA	0.348089	0.205185	0.383936
O35309_C12	NA	NA	NA	0.203134	NA	NA	0.184158	0.337466	NA	0.236845	0.189115	NA	NA	NA	NA	0.216459	NA	NA	0.233657	0.370677	NA	0.367823	0.217864	NA
O35309_C183	NA	0.417054	0.293075	0.189729	NA	0.25427	NA	0.305275	NA	0.309467	0.302857	NA	NA	0.208797	0.348881	0.301529	NA	0.163506	NA	0.407406	NA	0.434558	0.228379	NA
O35309_C296	0.255574	NA	NA	NA	NA	NA	NA	0.312988	NA	NA	0.332253	NA	0.240856	NA	NA	NA	NA	NA	NA	0.369955	NA	NA	0.231866	NA
O35326_C63	NA	NA	NA	0.198544	NA	NA	NA	NA	NA	0.203455	NA	NA	NA	NA	NA	0.272636	NA	NA	NA	NA	NA	0.392931	NA	NA
O35343_C122	NA	NA	NA	NA	NA	NA	NA	0.393787	NA	NA	NA	NA	NA	NA	NA	NA	NA	NA	NA	0.654387	NA	NA	NA	NA
O35343_C228	NA	NA	NA	NA	NA	0.310611	NA	0.265924	NA	NA	NA	0.407365	NA	NA	NA	NA	NA	0.263726	NA	0.448283	NA	NA	NA	0.7944
O35343_C456	NA	0.66469	NA	NA	NA	NA	NA	NA	NA	NA	NA	NA	NA	0.505153	NA	NA	NA	NA	NA	NA	NA	NA	NA	NA
O35343_C57	NA	0.439879	NA	NA	0.516091	NA	0.305909	NA	NA	NA	NA	NA	NA	0.390778	NA	NA	0.511907	NA	0.41066	NA	NA	NA	NA	NA
O35344_C456	NA	NA	NA	NA	NA	NA	NA	NA	NA	0.534157	NA	NA	NA	NA	NA	NA	NA	NA	NA	NA	NA	0.76438	NA	NA
O35345_C238	0.282518	NA	NA	0.333205	NA	0.392239	NA	NA	NA	NA	NA	NA	0.350536	NA	NA	0.489851	NA	0.267357	NA	NA	NA	NA	NA	NA
O35345_C253	NA	0.496394	NA	0.325613	NA	0.377492	0.254284	NA	NA	0.438197	NA	0.306678	NA	0.376934	NA	0.465673	NA	0.283874	0.291675	NA	NA	0.709364	NA	0.638457
O35345_C296	NA	NA	0.4589	0.364949	0.653564	NA	0.559897	NA	NA	0.43677	NA	NA	NA	NA	0.514923	0.491763	0.610937	NA	0.587122	NA	NA	0.647863	NA	NA
O35345_C357	NA	NA	NA	0.278265	NA	0.327732	NA	NA	NA	0.412168	0.472052	0.318593	NA	NA	NA	0.402242	NA	0.246145	NA	NA	NA	0.605788	0.441628	0.614962
O35345_C422	NA	NA	0.340135	0.312126	NA	NA	NA	0.354849	NA	NA	NA	0.198116	NA	NA	0.280431	0.465128	NA	NA	NA	0.389822	NA	NA	NA	0.535983
O35350_C11	0.361625	NA	NA	0.305568	0.339061	NA	0.401302	0.403159	0.409764	NA	NA	0.428816	0.306652	NA	NA	0.339507	0.262196	NA	0.399728	0.550708	0.422473	NA	NA	0.64986
O35350_C250	NA	NA	NA	NA	0.418983	0.293775	0.312611	NA	NA	NA	0.306352	NA	NA	NA	NA	NA	0.558442	0.19459	0.361396	NA	NA	NA	0.291285	NA
O35350_C351	NA	NA	NA	0.17362	0.195683	0.157766	0.188227	NA	0.46473	0.190575	NA	0.0801067	NA	NA	NA	0.339046	0.21177	0.0618456	0.250629	NA	0.469681	0.435759	NA	0.43079
O35350_C417	0.159799	0.322993	0.170354	NA	NA	0.206896	NA	0.226938	NA	NA	NA	0.130663	0.206944	0.212099	0.199235	NA	NA	0.105765	NA	0.317931	NA	NA	NA	0.432863
O35350_C49	NA	NA	NA	NA	NA	0.416167	NA	0.450966	NA	0.426246	0.449171	NA	NA	NA	NA	NA	NA	0.297084	NA	0.58542	NA	0.664872	0.389057	NA
O35381_C123	0.0643846	0.286231	0.152408	0.0969878	0.0653565	0.0935518	NA	0.192128	0.18868	0.131637	0.144204	0.0813234	0.0631472	0.141212	0.117365	0.127955	0.0792258	0.0464884	NA	0.280377	0.192845	0.201498	0.100188	0.25199
O35381_C27	0.451972	0.556746	0.483134	0.412781	0.553487	0.469729	NA	0.514504	0.713135	0.430756	0.459586	0.434593	0.544496	0.464384	0.48824	0.656613	0.422558	0.360264	NA	0.671125	0.779795	0.705009	0.466129	0.79546
O35386_C134	NA	NA	NA	NA	NA	NA	NA	NA	NA	NA	NA	0.248697	NA	NA	NA	NA	NA	NA	NA	NA	NA	NA	NA	0.548814
O35459_C170	NA	NA	NA	NA	NA	NA	NA	0.411536	NA	NA	NA	NA	NA	NA	NA	NA	NA	NA	NA	0.512628	NA	NA	NA	NA
O35459_C181	NA	NA	NA	NA	NA	NA	NA	0.411536	NA	NA	0.433379	NA	NA	NA	NA	NA	NA	NA	NA	0.512628	NA	NA	0.392203	NA
O35459_C186	NA	NA	0.267626	0.244941	NA	0.225163	NA	0.313927	0.340382	0.215537	NA	0.178077	NA	NA	0.348744	0.368917	NA	0.17443	NA	0.375641	0.428107	0.483771	NA	0.499022
O35459_C91	NA	NA	NA	NA	0.453907	NA	NA	0.254167	NA	NA	NA	NA	NA	NA	NA	NA	0.508192	NA	NA	0.547976	NA	NA	NA	NA
O35465_C217	0.236323	NA	NA	0.245044	NA	0.268898	0.269702	0.318806	0.346491	NA	NA	0.325964	0.29159	NA	NA	0.0743596	NA	0.166633	0.30839	0.372061	0.3375	NA	NA	0.565815
O35465_C251	NA	NA	NA	NA	0.219524	NA	NA	NA	0.325689	0.337178	NA	NA	NA	NA	NA	NA	0.145103	NA	NA	NA	0.346574	0.615251	NA	NA
O35465_C264	NA	NA	NA	NA	0.458486	NA	0.325546	NA	0.534785	NA	NA	NA	NA	NA	NA	NA	0.402143	NA	0.398183	NA	0.571971	NA	NA	NA
O35465_C285	0.491669	0.563233	NA	0.395802	0.547063	0.484552	0.503163	0.46208	NA	0.476712	0.532176	0.458077	0.44026	0.454945	NA	0.604321	0.45522	0.348812	0.432868	0.606538	NA	0.70182	0.480161	0.788994
O35566_C11	NA	NA	NA	NA	NA	NA	0.516432	NA	NA	NA	NA	NA	NA	NA	NA	NA	NA	NA	0.560764	NA	NA	NA	NA	NA
O35566_C15	NA	NA	NA	NA	NA	NA	0.516432	NA	NA	NA	NA	NA	NA	NA	NA	NA	NA	NA	0.560764	NA	NA	NA	NA	NA
O35566_C184	0.76372	0.814446	0.869945	0.954326	0.864952	0.919788	0.938927	0.76698	0.993749	0.970561	0.967832	0.694581	0.767191	0.84946	0.864116	NA	0.889073	0.973349	0.957162	0.839017	NA	NA	0.99452	0.860471
O35566_C185	0.76372	0.814446	0.869945	0.954326	0.864952	0.919788	0.938927	0.76698	0.993749	0.970561	0.967832	0.694581	0.767191	0.84946	0.864116	NA	0.889073	0.973349	0.957162	0.839017	NA	NA	0.99452	0.860471
O35566_C192	0.822851	0.813675	0.867385	NA	0.909015	0.841259	0.868431	0.821997	0.887811	NA	0.799481	0.806714	0.828503	0.790043	0.912016	NA	0.869419	0.883826	0.882864	0.919453	0.924872	NA	0.814675	0.934498
O35566_C208	0.831519	0.855424	0.840676	NA	0.895158	0.839102	0.880571	0.853587	0.936333	0.786486	0.776859	0.836064	0.828924	0.863831	0.908887	NA	0.820254	0.871153	0.880514	0.957759	0.986928	0.912349	0.832298	0.985253
O35598_C223	NA	NA	NA	NA	NA	NA	NA	0.602078	NA	NA	NA	NA	NA	NA	NA	NA	NA	NA	NA	0.695982	NA	NA	NA	NA
O35598_C345	NA	NA	0.633074	NA	NA	0.672417	NA	NA	NA	NA	0.663034	NA	NA	NA	0.66364	NA	NA	0.599313	NA	NA	NA	NA	0.638465	NA
O35598_C436	NA	NA	NA	0.749909	0.755944	NA	0.779842	NA	0.881198	NA	0.517807	NA	NA	NA	NA	0.843858	0.711272	NA	0.776795	NA	0.885077	NA	0.521282	NA
O35598_C504	NA	0.750486	NA	NA	0.91786	0.811975	NA	NA	NA	0.886402	NA	0.706442	NA	0.769744	NA	NA	0.946852	0.800297	NA	NA	NA	0.901775	NA	0.889487
O35598_C511	NA	0.750486	NA	NA	0.91786	0.811975	NA	NA	NA	0.886402	NA	0.706442	NA	0.769744	NA	NA	0.946852	0.800297	NA	NA	NA	0.901775	NA	0.889487
O35598_C512	NA	0.750486	NA	NA	0.91786	0.811975	NA	NA	NA	0.886402	NA	0.706442	NA	0.769744	NA	NA	0.946852	0.800297	NA	NA	NA	0.901775	NA	0.889487
O35598_C516	NA	0.750486	NA	NA	0.91786	0.811975	NA	NA	NA	0.886402	NA	0.706442	NA	0.769744	NA	NA	0.946852	0.800297	NA	NA	NA	0.901775	NA	0.889487
O35598_C525	0.905907	0.821201	0.906065	0.876647	0.822249	0.884578	0.835331	0.929093	0.838122	0.889806	0.813891	0.883905	0.908792	0.845035	0.883092	0.882597	0.720318	0.875611	0.87541	0.982389	0.828049	0.887548	0.843132	0.945253
O35598_C531	0.905907	0.821201	0.906065	0.876647	0.822249	0.884578	0.835331	0.929093	0.838122	0.889806	0.813891	0.883905	0.908792	0.845035	0.883092	0.882597	0.720318	0.875611	0.87541	0.982389	0.828049	0.887548	0.843132	0.945253
O35598_C595	NA	0.741962	NA	NA	NA	NA	NA	NA	NA	NA	NA	NA	NA	0.696085	NA	NA	NA	NA	NA	NA	NA	NA	NA	NA
O35598_C598	NA	0.741962	NA	NA	NA	NA	NA	NA	NA	NA	NA	NA	NA	0.696085	NA	NA	NA	NA	NA	NA	NA	NA	NA	NA
O35598_C599	NA	0.741962	NA	NA	NA	NA	NA	NA	NA	NA	NA	NA	NA	0.696085	NA	NA	NA	NA	NA	NA	NA	NA	NA	NA
O35598_C608	0.652573	NA	0.766366	0.561892	0.745057	0.669934	NA	0.670768	NA	0.665661	0.680677	0.549467	0.734246	NA	0.771718	0.683207	0.781542	0.644775	NA	0.783365	NA	0.789435	0.705854	0.803871
O35598_C633	NA	0.866231	0.779852	0.470727	0.525573	0.542101	0.689497	0.797141	0.71718	NA	0.522348	NA	NA	0.849563	0.824538	0.629324	0.564863	0.523102	0.702276	0.89003	0.757918	NA	0.560249	NA
O35598_C640	NA	NA	0.655263	NA	NA	0.630012	NA	0.650506	NA	0.733269	NA	NA	NA	NA	0.699553	NA	NA	0.641131	NA	0.763611	NA	0.822655	NA	NA
O35604_C177	NA	0.628583	0.604598	0.667041	NA	0.634305	NA	0.628199	NA	0.677829	NA	0.683581	NA	0.695138	0.638199	0.75718	NA	0.714044	NA	0.82145	NA	0.864754	NA	0.883748
O35604_C979	0.453993	NA	NA	NA	NA	NA	NA	NA	NA	NA	NA	NA	0.472333	NA	NA	NA	NA	NA	NA	NA	NA	NA	NA	NA
O35638_C632	NA	0.649266	NA	NA	NA	NA	0.503181	0.638397	0.608347	NA	NA	NA	NA	0.57044	NA	NA	NA	NA	0.466485	0.685138	0.687254	NA	NA	NA
O35639_C202	NA	NA	NA	0.223737	NA	NA	NA	NA	NA	NA	NA	0.143142	NA	NA	NA	0.306157	NA	NA	NA	NA	NA	NA	NA	0.494816
O35639_C246	NA	NA	0.408023	NA	NA	NA	NA	NA	NA	NA	NA	NA	NA	NA	0.453969	NA	NA	NA	NA	NA	NA	NA	NA	NA
O35640_C161	NA	0.254456	0.234263	0.191284	NA	NA	NA	0.194609	NA	0.302893	NA	0.131619	NA	0.0664358	0.136582	0.31947	NA	NA	NA	0.327989	NA	0.348842	NA	0.373194
O35640_C206	NA	NA	NA	0.273608	NA	NA	NA	0.382049	NA	NA	NA	0.315801	NA	NA	NA	0.484501	NA	NA	NA	0.499469	NA	NA	NA	0.570529
O35640_C227	NA	NA	NA	0.267122	0.220697	NA	NA	NA	NA	NA	NA	NA	NA	NA	NA	0.33357	0.200246	NA	NA	NA	NA	NA	NA	NA
O35643_C112	NA	NA	NA	NA	NA	NA	NA	0.489033	NA	NA	NA	NA	NA	NA	NA	NA	NA	NA	NA	0.416382	NA	NA	NA	NA
O35643_C123	0.300927	0.386972	0.239581	0.210395	0.232744	0.252519	0.291239	0.3133	0.339786	0.281374	0.316449	0.294148	0.30725	0.258775	0.277748	0.359023	0.271948	0.137157	0.316335	0.393919	0.442853	0.470574	0.26461	0.629557
O35643_C129	NA	NA	NA	NA	NA	0.395359	NA	0.374265	NA	NA	NA	0.384199	NA	NA	NA	NA	NA	0.34148	NA	0.595454	NA	NA	NA	0.702356
O35643_C144	0.451691	0.646187	0.440481	0.421305	0.563592	0.472579	0.504293	0.549599	0.714227	0.453687	0.550261	0.401257	0.497541	0.549314	0.578668	0.643824	0.519507	0.379525	0.513396	0.709814	0.765753	0.803982	0.464748	0.809095
O35643_C241	0.260738	0.441167	0.34055	0.202775	0.222382	0.295155	0.259014	0.279612	0.377636	0.241429	0.331168	0.241062	0.266291	0.292262	0.285527	0.300334	0.261712	0.175511	0.278507	0.44164	0.419157	0.479339	0.320105	0.525763
O35643_C391	0.130246	0.226647	0.127527	0.119352	0.135193	0.168067	0.118329	0.144623	0.241604	0.113504	0.163082	0.0989433	0.19352	0.183984	0.127505	0.328164	0.122364	0.0871564	0.168658	0.202929	0.288493	0.259204	0.133288	0.445071
O35643_C57	NA	NA	0.112777	NA	NA	NA	NA	0.136667	NA	0.123931	0.205973	NA	NA	NA	0.108	NA	NA	NA	NA	0.253054	NA	0.36847	0.178311	NA
O35643_C863	0.298863	0.425937	0.304104	0.255823	0.205561	0.261214	0.33208	0.27363	0.306534	0.315917	0.371823	0.206579	0.318335	0.262324	0.2871	0.333076	0.185034	0.174376	0.343577	0.506188	0.314401	0.489058	0.310525	0.533354
O35643_C95	0.253514	0.236083	0.252333	0.217763	0.164124	0.241478	0.222298	0.283621	0.223034	0.222615	0.298827	0.191005	0.187775	0.144579	0.227431	0.270883	0.218579	0.200324	0.247781	0.301317	0.270797	0.464292	0.240009	0.46472
O35654_C177	NA	0.405626	NA	NA	NA	NA	NA	NA	NA	NA	NA	NA	NA	0.247222	NA	NA	NA	NA	NA	NA	NA	NA	NA	NA
O35658_C182	NA	0.343592	NA	0.198929	NA	NA	NA	NA	NA	0.208773	NA	NA	NA	0.13168	NA	0.215492	NA	NA	NA	NA	NA	0.447564	NA	NA
O35678_C201	0.462369	NA	0.416426	NA	0.374418	0.426428	NA	0.442307	0.535568	NA	NA	0.376238	0.368889	NA	0.387199	NA	0.347324	0.310818	NA	0.53313	0.628389	NA	NA	0.582824
O35678_C208	NA	NA	NA	NA	NA	0.372744	NA	NA	NA	0.345486	NA	0.314527	NA	NA	NA	NA	NA	0.255369	NA	NA	NA	0.572259	NA	0.581016
O35678_C301	0.388918	NA	0.412296	0.369042	0.457317	0.346893	0.502609	0.504975	NA	NA	0.443948	0.357957	0.361218	NA	0.377703	0.46004	0.445975	0.227771	0.519401	0.580824	NA	NA	0.38424	0.566021
O35680_C132	NA	NA	NA	NA	0.253857	NA	NA	NA	NA	NA	0.472886	NA	NA	NA	NA	NA	0.337201	NA	NA	NA	NA	NA	0.419551	NA
O35680_C93	NA	NA	NA	NA	NA	NA	NA	NA	NA	NA	0.49392	NA	NA	NA	NA	NA	NA	NA	NA	NA	NA	NA	0.548277	NA
O35682_C273	0.718437	0.788876	0.621532	0.662306	0.738455	0.612054	0.692063	0.692275	0.824245	0.651899	0.674284	0.611441	0.688323	0.790719	0.60813	0.77829	0.648031	0.598152	0.658102	0.815849	0.837331	0.856891	0.696811	0.816108
O35704_C133	0.250431	0.432749	0.484357	NA	0.274571	0.237083	NA	NA	0.345729	NA	NA	NA	0.243014	0.279813	0.399143	NA	0.267493	0.174602	NA	NA	0.430885	NA	NA	NA
O35704_C370	NA	NA	0.642163	NA	0.729421	NA	NA	NA	NA	NA	0.684407	NA	NA	NA	0.703643	NA	0.59284	NA	NA	NA	NA	NA	0.638091	NA
O35704_C419	0.69315	NA	0.515607	0.631728	NA	NA	NA	0.588982	NA	NA	NA	NA	0.665763	NA	0.579191	0.759133	NA	NA	NA	0.67816	NA	NA	NA	NA
O35704_C438	0.426843	0.412623	0.474502	NA	0.47041	NA	0.44897	0.525127	0.595103	0.389329	NA	0.418479	0.428856	0.422362	0.496039	NA	0.501314	NA	0.54318	0.55711	0.634565	0.643786	NA	0.762401
O35730_C224	NA	NA	0.448581	NA	0.35526	0.462775	NA	NA	0.519208	NA	NA	NA	NA	NA	0.493808	NA	0.406454	0.35876	NA	NA	0.519874	NA	NA	NA
O35730_C84	NA	NA	NA	NA	NA	NA	NA	NA	0.539597	NA	NA	NA	NA	NA	NA	NA	NA	NA	NA	NA	0.476495	NA	NA	NA
O35730_C87	NA	NA	NA	NA	NA	NA	NA	NA	0.539597	NA	NA	NA	NA	NA	NA	NA	NA	NA	NA	NA	0.476495	NA	NA	NA
O35737_C122	0.326804	0.480546	0.285543	0.261941	0.453351	0.356611	0.361124	0.345644	0.559569	0.2967	0.373752	0.271437	0.445325	0.353565	0.452088	0.551387	0.302167	0.226109	0.318816	0.510574	0.583709	0.633871	0.317651	0.722825
O35737_C22	0.313843	0.53753	0.306158	0.333825	0.256806	0.328789	0.262277	0.457967	0.351137	NA	0.392148	0.322491	0.245981	0.401772	0.33193	0.369355	0.249685	0.207997	0.307831	0.540962	0.435513	NA	0.333169	0.615276
O35737_C34	0.282005	0.345779	0.19033	0.201314	NA	0.178169	0.171468	0.236014	0.364239	0.207906	0.274652	0.13492	0.266859	0.221589	0.204427	0.345029	NA	0.116526	0.186782	0.391394	0.421681	0.414237	0.220446	0.517108
O35744_C394	NA	NA	NA	NA	0.546855	NA	0.78649	0.470521	0.870116	0.460253	NA	0.677527	NA	NA	NA	NA	0.881067	NA	0.939694	0.764405	0.927849	0.933096	NA	0.992005
O35841_C241	NA	0.394515	0.371708	NA	0.286607	NA	NA	NA	0.43717	NA	NA	0.176229	NA	0.27967	0.361883	NA	0.274687	NA	NA	NA	0.49499	NA	NA	0.519068
O35841_C297	NA	NA	0.166801	0.152103	NA	0.167905	NA	NA	NA	0.206439	NA	NA	NA	NA	0.15329	0.222973	NA	0.0870639	NA	NA	NA	0.307793	NA	NA
O35855_C136	NA	0.575925	NA	NA	NA	0.666513	NA	NA	NA	0.396064	0.512853	NA	NA	0.489666	NA	NA	NA	0.497671	NA	NA	NA	0.699151	0.560346	NA
O35855_C148	NA	0.575925	NA	NA	NA	0.666513	NA	NA	NA	0.537986	0.512853	NA	NA	0.489666	NA	NA	NA	0.497671	NA	NA	NA	0.78589	0.560346	NA
O35855_C229	0.51108	NA	0.527315	0.469471	0.607106	0.474621	0.587088	0.512087	0.62756	0.504248	NA	0.387406	0.493194	NA	0.581178	0.600695	0.606653	0.42753	0.587209	0.587427	0.705066	0.797124	NA	0.636986
O35855_C343	0.396653	0.150788	0.367848	0.458049	NA	0.47338	NA	0.511519	NA	NA	0.439544	0.375973	0.385156	0.18334	0.428257	0.60296	NA	0.420555	NA	0.578037	NA	NA	0.480563	0.607267
O35855_C346	0.396653	0.646027	0.367848	0.458049	NA	0.47338	NA	0.511519	NA	NA	0.439544	0.375973	0.385156	0.548743	0.428257	0.60296	NA	0.420555	NA	0.578037	NA	NA	0.480563	0.607267
O35904_C990	NA	NA	NA	NA	NA	NA	NA	NA	NA	NA	NA	0.438888	NA	NA	NA	NA	NA	NA	NA	NA	NA	NA	NA	0.734988
O35954_C259	NA	NA	NA	NA	NA	0.422801	NA	0.571448	NA	NA	NA	NA	NA	NA	NA	NA	NA	0.306895	NA	0.558114	NA	NA	NA	NA
O35955_C17	NA	0.486362	0.484889	0.394037	0.400564	0.411477	0.41902	0.527248	0.435186	0.466148	0.523411	0.408332	NA	0.516411	0.48117	0.45512	0.469171	0.347877	0.470809	0.54877	0.507563	0.685764	0.498863	0.69589
O35955_C82	NA	0.432528	0.454258	NA	0.415462	0.325609	0.431248	0.427422	0.515389	0.378773	0.420495	0.424817	NA	0.341107	0.457133	NA	0.439138	0.242962	0.561735	0.530496	0.670259	0.672257	0.319353	0.71952
O35955_C83	NA	0.432528	0.454258	NA	0.415462	0.325609	0.431248	0.427422	0.515389	0.378773	0.420495	0.424817	NA	0.341107	0.457133	NA	0.439138	0.242962	0.561735	0.530496	0.670259	0.672257	0.319353	0.71952
O35969_C91	NA	NA	0.306839	NA	NA	NA	NA	NA	NA	NA	NA	NA	NA	NA	0.271102	NA	NA	NA	NA	NA	NA	NA	NA	NA
O54692_C451	NA	0.532752	NA	NA	NA	0.43786	0.241744	NA	NA	NA	NA	NA	NA	0.346963	NA	NA	NA	0.372034	0.321396	NA	NA	NA	NA	NA
O54692_C588	NA	NA	NA	NA	NA	0.292218	NA	0.360779	0.412758	NA	NA	0.354741	NA	NA	NA	NA	NA	0.266714	NA	0.587257	0.505369	NA	NA	0.634904
O54692_C686	NA	NA	NA	0.460112	NA	NA	NA	NA	NA	NA	NA	0.553014	NA	NA	NA	0.695107	NA	NA	NA	NA	NA	NA	NA	0.867195
O54734_C130	0.265238	0.29989	NA	0.138135	0.156344	0.135726	0.148452	NA	0.233991	0.207358	0.272911	0.258558	0.302774	0.213894	NA	0.194006	0.209211	0.0905078	0.238556	NA	0.310231	0.471228	0.274789	0.604664
O54774_C1179	NA	NA	0.219769	NA	NA	NA	NA	NA	NA	NA	NA	NA	NA	NA	0.183642	NA	NA	NA	NA	NA	NA	NA	NA	NA
O54774_C348	NA	NA	NA	NA	NA	0.366455	NA	NA	NA	NA	NA	NA	NA	NA	NA	NA	NA	0.367677	NA	NA	NA	NA	NA	NA
O54774_C574	0.175979	0.382333	0.210353	0.160354	0.321587	0.18398	NA	0.245939	0.326444	0.226891	0.224013	0.144295	0.197158	0.328466	0.199899	0.291562	0.226621	0.130577	NA	0.325391	0.30724	0.461786	0.221993	0.457533
O54774_C898	NA	0.497797	NA	NA	NA	NA	NA	NA	NA	0.288919	NA	NA	NA	0.3912	NA	NA	NA	NA	NA	NA	NA	0.591144	NA	NA
O54785_C124	NA	NA	0.423179	NA	NA	0.347443	NA	0.415621	NA	0.379351	NA	NA	NA	NA	0.417945	NA	NA	0.234581	NA	0.537145	NA	0.590915	NA	NA
O54785_C15	NA	NA	0.552179	NA	NA	0.464128	NA	NA	NA	NA	NA	NA	NA	NA	0.407377	NA	NA	0.273632	NA	NA	NA	NA	NA	NA
O54785_C365	NA	NA	NA	NA	NA	0.149996	NA	NA	NA	NA	NA	NA	NA	NA	NA	NA	NA	0.145832	NA	NA	NA	NA	NA	NA
O54824_C968	NA	NA	NA	NA	NA	NA	NA	0.340953	NA	NA	NA	NA	NA	NA	NA	NA	NA	NA	NA	0.457572	NA	NA	NA	NA
O54833_C336	NA	0.511764	NA	NA	NA	NA	NA	NA	NA	NA	NA	NA	NA	0.408616	NA	NA	NA	NA	NA	NA	NA	NA	NA	NA
O54865_C122	NA	NA	NA	NA	NA	NA	NA	NA	NA	NA	0.366736	NA	NA	NA	NA	NA	NA	NA	NA	NA	NA	NA	0.304329	NA
O54865_C174	NA	0.522982	NA	0.274682	NA	NA	NA	NA	NA	0.363302	NA	NA	NA	0.410483	NA	0.32225	NA	NA	NA	NA	NA	0.595555	NA	NA
O54879_C104	NA	NA	NA	0.185559	NA	0.157384	NA	NA	NA	NA	NA	NA	NA	NA	NA	0.348069	NA	0.171658	NA	NA	NA	NA	NA	NA
O54890_C202	NA	0.763755	NA	NA	0.665921	NA	0.590795	NA	0.797067	NA	NA	NA	NA	0.739187	NA	NA	0.632279	NA	0.596154	NA	0.827025	NA	NA	NA
O54890_C411	NA	0.752077	NA	NA	0.857862	NA	0.769667	NA	NA	NA	NA	0.671098	NA	0.787631	NA	NA	0.827675	NA	0.747395	NA	NA	NA	NA	0.866469
O54890_C431	NA	NA	NA	NA	NA	NA	NA	0.842305	NA	NA	NA	0.720677	NA	NA	NA	NA	NA	NA	NA	0.901735	NA	NA	NA	0.955209
O54890_C520	NA	0.657507	0.595947	0.747017	NA	0.651903	0.864791	0.755566	0.718485	0.673964	0.576681	0.697641	NA	0.51783	0.529365	0.794723	NA	0.535921	0.860295	0.862002	0.654095	0.910929	0.577603	0.910485
O54890_C546	NA	0.733412	NA	NA	NA	NA	NA	NA	NA	NA	NA	NA	NA	0.709563	NA	NA	NA	NA	NA	NA	NA	NA	NA	NA
O54890_C548	NA	0.733412	NA	NA	NA	NA	NA	NA	NA	NA	NA	NA	NA	0.709563	NA	NA	NA	NA	NA	NA	NA	NA	NA	NA
O54890_C553	NA	0.733412	NA	NA	NA	NA	NA	NA	NA	NA	NA	NA	NA	0.709563	NA	NA	NA	NA	NA	NA	NA	NA	NA	NA
O54890_C626	NA	NA	NA	0.615375	0.780104	0.689458	0.808804	0.712374	0.903963	0.657048	NA	NA	NA	NA	NA	0.603024	0.821006	0.628378	0.857238	0.849541	0.921014	0.908076	NA	NA
O54890_C629	NA	NA	NA	0.615375	0.780104	0.689458	0.808804	0.712374	0.903963	0.657048	NA	NA	NA	NA	NA	0.603024	0.821006	0.628378	0.857238	0.849541	0.921014	0.908076	NA	NA
O54890_C633	NA	NA	NA	0.615375	0.780104	0.689458	0.808804	0.712374	0.903963	0.657048	NA	NA	NA	NA	NA	0.603024	0.821006	0.628378	0.857238	0.849541	0.921014	0.908076	NA	NA
O54890_C639	NA	NA	NA	NA	NA	NA	NA	NA	NA	NA	NA	0.620414	NA	NA	NA	NA	NA	NA	NA	NA	NA	NA	NA	0.899434
O54890_C642	NA	NA	NA	NA	NA	NA	NA	NA	NA	NA	NA	0.620414	NA	NA	NA	NA	NA	NA	NA	NA	NA	NA	NA	0.899434
O54890_C656	0.685237	0.70231	NA	0.723569	NA	0.665842	NA	0.750879	0.859139	NA	NA	NA	0.761675	0.706717	NA	0.816674	NA	0.819431	NA	0.869914	0.892128	NA	NA	NA
O54890_C74	NA	NA	NA	NA	0.678138	NA	NA	NA	NA	NA	NA	NA	NA	NA	NA	NA	0.724597	NA	NA	NA	NA	NA	NA	NA
O54909_C60	NA	0.411243	NA	NA	NA	NA	0.454789	NA	0.430482	NA	NA	NA	NA	0.36764	NA	NA	NA	NA	0.612774	NA	0.645995	NA	NA	NA
O54931_C205	NA	NA	NA	NA	NA	NA	NA	NA	NA	NA	NA	0.39592	NA	NA	NA	NA	NA	NA	NA	NA	NA	NA	NA	0.614846
O54931_C416	0.568573	0.651564	0.519162	0.492472	0.400713	NA	0.474825	0.559261	0.473737	0.469926	0.564285	0.426297	0.476657	0.454583	0.482808	0.476429	0.370361	NA	0.481783	0.64366	0.464402	0.621468	0.52123	0.64254
O54950_C37	NA	NA	0.294236	NA	NA	NA	0.221309	0.270791	NA	0.263759	0.394085	NA	NA	NA	0.310859	NA	NA	NA	0.234406	0.367615	NA	0.531057	0.388445	NA
O54962_C67	0.313819	0.509764	0.316201	0.268909	NA	0.339942	0.321662	0.262765	0.326079	0.288619	0.543366	0.350925	0.325211	0.233301	0.373176	0.428913	NA	0.33486	0.311971	0.533667	0.457443	0.586763	0.238549	0.509308
O54962_C77	0.53111	0.593031	0.530846	0.219882	0.428842	NA	0.352377	0.454202	0.379871	NA	0.434916	NA	0.525844	0.469527	0.519221	0.453915	0.454153	NA	0.346438	0.639171	0.628402	NA	0.24591	NA
O54962_C80	NA	0.593031	0.530846	0.219882	0.428842	NA	0.352377	0.454202	0.379871	NA	0.434916	NA	NA	0.469527	0.519221	0.453915	0.454153	NA	0.346438	0.639171	0.628402	NA	0.24591	NA
O54962_C85	NA	NA	NA	NA	NA	NA	NA	NA	NA	0.443219	NA	NA	NA	NA	NA	NA	NA	NA	NA	NA	NA	0.693064	NA	NA
O54988_C1136	0.327006	0.568354	0.361654	NA	NA	NA	0.35304	NA	0.607544	0.440174	NA	NA	0.300178	0.416946	0.474701	NA	NA	NA	0.385792	NA	0.580022	0.620951	NA	NA
O54988_C1210	0.324244	0.474989	0.324905	0.390194	NA	0.410506	0.284855	0.40492	NA	0.474072	NA	NA	0.280011	0.278587	0.364919	0.375558	NA	0.294641	0.297629	0.451917	NA	0.664553	NA	NA
O54988_C462	NA	NA	NA	NA	0.438243	NA	NA	NA	NA	NA	NA	NA	NA	NA	NA	NA	0.336128	NA	NA	NA	NA	NA	NA	NA
O54988_C991	NA	0.361423	NA	NA	0.294338	0.255178	NA	NA	0.24857	0.282845	NA	NA	NA	0.18626	NA	NA	0.268444	0.183447	NA	NA	0.309798	0.448763	NA	NA
O54990_C308	NA	NA	NA	NA	NA	NA	0.792117	NA	NA	NA	NA	NA	NA	NA	NA	NA	NA	NA	0.86981	NA	NA	NA	NA	NA
O55023_C125	NA	NA	NA	NA	NA	NA	NA	NA	NA	0.316846	0.378848	NA	NA	NA	NA	NA	NA	NA	NA	NA	NA	0.559929	0.331789	NA
O55023_C64	0.346123	0.515963	0.358839	0.318965	0.427293	0.345293	NA	0.413534	NA	0.348652	0.449972	0.363909	0.258158	0.334002	0.337178	0.420186	0.43029	0.20594	NA	0.530165	NA	0.456732	0.346157	0.562053
O55023_C8	NA	0.581056	NA	0.400889	NA	NA	NA	NA	NA	0.406087	NA	NA	NA	0.548561	NA	0.705927	NA	NA	NA	NA	NA	0.686323	NA	NA
O55026_C265	NA	NA	0.897948	0.67731	NA	NA	NA	NA	NA	NA	0.671994	0.694256	NA	NA	0.942834	0.811158	NA	NA	NA	NA	NA	NA	0.681496	0.938478
O55026_C284	NA	0.703255	NA	NA	NA	NA	NA	0.709966	NA	NA	NA	NA	NA	0.573921	NA	NA	NA	NA	NA	0.741092	NA	NA	NA	NA
O55026_C99	0.845431	NA	0.865053	NA	NA	NA	NA	0.891393	NA	NA	NA	0.791162	0.870173	NA	0.933057	NA	NA	NA	NA	0.966358	NA	NA	NA	0.951026
O55029_C190	0.52458	0.535623	0.456764	0.427495	0.308823	0.338684	0.375561	0.377591	NA	NA	0.376215	0.295563	0.432594	0.403749	0.277987	0.462167	0.199456	0.24499	0.308587	0.391122	NA	NA	0.296407	0.598928
O55029_C276	0.28506	0.222402	0.195009	0.133662	0.15033	0.143236	0.185534	0.260934	NA	0.289746	0.190907	0.351441	0.267949	0.13196	0.206789	0.210736	0.280089	0.0722203	0.238126	0.399183	NA	0.67646	0.180785	0.638415
O55029_C56	0.288948	0.385178	0.335338	0.188434	0.232921	0.246642	0.232713	0.220658	0.292676	0.305902	0.281236	0.259881	0.315238	0.260643	0.314987	0.365524	0.256369	0.15424	0.323092	0.384375	0.371596	0.606099	0.264483	0.615457
O55029_C741	NA	NA	0.641416	NA	NA	0.628233	NA	NA	NA	0.615702	NA	0.583196	NA	NA	0.707508	NA	NA	0.503835	NA	NA	NA	0.760895	NA	0.8946
O55033_C343	NA	NA	NA	NA	NA	NA	NA	NA	NA	0.44679	NA	NA	NA	NA	NA	NA	NA	NA	NA	NA	NA	0.742162	NA	NA
O55060_C207	NA	0.481888	0.424438	0.417511	NA	NA	0.331479	NA	NA	0.345241	NA	NA	NA	0.376742	0.466779	0.61604	NA	NA	0.452308	NA	NA	0.77003	NA	NA
O55060_C211	NA	0.481888	0.424438	0.417511	NA	NA	0.331479	NA	NA	0.345241	NA	NA	NA	0.376742	0.466779	0.61604	NA	NA	0.452308	NA	NA	0.77003	NA	NA
O55060_C65	0.0875282	0.258633	0.114657	0.124879	NA	0.15749	NA	0.171327	0.176091	0.139176	NA	0.202778	0.136891	0.173471	0.132223	0.204702	NA	0.0567872	NA	0.272636	0.43042	0.377484	NA	0.491172
O55106_C587	NA	NA	NA	NA	0.594422	0.387647	NA	0.510052	NA	NA	NA	0.397039	NA	NA	NA	NA	0.375923	0.291173	NA	0.669164	NA	NA	NA	0.631781
O55106_C665	NA	0.653517	0.49113	NA	0.457042	0.48799	NA	0.508873	NA	0.404025	0.526123	NA	NA	0.508777	0.526489	NA	0.473527	0.346389	NA	0.652394	NA	0.628124	0.557337	NA
O55106_C740	NA	NA	NA	NA	NA	NA	NA	NA	NA	NA	NA	0.214802	NA	NA	NA	NA	NA	NA	NA	NA	NA	NA	NA	0.547626
O55111_C585	NA	NA	NA	NA	0.693661	NA	NA	NA	0.694455	NA	NA	NA	NA	NA	NA	NA	0.600287	NA	NA	NA	0.70453	NA	NA	NA
O55111_C799	NA	NA	NA	NA	NA	NA	NA	NA	NA	0.447108	NA	NA	NA	NA	NA	NA	NA	NA	NA	NA	NA	0.779645	NA	NA
O55111_C844	NA	0.634671	0.583245	NA	0.794246	0.676825	0.587268	NA	NA	0.657087	NA	0.503097	NA	0.592137	0.574805	NA	0.700272	0.596106	0.61512	NA	NA	0.689434	NA	0.761834
O55123_C92	NA	NA	NA	NA	NA	NA	NA	NA	NA	NA	NA	0.193901	NA	NA	NA	NA	NA	NA	NA	NA	NA	NA	NA	0.435049
O55125_C138	0.516025	0.624245	0.459704	NA	NA	NA	NA	0.474469	NA	0.548949	0.509303	NA	0.534211	0.541614	0.601957	NA	NA	NA	NA	0.519298	NA	0.641773	0.419843	NA
O55126_C80	NA	NA	NA	0.218477	NA	NA	NA	NA	NA	0.308655	0.346273	NA	NA	NA	NA	0.365087	NA	NA	NA	NA	NA	0.394478	0.296091	NA
O55126_C88	0.596371	0.665271	0.528325	0.511012	0.714627	0.509904	0.628314	0.547744	0.723187	0.556521	0.704698	0.488651	0.577447	0.589698	0.626426	0.761193	0.398114	0.505561	0.491265	0.71542	0.78743	0.81444	0.656148	0.785675
O55128_C26	0.279864	0.372281	0.214578	0.146377	NA	0.191201	NA	0.230213	NA	NA	0.269559	0.22413	0.242887	0.227961	0.245712	0.286571	NA	0.116723	NA	0.352434	NA	NA	0.234406	0.514641
O55131_C203	NA	0.412422	0.278967	0.293125	0.335462	0.348981	0.309222	0.379664	0.425706	0.322998	0.28166	0.249253	NA	0.383952	0.283805	0.537615	0.284538	0.276808	0.332501	0.487537	0.503938	0.534344	0.250828	0.597348
O55131_C279	0.32281	0.499579	0.328729	0.386952	NA	0.33302	NA	0.498384	NA	0.303007	NA	0.253531	0.301883	0.39967	0.278367	0.453712	NA	0.214738	NA	0.482058	NA	0.531739	NA	0.424369
O55135_C11	0.249573	0.32356	0.226298	NA	0.178331	NA	0.230678	0.294089	0.563568	NA	0.381203	0.19833	0.266897	0.303017	0.222815	NA	0.228834	NA	0.286893	0.47102	0.763754	NA	0.380822	0.700109
O55135_C15	0.249573	0.32356	0.226298	NA	0.178331	NA	0.230678	0.294089	0.563568	NA	0.381203	0.19833	0.266897	0.303017	0.222815	NA	0.228834	NA	0.286893	0.47102	0.763754	NA	0.380822	0.700109
O55135_C63	0.371644	0.427764	NA	0.352168	NA	NA	0.278869	0.350979	0.335511	0.272129	0.416505	NA	0.344813	0.283965	NA	0.446706	NA	NA	0.425467	0.466339	0.435433	0.57422	0.327871	NA
O55142_C47	0.260705	0.266979	0.187928	0.127375	0.157282	0.206898	0.100234	0.130401	0.286033	0.174794	0.14772	0.150622	0.362346	0.126974	0.308779	0.348406	0.114586	0.0857215	0.15907	0.159461	0.356801	0.384345	0.10546	0.486876
O55143_C344	0.228405	NA	0.296496	0.204155	0.194951	0.207202	0.198671	0.306561	0.369466	0.495329	0.299993	0.183488	0.238074	NA	0.235378	0.489374	0.268374	0.154924	0.248677	0.405127	0.426171	0.590136	0.337346	0.620158
O55143_C349	0.228405	0.52712	0.296496	0.204155	0.194951	0.207202	0.198671	0.306561	0.369466	NA	0.299993	0.183488	0.238074	0.499636	0.235378	0.489374	0.268374	0.154924	0.248677	0.405127	0.426171	NA	0.337346	0.620158
O55143_C364	0.459915	0.513425	0.413524	0.421974	0.477135	0.392137	0.508126	0.383987	0.473749	0.448171	0.457725	0.615342	0.422574	0.367639	0.329143	0.567023	0.425593	0.291183	0.455765	0.477392	0.587344	0.668042	0.480691	0.634987
O55143_C377	NA	0.48162	NA	NA	0.159769	0.324196	0.19508	NA	0.270015	NA	0.302937	NA	NA	0.297575	NA	NA	0.151615	0.230569	0.177021	NA	0.250901	NA	0.23277	NA
O55143_C447	0.180992	0.244194	0.211964	0.205985	0.137169	0.175213	0.178676	0.215053	0.380141	0.217299	0.244028	0.12747	0.267249	0.258303	0.192944	0.463603	0.201312	0.141705	0.2414	0.263323	0.457674	0.367015	0.218779	0.539498
O55143_C471	0.242307	0.263381	0.338946	NA	0.229444	0.188105	NA	0.258045	0.399563	0.382225	NA	0.204759	0.327365	0.210129	0.319685	NA	0.248202	0.12797	NA	0.45067	0.462829	0.65914	NA	0.523466
O55143_C498	0.365161	0.502466	NA	0.302957	0.31602	0.366756	NA	NA	0.415448	NA	NA	0.269471	0.307196	0.278458	NA	0.416461	0.271815	0.249015	NA	NA	0.449035	NA	NA	0.466991
O55143_C560	0.317163	0.381022	NA	0.264971	0.336611	0.287971	0.212177	NA	0.329407	0.316171	0.254636	0.266413	0.300163	0.27709	NA	0.416977	0.400352	0.194489	0.258987	NA	0.320739	0.46765	0.241855	0.663701
O55143_C595	NA	NA	NA	NA	NA	NA	NA	0.344543	NA	NA	0.406848	NA	NA	NA	NA	NA	NA	NA	NA	0.460987	NA	NA	0.336937	NA
O55143_C635	0.584001	0.752411	0.66837	0.442498	0.684072	0.617459	0.524632	0.471257	NA	0.59875	0.586812	0.446194	0.588809	0.660088	0.691948	0.459145	0.503425	0.612073	0.567798	0.650192	NA	0.731148	0.555569	0.789985
O55143_C669	0.360272	0.426029	0.383991	0.286482	0.300886	0.296762	0.353649	0.35023	0.419083	0.357268	0.354652	0.329373	0.330242	0.318539	0.317812	0.436926	0.311445	0.261196	0.315232	0.48359	0.488161	0.502452	0.37413	0.554416
O55143_C875	0.799108	NA	0.766981	0.784222	NA	0.77001	NA	0.794249	NA	0.795062	NA	0.763399	0.753623	NA	0.816814	0.910952	NA	0.749131	NA	0.872898	NA	0.876989	NA	0.914335
O55143_C998	0.322281	0.402782	0.343053	0.324363	0.291001	0.203502	0.393638	0.29257	0.214295	0.402548	0.37057	0.196661	0.270906	0.243355	0.325876	0.340153	0.27432	0.126833	0.308847	0.447298	0.223074	0.495554	0.320542	0.385316
O55186_C87	NA	NA	NA	NA	NA	NA	NA	0.692727	NA	NA	NA	NA	NA	NA	NA	NA	NA	NA	NA	0.758645	NA	NA	NA	NA
O55186_C88	NA	NA	NA	NA	NA	NA	NA	0.692727	NA	NA	NA	NA	NA	NA	NA	NA	NA	NA	NA	0.758645	NA	NA	NA	NA
O55186_C93	NA	NA	NA	NA	NA	NA	NA	0.692727	NA	NA	NA	NA	NA	NA	NA	NA	NA	NA	NA	0.758645	NA	NA	NA	NA
O55201_C427	NA	0.508686	NA	0.348854	NA	NA	NA	NA	NA	NA	NA	NA	NA	0.402631	NA	0.394689	NA	NA	NA	NA	NA	NA	NA	NA
O55203_C234	NA	NA	NA	NA	NA	0.381581	NA	NA	NA	NA	NA	NA	NA	NA	NA	NA	NA	0.347363	NA	NA	NA	NA	NA	NA
O55222_C239	0.372778	0.494137	0.381828	0.302243	0.281456	0.326847	0.343614	0.331021	0.285994	0.384545	0.449659	0.276946	0.254685	0.285083	0.325255	0.335361	0.297319	0.202574	0.344213	0.491433	0.272765	0.542223	0.371828	0.499182
O55222_C346	0.125972	0.373968	0.280249	0.170732	0.172442	0.183711	0.182886	0.284904	0.254105	0.212833	0.308455	0.195009	0.197849	0.180028	0.282127	0.276501	0.144632	0.114642	0.149365	0.361774	0.328421	0.402013	0.229668	0.423027
O55222_C428	0.528291	0.600819	0.429698	0.32895	0.447782	0.441906	0.486406	0.499958	0.584793	0.492665	0.537633	0.398754	0.479421	0.448792	0.480246	0.582069	0.398569	0.332341	0.51078	0.592543	0.619465	0.678396	0.437381	0.733627
O55222_C8	NA	0.374789	0.331704	0.347623	NA	0.390385	0.620502	0.41486	0.681012	NA	0.394331	0.196076	NA	0.243679	0.309119	0.491813	NA	0.228541	0.738111	0.466639	0.746854	NA	0.342259	0.571963
O55229_C28	0.383551	NA	NA	NA	NA	NA	NA	NA	NA	NA	NA	NA	0.335384	NA	NA	NA	NA	NA	NA	NA	NA	NA	NA	NA
O55234_C161	0.123149	NA	NA	NA	NA	NA	NA	NA	NA	NA	NA	NA	0.170729	NA	NA	NA	NA	NA	NA	NA	NA	NA	NA	NA
O70133_C1031	0.372895	0.583731	NA	NA	0.352657	NA	0.389394	0.362681	0.384747	NA	NA	NA	0.279118	0.341706	NA	NA	0.278348	NA	0.289771	0.564467	0.510432	NA	NA	NA
O70133_C12	0.425534	NA	0.478779	NA	NA	0.467669	NA	0.567292	NA	0.379118	0.550497	0.372329	0.484238	NA	0.52217	NA	NA	0.359803	NA	0.592491	NA	0.661757	0.467696	0.741504
O70133_C244	0.3478	0.398425	0.4552	0.252844	0.214041	0.328319	NA	0.296232	0.365093	NA	0.406847	0.31983	0.346718	0.296852	0.432095	0.421424	0.239861	0.272165	NA	0.473106	0.528308	NA	0.313179	0.658422
O70133_C36	0.227377	0.306002	0.219549	NA	NA	0.193171	0.15554	0.261372	NA	0.204501	0.378521	0.215162	0.196889	0.182413	0.215546	NA	NA	0.143236	0.250838	0.345164	NA	0.496827	0.355122	0.466602
O70133_C417	NA	NA	0.348254	NA	NA	0.325127	0.290301	0.317321	0.325132	0.334184	0.330458	NA	NA	NA	0.32378	NA	NA	0.222315	0.279461	0.423567	0.40898	0.544869	0.33434	NA
O70133_C440	0.401052	0.42331	0.298573	0.301528	0.370967	0.340718	0.356904	0.374732	0.413291	0.394696	0.399948	NA	0.366459	0.304086	0.280605	0.321872	0.377289	0.267418	0.368677	0.53429	0.441957	0.594368	0.370565	NA
O70133_C471	NA	0.54784	NA	0.375531	0.404775	0.369014	0.402376	0.347788	0.452832	NA	NA	0.315573	NA	0.36007	NA	0.367318	0.323176	0.238038	0.327373	0.51509	0.458238	NA	NA	0.585033
O70133_C580	0.430713	0.527352	0.385856	0.323211	NA	NA	NA	NA	NA	0.464947	NA	0.342904	0.487652	0.433128	0.390821	0.459317	NA	NA	NA	NA	NA	0.75864	NA	0.736068
O70133_C610	NA	NA	NA	NA	0.415114	NA	0.430287	NA	0.578285	NA	NA	NA	NA	NA	NA	NA	0.390155	NA	0.450261	NA	0.581197	NA	NA	NA
O70133_C614	NA	NA	NA	NA	0.415114	NA	0.430287	NA	0.578285	NA	NA	NA	NA	NA	NA	NA	0.390155	NA	0.450261	NA	0.581197	NA	NA	NA
O70138_C91	NA	NA	NA	NA	NA	NA	0.203474	NA	NA	NA	NA	0.344474	NA	NA	NA	NA	NA	NA	0.20921	NA	NA	NA	NA	0.55566
O70145_C291	NA	NA	NA	NA	NA	NA	NA	NA	0.349492	NA	NA	NA	NA	NA	NA	NA	NA	NA	NA	NA	0.336423	NA	NA	NA
O70145_C513	NA	NA	NA	NA	0.415331	NA	0.410974	NA	NA	NA	NA	NA	NA	NA	NA	NA	0.305676	NA	0.418506	NA	NA	NA	NA	NA
O70165_C119	NA	NA	NA	NA	NA	NA	0.561757	NA	NA	NA	NA	NA	NA	NA	NA	NA	NA	NA	0.754911	NA	NA	NA	NA	NA
O70194_C19	0.213914	0.368173	NA	0.20036	0.23697	0.225777	NA	0.450767	0.365431	0.26367	0.316329	0.206273	0.253657	0.247299	NA	0.326321	0.221902	0.20648	NA	0.493976	0.346803	0.473527	0.276668	0.498727
O70194_C195	NA	NA	NA	NA	NA	NA	NA	NA	0.446662	NA	NA	NA	NA	NA	NA	NA	NA	NA	NA	NA	0.437481	NA	NA	NA
O70194_C196	NA	NA	NA	NA	NA	NA	NA	NA	0.446662	NA	NA	NA	NA	NA	NA	NA	NA	NA	NA	NA	0.437481	NA	NA	NA
O70194_C258	0.337216	0.417735	0.302758	0.315338	NA	0.336602	NA	0.37428	NA	0.265065	0.28004	0.297463	0.47612	0.347549	0.384461	0.431372	NA	0.214074	NA	0.435374	NA	0.518774	0.212645	0.612885
O70194_C375	NA	0.515963	0.418397	NA	NA	0.430579	NA	0.477967	NA	NA	NA	NA	NA	0.362552	0.400183	NA	NA	0.298479	NA	0.585743	NA	NA	NA	NA
O70209_C246	0.37391	0.5128	0.456911	0.350323	0.315489	0.391116	NA	0.467328	0.472725	0.535349	0.444584	0.27834	0.366209	0.344491	0.322015	0.439024	0.556622	0.247501	NA	0.525601	0.538646	0.580083	0.463216	0.582213
O70209_C249	0.407618	0.536874	0.482154	0.359287	0.3474	0.414626	0.339441	NA	0.482418	0.461224	0.441881	0.510158	0.412059	0.394335	0.419193	0.421644	0.549573	0.303054	0.488756	NA	0.528539	0.565562	0.456224	0.741303
O70209_C269	0.187176	0.450501	0.272791	0.196936	0.262184	0.164058	0.315756	0.26621	0.41583	0.335582	0.381866	0.134308	0.170532	0.19879	0.219406	0.376381	0.388633	0.106186	0.346472	0.381201	0.449377	0.486183	0.341474	0.535961
O70209_C272	0.187176	0.450501	0.272791	0.196936	0.262184	0.164058	0.315756	0.26621	0.41583	0.335582	0.381866	0.134308	0.170532	0.19879	0.219406	0.376381	0.388633	0.106186	0.346472	0.381201	0.449377	0.486183	0.341474	0.535961
O70209_C275	0.187176	0.450501	0.272791	0.196936	0.262184	0.164058	0.315756	0.26621	0.41583	0.335582	0.381866	0.134308	0.170532	0.19879	0.219406	0.376381	0.388633	0.106186	0.346472	0.381201	0.449377	0.486183	0.341474	0.535961
O70209_C293	NA	0.488472	NA	0.425879	NA	NA	NA	0.350655	NA	0.466121	0.361251	0.286599	NA	0.344373	NA	0.53855	NA	NA	NA	0.492968	NA	0.65649	0.325342	0.581472
O70209_C77	0.235404	0.516606	0.360805	0.324839	0.415921	0.36796	0.345928	0.371887	0.565375	0.362461	0.401597	0.237625	0.360186	0.472384	0.44535	0.564586	0.336755	0.24859	0.353349	0.497256	0.586164	0.63564	0.338667	0.678392
O70228_C206	NA	NA	0.346636	NA	0.288631	NA	NA	NA	NA	NA	NA	NA	NA	NA	0.37213	NA	0.30948	NA	NA	NA	NA	NA	NA	NA
O70228_C760	NA	NA	NA	NA	NA	NA	NA	NA	NA	NA	0.504048	NA	NA	NA	NA	NA	NA	NA	NA	NA	NA	NA	0.52033	NA
O70251_C161	0.571973	0.721176	0.541796	0.412093	0.615974	0.508264	0.481108	0.508083	0.737685	0.478625	0.518309	0.425372	0.636675	0.606977	0.625426	0.644209	0.329134	0.387222	0.401188	0.695073	0.746124	0.779341	0.500292	0.840338
O70251_C191	0.194009	0.446009	0.294261	0.190452	0.168128	NA	0.16344	NA	0.394214	NA	0.403571	NA	0.22212	0.18061	0.32958	0.261683	0.200236	NA	0.18171	NA	0.363304	NA	0.342109	NA
O70251_C50	NA	0.577103	NA	0.257528	NA	NA	NA	NA	NA	NA	NA	NA	NA	0.372787	NA	0.345886	NA	NA	NA	NA	NA	NA	NA	NA
O70252_C126	0.289814	0.301856	0.259416	0.193739	0.165541	NA	0.103769	0.230289	0.311156	0.20701	0.20018	0.149226	0.263482	0.172619	0.250681	0.303369	0.187778	NA	0.230118	0.338465	0.338313	0.401262	0.220589	0.443665
O70252_C281	NA	NA	NA	NA	NA	NA	0.359827	NA	0.558365	0.401925	0.527377	NA	NA	NA	NA	NA	NA	NA	0.444061	NA	0.577119	0.600323	0.475176	NA
O70258_C248	NA	NA	0.708027	NA	NA	NA	NA	NA	NA	NA	NA	NA	NA	NA	0.702414	NA	NA	NA	NA	NA	NA	NA	NA	NA
O70258_C258	NA	NA	0.708027	NA	NA	NA	NA	NA	NA	NA	NA	NA	NA	NA	0.702414	NA	NA	NA	NA	NA	NA	NA	NA	NA
O70258_C271	NA	0.692952	0.670986	0.647828	NA	NA	NA	NA	NA	NA	NA	NA	NA	0.701935	0.762593	0.744889	NA	NA	NA	NA	NA	NA	NA	NA
O70274_C101	NA	0.610558	NA	NA	NA	NA	NA	NA	NA	NA	NA	NA	NA	0.600062	NA	NA	NA	NA	NA	NA	NA	NA	NA	NA
O70274_C119	NA	0.229861	0.148831	0.142913	NA	0.187421	NA	0.234931	NA	0.180522	0.243802	0.108594	NA	0.191028	0.167877	0.395904	NA	0.0962094	NA	0.302578	NA	0.358298	0.276937	0.578182
O70274_C46	0.128783	0.278635	0.195835	0.193133	0.193973	0.143285	0.157207	0.233303	0.342239	NA	0.210333	0.139175	0.166802	0.174496	0.165142	0.38339	0.170007	0.0874055	0.19215	0.266417	0.384607	NA	0.216345	0.553209
O70274_C95	NA	0.610558	NA	NA	NA	NA	NA	NA	NA	NA	NA	NA	NA	0.600062	NA	NA	NA	NA	NA	NA	NA	NA	NA	NA
O70274_C96	NA	0.610558	NA	NA	NA	NA	NA	NA	NA	NA	NA	NA	NA	0.600062	NA	NA	NA	NA	NA	NA	NA	NA	NA	NA
O70305_C302	0.398176	NA	NA	NA	NA	NA	NA	NA	NA	NA	NA	NA	0.531527	NA	NA	NA	NA	NA	NA	NA	NA	NA	NA	NA
O70305_C863	NA	NA	0.584069	NA	0.59302	0.539416	NA	NA	0.504669	NA	NA	0.481261	NA	NA	0.561639	NA	0.512914	0.370669	NA	NA	0.565027	NA	NA	0.71626
O70309_C413	0.743859	NA	NA	NA	NA	NA	NA	NA	NA	NA	NA	NA	0.748848	NA	NA	NA	NA	NA	NA	NA	NA	NA	NA	NA
O70310_C249	NA	NA	NA	NA	NA	NA	NA	NA	NA	NA	0.1822	NA	NA	NA	NA	NA	NA	NA	NA	NA	NA	NA	0.183081	NA
O70310_C483	NA	0.5465	0.356757	NA	0.383108	0.384651	0.331467	NA	NA	NA	0.361187	0.393589	NA	0.412413	0.430577	NA	0.479362	0.368766	0.303636	NA	NA	NA	0.318525	0.599458
O70311_C135	NA	NA	0.579029	NA	NA	NA	NA	NA	NA	NA	NA	NA	NA	NA	0.374209	NA	NA	NA	NA	NA	NA	NA	NA	NA
O70318_C225	0.252881	0.422746	NA	NA	0.19081	NA	0.245671	0.334701	0.318055	0.282852	NA	NA	0.256561	0.309899	NA	NA	0.17656	NA	0.265395	0.427386	0.288661	0.476069	NA	NA
O70318_C241	NA	NA	NA	0.439559	NA	NA	NA	NA	NA	NA	NA	NA	NA	NA	NA	0.708573	NA	NA	NA	NA	NA	NA	NA	NA
O70318_C307	NA	NA	0.195177	NA	NA	NA	NA	0.236243	NA	NA	NA	NA	NA	NA	0.147776	NA	NA	NA	NA	0.2462	NA	NA	NA	NA
O70318_C756	NA	NA	NA	NA	NA	NA	0.34436	NA	NA	NA	NA	NA	NA	NA	NA	NA	NA	NA	0.273201	NA	NA	NA	NA	NA
O70325_C102	0.357655	0.590537	0.42356	0.41002	NA	NA	NA	0.461248	NA	0.448311	NA	0.323825	0.437587	0.490937	0.481431	0.520033	NA	NA	NA	0.614764	NA	0.704782	NA	0.72629
O70325_C55	0.173171	NA	0.235702	0.185151	0.146522	0.217491	NA	0.26389	0.216412	0.183468	0.185247	0.2042	0.195631	NA	0.209533	0.244033	0.158478	0.196616	NA	0.348264	0.279143	0.428231	0.196434	0.366291
O70326_C108	NA	NA	NA	NA	0.624357	NA	0.726902	0.542754	NA	0.59781	NA	NA	NA	NA	NA	NA	0.623515	NA	0.751772	0.868257	NA	0.895433	NA	NA
O70326_C118	NA	NA	NA	0.410806	NA	0.453739	NA	NA	NA	NA	NA	NA	NA	NA	NA	0.480342	NA	0.614805	NA	NA	NA	NA	NA	NA
O70326_C122	NA	NA	NA	0.410806	NA	0.453739	NA	NA	NA	NA	NA	NA	NA	NA	NA	0.480342	NA	0.614805	NA	NA	NA	NA	NA	NA
O70326_C141	NA	0.441968	0.839476	0.55744	0.803166	0.510268	NA	0.55822	0.906942	0.639323	0.721065	0.766259	NA	0.410888	0.677883	0.59238	0.836225	0.741914	NA	0.91933	0.930096	0.940857	0.849811	0.934863
O70326_C144	NA	0.441968	0.839476	0.55744	0.803166	0.510268	NA	0.55822	0.906942	0.639323	0.721065	0.766259	NA	0.410888	0.677883	0.59238	0.836225	0.741914	NA	0.91933	0.930096	0.940857	0.849811	0.934863
O70326_C158	NA	NA	NA	NA	NA	0.267488	NA	NA	NA	NA	0.263268	0.580936	NA	NA	NA	NA	NA	0.501059	NA	NA	NA	NA	0.487416	0.817565
O70326_C178	NA	0.547694	NA	NA	0.649501	NA	0.650489	0.489386	NA	0.365214	NA	NA	NA	0.450733	NA	NA	0.673431	NA	0.619284	0.710945	NA	0.758397	NA	NA
O70348_C301	NA	NA	NA	NA	NA	NA	0.262726	NA	NA	NA	NA	0.218707	NA	NA	NA	NA	NA	NA	0.357587	NA	NA	NA	NA	0.593577
O70361_C213	NA	0.691075	0.777694	NA	NA	0.639866	NA	NA	NA	NA	NA	0.613157	NA	0.70344	0.743319	NA	NA	0.668365	NA	NA	NA	NA	NA	0.895941
O70362_C779	NA	0.599342	NA	NA	NA	NA	NA	NA	NA	NA	NA	0.687289	NA	0.5162	NA	NA	NA	NA	NA	NA	NA	NA	NA	0.890919
O70370_C134	0.655366	0.608982	0.54128	NA	0.738607	NA	0.677859	0.723653	NA	0.607102	NA	NA	0.673492	0.560267	0.657236	NA	0.727974	NA	0.726629	0.716483	NA	0.797667	NA	NA
O70370_C178	0.56758	0.646667	0.43838	0.538063	0.350845	0.481133	0.749254	0.669487	0.859496	0.498211	0.584637	NA	0.592329	0.56013	0.576012	0.631826	0.616339	0.472337	0.828561	0.760664	0.88208	0.715589	0.611783	NA
O70370_C222	0.646685	NA	NA	NA	NA	0.601806	NA	NA	NA	NA	NA	NA	0.778193	NA	NA	NA	NA	0.543281	NA	NA	NA	NA	NA	NA
O70370_C233	0.714828	NA	0.736699	0.738479	NA	0.66017	NA	NA	NA	0.815789	NA	NA	0.735354	NA	0.779687	0.80478	NA	0.630019	NA	NA	NA	0.847288	NA	NA
O70370_C281	NA	NA	NA	NA	NA	0.558814	NA	0.600652	NA	NA	NA	NA	NA	NA	NA	NA	NA	0.486626	NA	0.672367	NA	NA	NA	NA
O70378_C133	NA	0.510021	NA	NA	NA	NA	NA	NA	NA	NA	NA	NA	NA	0.328098	NA	NA	NA	NA	NA	NA	NA	NA	NA	NA
O70378_C150	NA	NA	NA	0.388491	NA	NA	NA	NA	NA	0.443219	0.465142	NA	NA	NA	NA	0.446424	NA	NA	NA	NA	NA	0.611051	0.428383	NA
O70378_C158	NA	NA	NA	0.388491	NA	NA	NA	NA	NA	0.443219	0.465142	NA	NA	NA	NA	0.446424	NA	NA	NA	NA	NA	0.611051	0.428383	NA
O70378_C207	0.489256	NA	0.419984	NA	NA	0.335001	NA	0.457094	NA	0.340526	NA	0.31009	0.433823	NA	0.41298	NA	NA	0.182828	NA	0.44976	NA	0.539471	NA	0.650456
O70400_C258	0.344403	0.538837	0.487602	0.408484	NA	0.436283	0.349025	0.466597	NA	NA	NA	NA	0.347732	0.311933	0.344026	0.378935	NA	0.254353	0.55336	0.515591	NA	NA	NA	NA
O70400_C261	0.395066	0.588643	0.439801	0.433996	0.436773	0.446379	0.439015	0.469113	0.563294	0.508626	NA	0.29671	0.382981	0.334484	0.323694	0.407596	0.627471	0.248914	0.606611	0.537935	0.602797	0.60507	NA	0.669051
O70400_C281	0.237977	0.642293	0.577054	0.253047	NA	0.392744	NA	0.47215	NA	0.517912	0.378458	0.308828	0.205726	0.269483	0.404336	0.242177	NA	0.198681	NA	0.589764	NA	0.750169	0.450263	0.6893
O70400_C284	0.237977	0.642293	0.577054	0.253047	NA	0.392744	NA	0.47215	NA	0.517912	0.378458	0.308828	0.205726	0.269483	0.404336	0.242177	NA	0.198681	NA	0.589764	NA	0.750169	0.450263	0.6893
O70400_C287	0.237977	0.642293	0.577054	0.253047	NA	0.392744	NA	0.47215	NA	0.517912	0.378458	0.308828	0.205726	0.269483	0.404336	0.242177	NA	0.198681	NA	0.589764	NA	0.750169	0.450263	0.6893
O70400_C305	0.321015	0.477428	0.260834	0.287766	NA	0.28321	NA	0.385069	NA	0.376518	0.298569	0.340723	0.249268	0.299301	0.206773	0.236706	NA	0.261704	NA	0.466163	NA	0.686595	0.280494	0.572687
O70400_C73	0.338634	0.486785	NA	NA	0.304699	0.338255	0.511254	0.431267	0.60061	0.421536	NA	0.265063	0.366545	0.29739	NA	NA	0.270396	0.302178	0.54248	0.596078	0.671942	0.698106	NA	0.77732
O70423_C198	0.490058	NA	0.385724	0.418135	NA	NA	NA	0.566551	NA	NA	NA	NA	0.512649	NA	0.552932	0.442878	NA	NA	NA	0.675152	NA	NA	NA	NA
O70423_C199	0.490058	NA	0.385724	0.418135	NA	NA	NA	0.566551	NA	NA	NA	NA	0.512649	NA	0.552932	0.442878	NA	NA	NA	0.675152	NA	NA	NA	NA
O70423_C430	0.747902	0.832648	0.732161	0.723233	0.84824	0.585361	0.758049	0.825004	0.923404	0.831231	0.670758	0.611981	0.726185	0.781852	0.787208	0.804143	0.750084	0.516845	0.7481	0.89326	0.980161	0.948245	0.669574	0.839258
O70423_C734	0.500429	NA	0.604388	0.71706	NA	NA	NA	0.760722	NA	NA	NA	NA	0.664383	NA	0.548784	0.684864	NA	NA	NA	0.813523	NA	NA	NA	NA
O70423_C741	0.500429	NA	0.604388	0.71706	NA	NA	NA	0.760722	NA	NA	NA	NA	0.664383	NA	0.548784	0.684864	NA	NA	NA	0.813523	NA	NA	NA	NA
O70423_C748	0.500429	NA	0.604388	0.71706	NA	NA	NA	0.760722	NA	NA	NA	NA	0.664383	NA	0.548784	0.684864	NA	NA	NA	0.813523	NA	NA	NA	NA
O70423_C95	NA	NA	0.233262	0.177215	0.15492	NA	0.212893	0.197302	0.227366	NA	NA	NA	NA	NA	0.217255	0.217878	0.294502	NA	0.205578	0.27642	0.275896	NA	NA	NA
O70433_C132	0.484793	0.552199	0.491688	0.381459	0.462834	0.499011	NA	NA	0.556105	NA	NA	0.45959	0.454491	0.362652	0.40977	0.424003	0.574723	0.303968	NA	NA	0.563381	NA	NA	0.66313
O70433_C150	NA	NA	NA	NA	NA	NA	NA	0.447221	NA	0.533774	NA	NA	NA	NA	NA	NA	NA	NA	NA	0.504817	NA	0.587953	NA	NA
O70433_C153	NA	NA	NA	NA	NA	NA	NA	0.447221	NA	0.533774	NA	NA	NA	NA	NA	NA	NA	NA	NA	0.504817	NA	0.587953	NA	NA
O70433_C162	NA	0.584302	0.668493	0.542071	0.427143	0.531435	0.405705	NA	0.598825	NA	NA	NA	NA	0.467927	0.577066	0.561908	0.544736	0.325083	0.555974	NA	0.521816	NA	NA	NA
O70433_C165	NA	0.584302	0.668493	0.542071	0.427143	0.531435	0.405705	NA	0.598825	NA	NA	NA	NA	0.467927	0.577066	0.561908	0.544736	0.325083	0.555974	NA	0.521816	NA	NA	NA
O70433_C185	NA	NA	0.503743	0.37828	NA	NA	0.399189	NA	NA	NA	NA	0.308501	NA	NA	0.417861	0.523983	NA	NA	0.682525	NA	NA	NA	NA	0.710131
O70433_C188	NA	NA	0.503743	0.37828	NA	NA	0.399189	NA	NA	NA	NA	0.308501	NA	NA	0.417861	0.523983	NA	NA	0.682525	NA	NA	NA	NA	0.710131
O70433_C191	NA	NA	0.503743	0.37828	NA	NA	0.399189	NA	NA	NA	NA	0.308501	NA	NA	0.417861	0.523983	NA	NA	0.682525	NA	NA	NA	NA	0.710131
O70433_C221	NA	NA	0.629811	0.499952	0.371129	0.510233	0.381309	0.449658	NA	0.564175	0.481183	0.229794	NA	NA	0.525125	0.604991	0.659757	0.346272	0.677048	0.567167	NA	0.687781	0.54116	0.692672
O70433_C224	NA	NA	0.629811	0.499952	0.371129	0.510233	0.381309	0.449658	NA	0.564175	0.481183	0.229794	NA	NA	0.525125	0.604991	0.659757	0.346272	0.677048	0.567167	NA	0.687781	0.54116	0.692672
O70433_C254	NA	0.542114	NA	NA	0.42062	NA	0.442293	NA	0.457581	0.427265	NA	NA	NA	0.374679	NA	NA	0.539362	NA	0.555901	NA	0.466319	0.574146	NA	NA
O70433_C272	NA	NA	NA	NA	0.445838	NA	0.449142	NA	NA	NA	NA	NA	NA	NA	NA	NA	0.686384	NA	0.662323	NA	NA	NA	NA	NA
O70433_C275	NA	NA	NA	NA	0.445838	NA	0.449142	NA	NA	NA	NA	NA	NA	NA	NA	NA	0.686384	NA	0.662323	NA	NA	NA	NA	NA
O70433_C71	NA	0.611793	NA	NA	0.509226	0.494962	NA	NA	NA	NA	0.516062	NA	NA	0.401714	NA	NA	0.660839	0.259519	NA	NA	NA	NA	0.584843	NA
O70435_C42	NA	NA	NA	NA	NA	0.152608	NA	0.190851	NA	NA	0.248274	0.170794	NA	NA	NA	NA	NA	0.110029	NA	0.340057	NA	NA	0.277042	0.403294
O70439_C28	0.344039	NA	NA	NA	0.347309	0.328646	0.337709	0.342731	0.50787	NA	NA	0.315669	0.370761	NA	NA	NA	0.259424	0.243105	0.400209	0.467374	0.581771	NA	NA	0.583562
O70456_C38	0.224659	0.209544	0.170281	0.225894	0.200131	0.107547	0.142268	0.28	0.239512	0.251826	0.185141	0.186593	0.182738	0.0865706	0.142267	0.233685	0.191695	0.0514833	0.172378	0.377605	0.360726	0.42482	0.123506	0.615671
O70456_C96	0.771839	0.835577	0.684307	0.661571	NA	0.714577	NA	0.636321	NA	0.688935	0.804979	0.641529	0.698202	0.762591	0.802814	0.817274	NA	0.681971	NA	0.864465	NA	0.945519	0.639101	0.866213
O70475_C112	0.51176	0.58024	0.514991	NA	0.585388	0.5625	0.526521	0.534932	0.619841	0.457018	NA	0.432463	0.546137	0.532582	0.610845	NA	0.398376	0.425681	0.558651	0.719459	0.640955	0.767197	NA	0.742632
O70475_C196	0.297148	0.412826	0.361495	0.260046	NA	0.376247	NA	0.367341	NA	0.305239	0.335255	0.240545	0.385446	0.287486	0.417305	0.519362	NA	0.301705	NA	0.459352	NA	0.642541	0.332669	0.556751
O70475_C241	0.264516	0.497799	0.454026	0.139811	0.11238	0.431585	0.39686	NA	0.537188	0.328178	0.443136	NA	0.39239	0.453567	0.458319	0.306501	0.35151	0.421384	0.237409	NA	0.636698	0.715228	0.423678	NA
O70475_C276	0.167584	0.284593	0.139342	0.159175	0.257961	0.150913	0.170669	0.164803	0.270794	0.164346	0.206161	0.137572	0.163055	0.189427	0.156436	0.273187	0.372597	0.109532	0.25896	0.331236	0.445697	0.512549	0.211276	0.376346
O70475_C288	0.326343	0.441227	0.304715	0.318478	NA	0.411225	NA	0.349883	NA	0.292181	0.327769	0.416159	0.418515	0.586839	0.453836	0.523635	NA	0.280861	NA	0.507334	NA	0.668595	0.302142	0.751951
O70475_C64	0.344644	0.589279	0.368653	0.275184	0.51424	0.376635	0.437883	0.423266	NA	0.312266	0.394394	0.38559	0.471355	0.429635	0.504756	0.653751	0.300272	0.336429	0.356604	0.541323	NA	0.56859	0.342971	0.723413
O70481_C279	NA	NA	NA	NA	0.4067	NA	NA	NA	0.555728	NA	NA	NA	NA	NA	NA	NA	0.439131	NA	NA	NA	0.699319	NA	NA	NA
O70492_C140	0.243878	0.358853	0.21277	NA	NA	0.192809	0.391352	NA	NA	0.165122	NA	0.174413	0.191818	0.162612	0.23062	NA	NA	0.140722	0.517233	NA	NA	0.391075	NA	0.417807
O70493_C140	0.297777	NA	NA	0.373868	NA	0.333904	NA	0.339108	NA	NA	0.398942	NA	0.299723	NA	NA	0.500856	NA	0.280186	NA	0.464675	NA	NA	0.317811	NA
O70494_C604	NA	NA	NA	NA	NA	NA	NA	NA	NA	NA	NA	0.648438	NA	NA	NA	NA	NA	NA	NA	NA	NA	NA	NA	0.831312
O70494_C607	NA	NA	NA	NA	NA	NA	NA	NA	NA	NA	NA	0.648438	NA	NA	NA	NA	NA	NA	NA	NA	NA	NA	NA	0.831312
O70494_C685	NA	NA	NA	NA	0.446717	NA	NA	NA	NA	NA	NA	NA	NA	NA	NA	NA	0.648974	NA	NA	NA	NA	NA	NA	NA
O70494_C688	NA	NA	NA	NA	0.446717	NA	NA	NA	NA	NA	NA	NA	NA	NA	NA	NA	0.648974	NA	NA	NA	NA	NA	NA	NA
O70496_C635	NA	NA	NA	NA	NA	NA	0.314821	NA	NA	0.33316	NA	NA	NA	NA	NA	NA	NA	NA	0.509572	NA	NA	0.588445	NA	NA
O70503_C166	NA	NA	NA	NA	NA	NA	NA	NA	NA	NA	NA	0.15948	NA	NA	NA	NA	NA	NA	NA	NA	NA	NA	NA	0.530805
O70503_C215	NA	NA	NA	0.451867	NA	NA	NA	NA	NA	NA	NA	NA	NA	NA	NA	0.624502	NA	NA	NA	NA	NA	NA	NA	NA
O70503_C38	NA	NA	0.306679	0.324484	NA	NA	NA	0.318433	NA	NA	NA	0.30392	NA	NA	0.336529	0.491286	NA	NA	NA	0.429439	NA	NA	NA	0.745299
O70551_C188	NA	NA	NA	0.270325	NA	NA	NA	NA	NA	NA	NA	NA	NA	NA	NA	0.462733	NA	NA	NA	NA	NA	NA	NA	NA
O70551_C386	0.431558	NA	0.475349	NA	NA	NA	NA	NA	NA	NA	NA	0.41967	0.469223	NA	0.496082	NA	NA	NA	NA	NA	NA	NA	NA	0.68089
O70551_C640	0.391104	NA	NA	NA	0.310099	0.356733	NA	NA	0.440275	0.443634	NA	NA	0.389316	NA	NA	NA	0.325004	0.274656	NA	NA	0.471978	0.642817	NA	NA
O70562_C29	NA	NA	NA	NA	0.645613	NA	NA	0.514748	0.679938	NA	0.609457	NA	NA	NA	NA	NA	0.53206	NA	NA	0.714999	0.675426	NA	0.686671	NA
O70562_C33	NA	NA	NA	NA	0.645613	NA	NA	0.514748	0.679938	NA	0.609457	NA	NA	NA	NA	NA	0.53206	NA	NA	0.714999	0.675426	NA	0.686671	NA
O70566_C235	NA	NA	NA	0.253973	NA	0.250556	NA	0.269836	NA	0.365488	0.268193	0.189364	NA	NA	NA	0.489969	NA	0.140033	NA	0.373164	NA	0.62916	0.212884	0.617788
O70566_C483	NA	NA	0.442257	0.394158	NA	NA	NA	0.361921	NA	0.518653	NA	0.471577	NA	NA	0.410452	0.591177	NA	NA	NA	0.619012	NA	0.74477	NA	0.79108
O70566_C859	NA	NA	0.168082	0.168371	NA	0.191285	NA	0.1464	NA	NA	NA	0.103201	NA	NA	0.160905	0.324463	NA	0.0995757	NA	0.224321	NA	NA	NA	0.343845
O70570_C110	0.6727	0.764606	0.676614	0.753296	0.861543	0.753977	0.858157	0.887796	0.86114	0.914419	0.716719	0.88592	0.683842	0.737999	0.702006	0.846776	0.789948	0.725105	0.817809	0.804864	0.860582	0.935213	0.679143	0.925947
O70570_C278	0.748206	0.925471	0.761444	0.848051	0.948316	0.868146	0.855388	0.945694	NA	0.801492	0.929371	0.705834	0.71447	0.98909	0.80841	0.959234	0.947912	0.861599	0.809696	NA	NA	0.634776	0.948269	0.692178
O70570_C370	0.834077	0.819846	0.784161	0.664463	0.837358	0.615985	0.772413	0.824953	0.69699	0.846668	0.78371	0.853564	0.836479	0.843355	0.812047	0.813584	0.772971	0.601071	0.706914	0.898996	0.86182	0.951345	0.776625	0.894136
O70570_C394	NA	NA	NA	NA	NA	NA	NA	0.952411	NA	0.916691	NA	NA	NA	NA	NA	NA	NA	NA	NA	NA	NA	NA	NA	NA
O70570_C505	NA	0.738222	0.660759	0.69154	NA	0.557142	NA	0.651268	NA	0.71469	0.71326	0.630931	NA	0.720178	0.671767	0.777453	NA	0.51169	NA	0.75597	NA	0.766482	0.792623	0.701661
O70570_C522	0.720844	0.746434	0.729272	0.679818	0.782235	0.764781	0.66221	0.726026	0.711949	NA	0.70846	0.731837	0.727355	0.670789	0.658271	0.75955	0.685227	0.705518	0.656662	0.824426	0.708326	NA	0.790756	0.830413
O70570_C546	NA	0.90762	0.700957	0.733335	0.797115	0.884273	NA	0.917173	0.862065	0.88648	0.893789	NA	NA	0.864458	0.731387	0.870727	0.737666	0.87795	NA	0.97553	0.944012	NA	0.895732	NA
O70570_C728	NA	0.470039	NA	0.371757	0.325103	NA	NA	NA	0.539419	0.29831	0.516982	0.483208	NA	0.25633	NA	0.435618	0.379202	NA	NA	NA	0.608201	0.741385	0.529927	0.750839
O70572_C176	NA	0.397515	NA	0.276742	NA	0.303842	NA	NA	NA	0.398988	0.333323	0.254876	NA	0.300146	NA	0.310362	NA	0.179433	NA	NA	NA	0.470807	0.246602	0.494382
O70572_C188	0.276976	NA	NA	NA	NA	NA	0.335569	NA	0.374621	NA	NA	NA	0.242897	NA	NA	NA	NA	NA	0.395627	NA	0.46272	NA	NA	NA
O70572_C189	0.276976	NA	NA	NA	NA	NA	0.335569	NA	0.374621	NA	NA	NA	0.242897	NA	NA	NA	NA	NA	0.395627	NA	0.46272	NA	NA	NA
O70572_C214	NA	0.464956	NA	0.245437	0.363789	NA	NA	0.429227	NA	NA	0.387934	NA	NA	0.350067	NA	0.317871	0.400327	NA	NA	0.506305	NA	NA	0.405362	NA
O70572_C221	NA	NA	NA	NA	NA	NA	NA	0.480658	NA	NA	NA	0.411225	NA	NA	NA	NA	NA	NA	NA	0.592849	NA	NA	NA	0.724468
O70572_C291	NA	NA	NA	NA	NA	NA	NA	0.683153	NA	NA	NA	NA	NA	NA	NA	NA	NA	NA	NA	0.751996	NA	NA	NA	NA
O70572_C294	NA	NA	NA	NA	NA	NA	NA	0.683153	NA	NA	NA	NA	NA	NA	NA	NA	NA	NA	NA	0.751996	NA	NA	NA	NA
O70589_C132	0.42921	NA	NA	0.385063	NA	0.424669	NA	NA	NA	0.6398	0.514101	0.529428	0.386843	NA	NA	0.532258	NA	0.317878	NA	NA	NA	0.702537	0.525746	0.724723
O70589_C418	NA	NA	NA	NA	NA	NA	0.286596	NA	NA	NA	NA	NA	NA	NA	NA	NA	NA	NA	0.38229	NA	NA	NA	NA	NA
O70589_C633	NA	0.500336	NA	NA	NA	NA	NA	0.394121	NA	NA	NA	NA	NA	0.443142	NA	NA	NA	NA	NA	0.503918	NA	NA	NA	NA
O88273_C87	0.593197	NA	NA	0.565369	0.688983	NA	0.631489	NA	0.74023	NA	0.587451	0.567877	0.579122	NA	NA	0.545625	0.644875	NA	0.739527	NA	0.827157	NA	0.642448	0.816073
O88291_C314	NA	NA	NA	NA	NA	NA	NA	0.376569	NA	NA	NA	NA	NA	NA	NA	NA	NA	NA	NA	0.507065	NA	NA	NA	NA
O88291_C317	NA	NA	NA	NA	NA	NA	NA	0.376569	NA	NA	NA	NA	NA	NA	NA	NA	NA	NA	NA	0.507065	NA	NA	NA	NA
O88307_C1484	NA	0.77165	NA	NA	NA	NA	0.635355	NA	NA	0.648225	NA	NA	NA	0.889939	NA	NA	NA	NA	0.715652	NA	NA	0.895264	NA	NA
O88307_C643	0.537497	0.73186	0.632148	NA	NA	NA	NA	NA	0.732245	NA	NA	0.5322	0.631207	0.745205	0.726511	NA	NA	NA	NA	NA	0.789073	NA	NA	0.787685
O88307_C736	NA	NA	NA	NA	NA	0.584245	NA	NA	NA	NA	NA	NA	NA	NA	NA	NA	NA	0.635885	NA	NA	NA	NA	NA	NA
O88312_C81	0.414062	0.6	0.335127	0.258208	NA	0.414726	NA	0.438023	NA	0.40392	0.399485	0.349	0.359345	0.261826	0.379207	0.455276	NA	0.280047	NA	0.560124	NA	0.695838	0.248023	0.747899
O88322_C1071	NA	0.691621	NA	0.654414	NA	NA	NA	NA	NA	NA	NA	0.610743	NA	0.716464	NA	0.668006	NA	NA	NA	NA	NA	NA	NA	0.712132
O88322_C1082	NA	0.691621	NA	0.654414	NA	NA	NA	NA	NA	NA	NA	0.610743	NA	0.716464	NA	0.668006	NA	NA	NA	NA	NA	NA	NA	0.712132
O88322_C1089	NA	0.707438	NA	NA	NA	NA	NA	NA	NA	NA	NA	NA	NA	0.637998	NA	NA	NA	NA	NA	NA	NA	NA	NA	NA
O88322_C1091	NA	0.707438	NA	NA	NA	NA	NA	NA	NA	NA	NA	NA	NA	0.637998	NA	NA	NA	NA	NA	NA	NA	NA	NA	NA
O88322_C1317	0.799199	0.787765	0.744595	0.726617	NA	0.690094	NA	0.783234	NA	0.725396	0.760174	0.760233	0.809379	0.816944	0.788581	0.834069	NA	0.654208	NA	0.892741	NA	0.889458	0.783301	0.924828
O88322_C1328	NA	NA	0.795349	NA	NA	0.661665	0.812984	NA	0.768554	NA	NA	0.843337	NA	NA	0.834569	NA	NA	0.652901	0.80022	NA	0.852189	NA	NA	0.991734
O88322_C546	0.75342	NA	0.58408	0.653798	NA	0.500451	NA	0.463142	NA	0.385228	NA	0.482312	0.792179	NA	0.716727	0.712519	NA	0.451688	NA	0.728599	NA	0.781893	NA	0.795227
O88322_C786	NA	NA	NA	NA	NA	NA	0.631759	NA	NA	NA	NA	NA	NA	NA	NA	NA	NA	NA	0.701676	NA	NA	NA	NA	NA
O88322_C793	NA	NA	NA	NA	NA	NA	0.631759	NA	NA	NA	NA	NA	NA	NA	NA	NA	NA	NA	0.701676	NA	NA	NA	NA	NA
O88322_C799	NA	NA	NA	0.4682	NA	NA	NA	0.533904	NA	NA	NA	NA	NA	NA	NA	0.554139	NA	NA	NA	0.711701	NA	NA	NA	NA
O88322_C809	NA	NA	NA	0.4682	NA	NA	NA	0.533904	NA	NA	NA	NA	NA	NA	NA	0.554139	NA	NA	NA	0.711701	NA	NA	NA	NA
O88322_C811	NA	NA	NA	0.4682	NA	NA	NA	0.533904	NA	NA	NA	NA	NA	NA	NA	0.554139	NA	NA	NA	0.711701	NA	NA	NA	NA
O88322_C835	NA	NA	NA	NA	0.610331	NA	0.418488	NA	NA	NA	NA	NA	NA	NA	NA	NA	0.684445	NA	0.547081	NA	NA	NA	NA	NA
O88322_C841	NA	NA	NA	NA	0.610331	NA	0.418488	NA	NA	NA	NA	NA	NA	NA	NA	NA	0.684445	NA	0.547081	NA	NA	NA	NA	NA
O88329_C122	NA	NA	NA	0.369588	NA	NA	NA	NA	NA	NA	NA	NA	NA	NA	NA	0.611703	NA	NA	NA	NA	NA	NA	NA	NA
O88329_C294	NA	0.461499	NA	NA	NA	NA	NA	NA	NA	NA	NA	NA	NA	0.37278	NA	NA	NA	NA	NA	NA	NA	NA	NA	NA
O88329_C439	NA	NA	NA	0.335797	NA	NA	NA	NA	NA	NA	NA	0.342964	NA	NA	NA	0.435276	NA	NA	NA	NA	NA	NA	NA	0.70196
O88329_C457	0.201568	NA	NA	NA	NA	0.255568	NA	NA	NA	NA	NA	NA	0.2421	NA	NA	NA	NA	0.151476	NA	NA	NA	NA	NA	NA
O88329_C502	NA	NA	0.2435	0.310244	NA	NA	NA	NA	0.13119	0.158314	NA	NA	NA	NA	0.241349	0.286844	NA	NA	NA	NA	0.303123	0.50283	NA	NA
O88329_C588	0.227995	0.350124	NA	0.190212	0.234178	0.237687	0.249442	0.223855	0.314773	0.281098	0.263476	NA	0.252899	0.227377	NA	0.312998	0.240652	0.171056	0.319926	0.384422	0.450231	0.767364	0.231735	NA
O88329_C812	0.133707	0.261494	0.169636	NA	0.146378	0.12966	0.141339	0.180486	0.229739	0.258141	NA	0.134158	0.189992	0.17606	0.183654	NA	0.149944	0.072302	0.225944	0.30072	0.327101	0.617928	NA	0.592429
O88329_C849	0.173885	NA	0.136999	0.100979	0.188835	0.117709	NA	0.138041	0.236049	0.149753	0.161502	0.141752	0.200335	NA	0.176216	0.257328	0.247806	0.0665477	NA	0.261687	0.370183	0.531038	0.114427	0.645142
O88329_C96	0.205713	NA	0.242694	0.238228	0.244663	0.251479	0.187304	0.237872	0.44808	0.307433	0.33201	0.20388	0.184436	NA	0.239933	0.311481	0.335772	0.209755	0.322743	0.441456	0.722411	0.771804	0.327999	0.785585
O88342_C170	0.141197	0.307542	0.191872	0.13685	0.127059	0.148609	0.136233	0.195047	0.230908	0.174706	0.19655	0.124847	0.154136	0.178306	0.173039	0.217056	0.114793	0.0954058	0.132865	0.284604	0.219175	0.270499	0.18123	0.357497
O88342_C194	0.130931	0.257333	0.151688	NA	0.174234	0.176958	0.160891	0.222328	0.31571	0.205199	0.229413	0.144241	0.204069	0.186391	0.164059	NA	0.154945	0.142418	0.199006	0.297302	0.369843	0.398705	0.178362	0.411782
O88342_C225	0.271293	0.352365	0.289316	0.217072	0.173752	0.276064	0.239874	0.346566	0.390974	0.314734	NA	0.192018	0.259474	0.25107	0.295185	0.384309	0.165448	0.181759	0.310216	0.436234	0.472199	0.571428	NA	0.519503
O88342_C285	NA	NA	0.27021	NA	NA	NA	NA	NA	NA	0.129459	NA	0.104755	NA	NA	0.166545	NA	NA	NA	NA	NA	NA	0.306125	NA	0.420342
O88342_C325	0.497295	NA	NA	NA	NA	0.384677	NA	NA	NA	NA	NA	0.303317	0.411202	NA	NA	NA	NA	0.184803	NA	NA	NA	NA	NA	0.555174
O88342_C382	0.379785	0.515158	0.479118	0.361081	0.397846	0.406415	0.316889	0.457715	0.488421	0.408618	0.468445	0.398818	0.430788	0.367928	0.438291	0.463956	0.455236	0.352724	0.327837	0.629426	0.524166	0.681269	0.457336	0.612646
O88342_C438	0.204404	0.48041	0.236677	0.251758	0.261713	0.355486	0.26708	0.509986	0.354768	0.302099	0.249537	0.29363	0.211952	0.344166	0.259034	0.342377	0.200498	0.269019	0.308341	0.371533	0.351368	0.478925	0.196408	0.533888
O88342_C507	0.219445	0.36341	0.308578	0.188804	NA	0.212384	NA	0.289045	NA	0.175373	0.48744	0.155701	0.331053	0.259352	0.29196	0.393422	NA	0.151033	NA	0.33034	NA	0.425789	0.51414	0.488487
O88343_C443	NA	NA	NA	NA	NA	0.343138	NA	0.314811	NA	0.334966	NA	NA	NA	NA	NA	NA	NA	0.264892	NA	0.481105	NA	0.561139	NA	NA
O88379_C232	NA	NA	NA	NA	0.572856	NA	NA	NA	NA	NA	NA	NA	NA	NA	NA	NA	0.615724	NA	NA	NA	NA	NA	NA	NA
O88393_C659	NA	NA	NA	0.459898	NA	NA	0.611771	NA	0.823285	NA	NA	NA	NA	NA	NA	0.564109	NA	NA	0.727636	NA	0.873004	NA	NA	NA
O88396_C86	NA	NA	NA	NA	NA	0.389482	NA	NA	NA	NA	NA	NA	NA	NA	NA	NA	NA	0.335102	NA	NA	NA	NA	NA	NA
O88428_C191	0.360257	0.594427	0.408102	0.319719	0.362483	0.323168	0.422643	0.368087	0.345158	0.40785	0.522928	0.352555	0.283515	0.360109	0.362668	0.43129	0.296362	0.215532	0.364781	0.631258	0.621677	0.719907	0.415257	0.723588
O88428_C319	0.296246	NA	NA	NA	0.280311	NA	NA	0.339556	NA	0.295793	NA	NA	0.398249	NA	NA	NA	0.33983	NA	NA	0.542976	NA	0.6336	NA	NA
O88428_C44	0.106465	0.248322	0.143389	0.102638	0.12925	0.119477	0.162828	0.17211	0.195605	0.136267	0.221213	0.158791	0.179637	0.223934	0.182532	0.253715	0.137765	0.0468744	0.257189	0.331603	0.36742	0.57448	0.250992	0.629118
O88447_C114	NA	0.683086	0.567889	NA	NA	0.539748	NA	NA	NA	NA	0.60358	NA	NA	0.610707	0.645922	NA	NA	0.470103	NA	NA	NA	NA	0.559539	NA
O88447_C318	0.401545	0.48886	0.330243	0.29395	NA	0.313928	NA	0.363684	0.481404	NA	0.459122	NA	0.288643	0.354398	0.361309	0.471246	NA	0.199009	NA	0.503055	0.543853	NA	0.37472	NA
O88447_C389	0.288484	NA	0.322716	0.315363	NA	0.281553	NA	0.367031	NA	0.34464	NA	0.310659	0.258547	NA	0.310683	0.370118	NA	0.171993	NA	0.48783	NA	0.567013	NA	0.59797
O88448_C220	NA	NA	NA	NA	0.275734	NA	NA	NA	NA	NA	NA	NA	NA	NA	NA	NA	0.259562	NA	NA	NA	NA	NA	NA	NA
O88448_C304	NA	NA	NA	NA	0.317782	NA	NA	NA	NA	NA	NA	NA	NA	NA	NA	NA	0.360191	NA	NA	NA	NA	NA	NA	NA
O88448_C374	NA	NA	NA	NA	0.359944	NA	NA	NA	NA	NA	NA	NA	NA	NA	NA	NA	0.470624	NA	NA	NA	NA	NA	NA	NA
O88455_C205	0.257579	NA	NA	0.381081	NA	NA	0.209888	NA	0.327852	0.178094	0.258265	NA	0.188617	NA	NA	0.465003	NA	NA	0.322167	NA	0.453096	0.514076	0.250172	NA
O88455_C376	NA	NA	NA	0.213927	NA	NA	0.251732	NA	0.307731	NA	0.375324	NA	NA	NA	NA	0.296601	NA	NA	0.232708	NA	0.398225	NA	0.271311	NA
O88456_C145	0.307566	0.350956	0.228305	0.223307	0.18474	0.215579	0.167271	0.258973	0.302483	0.199409	0.257606	0.212704	0.305882	0.240263	0.245475	0.323613	0.195833	0.120024	0.202853	0.341484	0.370167	0.388986	0.224549	0.503149
O88456_C233	0.431105	0.619911	NA	0.43835	NA	NA	NA	0.48624	NA	0.348008	0.500881	0.379665	0.429421	0.523472	NA	0.568773	NA	NA	NA	0.622669	NA	0.707404	0.447594	0.693232
O88487_C434	NA	NA	NA	0.186535	NA	NA	NA	NA	NA	NA	0.357118	NA	NA	NA	NA	0.400268	NA	NA	NA	NA	NA	NA	0.371728	NA
O88492_C1280	NA	NA	NA	NA	NA	NA	NA	0.684414	NA	NA	NA	NA	NA	NA	NA	NA	NA	NA	NA	0.757371	NA	NA	NA	NA
O88512_C180	NA	0.420411	NA	NA	NA	NA	NA	NA	NA	0.23209	NA	0.22695	NA	0.282638	NA	NA	NA	NA	NA	NA	NA	0.416419	NA	0.561197
O88512_C354	NA	NA	NA	NA	0.284681	NA	0.320128	0.413411	NA	NA	0.318877	0.330998	NA	NA	NA	NA	0.423796	NA	0.375203	0.583396	NA	NA	0.313796	0.639264
O88512_C401	NA	NA	NA	NA	NA	NA	NA	0.416631	NA	0.341123	NA	NA	NA	NA	NA	NA	NA	NA	NA	0.630909	NA	0.677925	NA	NA
O88512_C719	NA	0.382721	NA	NA	NA	NA	0.197347	NA	NA	NA	0.313527	NA	NA	0.261529	NA	NA	NA	NA	0.320191	NA	NA	NA	0.299742	NA
O88522_C54	NA	NA	NA	NA	NA	NA	0.376041	0.471508	NA	NA	0.476298	NA	NA	NA	NA	NA	NA	NA	0.391747	0.552888	NA	NA	0.532887	NA
O88531_C210	NA	NA	NA	NA	NA	NA	NA	0.438921	NA	NA	NA	NA	NA	NA	NA	NA	NA	NA	NA	0.582427	NA	NA	NA	NA
O88532_C587	NA	NA	NA	NA	NA	NA	0.388971	NA	NA	NA	NA	NA	NA	NA	NA	NA	NA	NA	0.510163	NA	NA	NA	NA	NA
O88532_C589	NA	NA	NA	NA	NA	NA	0.388971	NA	NA	NA	NA	NA	NA	NA	NA	NA	NA	NA	0.510163	NA	NA	NA	NA	NA
O88533_C438	0.236301	NA	0.406836	NA	NA	NA	NA	0.362089	NA	NA	NA	NA	0.192354	NA	0.36948	NA	NA	NA	NA	0.486275	NA	NA	NA	NA
O88533_C451	0.196146	NA	NA	NA	NA	0.268	NA	NA	NA	NA	NA	NA	0.209949	NA	NA	NA	NA	0.328862	NA	NA	NA	NA	NA	NA
O88543_C25	NA	NA	NA	0.141563	0.142327	NA	NA	NA	NA	0.270749	NA	NA	NA	NA	NA	0.250263	0.216967	NA	NA	NA	NA	0.424622	NA	NA
O88543_C383	NA	NA	NA	NA	NA	NA	NA	NA	NA	NA	NA	0.279682	NA	NA	NA	NA	NA	NA	NA	NA	NA	NA	NA	0.547332
O88544_C70	0.385788	NA	NA	NA	NA	NA	NA	0.487474	NA	0.335082	NA	NA	0.417493	NA	NA	NA	NA	NA	NA	0.514217	NA	0.630237	NA	NA
O88545_C140	0.164423	0.300163	NA	0.145034	NA	NA	NA	NA	NA	0.198479	NA	NA	0.160796	0.201385	NA	0.285585	NA	NA	NA	NA	NA	0.354779	NA	NA
O88545_C296	NA	NA	0.19867	NA	0.234153	NA	0.22586	0.206343	NA	0.294119	NA	NA	NA	NA	0.17768	NA	0.275941	NA	0.233303	0.304639	NA	0.611498	NA	NA
O88569_C50	0.237319	0.344819	0.263401	0.244798	0.164819	0.211847	0.152441	0.291294	0.306795	0.250578	0.310778	0.227427	0.252209	0.221428	0.286847	0.35983	0.147659	0.193131	0.277967	0.37272	0.354195	0.491752	0.270951	0.402063
O88587_C200	0.248009	0.452442	0.396533	0.227394	NA	0.29445	NA	0.285704	NA	0.322597	0.319334	0.232787	0.245319	0.282946	0.361297	0.370825	NA	0.157133	NA	0.36776	NA	0.478378	0.225089	0.504357
O88587_C76	NA	0.655472	0.442857	NA	NA	NA	0.447188	NA	0.653089	NA	NA	NA	NA	0.493827	0.485109	NA	NA	NA	0.385849	NA	0.726221	NA	NA	NA
O88593_C141	0.359449	0.55134	0.375037	0.425015	0.724568	0.60708	0.453875	0.48255	0.88135	0.538868	0.661201	0.612671	0.411818	0.456368	0.400239	0.596954	0.7877	0.544067	0.566777	0.596516	0.930625	0.859153	0.47294	0.870779
O88593_C33	NA	NA	NA	NA	0.609859	NA	0.780578	NA	0.676551	0.685887	0.506309	NA	NA	NA	NA	NA	0.727075	NA	0.79958	NA	0.762208	0.858634	0.518441	NA
O88593_C54	NA	NA	NA	NA	NA	NA	NA	NA	NA	NA	NA	0.514899	NA	NA	NA	NA	NA	NA	NA	NA	NA	NA	NA	0.826383
O88593_C60	NA	NA	NA	NA	NA	NA	NA	NA	NA	NA	NA	0.514899	NA	NA	NA	NA	NA	NA	NA	NA	NA	NA	NA	0.826383
O88597_C163	NA	0.567826	NA	NA	NA	NA	NA	NA	NA	NA	NA	NA	NA	0.432592	NA	NA	NA	NA	NA	NA	NA	NA	NA	NA
O88627_C615	NA	NA	NA	NA	NA	NA	NA	NA	NA	NA	NA	0.477366	NA	NA	NA	NA	NA	NA	NA	NA	NA	NA	NA	0.847406
O88627_C616	NA	NA	NA	NA	NA	NA	NA	NA	NA	NA	NA	0.477366	NA	NA	NA	NA	NA	NA	NA	NA	NA	NA	NA	0.847406
O88643_C373	NA	0.568009	NA	0.274672	NA	0.413477	NA	0.486663	NA	0.371027	NA	0.366564	NA	0.509297	NA	0.404516	NA	0.333711	NA	0.63264	NA	0.678802	NA	0.672971
O88643_C411	NA	NA	NA	NA	NA	NA	NA	NA	NA	NA	NA	0.173239	NA	NA	NA	NA	NA	NA	NA	NA	NA	NA	NA	0.409086
O88673_C618	NA	NA	NA	0.342362	NA	NA	NA	NA	NA	NA	NA	NA	NA	NA	NA	0.394197	NA	NA	NA	NA	NA	NA	NA	NA
O88685_C243	NA	NA	0.232971	NA	NA	NA	NA	0.189805	NA	0.222393	NA	NA	NA	NA	0.186558	NA	NA	NA	NA	0.294061	NA	0.378906	NA	NA
O88685_C390	0.350391	0.558291	NA	NA	0.351488	NA	0.314076	NA	NA	NA	NA	NA	0.353478	0.411478	NA	NA	0.297928	NA	0.348691	NA	NA	NA	NA	NA
O88685_C399	0.350391	0.558291	NA	NA	0.351488	NA	0.314076	NA	NA	NA	NA	NA	0.353478	0.411478	NA	NA	0.297928	NA	0.348691	NA	NA	NA	NA	NA
O88685_C403	0.305312	NA	NA	NA	NA	NA	NA	NA	NA	NA	0.275823	0.345425	0.340641	NA	NA	NA	NA	NA	NA	NA	NA	NA	0.301583	0.721045
O88712_C38	NA	NA	NA	NA	NA	NA	0.354817	NA	NA	NA	NA	NA	NA	NA	NA	NA	NA	NA	0.41866	NA	NA	NA	NA	NA
O88712_C54	NA	0.454235	NA	NA	NA	0.354706	NA	NA	NA	0.398165	0.458542	NA	NA	0.347836	NA	NA	NA	0.277377	NA	NA	NA	0.589057	0.398027	NA
O88735_C253	0.172761	NA	NA	0.218652	NA	NA	NA	NA	NA	NA	NA	NA	0.249551	NA	NA	0.241669	NA	NA	NA	NA	NA	NA	NA	NA
O88738_C1241	NA	NA	NA	NA	NA	NA	NA	NA	NA	NA	0.470586	NA	NA	NA	NA	NA	NA	NA	NA	NA	NA	NA	0.465738	NA
O88738_C1381	NA	NA	NA	NA	0.395257	NA	NA	NA	NA	NA	NA	NA	NA	NA	NA	NA	0.364074	NA	NA	NA	NA	NA	NA	NA
O88738_C1397	NA	NA	NA	NA	NA	NA	NA	NA	NA	NA	0.45947	NA	NA	NA	NA	NA	NA	NA	NA	NA	NA	NA	0.464863	NA
O88792_C49	NA	NA	0.847075	0.818882	0.648867	0.819013	0.864431	0.850349	0.70827	0.81596	0.861594	NA	NA	NA	0.887035	0.915404	0.705323	0.849979	0.845159	0.941134	0.735344	0.930776	0.847639	NA
O88796_C261	NA	NA	0.574203	NA	NA	NA	NA	NA	NA	NA	NA	NA	NA	NA	0.580953	NA	NA	NA	NA	NA	NA	NA	NA	NA
O88811_C85	NA	NA	NA	NA	NA	NA	NA	NA	NA	0.348525	NA	0.265775	NA	NA	NA	NA	NA	NA	NA	NA	NA	0.627234	NA	0.600845
O88824_C74	0.78627	NA	NA	0.68996	0.757997	NA	NA	NA	0.812029	NA	0.731625	0.71302	0.756574	NA	NA	0.784292	0.711848	NA	NA	NA	0.88834	NA	0.719542	0.83979
O88824_C85	NA	NA	NA	NA	NA	0.622782	NA	NA	NA	NA	NA	NA	NA	NA	NA	NA	NA	0.563285	NA	NA	NA	NA	NA	NA
O88844_C114	0.179768	0.267826	0.156425	0.132315	0.177371	0.149454	0.164605	0.192047	0.246589	0.141311	0.183589	0.127055	0.173922	0.194249	0.162665	0.243384	0.249359	0.0977594	0.286744	0.32923	0.294456	0.468787	0.172663	0.405525
O88844_C245	0.245321	NA	0.364076	0.177992	NA	NA	NA	0.350526	NA	0.245896	NA	NA	0.229084	NA	0.353528	0.231023	NA	NA	NA	0.381603	NA	0.426131	NA	NA
O88844_C269	0.178782	0.348768	0.228059	0.198127	NA	0.20094	0.228094	0.24558	0.260007	0.231715	0.24591	0.156163	0.154026	0.218238	0.215702	0.244705	NA	0.122434	0.285432	0.366718	0.328025	0.496163	0.237151	0.398175
O88844_C297	NA	NA	NA	NA	0.313702	NA	0.356565	NA	0.384276	NA	NA	NA	NA	NA	NA	NA	0.262741	NA	0.311658	NA	0.361219	NA	NA	NA
O88844_C363	0.117207	0.249723	0.147236	0.11296	NA	0.126026	NA	0.159874	NA	0.14132	0.163733	0.117509	0.10752	0.139403	0.172659	0.240092	NA	0.0834987	NA	0.262576	NA	0.357508	0.131406	0.406788
O88844_C379	0.32152	0.500194	0.314395	0.332952	NA	0.35885	NA	0.323233	NA	0.319026	0.40943	0.260759	0.415706	0.399869	0.407756	0.632011	NA	0.328184	NA	0.537625	NA	0.603056	0.364843	0.729838
O88844_C73	0.41506	0.280807	0.355494	0.244619	0.295547	0.136407	0.171107	0.263547	0.296041	0.237931	0.236938	0.208364	0.359792	0.193999	0.326861	0.309041	0.262162	0.127232	0.220566	0.414623	0.364502	0.576532	0.264692	0.592996
O88845_C466	NA	NA	NA	NA	0.367569	NA	NA	NA	NA	NA	NA	NA	NA	NA	NA	NA	0.371443	NA	NA	NA	NA	NA	NA	NA
O88848_C160	NA	NA	NA	NA	NA	NA	NA	0.38649	NA	NA	NA	NA	NA	NA	NA	NA	NA	NA	NA	0.462733	NA	NA	NA	NA
O88851_C127	NA	0.452317	NA	0.351406	NA	0.306221	NA	NA	NA	0.351565	0.355797	0.294328	NA	0.346964	NA	0.58915	NA	0.203403	NA	NA	NA	0.556525	0.326443	0.656355
O88851_C39	0.248343	0.43737	0.256375	0.192151	0.229263	0.248408	0.261335	0.277014	0.284006	0.300841	0.358642	0.271112	0.21173	0.214352	0.221177	0.29307	0.247869	0.178275	0.188579	0.369079	0.389872	0.509282	0.29156	0.478452
O88851_C65	0.252377	0.484374	0.266406	0.219157	NA	NA	NA	0.280436	NA	0.285625	0.322355	0.227614	0.233776	0.330577	0.248019	0.329693	NA	NA	NA	0.423572	NA	0.462079	0.201059	0.469064
O88878_C76	NA	NA	NA	0.314985	NA	NA	NA	NA	NA	0.351006	NA	NA	NA	NA	NA	0.372104	NA	NA	NA	NA	NA	0.653659	NA	NA
O88879_C761	NA	NA	NA	NA	0.494406	NA	0.508494	NA	NA	NA	NA	NA	NA	NA	NA	NA	0.435659	NA	0.469767	NA	NA	NA	NA	NA
O88939_C123	NA	0.479227	NA	NA	NA	NA	NA	NA	NA	NA	NA	0.310515	NA	0.394832	NA	NA	NA	NA	NA	NA	NA	NA	NA	0.617956
O88939_C34	NA	NA	0.261044	NA	NA	NA	NA	0.284784	NA	NA	NA	NA	NA	NA	0.370388	NA	NA	NA	NA	0.44423	NA	NA	NA	NA
O88939_C406	NA	NA	0.66609	NA	NA	0.593731	NA	0.61295	NA	NA	NA	NA	NA	NA	0.580225	NA	NA	0.369846	NA	0.788988	NA	NA	NA	NA
O88939_C409	NA	NA	0.66609	NA	NA	0.593731	NA	0.61295	NA	NA	NA	NA	NA	NA	0.580225	NA	NA	0.369846	NA	0.788988	NA	NA	NA	NA
O88947_C339	NA	NA	NA	NA	NA	NA	0.509314	NA	NA	NA	NA	NA	NA	NA	NA	NA	NA	NA	0.722289	NA	NA	NA	NA	NA
O88952_C47	NA	0.582252	0.545268	0.657055	0.610292	0.513923	0.586855	0.746055	NA	NA	0.679982	NA	NA	0.528573	0.627809	0.830592	0.620147	0.457779	0.707348	0.794486	NA	NA	0.671762	NA
O88958_C239	0.17137	0.354309	NA	NA	NA	NA	NA	0.325557	NA	NA	NA	NA	0.203307	0.235953	NA	NA	NA	NA	NA	0.368205	NA	NA	NA	NA
O88958_C48	NA	NA	0.309738	NA	NA	0.317013	NA	NA	NA	NA	NA	NA	NA	NA	0.276397	NA	NA	0.191857	NA	NA	NA	NA	NA	NA
O88967_C375	0.1811	NA	0.268632	NA	NA	NA	NA	NA	NA	NA	NA	NA	0.211056	NA	0.281278	NA	NA	NA	NA	NA	NA	NA	NA	NA
O88968_C96	0.793758	NA	NA	NA	NA	NA	NA	NA	NA	0.695686	NA	NA	0.740833	NA	NA	NA	NA	NA	NA	NA	NA	0.86899	NA	NA
O88983_C126	NA	0.550973	NA	0.331265	0.355875	NA	0.379263	NA	0.528616	NA	0.464889	NA	NA	0.386107	NA	0.4372	0.468137	NA	0.556231	NA	0.735481	NA	0.456403	NA
O88983_C14	NA	NA	NA	NA	0.372776	NA	0.347964	NA	NA	NA	NA	NA	NA	NA	NA	NA	0.330025	NA	0.387112	NA	NA	NA	NA	NA
O88986_C215	NA	NA	0.56113	NA	0.491209	NA	NA	NA	0.5074	NA	NA	NA	NA	NA	0.517304	NA	0.551636	NA	NA	NA	0.574107	NA	NA	NA
O88986_C26	NA	0.359338	0.298532	0.205504	0.220338	0.255069	0.333695	NA	NA	0.306719	0.328383	NA	NA	0.232413	0.207335	0.241744	0.317109	0.164164	0.38232	NA	NA	0.388674	0.309545	NA
O88986_C401	NA	NA	0.406924	0.378534	NA	0.401077	NA	NA	NA	0.407864	NA	NA	NA	NA	0.238726	0.418452	NA	0.266572	NA	NA	NA	0.78398	NA	NA
O88990_C167	NA	NA	0.593983	NA	NA	NA	0.597482	NA	NA	0.546357	NA	NA	NA	NA	0.705627	NA	NA	NA	0.561416	NA	NA	0.824947	NA	NA
O88990_C193	NA	NA	0.614225	NA	NA	NA	NA	NA	NA	0.589738	NA	NA	NA	NA	0.701832	NA	NA	NA	NA	NA	NA	0.891098	NA	NA
O88990_C345	NA	NA	0.213505	NA	NA	NA	NA	NA	NA	0.177277	NA	NA	NA	NA	0.191229	NA	NA	NA	NA	NA	NA	0.311774	NA	NA
O88990_C54	NA	NA	0.622247	NA	NA	NA	NA	NA	NA	0.574682	NA	NA	NA	NA	0.635121	NA	NA	NA	NA	NA	NA	0.783381	NA	NA
O89001_C194	NA	NA	NA	0.484875	NA	NA	0.619982	0.568136	NA	0.588172	0.617373	NA	NA	NA	NA	0.608406	NA	NA	0.626008	0.671937	NA	0.731908	0.597287	NA
O89001_C308	NA	0.732626	NA	0.625731	NA	0.701524	NA	0.691256	NA	NA	0.725504	NA	NA	0.66886	NA	0.802433	NA	0.60041	NA	0.7447	NA	NA	0.694586	NA
O89001_C581	NA	NA	0.491666	NA	NA	0.512742	NA	NA	NA	NA	NA	NA	NA	NA	0.62041	NA	NA	0.483825	NA	NA	NA	NA	NA	NA
O89013_C66	NA	0.595548	0.461941	0.54958	NA	NA	0.55063	0.554725	NA	NA	0.517296	NA	NA	0.447527	0.480338	0.53815	NA	NA	0.589664	0.6611	NA	NA	0.44063	NA
O89017_C221	0.42445	0.563969	0.327497	0.390176	0.288598	0.378603	0.431633	0.437929	0.473595	0.351146	0.40844	0.35638	0.26968	0.233431	0.238757	0.284849	0.34099	0.199898	0.333423	0.460817	0.407757	0.466219	0.268686	0.448288
O89017_C52	0.355747	0.50242	NA	0.290499	NA	0.350051	NA	0.405345	NA	0.333233	0.366623	0.315081	0.295601	0.37223	NA	0.372086	NA	0.277947	NA	0.497759	NA	0.519168	0.360825	0.549591
O89020_C201	NA	NA	0.716386	NA	NA	NA	0.641471	0.69093	0.897544	NA	NA	NA	NA	NA	0.796254	NA	NA	NA	0.80766	0.866313	0.982311	NA	NA	NA
O89020_C313	NA	NA	NA	NA	NA	NA	NA	NA	NA	NA	0.489957	NA	NA	NA	NA	NA	NA	NA	NA	NA	NA	NA	0.606301	NA
O89020_C340	0.551689	NA	NA	NA	0.705822	0.527433	0.780324	NA	NA	NA	NA	NA	0.618683	NA	NA	NA	0.696192	0.394495	0.939303	NA	NA	NA	NA	NA
O89020_C393	NA	NA	NA	NA	NA	NA	0.725467	NA	NA	NA	NA	NA	NA	NA	NA	NA	NA	NA	0.894203	NA	NA	NA	NA	NA
O89020_C416	NA	NA	NA	NA	NA	NA	NA	NA	0.851562	NA	0.654619	NA	NA	NA	NA	NA	NA	NA	NA	NA	0.930733	NA	0.701412	NA
O89020_C498	NA	NA	NA	NA	NA	NA	0.721464	NA	0.925207	0.839228	NA	0.76624	NA	NA	NA	NA	NA	NA	0.899609	NA	0.992594	0.975462	NA	0.98106
O89020_C499	NA	NA	NA	NA	NA	NA	0.721464	NA	0.925207	0.839228	NA	0.76624	NA	NA	NA	NA	NA	NA	0.899609	NA	0.992594	0.975462	NA	0.98106
O89020_C580	NA	NA	NA	NA	NA	NA	0.690956	NA	NA	NA	NA	NA	NA	NA	NA	NA	NA	NA	0.851347	NA	NA	NA	NA	NA
O89020_C589	NA	NA	NA	NA	NA	NA	0.690956	NA	NA	NA	NA	NA	NA	NA	NA	NA	NA	NA	0.851347	NA	NA	NA	NA	NA
O89020_C77	NA	0.587085	NA	NA	0.72251	NA	NA	NA	NA	NA	NA	NA	NA	0.538275	NA	NA	0.818726	NA	NA	NA	NA	NA	NA	NA
O89020_C86	NA	0.587085	NA	NA	0.72251	NA	NA	NA	NA	NA	NA	NA	NA	0.538275	NA	NA	0.818726	NA	NA	NA	NA	NA	NA	NA
O89023_C364	NA	0.48352	0.543346	NA	NA	0.395211	NA	0.374757	NA	NA	NA	NA	NA	0.395224	0.529724	NA	NA	0.313609	NA	0.425508	NA	NA	NA	NA
O89050_C13	NA	NA	NA	NA	NA	NA	NA	NA	NA	NA	0.575921	NA	NA	NA	NA	NA	NA	NA	NA	NA	NA	NA	0.572058	NA
O89051_C38	0.310614	0.508613	0.305544	0.336109	NA	NA	0.243161	0.287338	NA	NA	NA	NA	0.263753	0.400843	0.320144	0.409437	NA	NA	0.344308	0.44219	NA	NA	NA	NA
O89053_C192	0.4768	0.697005	0.560366	0.597371	0.463982	0.547338	0.449212	0.57582	0.679693	0.574224	0.579828	0.47266	0.530943	0.505932	0.555611	0.66571	0.651482	0.360891	0.611	0.644966	0.7202	0.717156	0.687096	0.792485
O89053_C195	0.4768	0.697005	0.560366	0.597371	0.463982	0.547338	0.449212	0.57582	0.679693	0.574224	0.579828	0.47266	0.530943	0.505932	0.555611	0.66571	0.651482	0.360891	0.611	0.644966	0.7202	0.717156	0.687096	0.792485
O89053_C24	0.210509	0.36005	0.267744	0.204702	0.100237	0.218698	0.139688	0.492388	0.230524	0.249391	0.214101	0.163137	0.190176	0.143048	0.285586	0.147145	0.142125	0.099364	0.159701	0.269458	0.240012	0.296879	0.150298	0.309011
O89053_C285	NA	NA	NA	NA	NA	NA	NA	NA	NA	0.173263	NA	0.218643	NA	NA	NA	NA	NA	NA	NA	NA	NA	0.27216	NA	0.424764
O89053_C345	NA	0.491775	NA	NA	0.454206	NA	0.384162	NA	0.356511	0.483933	0.461424	0.271109	NA	0.277052	NA	NA	0.334406	NA	0.424837	NA	0.462736	0.588256	0.422421	0.488029
O89053_C40	0.260578	0.524049	0.30518	0.284771	0.26946	0.299891	0.265784	0.413814	0.299442	0.377197	0.410564	0.226124	0.256727	0.299085	0.363425	0.366557	0.295003	0.182737	0.321091	0.376485	0.383767	0.463975	0.382072	0.466044
O89053_C51	NA	NA	0.216241	NA	NA	NA	NA	NA	NA	0.260018	NA	0.117934	NA	NA	0.166272	NA	NA	NA	NA	NA	NA	0.41338	NA	0.371551
O89079_C34	0.334143	NA	0.436402	0.479585	0.444284	0.322601	0.514258	0.393471	NA	0.410431	0.4678	NA	0.318772	NA	0.349329	0.52972	0.428077	0.279728	0.594976	0.548564	NA	0.653892	0.474823	NA
O89090_C629	0.406793	NA	NA	NA	NA	NA	NA	NA	NA	NA	NA	NA	0.38641	NA	NA	NA	NA	NA	NA	NA	NA	NA	NA	NA
O89090_C634	0.406793	NA	NA	NA	NA	NA	NA	NA	NA	NA	NA	NA	0.38641	NA	NA	NA	NA	NA	NA	NA	NA	NA	NA	NA
O89090_C689	NA	NA	NA	NA	NA	NA	0.450689	0.59143	0.497949	NA	NA	NA	NA	NA	NA	NA	NA	NA	0.525034	0.660014	0.536582	NA	NA	NA
O89090_C692	NA	NA	NA	NA	NA	NA	0.450689	0.59143	0.497949	NA	NA	NA	NA	NA	NA	NA	NA	NA	0.525034	0.660014	0.536582	NA	NA	NA
O89094_C136	NA	NA	0.48985	NA	NA	NA	NA	NA	NA	NA	NA	NA	NA	NA	0.350377	NA	NA	NA	NA	NA	NA	NA	NA	NA
O89103_C297	NA	NA	NA	NA	NA	NA	NA	NA	NA	NA	NA	0.533871	NA	NA	NA	NA	NA	NA	NA	NA	NA	NA	NA	0.749667
O89110_C164	0.658055	NA	NA	0.613724	NA	0.65148	0.741376	0.628883	0.782138	NA	0.715739	0.6383	0.644546	NA	NA	0.777299	NA	0.647824	0.685031	0.787963	0.841304	NA	0.693884	0.843612
O89110_C211	0.270333	0.399025	0.270561	0.292837	0.212642	0.248035	NA	0.321698	0.383299	NA	0.314694	0.236813	0.271974	0.256346	0.26274	0.348602	0.178816	0.149954	NA	0.406165	0.49001	NA	0.338045	0.578284
O89110_C26	0.424457	0.642262	0.426425	0.429212	NA	0.536667	NA	0.459243	NA	0.414112	0.578348	0.443068	0.494338	0.544593	0.496972	0.641012	NA	0.391736	NA	0.688618	NA	0.788043	0.530549	0.762588
O89110_C267	0.177604	0.310757	0.224609	0.179097	NA	0.147404	0.0963712	0.239456	0.232178	0.251848	0.177304	0.119872	0.17061	0.200304	0.29388	0.227859	NA	0.0863834	0.125114	0.312158	0.256968	0.430279	0.170818	0.328201
O89110_C311	NA	NA	NA	NA	NA	0.314405	NA	NA	NA	NA	NA	NA	NA	NA	NA	NA	NA	0.154734	NA	NA	NA	NA	NA	NA
O89110_C314	NA	NA	NA	NA	NA	0.314405	NA	NA	NA	NA	NA	NA	NA	NA	NA	NA	NA	0.154734	NA	NA	NA	NA	NA	NA
O89110_C315	NA	NA	NA	NA	NA	0.314405	NA	NA	NA	NA	NA	NA	NA	NA	NA	NA	NA	0.154734	NA	NA	NA	NA	NA	NA
O89110_C347	0.35796	0.395033	0.293033	0.326342	0.246608	0.214398	0.26733	0.304647	0.290819	NA	0.332469	0.174231	0.314258	0.299924	0.273972	0.385959	0.256539	0.132424	0.273004	0.44827	0.366262	NA	0.333068	0.50852
O89110_C411	0.32962	NA	NA	0.343692	NA	0.33978	0.287632	NA	0.51668	0.275934	0.351702	0.274385	0.305687	NA	NA	0.493176	NA	0.20322	0.300981	NA	0.550287	0.648671	0.306975	0.601229
O89110_C435	0.193611	0.303105	0.27712	NA	NA	0.233689	NA	0.305734	NA	NA	0.268186	0.188008	0.176609	0.195472	0.300095	NA	NA	0.103136	NA	0.273828	NA	NA	0.226307	0.634542
O89110_C81	NA	NA	0.234881	NA	NA	0.239668	NA	0.158057	NA	NA	0.0652406	0.18481	NA	NA	0.180571	NA	NA	0.101952	NA	0.273334	NA	NA	0.0246435	0.54817
O89112_C133	NA	0.444408	0.352216	0.169593	0.250546	0.300019	0.213477	0.474444	NA	NA	0.328804	0.296612	NA	0.344192	0.320703	0.375045	0.323904	0.211402	0.258907	0.726966	NA	NA	0.238934	0.554493
O89112_C355	NA	NA	0.45437	NA	NA	NA	NA	0.411791	NA	NA	NA	NA	NA	NA	0.483369	NA	NA	NA	NA	0.643649	NA	NA	NA	NA
O89112_C363	NA	NA	0.45437	NA	NA	NA	NA	0.411791	NA	NA	NA	NA	NA	NA	0.483369	NA	NA	NA	NA	0.643649	NA	NA	NA	NA
O89114_C274	NA	NA	NA	0.425028	NA	NA	0.279816	NA	NA	NA	NA	NA	NA	NA	NA	0.647907	NA	NA	0.344824	NA	NA	NA	NA	NA
O89114_C276	NA	NA	NA	0.425028	NA	NA	0.279816	NA	NA	NA	NA	NA	NA	NA	NA	0.647907	NA	NA	0.344824	NA	NA	NA	NA	NA
P00329_C101	0.237514	0.513908	0.342248	0.242374	0.242402	0.301335	0.272167	0.39883	0.430273	0.404809	0.598483	0.275543	0.213359	0.279262	0.202678	0.351424	0.312926	0.193268	0.3346	0.475997	0.547877	0.609913	0.468542	0.608358
P00329_C112	0.36525	NA	NA	0.450455	0.660895	NA	NA	NA	NA	NA	0.506027	NA	0.504214	NA	NA	0.613444	0.605406	NA	NA	NA	NA	NA	0.572851	NA
P00329_C171	0.25612	NA	0.333449	0.297461	0.250228	NA	NA	0.469333	0.43171	0.408586	0.451208	NA	0.281693	NA	0.253577	0.461005	0.340053	NA	NA	0.562359	0.62148	0.780358	0.33796	NA
P00329_C175	0.25612	NA	0.333449	0.297461	0.250228	NA	NA	0.469333	0.43171	0.408586	0.451208	NA	0.281693	NA	0.253577	0.461005	0.340053	NA	NA	0.562359	0.62148	0.780358	0.33796	NA
P00329_C241	0.355085	0.291014	NA	0.190105	0.219915	0.275775	0.232533	0.537031	0.302197	0.34665	0.708116	0.321919	0.119911	0.139356	0.0816717	0.223432	0.230482	0.123748	0.271734	0.396756	0.331686	0.50278	0.541133	0.556087
P00329_C47	0.54463	0.371143	NA	0.251786	0.257658	0.288064	0.221423	0.392681	0.371879	0.427929	0.45845	0.324003	0.249221	0.201062	0.157561	0.266496	0.305132	0.155208	0.290765	0.407469	0.513727	0.699069	0.355243	0.550606
P00329_C98	0.237514	0.513908	0.342248	0.242374	0.242402	0.301335	0.272167	0.39883	0.430273	0.404809	0.598483	0.275543	0.213359	0.279262	0.202678	0.351424	0.312926	0.193268	0.3346	0.475997	0.547877	0.609913	0.468542	0.608358
P00375_C7	NA	NA	NA	0.247822	NA	0.475344	NA	0.305144	NA	NA	NA	NA	NA	NA	NA	0.433007	NA	0.642961	NA	0.478199	NA	NA	NA	NA
P00397_C498	0.439664	NA	NA	NA	NA	0.352535	NA	NA	NA	NA	0.400242	NA	0.328985	NA	NA	NA	NA	0.190702	NA	NA	NA	NA	0.360071	NA
P00493_C106	0.24629	0.412899	0.248409	0.300587	0.291106	0.147837	0.300688	0.368047	0.449598	0.340042	0.381061	0.171083	0.261102	0.303558	0.468072	0.477609	0.264127	0.0955706	0.311171	0.434492	0.508409	0.572266	0.38818	0.524247
P00493_C206	NA	NA	NA	NA	NA	NA	NA	NA	NA	NA	0.451402	NA	NA	NA	NA	NA	NA	NA	NA	NA	NA	NA	0.404036	NA
P00493_C66	NA	0.218203	0.262151	0.154794	NA	0.0667704	NA	0.224588	NA	0.144621	0.207278	NA	NA	0.145926	0.243879	0.344354	NA	0.0383348	NA	0.314159	NA	0.331829	0.198557	NA
P00683_C120	NA	NA	0.789582	NA	NA	NA	NA	NA	NA	NA	NA	NA	NA	NA	0.95879	NA	NA	NA	NA	NA	NA	NA	NA	NA
P00683_C51	NA	NA	0.578242	NA	NA	NA	NA	NA	NA	NA	NA	NA	NA	NA	0.886602	NA	NA	NA	NA	NA	NA	NA	NA	NA
P00683_C97	NA	NA	NA	NA	NA	NA	NA	0.635252	NA	0.512867	NA	NA	NA	NA	NA	NA	NA	NA	NA	0.657201	NA	0.752979	NA	NA
P00688_C101	NA	0.602194	0.382235	NA	0.765759	NA	NA	0.587408	NA	0.654243	NA	NA	NA	0.355217	0.860142	NA	0.47535	NA	NA	0.640639	NA	0.747016	NA	NA
P00688_C118	NA	NA	0.446619	NA	NA	NA	NA	NA	NA	NA	NA	NA	NA	NA	0.890555	NA	NA	NA	NA	NA	NA	NA	NA	NA
P00688_C130	NA	NA	0.446619	NA	NA	NA	NA	NA	NA	NA	NA	NA	NA	NA	0.890555	NA	NA	NA	NA	NA	NA	NA	NA	NA
P00688_C156	NA	NA	0.417194	NA	NA	NA	NA	NA	NA	NA	NA	NA	NA	NA	0.886401	NA	NA	NA	NA	NA	NA	NA	NA	NA
P00688_C390	NA	0.715315	0.521906	NA	0.559127	NA	NA	0.835591	NA	0.652726	NA	NA	NA	0.530392	0.845116	NA	0.508105	NA	NA	0.842406	NA	0.839296	NA	NA
P00688_C396	NA	0.715315	0.521906	NA	0.559127	NA	NA	0.835591	NA	0.652726	NA	NA	NA	0.530392	0.845116	NA	0.508105	NA	NA	0.842406	NA	0.839296	NA	NA
P00688_C474	NA	NA	0.432276	NA	0.332406	NA	NA	NA	NA	0.396327	NA	NA	NA	NA	0.941485	NA	0.317292	NA	NA	NA	NA	0.653864	NA	NA
P01027_C1158	0.809869	0.812782	0.779524	0.775688	0.744611	NA	0.774305	NA	0.894605	0.845261	0.765728	NA	0.78237	0.774163	0.740635	0.843319	0.802619	NA	0.85292	NA	0.984482	0.959123	0.785919	NA
P01027_C1389	0.413968	0.574302	0.41906	0.400989	0.803431	0.666841	NA	0.606945	0.908241	0.646288	0.818285	0.708249	0.384018	0.464373	0.393369	0.508395	0.858048	0.605862	NA	0.838487	0.945759	0.927074	0.785861	0.957095
P01027_C1458	0.677711	0.703869	NA	NA	0.650917	NA	0.650141	0.676891	0.831826	0.732275	NA	0.765802	0.5018	0.55946	NA	NA	0.817227	NA	0.799605	0.886016	0.979534	0.958282	NA	0.971687
P01027_C1489	0.578627	NA	0.555067	0.425071	0.408995	0.632315	0.454744	0.54613	0.895569	0.721897	0.59098	0.624529	0.503132	NA	0.582388	0.585164	0.576636	0.652889	0.699959	0.802762	0.947289	0.937541	0.716318	0.906973
P01027_C1506	NA	0.70552	0.728629	0.497611	0.7635	0.695556	0.653609	0.699386	0.916036	0.71104	0.692894	0.789884	NA	0.564946	0.652085	0.571447	0.849545	0.662426	0.736303	0.902336	0.961795	0.928823	0.73577	0.940185
P01027_C1511	NA	0.70552	0.728629	0.497611	0.7635	0.695556	0.653609	0.699386	0.916036	0.71104	0.692894	0.789884	NA	0.564946	0.652085	0.571447	0.849545	0.662426	0.736303	0.902336	0.961795	0.928823	0.73577	0.940185
P01027_C1513	NA	0.626929	NA	NA	0.707957	0.9172	0.697853	0.295367	0.894057	0.488385	0.707609	0.696679	NA	0.533569	NA	NA	0.86799	0.953657	0.878323	0.768978	0.967368	0.916278	0.81482	0.938384
P01027_C1518	NA	0.626929	NA	NA	0.707957	0.9172	0.697853	0.295367	0.894057	0.488385	0.707609	0.696679	NA	0.533569	NA	NA	0.86799	0.953657	0.878323	0.768978	0.967368	0.916278	0.81482	0.938384
P01027_C1537	0.843275	0.691324	0.85746	0.539862	0.916601	0.939871	0.753983	0.956852	0.928218	0.894492	0.847686	0.919036	0.8237	0.647066	0.844327	0.731573	0.95466	0.975186	0.894486	NA	0.975496	0.993399	0.906913	0.997339
P01027_C1637	0.698568	0.766004	0.654807	0.628599	0.83044	0.731804	0.641348	0.729677	0.88837	0.813607	0.889745	0.771096	0.64149	0.710051	0.668158	0.744492	0.932955	0.70359	0.841698	0.901927	0.946809	0.981009	0.915438	0.968685
P01027_C1646	NA	0.489545	NA	NA	0.633415	NA	0.620971	NA	0.884872	0.619933	0.650293	NA	NA	0.389432	NA	NA	0.78373	NA	0.835908	NA	0.941088	0.836512	0.717616	NA
P01027_C1661	NA	0.489545	NA	NA	0.633415	NA	0.620971	NA	0.884872	0.619933	0.650293	NA	NA	0.389432	NA	NA	0.78373	NA	0.835908	NA	0.941088	0.836512	0.717616	NA
P01027_C559	NA	0.57323	0.868128	0.749652	0.471741	0.830081	0.69327	0.767448	0.90768	0.528415	NA	0.688828	NA	0.529668	0.812767	0.809144	0.604392	0.834867	0.88386	0.91279	0.976495	0.824662	NA	0.898085
P01027_C626	0.770349	0.872873	0.84217	0.67424	0.90655	0.73957	0.891182	0.892066	0.920108	0.780275	0.795578	0.815375	0.712786	0.776091	0.82947	0.765006	0.885764	0.750083	0.92373	0.981868	0.984436	0.964842	0.845517	0.984677
P01027_C661	NA	0.86814	NA	NA	NA	NA	0.786651	0.841189	0.895571	NA	NA	0.852171	NA	0.811906	NA	NA	NA	NA	0.851538	0.951585	0.970095	NA	NA	0.984614
P01027_C693	0.834746	0.791702	0.781245	0.70264	0.856718	0.921661	0.892885	0.730185	0.958971	0.833094	0.94391	0.855138	0.752718	0.681327	0.727771	0.7693	0.929962	0.932719	0.956367	0.909856	0.997442	0.987434	0.981884	0.98838
P01027_C694	0.834746	0.791702	0.781245	0.70264	0.856718	0.921661	0.892885	0.730185	0.958971	0.833094	0.94391	0.855138	0.752718	0.681327	0.727771	0.7693	0.929962	0.932719	0.956367	0.909856	0.997442	0.987434	0.981884	0.98838
P01027_C720	NA	0.877106	0.85414	0.68753	0.93496	0.782889	0.911876	0.790732	0.934909	0.756227	0.852286	0.844883	NA	0.78151	0.859919	0.785636	0.921751	0.790537	0.928223	0.948555	0.999108	0.968611	0.85761	0.988445
P01027_C727	NA	0.702939	NA	0.614417	NA	0.762427	NA	0.720282	0.926338	0.767971	NA	0.847363	NA	0.661462	NA	0.772544	NA	0.786234	NA	0.937022	0.978691	0.966313	NA	0.986333
P01027_C728	NA	0.702939	NA	0.614417	NA	0.762427	NA	0.720282	0.926338	0.767971	NA	0.847363	NA	0.661462	NA	0.772544	NA	0.786234	NA	0.937022	0.978691	0.966313	NA	0.986333
P01027_C816	0.608564	0.631748	0.631395	0.453787	0.531328	0.591289	0.553561	0.714399	0.745532	0.488226	0.659	0.684341	0.621364	0.551636	0.628677	0.600286	0.634952	0.581769	0.67213	0.87245	0.850436	0.854847	0.702267	0.92318
P01027_C873	0.45602	0.690801	0.544928	0.414274	0.737936	0.491266	0.589323	0.530075	0.822224	0.697865	0.749368	0.538623	0.513015	0.588314	0.589661	0.595154	0.70946	0.576674	0.758608	0.813328	0.949371	0.905321	0.836606	0.884716
P01029_C1560	NA	NA	NA	NA	0.51924	NA	0.832238	NA	NA	0.72932	NA	0.786734	NA	NA	NA	NA	0.669174	NA	0.86461	NA	NA	0.935462	NA	0.945264
P01029_C1577	NA	NA	NA	NA	0.903863	NA	NA	NA	0.964518	NA	NA	NA	NA	NA	NA	NA	0.968235	NA	NA	NA	NA	NA	NA	NA
P01029_C1582	NA	NA	NA	NA	0.903863	NA	NA	NA	0.964518	NA	NA	NA	NA	NA	NA	NA	0.968235	NA	NA	NA	NA	NA	NA	NA
P01029_C1584	NA	NA	NA	NA	0.903863	NA	NA	NA	0.964518	NA	NA	NA	NA	NA	NA	NA	0.968235	NA	NA	NA	NA	NA	NA	NA
P01029_C1712	NA	NA	NA	NA	NA	NA	NA	NA	0.815473	NA	NA	NA	NA	NA	NA	NA	NA	NA	NA	NA	0.897911	NA	NA	NA
P01029_C1721	NA	0.687952	NA	NA	0.883563	0.786243	0.814125	0.830971	0.905378	NA	NA	NA	NA	0.71497	NA	NA	0.874329	0.817582	0.884887	0.956966	0.963238	NA	NA	NA
P01029_C66	NA	NA	NA	NA	0.815752	0.719932	NA	0.821049	NA	0.767524	0.878849	0.8484	NA	NA	NA	NA	0.857524	0.779237	NA	0.947962	NA	0.962677	0.874405	0.971195
P01029_C667	NA	NA	0.599106	0.468531	0.830811	NA	0.787417	NA	0.904466	NA	0.622825	0.754281	NA	NA	0.61383	0.573485	0.847321	NA	0.869781	NA	0.965985	NA	0.739302	0.945792
P01029_C700	0.539985	NA	NA	NA	NA	0.658076	NA	0.733748	0.778484	NA	NA	0.687039	0.549245	NA	NA	NA	NA	0.6146	NA	0.887064	0.849011	NA	NA	0.920888
P01029_C701	0.539985	NA	NA	NA	NA	0.658076	NA	0.733748	0.778484	NA	NA	0.687039	0.549245	NA	NA	NA	NA	0.6146	NA	0.887064	0.849011	NA	NA	0.920888
P01029_C726	NA	0.529094	0.567111	0.287904	0.708286	NA	NA	0.592948	0.537976	0.786898	0.731993	0.635344	NA	0.414094	0.586299	0.308695	0.755158	NA	NA	0.779324	0.550913	0.932635	0.779934	0.881491
P01029_C95	NA	NA	NA	0.43253	NA	NA	NA	NA	NA	0.521811	0.726996	0.620911	NA	NA	NA	0.532392	NA	NA	NA	NA	NA	0.809809	0.702999	0.880642
P01592_C131	NA	NA	NA	NA	NA	NA	NA	0.475674	NA	NA	NA	NA	NA	NA	NA	NA	NA	NA	NA	0.473529	NA	NA	NA	NA
P01631_C23	NA	NA	NA	NA	0.36081	NA	0.360523	NA	NA	NA	0.623419	NA	NA	NA	NA	NA	0.3411	NA	0.535548	NA	NA	NA	0.639062	NA
P01633_C64	0.764095	0.766294	0.734557	NA	0.730887	0.426404	0.731129	0.846594	0.595529	NA	NA	0.815918	0.723061	0.902452	0.752787	NA	0.82728	0.303909	0.800053	0.922639	0.609506	NA	NA	0.982184
P01637_C43	NA	0.774811	NA	NA	NA	NA	NA	NA	NA	NA	NA	NA	NA	0.85329	NA	NA	NA	NA	NA	NA	NA	NA	NA	NA
P01641_C45	NA	0.781829	0.784151	NA	0.620985	NA	NA	0.557854	0.764441	NA	NA	NA	NA	0.827123	0.81151	NA	0.622564	NA	NA	0.621671	0.781519	NA	NA	NA
P01648_C23	0.838298	0.891151	0.820297	NA	NA	NA	0.771768	0.799805	0.884375	0.768731	0.750337	0.672992	0.762862	0.940188	0.909124	NA	NA	NA	0.879495	0.894147	0.951192	0.902326	0.719267	0.898998
P01674_C23	NA	NA	NA	0.83035	NA	NA	NA	NA	NA	NA	NA	0.646439	NA	NA	NA	0.919047	NA	NA	NA	NA	NA	NA	NA	0.938014
P01749_C115	NA	NA	NA	0.471513	NA	NA	NA	NA	NA	NA	NA	NA	NA	NA	NA	0.58463	NA	NA	NA	NA	NA	NA	NA	NA
P01831_C28	NA	NA	0.720713	0.771427	0.696803	0.68812	0.704726	NA	0.767186	NA	0.528995	0.522692	NA	NA	0.677615	0.842186	0.690897	0.650773	0.75259	NA	0.87439	NA	0.546327	0.69729
P01837_C107	NA	0.710378	0.815327	NA	NA	NA	NA	0.789865	NA	NA	NA	NA	NA	0.707047	0.724234	NA	NA	NA	NA	0.891895	NA	NA	NA	NA
P01837_C27	0.877206	0.850325	0.761409	0.842693	0.978778	NA	0.92302	0.878135	0.958454	0.779617	0.891075	0.678087	0.821286	0.941377	0.784185	0.96805	0.971907	NA	0.935695	0.951372	NA	0.906273	0.847977	0.897845
P01837_C87	0.848987	0.978065	0.847532	0.849374	NA	0.847842	NA	0.949011	0.956912	0.780177	0.976947	0.9255	0.854887	0.986455	0.953181	NA	NA	0.729963	NA	0.963171	0.988373	0.948819	0.964833	NA
P01843_C27	NA	0.856184	0.877104	0.846063	NA	NA	NA	NA	NA	0.778688	NA	NA	NA	0.870569	0.890954	0.963037	NA	NA	NA	NA	NA	0.895935	NA	NA
P01845_C103	NA	0.548677	NA	NA	NA	NA	NA	NA	NA	NA	NA	NA	NA	0.54221	NA	NA	NA	NA	NA	NA	NA	NA	NA	NA
P01867_C108	0.486827	0.544541	NA	NA	0.731374	NA	0.620875	0.571334	0.904666	0.627218	NA	0.56091	0.505931	0.533546	NA	NA	0.911882	NA	0.824496	0.858345	0.966586	0.884262	NA	0.830452
P01867_C111	0.486827	0.544541	NA	NA	0.731374	NA	0.620875	0.571334	0.904666	0.627218	NA	0.56091	0.505931	0.533546	NA	NA	0.911882	NA	0.824496	0.858345	0.966586	0.884262	NA	0.830452
P01867_C117	0.898046	NA	0.660242	NA	NA	NA	NA	0.589851	0.950369	NA	NA	0.661762	0.818596	NA	0.639553	NA	NA	NA	NA	0.809004	NA	NA	NA	0.891523
P01867_C14	0.790762	NA	NA	0.599774	NA	NA	0.937028	0.604792	0.981301	NA	NA	NA	0.885443	NA	NA	0.724662	NA	NA	0.972911	0.832735	0.999884	NA	NA	NA
P01867_C26	0.790762	NA	NA	0.599774	NA	NA	0.937028	0.604792	0.981301	NA	NA	NA	0.885443	NA	NA	0.724662	NA	NA	0.972911	0.832735	0.999884	NA	NA	NA
P01867_C313	0.830529	0.861192	0.782707	0.77152	0.689312	0.762498	0.759565	0.709563	0.859173	0.751804	NA	0.835254	0.816977	0.80816	0.808835	0.835112	0.781761	0.709014	0.877965	0.877225	0.918613	0.88886	NA	0.965889
P01872_C135	0.567321	NA	0.583298	0.548198	0.624528	0.5876	0.784405	0.708816	0.905749	0.506046	NA	0.727787	0.597677	NA	0.570198	0.701401	0.742781	0.588278	0.895381	0.879591	0.964606	0.878209	NA	0.945419
P01872_C27	0.412552	0.458483	NA	NA	NA	0.345789	0.470271	0.448146	0.660984	0.453825	NA	0.534084	0.474301	0.429629	NA	NA	NA	0.283906	0.696771	0.659809	0.77434	0.755259	NA	0.827698
P01872_C292	NA	0.820565	NA	NA	0.777408	0.896541	0.804449	0.90597	0.901989	NA	0.600843	0.906239	NA	0.654931	NA	NA	0.79487	0.760044	0.840264	0.95717	0.966342	NA	0.665307	0.99846
P01872_C304	NA	NA	NA	NA	NA	NA	NA	NA	0.880118	NA	NA	0.58316	NA	NA	NA	NA	NA	NA	NA	NA	0.915424	NA	NA	0.919196
P01872_C352	NA	NA	NA	0.703761	0.754632	NA	0.671728	NA	0.901052	NA	0.721675	0.8353	NA	NA	NA	0.745056	0.845515	NA	0.813562	NA	0.948513	NA	0.733738	0.979675
P01872_C453	NA	NA	NA	NA	NA	NA	NA	NA	0.767177	NA	NA	NA	NA	NA	NA	NA	NA	NA	NA	NA	0.865232	NA	NA	NA
P01872_C88	0.758849	NA	NA	NA	0.855064	0.41246	NA	0.699164	0.903308	0.658052	NA	0.792838	0.710588	NA	NA	NA	0.903348	0.474974	NA	0.907649	0.946387	0.894332	NA	0.942488
P01878_C171	0.416105	0.692088	0.556729	0.468381	0.545427	0.476021	0.474909	0.630749	0.853839	0.399416	0.525291	0.488731	0.480364	0.620784	0.544109	0.597158	0.575577	0.37468	0.567473	0.634778	0.876114	0.721533	0.56816	0.781844
P01878_C173	0.416105	0.692088	0.556729	0.468381	0.545427	0.476021	0.474909	0.630749	0.853839	0.399416	0.525291	0.488731	0.480364	0.620784	0.544109	0.597158	0.575577	0.37468	0.567473	0.634778	0.876114	0.721533	0.56816	0.781844
P01878_C183	0.416105	0.692088	0.556729	0.468381	0.545427	0.476021	0.474909	0.630749	0.853839	0.399416	0.525291	0.488731	0.480364	0.620784	0.544109	0.597158	0.575577	0.37468	0.567473	0.634778	0.876114	0.721533	0.56816	0.781844
P01878_C304	NA	0.731167	0.83226	0.562842	NA	0.886524	0.892617	0.811571	NA	0.926908	0.832622	0.726235	NA	0.76922	0.869988	0.693338	NA	0.800443	0.925328	0.869829	NA	0.977597	0.840107	0.912466
P01878_C343	NA	0.717552	NA	NA	NA	NA	NA	0.730376	0.553863	NA	0.576795	NA	NA	0.679105	NA	NA	NA	NA	NA	0.732822	0.510831	NA	0.532312	NA
P01899_C188	0.642042	0.672616	0.64532	0.540404	NA	0.593037	NA	0.605875	NA	0.677082	NA	0.64817	0.58351	0.704304	0.579063	0.622903	NA	0.645781	NA	0.790145	NA	0.891285	NA	0.92874
P01901_C122	0.652209	0.639302	0.801311	0.570551	0.59577	0.557219	0.603076	0.665624	NA	0.749239	0.687984	0.629184	0.588956	0.570459	0.74589	0.527551	0.527816	0.539168	0.637676	0.779038	NA	0.795853	0.570473	0.814725
P01901_C142	NA	0.69059	0.553415	0.611744	NA	0.539892	0.663484	0.689455	NA	0.658646	NA	0.676854	NA	0.615645	0.501967	0.659116	NA	0.48865	0.655989	0.708353	NA	0.750752	NA	0.839564
P01901_C185	NA	0.79477	NA	0.658419	NA	0.711351	NA	0.74568	NA	0.776924	0.824198	0.68197	NA	0.810918	NA	0.712735	NA	0.700051	NA	0.851676	NA	0.933272	0.733616	0.936647
P01901_C280	NA	0.603685	0.680971	NA	NA	NA	NA	NA	NA	NA	NA	0.585496	NA	0.551683	0.655827	NA	NA	NA	NA	NA	NA	NA	NA	0.874151
P01901_C358	0.511062	0.564444	NA	0.470259	0.318559	0.464697	0.39316	NA	NA	0.489574	0.613467	0.356654	0.481785	0.33613	NA	0.426927	0.407665	0.324998	0.474952	NA	NA	0.738772	0.573544	0.565983
P02089_C94	0.232409	0.396342	0.245933	0.263628	0.254523	0.279541	0.19084	0.390798	0.301207	0.272624	0.274725	0.148603	0.232352	0.271397	0.159726	0.340688	0.219226	0.137162	0.241558	0.320918	0.397509	0.411242	0.231028	0.480195
P02463_C1460	0.793361	NA	0.729222	0.617478	0.772421	0.64067	0.799748	0.653038	0.839082	0.703449	0.666048	0.74329	0.769924	NA	0.733574	0.742948	0.753006	0.584484	0.781384	0.811538	0.870259	0.941273	0.656228	0.90995
P02463_C1493	0.412513	0.432254	0.551281	0.399236	0.46117	0.440787	0.579099	0.350209	0.523434	NA	0.434977	0.459507	0.438644	0.349751	0.525627	0.417044	0.489299	0.442956	0.675837	0.578945	0.700679	NA	0.465954	0.734757
P02463_C1505	NA	NA	0.604013	NA	NA	NA	NA	0.579423	NA	NA	NA	NA	NA	NA	0.67131	NA	NA	NA	NA	0.771589	NA	NA	NA	NA
P02463_C1511	NA	NA	0.604013	NA	NA	NA	NA	0.579423	NA	NA	NA	NA	NA	NA	0.67131	NA	NA	NA	NA	0.771589	NA	NA	NA	NA
P02463_C1662	0.960338	0.886265	0.940562	0.882585	0.833285	0.882054	0.877715	0.933604	0.79473	0.680188	0.91712	0.952445	0.967796	0.887352	0.983146	0.970842	0.788366	0.925238	0.84836	NA	0.894565	0.963521	0.867051	NA
P02463_C1665	0.960338	0.886265	0.940562	0.882585	0.833285	0.882054	0.877715	0.933604	0.79473	0.680188	0.91712	0.952445	0.967796	0.887352	0.983146	0.970842	0.788366	0.925238	0.84836	NA	0.894565	0.963521	0.867051	NA
P02468_C1010	NA	NA	NA	0.632125	NA	0.598251	NA	NA	NA	0.622876	NA	0.670722	NA	NA	NA	0.72805	NA	0.571775	NA	NA	NA	0.851861	NA	0.866918
P02468_C1013	NA	NA	NA	0.632125	NA	0.598251	NA	NA	NA	0.622876	NA	0.670722	NA	NA	NA	0.72805	NA	0.571775	NA	NA	NA	0.851861	NA	0.866918
P02468_C1026	NA	0.639078	NA	0.569529	0.649505	0.614849	0.60616	0.65898	0.71975	0.508551	NA	NA	NA	0.610127	NA	0.682521	0.672503	0.634702	0.659769	0.747324	0.92428	0.833078	NA	NA
P02468_C1029	NA	0.639078	NA	0.569529	0.649505	0.614849	0.60616	0.65898	0.71975	0.508551	NA	NA	NA	0.610127	NA	0.682521	0.672503	0.634702	0.659769	0.747324	0.92428	0.833078	NA	NA
P02468_C1032	NA	0.639078	NA	0.569529	0.649505	0.614849	0.60616	0.65898	0.71975	0.508551	NA	NA	NA	0.610127	NA	0.682521	0.672503	0.634702	0.659769	0.747324	0.92428	0.833078	NA	NA
P02468_C1598	0.828578	0.666664	0.745753	0.700726	0.849681	0.701484	0.888503	0.424537	0.879321	0.625228	0.701609	0.709014	0.854924	0.732501	0.711921	0.81738	0.886849	0.707883	0.904759	0.670497	0.965032	0.832035	0.703483	0.909975
P02468_C180	NA	0.736921	0.857592	0.801489	NA	0.767426	NA	0.802102	NA	NA	0.763918	NA	NA	0.761554	0.899503	0.897656	NA	0.823517	NA	0.884839	NA	NA	0.845288	NA
P02468_C303	NA	NA	0.544301	NA	NA	NA	NA	NA	NA	NA	NA	NA	NA	NA	0.515014	NA	NA	NA	NA	NA	NA	NA	NA	NA
P02468_C305	NA	NA	0.544301	NA	NA	NA	NA	NA	NA	NA	NA	NA	NA	NA	0.515014	NA	NA	NA	NA	NA	NA	NA	NA	NA
P02468_C314	NA	NA	0.525872	NA	NA	NA	NA	NA	NA	NA	NA	NA	NA	NA	0.603833	NA	NA	NA	NA	NA	NA	NA	NA	NA
P02468_C317	NA	NA	0.811247	NA	NA	0.655077	NA	0.686572	NA	NA	NA	NA	NA	NA	0.824121	NA	NA	0.64173	NA	0.818228	NA	NA	NA	NA
P02468_C349	0.759446	0.727257	0.769812	0.896035	0.854913	0.734303	0.845421	0.722842	0.812539	0.689198	0.682751	0.829649	0.692928	0.80407	0.783288	0.979448	0.875359	0.797987	0.896503	0.878646	0.825849	0.932854	0.74839	0.957606
P02468_C414	0.925187	0.968403	0.926067	0.934762	0.925974	0.87728	0.990699	0.909103	0.956911	0.723761	0.901306	0.850783	0.928025	NA	0.94217	0.985651	0.95351	0.866537	NA	0.963251	0.991572	0.924724	0.935881	0.971064
P02468_C416	0.925187	0.968403	0.926067	0.934762	0.925974	0.87728	0.990699	0.909103	0.956911	0.723761	0.901306	0.850783	0.928025	NA	0.94217	0.985651	0.95351	0.866537	NA	0.963251	0.991572	0.924724	0.935881	0.971064
P02468_C428	NA	NA	NA	NA	NA	NA	NA	NA	NA	0.539151	NA	NA	NA	NA	NA	NA	NA	NA	NA	NA	NA	0.829136	NA	NA
P02468_C440	NA	NA	NA	NA	NA	NA	NA	NA	NA	0.539151	NA	NA	NA	NA	NA	NA	NA	NA	NA	NA	NA	0.829136	NA	NA
P02468_C461	NA	NA	NA	NA	NA	0.560306	NA	NA	NA	NA	NA	NA	NA	NA	NA	NA	NA	0.652566	NA	NA	NA	NA	NA	NA
P02468_C463	NA	NA	NA	NA	NA	0.560306	NA	NA	NA	NA	NA	NA	NA	NA	NA	NA	NA	0.652566	NA	NA	NA	NA	NA	NA
P02468_C472	NA	NA	0.778891	0.690713	0.811126	0.81543	0.815991	0.812032	NA	NA	0.722935	0.790096	NA	NA	0.743748	0.743021	0.7535	0.759839	0.809377	0.822668	NA	NA	0.751689	0.95105
P02468_C475	0.801101	0.787177	0.865375	0.764599	0.903318	0.569044	NA	0.708355	0.884904	0.784788	0.870133	0.819866	0.750755	0.802266	0.902931	0.924268	0.873701	0.634008	NA	0.872943	0.923505	0.963017	0.916602	0.975626
P02468_C749	0.931446	0.837303	NA	0.87272	NA	0.901201	0.847598	0.719405	NA	NA	0.915257	0.839811	0.909419	0.824688	NA	0.990707	NA	0.912515	0.845156	0.95258	NA	NA	0.908075	0.954195
P02468_C790	0.949191	0.874055	0.936743	0.94019	0.923201	0.876292	0.976374	0.901591	0.951746	0.762142	0.888798	0.623019	0.96778	0.919692	0.958568	NA	0.948652	0.925374	NA	0.977952	0.99914	0.785018	0.905534	0.78975
P02468_C793	0.949191	0.874055	0.936743	0.94019	0.923201	0.876292	0.976374	0.901591	0.951746	0.762142	0.888798	0.623019	0.96778	0.919692	0.958568	NA	0.948652	0.925374	NA	0.977952	0.99914	0.785018	0.905534	0.78975
P02468_C823	NA	0.843037	0.884256	0.820468	0.982138	0.849164	0.858132	0.865027	NA	0.82261	0.854717	0.883903	NA	0.812896	0.804729	0.865657	0.986726	0.810616	0.858354	0.960903	NA	0.967028	0.880233	0.96785
P02468_C826	NA	0.843037	0.884256	0.820468	0.982138	0.849164	0.64107	0.865027	NA	0.82261	0.854717	0.883903	NA	0.812896	0.804729	0.865657	0.986726	0.810616	0.714757	0.960903	NA	0.967028	0.880233	0.96785
P02468_C828	NA	0.843037	0.884256	0.820468	0.982138	0.849164	0.64107	0.865027	NA	0.82261	0.854717	0.883903	NA	0.812896	0.804729	0.865657	0.986726	0.810616	0.714757	0.960903	NA	0.967028	0.880233	0.96785
P02468_C840	NA	0.843037	0.884256	0.820468	0.982138	0.849164	0.64107	0.865027	NA	0.82261	0.854717	0.883903	NA	0.812896	0.804729	0.865657	0.986726	0.810616	0.714757	0.960903	NA	0.967028	0.880233	0.96785
P02468_C847	0.907584	0.860126	0.89193	0.853146	NA	0.818342	0.900268	0.835394	0.904164	0.765138	0.913043	0.854093	0.889387	0.914958	0.900877	0.944293	NA	0.831601	0.887787	0.94571	0.958382	0.953596	0.92868	0.989164
P02468_C850	NA	0.699861	NA	0.497788	NA	NA	0.775848	0.940258	NA	NA	0.540884	NA	NA	0.686128	NA	0.600624	NA	NA	0.77955	NA	NA	NA	0.566861	NA
P02468_C859	NA	0.699861	NA	0.497788	NA	NA	0.775848	0.940258	NA	NA	0.540884	NA	NA	0.686128	NA	0.600624	NA	NA	0.77955	NA	NA	NA	0.566861	NA
P02468_C914	NA	0.758052	0.932305	0.539313	0.878739	NA	0.750996	0.862986	0.967335	0.772185	NA	NA	NA	0.796945	0.916922	0.589165	0.891385	NA	0.840453	0.931581	0.996631	0.97259	NA	NA
P02468_C917	NA	0.758052	0.932305	0.539313	0.878739	NA	0.750996	0.862986	0.967335	0.772185	NA	NA	NA	0.796945	0.916922	0.589165	0.891385	NA	0.840453	0.931581	0.996631	0.97259	NA	NA
P02468_C930	NA	0.758052	0.932305	0.539313	0.878739	NA	0.750996	0.862986	0.967335	0.772185	NA	NA	NA	0.796945	0.916922	0.589165	0.891385	NA	0.840453	0.931581	0.996631	0.97259	NA	NA
P02468_C952	0.768436	NA	0.686017	0.652227	NA	0.613942	0.901307	0.804521	NA	0.769371	0.718159	0.749597	0.712092	NA	0.604764	0.746719	NA	0.682006	0.949355	0.913649	NA	0.984369	0.789462	0.922183
P02468_C954	0.768436	NA	0.686017	0.652227	NA	0.613942	0.901307	0.804521	NA	0.769371	0.718159	0.749597	0.712092	NA	0.604764	0.746719	NA	0.682006	0.949355	0.913649	NA	0.984369	0.789462	0.922183
P02468_C963	0.768436	NA	0.686017	0.652227	NA	0.613942	0.901307	0.804521	NA	0.769371	0.718159	0.749597	0.712092	NA	0.604764	0.746719	NA	0.682006	0.949355	0.913649	NA	0.984369	0.789462	0.922183
P02469_C1028	NA	NA	NA	NA	0.665067	NA	0.747393	NA	0.788791	NA	NA	0.561972	NA	NA	NA	NA	0.832774	NA	0.871873	NA	0.896414	NA	NA	0.872479
P02469_C1030	NA	NA	NA	NA	0.665067	NA	0.747393	NA	0.788791	NA	NA	0.561972	NA	NA	NA	NA	0.832774	NA	0.871873	NA	0.896414	NA	NA	0.872479
P02469_C1132	0.90708	0.884459	0.895247	0.818998	0.951335	0.90068	0.98481	0.803845	0.794809	0.633522	0.906069	0.813468	0.896032	0.91066	0.86181	0.877237	0.96653	0.927069	NA	0.882325	0.893031	0.864776	0.877804	0.950728
P02469_C1134	0.90708	0.884459	0.895247	0.818998	0.951335	0.90068	0.98481	0.803845	0.794809	0.633522	0.906069	0.813468	0.896032	0.91066	0.86181	0.877237	0.96653	0.927069	NA	0.882325	0.893031	0.864776	0.877804	0.950728
P02469_C1144	NA	0.761174	0.744589	0.500818	0.665848	0.56982	0.597217	0.614851	0.891081	NA	0.654608	0.588983	NA	0.57437	0.701284	0.568031	0.778643	0.425953	0.640676	0.740932	0.972511	NA	0.684094	0.878241
P02469_C1151	NA	0.761174	0.744589	0.500818	0.665848	0.56982	0.597217	0.614851	0.891081	NA	0.654608	0.588983	NA	0.57437	0.701284	0.568031	0.778643	0.425953	0.640676	0.740932	0.972511	NA	0.684094	0.878241
P02469_C1153	NA	0.761174	0.744589	0.500818	0.665848	0.56982	0.597217	0.614851	0.891081	NA	0.654608	0.588983	NA	0.57437	0.701284	0.568031	0.778643	0.425953	0.640676	0.740932	0.972511	NA	0.684094	0.878241
P02469_C1425	NA	NA	0.893243	NA	NA	0.619791	NA	NA	NA	0.728022	NA	0.780174	NA	NA	0.861581	NA	NA	0.629165	NA	NA	NA	0.745388	NA	0.906943
P02469_C1430	NA	NA	0.893243	NA	NA	0.619791	NA	NA	NA	0.728022	NA	0.780174	NA	NA	0.861581	NA	NA	0.629165	NA	NA	NA	0.745388	NA	0.906943
P02469_C170	NA	NA	NA	NA	0.832473	NA	NA	0.663798	0.845926	0.692636	NA	NA	NA	NA	NA	NA	0.829044	NA	NA	0.800638	0.935818	0.895248	NA	NA
P02469_C1785	NA	0.613254	0.501535	0.511942	0.781075	0.522418	0.684403	NA	NA	0.491238	NA	NA	NA	0.494553	0.660375	0.640551	0.638947	0.473032	0.735025	NA	NA	0.722633	NA	NA
P02469_C190	NA	NA	NA	0.467797	NA	NA	NA	NA	NA	0.65364	0.726078	0.666496	NA	NA	NA	0.59104	NA	NA	NA	NA	NA	0.900364	0.732936	0.858465
P02469_C332	0.863329	0.907654	0.925368	0.89163	0.932868	0.895164	0.941062	0.890838	NA	0.906731	0.903811	0.933187	0.875219	0.970133	0.939421	NA	0.925964	0.894639	0.954938	0.954676	NA	0.98861	0.904425	NA
P02469_C374	0.747862	0.739002	0.751176	0.633054	NA	0.816318	NA	0.821407	NA	0.796718	NA	0.821364	0.775053	0.860545	0.710354	0.645871	NA	0.860099	NA	0.931801	NA	0.938875	NA	0.965669
P02469_C377	0.747862	0.739002	0.751176	0.633054	NA	0.816318	NA	0.821407	NA	0.796718	NA	0.821364	0.775053	0.860545	0.710354	0.645871	NA	0.860099	NA	0.931801	NA	0.938875	NA	0.965669
P02469_C437	NA	NA	NA	NA	NA	NA	NA	NA	NA	NA	NA	0.794796	NA	NA	NA	NA	NA	NA	NA	NA	NA	NA	NA	0.966961
P02469_C440	NA	NA	NA	NA	NA	NA	NA	NA	NA	NA	NA	0.794796	NA	NA	NA	NA	NA	NA	NA	NA	NA	NA	NA	0.966961
P02469_C455	0.831901	NA	NA	NA	NA	NA	NA	NA	NA	NA	NA	NA	0.867984	NA	NA	NA	NA	NA	NA	NA	NA	NA	NA	NA
P02469_C458	NA	NA	NA	NA	0.900369	NA	NA	NA	NA	NA	NA	NA	NA	NA	NA	NA	0.975311	NA	NA	NA	NA	NA	NA	NA
P02469_C460	NA	NA	NA	NA	0.900369	NA	NA	NA	NA	NA	NA	NA	NA	NA	NA	NA	0.975311	NA	NA	NA	NA	NA	NA	NA
P02469_C472	NA	NA	NA	NA	0.900369	NA	NA	NA	NA	NA	NA	NA	NA	NA	NA	NA	0.975311	NA	NA	NA	NA	NA	NA	NA
P02469_C479	NA	NA	NA	NA	0.900369	NA	NA	NA	NA	NA	NA	NA	NA	NA	NA	NA	0.975311	NA	NA	NA	NA	NA	NA	NA
P02469_C481	NA	NA	NA	NA	0.900369	NA	NA	NA	NA	NA	NA	NA	NA	NA	NA	NA	0.975311	NA	NA	NA	NA	NA	NA	NA
P02469_C643	NA	NA	NA	NA	NA	NA	0.940533	0.796136	NA	NA	0.714894	NA	NA	NA	NA	NA	NA	NA	0.916802	0.878154	NA	NA	0.698553	NA
P02469_C739	NA	NA	NA	NA	NA	0.699832	0.894805	0.846438	0.893588	NA	0.749214	NA	NA	NA	NA	NA	NA	0.750222	0.850983	0.929343	0.9426	NA	0.758978	NA
P02469_C755	0.641241	0.581304	0.576338	0.625065	0.779969	0.645056	0.769763	0.676621	0.777837	0.614278	NA	0.762919	0.643387	0.471966	0.631916	0.752475	0.782001	0.651106	0.780089	0.82447	0.844651	0.846201	NA	0.929356
P02469_C933	NA	NA	NA	0.640543	0.770663	NA	NA	NA	NA	NA	NA	NA	NA	NA	NA	0.672405	0.820792	NA	NA	NA	NA	NA	NA	NA
P02469_C944	NA	NA	NA	0.640543	0.770663	NA	NA	NA	NA	NA	NA	NA	NA	NA	NA	0.672405	0.820792	NA	NA	NA	NA	NA	NA	NA
P02469_C946	NA	NA	NA	0.640543	0.770663	NA	NA	NA	NA	NA	NA	NA	NA	NA	NA	0.672405	0.820792	NA	NA	NA	NA	NA	NA	NA
P02798_C33	NA	NA	NA	NA	NA	NA	NA	0.522729	NA	NA	NA	NA	NA	NA	NA	NA	NA	NA	NA	0.727747	NA	NA	NA	NA
P02798_C34	NA	NA	NA	NA	NA	NA	NA	0.522729	NA	NA	NA	NA	NA	NA	NA	NA	NA	NA	NA	0.727747	NA	NA	NA	NA
P02798_C36	NA	NA	NA	NA	NA	NA	NA	0.522729	NA	NA	NA	NA	NA	NA	NA	NA	NA	NA	NA	0.727747	NA	NA	NA	NA
P02798_C37	NA	NA	NA	NA	NA	NA	NA	0.522729	NA	NA	NA	NA	NA	NA	NA	NA	NA	NA	NA	0.727747	NA	NA	NA	NA
P02798_C41	NA	NA	NA	NA	NA	NA	NA	0.522729	NA	NA	NA	NA	NA	NA	NA	NA	NA	NA	NA	0.727747	NA	NA	NA	NA
P02798_C44	0.683799	NA	0.478891	0.754662	0.672212	NA	0.774438	NA	0.554375	NA	0.68228	0.548445	0.569557	NA	0.504502	0.763871	0.771143	NA	0.842456	NA	0.685984	NA	0.683277	0.796698
P02798_C48	0.683799	NA	NA	0.754662	0.672212	NA	0.774438	NA	0.554375	NA	0.68228	0.548445	0.569557	NA	NA	0.763871	0.771143	NA	0.842456	NA	0.685984	NA	0.683277	0.796698
P02798_C50	0.683799	NA	0.478891	0.754662	0.672212	NA	0.774438	NA	0.403414	NA	0.68228	0.548445	0.569557	NA	0.504502	0.763871	0.771143	NA	0.842456	NA	0.493239	NA	0.683277	0.796698
P02802_C33	NA	NA	0.545172	NA	0.254365	0.582981	0.788299	0.534956	NA	0.683856	NA	NA	NA	NA	0.67936	NA	0.125034	0.45668	0.811465	0.783585	NA	0.850082	NA	NA
P02802_C34	NA	NA	0.545172	NA	NA	0.582981	0.788299	0.534956	NA	0.683856	NA	NA	NA	NA	0.67936	NA	NA	0.45668	0.811465	0.783585	NA	0.850082	NA	NA
P02802_C36	NA	NA	0.545172	NA	NA	0.582981	0.788299	0.534956	NA	0.683856	NA	NA	NA	NA	0.67936	NA	NA	0.45668	0.811465	0.783585	NA	0.850082	NA	NA
P02802_C37	NA	NA	0.545172	NA	NA	0.582981	0.788299	0.534956	NA	0.683856	NA	NA	NA	NA	0.67936	NA	NA	0.45668	0.811465	0.783585	NA	0.850082	NA	NA
P02802_C41	NA	NA	0.545172	NA	NA	0.582981	0.788299	0.534956	NA	0.683856	NA	NA	NA	NA	0.67936	NA	NA	0.45668	0.811465	0.783585	NA	0.850082	NA	NA
P02802_C44	NA	NA	NA	NA	NA	NA	NA	0.647048	NA	NA	NA	NA	NA	NA	NA	NA	NA	NA	NA	0.798835	NA	NA	NA	NA
P02802_C48	NA	NA	NA	NA	NA	NA	NA	0.647048	NA	NA	NA	NA	NA	NA	NA	NA	NA	NA	NA	0.798835	NA	NA	NA	NA
P02802_C50	NA	NA	NA	NA	NA	NA	NA	0.647048	NA	NA	NA	NA	NA	NA	NA	NA	NA	NA	NA	0.798835	NA	NA	NA	NA
P02802_C57	NA	NA	NA	NA	0.738815	NA	0.774046	NA	NA	NA	NA	NA	NA	NA	NA	NA	0.742104	NA	0.767524	NA	NA	NA	NA	NA
P02802_C59	NA	NA	NA	NA	0.738815	NA	0.774046	NA	NA	NA	NA	NA	NA	NA	NA	NA	0.742104	NA	0.767524	NA	NA	NA	NA	NA
P02802_C60	NA	NA	NA	NA	0.738815	NA	0.774046	NA	NA	NA	NA	NA	NA	NA	NA	NA	0.742104	NA	0.767524	NA	NA	NA	NA	NA
P03899_C39	NA	NA	NA	0.442297	0.536979	NA	0.544727	0.500977	NA	0.481872	0.655669	NA	NA	NA	NA	0.508184	0.510026	NA	0.514055	0.608029	NA	0.75579	0.547484	NA
P03903_C98	NA	NA	NA	NA	0.378044	NA	0.407269	NA	0.669529	NA	NA	NA	NA	NA	NA	NA	0.467403	NA	0.49966	NA	0.707976	NA	NA	NA
P03953_C180	NA	NA	NA	NA	NA	NA	NA	0.774582	NA	NA	0.813355	NA	NA	NA	NA	NA	NA	NA	NA	0.840789	NA	NA	0.785804	NA
P03953_C215	NA	NA	NA	NA	NA	NA	NA	NA	NA	NA	0.513554	NA	NA	NA	NA	NA	NA	NA	NA	NA	NA	NA	0.524127	NA
P03958_C153	NA	0.472717	0.47104	0.296672	0.260422	0.406619	0.300458	0.394112	0.245854	NA	0.3176	0.227687	NA	0.293169	0.459519	0.325396	0.530904	0.311459	0.390795	0.594221	0.311297	NA	0.192005	0.532586
P03958_C154	NA	0.472717	0.47104	0.296672	0.260422	0.406619	0.300458	0.394112	0.245854	NA	0.3176	0.227687	NA	0.293169	0.459519	0.325396	0.530904	0.311459	0.390795	0.594221	0.311297	NA	0.192005	0.532586
P03958_C75	NA	NA	0.446866	0.468325	NA	NA	NA	0.445943	NA	NA	NA	NA	NA	NA	0.410258	0.681159	NA	NA	NA	0.629358	NA	NA	NA	NA
P03995_C291	0.373951	NA	0.419025	NA	0.312662	0.347784	0.273312	NA	NA	NA	NA	NA	0.439119	NA	0.520816	NA	0.387914	0.245215	0.330691	NA	NA	NA	NA	NA
P04117_C118	0.246654	0.436277	0.331474	0.124888	0.101164	0.216952	0.097661	NA	0.189438	0.248468	0.314112	0.204979	0.142062	0.30055	0.285919	0.248794	0.17311	0.180862	0.157675	NA	0.298073	0.572859	0.26884	0.388228
P04117_C2	0.168435	0.495182	0.325147	0.252823	0.237637	0.272274	0.32023	0.240279	0.339444	0.312933	0.357995	0.252605	0.165161	0.267294	0.295935	0.347445	0.285764	0.269417	0.287192	0.478345	0.445024	0.471241	0.284295	0.456656
P04186_C100	NA	NA	NA	NA	NA	0.553205	NA	0.584009	NA	NA	0.651061	NA	NA	NA	NA	NA	NA	0.638425	NA	0.778899	NA	NA	0.746032	NA
P04186_C142	NA	NA	NA	NA	NA	NA	NA	NA	0.807365	0.744611	NA	0.723611	NA	NA	NA	NA	NA	NA	NA	NA	0.880164	0.953418	NA	0.92655
P04186_C155	0.579394	NA	NA	NA	NA	NA	0.62423	0.640171	0.804048	0.592674	NA	0.636946	0.487275	NA	NA	NA	NA	NA	0.757408	0.719358	0.886098	0.803505	NA	0.844114
P04186_C162	0.579394	NA	NA	NA	NA	NA	0.62423	0.640171	0.804048	0.592674	NA	0.636946	0.487275	NA	NA	NA	NA	NA	0.757408	0.719358	0.886098	0.803505	NA	0.844114
P04186_C289	0.450782	0.532012	0.479934	NA	0.388384	NA	0.366788	0.439464	0.590974	NA	0.447235	NA	0.443568	0.404385	0.480657	NA	0.334239	NA	0.447646	0.483756	0.599772	NA	0.429822	NA
P04186_C34	0.594484	0.688903	0.705961	NA	0.697384	0.721477	0.725571	0.621798	0.893229	0.696138	NA	0.682654	0.582492	0.649732	0.644674	NA	0.623783	0.628367	0.812877	0.804965	0.952967	0.857056	NA	0.921908
P04186_C475	NA	NA	NA	NA	NA	NA	NA	NA	NA	0.580523	NA	NA	NA	NA	NA	NA	NA	NA	NA	NA	NA	0.872324	NA	NA
P04186_C59	NA	NA	NA	NA	NA	NA	NA	0.589221	NA	NA	0.686173	0.620234	NA	NA	NA	NA	NA	NA	NA	0.72606	NA	NA	0.743635	0.895601
P04186_C593	NA	0.726514	0.90232	0.525524	NA	0.828188	NA	0.820832	NA	0.59008	0.827268	0.693686	NA	0.846946	0.84406	0.664209	NA	0.809792	NA	0.96338	NA	0.835145	0.907837	0.927627
P04186_C596	NA	0.726514	0.90232	0.525524	NA	0.828188	NA	0.820832	NA	0.59008	0.827268	0.693686	NA	0.846946	0.84406	0.664209	NA	0.809792	NA	0.96338	NA	0.835145	0.907837	0.927627
P04186_C612	0.552644	0.757703	0.729282	0.402055	0.736381	0.645941	0.815911	0.675329	0.888375	0.725073	NA	0.706279	0.544915	0.694292	0.682413	0.523615	0.788244	0.668326	0.847799	0.87837	0.950015	0.90477	NA	0.925506
P04186_C679	0.689918	0.625126	0.551347	0.530769	0.8528	0.703125	0.827796	0.681188	0.895776	0.717	0.791147	0.644253	0.689623	0.566595	0.554223	0.694545	0.966812	0.673768	0.901679	0.887703	0.989189	0.940364	0.831274	0.899828
P04186_C692	0.689918	0.625126	0.551347	0.530769	0.8528	0.703125	0.827796	0.681188	0.895776	0.717	0.791147	0.644253	0.689623	0.566595	0.554223	0.694545	0.966812	0.673768	0.901679	0.887703	0.989189	0.940364	0.831274	0.899828
P04187_C94	NA	NA	NA	NA	0.408055	NA	NA	NA	NA	NA	NA	NA	NA	NA	NA	NA	0.445079	NA	NA	NA	NA	NA	NA	NA
P04227_C155	0.843353	NA	0.744745	0.697227	NA	NA	NA	NA	NA	NA	0.769229	0.677093	0.84104	NA	0.747172	0.799471	NA	NA	NA	NA	NA	NA	0.719894	0.907267
P04230_C106	NA	NA	NA	NA	NA	NA	NA	NA	NA	NA	0.541873	NA	NA	NA	NA	NA	NA	NA	NA	NA	NA	NA	0.558055	NA
P04441_C196	NA	NA	NA	NA	NA	NA	NA	NA	NA	0.586282	NA	NA	NA	NA	NA	NA	NA	NA	NA	NA	NA	0.82472	NA	NA
P04627_C125	0.395155	NA	NA	0.357076	NA	NA	NA	NA	NA	NA	NA	NA	0.361218	NA	NA	0.406641	NA	NA	NA	NA	NA	NA	NA	NA
P04627_C128	0.395155	NA	NA	0.357076	NA	NA	NA	NA	NA	NA	NA	NA	0.361218	NA	NA	0.406641	NA	NA	NA	NA	NA	NA	NA	NA
P04627_C144	NA	NA	NA	NA	NA	NA	0.386645	NA	NA	NA	NA	NA	NA	NA	NA	NA	NA	NA	0.415403	NA	NA	NA	NA	NA
P04627_C536	NA	0.418268	NA	NA	0.285935	NA	NA	NA	0.373242	NA	NA	NA	NA	0.286398	NA	NA	0.323581	NA	NA	NA	0.442594	NA	NA	NA
P04627_C547	NA	NA	0.254616	NA	NA	NA	NA	0.2473	NA	0.233229	NA	0.223401	NA	NA	0.335718	NA	NA	NA	NA	0.410234	NA	0.567817	NA	0.593383
P04627_C58	NA	NA	0.42243	NA	0.386516	0.352584	0.380136	NA	NA	0.374746	NA	0.409828	NA	NA	0.427459	NA	0.413513	0.298398	0.463034	NA	NA	0.691039	NA	0.653101
P04627_C59	NA	NA	0.42243	NA	0.386516	0.352584	0.380136	NA	NA	0.374746	NA	0.409828	NA	NA	0.427459	NA	0.413513	0.298398	0.463034	NA	NA	0.691039	NA	0.653101
P04925_C213	NA	NA	NA	NA	NA	NA	NA	NA	NA	0.819385	0.802091	0.691479	NA	NA	NA	NA	NA	NA	NA	NA	NA	0.916318	0.841351	0.907754
P05017_C15	0.246822	NA	0.375092	0.197433	0.207373	NA	0.24278	0.19614	0.412993	0.299621	NA	0.182962	0.255725	NA	0.421258	0.362215	0.273617	NA	0.337953	0.359579	0.454397	0.470044	NA	0.515609
P05064_C178	0.355765	0.450011	0.352063	0.345027	0.200317	0.24344	0.277029	0.392725	0.448929	0.454584	0.431165	0.403018	0.285908	0.335482	0.302179	0.542182	0.23894	0.201765	0.329275	0.531644	0.549089	0.604414	0.344498	0.641612
P05064_C202	0.390549	0.461886	0.298452	0.283355	0.386993	0.326517	0.28243	0.411867	0.411492	0.368458	0.446135	0.230722	0.328226	0.286632	0.280876	0.454316	0.355965	0.183636	0.277627	0.502146	0.440618	0.532213	0.299724	0.607904
P05064_C290	0.441973	0.531398	0.377179	0.195957	NA	0.213514	NA	0.362616	NA	0.467956	NA	0.416403	0.306185	0.329488	0.324066	0.483671	NA	0.202154	NA	0.637607	NA	0.443067	NA	0.400125
P05064_C339	0.249494	0.394094	0.258837	0.202104	0.252148	0.207985	0.271855	0.272975	0.292835	0.292656	0.339994	0.224208	0.196072	0.212795	0.222971	0.323315	0.425557	0.153556	0.297544	0.43733	0.363101	0.506266	0.246632	0.46559
P05201_C391	0.640969	0.735816	0.586891	0.545828	0.560975	0.596848	0.646494	0.550965	0.557583	0.576385	NA	0.516034	0.574773	0.638444	0.684907	0.614895	0.611089	0.560329	0.619547	0.727511	0.727983	0.790069	NA	0.74063
P05202_C106	0.492066	0.648292	0.547326	0.46603	0.595242	0.475018	0.541825	0.510196	0.757479	0.487169	0.549124	0.440213	0.561593	0.560611	0.588246	0.693429	0.577151	0.467854	0.502963	0.692192	0.681746	0.768737	0.523315	0.773595
P05202_C187	0.142856	0.270701	0.163386	0.13176	0.106299	0.184207	0.125448	0.205937	0.187799	0.167007	0.225658	0.132308	0.160868	0.151267	0.173452	0.240421	0.229198	0.112077	0.150426	0.305014	0.257178	0.305436	0.142159	0.423379
P05202_C212	0.255281	0.522209	0.216398	0.294135	NA	0.256841	NA	0.321109	NA	0.338709	0.357347	0.172649	0.256319	0.393694	0.257081	0.46732	NA	0.162194	NA	0.419324	NA	0.450935	0.34474	0.537078
P05202_C272	0.463267	NA	0.308515	0.218815	NA	0.248362	NA	0.245199	NA	0.301576	0.335203	0.192759	0.333268	NA	0.295926	0.32755	NA	0.179149	NA	0.43065	NA	0.526775	0.277089	0.563781
P05202_C274	0.463267	NA	0.308515	0.218815	NA	0.248362	NA	0.245199	NA	0.301576	0.335203	0.192759	0.333268	NA	0.295926	0.32755	NA	0.179149	NA	0.43065	NA	0.526775	0.277089	0.563781
P05202_C295	0.200039	0.426964	0.307194	0.297329	0.271875	0.272796	0.323325	0.344597	0.345034	NA	0.32984	0.215823	0.211527	0.267358	0.212573	0.330325	0.390619	0.138688	0.396263	0.486184	0.445584	NA	0.333448	0.500568
P05208_C143	NA	0.477228	0.352086	NA	0.407695	NA	0.433641	0.592282	0.568385	NA	0.393802	NA	NA	0.330496	0.799563	NA	0.529281	NA	0.389288	0.654448	0.695442	NA	0.371027	NA
P05208_C188	NA	NA	0.514908	NA	NA	NA	NA	NA	NA	NA	NA	NA	NA	NA	0.918365	NA	NA	NA	NA	NA	NA	NA	NA	NA
P05208_C204	NA	NA	0.586197	NA	NA	NA	NA	0.635835	NA	NA	NA	NA	NA	NA	0.828826	NA	NA	NA	NA	0.764568	NA	NA	NA	NA
P05208_C214	NA	NA	0.586197	NA	NA	NA	NA	0.635835	NA	NA	NA	NA	NA	NA	0.828826	NA	NA	NA	NA	0.764568	NA	NA	NA	NA
P05208_C224	NA	NA	0.586197	NA	NA	NA	NA	0.635835	NA	NA	NA	NA	NA	NA	0.828826	NA	NA	NA	NA	0.764568	NA	NA	NA	NA
P05480_C408	0.188083	0.356046	NA	NA	0.161413	NA	0.272832	NA	0.303049	0.182917	NA	0.173547	0.156331	0.169227	NA	NA	0.180238	NA	0.298969	NA	0.369692	0.430074	NA	0.426399
P05533_C74	NA	0.930008	0.818545	NA	NA	0.829564	0.928107	0.902193	NA	0.811215	0.915941	NA	NA	0.879903	0.791254	0.946078	NA	0.674059	0.987899	0.993073	NA	0.955474	0.842053	NA
P05533_C78	NA	0.930008	0.818545	NA	NA	0.829564	0.928107	0.902193	NA	0.811215	0.915941	NA	NA	0.879903	0.791254	0.946078	NA	0.674059	0.987899	0.993073	NA	0.955474	0.842053	NA
P05555_C494	NA	0.691244	NA	NA	0.630834	0.565489	0.69155	0.530276	0.724088	0.51492	0.661855	0.592273	NA	0.635219	NA	NA	0.751446	0.567634	0.763854	0.73878	0.733275	0.745232	0.731158	0.813578
P05555_C505	NA	NA	NA	NA	NA	NA	NA	0.668524	NA	NA	NA	0.495651	NA	NA	NA	NA	NA	NA	NA	0.736431	NA	NA	NA	0.786374
P05555_C638	NA	0.585618	NA	NA	0.819856	NA	0.783685	NA	0.774108	0.653464	NA	0.743603	NA	0.643069	NA	NA	0.861017	NA	0.86416	NA	0.867403	0.859868	NA	0.92687
P05555_C721	0.574182	0.559872	NA	NA	0.699526	NA	0.680546	0.616585	NA	NA	NA	NA	0.479707	0.429744	NA	NA	0.859837	NA	0.794638	0.799256	NA	NA	NA	NA
P06151_C131	NA	NA	NA	NA	0.546165	NA	0.476758	NA	NA	NA	NA	NA	NA	NA	NA	NA	0.446669	NA	0.360317	NA	NA	NA	NA	NA
P06151_C163	0.214553	0.380563	0.29273	0.227853	0.246613	0.247662	0.263684	0.238811	0.253276	0.265103	0.314547	0.251789	0.196768	0.249388	0.261265	0.333252	0.267782	0.151666	0.29983	0.360518	0.289906	0.49978	0.260632	0.566759
P06151_C293	NA	NA	NA	0.178776	NA	0.179025	NA	NA	NA	NA	0.283895	NA	NA	NA	NA	0.236461	NA	0.109122	NA	NA	NA	NA	0.178732	NA
P06151_C84	0.199639	0.368304	0.250528	0.246946	0.182987	0.183632	0.197628	0.194984	0.242228	0.192867	0.262705	0.209357	0.175754	0.236806	0.215458	0.377171	0.16245	0.112847	0.248741	0.368637	0.431893	0.422429	0.2311	0.479674
P06330_C96	0.430132	NA	0.521125	NA	NA	0.461948	0.590447	0.63215	NA	0.49656	NA	NA	0.417312	NA	0.526742	NA	NA	0.342207	0.684131	0.684272	NA	0.713827	NA	NA
P06346_C93	NA	0.760671	NA	NA	0.77907	0.642029	0.743849	0.807186	0.883436	0.678968	NA	NA	NA	0.887104	NA	NA	0.857687	0.685988	0.806168	0.91482	0.938669	0.817838	NA	NA
P06537_C464	NA	0.54172	0.521988	NA	0.400497	0.456053	NA	NA	0.536758	NA	0.522348	NA	NA	0.419716	0.460211	NA	0.418839	0.339172	NA	NA	0.485496	NA	0.491061	NA
P06537_C470	NA	NA	NA	NA	NA	NA	0.345127	NA	NA	NA	NA	NA	NA	NA	NA	NA	NA	NA	0.421383	NA	NA	NA	NA	NA
P06537_C488	NA	NA	NA	NA	NA	NA	0.419186	NA	NA	NA	NA	NA	NA	NA	NA	NA	NA	NA	0.602176	NA	NA	NA	NA	NA
P06683_C407	NA	NA	NA	NA	NA	NA	NA	NA	0.7766	NA	NA	NA	NA	NA	NA	NA	NA	NA	NA	NA	0.878788	NA	NA	NA
P06683_C542	NA	NA	NA	NA	0.684113	NA	NA	NA	0.894025	NA	NA	NA	NA	NA	NA	NA	0.777006	NA	NA	NA	0.945169	NA	NA	NA
P06684_C1163	NA	NA	NA	NA	NA	NA	NA	NA	0.806928	NA	NA	NA	NA	NA	NA	NA	NA	NA	NA	NA	0.871502	NA	NA	NA
P06684_C1557	NA	NA	NA	NA	NA	NA	NA	NA	NA	NA	0.844739	0.844439	NA	NA	NA	NA	NA	NA	NA	NA	NA	NA	0.902205	NA
P06684_C1609	NA	NA	NA	NA	0.455267	NA	0.435602	NA	0.725831	NA	NA	NA	NA	NA	NA	NA	0.540238	NA	0.593567	NA	0.809069	NA	NA	NA
P06684_C702	0.708254	NA	NA	NA	0.746332	NA	NA	0.746139	0.925394	NA	NA	0.747353	0.63114	NA	NA	NA	0.871591	NA	NA	0.913448	0.967701	NA	NA	0.969808
P06684_C703	0.708254	NA	NA	NA	0.746332	NA	NA	0.746139	0.925394	NA	NA	0.747353	0.63114	NA	NA	NA	0.871591	NA	NA	0.913448	0.967701	NA	NA	0.969808
P06684_C728	NA	NA	0.491017	NA	NA	0.474793	NA	0.619653	NA	0.605902	NA	0.604864	NA	NA	0.475143	NA	NA	0.484437	NA	0.80452	NA	0.830812	NA	0.92085
P06745_C404	0.315584	0.460963	0.142351	0.131386	0.271988	0.260516	0.353996	0.357615	0.461111	0.265376	0.288009	0.185192	0.334357	0.335313	0.168024	0.218623	0.269404	0.141276	0.460953	0.444392	0.553475	0.481383	0.22728	0.42526
P06797_C322	NA	NA	NA	NA	NA	NA	NA	NA	NA	0.625806	NA	NA	NA	NA	NA	NA	NA	NA	NA	NA	NA	0.875147	NA	NA
P06800_C1111	NA	NA	NA	NA	0.303578	NA	0.347382	NA	NA	0.451485	NA	NA	NA	NA	NA	NA	0.229051	NA	0.306091	NA	NA	0.571729	NA	NA
P06800_C1248	0.348599	0.488256	NA	NA	0.323883	0.313896	0.228524	0.354348	0.339909	NA	NA	NA	0.323882	0.245588	NA	NA	0.272936	0.176093	0.260107	0.373639	0.413797	NA	NA	NA
P06800_C235	NA	NA	NA	NA	0.707908	NA	0.576042	NA	0.916915	NA	NA	NA	NA	NA	NA	NA	0.861251	NA	0.769754	NA	0.961799	NA	NA	NA
P06800_C240	NA	NA	NA	NA	0.707908	NA	0.576042	NA	0.916915	NA	NA	NA	NA	NA	NA	NA	0.861251	NA	0.769754	NA	0.961799	NA	NA	NA
P06800_C250	NA	NA	NA	NA	0.707908	NA	0.576042	NA	0.916915	NA	NA	NA	NA	NA	NA	NA	0.861251	NA	0.769754	NA	0.961799	NA	NA	NA
P06800_C339	0.742513	0.741979	NA	NA	0.672806	NA	0.779311	0.67743	NA	NA	NA	0.725556	0.710773	0.799142	NA	NA	0.774439	NA	0.837353	0.853955	NA	NA	NA	0.924298
P06800_C384	0.658663	NA	NA	NA	0.704056	NA	0.733507	0.808495	0.828358	NA	NA	NA	0.62877	NA	NA	NA	0.79698	NA	0.766528	0.884463	0.847867	NA	NA	NA
P06800_C465	NA	NA	NA	NA	0.750626	NA	0.745789	0.621142	NA	NA	NA	0.661381	NA	NA	NA	NA	0.751925	NA	0.78991	0.824175	NA	NA	NA	0.917614
P06800_C743	NA	NA	NA	NA	NA	0.385346	0.318264	0.282868	0.37021	0.309591	NA	0.261207	NA	NA	NA	NA	NA	0.218885	0.359509	0.397791	0.437666	0.46407	NA	0.493583
P06800_C751	NA	0.538401	NA	NA	0.369789	NA	NA	0.485372	NA	0.47686	NA	NA	NA	0.251063	NA	NA	0.485902	NA	NA	0.543151	NA	0.641593	NA	NA
P06800_C778	NA	NA	0.454204	0.364991	0.25488	0.427063	0.220054	0.467055	0.294947	NA	0.394819	NA	NA	NA	0.459752	0.435848	0.275376	0.36418	0.27507	0.457838	0.326599	NA	0.377954	NA
P06801_C164	NA	NA	NA	NA	NA	NA	NA	NA	NA	0.394813	NA	NA	NA	NA	NA	NA	NA	NA	NA	NA	NA	0.694851	NA	NA
P06801_C240	NA	NA	NA	NA	NA	NA	NA	NA	NA	NA	NA	0.320429	NA	NA	NA	NA	NA	NA	NA	NA	NA	NA	NA	0.62543
P06801_C415	NA	0.667829	0.755887	NA	NA	0.612632	NA	NA	0.521901	0.703417	NA	0.466167	NA	0.500829	0.528289	NA	NA	0.401417	NA	NA	0.620208	0.776255	NA	0.588006
P06801_C420	NA	0.667829	0.755887	NA	NA	0.612632	NA	NA	0.521901	0.703417	NA	0.466167	NA	0.500829	0.528289	NA	NA	0.401417	NA	NA	0.620208	0.776255	NA	0.588006
P06801_C468	NA	NA	NA	NA	NA	NA	NA	NA	NA	0.449549	NA	NA	NA	NA	NA	NA	NA	NA	NA	NA	NA	0.611767	NA	NA
P06802_C223	NA	0.826464	NA	NA	NA	NA	NA	NA	0.874517	NA	NA	NA	NA	0.822839	NA	NA	NA	NA	NA	NA	0.897271	NA	NA	NA
P06802_C596	NA	NA	0.698812	NA	NA	NA	NA	NA	NA	NA	NA	NA	NA	NA	0.712805	NA	NA	NA	NA	NA	NA	NA	NA	NA
P06802_C692	NA	NA	0.605931	NA	NA	0.519025	NA	0.526648	NA	0.490302	NA	NA	NA	NA	0.629414	NA	NA	0.460244	NA	0.638349	NA	0.627795	NA	NA
P06802_C819	NA	NA	NA	NA	NA	NA	NA	0.541962	NA	NA	NA	NA	NA	NA	NA	NA	NA	NA	NA	0.762807	NA	NA	NA	NA
P06909_C1048	0.713404	NA	0.556494	0.535957	0.759387	0.630757	0.72806	0.763822	0.938506	0.627537	NA	0.722283	0.664474	NA	0.538831	0.584137	0.85336	0.587648	0.867875	0.929005	0.996952	0.907326	NA	0.939565
P06909_C114	NA	NA	NA	NA	NA	NA	NA	NA	0.82565	0.567914	0.684952	NA	NA	NA	NA	NA	NA	NA	NA	NA	0.872759	0.813492	0.666519	NA
P06909_C1206	0.576268	NA	NA	NA	0.612306	0.531038	NA	0.557951	0.765451	0.509446	0.690496	0.711105	0.560515	NA	NA	NA	0.74442	0.485747	NA	0.777529	0.899179	0.836716	0.744809	0.917846
P06909_C129	0.653239	0.758983	NA	NA	0.967319	0.699453	NA	0.834196	0.98604	0.926467	0.80643	0.853193	0.609811	0.737102	NA	NA	NA	0.725663	NA	0.98322	NA	NA	0.852154	0.996254
P06909_C141	0.653239	0.758983	NA	NA	0.967319	0.699453	NA	0.834196	0.98604	0.926467	0.80643	0.853193	0.609811	0.737102	NA	NA	NA	0.725663	NA	0.98322	NA	NA	0.852154	0.996254
P06909_C146	NA	NA	NA	0.447578	0.587243	0.698387	0.756497	0.806766	0.869317	0.813073	NA	0.874246	NA	NA	NA	0.563135	0.694508	0.592848	0.852187	0.955022	0.937394	0.972583	NA	0.978605
P06909_C178	NA	0.643235	NA	NA	0.861004	NA	0.811202	0.627358	0.933721	0.774792	NA	0.835857	NA	0.625631	NA	NA	0.910511	NA	0.898231	0.8733	0.986812	0.963581	NA	0.992274
P06909_C205	NA	0.627336	NA	0.711607	0.875312	0.948623	0.81959	0.722006	0.961833	0.777331	NA	0.840804	NA	0.625318	NA	0.734687	0.958331	0.925586	0.944965	0.922079	0.98983	0.959713	NA	0.988726
P06909_C210	NA	0.627336	NA	0.711607	0.875312	0.948623	0.81959	0.722006	0.961833	0.777331	NA	0.840804	NA	0.625318	NA	0.734687	0.958331	0.925586	0.944965	0.922079	0.98983	0.959713	NA	0.988726
P06909_C251	NA	0.850283	0.589762	NA	0.769205	0.682769	0.845223	0.519467	0.908129	0.572346	0.705834	0.705568	NA	0.827406	0.72842	NA	0.899918	0.622396	0.952639	0.889959	0.960009	0.984295	0.794779	0.922493
P06909_C262	NA	0.850283	0.589762	NA	0.769205	0.682769	0.845223	0.519467	0.908129	0.572346	0.705834	0.705568	NA	0.827406	0.72842	NA	0.899918	0.622396	0.952639	0.889959	0.960009	0.984295	0.794779	0.922493
P06909_C294	NA	NA	0.741797	NA	0.774421	NA	0.775951	0.817303	0.90451	0.757692	0.873482	0.707865	NA	NA	0.729074	NA	0.842205	NA	0.86737	0.934424	0.963546	0.946977	0.874259	0.940358
P06909_C309	0.420334	0.498402	0.469187	0.248495	0.695743	0.53352	0.579905	0.583955	0.848634	0.473634	0.522839	0.645593	0.466435	0.375013	0.536311	0.328088	0.763904	0.530504	0.743391	0.803269	0.943784	0.875604	0.492006	0.918495
P06909_C320	0.830695	0.663418	0.876078	NA	0.893261	0.906777	0.752307	0.729041	0.912391	0.855354	0.792228	0.82833	0.729778	0.632161	0.807734	NA	0.966336	0.880578	0.856617	0.934333	0.971142	0.980831	0.826525	0.994016
P06909_C325	0.830695	0.663418	0.876078	NA	0.893261	0.906777	0.752307	0.729041	0.912391	0.855354	0.792228	0.82833	0.729778	0.632161	0.807734	NA	0.966336	0.880578	0.856617	0.934333	0.971142	0.980831	0.826525	0.994016
P06909_C374	0.566912	0.648441	0.649802	0.548512	NA	0.62873	0.850053	0.670419	0.95623	0.617018	0.664771	0.745664	0.547597	0.590792	0.619945	0.639038	NA	0.59548	0.938986	0.914647	0.994146	0.92567	0.673277	0.942061
P06909_C385	0.566912	0.648441	0.649802	0.548512	NA	0.62873	0.850053	0.670419	0.95623	0.617018	0.664771	0.745664	0.547597	0.590792	0.619945	0.639038	NA	0.59548	0.938986	0.914647	0.994146	0.92567	0.673277	0.942061
P06909_C509	0.486708	NA	0.412646	0.300186	0.651652	0.533939	0.612317	0.744107	0.95608	0.787074	0.599596	0.728699	0.482258	NA	0.459139	0.555284	0.799167	0.41989	0.767118	0.913134	0.99696	0.953925	0.646338	0.929318
P06909_C52	NA	NA	NA	NA	NA	NA	NA	0.655134	NA	NA	NA	NA	NA	NA	NA	NA	NA	NA	NA	0.91561	NA	NA	NA	NA
P06909_C536	0.573691	NA	NA	NA	NA	0.656816	NA	0.74494	NA	0.680196	0.713552	0.816005	0.569618	NA	NA	NA	NA	0.615328	NA	0.934472	NA	0.935983	0.746276	0.981883
P06909_C569	0.663141	0.719481	0.759683	0.637605	0.701244	0.552154	0.775048	0.743182	0.894895	0.810845	0.771318	0.68713	0.539819	0.611206	0.728849	0.694772	0.777197	0.46861	0.865158	0.87741	0.962792	0.971465	0.816553	0.896309
P06909_C658	NA	NA	NA	NA	0.924943	NA	NA	NA	NA	NA	NA	NA	NA	NA	NA	NA	0.964809	NA	NA	NA	NA	NA	NA	NA
P06909_C743	NA	0.852896	0.787886	0.609002	NA	0.796371	0.813719	NA	0.966274	0.70593	0.808391	0.732985	NA	0.76375	0.812171	0.682531	NA	0.770265	0.899184	NA	0.98392	0.926746	0.811249	0.933269
P06909_C791	NA	NA	NA	NA	0.79422	NA	NA	NA	0.793923	NA	NA	0.767851	NA	NA	NA	NA	0.878361	NA	NA	NA	0.898565	NA	NA	0.83327
P06909_C808	0.51942	0.656278	0.495902	0.611685	0.933486	0.686894	0.940025	0.563673	0.931575	0.592509	0.888023	0.46	0.500084	0.599541	0.425905	0.644135	0.999768	0.620099	0.972431	0.632587	0.97261	0.933008	0.893714	0.816255
P06909_C836	NA	NA	NA	NA	0.749165	NA	0.680601	NA	0.939549	NA	0.590656	NA	NA	NA	NA	NA	0.867382	NA	0.826696	NA	0.990447	NA	0.715977	NA
P06909_C85	0.590541	NA	NA	NA	NA	0.668471	NA	NA	NA	NA	0.73467	0.780838	0.614414	NA	NA	NA	NA	0.625391	NA	NA	NA	NA	0.828754	0.983553
P06909_C850	NA	NA	NA	NA	0.749165	NA	0.680601	NA	0.939549	NA	0.590656	NA	NA	NA	NA	NA	0.867382	NA	0.826696	NA	0.990447	NA	0.715977	NA
P06909_C920	NA	NA	NA	0.769925	0.796969	0.790654	0.835964	0.840549	NA	0.885356	0.851123	0.788047	NA	NA	NA	0.865075	0.899159	0.837437	0.921083	0.974041	NA	0.98398	0.896728	0.942168
P06909_C994	0.590179	0.822338	0.91381	0.715247	0.900473	0.829156	0.701042	0.837433	0.854563	0.690531	NA	0.514555	0.55774	0.661004	0.884326	0.722704	0.900081	0.720227	0.814421	0.955005	0.925189	0.905744	NA	0.817928
P07146_C233	0.485836	0.50915	0.475752	0.348486	NA	NA	0.703345	0.902653	0.987847	0.32426	0.376685	0.410044	0.435031	0.34181	0.953935	0.406311	NA	NA	0.64766	0.928565	0.94252	0.570797	0.478235	0.788767
P07146_C30	NA	0.679439	0.496431	NA	0.485883	NA	NA	0.784709	0.837191	0.620422	0.698928	NA	NA	0.436504	0.863817	NA	0.413164	NA	NA	0.843227	0.902138	0.697845	0.64017	NA
P07214_C148	NA	0.507355	0.73001	0.538233	NA	NA	NA	NA	NA	0.717964	0.655333	NA	NA	0.473389	0.776832	0.70151	NA	NA	NA	NA	NA	0.924024	0.807768	NA
P07214_C154	0.459835	0.615568	0.413377	NA	NA	0.438499	NA	NA	NA	0.605154	0.43856	0.598027	0.529532	0.557637	0.476791	NA	NA	0.454089	NA	NA	NA	0.861433	0.3092	0.873826
P07309_C30	NA	0.49843	NA	NA	0.237839	NA	NA	NA	0.587245	NA	NA	NA	NA	0.387875	NA	NA	0.261934	NA	NA	NA	0.712012	NA	NA	NA
P07310_C254	0.503839	0.657076	0.451097	0.418961	NA	0.514579	NA	0.445713	NA	0.442941	NA	0.434938	0.58044	0.585678	0.613493	0.705609	NA	0.41484	NA	0.568666	NA	0.745733	NA	0.781927
P07310_C283	NA	0.60486	NA	0.46648	NA	0.561098	NA	0.576197	NA	0.531629	0.470248	0.547828	NA	0.420239	NA	0.589979	NA	0.443394	NA	0.665959	NA	0.662013	0.37005	0.796915
P07356_C133	0.469274	0.510447	0.572313	0.452797	0.582039	0.467153	0.549039	0.501365	0.786196	0.324348	0.479532	NA	0.53919	0.493507	0.566886	0.707824	0.346549	0.340338	0.484436	0.65525	0.761224	0.638642	0.522411	NA
P07356_C223	NA	0.423554	NA	NA	0.311975	NA	NA	0.253901	NA	0.220015	NA	NA	NA	0.282015	NA	NA	0.282406	NA	NA	0.347779	NA	0.39702	NA	NA
P07356_C262	0.0371425	0.226263	0.117952	0.164344	NA	0.20249	NA	0.204144	NA	0.132843	0.126622	0.152011	0.258147	0.335094	0.21965	0.68934	NA	0.201112	NA	0.236704	NA	0.398387	0.105693	0.690186
P07356_C335	NA	NA	0.322665	0.355166	NA	0.31314	0.251962	0.343639	0.404635	0.217053	NA	0.287403	0.0821502	NA	0.27029	0.463016	0.228268	0.184007	0.25994	0.439321	0.429559	0.481105	NA	0.588766
P07361_C184	NA	NA	0.693899	0.740792	NA	NA	NA	0.865996	0.923126	0.817705	0.68623	0.826685	NA	NA	0.643445	0.776066	NA	NA	NA	0.943853	NA	0.969453	0.809148	0.995078
P07607_C174	NA	NA	NA	0.232668	NA	0.214742	NA	NA	NA	0.236586	NA	NA	NA	NA	NA	0.328301	NA	0.145117	NA	NA	NA	0.46752	NA	NA
P07724_C114	0.905722	0.87309	0.978106	0.899364	0.938695	0.810302	NA	0.803588	0.950817	0.959023	0.762431	0.949469	0.804428	0.978095	0.961444	0.939652	0.984273	0.906728	NA	0.944239	0.98664	0.994182	0.76551	0.977668
P07724_C115	0.905722	0.87309	0.978106	0.899364	0.938695	0.810302	NA	0.803588	0.950817	0.959023	0.762431	0.949469	0.804428	0.978095	0.961444	0.939652	0.984273	0.906728	NA	0.944239	0.98664	0.994182	0.76551	0.977668
P07724_C125	0.892006	NA	NA	NA	NA	0.90261	NA	0.893652	0.948539	NA	NA	NA	0.90935	NA	NA	NA	NA	0.848234	NA	0.976389	0.992221	NA	NA	NA
P07724_C148	0.990136	0.897287	0.879795	0.858808	0.981899	0.973093	0.955904	0.817293	0.987054	0.880556	0.969768	NA	0.991632	NA	0.908636	0.937272	0.990301	0.96825	0.98682	0.973331	0.998052	0.981	0.981248	NA
P07724_C201	0.881137	NA	0.8151	NA	0.696619	0.802054	0.99533	0.992026	0.956503	0.924887	0.986223	0.828909	0.901946	NA	0.833933	NA	0.791544	0.693497	0.987877	NA	0.99904	0.982016	0.993539	0.986965
P07724_C224	0.895511	0.936264	0.862443	0.938263	0.942393	0.951024	0.921959	0.89185	0.936901	0.892433	0.925054	0.895877	0.926494	0.947683	0.910441	0.982837	0.953952	0.96074	0.956745	0.967499	0.99141	0.98706	0.929272	0.989616
P07724_C289	0.906244	0.88763	0.873412	0.841526	0.920998	0.763248	0.901715	0.859125	0.960006	0.82792	0.834597	0.864527	0.914967	0.915868	0.92511	0.929598	0.962284	0.745854	0.975254	0.960481	0.98749	0.968697	0.888187	0.978316
P07724_C302	0.984274	0.964962	0.964572	0.927284	0.990002	0.963632	0.958797	0.96048	0.996075	0.960159	0.994353	0.963576	0.986712	0.976413	0.968791	0.967431	0.997354	0.949009	0.993512	0.989297	0.999387	0.996815	0.998524	0.999114
P07724_C303	0.984274	0.964962	0.964572	0.927284	0.990002	0.963632	0.958797	0.96048	0.996075	0.960159	0.994353	0.963576	0.986712	0.976413	0.968791	0.967431	0.997354	0.949009	0.993512	0.989297	0.999387	0.996815	0.998524	0.999114
P07724_C313	NA	NA	NA	NA	NA	NA	NA	NA	NA	0.891313	NA	NA	NA	NA	NA	NA	NA	NA	NA	NA	NA	NA	NA	NA
P07724_C340	NA	NA	NA	NA	NA	NA	NA	NA	NA	0.891313	NA	NA	NA	NA	NA	NA	NA	NA	NA	NA	NA	NA	NA	NA
P07724_C384	0.984755	NA	0.990968	NA	NA	NA	0.998302	NA	0.998451	0.982037	NA	0.949279	0.993206	NA	0.9924	NA	NA	NA	NA	NA	NA	0.999694	NA	NA
P07724_C385	0.984755	NA	0.990968	NA	NA	NA	0.998302	NA	0.998451	0.982037	NA	0.949279	0.993206	NA	0.9924	NA	NA	NA	NA	NA	NA	0.999694	NA	NA
P07724_C393	0.984755	NA	0.990968	NA	NA	NA	0.998302	NA	0.998451	0.982037	NA	0.949279	0.993206	NA	0.9924	NA	NA	NA	NA	NA	NA	0.999694	NA	NA
P07724_C416	0.960104	0.96109	0.899337	0.875565	0.966438	0.910256	0.869041	0.945719	0.975072	0.941608	0.937387	0.964234	0.966191	0.9686	0.915756	0.940189	0.985759	0.878564	0.947975	0.9919	0.988139	NA	0.952736	0.995645
P07724_C461	0.967402	0.913929	0.984954	0.985228	0.877248	0.94173	0.814801	0.932058	0.972374	0.964912	0.958557	0.963537	0.887352	0.990301	0.956376	0.997537	0.935621	0.976039	0.945969	0.988487	0.995419	0.998499	0.972626	0.997143
P07724_C462	0.967402	0.913929	0.984954	0.985228	0.877248	0.94173	0.814801	0.932058	0.972374	0.964912	0.958557	0.963537	0.887352	0.990301	0.956376	0.997537	0.935621	0.976039	0.945969	0.988487	0.995419	0.998499	0.972626	0.997143
P07724_C472	0.954227	0.827352	0.831365	0.929795	0.967799	0.900035	0.990868	0.899155	NA	0.873814	0.965936	0.877726	0.947658	0.825091	0.869572	0.974419	0.960679	0.884966	0.982652	0.968846	NA	0.984447	0.966863	0.983936
P07724_C485	0.958623	0.97431	0.846982	0.860987	0.857146	0.97226	0.8077	0.84986	0.97729	0.979815	0.867332	0.938708	0.97833	NA	0.912327	0.963979	0.911451	0.991748	0.934482	0.973842	0.990787	NA	0.89774	0.996952
P07724_C500	0.990786	0.981298	0.885347	0.858135	0.961595	0.888209	0.894354	0.911992	0.976279	0.881315	0.978899	0.94403	0.997124	0.992361	0.917265	0.923711	0.989824	0.854267	0.967599	0.967853	0.998172	0.99155	NA	0.996354
P07724_C501	0.990786	0.981298	0.885347	0.858135	0.961595	0.888209	0.894354	0.911992	0.976279	0.881315	0.978899	0.94403	0.997124	0.992361	0.917265	0.923711	0.989824	0.854267	0.967599	0.967853	0.998172	0.99155	NA	0.996354
P07724_C511	0.987548	0.829874	0.899615	0.931788	0.962895	0.879085	0.82402	0.832702	0.988453	0.952633	0.971112	0.938922	0.990166	0.931775	0.898124	0.967782	0.983289	0.843604	0.939353	0.953796	0.998539	0.990482	0.982882	0.993255
P07724_C538	0.954967	0.857074	0.903872	0.9058	0.84401	0.898561	0.846687	0.798065	0.989235	0.856471	0.947258	0.9203	0.964453	0.86167	0.932996	0.956786	0.92348	0.907887	0.961219	0.953842	0.999719	0.979703	0.969991	0.990352
P07724_C58	0.672296	0.702458	0.669894	0.563118	0.563293	0.77491	0.448075	0.674258	0.64606	0.661566	0.707961	0.498243	0.533553	0.508976	0.624863	0.693213	0.491871	0.626312	0.540373	0.72693	0.760682	0.747296	0.660976	0.809378
P07724_C582	0.961223	0.970434	0.994272	0.980675	0.994992	0.98549	0.9922	0.970167	0.979668	0.990789	0.985019	0.981184	0.965613	0.991227	0.99592	0.990559	NA	0.98734	NA	0.997827	0.99725	0.999786	0.989632	0.998283
P07724_C583	0.961223	0.970434	0.994272	0.980675	0.994992	0.98549	0.9922	0.970167	0.979668	0.990789	0.985019	0.981184	0.965613	0.991227	0.99592	0.990559	NA	0.98734	NA	0.997827	0.99725	0.999786	0.989632	0.998283
P07724_C591	0.993814	0.928718	0.92879	0.953095	0.882617	0.960794	0.838155	0.899089	0.988895	0.921535	0.913675	0.824962	0.996554	0.935977	0.93665	0.976195	0.944073	0.956399	0.952696	0.982704	0.997052	0.98527	0.937503	0.960737
P07724_C603	NA	0.786752	NA	NA	NA	0.521923	NA	0.322223	NA	0.776324	NA	NA	NA	0.689044	NA	NA	NA	0.588561	NA	0.571986	NA	0.884078	NA	NA
P07724_C77	0.979834	0.961674	0.931654	0.980784	0.99105	0.912056	0.964091	0.953674	0.997169	0.949996	0.963033	0.997748	0.982017	0.964075	0.938032	0.992061	0.996044	0.886029	0.991793	0.988164	0.999662	0.991045	0.975917	NA
P07724_C86	0.979834	0.961674	0.931654	0.980784	0.99105	0.912056	0.964091	0.953674	0.997169	0.949996	0.963033	0.997748	0.982017	0.964075	0.938032	0.992061	0.996044	0.886029	0.991793	0.988164	0.999662	0.991045	0.975917	NA
P07724_C99	0.905722	0.912775	0.942835	0.899364	0.983638	0.810302	NA	0.84137	0.950817	0.868934	0.98283	0.949469	0.804428	0.924202	0.96087	0.939652	NA	0.906728	NA	0.961082	0.98664	0.97915	0.995651	0.977668
P07901_C375	NA	NA	0.204359	0.142996	NA	0.246267	NA	0.271298	NA	0.216866	0.159705	NA	NA	NA	0.202122	0.311796	NA	0.114797	NA	0.319665	NA	0.514464	0.179105	NA
P07901_C421	NA	NA	NA	0.67732	NA	NA	NA	NA	NA	NA	0.850213	NA	NA	NA	NA	0.760077	NA	NA	NA	NA	NA	NA	0.724487	NA
P07901_C482	NA	0.662342	0.737288	0.720053	NA	0.452527	NA	0.768514	NA	0.690088	0.674771	NA	NA	0.752575	0.690012	0.824366	NA	0.717759	NA	0.920719	NA	0.762158	0.661821	NA
P07901_C530	0.2406	0.509674	0.208511	0.142712	NA	0.228719	NA	0.368538	NA	0.245883	0.243578	0.211863	0.253157	0.323637	0.238936	0.290669	NA	0.145468	NA	0.549722	NA	0.802636	0.207377	0.486461
P07901_C573	0.608546	0.66294	0.518034	0.535531	0.680547	0.55369	0.601712	0.572095	0.754455	0.563067	0.522441	0.562171	0.595454	0.596261	0.576158	0.756027	0.495967	0.493657	0.555663	0.746413	0.82238	0.800671	0.441691	0.894349
P07901_C598	0.395827	0.660987	0.302431	0.284481	NA	0.263558	0.401095	0.388271	0.468775	0.400128	0.446483	0.420792	0.283912	0.282253	0.28088	0.335701	NA	0.16293	0.360086	0.550434	0.496361	0.628374	0.399401	0.714614
P07901_C599	0.395827	0.660987	0.302431	0.284481	NA	0.263558	0.401095	0.388271	0.468775	0.400128	0.446483	0.420792	0.283912	0.282253	0.28088	0.335701	NA	0.16293	0.360086	0.550434	0.496361	0.628374	0.399401	0.714614
P08003_C548	NA	NA	NA	NA	NA	NA	NA	NA	NA	NA	0.371847	NA	NA	NA	NA	NA	NA	NA	NA	NA	NA	NA	0.385677	NA
P08003_C551	NA	NA	NA	NA	NA	NA	NA	NA	NA	NA	0.371847	NA	NA	NA	NA	NA	NA	NA	NA	NA	NA	NA	0.385677	NA
P08030_C140	NA	NA	0.308428	NA	NA	0.259635	NA	0.349323	NA	0.286453	0.39217	0.219413	NA	NA	0.253176	NA	NA	0.16884	NA	0.420143	NA	0.511838	0.430714	0.501683
P08030_C153	NA	NA	0.310558	NA	NA	NA	NA	0.364687	NA	0.316784	0.375477	0.244528	NA	NA	0.355702	NA	NA	NA	NA	0.499727	NA	0.643938	0.327083	0.681364
P08030_C83	0.137739	0.295879	0.295371	0.190458	NA	0.185059	NA	0.331626	NA	0.210336	0.214464	0.246406	0.224189	0.223858	0.249108	0.425835	NA	0.142224	NA	0.325228	NA	0.499045	0.183572	0.588189
P08043_C242	NA	NA	0.604063	0.421365	NA	0.333556	NA	NA	NA	0.579099	0.515016	NA	NA	NA	0.319019	0.307966	NA	0.306196	NA	NA	NA	0.724764	0.612688	NA
P08043_C245	NA	NA	0.604063	0.421365	NA	0.600876	NA	NA	NA	0.579099	0.515016	NA	NA	NA	0.319019	0.307966	NA	0.523687	NA	NA	NA	0.724764	0.612688	NA
P08071_C175	0.764205	0.596302	NA	0.350434	0.759738	NA	0.848054	NA	0.937532	NA	NA	NA	0.716275	0.436442	NA	0.490203	0.90935	NA	0.903762	NA	0.993561	NA	NA	NA
P08071_C188	0.423123	0.558461	0.591978	NA	0.723443	0.415667	0.7715	0.681255	0.95591	0.551605	0.729956	0.715321	0.498928	0.490092	0.620693	NA	0.959074	0.623412	0.953007	0.910949	0.998102	0.973939	0.688588	NA
P08071_C191	0.423123	0.558461	0.591978	NA	0.723443	0.415667	0.7715	0.681255	0.95591	0.551605	0.729956	0.715321	0.498928	0.490092	0.620693	NA	0.959074	0.623412	0.953007	0.910949	0.998102	0.973939	0.688588	NA
P08071_C199	NA	NA	0.548671	0.595178	0.580722	0.57377	0.719973	0.606879	0.846763	0.559539	0.688302	0.592469	NA	NA	0.635233	0.636792	0.805054	0.560106	0.859568	0.817398	0.930341	0.897899	0.651909	0.884381
P08071_C249	0.47387	0.637018	0.489754	0.37258	0.581899	0.552045	0.705373	0.65813	0.930491	0.536952	NA	NA	0.547477	0.543084	0.539921	0.406668	0.858357	0.700851	0.842266	0.876553	NA	0.960731	NA	NA
P08071_C263	NA	NA	NA	NA	NA	NA	NA	NA	NA	NA	NA	0.459862	NA	NA	NA	NA	NA	NA	NA	NA	NA	NA	NA	0.772943
P08071_C27	NA	NA	NA	NA	0.606205	NA	0.720967	NA	0.903351	NA	NA	0.724669	NA	NA	NA	NA	0.87524	NA	0.854257	NA	0.967079	NA	NA	0.973923
P08071_C366	NA	0.607154	NA	NA	0.803007	NA	0.767759	NA	0.908684	0.548753	NA	NA	NA	0.556282	NA	NA	0.929832	NA	0.893918	NA	0.977118	0.939828	NA	NA
P08071_C376	NA	0.66542	NA	NA	NA	0.638998	NA	0.662992	0.906949	0.576453	0.794487	0.732917	NA	0.523733	NA	NA	NA	0.69212	NA	0.841487	0.956119	0.935468	0.820402	0.969065
P08071_C389	NA	NA	NA	NA	0.548522	NA	NA	NA	NA	NA	NA	NA	NA	NA	NA	NA	0.892591	NA	NA	NA	NA	NA	NA	NA
P08071_C398	NA	NA	NA	NA	0.548522	NA	NA	NA	NA	NA	NA	NA	NA	NA	NA	NA	0.892591	NA	NA	NA	NA	NA	NA	NA
P08071_C423	0.518358	0.681255	NA	0.60671	0.66744	0.571806	0.806369	0.633002	0.848223	0.581257	0.600108	0.719725	0.664973	0.637276	NA	0.728156	0.862853	0.627106	0.887934	0.868682	0.910793	0.960979	0.550318	0.96043
P08071_C509	0.480962	0.570843	0.468516	0.407666	0.503419	0.374231	0.670288	0.551011	0.894456	0.435683	0.662736	0.420968	0.571209	0.483519	0.512599	0.540979	0.849103	0.538791	0.862362	0.7586	0.946057	0.901155	0.668397	0.860241
P08071_C520	0.460337	0.625019	0.620325	0.531139	0.638637	0.49137	0.810003	0.603528	0.907718	0.644621	NA	0.596854	0.392339	0.582531	0.5357	0.54815	0.925405	0.596712	0.962953	0.808332	0.95122	0.959347	NA	0.934657
P08071_C523	0.460337	0.625019	0.620325	0.531139	0.638637	0.49137	0.810003	0.603528	0.907718	0.644621	NA	0.596854	0.392339	0.582531	0.5357	0.54815	0.925405	0.596712	0.962953	0.808332	0.95122	0.959347	NA	0.934657
P08071_C533	0.353439	NA	0.518271	0.424815	0.662915	0.411259	0.860408	0.686156	NA	0.57365	0.495109	0.633467	0.434652	NA	0.686255	0.503665	0.870028	0.576231	0.931189	0.886851	NA	0.952895	0.477911	0.969907
P08071_C54	NA	NA	NA	0.519089	0.527823	0.457916	0.747816	0.691998	0.922404	0.574419	NA	0.688566	NA	NA	NA	0.640245	0.877787	0.579492	0.912885	0.879098	0.993827	0.964292	NA	0.972487
P08071_C591	0.54245	0.735216	0.527285	0.562467	0.512539	NA	0.808829	0.660605	NA	0.605867	0.661538	0.558749	0.565412	0.672107	0.557339	0.646099	0.806734	NA	0.926952	0.884946	NA	0.98245	0.6812	0.958721
P08071_C63	NA	NA	NA	NA	0.51855	NA	0.744056	NA	0.883271	0.444463	NA	0.363731	NA	NA	NA	NA	0.785666	NA	0.872998	NA	0.941157	0.918894	NA	0.75495
P08071_C643	NA	NA	NA	NA	0.500961	NA	0.901481	0.515509	0.96008	0.769997	0.760533	0.743329	NA	NA	NA	NA	0.946201	NA	0.982842	0.808421	0.998634	NA	0.745117	NA
P08071_C648	NA	NA	NA	NA	0.500961	NA	0.901481	0.515509	0.96008	0.769997	0.760533	0.743329	NA	NA	NA	NA	0.946201	NA	0.982842	0.808421	0.998634	NA	0.745117	NA
P08071_C665	0.516827	NA	NA	NA	0.768339	NA	0.826563	NA	0.78529	0.641523	NA	0.598961	0.501367	NA	NA	NA	0.895013	NA	0.899995	NA	0.881645	0.942485	NA	0.937005
P08071_C693	NA	NA	NA	NA	0.806952	NA	NA	NA	0.932525	NA	NA	NA	NA	NA	NA	NA	0.95956	NA	NA	NA	0.96982	NA	NA	NA
P08071_C702	NA	NA	NA	NA	0.806952	NA	NA	NA	0.932525	NA	NA	NA	NA	NA	NA	NA	0.95956	NA	NA	NA	0.96982	NA	NA	NA
P08074_C51	NA	NA	NA	NA	0.383701	NA	NA	NA	0.435233	0.478951	NA	NA	NA	NA	NA	NA	0.419806	NA	NA	NA	0.489102	0.624798	NA	NA
P08074_C58	NA	NA	NA	NA	0.383701	NA	NA	NA	0.435233	0.478951	NA	NA	NA	NA	NA	NA	0.419806	NA	NA	NA	0.489102	0.624798	NA	NA
P08103_C12	NA	NA	NA	NA	0.506934	NA	NA	NA	NA	NA	NA	NA	NA	NA	NA	NA	0.531464	NA	NA	NA	NA	NA	NA	NA
P08103_C239	NA	NA	0.395151	NA	NA	NA	NA	NA	NA	NA	0.301928	0.324054	NA	NA	0.463043	NA	NA	NA	NA	NA	NA	NA	0.256081	0.630833
P08103_C480	NA	NA	NA	NA	NA	NA	NA	0.421072	NA	NA	NA	0.368764	NA	NA	NA	NA	NA	NA	NA	0.466629	NA	NA	NA	0.542862
P08103_C7	NA	NA	NA	NA	0.506934	NA	NA	NA	NA	NA	NA	NA	NA	NA	NA	NA	0.531464	NA	NA	NA	NA	NA	NA	NA
P08113_C576	0.298517	0.484276	NA	0.284525	NA	0.325987	NA	0.435467	NA	0.32756	0.435449	0.271092	0.216113	0.235228	NA	0.325343	NA	0.154608	NA	0.435485	NA	0.46925	0.279272	0.541212
P08113_C645	0.31532	0.472836	0.343201	0.305483	0.265836	0.324207	0.325649	0.367433	0.368801	0.36236	0.468284	0.247189	0.25211	0.301637	0.320892	0.384149	0.201417	0.199906	0.275236	0.45349	0.404954	0.549264	0.39926	0.543201
P08121_C1266	NA	NA	NA	NA	NA	NA	NA	NA	0.826791	NA	NA	NA	NA	NA	NA	NA	NA	NA	NA	NA	0.88678	NA	NA	NA
P08121_C1292	NA	NA	NA	NA	NA	NA	NA	NA	0.701308	NA	NA	NA	NA	NA	NA	NA	NA	NA	NA	NA	0.820172	NA	NA	NA
P08121_C1300	NA	NA	NA	NA	NA	NA	NA	NA	0.701308	NA	NA	NA	NA	NA	NA	NA	NA	NA	NA	NA	0.820172	NA	NA	NA
P08121_C1415	NA	NA	NA	NA	NA	NA	0.811002	NA	0.911828	NA	NA	NA	NA	NA	NA	NA	NA	NA	0.884	NA	0.894396	NA	NA	NA
P08122_C1499	NA	0.859054	0.707979	0.642707	0.742598	0.876191	0.809197	NA	0.796705	0.614517	0.660813	0.756772	NA	0.781465	0.741851	0.798944	0.766101	0.811199	0.802552	NA	0.873116	0.88318	0.660207	0.916474
P08122_C1532	0.522075	0.628825	0.395394	0.367803	0.543224	0.367382	0.368023	0.420494	0.577005	NA	0.36361	0.473317	0.435938	0.494914	0.344339	0.442699	0.558237	0.392117	0.404222	0.619321	0.646779	NA	0.373855	0.674459
P08122_C1653	NA	0.849281	0.845055	0.756649	0.769325	NA	0.830858	0.663089	0.783224	0.673956	NA	0.786088	NA	0.830995	0.785992	0.822144	0.74897	NA	0.797227	0.852016	0.923612	0.923407	NA	0.901351
P08122_C1660	NA	NA	NA	NA	NA	NA	NA	NA	NA	0.624605	NA	NA	NA	NA	NA	NA	NA	NA	NA	NA	NA	0.943685	NA	NA
P08122_C1700	NA	0.885047	0.932025	0.724209	0.8271	0.897942	0.87881	0.77703	0.991953	0.863716	0.876032	0.737377	NA	0.879865	0.933727	0.778435	0.783227	0.91722	0.862603	0.893531	NA	NA	0.87165	0.896224
P08122_C1703	NA	0.885047	0.932025	0.724209	0.8271	0.897942	0.87881	0.77703	0.991953	0.863716	0.876032	0.737377	NA	0.879865	0.933727	0.778435	0.783227	0.91722	0.862603	0.893531	NA	NA	0.87165	0.896224
P08122_C42	0.69627	NA	NA	NA	NA	NA	NA	0.531075	NA	NA	NA	0.617856	0.63425	NA	NA	NA	NA	NA	NA	0.716736	NA	NA	NA	0.811276
P08122_C656	NA	0.893721	NA	NA	0.873138	0.614948	NA	NA	NA	NA	NA	0.808026	NA	0.82288	NA	NA	0.856095	0.661044	NA	NA	NA	NA	NA	0.916157
P08207_C62	0.20516	0.218476	0.133558	0.159619	0.0764993	0.181374	0.0933842	0.210904	0.202129	0.140385	0.157506	0.113496	0.162754	0.10187	0.121073	0.212478	0.114306	0.123478	0.118639	0.260335	0.291461	0.33553	0.106222	0.360924
P08228_C147	0.340385	0.557401	0.435343	0.299737	0.425556	0.325115	0.431898	0.422454	0.799392	0.398445	0.437246	0.317838	0.305869	0.314443	0.395415	0.404467	0.53836	0.273315	0.36578	0.517554	0.733337	0.598665	0.356023	0.560563
P08228_C7	0.642938	0.452729	0.655308	0.469074	0.392168	0.592851	0.576083	0.634973	NA	0.577819	0.507794	0.526483	0.496347	0.286791	0.496179	0.476797	0.451816	0.406062	0.436667	0.615616	NA	0.680008	0.438701	0.765597
P08249_C212	0.273489	0.327484	0.31895	0.297132	0.338464	0.243184	0.347558	0.213534	0.357193	0.284495	0.370445	0.282987	0.314327	0.266196	0.417595	0.483495	0.285428	0.305572	0.335118	0.406484	0.504244	0.486147	0.339901	0.512422
P08249_C275	0.149886	0.285029	0.140162	0.153302	0.136616	0.1641	0.116808	0.159867	0.15245	0.158773	0.227373	0.172712	0.146836	0.15635	0.18674	0.204597	0.160789	0.132178	0.143184	0.283358	0.202021	0.330639	0.156245	0.325788
P08249_C285	0.178668	0.351631	0.193421	0.176984	0.20621	0.195474	0.215494	0.195011	0.196433	0.219366	0.280966	0.222445	0.133922	0.163931	0.201433	0.235363	0.202907	0.149924	0.167397	0.305264	0.248913	0.291521	0.170969	0.283939
P08249_C89	0.265294	0.407366	0.348081	0.282758	0.339236	0.279094	0.305142	0.325511	0.391367	0.322163	0.379487	0.275464	0.26879	0.272313	0.352821	0.442881	0.28934	0.279044	0.306901	0.394639	0.458146	0.499039	0.3239	0.499765
P08249_C93	0.260986	0.389331	0.336104	0.194413	0.336499	0.27164	0.293735	0.310635	0.42652	0.29496	0.23013	0.153075	0.26611	0.228628	0.365352	0.397909	0.347871	0.268052	0.32799	0.417431	0.539781	0.503967	0.175907	0.501799
P08508_C98	0.82496	0.656034	NA	0.582504	0.735371	0.609077	NA	0.560899	0.681436	NA	0.744231	NA	0.718942	0.705022	NA	0.61375	0.750246	0.589256	NA	0.638482	0.680119	NA	0.644085	NA
P08551_C323	NA	NA	NA	NA	NA	NA	NA	0.338002	NA	NA	NA	NA	NA	NA	NA	NA	NA	NA	NA	0.501606	NA	NA	NA	NA
P08607_C176	NA	NA	NA	NA	NA	NA	NA	NA	0.89683	NA	NA	NA	NA	NA	NA	NA	NA	NA	NA	NA	0.971113	NA	NA	NA
P08607_C240	NA	NA	NA	NA	NA	NA	NA	NA	0.787171	NA	NA	0.551875	NA	NA	NA	NA	NA	NA	NA	NA	0.87166	NA	NA	0.845852
P08607_C329	NA	NA	NA	NA	NA	NA	NA	0.583933	NA	NA	NA	NA	NA	NA	NA	NA	NA	NA	NA	0.787285	NA	NA	NA	NA
P08607_C355	NA	NA	NA	NA	NA	NA	NA	NA	0.914989	NA	NA	NA	NA	NA	NA	NA	NA	NA	NA	NA	0.98327	NA	NA	NA
P08607_C88	NA	NA	0.603015	NA	NA	NA	NA	NA	0.873183	NA	NA	0.763795	NA	NA	0.583695	NA	NA	NA	NA	NA	0.926842	NA	NA	0.941972
P08752_C112	0.304045	0.416899	NA	0.215993	0.223564	0.287004	NA	0.330142	0.478511	NA	0.45755	0.291484	0.326715	0.206097	NA	0.349404	0.512901	0.235044	NA	0.419238	0.634325	NA	0.42773	0.541635
P08752_C140	NA	0.402293	0.380189	0.237553	NA	0.296191	NA	0.420643	NA	0.344917	NA	0.323033	NA	0.278795	0.384567	0.416275	NA	0.292697	NA	0.554068	NA	0.570096	NA	0.625538
P08752_C287	0.132631	NA	0.265613	NA	NA	0.207979	NA	0.300063	NA	NA	0.266929	0.183833	0.12509	NA	0.220513	NA	NA	0.144445	NA	0.370248	NA	NA	0.225675	0.472056
P08752_C326	NA	NA	NA	NA	NA	NA	NA	NA	NA	0.41772	NA	NA	NA	NA	NA	NA	NA	NA	NA	NA	NA	0.484663	NA	NA
P08752_C66	0.412323	0.536094	0.462289	0.354434	0.433287	0.396785	0.469418	0.531391	0.546511	0.563215	0.481096	NA	0.386295	0.324701	0.448868	0.372431	0.338738	0.248054	0.488525	0.481312	0.528224	0.638045	0.415979	NA
P08775_C154	NA	NA	NA	0.367071	NA	NA	0.380199	NA	NA	NA	0.514768	NA	NA	NA	NA	0.400415	NA	NA	0.43894	NA	NA	NA	0.436896	NA
P08775_C981	NA	0.458401	0.322607	0.159679	NA	NA	0.214256	0.165856	NA	NA	NA	0.198334	NA	0.362515	0.262684	0.306433	NA	NA	0.279475	0.319927	NA	NA	NA	0.48002
P08905_C113	NA	NA	NA	NA	0.954462	NA	0.970839	0.751291	0.999387	0.83094	0.86475	NA	NA	NA	NA	NA	0.992313	NA	NA	0.894506	0.999387	0.996872	0.875088	NA
P08905_C134	NA	NA	NA	NA	NA	NA	NA	NA	0.977511	NA	NA	0.976865	NA	NA	NA	NA	NA	0.957422	0.954904	NA	NA	NA	NA	NA
P08905_C83	0.66044	NA	NA	NA	0.644396	0.672672	0.778424	0.6266	0.888105	NA	0.766366	0.685723	0.645564	NA	NA	NA	0.825687	0.75787	0.855604	0.856961	0.938162	NA	0.756782	0.920083
P08905_C95	NA	NA	NA	NA	0.954462	NA	0.970839	0.751291	0.999387	0.83094	0.86475	NA	NA	NA	NA	NA	0.992313	NA	NA	0.894506	0.999387	0.996872	0.875088	NA
P08905_C99	NA	NA	NA	NA	0.954462	NA	0.970839	0.751291	0.999387	0.83094	0.86475	NA	NA	NA	NA	NA	0.992313	NA	NA	0.894506	0.999387	0.996872	0.875088	NA
P09055_C435	0.882846	0.898114	NA	0.863783	0.898554	0.788323	NA	NA	0.957493	0.89903	0.867054	0.930999	0.860557	0.980436	NA	0.897466	0.84373	0.923398	NA	NA	NA	0.986082	0.871736	0.987363
P09055_C464	0.814961	0.879519	0.970247	0.832967	0.976148	0.905616	0.783356	0.850788	0.910145	0.73219	0.760888	0.737857	0.859507	0.950403	0.975218	0.915456	NA	0.887655	0.846314	0.925253	0.918649	0.910335	0.850858	0.950567
P09055_C466	0.814961	0.879519	0.970247	0.832967	0.976148	0.905616	0.783356	0.850788	0.910145	0.73219	0.760888	0.737857	0.859507	0.950403	0.975218	0.915456	NA	0.887655	0.846314	0.925253	0.918649	0.910335	0.850858	0.950567
P09055_C500	NA	0.874288	NA	0.74491	0.879517	NA	0.785322	NA	0.925178	0.830807	0.965343	NA	NA	0.889056	NA	0.830019	0.916777	NA	0.84867	NA	0.973283	0.953938	0.981623	NA
P09055_C502	NA	0.874288	NA	0.74491	0.879517	NA	0.785322	NA	0.925178	0.830807	0.965343	NA	NA	0.889056	NA	0.830019	0.916777	NA	0.84867	NA	0.973283	0.953938	0.981623	NA
P09055_C516	NA	0.874288	NA	0.74491	0.879517	NA	0.785322	NA	0.925178	0.830807	0.965343	NA	NA	0.889056	NA	0.830019	0.916777	NA	0.84867	NA	0.973283	0.953938	0.981623	NA
P09055_C553	0.675307	0.875886	0.783775	0.820701	NA	0.767613	0.892784	0.749159	0.939394	0.714651	0.693387	0.993366	0.681609	0.896026	0.823603	0.866034	NA	0.697827	0.919529	0.825504	0.990461	0.932118	0.681384	NA
P09055_C555	0.675307	0.875886	0.783775	0.820701	NA	0.767613	0.892784	0.749159	0.939394	0.714651	0.693387	0.993366	0.681609	0.896026	0.823603	0.866034	NA	0.697827	0.919529	0.825504	0.990461	0.932118	0.681384	NA
P09055_C560	0.675307	0.875886	0.783775	0.820701	NA	0.767613	0.892784	0.749159	0.939394	0.714651	0.693387	0.993366	0.681609	0.896026	0.823603	0.866034	NA	0.697827	0.919529	0.825504	0.990461	0.932118	0.681384	NA
P09055_C568	NA	NA	NA	0.466242	NA	NA	NA	NA	NA	NA	NA	NA	NA	NA	NA	0.572037	NA	NA	NA	NA	NA	NA	NA	NA
P09055_C574	NA	NA	NA	0.466242	NA	NA	NA	NA	NA	NA	NA	NA	NA	NA	NA	0.572037	NA	NA	NA	NA	NA	NA	NA	NA
P09055_C613	0.874388	0.901132	0.798995	0.914053	0.850838	0.735363	0.984162	0.836095	0.881837	0.742416	0.856106	0.777222	0.868634	0.940152	0.840439	NA	0.834984	0.759957	NA	0.896198	0.920044	0.927838	0.893866	0.956402
P09055_C615	0.874388	0.901132	0.798995	0.914053	0.850838	0.735363	0.984162	0.836095	0.881837	0.742416	0.856106	0.777222	0.868634	0.940152	0.840439	NA	0.834984	0.759957	NA	0.896198	0.920044	0.927838	0.893866	0.956402
P09055_C618	0.874388	0.901132	0.798995	0.914053	0.850838	0.735363	0.984162	0.836095	0.881837	0.742416	0.856106	0.777222	0.868634	0.940152	0.840439	NA	0.834984	0.759957	NA	0.896198	0.920044	0.927838	0.893866	0.956402
P09055_C630	0.904721	0.790858	0.826898	0.701438	0.95516	0.774114	0.84689	0.858881	0.9695	0.825003	0.962872	0.774491	0.895874	0.856819	0.842544	0.858859	0.926129	0.734741	0.897342	0.908268	0.990058	0.968893	0.972179	0.984094
P09055_C633	0.904721	0.790858	0.826898	0.701438	0.95516	0.774114	0.84689	0.858881	0.9695	0.825003	0.962872	0.774491	0.895874	0.856819	0.842544	0.858859	0.926129	0.734741	0.897342	0.908268	0.990058	0.968893	0.972179	0.984094
P09055_C636	0.904721	0.790858	0.826898	0.701438	0.95516	0.774114	0.84689	0.858881	0.9695	0.825003	0.962872	0.774491	0.895874	0.856819	0.842544	0.858859	0.926129	0.734741	0.897342	0.908268	0.990058	0.968893	0.972179	0.984094
P09055_C64	0.964881	0.864773	0.912385	0.822458	0.921354	0.881338	0.92772	0.8852	0.943339	0.889589	0.874433	0.910097	0.988615	0.923096	0.91834	0.933081	0.927221	0.932712	0.953168	0.969094	0.991343	0.98584	0.907098	0.99633
P09055_C640	0.904721	0.790858	0.826898	0.701438	0.95516	0.774114	0.84689	0.858881	0.9695	0.825003	0.962872	0.774491	0.895874	0.856819	0.842544	0.858859	0.926129	0.734741	0.897342	0.908268	0.990058	0.968893	0.972179	0.984094
P09055_C646	NA	0.987772	0.915921	0.773599	0.606975	0.765446	0.910069	0.801474	0.903197	0.831966	0.83865	0.668034	NA	NA	0.934713	0.831681	0.650891	0.747267	0.944906	0.875341	0.95251	0.961231	0.85876	0.904663
P09055_C649	NA	0.987772	0.915921	0.773599	0.606975	0.765446	0.910069	0.801474	0.903197	0.831966	0.83865	0.668034	NA	NA	0.934713	0.831681	0.650891	0.747267	0.944906	0.875341	0.95251	0.961231	0.85876	0.904663
P09055_C691	NA	0.665066	0.675868	0.641851	0.652827	NA	0.86331	0.61301	0.739857	0.53978	0.698514	0.553349	NA	0.644794	0.658815	0.802261	0.614031	NA	0.885643	0.693759	0.818249	0.808335	0.661295	0.80853
P09055_C75	0.938959	0.910142	0.84337	0.749683	0.902241	0.877445	0.96785	0.947682	0.845493	0.778981	0.82601	0.809087	0.966113	0.969321	0.867957	0.895966	0.904219	0.916867	0.972536	0.986139	0.858912	0.796712	0.87179	0.928102
P09103_C314	0.11731	0.218871	0.202139	0.14399	0.149614	0.153746	0.146715	0.271742	0.206659	0.159415	0.176736	0.181621	0.127079	0.116707	0.168162	0.195626	0.187896	0.0875924	0.194162	0.36116	0.279738	0.367114	0.19035	0.456533
P09103_C345	0.827292	0.852069	0.780583	0.829557	0.825274	0.693299	0.696002	0.74103	0.903646	0.850567	0.774544	0.773809	0.71733	0.831531	0.865297	0.965596	0.806971	0.696803	0.692795	0.935441	0.938066	0.968979	0.788742	0.93878
P09242_C119	NA	NA	NA	NA	NA	NA	NA	0.485974	NA	NA	NA	NA	NA	NA	NA	NA	NA	NA	NA	0.580258	NA	NA	NA	NA
P09405_C544	0.134913	0.29654	0.189654	0.298295	0.136017	0.169681	0.193516	0.238264	0.278279	0.204517	0.180823	0.168149	0.140695	0.148535	0.181341	0.337708	0.114082	0.0847506	0.257642	0.310144	0.316933	0.404921	0.161675	0.534891
P09411_C108	0.515773	0.312463	0.181927	NA	0.278187	NA	0.375899	NA	0.774778	0.212029	NA	NA	0.474807	0.201765	0.178599	NA	0.376591	NA	0.533462	NA	0.87251	0.370861	NA	NA
P09411_C316	0.151614	0.297057	0.2238	0.247273	0.119664	0.201379	0.108197	0.311809	0.187119	0.258276	0.245917	0.201677	0.133796	0.193086	0.232434	0.278153	0.12637	0.110275	0.142049	0.378279	0.214229	0.416033	0.198269	0.385387
P09411_C367	0.115978	0.586066	0.28704	0.244562	0.149653	0.19817	0.225379	0.244563	0.239723	0.236296	0.211009	0.10842	0.0940687	0.430866	0.244224	0.353593	0.187207	0.123737	0.259132	0.347158	0.341676	0.420226	0.146387	0.451797
P09411_C379	0.115978	0.586066	0.28704	0.244562	0.149653	0.19817	0.225379	0.244563	0.239723	0.236296	0.211009	0.10842	0.0940687	0.430866	0.244224	0.353593	0.187207	0.123737	0.259132	0.347158	0.341676	0.420226	0.146387	0.451797
P09411_C380	0.115978	0.586066	0.28704	0.244562	0.149653	0.19817	0.225379	0.244563	0.239723	0.236296	0.211009	0.10842	0.0940687	0.430866	0.244224	0.353593	0.187207	0.123737	0.259132	0.347158	0.341676	0.420226	0.146387	0.451797
P09411_C50	0.226202	0.377826	0.371476	0.307072	0.334658	0.198157	0.275354	0.233781	0.46239	0.377886	0.321953	NA	0.278125	0.302186	0.278953	0.461752	0.307953	0.215939	0.296539	0.389559	0.49515	0.606098	0.286567	NA
P09411_C99	0.515773	NA	NA	0.353069	0.278187	0.360401	0.375899	0.399356	0.774778	NA	0.330337	NA	0.474807	NA	NA	0.473378	0.376591	0.257004	0.533462	0.457019	0.87251	NA	0.359388	NA
P09470_C562	NA	NA	NA	NA	NA	NA	NA	0.81485	NA	0.68802	NA	NA	NA	NA	NA	NA	NA	NA	NA	0.792694	NA	0.806678	NA	NA
P09528_C103	0.437729	0.472412	0.491469	NA	NA	NA	NA	0.584461	NA	0.500037	NA	0.31407	0.584995	0.422979	0.422154	NA	NA	NA	NA	0.532146	NA	0.639179	NA	0.781388
P09803_C165	0.292538	0.407709	0.157824	0.148227	0.196358	0.190149	0.118222	0.286413	0.308204	0.347492	0.24392	0.233012	0.241353	0.200997	0.182541	0.239112	0.205518	0.132056	0.182965	0.548284	0.405998	0.711678	0.242251	0.449996
P09803_C605	0.880467	0.834512	0.831167	0.692341	0.871087	0.82971	0.829093	0.736707	0.903703	0.803266	0.809107	0.715008	0.895577	0.898271	0.909616	0.803871	0.841709	0.86323	0.843215	0.795969	0.943211	0.851328	0.793639	0.711314
P09803_C688	NA	0.866121	0.828924	0.800449	NA	0.834137	NA	0.851334	NA	0.951747	0.94324	NA	NA	0.88174	0.916062	0.941353	NA	0.85694	NA	0.962783	NA	NA	0.902567	NA
P09803_C690	NA	0.866121	0.828924	0.800449	NA	0.834137	NA	0.851334	NA	0.951747	0.94324	NA	NA	0.88174	0.916062	0.941353	NA	0.85694	NA	0.962783	NA	NA	0.902567	NA
P09803_C697	NA	0.866121	0.828924	0.800449	NA	0.834137	NA	0.851334	NA	0.951747	0.94324	NA	NA	0.88174	0.916062	0.941353	NA	0.85694	NA	0.962783	NA	NA	0.902567	NA
P0C028_C131	0.165987	NA	NA	0.193542	NA	NA	NA	NA	NA	NA	0.22895	NA	0.172963	NA	NA	0.299891	NA	NA	NA	NA	NA	NA	0.268635	NA
P0C028_C22	NA	NA	NA	0.38577	NA	NA	NA	NA	NA	NA	0.422355	NA	NA	NA	NA	0.445372	NA	NA	NA	NA	NA	NA	0.424778	NA
P0C0A3_C110	NA	NA	NA	NA	0.432498	NA	0.417671	NA	NA	NA	NA	NA	NA	NA	NA	NA	0.341783	NA	0.514179	NA	NA	NA	NA	NA
P0C605_C129	0.293424	NA	NA	0.213115	NA	0.290654	0.273321	0.347695	NA	NA	NA	0.328458	0.317864	NA	NA	0.267918	NA	0.174984	0.249378	0.46108	NA	NA	NA	0.495756
P0C605_C158	NA	0.41475	0.257246	NA	NA	0.385553	0.281367	0.408483	0.388709	NA	NA	0.289189	NA	0.248643	0.231399	NA	NA	0.317043	0.379163	0.629921	0.456024	NA	NA	0.535417
P0CW02_C53	NA	NA	NA	0.236229	NA	NA	0.475318	0.412449	0.758912	NA	NA	NA	NA	NA	NA	0.34399	NA	NA	0.695949	0.573727	0.723623	NA	NA	NA
P0CW02_C74	NA	0.853989	0.891466	0.776615	NA	0.551232	NA	0.690982	0.751308	0.774961	NA	0.81856	NA	0.832642	0.809638	0.850187	NA	0.460094	NA	0.845956	0.770479	0.943203	NA	0.969747
P0CW02_C78	NA	0.853989	0.891466	0.776615	NA	0.551232	NA	0.690982	0.751308	0.774961	NA	0.81856	NA	0.832642	0.809638	0.850187	NA	0.460094	NA	0.845956	0.770479	0.943203	NA	0.969747
P0CW03_C74	NA	NA	0.406688	0.416348	0.452854	NA	NA	0.471228	NA	0.460908	NA	0.422376	NA	NA	0.375375	0.456823	0.824767	NA	NA	0.716699	NA	0.814489	NA	0.803276
P0CW03_C78	NA	NA	0.406688	0.416348	0.452854	NA	NA	0.471228	NA	0.460908	NA	0.422376	NA	NA	0.375375	0.456823	0.824767	NA	NA	0.716699	NA	0.814489	NA	0.803276
P0DOV1_C317	NA	NA	NA	0.387839	0.471701	NA	0.426812	NA	0.697019	NA	NA	0.534137	NA	NA	NA	0.526695	0.504743	NA	0.530431	NA	0.748541	NA	NA	0.812707
P0DOV1_C329	NA	NA	NA	NA	0.213451	0.255607	NA	NA	0.290261	NA	NA	NA	NA	NA	NA	NA	0.244544	0.169542	NA	NA	0.346064	NA	NA	NA
P0DOV1_C390	NA	NA	0.34641	NA	NA	0.322155	NA	NA	NA	NA	NA	NA	NA	NA	0.241482	NA	NA	0.211515	NA	NA	NA	NA	NA	NA
P0DOV1_C404	NA	NA	NA	NA	0.52802	0.18194	NA	NA	NA	NA	NA	NA	NA	NA	NA	NA	0.428568	0.125912	NA	NA	NA	NA	NA	NA
P0DOV1_C69	NA	0.495213	0.431594	0.355906	NA	0.34793	NA	NA	NA	NA	NA	0.326558	NA	0.411244	0.42571	0.485029	NA	0.292166	NA	NA	NA	NA	NA	0.741224
P0DOV2_C180	NA	NA	NA	NA	NA	NA	0.574938	NA	NA	NA	NA	NA	NA	NA	NA	NA	NA	NA	0.76588	NA	NA	NA	NA	NA
P0DOV2_C181	NA	NA	NA	NA	NA	NA	0.574938	NA	NA	NA	NA	NA	NA	NA	NA	NA	NA	NA	0.76588	NA	NA	NA	NA	NA
P0DOV2_C504	NA	NA	NA	NA	0.287306	NA	0.434614	NA	0.637351	NA	NA	NA	NA	NA	NA	NA	0.253719	NA	0.485343	NA	0.750974	NA	NA	NA
P10078_C520	NA	NA	NA	NA	NA	0.295881	NA	NA	NA	NA	NA	NA	NA	NA	NA	NA	NA	0.197785	NA	NA	NA	NA	NA	NA
P10078_C632	0.379966	NA	NA	NA	NA	NA	NA	NA	NA	NA	NA	NA	0.362112	NA	NA	NA	NA	NA	NA	NA	NA	NA	NA	NA
P10107_C189	0.239272	0.212126	0.308239	0.0965195	0.152483	0.279948	0.167666	0.29856	0.212146	0.203277	0.335052	0.107893	0.231625	0.110751	0.3056	0.153547	0.146733	0.13645	0.191007	0.327806	0.221938	0.288769	0.277708	0.238028
P10107_C263	0.258194	NA	0.328904	0.258127	0.347489	0.297704	0.305192	0.291186	0.50134	0.240501	0.362541	0.249756	0.362042	NA	0.319346	0.570167	0.18695	0.218834	0.226924	0.468079	0.523355	0.573676	0.287432	0.658721
P10107_C270	0.153802	0.3063	0.190414	0.158228	0.193395	0.189801	0.0854049	0.20848	0.325927	0.145753	0.284345	0.10682	0.228009	0.272405	0.196978	0.424942	0.144115	0.122473	0.136347	0.273251	0.352488	0.353052	0.22629	0.48957
P10107_C324	0.170439	0.359701	0.222719	0.181008	0.0679265	0.206351	NA	0.351577	0.409861	0.222402	0.292548	0.191254	0.198102	0.28719	0.180339	0.420462	0.189622	0.109482	NA	0.340495	0.32985	0.353804	0.222759	0.549146
P10107_C343	0.109849	0.599589	0.449115	0.215833	NA	0.399536	0.289484	0.496313	0.538448	NA	NA	0.167726	0.311475	0.346623	0.294464	0.606809	0.255305	0.287276	0.305158	0.518796	0.593495	0.472722	NA	0.706189
P10126_C111	0.20639	0.405447	0.16091	0.323983	NA	0.331809	NA	0.212939	0.31165	0.201272	0.326371	0.141058	0.247839	0.302558	0.317438	0.409567	NA	0.190128	NA	0.414974	0.562587	0.478915	0.112521	0.534618
P10126_C234	0.0874031	0.198593	0.0811071	0.0817979	0.10419	0.0842744	0.0880821	0.126718	0.236212	0.0957984	0.143449	0.085541	0.136086	0.111994	0.0856322	0.311624	0.109954	0.0274613	0.16932	0.140316	0.237823	0.256601	0.113648	0.42245
P10126_C31	NA	NA	NA	NA	NA	NA	NA	NA	NA	0.346407	NA	0.250677	NA	NA	NA	NA	NA	NA	NA	NA	NA	0.514582	NA	0.570538
P10126_C411	0.187799	0.320878	0.21043	0.157594	0.167831	0.167562	0.22977	0.298883	0.23647	0.216731	0.227056	0.143141	0.13264	0.157802	0.155845	0.187505	0.155847	0.104195	0.210419	0.30108	0.314698	0.304525	0.161461	0.338011
P10404_C126	NA	NA	NA	NA	NA	NA	NA	NA	0.62136	NA	NA	NA	NA	NA	NA	NA	NA	NA	NA	NA	0.727447	NA	NA	NA
P10404_C131	NA	NA	NA	NA	NA	NA	NA	0.57429	NA	NA	NA	NA	NA	NA	NA	NA	NA	NA	NA	0.770184	NA	NA	NA	NA
P10404_C526	NA	NA	NA	NA	0.503264	NA	0.455989	NA	NA	NA	NA	NA	NA	NA	NA	NA	0.563698	NA	0.603835	NA	NA	NA	NA	NA
P10493_C1133	0.921454	0.844655	0.891817	0.875734	0.880043	0.8588	0.930594	0.822894	0.872236	0.720264	0.838753	0.805445	0.923048	0.838965	0.928521	0.962719	0.854553	0.853805	0.928519	0.907266	0.921494	0.92673	0.873814	0.98
P10493_C1232	0.420126	0.9772	NA	0.989572	NA	NA	0.898098	0.987853	NA	NA	0.99936	NA	0.457184	NA	NA	NA	NA	NA	0.88609	NA	NA	NA	NA	NA
P10493_C1241	0.420126	0.9772	NA	0.989572	NA	NA	0.898098	0.987853	NA	NA	0.99936	NA	0.457184	NA	NA	NA	NA	NA	0.88609	NA	NA	NA	NA	NA
P10493_C409	NA	0.936446	0.951515	0.72147	0.973258	NA	0.856941	NA	NA	NA	NA	NA	NA	0.947501	NA	0.757527	0.971802	NA	0.848934	NA	NA	NA	NA	NA
P10493_C410	NA	0.936446	0.951515	0.72147	0.973258	NA	0.856941	NA	NA	NA	NA	NA	NA	0.947501	NA	0.757527	0.971802	NA	0.848934	NA	NA	NA	NA	NA
P10493_C423	0.943765	0.849893	0.775176	NA	0.962592	0.913033	0.843527	0.912407	0.845928	0.578035	0.943872	0.769004	0.948874	0.896809	0.789821	NA	0.933656	0.93542	0.84397	NA	0.897357	0.878823	0.952846	0.902041
P10493_C616	0.752454	0.748037	0.75741	NA	0.812082	0.82692	NA	NA	0.798033	NA	NA	0.723306	0.754259	0.702491	0.790458	NA	0.802925	0.812469	NA	NA	0.834814	NA	NA	0.91743
P10493_C693	0.739068	0.564792	NA	0.674965	0.792344	0.618856	0.763909	0.560322	0.814335	0.56938	0.773497	0.636747	0.772969	0.452662	NA	0.74238	0.818358	0.534763	0.759697	0.713471	0.854355	0.839574	0.742806	0.90497
P10493_C695	0.739068	0.564792	NA	0.674965	0.792344	0.618856	0.763909	0.560322	0.814335	0.56938	0.773497	0.636747	0.772969	0.452662	NA	0.74238	0.818358	0.534763	0.759697	0.713471	0.854355	0.839574	0.742806	0.90497
P10493_C706	NA	0.676852	NA	0.776677	0.647369	NA	0.768602	NA	0.822487	0.804435	NA	0.796824	NA	0.621571	NA	0.81451	0.650007	NA	0.795004	NA	0.907064	0.947902	NA	0.918362
P10493_C712	NA	0.676852	NA	0.776677	0.647369	NA	0.768602	NA	0.822487	0.804435	NA	0.796824	NA	0.621571	NA	0.81451	0.650007	NA	0.795004	NA	0.907064	0.947902	NA	0.918362
P10493_C719	0.727807	0.677649	0.847796	NA	0.814929	0.723738	0.755613	0.728461	0.846306	0.767356	0.822078	0.706613	0.696561	0.72331	0.79765	NA	0.81737	0.723185	0.763848	0.85853	0.884841	0.948981	0.861468	0.877982
P10493_C725	0.727807	0.677649	0.847796	NA	0.814929	0.723738	0.755613	0.728461	0.846306	0.767356	0.822078	0.706613	0.696561	0.72331	0.79765	NA	0.81737	0.723185	0.763848	0.85853	0.884841	0.948981	0.861468	0.877982
P10493_C748	0.861086	0.873162	0.848823	0.799839	0.904763	0.737278	0.729172	0.821328	0.897631	0.927937	0.966398	0.854089	0.830852	0.877275	0.868357	0.894571	0.892457	0.844306	0.734221	0.942939	0.932551	NA	0.964261	0.998608
P10493_C760	NA	0.873162	0.848823	0.799839	NA	0.737278	0.729172	0.821328	NA	0.927937	NA	0.854089	NA	0.877275	0.868357	0.894571	NA	0.844306	0.734221	0.942939	NA	NA	NA	0.998608
P10493_C767	NA	0.873162	0.848823	0.799839	NA	0.737278	0.729172	0.821328	NA	0.927937	NA	0.854089	NA	0.877275	0.868357	0.894571	NA	0.844306	0.734221	0.942939	NA	NA	NA	0.998608
P10493_C775	NA	0.683026	NA	0.561328	NA	NA	NA	NA	NA	NA	NA	NA	NA	0.556695	NA	0.606928	NA	NA	NA	NA	NA	NA	NA	NA
P10493_C785	NA	0.683026	NA	0.561328	NA	NA	NA	NA	NA	NA	NA	NA	NA	0.556695	NA	0.606928	NA	NA	NA	NA	NA	NA	NA	NA
P10493_C787	NA	0.683026	NA	0.561328	NA	NA	NA	NA	NA	NA	NA	NA	NA	0.556695	NA	0.606928	NA	NA	NA	NA	NA	NA	NA	NA
P10493_C804	NA	NA	NA	NA	0.859055	0.738676	0.881462	NA	NA	NA	NA	NA	NA	NA	NA	NA	0.740225	0.650143	0.851977	NA	NA	NA	NA	NA
P10493_C837	0.84187	NA	0.804674	0.850513	0.869864	0.844658	0.865377	0.874039	0.825919	NA	0.78275	0.734872	0.84583	NA	0.785922	0.937491	0.8336	0.855078	0.868937	0.964284	0.891865	NA	0.830188	0.962246
P10493_C985	NA	NA	0.873267	NA	NA	0.880098	NA	0.827647	NA	NA	NA	0.894056	NA	NA	0.929618	NA	NA	0.930308	NA	0.996595	NA	NA	NA	0.999538
P10518_C162	NA	0.344993	0.223091	0.202489	0.183056	0.184024	0.248708	0.284261	NA	0.361857	0.263111	0.274427	NA	0.2102	0.200954	0.289692	0.358213	0.120038	0.272275	0.386074	NA	0.665141	0.276613	0.59472
P10518_C203	0.477485	NA	NA	0.299864	NA	0.317618	NA	NA	NA	NA	NA	NA	0.352361	NA	NA	0.357381	NA	0.193669	NA	NA	NA	NA	NA	NA
P10518_C223	0.449493	NA	0.370138	NA	0.362686	NA	NA	0.383431	0.779541	NA	NA	0.352353	0.483575	NA	0.290249	NA	0.401059	NA	NA	0.488907	0.82148	NA	NA	0.668998
P10518_C75	NA	NA	0.391485	0.260272	NA	0.336953	NA	0.410035	NA	NA	NA	0.332664	NA	NA	0.469545	0.419536	NA	0.101718	NA	0.560617	NA	NA	NA	0.602973
P10605_C105	0.587985	NA	NA	0.561358	0.737329	0.51184	0.522889	NA	0.808663	0.604696	0.603455	0.511763	0.606177	NA	NA	0.723622	0.808188	0.514755	0.684434	NA	0.827384	0.791138	0.632274	0.795141
P10605_C108	0.587985	NA	NA	0.561358	0.737329	0.51184	0.522889	NA	0.808663	0.604696	0.603455	0.511763	0.606177	NA	NA	0.723622	0.808188	0.514755	0.684434	NA	0.827384	0.791138	0.632274	0.795141
P10605_C122	0.801451	0.804776	0.855704	0.768128	0.915307	0.698819	NA	NA	NA	0.900488	NA	NA	0.785871	0.830976	0.817493	0.802974	0.97041	0.706084	NA	NA	NA	0.964437	NA	NA
P10605_C211	0.76954	0.880996	0.812807	0.694325	0.895677	0.7877	0.824898	0.8534	0.880176	0.769373	0.861723	0.905725	0.728616	0.842693	0.838365	0.864414	0.83738	0.829128	0.826751	0.923765	0.94358	0.889836	0.844639	0.967362
P10605_C319	0.69033	0.553267	NA	0.629009	0.697568	0.671291	0.531422	0.408415	0.768808	0.688492	0.64533	NA	0.718833	0.459955	NA	0.698183	0.671287	0.646902	0.586515	0.619854	0.832714	0.804858	0.651925	NA
P10605_C93	0.87792	0.792917	0.892187	0.68111	0.898863	0.807173	0.862443	0.898323	0.796093	0.808518	0.670195	0.847101	0.859616	0.871599	0.937495	0.84772	0.817638	0.854061	0.887599	0.956654	0.847597	0.925761	0.693611	0.952403
P10637_C151	NA	NA	NA	0.334061	NA	NA	0.395117	NA	NA	NA	NA	NA	NA	NA	NA	0.319901	NA	NA	0.360611	NA	NA	NA	NA	NA
P10639_C32	0.63797	0.733043	0.78469	0.707991	NA	0.71358	NA	0.829066	NA	0.731542	0.725495	0.709337	0.689365	0.629294	0.733387	0.646861	NA	0.418964	NA	0.881801	NA	0.862314	0.801273	0.891781
P10639_C35	0.63797	0.733043	0.78469	0.707991	NA	0.71358	NA	0.829066	NA	0.731542	0.725495	0.709337	0.689365	0.629294	0.733387	0.646861	NA	0.418964	NA	0.881801	NA	0.862314	0.801273	0.891781
P10639_C46	0.601523	0.725763	0.719679	0.617122	NA	0.49663	0.374393	NA	NA	0.489083	0.563632	0.584205	0.622712	0.491006	0.683594	0.716273	NA	0.529439	0.448878	NA	NA	0.772293	0.599168	0.716412
P10639_C73	0.275291	0.421577	0.380816	0.29436	0.297028	0.298408	0.314201	0.466485	0.347683	0.360611	0.370283	0.270864	0.255427	0.205683	0.282664	0.200014	0.323863	0.146612	0.311108	0.409143	0.357459	0.475774	0.308366	0.440991
P10649_C115	0.176308	0.428011	0.241752	0.252352	NA	0.271128	NA	0.280713	NA	0.248362	0.236999	0.167771	0.361999	0.369521	0.263232	0.528509	NA	0.214675	NA	0.494095	NA	0.518432	0.206387	0.51329
P10649_C174	0.150879	0.296013	0.147122	0.162751	NA	0.198686	NA	0.170559	NA	0.192556	0.19788	0.216948	0.173287	0.202289	0.141527	0.223625	NA	0.183219	NA	0.320471	NA	0.37924	0.151691	0.477343
P10711_C263	0.346654	NA	0.419702	0.3114	0.285724	0.361611	0.293772	0.483835	0.418184	0.394589	0.381453	0.325304	0.31993	NA	0.37264	0.307725	0.381227	0.267977	0.409449	0.491129	0.406097	0.577079	0.410149	0.573823
P10711_C271	0.260381	0.477641	0.46802	0.368049	0.382904	0.302274	0.263954	0.766894	0.441819	0.432374	0.439721	0.215268	0.217281	0.181056	0.432415	0.345701	0.387278	0.136345	0.291052	0.484918	0.453468	0.588117	0.497787	0.399374
P10711_C291	NA	0.674002	0.495461	NA	0.521683	0.544393	0.498227	0.522474	0.69762	0.476767	NA	0.483318	NA	0.455198	0.463699	NA	0.555836	0.46894	0.574764	0.634223	0.624074	0.704911	NA	0.790205
P10711_C294	NA	0.674002	0.495461	NA	0.521683	0.544393	0.498227	0.522474	0.69762	0.476767	0.556292	0.483318	NA	0.455198	0.463699	NA	0.555836	0.46894	0.574764	0.634223	0.624074	0.704911	0.493915	0.790205
P10810_C213	NA	NA	NA	NA	0.819002	NA	NA	NA	0.923817	NA	NA	0.675055	NA	NA	NA	NA	0.879889	NA	NA	NA	0.993071	NA	NA	0.902009
P10810_C237	NA	NA	NA	NA	NA	NA	0.430331	NA	NA	NA	NA	NA	NA	NA	NA	NA	NA	NA	0.62556	NA	NA	NA	NA	NA
P10833_C70	0.294629	0.450861	0.368576	0.269661	0.331929	0.209419	0.302976	0.249894	0.413774	0.270793	0.313501	0.358422	0.242374	0.342432	0.409105	0.389569	0.387192	0.160383	0.407318	0.37861	0.481556	0.325176	0.276417	0.542812
P10889_C78	NA	NA	NA	NA	NA	NA	0.360087	NA	NA	NA	NA	NA	NA	NA	NA	NA	NA	NA	0.678831	NA	NA	NA	NA	NA
P11032_C104	NA	NA	NA	NA	NA	NA	NA	0.85411	NA	NA	NA	NA	NA	NA	NA	NA	NA	NA	NA	0.956956	NA	NA	NA	NA
P11087_C1280	NA	NA	NA	NA	0.671913	NA	NA	NA	NA	NA	NA	NA	NA	NA	NA	NA	0.745718	NA	NA	NA	NA	NA	NA	NA
P11087_C1288	NA	NA	NA	NA	0.671913	NA	NA	NA	NA	NA	NA	NA	NA	NA	NA	NA	0.745718	NA	NA	NA	NA	NA	NA	NA
P11103_C24	0.420664	0.614481	0.518817	NA	0.439004	0.349478	0.37391	0.486823	0.563277	0.473282	0.451525	NA	0.380459	0.384251	0.367588	NA	0.448377	0.212431	0.499099	0.526373	0.543108	0.597648	0.478498	NA
P11103_C295	0.502513	0.596869	NA	0.398696	0.462462	0.431116	0.44866	0.464167	NA	0.552579	0.528046	0.348258	0.389382	0.419321	NA	0.439175	0.498918	0.279106	0.551051	0.566471	NA	0.617857	0.54285	0.633425
P11103_C298	0.298474	0.583327	0.480622	0.418421	0.40581	0.424782	0.452934	0.519779	0.527782	0.512135	0.51281	0.424591	0.363786	0.40883	0.415109	0.416589	0.52454	0.284577	0.556933	0.576003	0.505221	0.628731	0.524195	0.620831
P11103_C311	NA	NA	NA	0.470808	NA	0.479513	NA	0.512864	NA	0.517553	0.492771	0.504211	NA	NA	NA	0.47262	NA	0.323893	NA	0.52771	NA	0.667399	0.461402	0.740467
P11247_C141	NA	NA	NA	NA	0.845359	NA	NA	NA	NA	0.465062	NA	0.681982	NA	NA	NA	NA	0.935028	NA	NA	NA	NA	0.873057	NA	0.986225
P11247_C154	NA	NA	NA	NA	NA	NA	NA	NA	0.800336	NA	NA	NA	NA	NA	NA	NA	NA	NA	NA	NA	0.934483	NA	NA	NA
P11247_C283	NA	NA	NA	NA	NA	NA	0.806997	NA	NA	NA	NA	NA	NA	NA	NA	NA	NA	NA	0.871009	NA	NA	NA	NA	NA
P11247_C290	NA	NA	NA	NA	0.615344	NA	0.483618	NA	0.876163	NA	NA	0.655528	NA	NA	NA	NA	0.834324	NA	0.751957	NA	0.912844	NA	NA	0.926967
P11247_C293	NA	NA	NA	NA	0.615344	NA	0.483618	NA	0.876163	NA	NA	0.655528	NA	NA	NA	NA	0.834324	NA	0.751957	NA	0.912844	NA	NA	0.926967
P11247_C372	NA	NA	NA	NA	NA	NA	NA	NA	NA	NA	NA	0.538943	NA	NA	NA	NA	NA	NA	NA	NA	NA	NA	NA	0.854315
P11247_C580	NA	NA	NA	0.495168	0.868185	NA	0.938844	0.587487	0.952404	0.515641	NA	0.767728	NA	NA	NA	0.575839	0.917431	NA	0.94826	0.862014	NA	0.936191	NA	0.990959
P11247_C637	NA	NA	NA	NA	NA	NA	NA	0.540254	NA	NA	NA	NA	NA	NA	NA	NA	NA	NA	NA	0.834207	NA	NA	NA	NA
P11247_C678	NA	NA	NA	NA	0.644471	NA	0.773046	NA	0.927593	NA	NA	NA	NA	NA	NA	NA	0.871975	NA	0.882627	NA	0.962748	NA	NA	NA
P11247_C704	NA	0.554459	0.555903	0.523634	0.556042	0.553006	0.776726	0.614419	NA	0.592966	NA	0.571566	NA	0.504481	0.569175	0.600739	0.830257	0.622505	0.889437	0.880379	NA	0.88412	NA	0.930608
P11276_C124	0.599908	0.506877	0.566865	0.468836	0.840845	0.471651	0.617419	0.475353	NA	NA	NA	0.467602	0.61943	0.411902	0.61163	0.599273	0.786243	0.510726	0.624412	0.731737	NA	NA	NA	0.75031
P11276_C126	0.599908	0.506877	0.566865	0.468836	0.840845	0.471651	0.617419	0.475353	NA	NA	NA	0.467602	0.61943	0.411902	0.61163	0.599273	0.786243	0.510726	0.624412	0.731737	NA	NA	NA	0.75031
P11276_C136	NA	0.832323	0.749837	NA	0.862425	0.742274	0.846519	NA	0.836403	NA	NA	0.83271	NA	0.8203	0.770022	NA	0.832494	0.834092	0.829673	NA	0.934703	NA	NA	0.976299
P11276_C142	NA	NA	NA	NA	NA	NA	NA	NA	NA	NA	0.863919	NA	NA	NA	NA	NA	NA	NA	NA	NA	NA	NA	0.842031	NA
P11276_C180	0.515547	0.672936	0.511506	0.871694	0.82879	0.473879	NA	0.685169	0.863703	NA	0.879133	0.752471	0.724376	0.599437	0.588816	0.982246	0.860574	0.64099	NA	0.885416	0.944035	NA	0.900181	0.95869
P11276_C226	NA	NA	NA	NA	NA	0.735067	0.895533	0.799685	NA	0.575642	0.794085	NA	NA	NA	NA	NA	NA	0.820966	0.899376	0.929147	NA	0.914426	0.860603	NA
P11276_C232	0.961621	0.971236	0.843526	0.903933	0.953733	0.870144	0.955638	0.697958	0.928175	NA	0.931458	0.842569	0.951186	0.990137	0.811873	NA	0.975036	0.966831	0.97119	0.826279	0.995071	NA	0.926268	0.987079
P11276_C2341	NA	NA	NA	NA	NA	NA	NA	NA	NA	NA	NA	0.842834	NA	NA	NA	NA	NA	NA	NA	NA	NA	NA	NA	0.960857
P11276_C2378	0.658053	0.949595	0.903397	0.747926	0.57565	0.622753	0.916831	0.945684	0.698873	0.609679	0.787928	0.747578	0.771827	0.97517	0.930503	0.839339	0.740818	0.707536	0.944841	NA	0.860906	0.965474	0.84567	0.935678
P11276_C2385	0.658053	0.949595	0.903397	0.747926	0.57565	0.622753	0.916831	0.945684	0.698873	0.609679	0.787928	0.747578	0.771827	0.97517	0.930503	0.839339	0.740818	0.707536	0.944841	NA	0.860906	0.965474	0.84567	0.935678
P11276_C2407	0.495117	0.719936	NA	0.3882	NA	0.541308	NA	0.570136	0.6014	0.528231	NA	0.495863	0.472995	0.674384	NA	0.434581	NA	0.547315	NA	0.797169	0.76482	0.872392	NA	0.796672
P11276_C2409	0.495117	0.719936	NA	0.3882	NA	0.541308	NA	0.570136	0.6014	0.528231	NA	0.495863	0.472995	0.674384	NA	0.434581	NA	0.547315	NA	0.797169	0.76482	0.872392	NA	0.796672
P11276_C2411	0.495117	0.719936	NA	0.3882	NA	0.541308	NA	0.570136	0.6014	0.528231	NA	0.495863	0.472995	0.674384	NA	0.434581	NA	0.547315	NA	0.797169	0.76482	0.872392	NA	0.796672
P11276_C259	NA	0.551973	NA	0.434329	NA	0.397611	NA	0.443846	NA	NA	NA	NA	NA	0.509795	NA	0.55933	NA	0.457698	NA	0.66896	NA	NA	NA	NA
P11276_C261	NA	0.551973	NA	0.434329	NA	0.397611	NA	0.443846	NA	NA	NA	NA	NA	0.509795	NA	0.55933	NA	0.457698	NA	0.66896	NA	NA	NA	NA
P11276_C374	0.718525	0.902968	0.940941	0.877191	0.875282	NA	0.913819	0.640427	0.908072	0.755673	0.912464	0.799091	0.730553	0.931326	0.974299	0.99105	0.905746	NA	0.931299	0.986793	0.953467	0.965748	0.951794	0.953754
P11276_C386	NA	NA	NA	NA	NA	0.836841	NA	0.929449	0.926496	0.844271	NA	0.875723	NA	NA	NA	NA	NA	0.944514	NA	NA	0.996919	0.997857	NA	NA
P11276_C401	NA	NA	NA	NA	NA	NA	NA	NA	NA	NA	NA	0.71514	NA	NA	NA	NA	NA	NA	NA	NA	NA	NA	NA	0.96636
P11276_C446	0.83068	NA	0.765056	0.859163	0.885124	0.840752	0.901238	0.862953	0.918152	0.690166	0.862478	0.817437	0.865221	NA	0.775706	0.910376	0.922989	0.888098	0.923973	0.928467	0.955056	0.957747	0.881514	0.966044
P11276_C461	NA	0.545484	NA	NA	NA	NA	NA	NA	NA	0.521865	NA	0.560771	NA	0.507159	NA	NA	NA	NA	NA	NA	NA	0.844307	NA	0.786575
P11276_C470	NA	0.545484	NA	NA	NA	NA	NA	NA	NA	0.521865	NA	0.560771	NA	0.507159	NA	NA	NA	NA	NA	NA	NA	0.844307	NA	0.786575
P11276_C496	NA	NA	NA	NA	NA	0.540783	0.813182	0.54427	NA	NA	NA	0.639535	NA	NA	NA	NA	NA	0.640745	0.752831	0.536458	NA	NA	NA	0.787943
P11276_C498	NA	NA	NA	NA	NA	0.540783	0.813182	NA	NA	NA	NA	0.639535	NA	NA	NA	NA	NA	0.640745	0.752831	NA	NA	NA	NA	0.787943
P11276_C508	0.505007	NA	0.337802	NA	0.632091	NA	0.582738	0.24684	0.737118	0.348924	NA	NA	0.483816	NA	0.414843	NA	0.670241	NA	0.642074	0.562591	0.824059	0.91771	NA	NA
P11276_C53	NA	NA	NA	NA	0.71689	NA	NA	NA	0.879189	NA	NA	0.803179	NA	NA	NA	NA	0.776169	NA	NA	NA	0.942064	NA	NA	0.975984
P11276_C555	NA	NA	NA	0.619619	NA	NA	0.715509	NA	NA	NA	0.711713	0.67438	NA	NA	NA	0.687553	NA	NA	0.703359	NA	NA	NA	0.709488	0.901915
P11276_C561	NA	NA	NA	0.619619	NA	NA	0.715509	NA	NA	NA	0.711713	0.67438	NA	NA	NA	0.687553	NA	NA	0.703359	NA	NA	NA	0.709488	0.901915
P11276_C587	NA	NA	0.864024	0.498409	NA	NA	NA	NA	NA	0.848271	NA	0.695179	NA	NA	0.90091	0.640036	NA	NA	NA	NA	NA	0.994649	NA	0.935408
P11276_C589	NA	NA	0.864024	0.498409	NA	NA	NA	NA	NA	0.848271	NA	0.695179	NA	NA	0.90091	0.640036	NA	NA	NA	NA	NA	0.994649	NA	0.935408
P11276_C77	NA	NA	NA	NA	0.667298	NA	0.621722	NA	0.813479	NA	NA	NA	NA	NA	NA	NA	0.702684	NA	0.695149	NA	0.904106	NA	NA	NA
P11276_C79	NA	NA	NA	NA	0.667298	NA	0.621722	NA	0.813479	NA	NA	NA	NA	NA	NA	NA	0.702684	NA	0.695149	NA	0.904106	NA	NA	NA
P11276_C88	0.949799	0.91814	0.919721	0.925499	0.94265	0.857638	0.945561	0.855594	0.986091	0.782326	0.909913	0.867401	0.939204	0.940315	0.916148	0.996433	0.97099	0.918927	0.977852	0.961081	NA	0.986623	0.945776	0.988036
P11276_C98	0.949799	0.91814	0.919721	0.925499	0.94265	0.857638	0.945561	0.855594	0.986091	0.782326	0.909913	0.867401	0.939204	0.940315	0.916148	0.996433	0.97099	0.918927	0.977852	0.961081	NA	0.986623	0.945776	0.988036
P11352_C154	0.285048	0.403563	0.268257	0.228468	NA	0.287972	0.378355	0.282977	0.410164	0.241801	0.2742	0.250851	0.307679	0.259469	0.300892	0.30224	NA	0.226838	0.362019	0.383551	0.496664	0.352259	0.0611293	0.51081
P11352_C76	NA	0.617053	NA	NA	NA	0.483175	NA	NA	NA	0.580926	0.700377	0.466092	NA	0.518817	NA	NA	NA	0.355467	NA	NA	NA	0.762473	0.715775	0.69281
P11438_C149	0.882309	0.828263	0.825968	NA	0.954334	0.714096	NA	0.755367	0.951743	NA	NA	0.854872	0.875496	0.852605	0.849223	NA	0.945986	0.701529	NA	0.870938	0.996813	NA	NA	0.980176
P11438_C327	0.657764	0.796521	0.620721	0.79574	0.75514	0.695671	0.79706	0.848049	0.842524	0.737409	0.828863	0.736862	0.700594	0.717061	0.730257	0.963021	0.743094	0.687801	0.840021	0.954983	0.837946	0.899288	0.835785	0.953559
P11499_C366	0.0543045	0.253661	0.167609	0.173991	NA	0.123776	NA	0.145294	NA	0.143221	0.109992	0.206143	0.111199	0.166273	0.131058	0.231679	NA	0.0643741	NA	0.175193	NA	0.241057	0.0936286	0.51277
P11499_C412	0.808459	0.891222	NA	0.774784	NA	0.795307	NA	0.836427	NA	0.685121	0.844745	0.742009	0.796088	0.871985	NA	0.905802	NA	0.739278	NA	0.934054	NA	0.947233	0.773165	0.948008
P11499_C521	0.277069	0.420037	0.212894	0.185423	NA	0.190293	NA	0.367034	NA	0.269814	0.301438	0.306388	0.21122	0.163411	0.217947	0.244547	NA	0.104835	NA	0.375451	NA	0.54971	0.204998	0.450165
P11499_C564	0.651131	0.704361	0.693952	0.614023	0.749032	0.570723	0.693063	0.580743	0.773994	0.592234	0.64132	0.694508	0.630358	0.72688	0.636294	0.79496	0.520298	0.575488	0.615724	0.796442	0.84017	0.815583	0.633241	0.861403
P11499_C589	0.338388	NA	NA	NA	NA	0.311569	NA	0.364951	NA	NA	NA	0.259641	0.266841	NA	NA	NA	NA	0.158931	NA	0.450758	NA	NA	NA	0.48288
P11499_C590	0.338388	0.573151	NA	NA	NA	0.311569	NA	0.364951	NA	NA	NA	0.259641	0.266841	0.474773	NA	NA	NA	0.158931	NA	0.450758	NA	NA	NA	0.48288
P11531_C1017	NA	0.520171	0.426393	NA	NA	NA	NA	NA	NA	NA	NA	NA	NA	0.409539	0.424795	NA	NA	NA	NA	NA	NA	NA	NA	NA
P11531_C1894	NA	NA	NA	0.373246	NA	NA	NA	NA	NA	NA	NA	NA	NA	NA	NA	0.554379	NA	NA	NA	NA	NA	NA	NA	NA
P11531_C3200	NA	NA	0.518077	0.491463	NA	NA	NA	0.545601	NA	NA	0.50684	0.453981	NA	NA	0.605831	0.735244	NA	NA	NA	0.720047	NA	NA	0.612713	0.784004
P11531_C3222	0.371818	NA	0.436135	NA	0.4141	0.416064	NA	0.259229	0.502323	0.511414	NA	NA	0.307166	NA	0.391243	NA	0.428728	0.317388	NA	0.436952	0.531684	0.701773	NA	NA
P11531_C3312	0.385056	0.581562	0.445419	0.433825	NA	0.5423	NA	0.438248	NA	0.551442	0.509358	0.393662	0.410245	0.435611	0.424261	0.432006	NA	0.354099	NA	0.566448	NA	0.675472	0.525621	0.717299
P11531_C490	NA	NA	NA	NA	NA	NA	0.244326	NA	NA	0.332019	NA	NA	NA	NA	NA	NA	NA	NA	0.32684	NA	NA	0.428845	NA	NA
P11627_C1043	0.770572	NA	NA	NA	NA	NA	NA	NA	NA	NA	NA	NA	0.756894	NA	NA	NA	NA	NA	NA	NA	NA	NA	NA	NA
P11627_C353	0.77343	0.855639	0.843717	NA	0.870899	0.734241	NA	0.859758	0.856385	NA	0.791477	0.762159	0.724168	0.845043	0.851933	NA	0.830974	0.672763	NA	0.898059	0.891425	NA	0.790664	0.896869
P11672_C197	NA	NA	NA	NA	0.637805	NA	0.700754	NA	0.910792	NA	NA	NA	NA	NA	NA	NA	0.828821	NA	0.844814	NA	0.961126	NA	NA	NA
P11672_C98	0.580094	0.800205	0.563907	0.472369	0.986801	0.665249	0.880888	0.86388	0.917613	0.726035	0.911046	0.775514	0.467997	0.731118	0.476511	0.424643	0.846554	0.805398	0.885396	0.917129	0.965304	0.926737	0.848598	0.946011
P11680_C159	NA	NA	NA	NA	0.86582	NA	NA	0.517046	NA	NA	NA	0.785775	NA	NA	NA	NA	0.951126	NA	NA	0.862288	NA	NA	NA	0.9513
P11680_C166	NA	NA	NA	NA	NA	NA	NA	0.63099	NA	NA	NA	0.817546	NA	NA	NA	NA	NA	NA	NA	0.896095	NA	NA	NA	NA
P11680_C170	NA	NA	NA	NA	NA	NA	NA	0.63099	NA	NA	NA	0.817546	NA	NA	NA	NA	NA	NA	NA	0.896095	NA	NA	NA	NA
P11680_C180	NA	NA	NA	NA	NA	NA	NA	0.63099	NA	NA	NA	0.817546	NA	NA	NA	NA	NA	NA	NA	0.896095	NA	NA	NA	NA
P11680_C280	0.98201	NA	NA	0.71765	NA	0.853638	0.928927	0.864066	0.963511	0.815574	NA	0.865042	0.861506	NA	NA	0.838196	NA	0.693807	0.915914	0.997226	NA	0.968549	NA	NA
P11680_C332	NA	NA	NA	NA	0.581544	NA	NA	NA	0.607359	NA	NA	NA	NA	NA	NA	NA	0.62937	NA	NA	NA	0.64451	NA	NA	NA
P11688_C195	0.737029	0.786639	0.600985	0.503576	0.737386	0.537766	0.76759	NA	0.874679	0.660763	NA	0.480299	0.70439	0.836294	0.730476	0.63324	0.794684	0.577971	0.815082	NA	NA	0.936312	NA	0.891634
P11688_C208	NA	0.833384	NA	0.613491	0.87655	NA	0.845138	NA	0.884459	NA	NA	NA	NA	0.890647	NA	0.610378	0.869705	NA	0.884433	NA	0.933799	NA	NA	NA
P11688_C734	NA	NA	NA	0.799086	NA	0.705792	NA	NA	NA	NA	0.706033	NA	NA	NA	NA	0.8902	NA	0.776734	NA	NA	NA	NA	0.728546	NA
P11688_C925	NA	NA	NA	NA	NA	NA	NA	NA	0.775062	NA	NA	NA	NA	NA	NA	NA	NA	NA	NA	NA	0.829353	NA	NA	NA
P11725_C303	NA	0.480542	NA	NA	NA	NA	NA	NA	NA	NA	NA	NA	NA	0.396391	NA	NA	NA	NA	NA	NA	NA	NA	NA	NA
P11835_C192	NA	0.769787	NA	NA	NA	NA	0.898739	0.830625	0.885593	NA	NA	0.789252	NA	0.786125	NA	NA	NA	NA	0.90675	0.908709	0.942857	NA	NA	0.959246
P11835_C199	NA	NA	0.485392	NA	0.560944	NA	0.610375	NA	0.785153	0.406937	NA	NA	NA	NA	0.495277	NA	0.822701	NA	0.851739	NA	0.825719	0.852097	NA	NA
P11835_C247	NA	NA	NA	NA	NA	NA	NA	NA	NA	0.523021	NA	NA	NA	NA	NA	NA	NA	NA	NA	NA	NA	0.793187	NA	NA
P11835_C37	NA	NA	NA	NA	0.646944	0.814241	0.650473	0.758941	0.861979	NA	NA	NA	NA	NA	NA	NA	0.842743	0.815429	0.810692	0.930628	0.889557	NA	NA	NA
P11835_C401	NA	0.750782	NA	NA	0.73846	NA	0.745389	0.605487	0.881565	0.63413	NA	0.724608	NA	0.651514	NA	NA	0.901008	NA	0.862352	0.836297	0.855816	0.886908	NA	0.928495
P11835_C421	NA	NA	NA	NA	NA	NA	NA	0.488478	NA	0.556372	NA	0.430496	NA	NA	NA	NA	NA	NA	NA	0.682009	NA	0.828822	NA	0.753514
P11835_C44	NA	NA	NA	NA	0.646944	0.814241	0.650473	0.758941	0.861979	NA	NA	NA	NA	NA	NA	NA	0.842743	0.815429	0.810692	0.930628	0.889557	NA	NA	NA
P11835_C460	NA	0.645516	NA	NA	0.817585	0.730832	0.795163	0.664784	0.892708	NA	NA	0.813939	NA	0.612901	NA	NA	0.956938	0.827142	0.929443	0.875818	0.972247	NA	NA	NA
P11835_C468	NA	NA	0.597557	0.5561	0.541201	NA	0.810853	NA	0.768065	NA	0.725383	NA	NA	NA	0.531711	0.644868	0.832626	NA	0.933831	NA	0.74269	NA	0.757795	NA
P11835_C47	NA	NA	NA	NA	0.646944	0.814241	0.650473	0.758941	0.861979	NA	NA	NA	NA	NA	NA	NA	0.842743	0.815429	0.810692	0.930628	0.889557	NA	NA	NA
P11835_C471	NA	NA	0.597557	0.5561	0.541201	NA	0.810853	NA	0.768065	NA	0.725383	NA	NA	NA	0.531711	0.644868	0.832626	NA	0.933831	NA	0.74269	NA	0.757795	NA
P11835_C473	NA	NA	NA	NA	0.872205	NA	NA	NA	0.926506	NA	NA	NA	NA	NA	NA	NA	0.963667	NA	NA	NA	0.979541	NA	NA	NA
P11835_C482	0.607748	0.589021	NA	NA	0.794972	0.675458	NA	NA	0.834032	NA	0.688257	0.729376	0.584125	0.482243	NA	NA	0.96255	0.724636	NA	NA	0.855258	NA	0.645621	0.921979
P11835_C484	0.607748	0.589021	NA	NA	0.794972	0.675458	NA	NA	0.834032	NA	0.688257	0.729376	0.584125	0.482243	NA	NA	0.96255	0.724636	NA	NA	0.855258	NA	0.645621	0.921979
P11835_C550	NA	NA	NA	NA	0.683573	0.830315	0.987804	NA	0.98021	NA	NA	0.919967	NA	NA	NA	NA	0.900742	0.884692	0.994031	NA	NA	NA	NA	NA
P11835_C558	NA	NA	NA	NA	0.845822	NA	0.768402	NA	0.894928	NA	NA	NA	NA	NA	NA	NA	0.960896	NA	0.918223	NA	0.935024	NA	NA	NA
P11835_C560	NA	NA	NA	NA	0.845822	NA	0.768402	NA	0.894928	NA	NA	NA	NA	NA	NA	NA	0.960896	NA	0.918223	NA	0.935024	NA	NA	NA
P11835_C583	NA	NA	NA	NA	0.713608	NA	0.585314	0.676047	0.837401	NA	NA	0.677215	NA	NA	NA	NA	0.908127	NA	0.799866	0.824194	0.871404	NA	NA	0.907141
P11835_C591	0.753269	NA	NA	NA	0.873068	0.667944	NA	NA	NA	0.619258	0.676159	0.647996	0.69509	NA	NA	NA	0.959964	0.817646	NA	NA	NA	0.901969	0.757882	0.871333
P11835_C672	NA	NA	NA	NA	NA	NA	0.649868	NA	NA	NA	NA	NA	NA	NA	NA	NA	NA	NA	0.756862	NA	NA	NA	NA	NA
P11835_C697	NA	NA	NA	NA	NA	NA	NA	NA	NA	NA	NA	0.590842	NA	NA	NA	NA	NA	NA	NA	NA	NA	NA	NA	0.890493
P11835_C74	NA	NA	NA	NA	0.638609	NA	0.796334	NA	0.873442	0.54076	NA	0.709331	NA	NA	NA	NA	0.840954	NA	0.893102	NA	0.917483	0.815646	NA	0.92142
P11859_C161	NA	NA	NA	NA	NA	NA	0.578611	NA	NA	NA	NA	NA	NA	NA	NA	NA	NA	NA	0.763562	NA	NA	NA	NA	NA
P11859_C42	NA	NA	NA	NA	0.76005	NA	0.560434	NA	0.883497	NA	NA	0.464459	NA	NA	NA	NA	0.779364	NA	0.738893	NA	0.963864	NA	NA	0.603544
P11881_C1458	NA	NA	NA	NA	NA	NA	NA	NA	NA	NA	NA	0.360384	NA	NA	NA	NA	NA	NA	NA	NA	NA	NA	NA	0.731339
P11881_C253	0.414096	0.500789	0.419971	NA	NA	NA	NA	NA	NA	NA	NA	NA	0.397969	0.320329	0.459205	NA	NA	NA	NA	NA	NA	NA	NA	NA
P11881_C292	NA	NA	0.25633	NA	NA	0.348363	NA	NA	NA	NA	NA	NA	NA	NA	0.4046	NA	NA	0.351698	NA	NA	NA	NA	NA	NA
P11881_C37	NA	NA	NA	NA	0.464861	0.43846	0.456825	0.446135	NA	NA	NA	NA	NA	NA	NA	NA	0.478749	0.329619	0.563945	0.582752	NA	NA	NA	NA
P11911_C113	NA	0.61701	NA	NA	NA	NA	NA	NA	NA	NA	NA	NA	NA	0.70368	NA	NA	NA	NA	NA	NA	NA	NA	NA	NA
P11928_C190	NA	0.412087	NA	0.256884	0.302158	NA	0.306406	0.284924	NA	NA	NA	NA	NA	0.274581	NA	0.538796	0.371817	NA	0.348119	0.476012	NA	NA	NA	NA
P11928_C220	NA	NA	0.549903	0.555698	NA	0.488015	NA	NA	NA	NA	NA	NA	NA	NA	0.466227	0.645704	NA	0.438628	NA	NA	NA	NA	NA	NA
P11928_C39	NA	NA	NA	0.507256	0.556016	NA	NA	NA	NA	NA	NA	NA	NA	NA	NA	0.667297	0.431665	NA	NA	NA	NA	NA	NA	NA
P11928_C46	NA	0.313318	0.417413	0.3412	NA	NA	NA	NA	NA	NA	NA	NA	NA	0.226998	0.475231	0.382496	NA	NA	NA	NA	NA	NA	NA	NA
P11930_C227	NA	0.448624	NA	NA	NA	0.364491	NA	NA	NA	NA	NA	NA	NA	0.251698	NA	NA	NA	0.223217	NA	NA	NA	NA	NA	NA
P11930_C259	0.311227	NA	NA	0.255213	NA	NA	NA	NA	NA	NA	0.239518	NA	0.357077	NA	NA	0.452421	NA	NA	NA	NA	NA	NA	0.267103	NA
P11983_C147	NA	0.42449	0.213464	0.19327	0.181903	0.225664	0.170262	NA	0.25989	0.182189	0.313216	NA	NA	0.294893	0.311826	0.32147	0.164668	0.155149	0.161117	NA	0.386053	0.495489	0.25836	NA
P11983_C236	0.102366	0.240177	NA	0.104092	NA	NA	NA	0.137138	NA	0.153654	0.166935	0.122488	0.110877	0.150442	NA	0.236302	NA	NA	NA	0.228865	NA	0.318246	0.135043	0.412903
P11983_C357	0.147331	0.295649	0.204886	0.135639	0.194878	0.179478	0.20004	0.22714	0.200104	0.165564	0.189396	0.203126	0.137459	0.167914	0.17824	0.214944	0.174724	0.109718	0.206983	0.308286	0.249342	0.342188	0.187937	0.517063
P11983_C385	0.26053	0.377146	0.23698	0.225742	0.198026	0.288937	0.243399	0.268315	0.31213	0.204905	0.259147	0.182196	0.265996	0.259659	0.190962	0.264671	0.187998	0.191827	0.290306	0.355477	0.38228	0.389968	0.27399	0.425698
P11983_C397	NA	NA	NA	0.236055	NA	NA	NA	NA	NA	NA	0.390995	NA	NA	NA	NA	0.347774	NA	NA	NA	NA	NA	NA	0.37618	NA
P11983_C76	0.228021	0.380033	0.348197	0.197352	0.203844	0.275093	NA	NA	0.428673	0.226067	0.324008	0.225126	0.320418	0.285247	0.303246	0.478748	0.217732	0.107217	NA	NA	0.398618	0.962961	0.284627	0.655223
P12023_C117	0.846818	0.822676	NA	0.882306	NA	0.826663	NA	0.933121	NA	NA	NA	0.706937	0.811946	0.841042	NA	0.993669	NA	0.842417	NA	0.982304	NA	NA	NA	0.923825
P12023_C158	NA	0.836153	NA	NA	0.818563	0.652163	NA	NA	NA	0.72472	NA	0.761566	NA	0.838034	NA	NA	0.866572	0.687347	NA	NA	NA	0.892844	NA	0.92114
P12023_C291	NA	0.593012	0.64855	0.559923	0.669129	0.602646	0.660975	0.561385	0.835356	0.641985	0.623821	0.521448	NA	0.439343	0.613835	0.687303	0.743147	0.502066	0.670132	0.710728	0.809337	0.788374	0.617475	0.789502
P12023_C300	NA	0.593012	0.64855	0.559923	0.669129	0.602646	0.660975	0.561385	0.835356	0.641985	0.623821	0.521448	NA	0.439343	0.613835	0.687303	0.743147	0.502066	0.670132	0.710728	0.809337	0.788374	0.617475	0.789502
P12023_C62	NA	NA	NA	NA	NA	NA	0.579122	NA	NA	NA	NA	NA	NA	NA	NA	NA	NA	NA	0.61363	NA	NA	NA	NA	NA
P12265_C165	0.498171	0.555355	0.498534	0.356914	0.619692	0.520459	0.458262	0.4826	0.472842	0.503828	0.620437	0.582307	0.429264	0.412274	0.492722	0.467856	0.554791	0.500827	0.434229	0.579799	0.444775	0.601892	0.596227	0.796849
P12367_C131	0.615457	0.71529	0.604165	0.508833	NA	0.570075	0.641799	0.538607	NA	0.571497	0.617536	0.534877	0.579261	0.637464	0.612121	0.757756	NA	0.498562	0.558624	0.736779	NA	0.819173	0.598332	0.816966
P12367_C356	0.228687	0.386091	0.291785	0.228011	NA	0.285301	NA	0.28977	NA	0.297411	NA	0.252365	0.281604	0.272153	0.30765	0.371621	NA	0.153768	NA	0.406087	NA	0.56912	NA	0.570416
P12367_C371	0.486322	NA	NA	0.432652	NA	0.41118	NA	0.482415	NA	NA	NA	0.430398	0.507109	NA	NA	0.727335	NA	0.347362	NA	0.640406	NA	NA	NA	0.765731
P12367_C98	NA	NA	NA	NA	NA	NA	0.651504	NA	NA	NA	NA	NA	NA	NA	NA	NA	NA	NA	0.75189	NA	NA	NA	NA	NA
P12382_C334	NA	0.270569	NA	NA	NA	NA	NA	NA	NA	NA	0.211003	NA	NA	0.193956	NA	NA	NA	NA	NA	NA	NA	NA	0.157797	NA
P12382_C351	0.276949	0.420451	0.538238	0.242389	0.256447	0.289472	0.259879	0.378529	0.407017	0.459371	0.349458	0.221104	0.259952	0.291512	0.331286	0.405468	0.253082	0.203334	0.28317	0.453145	0.421118	0.624832	0.300761	0.582639
P12382_C653	0.196146	NA	0.249037	NA	0.206412	NA	NA	0.236519	0.343628	NA	0.245039	0.163069	0.245518	NA	0.207655	NA	0.347598	NA	NA	0.414254	0.623454	NA	0.253668	0.47234
P12382_C708	0.205898	0.40955	0.302442	0.274657	0.360213	0.222425	0.399423	0.350873	0.801381	0.323441	0.282624	0.191966	0.301815	0.297625	0.302552	0.303978	0.353664	0.148796	0.636136	0.488864	0.846961	0.539472	0.266888	0.452151
P12710_C69	NA	NA	NA	NA	NA	NA	0.550279	NA	0.0795445	NA	NA	NA	NA	NA	NA	NA	NA	NA	0.584952	NA	0.772566	NA	NA	NA
P12804_C94	NA	NA	NA	NA	NA	NA	NA	NA	NA	NA	NA	0.530534	NA	NA	NA	NA	NA	NA	NA	NA	NA	NA	NA	0.779069
P12804_C97	NA	NA	NA	NA	NA	NA	NA	NA	NA	NA	NA	0.530534	NA	NA	NA	NA	NA	NA	NA	NA	NA	NA	NA	0.779069
P12970_C182	0.311132	NA	NA	NA	NA	0.202871	NA	NA	NA	0.281461	0.352381	0.203484	0.361306	NA	NA	NA	NA	0.155039	NA	NA	NA	0.394455	0.200381	0.51569
P12970_C199	0.172256	0.285093	0.145894	0.125317	0.117496	0.168218	0.153716	0.204476	0.183641	0.138666	0.179817	0.126885	0.170519	0.177297	0.164938	0.210261	0.108367	0.110965	0.151956	0.150497	0.277285	0.399526	0.151002	0.370634
P13020_C329	0.134714	0.364095	0.225853	0.166062	NA	0.247573	0.200631	0.208888	0.302	0.215465	0.261927	0.170888	0.151974	0.227581	0.184304	0.248146	NA	0.157656	0.235195	0.283589	0.337595	0.393734	0.210396	0.358882
P13020_C670	0.136226	0.316222	0.153556	0.150932	0.162439	0.206002	0.122307	0.207114	NA	0.131229	0.254658	0.173639	0.126471	0.123172	0.146028	0.16316	0.164782	0.162055	0.138349	0.336134	NA	0.335563	0.203811	0.301471
P13439_C255	NA	0.539599	NA	0.334259	0.318941	0.314652	0.344919	0.459942	NA	0.350194	NA	NA	NA	0.327163	NA	0.357354	0.35555	0.206102	0.404713	0.478516	NA	0.585376	NA	NA
P13439_C278	NA	0.260656	0.148028	0.155639	NA	NA	NA	NA	NA	NA	0.151106	NA	NA	0.126353	0.0924213	0.244008	NA	NA	NA	NA	NA	NA	0.173339	NA
P13542_C795	0.60797	NA	NA	0.581605	NA	0.521919	0.758733	NA	NA	0.495406	0.706074	NA	0.582842	NA	NA	0.77907	NA	0.569238	0.668813	NA	NA	0.830053	0.705968	NA
P13595_C288	NA	0.733842	0.917303	NA	0.881592	NA	0.877815	0.930008	0.871199	0.906305	0.788823	NA	NA	0.823482	0.889495	NA	0.889537	NA	0.896554	NA	0.948341	0.978591	0.824198	NA
P13595_C41	0.797003	0.807156	0.843779	0.858279	0.918707	0.863941	0.844818	0.826556	0.865495	0.799217	0.901891	0.714559	0.789284	0.816816	0.83078	0.973664	0.872305	0.89135	0.871452	0.896747	0.922266	0.892563	0.928669	0.940984
P13595_C96	0.813461	0.775399	0.769397	0.555302	0.823509	0.819585	0.843461	0.753138	0.876924	0.717282	0.517098	0.650138	0.777909	0.733165	0.719438	0.57544	0.779666	0.780956	0.847463	0.830617	0.903485	0.877264	0.566007	0.896294
P13597_C239	NA	NA	0.582624	NA	NA	NA	NA	0.748186	NA	0.878845	NA	0.894478	NA	NA	0.595059	NA	NA	NA	NA	0.909885	NA	0.998013	NA	NA
P13597_C292	NA	NA	NA	NA	NA	0.579736	NA	NA	NA	NA	NA	0.590832	NA	NA	NA	NA	NA	0.561782	NA	NA	NA	NA	NA	0.833838
P13597_C374	NA	NA	NA	NA	NA	NA	NA	NA	NA	0.50152	NA	NA	NA	NA	NA	NA	NA	NA	NA	NA	NA	0.820187	NA	NA
P13597_C422	NA	0.61897	NA	NA	0.834467	0.584885	0.720132	0.596339	0.869191	NA	NA	0.82603	NA	0.544989	NA	NA	0.822351	0.650445	0.783564	0.816717	0.923414	NA	NA	0.964752
P13707_C102	0.306309	0.463177	0.35498	0.268366	NA	0.357294	0.346373	0.374758	0.50979	0.347727	NA	NA	0.339187	0.34205	0.380319	0.584637	NA	0.231139	0.321604	0.480316	0.569776	0.638288	NA	NA
P13707_C162	0.354415	0.514936	0.394428	NA	0.368588	0.296437	NA	NA	0.346658	0.415603	NA	NA	0.31079	0.413844	0.326129	NA	0.451721	0.213053	NA	NA	0.505078	0.718943	NA	NA
P13707_C168	0.354415	0.514936	0.394428	NA	0.368588	0.296437	NA	NA	0.346658	0.415603	NA	NA	0.31079	0.413844	0.326129	NA	0.451721	0.213053	NA	NA	0.505078	0.718943	NA	NA
P13707_C200	0.360276	NA	NA	NA	NA	NA	NA	NA	NA	NA	NA	NA	0.382451	NA	NA	NA	NA	NA	NA	NA	NA	NA	NA	NA
P13707_C214	0.283495	NA	0.361457	NA	NA	NA	0.339585	NA	0.357972	0.247326	0.24798	NA	0.282344	NA	0.339091	NA	NA	NA	0.389985	NA	0.548876	0.619511	0.269679	NA
P13707_C329	NA	NA	0.488489	0.383312	NA	0.485719	0.546852	0.568313	NA	0.522431	0.589977	0.510421	NA	NA	0.523598	0.626454	NA	0.390917	0.530949	0.732735	NA	0.84563	0.598394	0.796306
P13707_C341	0.204686	0.314603	NA	0.539731	0.29708	NA	NA	NA	NA	NA	NA	0.40379	0.241256	0.238303	NA	0.709582	0.279135	NA	NA	NA	NA	NA	NA	0.585631
P13707_C7	0.107524	NA	0.200091	NA	NA	0.182917	0.156478	0.235996	0.220367	0.18892	0.258405	0.236962	0.125334	NA	0.170809	NA	NA	0.15014	0.16119	0.381732	0.521123	0.590784	0.22245	0.536107
P13864_C1479	0.399411	NA	NA	NA	NA	0.373989	NA	NA	NA	NA	0.451284	NA	0.355006	NA	NA	NA	NA	0.193313	NA	NA	NA	NA	0.471913	NA
P13864_C1481	0.399411	NA	NA	NA	NA	0.373989	NA	NA	NA	NA	0.451284	NA	0.355006	NA	NA	NA	NA	0.193313	NA	NA	NA	NA	0.471913	NA
P13864_C1487	NA	0.626834	NA	NA	0.515733	0.438489	0.413377	0.319285	0.530374	0.54672	0.560026	NA	NA	0.455374	NA	NA	0.620385	0.271052	0.504096	0.591162	0.466489	0.674542	0.617569	NA
P13864_C359	NA	NA	NA	0.482851	NA	NA	NA	NA	NA	NA	0.530554	NA	NA	NA	NA	0.495158	NA	NA	NA	NA	NA	NA	0.588489	NA
P13864_C362	NA	NA	NA	0.482851	NA	NA	NA	NA	NA	NA	0.530554	NA	NA	NA	NA	0.495158	NA	NA	NA	NA	NA	NA	0.588489	NA
P13864_C444	NA	NA	NA	NA	NA	NA	NA	NA	NA	NA	0.405959	NA	NA	NA	NA	NA	NA	NA	NA	NA	NA	NA	0.333021	NA
P13864_C694	NA	NA	NA	NA	0.33553	NA	NA	NA	NA	NA	NA	NA	NA	NA	NA	NA	0.423819	NA	NA	NA	NA	NA	NA	NA
P14069_C3	NA	NA	0.498588	NA	NA	0.401002	NA	0.34197	NA	NA	0.618299	0.453791	NA	NA	0.579005	NA	NA	0.377665	NA	0.689741	NA	NA	0.391437	0.540511
P14094_C126	0.756474	0.740619	0.763018	0.726676	0.775239	0.744155	0.717178	0.748683	0.831909	0.797963	0.799112	0.782911	0.749544	0.77969	0.825797	0.848196	0.771568	0.815657	0.748222	0.800318	0.900688	0.952386	0.764081	0.866253
P14094_C175	NA	NA	0.762692	0.683348	NA	NA	NA	0.737408	NA	NA	0.744338	0.720238	NA	NA	0.87356	0.848237	NA	NA	NA	0.825124	NA	NA	0.680869	0.88988
P14094_C214	0.826968	0.867139	0.671847	0.702501	0.822025	0.757755	0.791005	0.761722	0.851315	0.746391	0.748616	0.740653	0.814556	0.890021	0.69466	0.822782	0.706633	0.758085	0.739406	0.842332	0.880445	0.876957	0.75846	0.805351
P14115_C144	NA	NA	0.229348	0.262263	NA	0.292257	0.229717	0.276205	0.326653	0.426653	NA	NA	NA	NA	0.348579	0.346176	NA	0.202696	0.161879	0.460371	NA	0.65254	NA	NA
P14115_C70	0.318726	0.40734	0.315518	0.161483	0.229381	0.350618	0.22629	0.304652	0.274576	0.299434	0.287212	0.2633	0.286049	0.253402	0.330176	0.2777	0.224649	0.23686	0.221533	0.415997	0.315574	0.58037	0.266448	0.602253
P14131_C25	0.322242	0.375459	0.367592	NA	NA	NA	NA	0.35574	0.383615	0.278108	0.329955	NA	0.28973	0.224815	0.268168	NA	NA	NA	NA	0.364179	0.491424	0.470088	0.291422	NA
P14148_C208	NA	NA	0.133501	NA	NA	0.119682	NA	0.100706	NA	0.125364	0.0699617	0.0601941	NA	NA	0.112731	NA	NA	0.0606697	NA	0.152709	NA	0.201186	0.0718774	0.291468
P14152_C137	0.338754	0.484049	0.292541	0.316171	0.277368	0.281201	0.322556	0.324644	0.370349	0.311043	0.365737	0.263466	0.376911	0.341279	0.402043	0.420666	0.311818	0.23421	0.361547	0.484143	0.486574	0.571362	0.313257	0.53899
P14152_C154	0.329514	0.504054	0.307107	0.298914	0.363565	0.28396	0.336025	0.292826	0.408589	0.364596	0.387323	0.295686	0.394883	0.400444	0.389385	0.476219	0.328083	0.244717	0.398956	0.479647	0.524099	0.976721	0.29133	0.557555
P14206_C148	0.321929	0.491541	0.349031	0.364462	0.336123	0.421415	0.381197	0.493792	0.499	0.447212	0.452961	0.269043	0.294185	0.297434	0.347128	0.491667	0.328105	0.241658	0.345253	0.51337	0.575653	0.56553	0.380832	0.594421
P14206_C163	0.299718	0.426546	0.264459	0.266814	0.210422	0.275397	0.220504	0.330169	0.283259	0.359398	0.378521	0.217639	0.246927	0.266037	0.224009	0.376792	0.239957	0.170376	0.230134	0.376702	0.347088	0.522805	0.347369	0.518589
P14211_C105	0.542198	0.68907	0.544122	0.559138	0.796532	0.514362	0.618734	0.568378	0.766108	0.512607	0.623021	0.695168	0.622284	0.666858	0.67146	0.883881	0.431594	0.575275	0.536733	0.733741	0.775729	0.71851	0.593937	0.877931
P14211_C137	0.768662	0.724624	0.736027	0.694174	NA	0.639626	0.855082	0.733264	NA	0.758068	0.645996	0.662375	0.767818	0.718321	0.757966	0.785837	NA	0.64505	0.856994	0.852641	NA	0.875086	0.715515	0.891258
P14211_C163	0.65782	0.674676	0.660698	0.643855	NA	0.658674	NA	0.618818	NA	0.62743	0.619087	0.468936	0.521905	0.564532	0.553437	0.513301	NA	0.521996	NA	0.607367	NA	0.518868	0.611533	0.554364
P14431_C185	NA	NA	NA	NA	NA	0.534088	NA	NA	NA	0.491961	NA	0.471224	NA	NA	NA	NA	NA	0.45509	NA	NA	NA	0.75338	NA	0.812367
P14432_C190	0.730418	NA	0.741315	NA	0.664059	NA	NA	0.84021	NA	0.643931	NA	NA	0.520659	NA	0.497565	NA	0.41789	NA	NA	0.874293	NA	0.656848	NA	NA
P14432_C207	NA	0.61755	NA	NA	NA	0.630527	NA	0.63066	NA	0.565358	NA	NA	NA	0.528526	NA	NA	NA	0.404179	NA	0.562568	NA	0.707445	NA	NA
P14576_C133	0.421845	NA	0.432974	0.413439	NA	0.372387	0.171256	0.444195	0.361101	NA	NA	0.298151	0.416767	NA	0.363105	0.501502	NA	0.220479	0.2743	0.534019	0.315172	NA	NA	0.609905
P14576_C136	0.421845	NA	0.432974	0.413439	NA	0.372387	0.171256	0.444195	0.361101	NA	NA	0.298151	0.416767	NA	0.363105	0.501502	NA	0.220479	0.2743	0.534019	0.315172	NA	NA	0.609905
P14733_C199	0.234896	0.414012	0.344247	0.253233	0.160809	0.237684	0.216625	0.282093	0.383843	0.317264	0.259975	0.288861	0.277764	0.286872	0.316954	0.384503	0.122634	0.193156	0.272954	0.326645	0.389053	0.556819	0.28727	0.611577
P14824_C114	0.251086	0.466169	0.246934	0.176345	0.242151	0.208149	0.239025	0.218871	0.276915	0.198314	0.333122	0.227787	0.189155	0.200622	0.257713	0.277859	0.183316	0.133507	0.176397	0.426661	0.394553	0.507821	0.20807	0.486385
P14824_C358	0.184489	0.337053	0.147824	0.183571	0.163018	0.159896	0.224489	0.249955	0.265397	0.194857	0.303804	0.213127	0.174464	0.181119	0.126917	0.232293	0.184798	0.0595898	0.298585	0.27026	0.264151	0.269303	0.2426	0.414595
P14824_C552	0.259841	0.416815	0.359081	0.241441	0.537655	0.26074	NA	0.248619	0.451957	0.342577	0.335856	0.22537	0.347099	0.302635	0.408037	0.481776	0.588486	0.204077	NA	0.401929	0.461651	0.59547	0.303259	0.633814
P14824_C59	0.29002	0.257983	0.17396	0.237376	0.148359	NA	0.161178	0.230172	0.292348	0.305318	0.312211	0.253936	0.215129	0.168427	0.144251	0.349515	0.132913	NA	0.23195	0.240025	0.311166	0.440222	0.271684	0.406116
P14824_C669	0.402228	NA	0.436164	0.282398	0.6831	0.548311	0.565105	0.499411	0.543171	0.455715	NA	0.392497	0.607477	NA	0.527565	0.503431	NA	0.192112	0.424122	0.612062	0.670348	0.591133	NA	0.795926
P14824_C96	0.490926	NA	0.592877	0.650303	NA	0.566856	NA	0.633312	NA	0.497494	NA	0.600034	0.535331	NA	0.540744	0.803534	NA	0.535394	NA	0.825956	NA	0.904906	NA	0.885215
P14869_C119	0.267053	0.418569	0.293311	0.215016	0.249892	0.247251	0.311974	0.477502	0.392644	0.299126	0.332932	0.264021	0.243727	0.217882	0.263711	0.255069	0.232487	0.151591	0.267852	0.468457	0.505599	0.540024	0.247901	0.509538
P14869_C27	0.326342	NA	0.308368	0.185245	0.189366	0.326593	0.20819	0.300466	0.33507	0.254016	0.344919	0.233083	0.316968	NA	0.30054	0.266499	0.202946	0.215547	0.204364	0.461663	0.428992	0.496651	0.236754	0.507097
P14873_C1936	NA	NA	NA	NA	NA	0.477111	NA	NA	NA	0.536324	NA	0.51498	NA	NA	NA	NA	NA	0.400781	NA	NA	NA	0.724654	NA	0.715877
P14873_C2061	NA	0.659219	NA	NA	NA	NA	NA	NA	NA	NA	NA	NA	NA	0.31408	NA	NA	NA	NA	NA	NA	NA	NA	NA	NA
P15105_C183	NA	0.476114	0.346215	0.248877	0.276192	0.273129	0.208806	0.31166	0.460311	0.420913	0.38802	0.265972	NA	0.318586	0.250233	0.414283	0.271218	0.148839	0.241167	0.453863	0.483869	0.618296	0.317503	0.613349
P15105_C209	NA	NA	0.431222	NA	NA	0.322851	NA	NA	NA	NA	0.441866	NA	NA	NA	0.382248	NA	NA	0.243494	NA	NA	NA	NA	0.391469	NA
P15105_C229	0.220789	0.400908	NA	NA	0.377972	NA	NA	NA	NA	NA	NA	NA	0.294603	0.274665	NA	NA	0.392271	NA	NA	NA	NA	NA	NA	NA
P15105_C269	0.217687	0.456272	0.254842	0.192548	0.194011	0.246578	0.184537	0.312987	0.375319	0.27452	0.337513	0.255856	0.212295	0.274085	0.326133	0.380214	0.209612	0.150781	0.223287	0.422558	0.468496	0.587251	0.245821	0.555366
P15105_C346	0.505675	0.554391	0.497015	0.344954	0.424099	0.376905	0.466793	0.521707	0.465738	0.471824	0.480358	0.317959	0.27274	0.472194	0.343123	0.392455	0.422983	0.25087	0.497022	0.53464	0.531994	0.658637	0.449638	0.573578
P15105_C359	0.260782	0.514208	NA	0.300679	0.228283	NA	0.286267	NA	0.47095	0.334006	NA	0.157993	0.211079	0.316717	NA	0.413845	0.250046	NA	0.280038	NA	0.463097	0.630663	NA	0.608134
P15105_C49	0.362704	NA	0.468589	NA	0.374537	0.351554	0.376834	0.4664	0.437166	NA	0.457391	0.336269	0.299707	NA	0.359839	NA	0.403936	0.234525	0.418972	0.527843	0.471337	NA	0.450879	0.623756
P15105_C99	0.136273	0.329239	0.244829	NA	NA	0.200192	0.138411	0.210133	0.266321	0.196481	0.274923	0.187405	0.160893	0.215711	0.179692	NA	NA	0.111373	0.180025	0.3261	0.382951	0.349316	0.227906	0.484727
P15208_C301	0.759965	NA	NA	NA	NA	NA	NA	NA	NA	NA	NA	NA	0.684487	NA	NA	NA	NA	NA	NA	NA	NA	NA	NA	NA
P15306_C322	0.766032	NA	0.720888	NA	NA	NA	NA	0.656394	NA	NA	0.755054	NA	0.73729	NA	0.72584	NA	NA	NA	NA	0.789593	NA	NA	0.756639	NA
P15306_C328	0.766032	NA	0.720888	NA	NA	NA	NA	0.656394	NA	NA	0.755054	NA	0.73729	NA	0.72584	NA	NA	NA	NA	0.789593	NA	NA	0.756639	NA
P15306_C387	NA	NA	NA	0.667371	NA	NA	NA	NA	NA	NA	NA	NA	NA	NA	NA	0.78395	NA	NA	NA	NA	NA	NA	NA	NA
P15306_C389	NA	NA	NA	0.667371	NA	NA	NA	NA	NA	NA	NA	NA	NA	NA	NA	0.78395	NA	NA	NA	NA	NA	NA	NA	NA
P15306_C479	NA	NA	NA	NA	NA	NA	0.686352	NA	NA	NA	NA	NA	NA	NA	NA	NA	NA	NA	0.784765	NA	NA	NA	NA	NA
P15327_C145	NA	NA	NA	NA	NA	NA	NA	NA	NA	0.345449	NA	NA	NA	NA	NA	NA	NA	NA	NA	NA	NA	0.543833	NA	NA
P15327_C23	NA	NA	NA	NA	NA	NA	NA	NA	NA	NA	NA	0.281129	NA	NA	NA	NA	NA	NA	NA	NA	NA	NA	NA	0.593387
P15331_C148	0.346346	0.432657	0.453748	0.437408	0.340155	0.334372	0.239008	0.263994	0.47699	0.39471	0.400336	0.334827	0.338656	0.375083	0.573586	0.54262	0.495928	0.318742	0.253837	0.451267	0.543225	0.430591	0.372769	0.489523
P15379_C760	0.397687	0.442629	NA	NA	0.244837	0.38099	0.153501	NA	0.393666	0.429199	NA	NA	0.461239	0.222457	NA	NA	0.270146	0.320419	0.228843	NA	0.501392	0.628232	NA	NA
P15379_C79	0.893752	0.729971	NA	NA	0.867506	0.859062	0.868582	NA	0.910254	NA	NA	0.803454	0.800989	0.891013	NA	NA	0.913558	0.83248	0.92927	NA	0.932229	NA	NA	0.975662
P15532_C109	NA	0.508089	0.316976	0.28802	0.209	0.171174	0.204922	0.224833	0.424551	0.349267	0.349808	0.195064	NA	0.380029	0.292831	0.42699	0.329678	0.130053	0.246633	0.319913	0.476627	0.581539	0.316451	0.535932
P15532_C145	NA	0.447908	0.556795	0.332665	0.352594	0.33595	0.495976	0.612253	NA	0.566066	0.566797	0.466811	NA	0.354508	0.567628	0.407269	0.308661	0.291798	0.534506	0.601874	NA	0.759397	0.561596	0.694067
P15533_C371	NA	0.508252	NA	NA	NA	NA	NA	NA	NA	NA	NA	NA	NA	0.35116	NA	NA	NA	NA	NA	NA	NA	NA	NA	NA
P15535_C263	NA	NA	0.658008	0.589522	0.718462	NA	NA	NA	0.721707	NA	NA	NA	NA	NA	0.679789	0.730533	0.632028	NA	NA	NA	0.746364	NA	NA	NA
P15626_C115	0.183667	0.329745	0.221985	0.204776	NA	NA	0.402331	0.266993	0.344821	0.253835	0.271112	0.133868	0.223532	0.220573	0.164673	0.344055	NA	NA	0.421689	0.392042	0.223248	0.433524	0.255009	0.386402
P15626_C174	0.215116	0.217834	0.283122	0.115851	NA	NA	0.203997	0.107905	0.226527	0.17346	0.219258	0.145626	0.198645	0.137737	0.198712	0.201958	NA	NA	0.276644	0.245766	0.302688	0.478241	0.244169	0.43652
P15626_C87	0.181398	0.331741	0.196671	0.146194	NA	NA	0.187461	0.321325	0.23685	0.187084	0.250636	0.153435	0.151627	0.216779	0.14434	0.18963	NA	NA	0.284955	0.270841	0.271742	0.320508	0.254983	0.361498
P15947_C152	0.913132	0.872828	0.797109	0.76353	0.911351	0.794584	0.76234	0.927724	0.841303	0.860922	0.835987	0.682106	0.929446	0.955824	0.918838	0.919816	0.823349	0.539003	0.705457	0.952498	0.772642	0.916391	0.69315	0.825651
P15947_C173	0.689286	0.774606	0.849069	0.939348	0.83964	0.828677	0.788966	0.828068	0.767299	0.777246	0.859641	NA	0.790213	0.84702	0.935968	NA	0.758068	0.63585	0.761667	0.798171	0.834279	0.830848	0.858754	NA
P15947_C184	0.86376	0.734055	0.788887	0.792848	0.905805	0.817793	0.760363	0.911811	0.8426	NA	0.900526	NA	0.928109	0.832542	0.900735	0.962425	0.796418	0.5523	0.806671	0.965017	0.878591	NA	0.883259	NA
P15947_C198	0.727328	0.795958	NA	0.577109	NA	NA	0.787104	0.732076	0.873247	NA	NA	0.585283	0.845598	0.833241	NA	0.797865	NA	NA	0.805992	0.674211	0.923619	NA	NA	0.778976
P15947_C209	NA	0.78278	NA	0.724308	NA	NA	NA	NA	NA	NA	NA	NA	NA	0.88355	NA	0.93602	NA	NA	NA	NA	NA	NA	NA	NA
P15947_C219	NA	0.78278	NA	0.724308	NA	NA	NA	NA	NA	NA	NA	NA	NA	0.88355	NA	0.93602	NA	NA	NA	NA	NA	NA	NA	NA
P15947_C234	NA	0.78278	NA	0.724308	NA	NA	NA	NA	NA	NA	NA	NA	NA	0.88355	NA	0.93602	NA	NA	NA	NA	NA	NA	NA	NA
P15947_C31	0.76702	NA	0.753585	0.715564	0.827377	0.786154	0.694187	0.774735	0.829109	0.788144	0.795852	0.67607	0.824843	NA	0.882365	0.916864	0.706073	0.788484	0.705728	0.87493	0.829831	0.942586	0.712009	0.793213
P16015_C182	0.354515	0.513023	0.438376	0.300181	NA	0.372391	0.337114	0.382225	NA	0.304604	0.447366	0.223422	0.263056	0.377109	0.304681	0.475268	NA	0.355539	0.225073	0.632219	NA	0.703146	0.456647	0.569953
P16015_C187	0.354515	0.513023	0.438376	0.300181	NA	0.372391	0.337114	0.382225	NA	0.304604	0.447366	0.223422	0.263056	0.377109	0.304681	0.475268	NA	0.355539	0.225073	0.632219	NA	0.703146	0.456647	0.569953
P16045_C17	0.155528	0.428846	0.216083	0.120374	0.142527	0.118987	0.113227	0.165265	0.182685	0.214441	0.247243	0.141083	0.134877	0.132074	0.130544	0.134966	0.11201	0.0565215	0.10354	0.386895	0.259574	0.340994	0.182103	0.379565
P16045_C3	0.155528	0.428846	0.216083	0.120374	0.142527	0.118987	0.113227	0.165265	0.182685	0.214441	0.247243	0.141083	0.134877	0.132074	0.130544	0.134966	0.11201	0.0565215	0.10354	0.386895	0.259574	0.340994	0.182103	0.379565
P16045_C43	NA	0.524525	0.443616	0.29858	0.327347	0.398346	0.333473	0.358817	0.431309	0.352279	0.364438	0.340503	NA	0.311335	0.345227	0.296982	0.377009	0.242919	0.346778	0.500691	0.417986	0.482341	0.300969	0.528388
P16045_C61	0.730078	0.728794	0.537058	0.398828	0.450523	0.506465	0.310542	0.519791	0.668447	0.238074	0.39937	0.250494	0.627508	0.524571	0.49938	0.401876	0.499061	0.292403	0.464811	0.609454	0.747219	0.394589	0.312287	0.450796
P16045_C89	0.2693	0.411238	0.309547	0.237012	NA	0.210006	NA	0.481758	NA	0.267628	0.313496	0.191116	0.335509	0.237126	0.334946	0.320624	NA	0.128679	NA	0.514355	NA	0.441103	0.306786	0.541116
P16110_C187	0.194608	0.292066	0.231963	NA	0.221412	0.14992	0.155643	0.273755	0.260868	NA	0.166074	0.345973	0.175646	0.168354	0.216428	NA	0.19677	0.117216	0.216225	0.359357	0.313059	NA	0.158698	0.685693
P16125_C294	NA	NA	0.356277	NA	NA	0.264629	NA	0.345759	NA	NA	0.299697	0.267622	NA	NA	0.307777	NA	NA	0.16028	NA	0.427197	NA	NA	0.229232	0.555454
P16294_C128	NA	NA	NA	NA	0.718142	NA	0.763122	0.654989	NA	NA	NA	0.614073	NA	NA	NA	NA	0.810958	NA	0.849202	0.839629	NA	NA	NA	0.844564
P16294_C134	NA	NA	NA	NA	0.718142	NA	0.763122	0.654989	NA	NA	NA	0.614073	NA	NA	NA	NA	0.810958	NA	0.849202	0.839629	NA	NA	NA	0.844564
P16294_C155	NA	NA	NA	NA	0.713567	NA	0.707426	NA	0.852152	NA	NA	NA	NA	NA	NA	NA	0.791362	NA	0.821969	NA	0.903493	NA	NA	NA
P16294_C157	NA	NA	NA	NA	0.713567	NA	0.707426	NA	0.852152	NA	NA	NA	NA	NA	NA	NA	0.791362	NA	0.821969	NA	0.903493	NA	NA	NA
P16294_C170	NA	NA	NA	NA	NA	NA	0.41428	NA	NA	NA	NA	NA	NA	NA	NA	NA	NA	NA	0.554727	NA	NA	NA	NA	NA
P16294_C178	NA	NA	NA	NA	NA	NA	0.41428	NA	NA	NA	NA	NA	NA	NA	NA	NA	NA	NA	0.554727	NA	NA	NA	NA	NA
P16301_C74	NA	NA	NA	NA	NA	NA	NA	NA	NA	NA	NA	0.547227	NA	NA	NA	NA	NA	NA	NA	NA	NA	NA	NA	0.832969
P16330_C157	0.28273	0.431376	0.276118	0.201293	0.279934	0.311686	0.208788	0.283759	NA	0.293066	0.282058	0.207338	0.293997	0.300443	0.261348	0.323927	0.299471	0.239565	0.263232	0.390184	NA	0.50769	0.249311	0.553231
P16330_C256	NA	NA	0.393153	NA	0.364847	NA	NA	NA	NA	NA	NA	NA	NA	NA	0.356376	NA	0.392397	NA	NA	NA	NA	NA	NA	NA
P16330_C49	0.250624	NA	NA	0.245773	NA	NA	NA	NA	NA	NA	NA	0.237619	0.272056	NA	NA	0.430221	NA	NA	NA	NA	NA	NA	NA	0.597947
P16332_C469	0.254054	NA	NA	NA	NA	NA	NA	NA	NA	NA	NA	NA	0.39066	NA	NA	NA	NA	NA	NA	NA	NA	NA	NA	NA
P16332_C558	NA	NA	0.35555	0.319001	NA	0.325037	NA	0.391517	NA	NA	NA	NA	NA	NA	0.36774	0.519669	NA	0.301873	NA	0.534435	NA	NA	NA	NA
P16406_C225	NA	NA	NA	NA	NA	NA	NA	NA	NA	0.448993	NA	NA	NA	NA	NA	NA	NA	NA	NA	NA	NA	0.532199	NA	NA
P16460_C132	0.331603	NA	0.39168	0.263243	NA	NA	NA	0.30052	NA	0.330611	0.35684	0.200574	0.225883	NA	0.316632	0.31028	NA	NA	NA	0.489988	NA	0.451196	0.287066	0.307676
P16460_C97	NA	NA	NA	NA	NA	0.320348	NA	NA	NA	NA	NA	NA	NA	NA	NA	NA	NA	0.372411	NA	NA	NA	NA	NA	NA
P16546_C1314	0.403033	0.481654	NA	0.312458	0.337102	0.332911	0.373728	0.376856	0.421774	0.392816	0.34888	0.281745	0.403834	0.327954	NA	0.473881	0.24376	0.229981	0.347996	0.53813	0.56608	0.640983	0.332248	0.649379
P16546_C1444	NA	0.515501	NA	NA	NA	NA	NA	0.380345	NA	NA	NA	0.36224	NA	0.40325	NA	NA	NA	NA	NA	0.52852	NA	NA	NA	0.7068
P16546_C1454	0.311357	0.461281	0.380085	0.322253	0.292922	0.303895	0.326652	0.263871	0.332273	0.400951	0.35685	0.256341	0.285812	0.279466	0.305978	0.308084	0.317232	0.219621	0.374793	0.43332	0.36856	0.605334	0.346067	0.493073
P16546_C158	0.222763	NA	NA	0.0872336	NA	NA	NA	NA	NA	NA	NA	NA	0.224741	NA	NA	0.200413	NA	NA	NA	NA	NA	NA	NA	NA
P16546_C1622	0.246743	0.302518	0.281082	0.366403	0.247615	0.213582	0.289834	0.188804	0.336857	0.282358	0.23105	0.284401	0.257188	0.184748	0.21231	0.288135	0.292397	0.181122	0.279058	0.340913	0.379308	0.381662	0.242173	0.431643
P16546_C1930	0.351307	0.47027	0.428998	NA	0.307946	0.343498	NA	0.360038	0.483768	0.404078	NA	0.456993	0.41079	0.414993	0.400948	NA	0.357668	0.251147	NA	0.534055	0.666136	0.613926	NA	0.748958
P16546_C2120	0.305117	0.488125	0.31918	0.346504	0.297168	0.293978	0.308036	0.281505	0.374681	0.353574	0.357044	0.258474	0.266416	0.283658	0.298104	0.339716	0.34264	0.195669	0.321396	0.456148	0.466327	0.546908	0.318568	0.508261
P16546_C2233	0.344031	0.545525	NA	0.297147	0.317962	0.37344	0.32351	0.374427	0.400171	NA	0.42117	NA	0.251052	0.265894	NA	0.308966	0.263073	0.233074	0.281229	0.488102	0.393668	NA	0.287811	NA
P16546_C2441	0.390219	NA	NA	NA	NA	0.392213	NA	NA	NA	NA	NA	NA	0.346408	NA	NA	NA	NA	0.30903	NA	NA	NA	NA	NA	NA
P16546_C315	NA	NA	0.586189	0.45972	0.781933	NA	0.729499	0.606542	NA	0.687407	0.585413	NA	NA	NA	0.747912	0.617081	0.601542	NA	0.662866	0.738119	NA	0.840209	0.595772	NA
P16546_C466	NA	0.487085	0.384213	NA	NA	NA	NA	NA	NA	NA	NA	NA	NA	0.296872	0.350744	NA	NA	NA	NA	NA	NA	NA	NA	NA
P16546_C956	NA	0.29568	0.194067	0.177345	NA	0.24476	NA	0.247411	0.502213	0.225671	0.349096	NA	NA	0.176817	0.158795	0.247921	NA	0.350475	NA	0.445574	0.562756	0.716768	0.35424	NA
P16675_C241	0.836207	0.874592	0.781943	0.757702	NA	0.914547	0.826296	0.845167	0.919833	0.964294	0.752989	0.870018	0.833345	0.846354	0.884615	0.916516	NA	0.904665	0.848615	0.908288	0.969932	0.987279	0.718218	0.908608
P16675_C251	0.836207	0.874592	0.781943	0.757702	NA	0.914547	0.826296	0.845167	0.919833	0.964294	0.752989	0.870018	0.833345	0.846354	0.884615	0.916516	NA	0.904665	0.848615	0.908288	0.969932	0.987279	0.718218	0.908608
P16858_C150	0.488387	0.666319	0.509056	0.462297	0.568906	0.436894	0.395368	0.535041	0.57131	0.493959	0.529408	0.311038	0.462967	0.523503	0.477739	0.71124	0.410339	0.320804	0.364418	0.646909	0.714319	0.670067	0.44638	0.756726
P16858_C154	0.488387	0.666319	0.509056	0.462297	0.568906	0.436894	0.395368	0.535041	0.57131	0.493959	0.529408	0.311038	0.462967	0.523503	0.477739	0.71124	0.410339	0.320804	0.364418	0.646909	0.714319	0.670067	0.44638	0.756726
P16858_C22	0.178951	0.226318	0.096279	0.103364	0.0970058	0.180733	0.0798799	0.112145	0.0935688	0.156673	0.138304	0.0456751	0.179801	0.130778	0.136422	0.222127	0.124281	0.0973533	0.151755	0.168284	0.128719	0.321703	0.121551	0.245283
P16858_C245	0.239458	0.407228	0.349798	0.274259	0.274149	0.204992	0.227839	0.346634	0.359762	0.210218	0.341522	0.199358	0.186055	0.335985	0.3293	0.354343	0.284245	0.167068	0.271203	0.383791	0.46916	0.395988	0.305985	0.452826
P17047_C149	NA	0.631352	NA	NA	NA	NA	NA	NA	NA	NA	NA	NA	NA	0.551801	NA	NA	NA	NA	NA	NA	NA	NA	NA	NA
P17156_C191	NA	NA	0.271035	0.205475	0.179896	0.222122	NA	0.239874	NA	NA	0.229436	NA	NA	NA	0.163535	0.269706	0.181653	0.134102	NA	0.313123	NA	NA	0.21113	NA
P17156_C577	NA	NA	NA	NA	NA	NA	NA	NA	NA	0.680409	NA	0.557919	NA	NA	NA	NA	NA	NA	NA	NA	NA	0.867647	NA	0.897395
P17156_C606	NA	0.555001	NA	NA	0.159016	0.263377	0.132996	NA	0.277156	0.268346	NA	NA	NA	0.334214	NA	NA	0.122668	0.184029	0.179221	NA	0.287344	0.387668	NA	NA
P17182_C119	0.151346	0.293962	0.223815	0.184821	NA	0.23487	NA	0.227415	0.354633	0.188656	0.252968	0.162641	0.214899	0.266556	0.267759	0.419254	NA	0.148327	NA	0.263946	0.437304	0.383152	0.168435	0.405587
P17182_C337	0.121777	0.275727	0.220485	0.281326	0.0733692	0.141102	0.109463	0.192901	0.203558	0.198217	0.151653	0.189453	0.14011	0.16677	0.190984	0.362608	0.131051	0.0908873	0.160799	0.317562	0.205792	0.47984	0.164173	0.535272
P17182_C339	0.121777	0.275727	0.220485	0.281326	0.0733692	0.141102	0.109463	0.192901	0.203558	0.198217	0.151653	0.189453	0.14011	0.16677	0.190984	0.362608	0.131051	0.0908873	0.160799	0.317562	0.205792	0.47984	0.164173	0.535272
P17182_C389	0.624162	0.720177	0.584096	0.596479	0.56478	0.594832	0.516872	0.50327	0.674135	0.625695	0.652416	0.401997	0.573064	0.578461	0.565152	0.692488	0.561653	0.398217	0.621344	0.73099	0.754713	0.764792	0.611166	0.745732
P17182_C399	NA	0.229157	0.169734	0.11323	NA	0.0985685	0.117512	NA	0.152695	0.187587	0.144821	NA	NA	0.137606	0.168182	0.143611	NA	0.0401412	0.104284	NA	0.195342	0.290828	0.119824	NA
P17183_C337	NA	NA	0.236727	0.247507	NA	0.188832	NA	NA	NA	NA	NA	0.195592	NA	NA	0.162876	0.360118	NA	0.197129	NA	NA	NA	NA	NA	0.451585
P17183_C339	NA	NA	0.236727	0.247507	0.310296	0.188832	NA	NA	NA	NA	NA	0.195592	NA	NA	0.162876	0.360118	0.395364	0.197129	NA	NA	NA	NA	NA	0.451585
P17183_C357	NA	NA	NA	NA	NA	0.454447	NA	NA	NA	NA	0.552952	NA	NA	NA	NA	NA	NA	0.395914	NA	NA	NA	NA	0.496714	NA
P17225_C249	0.518445	NA	0.330052	0.268937	0.316205	0.247868	0.300332	0.462946	0.536894	0.3149	0.386954	0.232068	0.55169	NA	0.282041	0.429111	0.283054	0.171525	0.366474	0.643931	0.57846	0.666978	0.30944	0.57474
P17225_C250	0.362302	NA	0.330052	0.268937	0.316205	0.247868	0.300332	NA	0.536894	0.3149	0.386954	0.232068	0.315759	NA	0.282041	0.429111	0.283054	0.171525	0.366474	NA	0.57846	0.666978	0.30944	0.57474
P17426_C171	NA	0.395201	0.217589	0.250782	0.233454	0.207585	0.216905	0.329647	NA	NA	0.372577	NA	NA	0.301995	0.264169	0.301387	0.232765	0.121773	0.34132	0.419942	NA	NA	0.308838	NA
P17426_C225	NA	NA	0.473548	0.453437	0.493856	NA	NA	0.454137	NA	NA	NA	0.422128	NA	NA	0.50247	0.636959	0.508942	NA	NA	0.613916	NA	NA	NA	0.716976
P17426_C267	NA	NA	NA	NA	NA	NA	0.32148	NA	NA	NA	NA	NA	NA	NA	NA	NA	NA	NA	0.367083	NA	NA	NA	NA	NA
P17426_C283	0.641403	NA	NA	0.523435	NA	0.595241	0.655846	NA	NA	NA	0.657099	0.563349	0.652091	NA	NA	0.776268	NA	0.53482	0.662557	NA	NA	NA	0.585287	0.868861
P17426_C331	NA	NA	NA	0.422053	0.502118	NA	NA	NA	0.685829	0.553067	0.535921	NA	NA	NA	NA	0.588494	0.472668	NA	NA	NA	0.664624	0.762723	0.53007	NA
P17426_C397	NA	NA	NA	0.305957	NA	NA	NA	NA	NA	NA	NA	NA	NA	NA	NA	0.474528	NA	NA	NA	NA	NA	NA	NA	NA
P17426_C492	NA	0.384752	NA	NA	NA	NA	NA	0.34553	0.338953	NA	NA	NA	NA	0.286672	NA	NA	NA	NA	NA	0.482994	0.370609	NA	NA	NA
P17426_C830	NA	NA	NA	NA	NA	0.251275	NA	NA	0.515989	NA	NA	0.279558	NA	NA	NA	NA	NA	0.20743	NA	NA	0.538786	NA	NA	0.619673
P17426_C970	NA	NA	NA	0.316712	NA	0.229794	NA	0.448364	NA	0.339861	0.403529	NA	NA	NA	NA	0.437074	NA	0.188531	NA	0.527892	NA	0.572091	0.111912	NA
P17427_C282	NA	NA	NA	NA	NA	0.531311	NA	0.584059	NA	NA	NA	0.51963	NA	NA	NA	NA	NA	0.507577	NA	0.718004	NA	NA	NA	0.832335
P17427_C491	0.258629	NA	NA	0.272799	NA	0.29302	NA	NA	NA	0.301276	0.330707	0.158631	0.242943	NA	NA	0.331295	NA	0.223015	NA	NA	NA	0.514271	0.299209	0.51628
P17427_C902	NA	NA	NA	NA	0.209663	NA	NA	NA	NA	NA	NA	NA	NA	NA	NA	NA	0.209583	NA	NA	NA	NA	NA	NA	NA
P17427_C931	0.182597	0.30178	0.31528	0.196973	0.199209	0.344344	NA	0.218135	0.274467	0.243493	0.300919	0.209324	0.199272	0.33546	0.385549	0.296341	0.187946	0.248362	NA	0.317903	0.381719	0.464282	0.220352	0.532863
P17563_C268	0.526224	0.558528	0.480039	0.549586	NA	0.482903	NA	0.438245	NA	0.506256	NA	0.547092	0.415532	0.441157	0.414224	0.502671	NA	0.355931	NA	0.588713	NA	0.91494	NA	0.779236
P17563_C31	0.519289	0.63606	0.583304	0.429975	0.480787	0.474518	NA	0.60538	0.589025	0.508616	0.594513	0.44923	0.404985	0.480623	0.461145	0.42212	0.506291	0.385611	NA	0.59319	0.584771	0.600643	0.428448	0.673006
P17563_C371	0.1707	0.237987	0.276491	0.225684	0.149074	0.204641	0.152077	0.34438	0.382292	0.24739	0.195505	0.193583	0.190243	0.175606	0.195733	0.240656	0.242266	0.18513	0.205814	0.481547	0.388279	0.638307	0.231265	0.458967
P17563_C466	0.341916	0.597388	0.373351	0.380263	0.504573	0.419122	0.432503	0.481654	0.659988	0.393534	NA	0.33541	0.353955	0.450435	0.371393	0.410139	0.395098	0.298558	0.447193	0.533104	0.625008	0.578684	NA	0.587235
P17563_C8	0.577718	0.616376	0.647292	0.54772	0.528283	0.580379	0.502694	0.588839	0.624789	0.678229	0.588682	0.498144	0.553639	0.508348	0.491568	0.423641	0.599495	0.316377	0.591806	0.661565	0.582004	0.814282	0.491125	0.716417
P17710_C214	0.292079	NA	0.289772	0.23038	NA	0.241352	NA	0.290865	NA	0.364842	0.274323	0.231	0.218705	NA	0.183997	0.276583	NA	0.200306	NA	0.414843	NA	0.357505	0.355967	0.39688
P17710_C312	0.360756	NA	0.411874	0.275894	0.409703	0.32434	NA	NA	0.483601	NA	0.346842	NA	0.308021	NA	0.380886	0.365956	0.364388	0.245914	NA	NA	0.501868	NA	0.389155	NA
P17710_C662	0.383763	0.57338	0.400732	0.327915	NA	0.355288	0.45622	0.277297	0.505608	0.418046	NA	0.241452	0.283016	0.349811	0.312265	0.365144	NA	0.210977	0.495843	0.505562	0.591979	0.550669	NA	0.510443
P17710_C684	0.256016	0.416067	0.364241	0.24363	0.373677	0.278205	0.339041	0.254342	NA	0.305806	NA	0.27326	0.177905	0.317585	0.276152	0.309265	0.367316	0.192251	0.417937	0.402401	NA	0.402114	NA	0.51606
P17710_C869	0.107748	0.1989	0.120134	0.109461	0.0998972	0.130224	0.137207	0.164093	0.218535	0.137482	0.191903	0.127141	0.107611	0.134672	0.0925606	0.196867	0.135058	0.0582694	0.184796	0.23996	0.248062	0.260773	0.199505	0.344043
P17710_C879	0.449412	0.570929	NA	0.424103	0.481365	0.40062	0.419807	NA	0.554044	NA	NA	0.402806	0.457765	0.448258	NA	0.656721	0.339853	0.334951	0.382867	NA	0.603051	NA	NA	0.796857
P17710_C890	NA	0.355064	0.23023	0.159929	0.231159	0.21812	0.197441	0.230494	0.495496	0.172902	0.207823	0.198659	NA	0.292816	0.223443	0.294597	0.331921	0.169166	0.276778	0.389772	0.679024	0.335541	0.144888	0.499075
P17710_C942	NA	0.283055	0.132689	0.144497	0.127098	0.142928	0.137644	0.226799	0.255422	0.218401	0.216976	0.1834	NA	0.183787	0.122103	0.203142	0.132214	0.113172	0.216451	0.295627	0.306357	0.387061	0.224251	0.455954
P17742_C115	0.600639	0.646803	0.627332	0.476419	NA	0.444952	0.390794	0.479604	0.642694	0.680589	0.583506	0.512262	0.397645	0.434945	0.481224	0.435085	NA	0.396492	0.449101	0.599933	0.606497	0.694988	0.504069	0.558314
P17742_C161	0.409527	0.575301	0.443912	0.328881	0.341445	0.344682	0.366542	0.574115	0.36382	0.420268	0.431064	0.331866	0.292416	0.265843	0.536663	0.332359	0.395384	0.215937	0.401928	0.546249	0.4151	0.612278	0.411772	0.541144
P17742_C62	0.27227	0.344219	0.238399	0.193109	0.248892	0.186802	0.235169	0.260465	0.338469	0.231777	0.373175	0.216783	0.249978	0.18473	0.237798	0.255996	0.264497	0.125798	0.26406	0.321333	0.419085	0.395854	0.287487	0.467926
P17751_C117	0.342691	0.482012	0.323022	0.361357	0.405919	0.357259	0.37425	0.392211	0.555723	0.3246	0.48375	0.299655	0.352849	0.340161	0.380596	0.548369	0.255117	0.25451	0.318921	0.491173	0.592388	0.601925	0.342066	0.649925
P17751_C177	0.0914596	0.213172	0.0839764	0.108326	0.0859604	0.108408	0.286106	0.142019	NA	0.112526	0.129567	0.0616241	0.134471	0.135195	0.118674	0.321784	0.118082	0.0672776	0.275676	0.217424	NA	0.27949	0.0713281	0.399976
P17751_C268	0.156222	0.361094	0.17978	0.116806	0.202305	0.173928	0.182032	0.291779	0.24543	0.225893	0.207081	0.229276	0.132365	0.220067	0.145175	0.230259	0.169799	0.125319	0.177674	0.373406	0.239918	0.539675	0.159413	0.61597
P17751_C71	0.171011	0.368409	0.341913	0.119676	NA	0.265886	NA	0.377335	NA	0.209351	0.252244	NA	0.200531	0.177673	0.34777	0.391641	NA	0.170434	NA	0.408614	NA	0.480621	0.208452	NA
P17751_C77	0.171011	0.368409	0.341913	0.119676	NA	0.265886	NA	0.377335	NA	0.209351	0.252244	NA	0.200531	0.177673	0.34777	0.391641	NA	0.170434	NA	0.408614	NA	0.480621	0.208452	NA
P17751_C92	0.171011	0.368409	0.341913	0.119676	NA	0.265886	NA	0.377335	NA	0.209351	0.252244	NA	0.200531	0.177673	0.34777	0.391641	NA	0.170434	NA	0.408614	NA	0.480621	0.208452	NA
P17879_C17	0.339957	0.509296	0.27978	0.269914	NA	0.317663	NA	0.498769	NA	0.565069	0.32638	NA	0.293561	0.332248	0.290132	0.370146	NA	0.237544	NA	0.510112	NA	0.605309	0.209325	NA
P17879_C306	0.430806	NA	0.450285	0.421151	NA	0.430453	0.520997	0.444076	NA	NA	NA	NA	0.454748	NA	0.491606	0.587941	NA	0.315175	0.64861	0.516974	NA	NA	NA	NA
P17879_C574	0.930433	0.949648	0.912826	0.866224	NA	0.893831	NA	0.883982	NA	0.904744	0.89622	0.818756	0.930266	0.993019	0.886308	0.992127	NA	0.895883	NA	0.922135	NA	0.953724	0.859306	0.996686
P17879_C603	0.65793	0.740738	0.64026	0.542639	0.758278	0.610246	0.692093	0.58279	0.791492	0.642127	0.511513	0.626891	0.661263	0.704015	0.599556	0.753641	0.450798	0.528037	0.55289	0.781991	0.790743	0.856302	0.55587	0.886989
P17892_C293	NA	NA	0.637959	NA	NA	NA	NA	NA	NA	NA	NA	NA	NA	NA	0.876723	NA	NA	NA	NA	NA	NA	NA	NA	NA
P17892_C328	NA	NA	0.493626	NA	NA	NA	NA	NA	NA	NA	NA	NA	NA	NA	0.902456	NA	NA	NA	NA	NA	NA	NA	NA	NA
P17892_C331	NA	NA	0.493626	NA	NA	NA	NA	NA	NA	NA	NA	NA	NA	NA	0.902456	NA	NA	NA	NA	NA	NA	NA	NA	NA
P17892_C336	NA	NA	0.493626	NA	NA	NA	NA	NA	NA	NA	NA	NA	NA	NA	0.902456	NA	NA	NA	NA	NA	NA	NA	NA	NA
P17897_C134	NA	NA	NA	NA	NA	NA	NA	NA	0.928008	NA	NA	NA	NA	NA	NA	NA	NA	NA	NA	NA	NA	NA	NA	NA
P17897_C83	NA	0.609884	0.580682	NA	NA	NA	NA	NA	NA	NA	NA	NA	NA	0.716744	0.600372	NA	NA	NA	NA	NA	NA	NA	NA	NA
P17918_C135	0.284347	0.460886	0.287632	0.234786	0.192506	0.244653	0.207781	0.31474	0.303219	0.278067	0.296682	0.263166	0.235539	0.225045	0.366777	0.328039	0.239266	0.161807	0.228303	0.384348	0.395832	0.452904	0.198906	0.455558
P17918_C162	0.144614	0.443519	0.207854	0.186949	0.158887	0.169871	0.191986	0.31959	0.27989	0.183775	0.32634	0.152397	0.174197	0.261609	0.246733	0.330516	0.137142	0.101328	0.196123	0.287839	0.335048	0.431805	0.274379	0.466713
P17918_C81	0.362665	0.422305	0.339123	0.222642	0.220187	NA	0.198806	0.512695	0.214791	0.353612	0.333643	0.298322	0.313803	0.304238	0.332827	0.374372	0.200165	NA	0.175606	0.547117	0.283839	0.567698	0.259379	0.473209
P18052_C411	NA	NA	NA	0.30081	NA	NA	NA	NA	NA	NA	NA	NA	NA	NA	NA	0.410181	NA	NA	NA	NA	NA	NA	NA	NA
P18052_C695	NA	0.328868	NA	0.205798	0.303703	NA	NA	NA	0.29502	0.243614	NA	NA	NA	0.254966	NA	0.266843	0.261758	NA	NA	NA	0.293483	0.384898	NA	NA
P18052_C770	NA	0.511915	0.339886	NA	NA	NA	NA	NA	NA	NA	NA	NA	NA	0.370172	0.421107	NA	NA	NA	NA	NA	NA	NA	NA	NA
P18181_C151	NA	0.681191	NA	NA	0.672122	NA	NA	NA	NA	NA	NA	NA	NA	0.713109	NA	NA	0.762639	NA	NA	NA	NA	NA	NA	NA
P18242_C117	0.938293	0.803872	0.878913	0.935948	NA	0.814259	NA	0.883136	NA	0.84021	NA	0.894784	0.953603	0.727656	0.89332	NA	NA	0.899323	NA	0.962613	NA	0.977732	NA	NA
P18242_C284	NA	0.800738	0.778743	0.773445	NA	0.816632	NA	0.831438	NA	0.791389	0.768025	0.770942	NA	0.827475	0.860922	0.905053	NA	0.831664	NA	0.921382	NA	0.927966	0.806832	0.967119
P18242_C288	0.890449	0.915302	NA	0.604939	0.981754	0.804797	0.961348	0.698431	0.979935	0.779739	0.888508	0.709726	0.858715	0.933065	NA	0.766653	0.973201	0.882217	0.964314	0.762473	NA	0.881513	0.838729	0.839813
P18242_C327	0.930659	0.951438	0.909825	0.868205	0.94601	0.878901	0.923541	0.900658	0.954857	0.903166	0.892803	0.820795	0.919481	0.99921	0.95537	0.99441	0.932322	0.948089	0.928975	0.991433	0.997408	0.998685	0.902811	0.956452
P18527_C95	NA	0.834266	NA	NA	NA	NA	NA	NA	NA	NA	NA	NA	NA	0.967325	NA	NA	NA	NA	NA	NA	NA	NA	NA	NA
P18531_C114	NA	NA	NA	NA	NA	NA	NA	NA	NA	NA	0.907717	NA	NA	NA	NA	NA	NA	NA	NA	NA	NA	NA	0.92399	NA
P18572_C203	0.940459	0.84915	0.887254	0.583607	0.670988	0.705391	0.895112	0.904001	0.916053	0.806693	NA	0.922434	0.983375	0.881741	0.959432	0.71494	0.648556	0.601542	0.929133	0.992942	0.937098	0.793042	NA	NA
P18653_C223	0.286191	NA	NA	NA	NA	NA	NA	NA	NA	NA	NA	NA	0.230958	NA	NA	NA	NA	NA	NA	NA	NA	NA	NA	NA
P18653_C421	NA	NA	NA	NA	0.357595	NA	NA	NA	0.526698	NA	NA	NA	NA	NA	NA	NA	0.407487	NA	NA	NA	0.620704	NA	NA	NA
P18653_C541	0.314418	NA	0.365525	0.309423	NA	0.364438	NA	0.414471	0.466762	0.343519	0.389435	0.296133	0.248417	NA	0.297505	0.37759	NA	0.246237	NA	0.478932	0.531667	0.685227	0.309411	0.633421
P18654_C436	NA	NA	NA	NA	NA	NA	NA	NA	NA	0.353724	NA	NA	NA	NA	NA	NA	NA	NA	NA	NA	NA	0.6072	NA	NA
P18760_C139	0.267424	0.425873	0.279607	0.221073	0.190349	0.232614	0.231451	0.270817	0.370819	0.385176	0.324624	0.194154	0.276804	0.249805	0.266396	0.417394	0.210877	0.17437	0.379599	0.386119	0.459332	0.524077	0.290529	0.551729
P18760_C147	0.214013	0.348348	0.206164	NA	0.15124	0.164983	0.203531	0.248573	0.356995	0.252731	0.272452	0.148061	0.237272	0.193059	0.204228	NA	0.159894	0.15442	0.202992	0.308292	0.444427	0.532895	0.208749	0.483866
P18760_C39	0.219229	0.326521	0.182809	0.195626	0.296604	0.214433	0.179971	0.189123	0.407375	0.214814	0.186045	0.137807	0.291355	0.235057	0.173647	0.466125	0.152836	0.145169	0.182192	0.341654	0.4263	0.426027	0.183529	0.564235
P18760_C80	0.125974	0.237554	0.125977	0.157878	0.123776	0.12728	0.0790129	0.145963	0.18173	0.138816	0.182476	0.119541	0.125235	0.104631	0.153112	0.271524	0.106473	0.0932637	0.102213	0.19646	0.254593	0.294224	0.161117	0.31584
P18872_C108	NA	NA	0.225566	NA	NA	0.19738	NA	0.246028	NA	NA	NA	NA	NA	NA	0.212669	NA	NA	0.182213	NA	0.272489	NA	NA	NA	NA
P18872_C140	NA	0.415825	0.342201	0.286744	NA	0.323117	NA	0.364607	NA	0.417139	0.284738	0.320954	NA	0.340267	0.442909	0.453893	NA	0.278565	NA	0.535893	NA	0.606795	0.218248	0.656219
P19096_C1010	0.271011	0.503076	0.367296	0.268149	0.289116	0.401415	0.294508	NA	0.411167	NA	0.296741	NA	0.25375	0.382403	0.263096	0.3068	0.24924	0.20247	0.295973	NA	0.456193	NA	0.257077	NA
P19096_C1128	0.316258	0.569836	0.487149	0.310851	NA	0.355538	NA	0.431317	NA	0.409367	0.478065	NA	0.260094	0.396707	0.383129	0.380916	NA	0.256655	NA	0.49246	NA	0.45092	0.368255	NA
P19096_C1222	0.51415	0.636523	0.37818	0.456921	0.662407	0.359866	0.523174	0.573254	0.677953	0.488636	0.567521	0.460572	0.580723	0.575965	0.546557	0.701062	0.424843	0.309009	0.546409	0.643293	0.731103	0.70806	0.506327	0.783917
P19096_C135	0.276346	NA	0.380826	0.388949	NA	NA	0.295431	NA	NA	0.322066	NA	0.34186	0.284581	NA	0.304689	0.440372	NA	NA	0.383661	NA	NA	0.64895	NA	0.583078
P19096_C1397	NA	NA	NA	0.363245	NA	NA	NA	NA	NA	NA	NA	0.360708	NA	NA	NA	0.508046	NA	NA	NA	NA	NA	NA	NA	0.672502
P19096_C1441	0.0662973	NA	NA	0.431581	NA	NA	NA	NA	NA	NA	NA	NA	0.308951	NA	NA	0.603598	NA	NA	NA	NA	NA	NA	NA	NA
P19096_C1452	0.0662973	NA	NA	0.431581	NA	NA	NA	NA	NA	NA	NA	NA	0.308951	NA	NA	0.603598	NA	NA	NA	NA	NA	NA	NA	NA
P19096_C1590	NA	0.482235	0.37899	NA	0.373752	NA	0.361966	NA	NA	0.484281	0.403796	0.382161	NA	0.396214	0.364755	NA	0.40076	NA	0.428323	NA	NA	0.811812	0.374542	0.706071
P19096_C1752	NA	NA	0.341356	0.298276	0.128701	NA	0.304087	NA	NA	NA	0.38187	NA	NA	NA	0.239783	0.250092	0.161548	NA	0.291894	NA	NA	NA	0.32405	NA
P19096_C1821	0.14522	0.282458	0.194457	0.152694	0.148249	0.242776	0.151582	0.193074	0.227618	0.262142	0.254826	0.142414	0.153941	0.180668	0.162871	0.197168	0.184108	0.148462	0.184786	0.317807	0.27135	0.64856	0.212814	0.409043
P19096_C1874	NA	0.3999	NA	NA	0.257098	NA	0.21612	0.224706	0.392031	0.308834	0.288431	NA	NA	0.22263	NA	NA	0.282609	NA	0.291382	0.393874	0.434336	0.523105	0.246613	NA
P19096_C212	0.376535	0.559324	0.481362	0.399853	0.398555	0.416466	0.510048	0.488618	0.488233	0.493334	0.588677	0.342164	0.340799	0.401903	0.44003	0.450268	0.489655	0.287974	0.609139	0.656515	0.588963	0.73808	0.579074	0.650594
P19096_C223	0.589821	0.651837	0.54235	0.391474	0.54237	0.492093	0.38208	0.474102	0.496694	0.46448	0.51422	0.421241	0.391692	0.411386	0.398619	0.398666	0.510328	0.26674	0.39172	0.619392	0.523071	0.603803	0.446377	0.651199
P19096_C2461	0.218083	0.418375	0.411073	0.335536	0.279913	0.30044	0.292795	0.393396	0.446995	0.399815	0.354828	NA	0.172486	0.254688	0.355557	0.338982	0.250076	0.197936	0.247658	0.430872	0.428845	0.56974	0.309796	NA
P19096_C313	0.207051	NA	0.333864	0.254142	NA	0.260818	NA	0.331325	NA	NA	NA	NA	0.218814	NA	0.275641	0.276733	NA	0.162223	NA	0.430335	NA	NA	NA	NA
P19096_C630	NA	0.561081	NA	NA	NA	NA	NA	NA	NA	NA	NA	NA	NA	0.448287	NA	NA	NA	NA	NA	NA	NA	NA	NA	NA
P19096_C779	0.25267	0.418642	0.364604	0.262335	0.253839	0.241766	0.274554	0.290913	0.359014	0.201907	0.244536	0.18662	0.191297	0.318098	0.218706	0.278621	0.173253	0.175901	0.305595	0.443846	0.415209	0.410031	0.280145	0.47591
P19221_C104	NA	NA	0.689267	0.624157	0.82031	0.6961	0.692176	0.68623	0.938004	0.654162	0.778605	0.718224	NA	NA	0.694416	0.74937	0.929458	0.694555	0.879759	0.878804	0.975309	0.900469	0.81546	0.929801
[truncated: 9,705 more rows]

## Sheet: Table 7b_DE_sto
Related to Fig. 6g,h ("FA" indicates Fumarate)
ID	Gene	Gene_site	p value	Log2(DSS+FA/DSS)	Trends	Group		ID	Gene	Gene_site	p value	Log2(DSS+FA/DSS)	Trends	Group	Median Sto occupancy in DSS	Median Sto occupancy in DSS+FA
A2A863_C842	Itgb4	Itgb4_C842	0.546088	-0.150433	No significant difference	Ascending colon		A2ADY9_C264	Ddi2	Ddi2_C264	0.0466045	-0.436025	Down in DSS+FA	Ascending colon	0.535798	0.374838
A2ADY9_C264	Ddi2	Ddi2_C264	0.0466045	-0.436025	Down-regulated (DSS+FA vs DSS)	Ascending colon		O54734_C130	Ddost	Ddost_C130	0.00147591	-0.722568	Down in DSS+FA	Ascending colon	0.246275	0.148452
A3KMP2_C363	Ttc38	Ttc38_C363	0.703973	-0.0560352	No significant difference	Ascending colon		O55029_C56	Copb2	Copb2_C56	0.0029752	-0.287343	Down in DSS+FA	Ascending colon	0.286956	0.232817
B1AR13_C119	Cisd3	Cisd3_C119	0.710846	-0.0476249	No significant difference	Ascending colon		O70209_C249	Pdlim3	Pdlim3_C249	0.0101499	-0.372065	Down in DSS+FA	Ascending colon	0.471821	0.3474
E9PV24_C65	Fga	Fga_C65	0.690413	-0.0465568	No significant difference	Ascending colon		O88329_C588	Myo1a	Myo1a_C588	0.0133597	-0.274868	Down in DSS+FA	Ascending colon	0.281098	0.235933
E9PV24_C69	Fga	Fga_C69	0.690413	-0.0465568	No significant difference	Ascending colon		P01027_C1489	C3	C3_C1489	0.049861	-0.473363	Down in DSS+FA	Ascending colon	0.673213	0.500437
E9Q1P8_C40	Irf2bp2	Irf2bp2_C40	0.29609	-0.383042	No significant difference	Ascending colon		P05064_C178	Aldoa	Aldoa_C178	0.0165655	-0.685178	Down in DSS+FA	Ascending colon	0.440047	0.260234
E9Q1P8_C532	Irf2bp2	Irf2bp2_C532	0.843077	-0.0276823	No significant difference	Ascending colon		P14824_C59	Anxa6	Anxa6_C59	0.0107486	-0.716095	Down in DSS+FA	Ascending colon	0.298833	0.161178
E9Q557_C1081	Dsp	Dsp_C1081	0.990517	-0.00308168	No significant difference	Ascending colon		P15331_C148	Prph	Prph_C148	0.0324487	-0.453544	Down in DSS+FA	Ascending colon	0.397523	0.299183
E9Q557_C1418	Dsp	Dsp_C1418	0.568969	-0.0696418	No significant difference	Ascending colon		P15532_C109	Nme1	Nme1_C109	0.0436223	-0.65447	Down in DSS+FA	Ascending colon	0.349538	0.206961
E9Q557_C1817	Dsp	Dsp_C1817	0.343625	-0.143202	No significant difference	Ascending colon		P16045_C17	Lgals1	Lgals1_C17	0.0490005	-0.526589	Down in DSS+FA	Ascending colon	0.198563	0.130757
E9Q557_C186	Dsp	Dsp_C186	0.715933	0.0527607	No significant difference	Ascending colon		P16045_C3	Lgals1	Lgals1_C3	0.0490005	-0.526589	Down in DSS+FA	Ascending colon	0.198563	0.130757
E9Q557_C694	Dsp	Dsp_C694	0.223208	-0.270143	No significant difference	Ascending colon		P16546_C1930	Sptan1	Sptan1_C1930	0.015689	-0.409998	Down in DSS+FA	Ascending colon	0.456993	0.343498
G5E829_C463	Atp2b1	Atp2b1_C463	0.722215	0.0631636	No significant difference	Ascending colon		P17742_C115	Ppia	Ppia_C115	0.0156939	-0.460836	Down in DSS+FA	Ascending colon	0.6131	0.444952
G5E829_C473	Atp2b1	Atp2b1_C473	0.722215	0.0631636	No significant difference	Ascending colon		P19096_C1874	Fasn	Fasn_C1874	0.0326425	-0.494612	Down in DSS+FA	Ascending colon	0.308834	0.224706
O08528_C368	Hk2	Hk2_C368	0.910124	-0.0120781	No significant difference	Ascending colon		P26039_C1087	Tln1	Tln1_C1087	0.0399173	-0.445154	Down in DSS+FA	Ascending colon	0.400968	0.315621
O08528_C375	Hk2	Hk2_C375	0.682567	-0.132431	No significant difference	Ascending colon		P26039_C286	Tln1	Tln1_C286	0.0331088	-0.461477	Down in DSS+FA	Ascending colon	0.265453	0.190581
O08528_C438	Hk2	Hk2_C438	0.955967	0.0185945	No significant difference	Ascending colon		P27612_C631	Plaa	Plaa_C631	0.0111235	-0.475286	Down in DSS+FA	Ascending colon	0.32173	0.223838
O08528_C886	Hk2	Hk2_C886	0.688184	-0.167968	No significant difference	Ascending colon		P28776_C116	Ido1	Ido1_C116	0.010093	-0.585803	Down in DSS+FA	Ascending colon	0.400869	0.26052
O08528_C909	Hk2	Hk2_C909	0.766012	-0.0663342	No significant difference	Ascending colon		P29351_C102	Ptpn6	Ptpn6_C102	0.0373358	-0.396163	Down in DSS+FA	Ascending colon	0.457605	0.347457
O08529_C240	Capn2	Capn2_C240	0.600536	-0.162415	No significant difference	Ascending colon		P46471_C180	Psmc2	Psmc2_C180	0.0054575	-0.308919	Down in DSS+FA	Ascending colon	0.36544	0.283058
O08529_C301	Capn2	Capn2_C301	0.264869	-0.299925	No significant difference	Ascending colon		P48678_C522	Lmna	Lmna_C522	0.0208294	-0.594649	Down in DSS+FA	Ascending colon	0.318074	0.205297
O08529_C341	Capn2	Capn2_C341	0.405196	-0.198287	No significant difference	Ascending colon		P51150_C143	Rab7a	Rab7a_C143	0.0410367	-0.567086	Down in DSS+FA	Ascending colon	0.240246	0.15551
O08529_C350	Capn2	Capn2_C350	0.291394	-0.211199	No significant difference	Ascending colon		P52503_C104	Ndufs6	Ndufs6_C104	0.0479491	-0.27305	Down in DSS+FA	Ascending colon	0.524234	0.414167
O08529_C577	Capn2	Capn2_C577	0.78717	-0.0846512	No significant difference	Ascending colon		P52503_C107	Ndufs6	Ndufs6_C107	0.0479491	-0.27305	Down in DSS+FA	Ascending colon	0.524234	0.414167
O08529_C640	Capn2	Capn2_C640	0.126121	-0.264426	No significant difference	Ascending colon		P59242_C685	Cgn	Cgn_C685	0.00291467	-0.449099	Down in DSS+FA	Ascending colon	0.348055	0.252474
O08529_C82	Capn2	Capn2_C82	0.632192	0.0645861	No significant difference	Ascending colon		P61161_C11	Actr2	Actr2_C11	0.0294661	-0.288144	Down in DSS+FA	Ascending colon	0.506358	0.411387
O08532_C1024	Cacna2d1	Cacna2d1_C1024	0.0105142	0.237371	No significant difference	Ascending colon		P63037_C302	Dnaja1	Dnaja1_C302	0.020787	-0.419896	Down in DSS+FA	Ascending colon	0.363014	0.268915
O08532_C1026	Cacna2d1	Cacna2d1_C1026	0.0105142	0.237371	No significant difference	Ascending colon		P63038_C442	Hspd1	Hspd1_C442	0.031676	-0.362158	Down in DSS+FA	Ascending colon	0.301153	0.231775
O08532_C697	Cacna2d1	Cacna2d1_C697	0.951887	-0.0113546	No significant difference	Ascending colon		Q3UDE2_C356	Ttll12	Ttll12_C356	0.0349811	-0.507754	Down in DSS+FA	Ascending colon	0.245664	0.178709
O08539_C47	Bin1	Bin1_C47	0.625239	-0.0799278	No significant difference	Ascending colon		Q501J6_C219	Ddx17	Ddx17_C219	0.0253879	-0.391756	Down in DSS+FA	Ascending colon	0.478519	0.352755
O08553_C248	Dpysl2	Dpysl2_C248	0.826567	0.0475166	No significant difference	Ascending colon		Q60870_C14	Reep5	Reep5_C14	0.0317138	-0.411462	Down in DSS+FA	Ascending colon	0.42252	0.319154
O08553_C504	Dpysl2	Dpysl2_C504	0.0713346	-0.32513	No significant difference	Ascending colon		Q60960_C298	Kpna1	Kpna1_C298	0.0240262	-0.476055	Down in DSS+FA	Ascending colon	0.617375	0.496297
O08638_C176	Myh11	Myh11_C176	0.639519	-0.0671541	No significant difference	Ascending colon		Q68FL4_C409	Ahcyl2	Ahcyl2_C409	0.027308	-0.414395	Down in DSS+FA	Ascending colon	0.396765	0.278261
O08638_C382	Myh11	Myh11_C382	0.635241	0.0928544	No significant difference	Ascending colon		Q6NSR8_C284	Npepl1	Npepl1_C284	0.0226333	-0.521571	Down in DSS+FA	Ascending colon	0.43834	0.306934
O08638_C539	Myh11	Myh11_C539	0.528076	0.118194	No significant difference	Ascending colon		Q6P5F9_C119	Xpo1	Xpo1_C119	0.0418723	-0.449247	Down in DSS+FA	Ascending colon	0.236693	0.19625
O08638_C678	Myh11	Myh11_C678	0.0660431	-0.372439	No significant difference	Ascending colon		Q6Q477_C538	Atp2b4	Atp2b4_C538	0.046526	-0.334163	Down in DSS+FA	Ascending colon	0.279551	0.21517
O08638_C701	Myh11	Myh11_C701	0.0770668	-0.391188	No significant difference	Ascending colon		Q78PY7_C96	Snd1	Snd1_C96	0.00944018	-0.495099	Down in DSS+FA	Ascending colon	0.311879	0.213685
O08638_C747	Myh11	Myh11_C747	0.189486	-0.329606	No significant difference	Ascending colon		Q7TMB8_C993	Cyfip1	Cyfip1_C993	0.0437258	-0.582923	Down in DSS+FA	Ascending colon	0.279458	0.170545
O08638_C823	Myh11	Myh11_C823	0.930672	0.0347792	No significant difference	Ascending colon		Q8BG05_C64	Hnrnpa3	Hnrnpa3_C64	0.0433877	-0.544863	Down in DSS+FA	Ascending colon	0.408384	0.273633
O08638_C95	Myh11	Myh11_C95	0.731241	-0.0839033	No significant difference	Ascending colon		Q8BWT1_C103	Acaa2	Acaa2_C103	0.0165554	-0.579633	Down in DSS+FA	Ascending colon	0.316838	0.189263
O08677_C107	Kng1	Kng1_C107	0.248082	-0.13368	No significant difference	Ascending colon		Q8BWT1_C107	Acaa2	Acaa2_C107	0.0165554	-0.579633	Down in DSS+FA	Ascending colon	0.316838	0.189263
O08677_C263	Kng1	Kng1_C263	0.0673354	0.112939	No significant difference	Ascending colon		Q8BWT1_C92	Acaa2	Acaa2_C92	0.0165554	-0.579633	Down in DSS+FA	Ascending colon	0.316838	0.189263
O08677_C266	Kng1	Kng1_C266	0.0673354	0.112939	No significant difference	Ascending colon		Q8BZF8_C165	Pgm5	Pgm5_C165	0.0265613	-0.436817	Down in DSS+FA	Ascending colon	0.408333	0.303807
O08677_C339	Kng1	Kng1_C339	0.0569926	-0.40771	No significant difference	Ascending colon		Q8BZF8_C60	Pgm5	Pgm5_C60	0.035258	-0.320296	Down in DSS+FA	Ascending colon	0.390199	0.305622
O08677_C369	Kng1	Kng1_C369	0.634499	-0.0664264	No significant difference	Ascending colon		Q8CHT0_C94	Aldh4a1	Aldh4a1_C94	0.0304879	-0.529042	Down in DSS+FA	Ascending colon	0.389332	0.243563
O08692_C115	Ngp	Ngp_C115	0.539234	-0.12153	No significant difference	Ascending colon		Q8CI94_C326	Pygb	Pygb_C326	0.0269813	-0.298408	Down in DSS+FA	Ascending colon	0.39549	0.332184
O08692_C119	Ngp	Ngp_C119	0.539234	-0.12153	No significant difference	Ascending colon		Q8JZU2_C70	Slc25a1	Slc25a1_C70	0.0219346	-0.472758	Down in DSS+FA	Ascending colon	0.203106	0.14867
O08692_C76	Ngp	Ngp_C76	0.823802	0.0433168	No significant difference	Ascending colon		Q8VCW8_C503	Acsf2	Acsf2_C503	0.0222026	-0.273564	Down in DSS+FA	Ascending colon	0.281598	0.23667
O08709_C47	Prdx6	Prdx6_C47	0.661294	0.0458819	No significant difference	Ascending colon		Q8VHX6_C1349	Flnc	Flnc_C1349	0.00918353	-0.600387	Down in DSS+FA	Ascending colon	0.375039	0.253966
O08749_C80	Dld	Dld_C80	0.565926	-0.0859872	No significant difference	Ascending colon		Q8VHX6_C2155	Flnc	Flnc_C2155	0.00882529	-0.701113	Down in DSS+FA	Ascending colon	0.390787	0.232637
O08749_C85	Dld	Dld_C85	0.565926	-0.0859872	No significant difference	Ascending colon		Q8VHX6_C2370	Flnc	Flnc_C2370	0.0195398	-0.422931	Down in DSS+FA	Ascending colon	0.462416	0.348347
O08756_C58	Hsd17b10	Hsd17b10_C58	0.38413	0.237726	No significant difference	Ascending colon		Q8VHX6_C478	Flnc	Flnc_C478	0.0295442	-0.511146	Down in DSS+FA	Ascending colon	0.658183	0.47633
O08759_C193	Ube3a	Ube3a_C193	0.885246	0.0169243	No significant difference	Ascending colon		Q8VI36_C405	Pxn	Pxn_C405	0.0292094	-0.559523	Down in DSS+FA	Ascending colon	0.297151	0.212196
O08788_C791	Dctn1	Dctn1_C791	0.810856	0.041876	No significant difference	Ascending colon		Q91VD9_C367	Ndufs1	Ndufs1_C367	0.0154119	-0.444217	Down in DSS+FA	Ascending colon	0.490551	0.363639
O08788_C888	Dctn1	Dctn1_C888	0.82492	0.0174375	No significant difference	Ascending colon		Q921F2_C50	Tardbp	Tardbp_C50	0.0368019	-0.688738	Down in DSS+FA	Ascending colon	0.439011	0.272529
O08795_C464	Prkcsh	Prkcsh_C464	0.724651	0.0434172	No significant difference	Ascending colon		Q99JY9_C12	Actr3	Actr3_C12	0.0171739	-0.570797	Down in DSS+FA	Ascending colon	0.375059	0.246036
O08807_C54	Prdx4	Prdx4_C54	0.796687	-0.0281887	No significant difference	Ascending colon		Q99JY9_C8	Actr3	Actr3_C8	0.0171739	-0.570797	Down in DSS+FA	Ascending colon	0.375059	0.246036
O08832_C503	Galnt4	Galnt4_C503	0.524208	0.15389	No significant difference	Ascending colon		Q9CQ65_C136	Mtap	Mtap_C136	0.0382807	-0.413799	Down in DSS+FA	Ascending colon	0.441099	0.313606
O08912_C442	Galnt1	Galnt1_C442	0.447825	0.205858	No significant difference	Ascending colon		Q9CX34_C49	Sugt1	Sugt1_C49	0.040778	-0.345316	Down in DSS+FA	Ascending colon	0.531853	0.429595
O09049_C162	Reg3g	Reg3g_C162	0.297123	-0.357681	No significant difference	Ascending colon		Q9CYN2_C26	Spcs2	Spcs2_C26	0.0259977	-0.678873	Down in DSS+FA	Ascending colon	0.339149	0.206068
O09049_C170	Reg3g	Reg3g_C170	0.297123	-0.357681	No significant difference	Ascending colon		Q9D0T1_C93	Nhp2l1	Nhp2l1_C93	0.0415969	-0.452025	Down in DSS+FA	Ascending colon	0.265592	0.181723
O09049_C68	Reg3g	Reg3g_C68	0.159561	-0.166223	No significant difference	Ascending colon		Q9EQH2_C732	Erap1	Erap1_C732	0.0459666	-0.306438	Down in DSS+FA	Ascending colon	0.727346	0.629836
O09061_C223	Psmb1	Psmb1_C223	0.443938	-0.293825	No significant difference	Ascending colon		Q9ERU9_C1366	Ranbp2	Ranbp2_C1366	0.0313145	-0.389742	Down in DSS+FA	Ascending colon	0.520193	0.380876
O09106_C261	Hdac1	Hdac1_C261	0.922849	-0.0157274	No significant difference	Ascending colon		Q9ERU9_C1369	Ranbp2	Ranbp2_C1369	0.0313145	-0.389742	Down in DSS+FA	Ascending colon	0.520193	0.380876
O09106_C284	Hdac1	Hdac1_C284	0.289661	-0.22851	No significant difference	Ascending colon		Q9ESL4_C285	Zak	Zak_C285	0.0321971	-0.430018	Down in DSS+FA	Ascending colon	0.328775	0.251588
O09106_C408	Hdac1	Hdac1_C408	0.446495	-0.139687	No significant difference	Ascending colon		Q9JJU8_C25	Sh3bgrl	Sh3bgrl_C25	0.0160315	-0.77791	Down in DSS+FA	Ascending colon	0.16802	0.0903916
O09117_C64	Sypl1	Sypl1_C64	0.329276	-0.0947049	No significant difference	Ascending colon		Q9QXS1_C1386	Plec	Plec_C1386	0.0343806	-0.382103	Down in DSS+FA	Ascending colon	0.490697	0.376188
O09172_C72	Gclm	Gclm_C72	0.111167	0.399822	No significant difference	Ascending colon		Q9QYG0_C255	Ndrg2	Ndrg2_C255	0.0191596	-0.327714	Down in DSS+FA	Ascending colon	0.565828	0.439774
O35206_C1348	Col15a1	Col15a1_C1348	0.906479	-0.0063474	No significant difference	Ascending colon		Q9QYG0_C274	Ndrg2	Ndrg2_C274	0.0191596	-0.327714	Down in DSS+FA	Ascending colon	0.565828	0.439774
O35215_C24	Ddt	Ddt_C24	0.785989	0.0245022	No significant difference	Ascending colon		Q9WTL7_C171	Lypla2	Lypla2_C171	6.49e-05	-0.544179	Down in DSS+FA	Ascending colon	0.424792	0.286728
O35226_C37	Psmd4	Psmd4_C37	0.465376	-0.142235	No significant difference	Ascending colon		Q9WUM4_C424	Coro1c	Coro1c_C424	0.0253516	-0.524312	Down in DSS+FA	Ascending colon	0.30049	0.204451
O35226_C87	Psmd4	Psmd4_C87	0.677283	-0.12285	No significant difference	Ascending colon		Q9Z2I9_C270	Sucla2	Sucla2_C270	0.0272847	-0.496769	Down in DSS+FA	Ascending colon	0.226742	0.160532
O35286_C190	Dhx15	Dhx15_C190	0.108174	-0.202359	No significant difference	Ascending colon		O08528_C438	Hk2	Hk2_C438	0.041559	-0.533918	Down in DSS+FA	Descending colon	0.471861	0.303782
O35350_C351	Capn1	Capn1_C351	0.902849	-0.0959899	No significant difference	Ascending colon		O08528_C886	Hk2	Hk2_C886	0.0317213	-0.638236	Down in DSS+FA	Descending colon	0.577653	0.371052
O35381_C123	Anp32a	Anp32a_C123	0.55392	-0.308152	No significant difference	Ascending colon		O08529_C240	Capn2	Capn2_C240	0.048706	-0.920988	Down in DSS+FA	Descending colon	0.309823	0.147565
O35381_C27	Anp32a	Anp32a_C27	0.86161	0.0392584	No significant difference	Ascending colon		O35704_C438	Sptlc1	Sptlc1_C438	0.0231459	-0.34593	Down in DSS+FA	Descending colon	0.643786	0.54318
O35465_C285	Fkbp8	Fkbp8_C285	0.727755	0.0300111	No significant difference	Ascending colon		O54734_C130	Ddost	Ddost_C130	0.0478098	-1.25592	Down in DSS+FA	Descending colon	0.390729	0.209211
O35566_C184	Cd151	Cd151_C184	0.760457	-0.0446191	No significant difference	Ascending colon		O55126_C88	Gbas	Gbas_C88	0.0257769	-0.556139	Down in DSS+FA	Descending colon	0.786552	0.498413
O35566_C185	Cd151	Cd151_C185	0.760457	-0.0446191	No significant difference	Ascending colon		O55143_C344	Atp2a2	Atp2a2_C344	0.0408795	-0.912725	Down in DSS+FA	Descending colon	0.508154	0.258526
O35566_C192	Cd151	Cd151_C192	0.406374	0.0498086	No significant difference	Ascending colon		O55143_C364	Atp2a2	Atp2a2_C364	0.0318218	-0.537779	Down in DSS+FA	Descending colon	0.611165	0.440679
O35566_C208	Cd151	Cd151_C208	0.393532	0.0598138	No significant difference	Ascending colon		O55143_C447	Atp2a2	Atp2a2_C447	0.0467842	-0.862665	Down in DSS+FA	Descending colon	0.412345	0.221356
O35598_C525	Adam10	Adam10_C525	0.730639	0.0183396	No significant difference	Ascending colon		O88329_C812	Myo1a	Myo1a_C812	0.0422951	-1.58104	Down in DSS+FA	Descending colon	0.592429	0.187944
O35598_C531	Adam10	Adam10_C531	0.730639	0.0183396	No significant difference	Ascending colon		O88329_C96	Myo1a	Myo1a_C96	0.0434369	-0.959917	Down in DSS+FA	Descending colon	0.747108	0.329258
O35598_C608	Adam10	Adam10_C608	0.266587	0.142464	No significant difference	Ascending colon		O88342_C225	Wdr1	Wdr1_C225	0.0467539	-1.04034	Down in DSS+FA	Descending colon	0.519503	0.245987
O35643_C123	Ap1b1	Ap1b1_C123	0.160341	-0.182686	No significant difference	Ascending colon		O88851_C39	Rbbp9	Rbbp9_C39	0.0386776	-0.792714	Down in DSS+FA	Descending colon	0.434162	0.218224
O35643_C144	Ap1b1	Ap1b1_C144	0.954697	0.011282	No significant difference	Ascending colon		P00329_C101	Adh1	Adh1_C101	0.0262992	-0.826436	Down in DSS+FA	Descending colon	0.578118	0.323763
O35643_C241	Ap1b1	Ap1b1_C241	0.441305	-0.153648	No significant difference	Ascending colon		P00329_C241	Adh1	Adh1_C241	0.0419759	-1.00713	Down in DSS+FA	Descending colon	0.521957	0.251108
O35643_C391	Ap1b1	Ap1b1_C391	0.884368	-0.0466282	No significant difference	Ascending colon		P00329_C47	Adh1	Adh1_C47	0.0429528	-0.911522	Down in DSS+FA	Descending colon	0.532167	0.297948
O35643_C863	Ap1b1	Ap1b1_C863	0.531854	-0.152088	No significant difference	Ascending colon		P00329_C98	Adh1	Adh1_C98	0.0262992	-0.826436	Down in DSS+FA	Descending colon	0.578118	0.323763
O35643_C95	Ap1b1	Ap1b1_C95	0.838741	-0.0454004	No significant difference	Ascending colon		P01027_C1489	C3	C3_C1489	0.0392844	-0.361902	Down in DSS+FA	Descending colon	0.922257	0.676424
O35682_C273	Myadm	Myadm_C273	0.942271	-0.00821837	No significant difference	Ascending colon		P01027_C873	C3	C3_C873	0.0261083	-0.333373	Down in DSS+FA	Descending colon	0.895018	0.734034
O35704_C438	Sptlc1	Sptlc1_C438	0.76344	0.0646381	No significant difference	Ascending colon		P01901_C358	H2-K1	H2-K1_C358	0.0335158	-0.643399	Down in DSS+FA	Descending colon	0.573544	0.407665
O35737_C122	Hnrnph1	Hnrnph1_C122	0.802804	0.0651853	No significant difference	Ascending colon		P04117_C118	Fabp4	Fabp4_C118	0.013005	-1.10153	Down in DSS+FA	Descending colon	0.343151	0.17311
O35737_C22	Hnrnph1	Hnrnph1_C22	0.538104	-0.158186	No significant difference	Ascending colon		P04186_C34	Cfb	Cfb_C34	0.0434603	-0.354326	Down in DSS+FA	Descending colon	0.921908	0.716666
O35737_C34	Hnrnph1	Hnrnph1_C34	0.536853	-0.252613	No significant difference	Ascending colon		P05017_C15	Igf1	Igf1_C15	0.0117725	-0.575912	Down in DSS+FA	Descending colon	0.470044	0.337953
O35744_C394	Chil3	Chil3_C394	0.70458	-0.141022	No significant difference	Ascending colon		P05201_C391	Got1	Got1_C391	0.042826	-0.263585	Down in DSS+FA	Descending colon	0.74063	0.615318
O35855_C229	Bcat2	Bcat2_C229	0.543537	0.127094	No significant difference	Ascending colon		P07356_C335	Anxa2	Anxa2_C335	0.0414913	-0.912981	Down in DSS+FA	Descending colon	0.481105	0.244104
O35955_C17	Psmb10	Psmb10_C17	0.616765	-0.0629404	No significant difference	Ascending colon		P08113_C645	Hsp90b1	Hsp90b1_C645	0.037099	-0.815706	Down in DSS+FA	Descending colon	0.474078	0.238327
O35955_C82	Psmb10	Psmb10_C82	0.400544	-0.120973	No significant difference	Ascending colon		P08249_C212	Mdh2	Mdh2_C212	0.0419325	-0.461362	Down in DSS+FA	Descending colon	0.495195	0.320345
O35955_C83	Psmb10	Psmb10_C83	0.400544	-0.120973	No significant difference	Ascending colon		P08249_C89	Mdh2	Mdh2_C89	0.0422392	-0.480048	Down in DSS+FA	Descending colon	0.478592	0.298121
O54734_C130	Ddost	Ddost_C130	0.00147591	-0.722568	Down-regulated (DSS+FA vs DSS)	Ascending colon		P10107_C270	Anxa1	Anxa1_C270	0.0195724	-1.09749	Down in DSS+FA	Descending colon	0.35277	0.140231
O54774_C574	Ap3d1	Ap3d1_C574	0.697216	0.142327	No significant difference	Ascending colon		P10107_C343	Anxa1	Anxa1_C343	0.0408305	-0.828582	Down in DSS+FA	Descending colon	0.593495	0.296217
O54890_C520	Itgb3	Itgb3_C520	0.223243	0.17955	No significant difference	Ascending colon		P11983_C147	Tcp1	Tcp1_C147	0.0121624	-1.19524	Down in DSS+FA	Descending colon	0.386053	0.161117
O54931_C416	Akap2	Akap2_C416	0.892741	-0.0217049	No significant difference	Ascending colon		P12970_C199	Rpl7a	Rpl7a_C199	0.0175067	-1.1237	Down in DSS+FA	Descending colon	0.323959	0.130731
O54962_C67	Banf1	Banf1_C67	0.357015	-0.256999	No significant difference	Ascending colon		P14206_C163	Rpsa	Rpsa_C163	0.0327958	-0.801309	Down in DSS+FA	Descending colon	0.432979	0.235046
O55023_C64	Impa1	Impa1_C64	0.840279	0.0319507	No significant difference	Ascending colon		P14733_C199	Lmnb1	Lmnb1_C199	0.0400231	-1.0429	Down in DSS+FA	Descending colon	0.472936	0.233055
O55029_C276	Copb2	Copb2_C276	0.127548	-0.581505	No significant difference	Ascending colon		P14824_C59	Anxa6	Anxa6_C59	0.03727	-0.847442	Down in DSS+FA	Descending colon	0.358641	0.23195
O55029_C56	Copb2	Copb2_C56	0.0029752	-0.287343	Down-regulated (DSS+FA vs DSS)	Ascending colon		P15532_C109	Nme1	Nme1_C109	0.0415888	-0.949141	Down in DSS+FA	Descending colon	0.506279	0.283273
O55126_C88	Gbas	Gbas_C88	0.842735	-0.0360523	No significant difference	Ascending colon		P17563_C466	Selenbp1	Selenbp1_C466	0.0491762	-0.542978	Down in DSS+FA	Descending colon	0.587235	0.421145
O55131_C203	Septin7	Septin7_C203	0.498376	0.12743	No significant difference	Ascending colon		P17918_C162	Pcna	Pcna_C162	0.021511	-1.14043	Down in DSS+FA	Descending colon	0.383426	0.166632
O55135_C11	Eif6	Eif6_C11	0.281154	-0.605457	No significant difference	Ascending colon		P18760_C147	Cfl1	Cfl1_C147	0.0426151	-0.988122	Down in DSS+FA	Descending colon	0.464146	0.181443
O55135_C15	Eif6	Eif6_C15	0.281154	-0.605457	No significant difference	Ascending colon		P18760_C80	Cfl1	Cfl1_C80	0.0176068	-1.06418	Down in DSS+FA	Descending colon	0.274408	0.104343
O55142_C47	Rpl35a	Rpl35a_C47	0.310627	-0.346756	No significant difference	Ascending colon		P19253_C38	Rpl13a	Rpl13a_C38	0.0386463	-0.929388	Down in DSS+FA	Descending colon	0.522497	0.276585
O55143_C344	Atp2a2	Atp2a2_C344	0.184374	-0.508434	No significant difference	Ascending colon		P23116_C78	Eif3a	Eif3a_C78	0.0323508	-0.864294	Down in DSS+FA	Descending colon	0.584824	0.263759
O55143_C349	Atp2a2	Atp2a2_C349	0.387574	-0.293508	No significant difference	Ascending colon		P23198_C177	Cbx3	Cbx3_C177	0.022728	-0.758047	Down in DSS+FA	Descending colon	0.659616	0.342237
O55143_C364	Atp2a2	Atp2a2_C364	0.270778	-0.178012	No significant difference	Ascending colon		P24527_C147	Lta4h	Lta4h_C147	0.0178641	-0.821922	Down in DSS+FA	Descending colon	0.362401	0.196422
O55143_C447	Atp2a2	Atp2a2_C447	0.332759	-0.369082	No significant difference	Ascending colon		P24527_C17	Lta4h	Lta4h_C17	0.0490453	-0.60721	Down in DSS+FA	Descending colon	0.614159	0.436503
O55143_C471	Atp2a2	Atp2a2_C471	0.21649	-0.49649	No significant difference	Ascending colon		P24527_C26	Lta4h	Lta4h_C26	0.0473938	-1.26396	Down in DSS+FA	Descending colon	0.328093	0.14554
O55143_C560	Atp2a2	Atp2a2_C560	0.694351	-0.081578	No significant difference	Ascending colon		P24527_C8	Lta4h	Lta4h_C8	0.0490453	-0.60721	Down in DSS+FA	Descending colon	0.614159	0.436503
O55143_C635	Atp2a2	Atp2a2_C635	0.692986	0.0762368	No significant difference	Ascending colon		P26039_C1087	Tln1	Tln1_C1087	0.0280305	-0.737637	Down in DSS+FA	Descending colon	0.572241	0.325451
O55143_C669	Atp2a2	Atp2a2_C669	0.149793	-0.165305	No significant difference	Ascending colon		P26039_C1927	Tln1	Tln1_C1927	0.00747448	-0.508129	Down in DSS+FA	Descending colon	0.74958	0.55501
O55143_C998	Atp2a2	Atp2a2_C998	0.931817	0.0293758	No significant difference	Ascending colon		P26039_C2161	Tln1	Tln1_C2161	0.0269617	-0.644121	Down in DSS+FA	Descending colon	0.5542	0.339449
O55222_C239	Ilk	Ilk_C239	0.610438	-0.0970842	No significant difference	Ascending colon		P27612_C786	Plaa	Plaa_C786	0.0396317	-0.75916	Down in DSS+FA	Descending colon	0.676017	0.388271
O55222_C346	Ilk	Ilk_C346	0.313895	-0.244697	No significant difference	Ascending colon		P28474_C100	Adh5	Adh5_C100	0.0428635	-0.822134	Down in DSS+FA	Descending colon	0.604278	0.257862
O55222_C428	Ilk	Ilk_C428	0.503372	-0.0900367	No significant difference	Ascending colon		P28474_C97	Adh5	Adh5_C97	0.0428635	-0.822134	Down in DSS+FA	Descending colon	0.604278	0.257862
O55222_C8	Ilk	Ilk_C8	0.608788	0.310818	No significant difference	Ascending colon		P28776_C116	Ido1	Ido1_C116	0.0247976	-1.00603	Down in DSS+FA	Descending colon	0.635502	0.259982
O70133_C244	Dhx9	Dhx9_C244	0.133712	-0.396783	No significant difference	Ascending colon		P29351_C102	Ptpn6	Ptpn6_C102	0.0388161	-0.578402	Down in DSS+FA	Descending colon	0.446408	0.268622
O70133_C36	Dhx9	Dhx9_C36	0.369702	-0.361545	No significant difference	Ascending colon		P30999_C692	Ctnnd1	Ctnnd1_C692	0.0239208	-0.762498	Down in DSS+FA	Descending colon	0.52513	0.348557
O70133_C417	Dhx9	Dhx9_C417	0.162417	-0.0872118	No significant difference	Ascending colon		P35230_C163	Reg3b	Reg3b_C163	0.0292527	-0.459328	Down in DSS+FA	Descending colon	0.926195	0.657134
O70133_C440	Dhx9	Dhx9_C440	0.0110487	-0.158923	No significant difference	Ascending colon		P38647_C66	Hspa9	Hspa9_C66	0.0422474	-1.00074	Down in DSS+FA	Descending colon	0.454144	0.206132
O70194_C19	Eif3d	Eif3d_C19	0.91778	0.0370833	No significant difference	Ascending colon		P40124_C355	Cap1	Cap1_C355	0.0119417	-1.35369	Down in DSS+FA	Descending colon	0.336669	0.107092
O70209_C246	Pdlim3	Pdlim3_C246	0.679176	-0.122822	No significant difference	Ascending colon		P45376_C200	Akr1b1	Akr1b1_C200	0.0496025	-0.343318	Down in DSS+FA	Descending colon	0.773103	0.585426
O70209_C249	Pdlim3	Pdlim3_C249	0.0101499	-0.372065	Down-regulated (DSS+FA vs DSS)	Ascending colon		P46061_C274	Rangap1	Rangap1_C274	0.013896	-0.93437	Down in DSS+FA	Descending colon	0.471836	0.26782
O70209_C269	Pdlim3	Pdlim3_C269	0.585919	-0.246278	No significant difference	Ascending colon		P46471_C180	Psmc2	Psmc2_C180	0.0435374	-0.987955	Down in DSS+FA	Descending colon	0.516486	0.228696
O70209_C272	Pdlim3	Pdlim3_C272	0.585919	-0.246278	No significant difference	Ascending colon		P46664_C58	Adss	Adss_C58	0.0474022	-0.332551	Down in DSS+FA	Descending colon	0.521021	0.43731
O70209_C275	Pdlim3	Pdlim3_C275	0.585919	-0.246278	No significant difference	Ascending colon		P47738_C388	Aldh2	Aldh2_C388	0.00677892	-0.302116	Down in DSS+FA	Descending colon	0.64983	0.531357
O70209_C77	Pdlim3	Pdlim3_C77	0.992937	0.00243106	No significant difference	Ascending colon		P48036_C314	Anxa5	Anxa5_C314	0.0263725	-1.00258	Down in DSS+FA	Descending colon	0.442923	0.183149
O70251_C161	Eef1b	Eef1b_C161	0.975001	-0.00614151	No significant difference	Ascending colon		P49586_C139	Pcyt1a	Pcyt1a_C139	0.0379422	-0.709829	Down in DSS+FA	Descending colon	0.567064	0.365801
O70252_C126	Hmox2	Hmox2_C126	0.335038	-0.405196	No significant difference	Ascending colon		P50544_C423	Acadvl	Acadvl_C423	0.0269864	-1.1007	Down in DSS+FA	Descending colon	0.430477	0.202571
O70274_C46	Ptp4a2	Ptp4a2_C46	0.491545	-0.270789	No significant difference	Ascending colon		P51150_C143	Rab7a	Rab7a_C143	0.0137364	-1.14259	Down in DSS+FA	Descending colon	0.333875	0.172637
O70325_C55	Gpx4	Gpx4_C55	0.839677	0.0468197	No significant difference	Ascending colon		P51410_C134	Rpl9	Rpl9_C134	0.0440849	-1.51759	Down in DSS+FA	Descending colon	0.279273	0.0970119
O70326_C141	Grem1	Grem1_C141	0.211226	-0.298784	No significant difference	Ascending colon		P51855_C294	Gss	Gss_C294	0.0488996	-1.31782	Down in DSS+FA	Descending colon	0.574811	0.179246
O70326_C144	Grem1	Grem1_C144	0.211226	-0.298784	No significant difference	Ascending colon		P52480_C474	Pkm	Pkm_C474	0.0118396	-1.39001	Down in DSS+FA	Descending colon	0.216947	0.0972143
O70370_C178	Ctss	Ctss_C178	0.551562	-0.224484	No significant difference	Ascending colon		P53811_C187	Pitpnb	Pitpnb_C187	0.0210812	-0.480879	Down in DSS+FA	Descending colon	0.598939	0.390609
O70400_C261	Pdlim1	Pdlim1_C261	0.919043	0.0258258	No significant difference	Ascending colon		P54071_C154	Idh2	Idh2_C154	0.0364006	-0.827063	Down in DSS+FA	Descending colon	0.399011	0.198684
O70400_C73	Pdlim1	Pdlim1_C73	0.85784	-0.0657782	No significant difference	Ascending colon		P54822_C399	Adsl	Adsl_C399	0.0491785	-1.06945	Down in DSS+FA	Descending colon	0.360657	0.149147
O70423_C430	Aoc3	Aoc3_C430	0.97806	-0.00524968	No significant difference	Ascending colon		P57780_C794	Actn4	Actn4_C794	0.0491626	-0.816495	Down in DSS+FA	Descending colon	0.704788	0.348199
O70433_C221	Fhl2	Fhl2_C221	0.794863	0.0980265	No significant difference	Ascending colon		P58389_C299	Ppp2r4	Ppp2r4_C299	0.0412512	-0.97188	Down in DSS+FA	Descending colon	0.578684	0.239472
O70433_C224	Fhl2	Fhl2_C224	0.794863	0.0980265	No significant difference	Ascending colon		P60766_C157	Cdc42	Cdc42_C157	0.030343	-1.02142	Down in DSS+FA	Descending colon	0.391067	0.168344
O70456_C38	Sfn	Sfn_C38	0.357556	-0.320271	No significant difference	Ascending colon		P62835_C118	Rap1a	Rap1a_C118	0.0303706	-0.798164	Down in DSS+FA	Descending colon	0.391629	0.215174
O70475_C112	Ugdh	Ugdh_C112	0.331014	0.152031	No significant difference	Ascending colon		P62880_C25	Gnb2	Gnb2_C25	0.0441418	-0.787237	Down in DSS+FA	Descending colon	0.437205	0.225188
O70475_C241	Ugdh	Ugdh_C241	0.365811	-0.673667	No significant difference	Ascending colon		P62908_C134	Rps3	Rps3_C134	0.0483655	-1.17953	Down in DSS+FA	Descending colon	0.53804	0.229488
O70475_C276	Ugdh	Ugdh_C276	0.856936	-0.0512713	No significant difference	Ascending colon		P63001_C178	Rac1	Rac1_C178	0.0346585	-1.0032	Down in DSS+FA	Descending colon	0.430519	0.175218
O70475_C64	Ugdh	Ugdh_C64	0.119974	0.265437	No significant difference	Ascending colon		P63101_C189	Ywhaz	Ywhaz_C189	0.0245878	-1.20775	Down in DSS+FA	Descending colon	0.547908	0.217974
O70570_C110	Pigr	Pigr_C110	0.970144	-0.00369341	No significant difference	Ascending colon		P63323_C106	Rps12	Rps12_C106	0.0363978	-1.10205	Down in DSS+FA	Descending colon	0.431587	0.209606
O70570_C278	Pigr	Pigr_C278	0.188335	0.162557	No significant difference	Ascending colon		P63323_C108	Rps12	Rps12_C108	0.0363978	-1.10205	Down in DSS+FA	Descending colon	0.431587	0.209606
O70570_C370	Pigr	Pigr_C370	0.609898	-0.0660828	No significant difference	Ascending colon		P68254_C25	Ywhaq	Ywhaq_C25	0.0409376	-0.851452	Down in DSS+FA	Descending colon	0.405507	0.203891
O70570_C522	Pigr	Pigr_C522	0.662372	0.0298283	No significant difference	Ascending colon		P70168_C543	Kpnb1	Kpnb1_C543	0.0291521	-0.915594	Down in DSS+FA	Descending colon	0.600829	0.31194
O70570_C546	Pigr	Pigr_C546	0.694586	-0.0264485	No significant difference	Ascending colon		P70697_C65	Urod	Urod_C65	0.0217451	-0.610799	Down in DSS+FA	Descending colon	0.660806	0.407492
O88329_C588	Myo1a	Myo1a_C588	0.0133597	-0.274868	Down-regulated (DSS+FA vs DSS)	Ascending colon		P70697_C66	Urod	Urod_C66	0.0217451	-0.610799	Down in DSS+FA	Descending colon	0.660806	0.407492
O88329_C812	Myo1a	Myo1a_C812	0.174938	-0.428493	No significant difference	Ascending colon		P84096_C157	Rhog	Rhog_C157	0.0389255	-0.72876	Down in DSS+FA	Descending colon	0.286685	0.177304
O88329_C849	Myo1a	Myo1a_C849	0.443224	-0.215	No significant difference	Ascending colon		P97311_C185	Mcm6	Mcm6_C185	0.0379995	-0.41749	Down in DSS+FA	Descending colon	0.483818	0.377127
O88329_C96	Myo1a	Myo1a_C96	0.132418	-0.441544	No significant difference	Ascending colon		P97351_C111	Rps3a	Rps3a_C111	0.00838024	-1.48807	Down in DSS+FA	Descending colon	0.475099	0.138722
O88342_C170	Wdr1	Wdr1_C170	0.33084	-0.245099	No significant difference	Ascending colon		P97429_C198	Anxa4	Anxa4_C198	0.0361049	-1.8503	Down in DSS+FA	Descending colon	0.382974	0.108158
O88342_C194	Wdr1	Wdr1_C194	0.381309	-0.239709	No significant difference	Ascending colon		Q00519_C1312	Xdh	Xdh_C1312	0.0404516	-0.855431	Down in DSS+FA	Descending colon	0.718894	0.410845
O88342_C225	Wdr1	Wdr1_C225	0.611842	-0.191456	No significant difference	Ascending colon		Q00519_C1320	Xdh	Xdh_C1320	0.0404516	-0.855431	Down in DSS+FA	Descending colon	0.718894	0.410845
O88342_C382	Wdr1	Wdr1_C382	0.252731	-0.167224	No significant difference	Ascending colon		Q00519_C1328	Xdh	Xdh_C1328	0.0404516	-0.855431	Down in DSS+FA	Descending colon	0.718894	0.410845
O88342_C438	Wdr1	Wdr1_C438	0.512586	0.17259	No significant difference	Ascending colon		Q00519_C538	Xdh	Xdh_C538	0.0267486	-1.03015	Down in DSS+FA	Descending colon	0.375429	0.173859
O88428_C191	Papss2	Papss2_C191	0.453635	-0.127517	No significant difference	Ascending colon		Q02248_C466	Ctnnb1	Ctnnb1_C466	0.0365537	-0.850597	Down in DSS+FA	Descending colon	0.545389	0.339192
O88428_C44	Papss2	Papss2_C44	0.215265	-0.278342	No significant difference	Ascending colon		Q02248_C619	Ctnnb1	Ctnnb1_C619	0.0145112	-1.36511	Down in DSS+FA	Descending colon	0.510102	0.179206
O88456_C145	Capns1	Capns1_C145	0.271955	-0.234473	No significant difference	Ascending colon		Q02257_C511	Jup	Jup_C511	0.0189054	-0.649691	Down in DSS+FA	Descending colon	0.728313	0.461157
O88569_C50	Hnrnpa2b1	Hnrnpa2b1_C50	0.106127	-0.452298	No significant difference	Ascending colon		Q05144_C178	Rac2	Rac2_C178	0.0242073	-0.932597	Down in DSS+FA	Descending colon	0.406142	0.177689
O88593_C141	Pglyrp1	Pglyrp1_C141	0.292318	-0.249467	No significant difference	Ascending colon		Q05816_C87	Fabp5	Fabp5_C87	0.0371562	-0.800626	Down in DSS+FA	Descending colon	0.342969	0.186137
O88792_C49	F11r	F11r_C49	0.979059	-0.00369857	No significant difference	Ascending colon		Q05920_C663	Pc	Pc_C663	0.028532	-0.672129	Down in DSS+FA	Descending colon	0.705386	0.404229
O88844_C114	Idh1	Idh1_C114	0.962912	0.0110075	No significant difference	Ascending colon		Q05BC3_C754	Eml1	Eml1_C754	0.0488549	-0.571629	Down in DSS+FA	Descending colon	0.51861	0.317135
O88844_C269	Idh1	Idh1_C269	0.887608	0.031174	No significant difference	Ascending colon		Q32Q92_C14	Acot6	Acot6_C14	0.0441177	-0.982189	Down in DSS+FA	Descending colon	0.477919	0.227294
O88844_C73	Idh1	Idh1_C73	0.438825	-0.233923	No significant difference	Ascending colon		Q3ULJ0_C202	Gpd1l	Gpd1l_C202	0.0184518	-1.09449	Down in DSS+FA	Descending colon	0.374797	0.168204
O88851_C39	Rbbp9	Rbbp9_C39	0.0537976	-0.252696	No significant difference	Ascending colon		Q501J6_C87	Ddx17	Ddx17_C87	0.0252039	-1.08346	Down in DSS+FA	Descending colon	0.389607	0.156084
O89017_C221	Lgmn	Lgmn_C221	0.750536	-0.0572528	No significant difference	Ascending colon		Q60864_C461	Stip1	Stip1_C461	0.0203515	-0.519812	Down in DSS+FA	Descending colon	0.666495	0.45279
O89053_C192	Coro1a	Coro1a_C192	0.251811	-0.175853	No significant difference	Ascending colon		Q60932_C140	Vdac1	Vdac1_C140	0.0129186	-0.657994	Down in DSS+FA	Descending colon	0.502759	0.345649
O89053_C195	Coro1a	Coro1a_C195	0.251811	-0.175853	No significant difference	Ascending colon		Q60960_C298	Kpna1	Kpna1_C298	0.0166406	-0.621508	Down in DSS+FA	Descending colon	0.897912	0.596113
O89053_C24	Coro1a	Coro1a_C24	0.847495	-0.103333	No significant difference	Ascending colon		Q61029_C362	Tmpo	Tmpo_C362	0.0413394	-0.494176	Down in DSS+FA	Descending colon	0.508333	0.396233
O89053_C40	Coro1a	Coro1a_C40	0.814606	-0.0596425	No significant difference	Ascending colon		Q61233_C283	Lcp1	Lcp1_C283	0.0280681	-0.719661	Down in DSS+FA	Descending colon	0.395897	0.234924
O89110_C164	Casp8	Casp8_C164	0.521761	-0.0781246	No significant difference	Ascending colon		Q61233_C460	Lcp1	Lcp1_C460	0.0104479	-0.785052	Down in DSS+FA	Descending colon	0.410968	0.23856
O89110_C211	Casp8	Casp8_C211	0.400505	-0.250499	No significant difference	Ascending colon		Q61316_C140	Hspa4	Hspa4_C140	0.0432843	-0.788234	Down in DSS+FA	Descending colon	0.545966	0.295583
O89110_C267	Casp8	Casp8_C267	0.487147	-0.320137	No significant difference	Ascending colon		Q61820_C112	Rasl2-9	Rasl2-9_C112	0.0258632	-1.08827	Down in DSS+FA	Descending colon	0.444256	0.172219
O89110_C347	Casp8	Casp8_C347	0.997046	-0.00104613	No significant difference	Ascending colon		Q61820_C120	Rasl2-9	Rasl2-9_C120	0.0258632	-1.08827	Down in DSS+FA	Descending colon	0.444256	0.172219
P00329_C101	Adh1	Adh1_C101	0.143601	-0.464261	No significant difference	Ascending colon		Q61830_C617	Mrc1	Mrc1_C617	0.0319959	-0.306464	Down in DSS+FA	Descending colon	0.892377	0.691686
P00329_C241	Adh1	Adh1_C241	0.353308	-0.414194	No significant difference	Ascending colon		Q62159_C16	Rhoc	Rhoc_C16	0.0368938	-1.29528	Down in DSS+FA	Descending colon	0.373144	0.155311
P00329_C47	Adh1	Adh1_C47	0.0647074	-0.468242	No significant difference	Ascending colon		Q62261_C1900	Sptbn1	Sptbn1_C1900	0.0329409	-0.496484	Down in DSS+FA	Descending colon	0.497153	0.313832
P00329_C98	Adh1	Adh1_C98	0.143601	-0.464261	No significant difference	Ascending colon		Q62261_C604	Sptbn1	Sptbn1_C604	0.0417869	-0.691802	Down in DSS+FA	Descending colon	0.511522	0.33898
P00493_C106	Hprt1	Hprt1_C106	0.548858	-0.26634	No significant difference	Ascending colon		Q62468_C624	Vil1	Vil1_C624	0.00276566	-1.43859	Down in DSS+FA	Descending colon	0.561621	0.226315
P01027_C1389	C3	C3_C1389	0.39517	-0.151334	No significant difference	Ascending colon		Q63918_C136	Sdpr	Sdpr_C136	0.00815797	-1.37828	Down in DSS+FA	Descending colon	0.28758	0.0899509
P01027_C1458	C3	C3_C1458	0.0148177	-0.234496	No significant difference	Ascending colon		Q64518_C561	Atp2a3	Atp2a3_C561	0.0489171	-0.741123	Down in DSS+FA	Descending colon	0.484599	0.315285
P01027_C1489	C3	C3_C1489	0.049861	-0.473363	Down-regulated (DSS+FA vs DSS)	Ascending colon		Q64727_C985	Vcl	Vcl_C985	0.0154278	-0.595414	Down in DSS+FA	Descending colon	0.736562	0.428747
P01027_C1506	C3	C3_C1506	0.224856	-0.138575	No significant difference	Ascending colon		Q64737_C41	Gart	Gart_C41	0.0431208	-0.570584	Down in DSS+FA	Descending colon	0.683237	0.396658
P01027_C1511	C3	C3_C1511	0.224856	-0.138575	No significant difference	Ascending colon		Q68FD5_C617	Cltc	Cltc_C617	0.0248026	-0.857359	Down in DSS+FA	Descending colon	0.608884	0.276215
P01027_C1513	C3	C3_C1513	0.682719	-0.171375	No significant difference	Ascending colon		Q68FD5_C870	Cltc	Cltc_C870	0.0133442	-0.895503	Down in DSS+FA	Descending colon	0.468711	0.243661
P01027_C1518	C3	C3_C1518	0.682719	-0.171375	No significant difference	Ascending colon		Q6NZJ6_C1516	Eif4g1	Eif4g1_C1516	0.042047	-1.11363	Down in DSS+FA	Descending colon	0.289218	0.132178
P01027_C1537	C3	C3_C1537	0.870856	-0.0143999	No significant difference	Ascending colon		Q76MZ3_C310	Ppp2r1a	Ppp2r1a_C310	0.0444965	-1.18158	Down in DSS+FA	Descending colon	0.694509	0.289105
P01027_C1637	C3	C3_C1637	0.0707086	-0.200525	No significant difference	Ascending colon		Q78PY7_C96	Snd1	Snd1_C96	0.0416224	-0.931079	Down in DSS+FA	Descending colon	0.418041	0.212152
P01027_C559	C3	C3_C559	0.911958	-0.0331485	No significant difference	Ascending colon		Q7TMK9_C96	Syncrip	Syncrip_C96	0.0401536	-1.1826	Down in DSS+FA	Descending colon	0.362104	0.188465
P01027_C626	C3	C3_C626	0.599351	0.0486727	No significant difference	Ascending colon		Q7TPR4_C480	Actn1	Actn1_C480	0.00617749	-1.20457	Down in DSS+FA	Descending colon	0.654624	0.263597
P01027_C693	C3	C3_C693	0.402298	-0.081245	No significant difference	Ascending colon		Q80X90_C1952	Flnb	Flnb_C1952	0.0146844	-1.27076	Down in DSS+FA	Descending colon	0.355007	0.130853
P01027_C694	C3	C3_C694	0.402298	-0.081245	No significant difference	Ascending colon		Q80XN0_C115	Bdh1	Bdh1_C115	0.0476495	-0.768365	Down in DSS+FA	Descending colon	0.603077	0.352159
P01027_C720	C3	C3_C720	0.892015	0.013001	No significant difference	Ascending colon		Q8BGD9_C543	Eif4b	Eif4b_C543	0.0384975	-0.558653	Down in DSS+FA	Descending colon	0.491048	0.357185
P01027_C816	C3	C3_C816	0.560416	-0.100468	No significant difference	Ascending colon		Q8BH69_C337	Sephs1	Sephs1_C337	0.0432017	-0.770579	Down in DSS+FA	Descending colon	0.617209	0.348575
P01027_C873	C3	C3_C873	0.207937	-0.258043	No significant difference	Ascending colon		Q8BH95_C225	Echs1	Echs1_C225	0.0350761	-0.551028	Down in DSS+FA	Descending colon	0.703008	0.41781
P01029_C66	C4b	C4b_C66	0.387629	-0.0823705	No significant difference	Ascending colon		Q8BK64_C56	Ahsa1	Ahsa1_C56	0.0307024	-0.820293	Down in DSS+FA	Descending colon	0.344439	0.183214
P01831_C28	Thy1	Thy1_C28	0.286022	0.223894	No significant difference	Ascending colon		Q8BKC5_C420	Ipo5	Ipo5_C420	0.0497058	-0.84976	Down in DSS+FA	Descending colon	0.527951	0.293488
P01837_C27	Igkc	Igkc_C27	0.252438	0.175473	No significant difference	Ascending colon		Q8BL66_C346	Eea1	Eea1_C346	0.048394	-0.535892	Down in DSS+FA	Descending colon	0.479205	0.314538
P01867_C108	Igh-3	Igh-3_C108	0.694926	-0.0982917	No significant difference	Ascending colon		Q8BMK4_C79	Ckap4	Ckap4_C79	0.0272688	-0.476365	Down in DSS+FA	Descending colon	0.801456	0.557003
P01867_C111	Igh-3	Igh-3_C111	0.694926	-0.0982917	No significant difference	Ascending colon		Q8BWT1_C103	Acaa2	Acaa2_C103	0.00740605	-1.17599	Down in DSS+FA	Descending colon	0.556812	0.218423
P01867_C313	Igh-3	Igh-3_C313	0.0594707	-0.158174	No significant difference	Ascending colon		Q8BWT1_C107	Acaa2	Acaa2_C107	0.00740605	-1.17599	Down in DSS+FA	Descending colon	0.556812	0.218423
P01872_C135	Ighm	Ighm_C135	0.853298	-0.0453125	No significant difference	Ascending colon		Q8BWT1_C92	Acaa2	Acaa2_C92	0.00740605	-1.17599	Down in DSS+FA	Descending colon	0.556812	0.218423
P01872_C27	Ighm	Ighm_C27	0.143996	-0.378822	No significant difference	Ascending colon		Q8CGC7_C1252	Eprs	Eprs_C1252	0.0391351	-0.873629	Down in DSS+FA	Descending colon	0.68163	0.363564
P01872_C292	Ighm	Ighm_C292	0.605019	0.0976305	No significant difference	Ascending colon		Q8CGK3_C898	Lonp1	Lonp1_C898	0.0372462	-0.840505	Down in DSS+FA	Descending colon	0.514018	0.249389
P01872_C88	Ighm	Ighm_C88	0.412016	-0.311508	No significant difference	Ascending colon		Q8CI51_C474	Pdlim5	Pdlim5_C474	0.012722	-0.797484	Down in DSS+FA	Descending colon	0.470159	0.28673
P01878_C171	P01878	P01878_C171	0.870934	-0.0427203	No significant difference	Ascending colon		Q8K0C9_C142	Gmds	Gmds_C142	0.0235801	-1.22486	Down in DSS+FA	Descending colon	0.596624	0.222208
P01878_C173	P01878	P01878_C173	0.870934	-0.0427203	No significant difference	Ascending colon		Q8K4Z5_C244	Sf3a1	Sf3a1_C244	0.048446	-0.644553	Down in DSS+FA	Descending colon	0.527843	0.297946
P01878_C183	P01878	P01878_C183	0.870934	-0.0427203	No significant difference	Ascending colon		Q8R1G2_C121	Cmbl	Cmbl_C121	0.00908184	-0.678938	Down in DSS+FA	Descending colon	0.623769	0.399962
P01878_C304	P01878	P01878_C304	0.587186	0.065464	No significant difference	Ascending colon		Q8VCT3_C130	Rnpep	Rnpep_C130	0.0353292	-1.11922	Down in DSS+FA	Descending colon	0.472722	0.181162
P01901_C122	H2-K1	H2-K1_C122	0.0870489	-0.185415	No significant difference	Ascending colon		Q8VCT3_C69	Rnpep	Rnpep_C69	0.0395388	-0.451553	Down in DSS+FA	Descending colon	0.459503	0.359896
P01901_C358	H2-K1	H2-K1_C358	0.348193	-0.293358	No significant difference	Ascending colon		Q8VDJ3_C53	Hdlbp	Hdlbp_C53	0.0413535	-0.895799	Down in DSS+FA	Descending colon	0.509716	0.2694
P02089_C94	Hbb-b2	Hbb-b2_C94	0.619551	0.165631	No significant difference	Ascending colon		Q8VDJ3_C636	Hdlbp	Hdlbp_C636	0.043729	-0.79553	Down in DSS+FA	Descending colon	0.448319	0.244925
P02463_C1460	Col4a1	Col4a1_C1460	0.697708	-0.044281	No significant difference	Ascending colon		Q8VDW0_C238	Ddx39a	Ddx39a_C238	0.0472785	-0.867695	Down in DSS+FA	Descending colon	0.577014	0.244207
P02463_C1493	Col4a1	Col4a1_C1493	0.745539	-0.0644929	No significant difference	Ascending colon		Q8VEE0_C217	Rpe	Rpe_C217	0.0227828	-0.334661	Down in DSS+FA	Descending colon	0.912711	0.712671
P02463_C1662	Col4a1	Col4a1_C1662	0.475985	0.0877742	No significant difference	Ascending colon		Q8VEM8_C232	Slc25a3	Slc25a3_C232	0.0403232	-1.6281	Down in DSS+FA	Descending colon	0.431597	0.115379
P02463_C1665	Col4a1	Col4a1_C1665	0.475985	0.0877742	No significant difference	Ascending colon		Q8VHX6_C1349	Flnc	Flnc_C1349	0.0323476	-0.609559	Down in DSS+FA	Descending colon	0.374928	0.252423
P02468_C1598	Lamc1	Lamc1_C1598	0.798479	-0.0706641	No significant difference	Ascending colon		Q8VHX6_C2155	Flnc	Flnc_C2155	0.00488521	-1.07765	Down in DSS+FA	Descending colon	0.488326	0.234362
P02468_C349	Lamc1	Lamc1_C349	0.514713	0.0685724	No significant difference	Ascending colon		Q8VHX6_C478	Flnc	Flnc_C478	0.0225098	-0.652517	Down in DSS+FA	Descending colon	0.702335	0.469605
P02468_C414	Lamc1	Lamc1_C414	0.265496	0.115549	No significant difference	Ascending colon		Q91V76_C38	Q91V76	Q91V76_C38	0.0281464	-0.613037	Down in DSS+FA	Descending colon	0.480043	0.308738
P02468_C416	Lamc1	Lamc1_C416	0.265496	0.115549	No significant difference	Ascending colon		Q91WT8_C273	Rbm47	Rbm47_C273	0.0162598	-0.806933	Down in DSS+FA	Descending colon	0.503183	0.317615
P02468_C475	Lamc1	Lamc1_C475	0.224581	-0.23253	No significant difference	Ascending colon		Q91X79_C200	Cela1	Cela1_C200	0.0288715	-0.469442	Down in DSS+FA	Descending colon	0.705539	0.551275
P02468_C790	Lamc1	Lamc1_C790	0.189439	0.206549	No significant difference	Ascending colon		Q91ZJ5_C276	Ugp2	Ugp2_C276	0.0441807	-1.22632	Down in DSS+FA	Descending colon	0.46116	0.154785
P02468_C793	Lamc1	Lamc1_C793	0.189439	0.206549	No significant difference	Ascending colon		Q922D8_C147	Mthfd1	Mthfd1_C147	0.0482589	-1.00461	Down in DSS+FA	Descending colon	0.566168	0.220697
P02468_C823	Lamc1	Lamc1_C823	0.419594	0.0557973	No significant difference	Ascending colon		Q922Q1_C74	Mtarc2	Mtarc2_C74	0.0108202	-0.607468	Down in DSS+FA	Descending colon	0.590907	0.402784
P02468_C826	Lamc1	Lamc1_C826	0.763769	-0.0493823	No significant difference	Ascending colon		Q922Q1_C78	Mtarc2	Mtarc2_C78	0.0108202	-0.607468	Down in DSS+FA	Descending colon	0.590907	0.402784
P02468_C828	Lamc1	Lamc1_C828	0.763769	-0.0493823	No significant difference	Ascending colon		Q99JY9_C12	Actr3	Actr3_C12	0.0319991	-0.876898	Down in DSS+FA	Descending colon	0.486971	0.221745
P02468_C840	Lamc1	Lamc1_C840	0.763769	-0.0493823	No significant difference	Ascending colon		Q99JY9_C235	Actr3	Actr3_C235	0.0264126	-1.1319	Down in DSS+FA	Descending colon	0.283189	0.127933
P02468_C847	Lamc1	Lamc1_C847	0.894345	-0.0108394	No significant difference	Ascending colon		Q99JY9_C8	Actr3	Actr3_C8	0.0319991	-0.876898	Down in DSS+FA	Descending colon	0.486971	0.221745
P02468_C952	Lamc1	Lamc1_C952	0.845303	0.0347181	No significant difference	Ascending colon		Q99KC8_C374	Vwa5a	Vwa5a_C374	0.014039	-0.89022	Down in DSS+FA	Descending colon	0.642324	0.314906
P02468_C954	Lamc1	Lamc1_C954	0.845303	0.0347181	No significant difference	Ascending colon		Q99KK7_C509	Dpp3	Dpp3_C509	0.0363293	-0.839574	Down in DSS+FA	Descending colon	0.526974	0.252016
P02468_C963	Lamc1	Lamc1_C963	0.845303	0.0347181	No significant difference	Ascending colon		Q99L04_C235	Dhrs1	Dhrs1_C235	0.000238184	-1.23525	Down in DSS+FA	Descending colon	0.492198	0.218128
P02469_C1132	Lamb1	Lamb1_C1132	0.135007	0.217505	No significant difference	Ascending colon		Q99LD4_C231	Gps1	Gps1_C231	0.0417548	-1.20463	Down in DSS+FA	Descending colon	0.269912	0.122008
P02469_C1134	Lamb1	Lamb1_C1134	0.135007	0.217505	No significant difference	Ascending colon		Q9CPX6_C182	Atg3	Atg3_C182	0.0277038	-0.873662	Down in DSS+FA	Descending colon	0.831728	0.438004
P02469_C1144	Lamb1	Lamb1_C1144	0.272704	-0.19709	No significant difference	Ascending colon		Q9CQ75_C58	Ndufa2	Ndufa2_C58	0.0071887	-0.774731	Down in DSS+FA	Descending colon	0.415054	0.261584
P02469_C1151	Lamb1	Lamb1_C1151	0.272704	-0.19709	No significant difference	Ascending colon		Q9CRB2_C142	Nhp2	Nhp2_C142	0.00313716	-1.17672	Down in DSS+FA	Descending colon	0.575322	0.264841
P02469_C1153	Lamb1	Lamb1_C1153	0.272704	-0.19709	No significant difference	Ascending colon		Q9CWI3_C159	Bccip	Bccip_C159	0.0262415	-0.793432	Down in DSS+FA	Descending colon	0.674524	0.414966
P02469_C332	Lamb1	Lamb1_C332	0.9897	0.000364923	No significant difference	Ascending colon		Q9CWS0_C178	Ddah1	Ddah1_C178	0.0138177	-1.00781	Down in DSS+FA	Descending colon	0.607403	0.324472
P02469_C755	Lamb1	Lamb1_C755	0.985839	0.00227043	No significant difference	Ascending colon		Q9CXT8_C277	Pmpcb	Pmpcb_C277	0.000658134	-0.529368	Down in DSS+FA	Descending colon	0.620624	0.43149
P03958_C153	Ada	Ada_C153	0.164614	0.358552	No significant difference	Ascending colon		Q9CXW4_C21	Rpl11	Rpl11_C21	0.0354781	-1.08427	Down in DSS+FA	Descending colon	0.61085	0.341611
P03958_C154	Ada	Ada_C154	0.164614	0.358552	No significant difference	Ascending colon		Q9CXW4_C25	Rpl11	Rpl11_C25	0.0354781	-1.08427	Down in DSS+FA	Descending colon	0.61085	0.341611
P04117_C118	Fabp4	Fabp4_C118	0.0660567	-0.863744	No significant difference	Ascending colon		Q9CYR6_C272	Pgm3	Pgm3_C272	0.0272248	-0.959209	Down in DSS+FA	Descending colon	0.648265	0.298543
P04117_C2	Fabp4	Fabp4_C2	0.163548	-0.237052	No significant difference	Ascending colon		Q9CYR6_C273	Pgm3	Pgm3_C273	0.0272248	-0.959209	Down in DSS+FA	Descending colon	0.648265	0.298543
P04186_C34	Cfb	Cfb_C34	0.357345	-0.122735	No significant difference	Ascending colon		Q9CYR6_C348	Pgm3	Pgm3_C348	0.0455916	-0.927068	Down in DSS+FA	Descending colon	0.352344	0.192842
P04186_C612	Cfb	Cfb_C612	0.43924	-0.104214	No significant difference	Ascending colon		Q9CZY3_C144	Ube2v1	Ube2v1_C144	0.0108704	-0.5771	Down in DSS+FA	Descending colon	0.663972	0.464811
P04186_C679	Cfb	Cfb_C679	0.931587	0.0116585	No significant difference	Ascending colon		Q9D0R2_C655	Tars	Tars_C655	0.016884	-1.04219	Down in DSS+FA	Descending colon	0.483278	0.234218
P04186_C692	Cfb	Cfb_C692	0.931587	0.0116585	No significant difference	Ascending colon		Q9D0W5_C133	Ppil1	Ppil1_C133	0.040992	-1.1368	Down in DSS+FA	Descending colon	0.65496	0.312086
P05017_C15	Igf1	Igf1_C15	0.322483	-0.399013	No significant difference	Ascending colon		Q9D1A2_C300	Cndp2	Cndp2_C300	0.0458447	-0.707468	Down in DSS+FA	Descending colon	0.427341	0.255463
P05064_C178	Aldoa	Aldoa_C178	0.0165655	-0.685178	Down-regulated (DSS+FA vs DSS)	Ascending colon		Q9D6F9_C303	Tubb4a	Tubb4a_C303	0.0377771	-0.765542	Down in DSS+FA	Descending colon	0.491468	0.271164
P05064_C202	Aldoa	Aldoa_C202	0.932782	-0.0216164	No significant difference	Ascending colon		Q9D6R2_C222	Idh3a	Idh3a_C222	0.0360888	-0.441772	Down in DSS+FA	Descending colon	0.86627	0.618807
P05064_C339	Aldoa	Aldoa_C339	0.273876	-0.186822	No significant difference	Ascending colon		Q9DBR7_C256	Ppp1r12a	Ppp1r12a_C256	0.0149161	-1.12215	Down in DSS+FA	Descending colon	0.5259	0.240589
P05201_C391	Got1	Got1_C391	0.242477	0.0970791	No significant difference	Ascending colon		Q9DC23_C728	Dnajc10	Dnajc10_C728	0.00814139	-0.329034	Down in DSS+FA	Descending colon	0.816739	0.636137
P05202_C106	Got2	Got2_C106	0.803697	-0.0476546	No significant difference	Ascending colon		Q9DC23_C735	Dnajc10	Dnajc10_C735	0.00814139	-0.329034	Down in DSS+FA	Descending colon	0.816739	0.636137
P05202_C187	Got2	Got2_C187	0.45365	-0.222096	No significant difference	Ascending colon		Q9DCD0_C402	Pgd	Pgd_C402	0.0264572	-1.21959	Down in DSS+FA	Descending colon	0.497954	0.204007
P05202_C295	Got2	Got2_C295	0.809658	0.0527137	No significant difference	Ascending colon		Q9DCW4_C66	Etfb	Etfb_C66	0.0291269	-0.487205	Down in DSS+FA	Descending colon	0.766915	0.512522
P05555_C494	Itgam	Itgam_C494	0.778326	-0.0399889	No significant difference	Ascending colon		Q9DCW4_C71	Etfb	Etfb_C71	0.0291269	-0.487205	Down in DSS+FA	Descending colon	0.766915	0.512522
P06151_C163	Ldha	Ldha_C163	0.198903	-0.116864	No significant difference	Ascending colon		Q9ERK4_C344	Cse1l	Cse1l_C344	0.0304266	-0.662059	Down in DSS+FA	Descending colon	0.678568	0.388248
P06151_C84	Ldha	Ldha_C84	0.0561818	-0.247171	No significant difference	Ascending colon		Q9JHC0_C55	Gpx2	Gpx2_C55	0.0345538	-0.297466	Down in DSS+FA	Descending colon	0.766108	0.620635
P06745_C404	Gpi	Gpi_C404	0.712462	0.114692	No significant difference	Ascending colon		Q9JJU8_C25	Sh3bgrl	Sh3bgrl_C25	0.0474376	-1.05016	Down in DSS+FA	Descending colon	0.23104	0.116398
P06800_C743	Ptprc	Ptprc_C743	0.734558	0.0708699	No significant difference	Ascending colon		Q9JK38_C45	Gnpnat1	Gnpnat1_C45	0.0382599	-1.13305	Down in DSS+FA	Descending colon	0.698668	0.233615
P06909_C1048	Cfh	Cfh_C1048	0.699359	-0.0660733	No significant difference	Ascending colon		Q9JKF1_C494	Iqgap1	Iqgap1_C494	0.0177341	-0.592779	Down in DSS+FA	Descending colon	0.616481	0.38612
P06909_C1206	Cfh	Cfh_C1206	0.222242	-0.224665	No significant difference	Ascending colon		Q9JLJ2_C45	Aldh9a1	Aldh9a1_C45	0.0467943	-1.00937	Down in DSS+FA	Descending colon	0.348978	0.137393
P06909_C129	Cfh	Cfh_C129	0.465161	-0.107584	No significant difference	Ascending colon		Q9QUI0_C159	Rhoa	Rhoa_C159	0.0437315	-0.859172	Down in DSS+FA	Descending colon	0.327382	0.154763
P06909_C141	Cfh	Cfh_C141	0.465161	-0.107584	No significant difference	Ascending colon		Q9QXS1_C1386	Plec	Plec_C1386	0.00480473	-0.559705	Down in DSS+FA	Descending colon	0.653689	0.440597
P06909_C146	Cfh	Cfh_C146	0.0767815	-0.268068	No significant difference	Ascending colon		Q9QYG0_C255	Ndrg2	Ndrg2_C255	0.0401672	-0.73719	Down in DSS+FA	Descending colon	0.631597	0.375826
P06909_C178	Cfh	Cfh_C178	0.389031	-0.154896	No significant difference	Ascending colon		Q9QYG0_C274	Ndrg2	Ndrg2_C274	0.0401672	-0.73719	Down in DSS+FA	Descending colon	0.631597	0.375826
P06909_C205	Cfh	Cfh_C205	0.800176	-0.0330584	No significant difference	Ascending colon		Q9QZ23_C210	Nfu1	Nfu1_C210	0.00459403	-0.50507	Down in DSS+FA	Descending colon	0.787119	0.568756
P06909_C210	Cfh	Cfh_C210	0.800176	-0.0330584	No significant difference	Ascending colon		Q9QZ23_C213	Nfu1	Nfu1_C213	0.00459403	-0.50507	Down in DSS+FA	Descending colon	0.787119	0.568756
P06909_C251	Cfh	Cfh_C251	0.845038	-0.0416919	No significant difference	Ascending colon		Q9QZ85_C213	Iigp1	Iigp1_C213	0.0123236	-0.740755	Down in DSS+FA	Descending colon	0.726846	0.43941
P06909_C262	Cfh	Cfh_C262	0.845038	-0.0416919	No significant difference	Ascending colon		Q9QZB7_C37	Actr10	Actr10_C37	0.0188913	-1.00733	Down in DSS+FA	Descending colon	0.497897	0.278103
P06909_C294	Cfh	Cfh_C294	0.76309	-0.0322644	No significant difference	Ascending colon		Q9QZE5_C169	Copg1	Copg1_C169	0.038626	-1.14852	Down in DSS+FA	Descending colon	0.253019	0.0969339
P06909_C309	Cfh	Cfh_C309	0.896482	-0.0275338	No significant difference	Ascending colon		Q9R0P5_C23	Dstn	Dstn_C23	0.0498699	-0.781075	Down in DSS+FA	Descending colon	0.268473	0.150578
P06909_C320	Cfh	Cfh_C320	0.598838	-0.0512861	No significant difference	Ascending colon		Q9R0P5_C46	Dstn	Dstn_C46	0.0496537	-1.12939	Down in DSS+FA	Descending colon	0.386697	0.162121
P06909_C325	Cfh	Cfh_C325	0.598838	-0.0512861	No significant difference	Ascending colon		Q9R0Q7_C75	Ptges3	Ptges3_C75	0.0423502	-0.880858	Down in DSS+FA	Descending colon	0.369182	0.232826
P06909_C374	Cfh	Cfh_C374	0.80962	-0.0501606	No significant difference	Ascending colon		Q9R0Q7_C76	Ptges3	Ptges3_C76	0.0423502	-0.880858	Down in DSS+FA	Descending colon	0.369182	0.232826
P06909_C385	Cfh	Cfh_C385	0.80962	-0.0501606	No significant difference	Ascending colon		Q9WU78_C691	Pdcd6ip	Pdcd6ip_C691	0.0186078	-0.70107	Down in DSS+FA	Descending colon	0.684615	0.40759
P06909_C509	Cfh	Cfh_C509	0.175111	-0.263094	No significant difference	Ascending colon		Q9WV32_C70	Arpc1b	Arpc1b_C70	0.0379428	-0.864721	Down in DSS+FA	Descending colon	0.390714	0.220973
P06909_C569	Cfh	Cfh_C569	0.195783	-0.196516	No significant difference	Ascending colon		Q9Z0N1_C434	Eif2s3x	Eif2s3x_C434	0.0248809	-1.17897	Down in DSS+FA	Descending colon	0.373829	0.150062
P06909_C808	Cfh	Cfh_C808	0.64251	0.147883	No significant difference	Ascending colon		Q9Z1F9_C173	Uba2	Uba2_C173	0.0308802	-0.705034	Down in DSS+FA	Descending colon	0.591209	0.377339
P06909_C920	Cfh	Cfh_C920	0.421224	-0.0432172	No significant difference	Ascending colon
P06909_C994	Cfh	Cfh_C994	0.224938	0.27571	No significant difference	Ascending colon
P07356_C133	Anxa2	Anxa2_C133	0.822707	0.0755919	No significant difference	Ascending colon
P07356_C335	Anxa2	Anxa2_C335	0.911848	0.0343868	No significant difference	Ascending colon
P07724_C114	Alb	Alb_C114	0.47698	-0.0869247	No significant difference	Ascending colon
P07724_C115	Alb	Alb_C115	0.47698	-0.0869247	No significant difference	Ascending colon
P07724_C148	Alb	Alb_C148	0.796107	-0.0232601	No significant difference	Ascending colon
P07724_C201	Alb	Alb_C201	0.502809	-0.0976382	No significant difference	Ascending colon
P07724_C224	Alb	Alb_C224	0.440215	0.0222088	No significant difference	Ascending colon
P07724_C289	Alb	Alb_C289	0.818937	-0.0186596	No significant difference	Ascending colon
P07724_C302	Alb	Alb_C302	0.428406	-0.0151973	No significant difference	Ascending colon
P07724_C303	Alb	Alb_C303	0.428406	-0.0151973	No significant difference	Ascending colon
P07724_C416	Alb	Alb_C416	0.219761	-0.0497196	No significant difference	Ascending colon
P07724_C461	Alb	Alb_C461	0.0523226	-0.116486	No significant difference	Ascending colon
P07724_C462	Alb	Alb_C462	0.0523226	-0.116486	No significant difference	Ascending colon
P07724_C472	Alb	Alb_C472	0.404872	0.0528131	No significant difference	Ascending colon
P07724_C485	Alb	Alb_C485	0.16242	-0.111657	No significant difference	Ascending colon
P07724_C500	Alb	Alb_C500	0.317663	-0.0476878	No significant difference	Ascending colon
P07724_C501	Alb	Alb_C501	0.317663	-0.0476878	No significant difference	Ascending colon
P07724_C511	Alb	Alb_C511	0.0397495	-0.140969	No significant difference	Ascending colon
P07724_C538	Alb	Alb_C538	0.0565469	-0.131842	No significant difference	Ascending colon
P07724_C58	Alb	Alb_C58	0.820601	-0.0482798	No significant difference	Ascending colon
P07724_C582	Alb	Alb_C582	0.812678	0.00221068	No significant difference	Ascending colon
P07724_C583	Alb	Alb_C583	0.812678	0.00221068	No significant difference	Ascending colon
P07724_C591	Alb	Alb_C591	0.7129	-0.0260427	No significant difference	Ascending colon
P07724_C77	Alb	Alb_C77	0.32615	-0.0328183	No significant difference	Ascending colon
P07724_C86	Alb	Alb_C86	0.32615	-0.0328183	No significant difference	Ascending colon
P07724_C99	Alb	Alb_C99	0.29763	-0.0983439	No significant difference	Ascending colon
P07901_C573	Hsp90aa1	Hsp90aa1_C573	0.920311	0.0140213	No significant difference	Ascending colon
P07901_C598	Hsp90aa1	Hsp90aa1_C598	0.115932	-0.328893	No significant difference	Ascending colon
P07901_C599	Hsp90aa1	Hsp90aa1_C599	0.115932	-0.328893	No significant difference	Ascending colon
P08071_C188	Ltf	Ltf_C188	0.471018	-0.200185	No significant difference	Ascending colon
P08071_C191	Ltf	Ltf_C191	0.471018	-0.200185	No significant difference	Ascending colon
P08071_C199	Ltf	Ltf_C199	0.530598	-0.102077	No significant difference	Ascending colon
P08071_C423	Ltf	Ltf_C423	0.85103	-0.0321183	No significant difference	Ascending colon
P08071_C509	Ltf	Ltf_C509	0.625804	-0.160971	No significant difference	Ascending colon
P08071_C520	Ltf	Ltf_C520	0.500357	-0.170235	No significant difference	Ascending colon
P08071_C523	Ltf	Ltf_C523	0.500357	-0.170235	No significant difference	Ascending colon
P08071_C533	Ltf	Ltf_C533	0.577084	0.166046	No significant difference	Ascending colon
P08071_C54	Ltf	Ltf_C54	0.350113	-0.264885	No significant difference	Ascending colon
P08071_C591	Ltf	Ltf_C591	0.658472	0.0967532	No significant difference	Ascending colon
P08071_C643	Ltf	Ltf_C643	0.18627	-0.386257	No significant difference	Ascending colon
P08071_C648	Ltf	Ltf_C648	0.18627	-0.386257	No significant difference	Ascending colon
P08113_C645	Hsp90b1	Hsp90b1_C645	0.5193	-0.146254	No significant difference	Ascending colon
P08122_C1499	Col4a2	Col4a2_C1499	0.150606	0.199039	No significant difference	Ascending colon
P08122_C1532	Col4a2	Col4a2_C1532	0.551817	-0.143583	No significant difference	Ascending colon
P08122_C1653	Col4a2	Col4a2_C1653	0.93644	0.0102102	No significant difference	Ascending colon
P08122_C1700	Col4a2	Col4a2_C1700	0.762273	-0.0315023	No significant difference	Ascending colon
P08122_C1703	Col4a2	Col4a2_C1703	0.762273	-0.0315023	No significant difference	Ascending colon
P08207_C62	S100a10	S100a10_C62	0.59449	-0.223099	No significant difference	Ascending colon
P08228_C147	Sod1	Sod1_C147	0.525463	-0.202558	No significant difference	Ascending colon
P08228_C7	Sod1	Sod1_C7	0.963151	0.00927844	No significant difference	Ascending colon
P08249_C212	Mdh2	Mdh2_C212	0.362001	-0.200582	No significant difference	Ascending colon
P08249_C275	Mdh2	Mdh2_C275	0.137257	-0.295758	No significant difference	Ascending colon
P08249_C285	Mdh2	Mdh2_C285	0.192404	-0.167231	No significant difference	Ascending colon
P08249_C89	Mdh2	Mdh2_C89	0.392539	-0.12175	No significant difference	Ascending colon
P08249_C93	Mdh2	Mdh2_C93	0.499414	0.228053	No significant difference	Ascending colon
P08752_C112	Gnai2	Gnai2_C112	0.132601	-0.530351	No significant difference	Ascending colon
P08752_C66	Gnai2	Gnai2_C66	0.132146	-0.217339	No significant difference	Ascending colon
P08905_C113	Lyz2	Lyz2_C113	0.92256	-0.0149257	No significant difference	Ascending colon
P08905_C83	Lyz2	Lyz2_C83	0.173594	-0.193976	No significant difference	Ascending colon
P08905_C95	Lyz2	Lyz2_C95	0.92256	-0.0149257	No significant difference	Ascending colon
P08905_C99	Lyz2	Lyz2_C99	0.92256	-0.0149257	No significant difference	Ascending colon
P09055_C464	Itgb1	Itgb1_C464	0.152574	0.163782	No significant difference	Ascending colon
P09055_C466	Itgb1	Itgb1_C466	0.152574	0.163782	No significant difference	Ascending colon
P09055_C553	Itgb1	Itgb1_C553	0.813812	-0.0424181	No significant difference	Ascending colon
P09055_C555	Itgb1	Itgb1_C555	0.813812	-0.0424181	No significant difference	Ascending colon
P09055_C560	Itgb1	Itgb1_C560	0.813812	-0.0424181	No significant difference	Ascending colon
P09055_C613	Itgb1	Itgb1_C613	0.583024	0.0602614	No significant difference	Ascending colon
P09055_C615	Itgb1	Itgb1_C615	0.583024	0.0602614	No significant difference	Ascending colon
P09055_C618	Itgb1	Itgb1_C618	0.583024	0.0602614	No significant difference	Ascending colon
P09055_C630	Itgb1	Itgb1_C630	0.727418	-0.0373279	No significant difference	Ascending colon
P09055_C633	Itgb1	Itgb1_C633	0.727418	-0.0373279	No significant difference	Ascending colon
P09055_C636	Itgb1	Itgb1_C636	0.727418	-0.0373279	No significant difference	Ascending colon
P09055_C64	Itgb1	Itgb1_C64	0.986542	-0.000535183	No significant difference	Ascending colon
P09055_C640	Itgb1	Itgb1_C640	0.727418	-0.0373279	No significant difference	Ascending colon
P09055_C646	Itgb1	Itgb1_C646	0.629389	-0.0782469	No significant difference	Ascending colon
P09055_C649	Itgb1	Itgb1_C649	0.629389	-0.0782469	No significant difference	Ascending colon
P09055_C691	Itgb1	Itgb1_C691	0.423074	0.162807	No significant difference	Ascending colon
P09055_C75	Itgb1	Itgb1_C75	0.00450613	0.180543	No significant difference	Ascending colon
P09103_C314	P4hb	P4hb_C314	0.829305	-0.0513825	No significant difference	Ascending colon
P09103_C345	P4hb	P4hb_C345	0.0922533	-0.160632	No significant difference	Ascending colon
P09405_C544	Ncl	Ncl_C544	0.480913	-0.175361	No significant difference	Ascending colon
P09411_C316	Pgk1	Pgk1_C316	0.334277	-0.389964	No significant difference	Ascending colon
P09411_C367	Pgk1	Pgk1_C367	0.798198	0.0837563	No significant difference	Ascending colon
P09411_C379	Pgk1	Pgk1_C379	0.798198	0.0837563	No significant difference	Ascending colon
P09411_C380	Pgk1	Pgk1_C380	0.798198	0.0837563	No significant difference	Ascending colon
P09411_C50	Pgk1	Pgk1_C50	0.0515324	-0.584028	No significant difference	Ascending colon
P09803_C165	Cdh1	Cdh1_C165	0.103385	-0.566868	No significant difference	Ascending colon
P09803_C605	Cdh1	Cdh1_C605	0.841186	0.0180079	No significant difference	Ascending colon
P10107_C189	Anxa1	Anxa1_C189	0.794753	0.113728	No significant difference	Ascending colon
P10107_C263	Anxa1	Anxa1_C263	0.816879	-0.061997	No significant difference	Ascending colon
P10107_C270	Anxa1	Anxa1_C270	0.580908	-0.28564	No significant difference	Ascending colon
P10107_C324	Anxa1	Anxa1_C324	0.362955	-0.651122	No significant difference	Ascending colon
P10126_C234	Eef1a1	Eef1a1_C234	0.334084	-0.375613	No significant difference	Ascending colon
P10126_C411	Eef1a1	Eef1a1_C411	0.845394	0.0533561	No significant difference	Ascending colon
P10493_C1133	Nid1	Nid1_C1133	0.161878	0.11187	No significant difference	Ascending colon
P10493_C423	Nid1	Nid1_C423	0.187988	0.232607	No significant difference	Ascending colon
P10493_C693	Nid1	Nid1_C693	0.863969	-0.0304365	No significant difference	Ascending colon
P10493_C695	Nid1	Nid1_C695	0.863969	-0.0304365	No significant difference	Ascending colon
P10493_C719	Nid1	Nid1_C719	0.46858	-0.0541574	No significant difference	Ascending colon
P10493_C725	Nid1	Nid1_C725	0.46858	-0.0541574	No significant difference	Ascending colon
P10493_C748	Nid1	Nid1_C748	0.0550489	-0.195797	No significant difference	Ascending colon
P10493_C837	Nid1	Nid1_C837	0.0189321	0.146032	No significant difference	Ascending colon
P10518_C162	Alad	Alad_C162	0.115539	-0.42571	No significant difference	Ascending colon
P10605_C105	Ctsb	Ctsb_C105	0.667476	-0.0986154	No significant difference	Ascending colon
P10605_C108	Ctsb	Ctsb_C108	0.667476	-0.0986154	No significant difference	Ascending colon
P10605_C211	Ctsb	Ctsb_C211	0.740821	-0.0224279	No significant difference	Ascending colon
P10605_C319	Ctsb	Ctsb_C319	0.219887	-0.308074	No significant difference	Ascending colon
P10605_C93	Ctsb	Ctsb_C93	0.108559	0.155328	No significant difference	Ascending colon
P10639_C73	Txn	Txn_C73	0.952155	0.0117473	No significant difference	Ascending colon
P10711_C263	Tcea1	Tcea1_C263	0.555172	-0.119878	No significant difference	Ascending colon
P10711_C271	Tcea1	Tcea1_C271	0.834237	0.0934245	No significant difference	Ascending colon
P10711_C291	Tcea1	Tcea1_C291	0.710386	-0.0604027	No significant difference	Ascending colon
P10711_C294	Tcea1	Tcea1_C294	0.616711	-0.0686384	No significant difference	Ascending colon
P10833_C70	Rras	Rras_C70	0.162608	-0.314594	No significant difference	Ascending colon
P11103_C24	Parp1	Parp1_C24	0.133305	-0.272403	No significant difference	Ascending colon
P11103_C295	Parp1	Parp1_C295	0.800406	-0.047914	No significant difference	Ascending colon
P11103_C298	Parp1	Parp1_C298	0.252835	-0.134059	No significant difference	Ascending colon
P11247_C580	Mpo	Mpo_C580	0.747396	0.114969	No significant difference	Ascending colon
P11276_C180	Fn1	Fn1_C180	0.216745	-0.36209	No significant difference	Ascending colon
P11276_C232	Fn1	Fn1_C232	0.664164	-0.0609493	No significant difference	Ascending colon
P11276_C2378	Fn1	Fn1_C2378	0.715899	0.0771253	No significant difference	Ascending colon
P11276_C2385	Fn1	Fn1_C2385	0.715899	0.0771253	No significant difference	Ascending colon
P11276_C374	Fn1	Fn1_C374	0.66656	-0.0719442	No significant difference	Ascending colon
P11276_C446	Fn1	Fn1_C446	0.344571	0.0933702	No significant difference	Ascending colon
P11276_C88	Fn1	Fn1_C88	0.759821	0.0258179	No significant difference	Ascending colon
P11276_C98	Fn1	Fn1_C98	0.759821	0.0258179	No significant difference	Ascending colon
P11352_C154	Gpx1	Gpx1_C154	0.6175	0.125764	No significant difference	Ascending colon
P11438_C327	Lamp1	Lamp1_C327	0.775357	-0.0239315	No significant difference	Ascending colon
P11499_C564	Hsp90ab1	Hsp90ab1_C564	0.643785	-0.0617052	No significant difference	Ascending colon
P11627_C353	L1cam	L1cam_C353	0.764649	0.0299303	No significant difference	Ascending colon
P11672_C98	Lcn2	Lcn2_C98	0.888733	0.0214608	No significant difference	Ascending colon
P11680_C280	Cfp	Cfp_C280	0.964272	0.00381482	No significant difference	Ascending colon
P11688_C195	Itga5	Itga5_C195	0.888976	0.0443063	No significant difference	Ascending colon
P11835_C401	Itgb2	Itgb2_C401	0.608739	-0.0938124	No significant difference	Ascending colon
P11983_C147	Tcp1	Tcp1_C147	0.236522	-0.361798	No significant difference	Ascending colon
P11983_C357	Tcp1	Tcp1_C357	0.444578	0.0795831	No significant difference	Ascending colon
P11983_C385	Tcp1	Tcp1_C385	0.726957	0.0768334	No significant difference	Ascending colon
P12023_C291	App	App_C291	0.728764	-0.0553512	No significant difference	Ascending colon
P12023_C300	App	App_C300	0.728764	-0.0553512	No significant difference	Ascending colon
P12265_C165	Gusb	Gusb_C165	0.62453	-0.0677545	No significant difference	Ascending colon
P12367_C131	Prkar2a	Prkar2a_C131	0.839352	0.0206755	No significant difference	Ascending colon
P12382_C351	Pfkl	Pfkl_C351	0.389124	-0.246064	No significant difference	Ascending colon
P12382_C708	Pfkl	Pfkl_C708	0.86992	-0.0811726	No significant difference	Ascending colon
P12970_C199	Rpl7a	Rpl7a_C199	0.913537	0.0241461	No significant difference	Ascending colon
P13020_C329	Gsn	Gsn_C329	0.702308	-0.0910098	No significant difference	Ascending colon
P13020_C670	Gsn	Gsn_C670	0.821774	-0.074708	No significant difference	Ascending colon
P13595_C288	Ncam1	Ncam1_C288	0.34724	0.069524	No significant difference	Ascending colon
P13595_C41	Ncam1	Ncam1_C41	0.369261	0.0785428	No significant difference	Ascending colon
P13595_C96	Ncam1	Ncam1_C96	0.167286	0.254934	No significant difference	Ascending colon
P13707_C329	Gpd1	Gpd1_C329	0.842963	-0.019876	No significant difference	Ascending colon
P13707_C7	Gpd1	Gpd1_C7	0.232542	-0.249358	No significant difference	Ascending colon
P13864_C1487	Dnmt1	Dnmt1_C1487	0.0702933	-0.392401	No significant difference	Ascending colon
P14094_C126	Atp1b1	Atp1b1_C126	0.011509	-0.105766	No significant difference	Ascending colon
P14094_C214	Atp1b1	Atp1b1_C214	0.69457	0.0228036	No significant difference	Ascending colon
P14115_C70	Rpl27a	Rpl27a_C70	0.80602	-0.0413217	No significant difference	Ascending colon
P14152_C137	Mdh1	Mdh1_C137	0.43036	-0.110653	No significant difference	Ascending colon
P14152_C154	Mdh1	Mdh1_C154	0.206989	-0.187009	No significant difference	Ascending colon
P14206_C148	Rpsa	Rpsa_C148	0.976533	-0.00713831	No significant difference	Ascending colon
P14206_C163	Rpsa	Rpsa_C163	0.335734	-0.247801	No significant difference	Ascending colon
P14211_C105	Calr	Calr_C105	0.755459	-0.0598393	No significant difference	Ascending colon
P14211_C137	Calr	Calr_C137	0.50822	0.102041	No significant difference	Ascending colon
P14733_C199	Lmnb1	Lmnb1_C199	0.0553783	-0.492296	No significant difference	Ascending colon
P14824_C114	Anxa6	Anxa6_C114	0.373287	-0.165051	No significant difference	Ascending colon
P14824_C358	Anxa6	Anxa6_C358	0.221198	-0.298737	No significant difference	Ascending colon
P14824_C552	Anxa6	Anxa6_C552	0.979562	-0.0104439	No significant difference	Ascending colon
P14824_C59	Anxa6	Anxa6_C59	0.0107486	-0.716095	Down-regulated (DSS+FA vs DSS)	Ascending colon
P14824_C669	Anxa6	Anxa6_C669	0.108866	0.31072	No significant difference	Ascending colon
P14869_C119	Rplp0	Rplp0_C119	0.875376	-0.0414115	No significant difference	Ascending colon
P14869_C27	Rplp0	Rplp0_C27	0.424173	-0.20568	No significant difference	Ascending colon
P15105_C183	Glul	Glul_C183	0.0544523	-0.506536	No significant difference	Ascending colon
P15105_C269	Glul	Glul_C269	0.100303	-0.421778	No significant difference	Ascending colon
P15105_C346	Glul	Glul_C346	0.769731	0.0534776	No significant difference	Ascending colon
P15105_C49	Glul	Glul_C49	0.716384	-0.0601541	No significant difference	Ascending colon
P15105_C99	Glul	Glul_C99	0.203615	-0.340971	No significant difference	Ascending colon
P15331_C148	Prph	Prph_C148	0.0324487	-0.453544	Down-regulated (DSS+FA vs DSS)	Ascending colon
P15532_C109	Nme1	Nme1_C109	0.0436223	-0.65447	Down-regulated (DSS+FA vs DSS)	Ascending colon
P15532_C145	Nme1	Nme1_C145	0.314341	-0.286217	No significant difference	Ascending colon
P15947_C152	Klk1	Klk1_C152	0.489486	0.0775887	No significant difference	Ascending colon
P15947_C173	Klk1	Klk1_C173	0.487049	0.0369409	No significant difference	Ascending colon
P15947_C31	Klk1	Klk1_C31	0.983294	-0.00182704	No significant difference	Ascending colon
P16015_C182	Ca3	Ca3_C182	0.499412	0.218772	No significant difference	Ascending colon
P16015_C187	Ca3	Ca3_C187	0.499412	0.218772	No significant difference	Ascending colon
P16045_C17	Lgals1	Lgals1_C17	0.0490005	-0.526589	Down-regulated (DSS+FA vs DSS)	Ascending colon
P16045_C3	Lgals1	Lgals1_C3	0.0490005	-0.526589	Down-regulated (DSS+FA vs DSS)	Ascending colon
P16045_C43	Lgals1	Lgals1_C43	0.51733	-0.0682802	No significant difference	Ascending colon
P16045_C61	Lgals1	Lgals1_C61	0.464498	0.302513	No significant difference	Ascending colon
P16110_C187	Lgals3	Lgals3_C187	0.376542	-0.346422	No significant difference	Ascending colon
P16330_C157	Cnp	Cnp_C157	0.787086	0.0565709	No significant difference	Ascending colon
P16546_C1314	Sptan1	Sptan1_C1314	0.939357	-0.0107816	No significant difference	Ascending colon
P16546_C1454	Sptan1	Sptan1_C1454	0.311366	-0.166876	No significant difference	Ascending colon
P16546_C1622	Sptan1	Sptan1_C1622	0.161468	-0.277697	No significant difference	Ascending colon
P16546_C1930	Sptan1	Sptan1_C1930	0.015689	-0.409998	Down-regulated (DSS+FA vs DSS)	Ascending colon
P16546_C2120	Sptan1	Sptan1_C2120	0.217785	-0.172637	No significant difference	Ascending colon
P16675_C241	Ctsa	Ctsa_C241	0.848933	-0.0198127	No significant difference	Ascending colon
P16675_C251	Ctsa	Ctsa_C251	0.848933	-0.0198127	No significant difference	Ascending colon
P16858_C150	Gapdh	Gapdh_C150	0.854381	0.0445466	No significant difference	Ascending colon
P16858_C154	Gapdh	Gapdh_C154	0.854381	0.0445466	No significant difference	Ascending colon
P16858_C22	Gapdh	Gapdh_C22	0.700809	0.190523	No significant difference	Ascending colon
P16858_C245	Gapdh	Gapdh_C245	0.854442	-0.0535769	No significant difference	Ascending colon
P17182_C337	Eno1	Eno1_C337	0.100609	-0.60171	No significant difference	Ascending colon
P17182_C339	Eno1	Eno1_C339	0.100609	-0.60171	No significant difference	Ascending colon
P17182_C389	Eno1	Eno1_C389	0.659701	-0.0850406	No significant difference	Ascending colon
P17225_C249	Ptbp1	Ptbp1_C249	0.718752	-0.119601	No significant difference	Ascending colon
P17225_C250	Ptbp1	Ptbp1_C250	0.394255	-0.292563	No significant difference	Ascending colon
P17427_C931	Ap2a2	Ap2a2_C931	0.852682	-0.0477844	No significant difference	Ascending colon
P17563_C31	Selenbp1	Selenbp1_C31	0.793003	-0.0411169	No significant difference	Ascending colon
P17563_C371	Selenbp1	Selenbp1_C371	0.453998	-0.290924	No significant difference	Ascending colon
P17563_C466	Selenbp1	Selenbp1_C466	0.860985	0.0474997	No significant difference	Ascending colon
P17563_C8	Selenbp1	Selenbp1_C8	0.338309	-0.113333	No significant difference	Ascending colon
P17710_C662	Hk1	Hk1_C662	0.880397	-0.0610879	No significant difference	Ascending colon
P17710_C869	Hk1	Hk1_C869	0.215519	-0.330884	No significant difference	Ascending colon
P17710_C890	Hk1	Hk1_C890	0.670958	-0.156079	No significant difference	Ascending colon
P17710_C942	Hk1	Hk1_C942	0.059555	-0.492201	No significant difference	Ascending colon
P17742_C115	Ppia	Ppia_C115	0.0156939	-0.460836	Down-regulated (DSS+FA vs DSS)	Ascending colon
P17742_C161	Ppia	Ppia_C161	0.830275	0.0448002	No significant difference	Ascending colon
P17742_C62	Ppia	Ppia_C62	0.241212	-0.289013	No significant difference	Ascending colon
P17751_C117	Tpi1	Tpi1_C117	0.748015	-0.0742	No significant difference	Ascending colon
P17751_C177	Tpi1	Tpi1_C177	0.35585	0.531707	No significant difference	Ascending colon
P17751_C268	Tpi1	Tpi1_C268	0.510347	-0.123536	No significant difference	Ascending colon
P17879_C603	Hspa1b	Hspa1b_C603	0.763149	0.0489104	No significant difference	Ascending colon
P17918_C135	Pcna	Pcna_C135	0.145039	-0.273954	No significant difference	Ascending colon
P17918_C162	Pcna	Pcna_C162	0.663821	-0.156839	No significant difference	Ascending colon
P17918_C81	Pcna	Pcna_C81	0.881827	-0.0640041	No significant difference	Ascending colon
P18242_C288	Ctsd	Ctsd_C288	0.829919	0.0347096	No significant difference	Ascending colon
P18242_C327	Ctsd	Ctsd_C327	0.543853	0.0325184	No significant difference	Ascending colon
P18572_C203	Bsg	Bsg_C203	0.310014	-0.161856	No significant difference	Ascending colon
P18760_C139	Cfl1	Cfl1_C139	0.141625	-0.424398	No significant difference	Ascending colon
P18760_C147	Cfl1	Cfl1_C147	0.264906	-0.381905	No significant difference	Ascending colon
P18760_C39	Cfl1	Cfl1_C39	0.973134	-0.0128976	No significant difference	Ascending colon
P18760_C80	Cfl1	Cfl1_C80	0.152944	-0.399669	No significant difference	Ascending colon
P19096_C1222	Fasn	Fasn_C1222	0.769545	-0.069101	No significant difference	Ascending colon
P19096_C1821	Fasn	Fasn_C1821	0.363339	-0.259916	No significant difference	Ascending colon
P19096_C1874	Fasn	Fasn_C1874	0.0326425	-0.494612	Down-regulated (DSS+FA vs DSS)	Ascending colon
P19096_C212	Fasn	Fasn_C212	0.767103	-0.0574966	No significant difference	Ascending colon
P19096_C223	Fasn	Fasn_C223	0.926494	-0.0119321	No significant difference	Ascending colon
P19096_C2461	Fasn	Fasn_C2461	0.0743758	-0.346088	No significant difference	Ascending colon
P19096_C779	Fasn	Fasn_C779	0.540767	0.14183	No significant difference	Ascending colon
P19221_C104	F2	F2_C104	0.527678	-0.0848182	No significant difference	Ascending colon
P19221_C182	F2	F2_C182	0.0841884	-0.344627	No significant difference	Ascending colon
P19221_C187	F2	F2_C187	0.0841884	-0.344627	No significant difference	Ascending colon
P19221_C264	F2	F2_C264	0.860268	0.0174279	No significant difference	Ascending colon
P19221_C388	F2	F2_C388	0.920478	-0.0257279	No significant difference	Ascending colon
P19221_C547	F2	F2_C547	0.593377	-0.0968455	No significant difference	Ascending colon
P19253_C38	Rpl13a	Rpl13a_C38	0.313658	-0.354508	No significant difference	Ascending colon
P19467_C402	Muc13	Muc13_C402	0.856868	-0.0190308	No significant difference	Ascending colon
P19467_C408	Muc13	Muc13_C408	0.856868	-0.0190308	No significant difference	Ascending colon
P19467_C410	Muc13	Muc13_C410	0.856868	-0.0190308	No significant difference	Ascending colon
P19536_C112	Cox5b	Cox5b_C112	0.200442	-0.239621	No significant difference	Ascending colon
P19536_C115	Cox5b	Cox5b_C115	0.200442	-0.239621	No significant difference	Ascending colon
P19973_C274	Lsp1	Lsp1_C274	0.454878	0.223841	No significant difference	Ascending colon
P20108_C230	Prdx3	Prdx3_C230	0.598581	-0.050191	No significant difference	Ascending colon
P20152_C328	Vim	Vim_C328	0.114276	-0.500937	No significant difference	Ascending colon
P20918_C124	Plg	Plg_C124	0.567934	-0.0660191	No significant difference	Ascending colon
P20918_C164	Plg	Plg_C164	0.061996	-0.138458	No significant difference	Ascending colon
P20918_C262	Plg	Plg_C262	0.361841	-0.131141	No significant difference	Ascending colon
P20918_C275	Plg	Plg_C275	0.361841	-0.131141	No significant difference	Ascending colon
P20918_C316	Plg	Plg_C316	0.501844	0.0587508	No significant difference	Ascending colon
P20918_C335	Plg	Plg_C335	0.561787	0.246026	No significant difference	Ascending colon
P20918_C426	Plg	Plg_C426	0.484306	0.135519	No significant difference	Ascending colon
P20918_C49	Plg	Plg_C49	0.343301	-0.098818	No significant difference	Ascending colon
P20918_C502	Plg	Plg_C502	0.300626	-0.181829	No significant difference	Ascending colon
P21107_C191	Tpm3	Tpm3_C191	0.903377	0.0232843	No significant difference	Ascending colon
P21614_C111	Gc	Gc_C111	0.0172454	-0.242724	No significant difference	Ascending colon
P21614_C112	Gc	Gc_C112	0.0172454	-0.242724	No significant difference	Ascending colon
P21614_C189	Gc	Gc_C189	0.100019	-0.246959	No significant difference	Ascending colon
P21614_C190	Gc	Gc_C190	0.100019	-0.246959	No significant difference	Ascending colon
P21614_C198	Gc	Gc_C198	0.100019	-0.246959	No significant difference	Ascending colon
P21614_C220	Gc	Gc_C220	0.941963	-0.0124007	No significant difference	Ascending colon
P21614_C265	Gc	Gc_C265	0.627808	-0.0479497	No significant difference	Ascending colon
P21614_C266	Gc	Gc_C266	0.627808	-0.0479497	No significant difference	Ascending colon
P21614_C273	Gc	Gc_C273	0.627808	-0.0479497	No significant difference	Ascending colon
P21614_C286	Gc	Gc_C286	0.43805	0.0648371	No significant difference	Ascending colon
P21614_C29	Gc	Gc_C29	0.29324	0.117131	No significant difference	Ascending colon
P21614_C335	Gc	Gc_C335	0.5229	0.130574	No significant difference	Ascending colon
P21614_C375	Gc	Gc_C375	0.552409	0.0448056	No significant difference	Ascending colon
P21614_C376	Gc	Gc_C376	0.552409	0.0448056	No significant difference	Ascending colon
P21614_C384	Gc	Gc_C384	0.552409	0.0448056	No significant difference	Ascending colon
P21614_C407	Gc	Gc_C407	0.74202	-0.0308797	No significant difference	Ascending colon
P21614_C96	Gc	Gc_C96	0.0172454	-0.242724	No significant difference	Ascending colon
P21981_C230	Tgm2	Tgm2_C230	0.0853753	-0.370299	No significant difference	Ascending colon
P21981_C269	Tgm2	Tgm2_C269	0.129925	-0.39636	No significant difference	Ascending colon
P21981_C290	Tgm2	Tgm2_C290	0.925831	0.0178192	No significant difference	Ascending colon
P21981_C370	Tgm2	Tgm2_C370	0.911762	0.0245682	No significant difference	Ascending colon
P21981_C371	Tgm2	Tgm2_C371	0.911762	0.0245682	No significant difference	Ascending colon
P21981_C510	Tgm2	Tgm2_C510	0.694624	-0.172003	No significant difference	Ascending colon
P21981_C553	Tgm2	Tgm2_C553	0.846475	-0.0404572	No significant difference	Ascending colon
P21981_C619	Tgm2	Tgm2_C619	0.724528	-0.0721232	No significant difference	Ascending colon
P21981_C669	Tgm2	Tgm2_C669	0.884064	-0.0327688	No significant difference	Ascending colon
P22437_C577	Ptgs1	Ptgs1_C577	0.451093	-0.0808511	No significant difference	Ascending colon
P22437_C59	Ptgs1	Ptgs1_C59	0.80918	-0.0410802	No significant difference	Ascending colon
P22437_C61	Ptgs1	Ptgs1_C61	0.80918	-0.0410802	No significant difference	Ascending colon
P22682_C570	Cbl	Cbl_C570	0.477398	-0.133743	No significant difference	Ascending colon
P22892_C353	Ap1g1	Ap1g1_C353	0.623273	-0.0887099	No significant difference	Ascending colon
P23116_C78	Eif3a	Eif3a_C78	0.616811	-0.128986	No significant difference	Ascending colon
P23198_C177	Cbx3	Cbx3_C177	0.0813951	-0.373229	No significant difference	Ascending colon
P23492_C142	Pnp	Pnp_C142	0.985851	0.00328884	No significant difference	Ascending colon
P23506_C95	Pcmt1	Pcmt1_C95	0.894465	-0.0587768	No significant difference	Ascending colon
P23953_C116	Ces1c	Ces1c_C116	0.318173	-0.0819136	No significant difference	Ascending colon
P24527_C147	Lta4h	Lta4h_C147	0.120709	-0.498655	No significant difference	Ascending colon
P24527_C17	Lta4h	Lta4h_C17	0.40158	-0.164322	No significant difference	Ascending colon
P24527_C26	Lta4h	Lta4h_C26	0.272338	-0.481309	No significant difference	Ascending colon
P24527_C543	Lta4h	Lta4h_C543	0.760288	0.068869	No significant difference	Ascending colon
P24527_C8	Lta4h	Lta4h_C8	0.40158	-0.164322	No significant difference	Ascending colon
P24549_C133	Aldh1a1	Aldh1a1_C133	0.72697	0.118155	No significant difference	Ascending colon
P24549_C370	Aldh1a1	Aldh1a1_C370	0.482053	-0.0848034	No significant difference	Ascending colon
P24638_C159	Acp2	Acp2_C159	0.406297	-0.145782	No significant difference	Ascending colon
P24668_C133	M6pr	M6pr_C133	0.871138	-0.00689205	No significant difference	Ascending colon
P24668_C33	M6pr	M6pr_C33	0.519687	0.048306	No significant difference	Ascending colon
P24788_C421	Cdk11b	Cdk11b_C421	0.864682	-0.043636	No significant difference	Ascending colon
P25444_C182	Rps2	Rps2_C182	0.71936	-0.0498573	No significant difference	Ascending colon
P25444_C222	Rps2	Rps2_C222	0.863947	-0.0389056	No significant difference	Ascending colon
P25444_C229	Rps2	Rps2_C229	0.688362	-0.0889158	No significant difference	Ascending colon
P26039_C1023	Tln1	Tln1_C1023	0.493126	-0.205507	No significant difference	Ascending colon
P26039_C1087	Tln1	Tln1_C1087	0.0399173	-0.445154	Down-regulated (DSS+FA vs DSS)	Ascending colon
P26039_C1199	Tln1	Tln1_C1199	0.0864311	0.184296	No significant difference	Ascending colon
P26039_C1353	Tln1	Tln1_C1353	0.957181	0.0101393	No significant difference	Ascending colon
P26039_C1392	Tln1	Tln1_C1392	0.437177	-0.207218	No significant difference	Ascending colon
P26039_C1434	Tln1	Tln1_C1434	0.803349	0.0811361	No significant difference	Ascending colon
P26039_C1486	Tln1	Tln1_C1486	0.609566	0.169394	No significant difference	Ascending colon
P26039_C1661	Tln1	Tln1_C1661	0.408521	-0.196079	No significant difference	Ascending colon
P26039_C1671	Tln1	Tln1_C1671	0.408521	-0.196079	No significant difference	Ascending colon
P26039_C1927	Tln1	Tln1_C1927	0.904749	0.0170792	No significant difference	Ascending colon
P26039_C1939	Tln1	Tln1_C1939	0.149386	-0.279435	No significant difference	Ascending colon
P26039_C1953	Tln1	Tln1_C1953	0.826036	0.0341811	No significant difference	Ascending colon
P26039_C2161	Tln1	Tln1_C2161	0.114559	-0.314928	No significant difference	Ascending colon
P26039_C2196	Tln1	Tln1_C2196	0.90937	-0.0288588	No significant difference	Ascending colon
P26039_C236	Tln1	Tln1_C236	0.676333	-0.110063	No significant difference	Ascending colon
P26039_C243	Tln1	Tln1_C243	0.676333	-0.110063	No significant difference	Ascending colon
P26039_C2442	Tln1	Tln1_C2442	0.568409	0.16384	No significant difference	Ascending colon
P26039_C286	Tln1	Tln1_C286	0.0331088	-0.461477	Down-regulated (DSS+FA vs DSS)	Ascending colon
P26039_C709	Tln1	Tln1_C709	0.613902	-0.147748	No significant difference	Ascending colon
P26039_C719	Tln1	Tln1_C719	0.613902	-0.147748	No significant difference	Ascending colon
P26039_C732	Tln1	Tln1_C732	0.501458	-0.130766	No significant difference	Ascending colon
P26039_C750	Tln1	Tln1_C750	0.173362	-0.14802	No significant difference	Ascending colon
P26039_C956	Tln1	Tln1_C956	0.893498	0.0192469	No significant difference	Ascending colon
P26040_C117	Ezr	Ezr_C117	0.0088741	0.624059	Up-regulated (DSS+FA vs DSS)	Ascending colon
P26231_C116	Ctnna1	Ctnna1_C116	0.324082	-0.229037	No significant difference	Ascending colon
P26231_C324	Ctnna1	Ctnna1_C324	0.782376	-0.0312289	No significant difference	Ascending colon
P26231_C438	Ctnna1	Ctnna1_C438	0.562028	0.158323	No significant difference	Ascending colon
P26231_C526	Ctnna1	Ctnna1_C526	0.336776	-0.334369	No significant difference	Ascending colon
P26369_C429	U2af2	U2af2_C429	0.0978077	-0.195075	No significant difference	Ascending colon
P26443_C172	Glud1	Glud1_C172	0.112376	-0.443013	No significant difference	Ascending colon
P26443_C327	Glud1	Glud1_C327	0.157609	-0.486256	No significant difference	Ascending colon
P26443_C376	Glud1	Glud1_C376	0.799535	-0.0783369	No significant difference	Ascending colon
P26638_C162	Sars	Sars_C162	0.602726	-0.114469	No significant difference	Ascending colon
P27046_C115	Man2a1	Man2a1_C115	0.17107	-0.0691677	No significant difference	Ascending colon
P27048_C19	Snrpb	Snrpb_C19	0.478461	-0.163798	No significant difference	Ascending colon
P27612_C631	Plaa	Plaa_C631	0.0111235	-0.475286	Down-regulated (DSS+FA vs DSS)	Ascending colon
P27612_C786	Plaa	Plaa_C786	0.782392	-0.103606	No significant difference	Ascending colon
P27773_C85	Pdia3	Pdia3_C85	0.0933901	-0.170664	No significant difference	Ascending colon
P27773_C92	Pdia3	Pdia3_C92	0.0933901	-0.170664	No significant difference	Ascending colon
P27784_C100	Ccl6	Ccl6_C100	0.549342	-0.0653189	No significant difference	Ascending colon
P27784_C89	Ccl6	Ccl6_C89	0.64191	-0.0574296	No significant difference	Ascending colon
P28271_C369	Aco1	Aco1_C369	0.604169	-0.0845468	No significant difference	Ascending colon
P28271_C370	Aco1	Aco1_C370	0.604169	-0.0845468	No significant difference	Ascending colon
P28271_C50	Aco1	Aco1_C50	0.252442	-0.218489	No significant difference	Ascending colon
P28352_C64	Apex1	Apex1_C64	0.15638	-0.217738	No significant difference	Ascending colon
P28474_C100	Adh5	Adh5_C100	0.343604	-0.320465	No significant difference	Ascending colon
P28474_C103	Adh5	Adh5_C103	0.606797	-0.0655224	No significant difference	Ascending colon
P28474_C111	Adh5	Adh5_C111	0.83559	-0.0434464	No significant difference	Ascending colon
P28474_C240	Adh5	Adh5_C240	0.0931376	-0.411949	No significant difference	Ascending colon
P28474_C97	Adh5	Adh5_C97	0.343604	-0.320465	No significant difference	Ascending colon
P28653_C188	Bgn	Bgn_C188	0.14196	-0.151504	No significant difference	Ascending colon
P28653_C322	Bgn	Bgn_C322	0.803966	0.0119266	No significant difference	Ascending colon
P28653_C77	Bgn	Bgn_C77	0.446828	-0.0859684	No significant difference	Ascending colon
P28654_C53	Dcn	Dcn_C53	0.83792	-0.0244747	No significant difference	Ascending colon
P28654_C55	Dcn	Dcn_C55	0.83792	-0.0244747	No significant difference	Ascending colon
P28654_C62	Dcn	Dcn_C62	0.439657	0.0736374	No significant difference	Ascending colon
P28656_C88	Nap1l1	Nap1l1_C88	0.980347	-0.00829277	No significant difference	Ascending colon
P28660_C618	Nckap1	Nckap1_C618	0.290337	-0.405217	No significant difference	Ascending colon
P28660_C622	Nckap1	Nckap1_C622	0.290337	-0.405217	No significant difference	Ascending colon
P28665_C251	Mug1	Mug1_C251	0.106214	-0.455913	No significant difference	Ascending colon
P28665_C276	Mug1	Mug1_C276	0.855664	0.00458316	No significant difference	Ascending colon
P28665_C587	Mug1	Mug1_C587	0.402231	-0.201735	No significant difference	Ascending colon
P28776_C116	Ido1	Ido1_C116	0.010093	-0.585803	Down-regulated (DSS+FA vs DSS)	Ascending colon
P28867_C208	Prkcd	Prkcd_C208	0.632117	-0.221819	No significant difference	Ascending colon
P28867_C280	Prkcd	Prkcd_C280	0.0751552	-0.268224	No significant difference	Ascending colon
P29351_C102	Ptpn6	Ptpn6_C102	0.0373358	-0.396163	Down-regulated (DSS+FA vs DSS)	Ascending colon
P29452_C220	Casp1	Casp1_C220	0.342192	0.218614	No significant difference	Ascending colon
P29699_C114	Ahsg	Ahsg_C114	0.561127	-0.0456656	No significant difference	Ascending colon
P29699_C230	Ahsg	Ahsg_C230	0.409339	-0.0928282	No significant difference	Ascending colon
P29699_C247	Ahsg	Ahsg_C247	0.899699	-0.0145239	No significant difference	Ascending colon
P29699_C336	Ahsg	Ahsg_C336	0.231181	-0.268089	No significant difference	Ascending colon
P29758_C150	Oat	Oat_C150	0.70108	0.0451844	No significant difference	Ascending colon
P29758_C388	Oat	Oat_C388	0.524843	-0.129361	No significant difference	Ascending colon
P30275_C180	Ckmt1	Ckmt1_C180	0.571497	0.0800826	No significant difference	Ascending colon
P30275_C317	Ckmt1	Ckmt1_C317	0.675815	0.30557	No significant difference	Ascending colon
P30275_C90	Ckmt1	Ckmt1_C90	0.71767	0.111272	No significant difference	Ascending colon
P30416_C396	Fkbp4	Fkbp4_C396	0.80309	-0.0959566	No significant difference	Ascending colon
P30681_C23	Hmgb2	Hmgb2_C23	0.661345	0.0515506	No significant difference	Ascending colon
P30999_C450	Ctnnd1	Ctnnd1_C450	0.284093	-0.29837	No significant difference	Ascending colon
P30999_C579	Ctnnd1	Ctnnd1_C579	0.390028	-0.230915	No significant difference	Ascending colon
P30999_C581	Ctnnd1	Ctnnd1_C581	0.390028	-0.230915	No significant difference	Ascending colon
P30999_C692	Ctnnd1	Ctnnd1_C692	0.918592	0.0351257	No significant difference	Ascending colon
P31001_C332	Des	Des_C332	0.260904	-0.400516	No significant difference	Ascending colon
P31230_C159	Aimp1	Aimp1_C159	0.140185	-0.136052	No significant difference	Ascending colon
P31230_C90	Aimp1	Aimp1_C90	0.882831	0.0179219	No significant difference	Ascending colon
P31428_C377	Dpep1	Dpep1_C377	0.77908	0.0205575	No significant difference	Ascending colon
P31725_C91	S100a9	S100a9_C91	0.248954	-0.221586	No significant difference	Ascending colon
P31809_C394	Ceacam1	Ceacam1_C394	0.199832	-0.09795	No significant difference	Ascending colon
P31938_C207	Map2k1	Map2k1_C207	0.112365	0.265128	No significant difference	Ascending colon
P32067_C231	Ssb	Ssb_C231	0.293314	-0.223699	No significant difference	Ascending colon
P32067_C244	Ssb	Ssb_C244	0.234582	-0.314878	No significant difference	Ascending colon
P32233_C195	Drg1	Drg1_C195	0.316102	-0.258412	No significant difference	Ascending colon
P32261_C54	Serpinc1	Serpinc1_C54	0.527279	0.116685	No significant difference	Ascending colon
P32921_C229	Wars	Wars_C229	0.548438	-0.285944	No significant difference	Ascending colon
P32921_C278	Wars	Wars_C278	0.560449	-0.121059	No significant difference	Ascending colon
P32921_C309	Wars	Wars_C309	0.891728	-0.0486475	No significant difference	Ascending colon
P32921_C313	Wars	Wars_C313	0.891728	-0.0486475	No significant difference	Ascending colon
P32921_C66	Wars	Wars_C66	0.0454954	-0.231981	No significant difference	Ascending colon
P32921_C77	Wars	Wars_C77	0.173032	-0.203315	No significant difference	Ascending colon
P34884_C81	Mif	Mif_C81	0.471335	-0.185812	No significant difference	Ascending colon
P35230_C163	Reg3b	Reg3b_C163	0.256628	-0.0678407	No significant difference	Ascending colon
P35230_C171	Reg3b	Reg3b_C171	0.20161	-0.446115	No significant difference	Ascending colon
P35282_C27	Rab21	Rab21_C27	0.727606	-0.198012	No significant difference	Ascending colon
P35486_C218	Pdha1	Pdha1_C218	0.448583	-0.136712	No significant difference	Ascending colon
P35486_C222	Pdha1	Pdha1_C222	0.448583	-0.136712	No significant difference	Ascending colon
P35486_C261	Pdha1	Pdha1_C261	0.988414	0.0038948	No significant difference	Ascending colon
P35564_C361	Canx	Canx_C361	0.597406	-0.110525	No significant difference	Ascending colon
P35564_C367	Canx	Canx_C367	0.597406	-0.110525	No significant difference	Ascending colon
P35979_C141	Rpl12	Rpl12_C141	0.929625	-0.0122182	No significant difference	Ascending colon
P35979_C162	Rpl12	Rpl12_C162	0.0878086	-0.431052	No significant difference	Ascending colon
P35979_C17	Rpl12	Rpl12_C17	0.231002	-0.386496	No significant difference	Ascending colon
P37804_C38	Tagln	Tagln_C38	0.246115	0.196924	No significant difference	Ascending colon
P37889_C921	Fbln2	Fbln2_C921	0.271556	-0.115613	No significant difference	Ascending colon
P37889_C923	Fbln2	Fbln2_C923	0.271556	-0.115613	No significant difference	Ascending colon
P37889_C978	Fbln2	Fbln2_C978	0.181746	0.0872848	No significant difference	Ascending colon
P37889_C984	Fbln2	Fbln2_C984	0.181746	0.0872848	No significant difference	Ascending colon
P38060_C141	Hmgcl	Hmgcl_C141	0.247019	-0.210608	No significant difference	Ascending colon
P38060_C170	Hmgcl	Hmgcl_C170	0.39691	-0.0882789	No significant difference	Ascending colon
P38060_C174	Hmgcl	Hmgcl_C174	0.39691	-0.0882789	No significant difference	Ascending colon
P38647_C366	Hspa9	Hspa9_C366	0.82608	-0.0705609	No significant difference	Ascending colon
P38647_C487	Hspa9	Hspa9_C487	0.285846	-0.168343	No significant difference	Ascending colon
P38647_C608	Hspa9	Hspa9_C608	0.982413	-0.0050849	No significant difference	Ascending colon
P38647_C66	Hspa9	Hspa9_C66	0.363188	-0.251979	No significant difference	Ascending colon
P39061_C1623	Col18a1	Col18a1_C1623	0.683527	-0.0848419	No significant difference	Ascending colon
P40124_C355	Cap1	Cap1_C355	0.957688	-0.0239571	No significant difference	Ascending colon
P40124_C426	Cap1	Cap1_C426	0.934205	0.0161296	No significant difference	Ascending colon
P40124_C92	Cap1	Cap1_C92	0.281604	-0.257841	No significant difference	Ascending colon
P40142_C133	Tkt	Tkt_C133	0.797671	-0.0532455	No significant difference	Ascending colon
P41216_C221	Acsl1	Acsl1_C221	0.603046	-0.21823	No significant difference	Ascending colon
P41241_C14	Csk	Csk_C14	0.665788	-0.0771257	No significant difference	Ascending colon
P42208_C111	Septin2	Septin2_C111	0.780128	-0.0683872	No significant difference	Ascending colon
P42227_C251	Stat3	Stat3_C251	0.950249	0.017136	No significant difference	Ascending colon
P42227_C259	Stat3	Stat3_C259	0.950249	0.017136	No significant difference	Ascending colon
P42932_C148	Cct8	Cct8_C148	0.486839	-0.207322	No significant difference	Ascending colon
P42932_C149	Cct8	Cct8_C149	0.486839	-0.207322	No significant difference	Ascending colon
P42932_C36	Cct8	Cct8_C36	0.930183	0.00820808	No significant difference	Ascending colon
P42932_C430	Cct8	Cct8_C430	0.481027	-0.110884	No significant difference	Ascending colon
P43406_C491	Itgav	Itgav_C491	0.515203	0.13215	No significant difference	Ascending colon
P45376_C187	Akr1b1	Akr1b1_C187	0.366098	-0.239419	No significant difference	Ascending colon
P45376_C200	Akr1b1	Akr1b1_C200	0.792815	-0.0491405	No significant difference	Ascending colon
P45376_C299	Akr1b1	Akr1b1_C299	0.0971326	-0.666861	No significant difference	Ascending colon
P45376_C304	Akr1b1	Akr1b1_C304	0.0971326	-0.666861	No significant difference	Ascending colon
P45376_C45	Akr1b1	Akr1b1_C45	0.351276	-0.175961	No significant difference	Ascending colon
[truncated: 4,752 more rows]

## Sheet: Table 7c_Proteome
Related to Fig. 6i ("FA" indicates Fumarate)
[truncated: 7,357 more rows]

[truncated: 5 more sheets: Table 7d_DE_proteins, Table 7e_Pathways, Table 7f_mMCP-counter, Table 7g_Relative intensity, Table 7h_Relative intensity]
