# Supplementary material for: Low-input redoxomics facilitates global identification of metabolic regulators of oxidative stress in the gut
Source: Signal Transduct Target Ther. 2025 Jan 8;10:8. doi: 10.1038/s41392-024-02094-7 (PMC11707242; doi:10.1038/s41392-024-02094-7)
Supplement: Supplementary file 9 — Supplementary Table 8 [file 41392_2024_2094_MOESM9_ESM.xlsx]

## Sheet: Description
Supplementary Table 8. Redoxome data of colon tissues in aged mice with calorie restriction intervention.
Table 8a. Sample information of 16 colon tissues.
Table 8b. Normalized redoxomic data of 16 colon tissues.
Table 8c. Statistics of the number of redox modifications identified in mice colon tissues. (Related to Fig. 7b)
Table 8d. Statistics of significantly changed Cys modifications in colon tissues of mice between control and calorie restriction group. (Related to Fig. 7c)
Table 8e. Distribution of Sto occupancy in all colonic tissues, ascending colon, and descending colon of mice in the control group and calorie restriction group. (Related to Supplementary Fig. 2a, b, e, h)
Table 8f. Changes in Sto occupancy and pathway enrichment analysis in colon tissues of mice after calorie restriction intervention. (Related to Supplementary Fig. 2b-j)
Table 8g. Pathway enrichment of proteins with Sto significantly altered in colon tissues of calorie-restricted mice. (Related to Supplementary Fig. 3a-d )
Table 8h. Proteomic data of 16 mice colon tissues.
Table 8i. Average protein expression levels of 19 aging-related proteins in the gut. (Related to Supplementary Fig. 4)

## Sheet: Table 8a_sample information
ID	Group	Location
CN-2-A	Control (CN)	Ascending colon
CN-2-D	Control (CN)	Descending colon
CN-3-A	Control (CN)	Ascending colon
CN-3-D	Control (CN)	Descending colon
CN-4-A	Control (CN)	Ascending colon
CN-4-D	Control (CN)	Descending colon
CN-6-A	Control (CN)	Ascending colon
CN-6-D	Control (CN)	Descending colon
DR-12-A	Calorie restriction (CR)	Ascending colon
DR-12-D	Calorie restriction (CR)	Descending colon
DR-2-A	Calorie restriction (CR)	Ascending colon
DR-2-D	Calorie restriction (CR)	Descending colon
DR-4-A	Calorie restriction (CR)	Ascending colon
DR-4-D	Calorie restriction (CR)	Descending colon
DR-8-A	Calorie restriction (CR)	Ascending colon
DR-8-D	Calorie restriction (CR)	Descending colon

## Sheet: Table 8b_Normalize_redox_data
Proteins_Positions	CN-2-A_SH	CN-2-A_SNO	CN-2-A_SOH	CN-2-A_SOX	CN-2-A_SSG	CN-2-D_SH	CN-2-D_SNO	CN-2-D_SOH	CN-2-D_SOX	CN-2-D_SSG	CN-3-A_SH	CN-3-A_SNO	CN-3-A_SOH	CN-3-A_SOX	CN-3-A_SSG	CN-3-D_SH	CN-3-D_SNO	CN-3-D_SOH	CN-3-D_SOX	CN-3-D_SSG	CN-4-A_SH	CN-4-A_SNO	CN-4-A_SOH	CN-4-A_SOX	CN-4-A_SSG	CN-4-D_SH	CN-4-D_SNO	CN-4-D_SOH	CN-4-D_SOX	CN-4-D_SSG	CN-6-A_SH	CN-6-A_SNO	CN-6-A_SOH	CN-6-A_SOX	CN-6-A_SSG	CN-6-D_SH	CN-6-D_SNO	CN-6-D_SOH	CN-6-D_SOX	CN-6-D_SSG	DR-12-1_SH	DR-12-1_SNO	DR-12-1_SOH	DR-12-1_SOX	DR-12-1_SSG	DR-12-1_SH	DR-12-1_SNO	DR-12-1_SOH	DR-12-1_SOX
A0A0M3U1B0_C65	NA	NA	NA	NA	NA	NA	NA	NA	NA	NA	NA	NA	NA	NA	NA	NA	NA	NA	NA	NA	0.883394	NA	NA	0.259904	0.0411282	NA	NA	NA	NA	NA	NA	NA	NA	NA	NA	NA	NA	NA	NA	NA	NA	NA	NA	NA	NA	NA	NA	NA	NA
A0JNU3_C558	NA	NA	NA	NA	NA	NA	NA	NA	NA	NA	NA	NA	NA	NA	NA	NA	NA	NA	NA	NA	NA	NA	NA	NA	NA	0.323743	NA	NA	0.582447	0.0100367	NA	NA	NA	NA	NA	NA	NA	NA	NA	NA	NA	NA	NA	NA	NA	NA	NA	NA	NA
A2A5R2_C580	NA	NA	NA	NA	NA	NA	NA	NA	NA	NA	NA	NA	NA	NA	NA	NA	NA	NA	NA	NA	NA	NA	NA	NA	NA	NA	NA	NA	NA	NA	0.623251	NA	0.00681417	0.152222	0.022247	NA	NA	NA	NA	NA	0.433293	NA	0.00251704	0.20857	0.0264877	NA	NA	NA	NA
A2A5Z6_C393	0.458575	NA	NA	0.437091	0.0495055	NA	NA	NA	NA	NA	NA	NA	NA	NA	NA	NA	NA	NA	NA	NA	NA	NA	NA	NA	NA	NA	NA	NA	NA	NA	NA	NA	NA	NA	NA	NA	NA	NA	NA	NA	NA	NA	NA	NA	NA	NA	NA	NA	NA
A2A761_C357	NA	NA	NA	NA	NA	NA	NA	NA	NA	NA	NA	NA	NA	NA	NA	NA	NA	NA	NA	NA	NA	NA	NA	NA	NA	NA	NA	NA	NA	NA	NA	NA	NA	NA	NA	NA	NA	NA	NA	NA	NA	NA	NA	NA	NA	NA	NA	NA	NA
A2A863_C1192	NA	NA	NA	NA	NA	NA	NA	NA	NA	NA	NA	NA	NA	NA	NA	NA	NA	NA	NA	NA	NA	NA	NA	NA	NA	NA	NA	NA	NA	NA	NA	NA	NA	NA	NA	NA	NA	NA	NA	NA	NA	NA	NA	NA	NA	NA	NA	NA	NA
A2A863_C1199	0.287709	NA	NA	0.389955	NA	0.287258	NA	NA	0.389157	0.0421674	NA	NA	NA	NA	NA	0.35578	NA	NA	0.262441	NA	NA	NA	NA	NA	NA	NA	NA	NA	NA	NA	0.457146	NA	NA	0.269099	NA	0.146929	NA	NA	0.401865	NA	NA	NA	NA	NA	NA	NA	NA	NA	NA
A2A863_C1215	0.287709	NA	NA	0.389955	NA	0.287258	NA	NA	0.389157	0.0421674	NA	NA	NA	NA	NA	0.35578	NA	NA	0.262441	NA	NA	NA	NA	NA	NA	NA	NA	NA	NA	NA	0.457146	NA	NA	0.269099	NA	0.146929	NA	NA	0.401865	NA	NA	NA	NA	NA	NA	NA	NA	NA	NA
A2A863_C1549	0.299812	NA	NA	0.148639	0.0270111	0.314133	NA	NA	0.122412	0.0338304	0.38812	NA	NA	0.192005	0.022598	NA	NA	NA	NA	NA	0.42568	NA	NA	0.161967	0.0139474	NA	NA	NA	NA	NA	0.335868	NA	NA	0.184916	0.00545682	0.150695	NA	NA	0.178485	0.0134547	NA	NA	NA	NA	NA	0.267025	NA	NA	0.100846
A2A863_C246	NA	NA	NA	NA	NA	0.338342	NA	NA	0.447703	0.0414491	NA	NA	NA	NA	NA	0.318575	NA	NA	0.346641	0.0210386	0.298869	NA	NA	0.232039	NA	0.240494	NA	NA	0.197253	0.00683207	0.319065	NA	NA	0.260552	0.0173052	0.237899	NA	NA	0.448954	0.0148408	0.304976	NA	NA	0.309267	0.026099	0.334985	NA	NA	0.322498
A2A863_C289	NA	NA	NA	NA	NA	NA	NA	NA	NA	NA	NA	NA	NA	NA	NA	NA	NA	NA	NA	NA	NA	NA	NA	NA	NA	NA	NA	NA	NA	NA	NA	NA	NA	NA	NA	NA	NA	NA	NA	NA	NA	NA	NA	NA	NA	NA	NA	NA	NA
A2A863_C425	0.0825829	NA	NA	0.811228	0.0189197	0.152827	NA	NA	0.790121	0.0457186	0.274542	NA	NA	0.449213	0.0270528	0.146086	NA	0.00140035	0.755471	0.012703	0.150789	0.00033601	0.00258563	0.632609	0.00744274	0.24011	NA	NA	0.407462	NA	NA	NA	NA	NA	NA	0.211028	NA	NA	0.591708	0.0546584	0.0601688	0.00143025	NA	0.710669	0.0280276	NA	NA	NA	NA
A2A863_C454	NA	NA	NA	NA	NA	NA	NA	NA	NA	NA	NA	NA	NA	NA	NA	NA	NA	NA	NA	NA	0.198133	NA	NA	0.549163	NA	NA	NA	NA	NA	NA	NA	NA	NA	NA	NA	NA	NA	NA	NA	NA	NA	NA	NA	NA	NA	NA	NA	NA	NA
A2A863_C457	NA	NA	NA	NA	NA	NA	NA	NA	NA	NA	NA	NA	NA	NA	NA	NA	NA	NA	NA	NA	0.198133	NA	NA	0.549163	NA	NA	NA	NA	NA	NA	NA	NA	NA	NA	NA	NA	NA	NA	NA	NA	NA	NA	NA	NA	NA	NA	NA	NA	NA
A2A863_C459	NA	NA	NA	NA	NA	NA	NA	NA	NA	NA	NA	NA	NA	NA	NA	NA	NA	NA	NA	NA	0.198133	NA	NA	0.549163	NA	NA	NA	NA	NA	NA	NA	NA	NA	NA	NA	NA	NA	NA	NA	NA	NA	NA	NA	NA	NA	NA	NA	NA	NA
A2A863_C478	0.2685	NA	NA	0.619519	NA	NA	NA	NA	NA	NA	0.395102	NA	NA	0.614936	NA	0.278179	NA	NA	0.375951	NA	NA	NA	NA	NA	NA	NA	NA	NA	NA	NA	NA	NA	NA	NA	NA	NA	NA	NA	NA	NA	0.181515	NA	NA	0.515391	0.0107454	NA	NA	NA	NA
A2A863_C481	0.2685	NA	NA	0.619519	NA	NA	NA	NA	NA	NA	0.395102	NA	NA	0.614936	NA	0.278179	NA	NA	0.375951	NA	NA	NA	NA	NA	NA	NA	NA	NA	NA	NA	NA	NA	NA	NA	NA	NA	NA	NA	NA	NA	0.181515	NA	NA	0.515391	0.0107454	NA	NA	NA	NA
A2A863_C483	0.2685	NA	NA	0.619519	NA	NA	NA	NA	NA	NA	0.395102	NA	NA	0.614936	NA	0.278179	NA	NA	0.375951	NA	NA	NA	NA	NA	NA	NA	NA	NA	NA	NA	NA	NA	NA	NA	NA	NA	NA	NA	NA	NA	0.181515	NA	NA	0.515391	0.0107454	NA	NA	NA	NA
A2A863_C525	0.0409769	NA	NA	0.736913	NA	NA	NA	NA	NA	NA	NA	NA	NA	NA	NA	NA	NA	NA	NA	NA	0.051751	NA	NA	0.735938	NA	NA	NA	NA	NA	NA	0.149087	NA	NA	0.626815	0.00896624	0.0487423	NA	NA	0.736168	NA	0.311314	0.00937458	0.025062	0.41816	0.026346	NA	NA	NA	NA
A2A863_C527	0.0409769	NA	NA	0.736913	NA	NA	NA	NA	NA	NA	NA	NA	NA	NA	NA	NA	NA	NA	NA	NA	0.051751	NA	NA	0.735938	NA	NA	NA	NA	NA	NA	0.149087	NA	NA	0.626815	0.00896624	0.0487423	NA	NA	0.736168	NA	0.311314	0.00937458	0.025062	0.41816	0.026346	NA	NA	NA	NA
A2A863_C538	0.0661619	NA	NA	0.640389	NA	NA	NA	NA	NA	NA	NA	NA	NA	NA	NA	NA	NA	NA	NA	NA	0.281297	NA	NA	0.473095	NA	NA	NA	NA	NA	NA	0.325161	NA	NA	0.616486	NA	NA	NA	NA	NA	NA	NA	NA	NA	NA	NA	0.270549	NA	NA	0.752504
A2A863_C545	0.0661619	NA	NA	0.640389	NA	NA	NA	NA	NA	NA	NA	NA	NA	NA	NA	NA	NA	NA	NA	NA	0.281297	NA	NA	0.473095	NA	NA	NA	NA	NA	NA	0.325161	NA	NA	0.616486	NA	NA	NA	NA	NA	NA	NA	NA	NA	NA	NA	0.270549	NA	NA	0.752504
A2A863_C553	NA	NA	NA	NA	NA	NA	NA	NA	NA	NA	NA	NA	NA	NA	NA	NA	NA	NA	NA	NA	NA	NA	NA	NA	NA	NA	NA	NA	NA	NA	0.237728	NA	0.00379316	0.481382	0.0209808	0.510023	NA	NA	0.643713	0.032332	0.226674	0.00106936	0.0125243	0.451905	0.00954106	NA	NA	NA	NA
A2A863_C559	NA	NA	NA	NA	NA	NA	NA	NA	NA	NA	NA	NA	NA	NA	NA	NA	NA	NA	NA	NA	NA	NA	NA	NA	NA	NA	NA	NA	NA	NA	NA	NA	NA	NA	NA	NA	NA	NA	NA	NA	NA	NA	NA	NA	NA	NA	NA	NA	NA
A2A863_C564	NA	NA	NA	NA	NA	NA	NA	NA	NA	NA	NA	NA	NA	NA	NA	NA	NA	NA	NA	NA	NA	NA	NA	NA	NA	NA	NA	NA	NA	NA	NA	NA	NA	NA	NA	NA	NA	NA	NA	NA	NA	NA	NA	NA	NA	NA	NA	NA	NA
A2A863_C566	NA	NA	NA	NA	NA	NA	NA	NA	NA	NA	NA	NA	NA	NA	NA	NA	NA	NA	NA	NA	NA	NA	NA	NA	NA	NA	NA	NA	NA	NA	NA	NA	NA	NA	NA	NA	NA	NA	NA	NA	NA	NA	NA	NA	NA	NA	NA	NA	NA
A2A863_C598	0.0201735	NA	NA	0.86494	NA	NA	NA	NA	NA	NA	NA	NA	NA	NA	NA	0.083575	NA	NA	0.877139	NA	NA	NA	NA	NA	NA	NA	NA	NA	NA	NA	NA	NA	NA	NA	NA	NA	NA	NA	NA	NA	NA	NA	NA	NA	NA	NA	NA	NA	NA
A2A863_C600	0.0201735	NA	NA	0.86494	NA	NA	NA	NA	NA	NA	NA	NA	NA	NA	NA	0.083575	NA	NA	0.877139	NA	NA	NA	NA	NA	NA	NA	NA	NA	NA	NA	NA	NA	NA	NA	NA	NA	NA	NA	NA	NA	NA	NA	NA	NA	NA	NA	NA	NA	NA
A2A863_C62	NA	NA	NA	NA	NA	NA	NA	NA	NA	NA	NA	NA	NA	NA	NA	NA	NA	NA	NA	NA	NA	NA	NA	NA	NA	0.459896	NA	NA	0.366192	0.166454	NA	NA	NA	NA	NA	NA	NA	NA	NA	NA	NA	NA	NA	NA	NA	NA	NA	NA	NA
A2A863_C634	0.0637179	NA	NA	0.782524	0.0108134	0.129061	NA	NA	0.723892	0.025726	0.166402	NA	0.00354889	0.786393	0.0108322	0.121802	NA	0.00532726	0.703467	NA	0.105011	NA	0.00400931	0.737191	0.00595458	0.129828	NA	NA	0.779384	0.00247391	NA	NA	NA	NA	NA	0.17316	NA	NA	0.888121	NA	0.0634113	NA	NA	0.619706	NA	0.0753453	NA	NA	0.796317
A2A863_C637	0.0637179	NA	NA	0.782524	0.0108134	0.129061	NA	NA	0.723892	0.025726	0.166402	NA	0.00354889	0.786393	0.0108322	0.121802	NA	0.00532726	0.703467	NA	0.105011	NA	0.00400931	0.737191	0.00595458	0.129828	NA	NA	0.779384	0.00247391	NA	NA	NA	NA	NA	0.17316	NA	NA	0.888121	NA	0.0634113	NA	NA	0.619706	NA	0.0753453	NA	NA	0.796317
A2A863_C73	NA	NA	NA	NA	NA	NA	NA	NA	NA	NA	NA	NA	NA	NA	NA	NA	NA	NA	NA	NA	NA	NA	NA	NA	NA	0.459896	NA	NA	0.366192	0.166454	NA	NA	NA	NA	NA	NA	NA	NA	NA	NA	NA	NA	NA	NA	NA	NA	NA	NA	NA
A2A863_C842	0.431839	NA	NA	0.25401	0.00627281	NA	NA	NA	NA	NA	0.500012	NA	0.00336209	0.271551	0.0396262	0.594149	NA	0.00659107	0.32657	0.0215811	0.404756	NA	0.00346816	0.398209	0.023123	0.526351	NA	0.00830978	0.263432	0.00851742	0.738979	NA	0.00647698	0.301949	0.0199479	NA	NA	NA	NA	NA	0.459468	NA	0.00172714	0.208216	0.0242554	0.56848	NA	NA	0.320075
A2A8L5_C1654	0.310063	NA	0.00827992	0.164632	0.0195776	NA	NA	NA	NA	NA	NA	NA	NA	NA	NA	0.564732	NA	NA	0.167804	0.00565137	NA	NA	NA	NA	NA	NA	NA	NA	NA	NA	NA	NA	NA	NA	NA	NA	NA	NA	NA	NA	NA	NA	NA	NA	NA	NA	NA	NA	NA
A2A8Z1_C147	NA	NA	NA	NA	NA	NA	NA	NA	NA	NA	0.551812	NA	0.00663541	0.233231	0.029546	NA	NA	NA	NA	NA	NA	NA	NA	NA	NA	NA	NA	NA	NA	NA	NA	NA	NA	NA	NA	NA	NA	NA	NA	NA	NA	NA	NA	NA	NA	NA	NA	NA	NA
A2AB59_C810	NA	NA	NA	NA	NA	NA	NA	NA	NA	NA	NA	NA	NA	NA	NA	NA	NA	NA	NA	NA	NA	NA	NA	NA	NA	NA	NA	NA	NA	NA	NA	NA	NA	NA	NA	NA	NA	NA	NA	NA	NA	NA	NA	NA	NA	0.329861	0.0331121	NA	0.193115
A2ACP1_C306	NA	NA	NA	NA	NA	NA	NA	NA	NA	NA	NA	NA	NA	NA	NA	0.42387	NA	NA	0.167516	NA	NA	NA	NA	NA	NA	NA	NA	NA	NA	NA	0.542451	NA	0.00615242	0.208541	NA	0.270072	NA	NA	0.203496	0.0115275	0.334486	NA	0.00533786	0.191637	0.00929872	0.284933	NA	NA	0.0819152
A2ACP1_C307	NA	NA	NA	NA	NA	NA	NA	NA	NA	NA	NA	NA	NA	NA	NA	0.42387	NA	NA	0.167516	NA	NA	NA	NA	NA	NA	NA	NA	NA	NA	NA	0.542451	NA	0.00615242	0.208541	NA	0.270072	NA	NA	0.203496	0.0115275	0.334486	NA	0.00533786	0.191637	0.00929872	0.284933	NA	NA	0.0819152
A2ACP1_C92	0.194437	NA	0.00494395	0.389735	0.0185414	NA	NA	NA	NA	NA	NA	NA	NA	NA	NA	NA	NA	NA	NA	NA	NA	NA	NA	NA	NA	NA	NA	NA	NA	NA	0.413256	NA	NA	0.421323	0.00861384	NA	NA	NA	NA	NA	NA	NA	NA	NA	NA	NA	NA	NA	NA
A2ADY9_C264	NA	NA	NA	NA	NA	NA	NA	NA	NA	NA	NA	NA	NA	NA	NA	0.539827	NA	0.0117117	0.377292	NA	NA	NA	NA	NA	NA	0.483452	NA	NA	0.492859	NA	NA	NA	NA	NA	NA	NA	NA	NA	NA	NA	NA	NA	NA	NA	NA	NA	NA	NA	NA
A2ADY9_C34	NA	NA	NA	NA	NA	NA	NA	NA	NA	NA	0.626114	NA	NA	0.316845	0.00778493	0.418439	NA	0.0231556	0.221863	0.00641982	NA	NA	NA	NA	NA	NA	NA	NA	NA	NA	NA	NA	NA	NA	NA	NA	NA	NA	NA	NA	NA	NA	NA	NA	NA	NA	NA	NA	NA
A2AFS3_C108	0.0373908	NA	NA	1.04508	0.00744977	0.00119275	NA	NA	0.389642	0.0125942	0.042799	NA	0.00229627	0.996175	0.0040996	NA	NA	NA	0.382375	0.0065677	NA	NA	NA	NA	NA	0.0336316	NA	NA	1.14946	NA	0.0953357	NA	NA	0.956299	0.00901015	NA	NA	NA	NA	NA	NA	NA	NA	NA	NA	NA	0.00257089	NA	0.360081
A2AFS3_C111	0.0373908	NA	NA	1.04508	0.00744977	0.00119275	NA	NA	0.389642	0.0125942	0.042799	NA	0.00229627	0.996175	0.0040996	NA	NA	NA	0.382375	0.0065677	NA	NA	NA	NA	NA	0.0336316	NA	NA	1.14946	NA	0.0953357	NA	NA	0.956299	0.00901015	NA	NA	NA	NA	NA	NA	NA	NA	NA	NA	NA	0.00257089	NA	0.360081
A2AFS3_C288	NA	NA	NA	NA	NA	0.442824	NA	NA	0.313475	0.0412592	NA	NA	NA	NA	NA	NA	NA	NA	NA	NA	0.236865	NA	NA	0.491178	0.0277468	0.339884	NA	NA	0.475741	0.00542139	0.340718	NA	NA	0.825614	0.0287664	NA	NA	NA	NA	NA	NA	NA	NA	NA	NA	NA	NA	NA	NA
A2AFS3_C291	0.241068	NA	0.00231402	0.791536	0.031105	NA	NA	NA	NA	NA	0.101341	0.00465352	NA	0.820678	0.0232398	NA	NA	NA	NA	NA	NA	NA	NA	NA	NA	0.248704	NA	NA	0.764517	NA	0.163094	NA	NA	1.1845	0.01565	NA	NA	NA	NA	NA	NA	NA	NA	NA	NA	0.329835	NA	NA	0.394282
A2AFS3_C356	0.156552	NA	NA	0.841283	0.0173889	NA	NA	NA	0.390629	NA	0.175922	NA	NA	0.876925	0.0322122	0.053022	NA	NA	0.446496	0.0128642	0.155745	NA	NA	0.803826	0.0273747	0.159993	2.76387e-05	NA	0.835392	0.00381212	0.183596	NA	NA	1.02602	0.0169588	0.0955183	NA	NA	0.521424	0.04258	0.215642	NA	NA	0.696134	0.0427675	NA	NA	NA	0.333979
A2AFS3_C375	NA	NA	NA	NA	NA	NA	NA	NA	NA	NA	NA	NA	NA	NA	NA	NA	NA	NA	NA	NA	NA	NA	NA	NA	NA	NA	NA	NA	NA	NA	NA	NA	NA	NA	NA	NA	NA	NA	NA	NA	NA	NA	NA	NA	NA	NA	NA	NA	NA
A2AFS3_C378	NA	NA	NA	NA	NA	NA	NA	NA	NA	NA	NA	NA	NA	NA	NA	NA	NA	NA	NA	NA	NA	NA	NA	NA	NA	NA	NA	NA	NA	NA	NA	NA	NA	NA	NA	NA	NA	NA	NA	NA	NA	NA	NA	NA	NA	NA	NA	NA	NA
A2AFS3_C634	0.235479	NA	0.00745411	0.61006	0.0135599	0.380091	NA	0.00436054	0.277846	0.0198649	NA	NA	NA	NA	NA	0.335947	NA	NA	0.365255	0.0140597	0.388163	NA	NA	1.02088	NA	NA	NA	NA	NA	NA	0.456818	NA	NA	0.560581	0.00469708	0.331392	NA	NA	0.404606	NA	0.329842	NA	NA	0.571623	0.013339	NA	NA	NA	NA
A2AFS3_C637	0.235479	NA	0.00745411	0.61006	0.0135599	0.380091	NA	0.00436054	0.277846	0.0198649	NA	NA	NA	NA	NA	0.335947	NA	NA	0.365255	0.0140597	0.388163	NA	NA	1.02088	NA	NA	NA	NA	NA	NA	0.456818	NA	NA	0.560581	0.00469708	0.331392	NA	NA	0.404606	NA	0.329842	NA	NA	0.571623	0.013339	NA	NA	NA	NA
A2AFS3_C650	NA	NA	NA	NA	NA	0.372615	NA	NA	0.510155	NA	0.485673	NA	NA	0.452528	0.0278289	NA	NA	NA	NA	NA	NA	NA	NA	NA	NA	NA	NA	NA	NA	NA	0.330465	NA	NA	0.6264	NA	0.32538	NA	NA	0.639363	NA	NA	NA	NA	NA	NA	NA	NA	NA	NA
A2AFS3_C654	NA	NA	NA	NA	NA	0.372615	NA	NA	0.510155	NA	0.485673	NA	NA	0.452528	0.0278289	NA	NA	NA	NA	NA	NA	NA	NA	NA	NA	NA	NA	NA	NA	NA	0.330465	NA	NA	0.6264	NA	0.32538	NA	NA	0.639363	NA	NA	NA	NA	NA	NA	NA	NA	NA	NA
A2AFS3_C79	0.317144	NA	0.0256262	0.551036	NA	0.219718	NA	0.00688589	0.287914	0.0340352	0.415756	NA	NA	0.595136	0.0283953	NA	NA	NA	NA	NA	NA	NA	NA	NA	NA	NA	NA	NA	NA	NA	NA	NA	NA	NA	NA	NA	NA	NA	NA	NA	NA	NA	NA	NA	NA	NA	NA	NA	NA
A2AFS3_C804	0.283649	NA	NA	0.440573	NA	0.498295	0.0066439	NA	0.307822	NA	0.232037	NA	0.00663505	0.804336	0.00707825	0.149583	NA	NA	0.390183	0.00865768	0.212045	NA	NA	0.794174	0.0260881	0.25509	NA	NA	0.592579	0.013398	0.450892	NA	0.0149503	0.558986	0.0114071	0.229896	NA	NA	0.574941	NA	NA	NA	NA	NA	NA	0.0728342	NA	NA	0.297004
A2AFS3_C884	0.151555	NA	NA	0.616993	0.0434878	NA	NA	NA	NA	NA	0.292697	NA	NA	0.851731	0.0101848	0.287166	NA	NA	0.250771	0.0295947	0.218435	NA	0.00524848	0.320638	0.0203286	0.187671	NA	NA	0.675751	NA	NA	NA	NA	NA	NA	NA	NA	NA	NA	NA	0.32258	NA	NA	0.460226	0.010222	0.215684	NA	NA	0.303127
A2AFS3_C91	NA	NA	NA	NA	NA	NA	NA	NA	NA	NA	NA	NA	NA	NA	NA	NA	NA	NA	NA	NA	NA	NA	NA	NA	NA	NA	NA	NA	NA	NA	NA	NA	NA	NA	NA	NA	NA	NA	NA	NA	NA	NA	NA	NA	NA	NA	NA	NA	NA
A2AFS3_C95	NA	NA	NA	NA	NA	NA	NA	NA	NA	NA	NA	NA	NA	NA	NA	NA	NA	NA	NA	NA	NA	NA	NA	NA	NA	NA	NA	NA	NA	NA	NA	NA	NA	NA	NA	NA	NA	NA	NA	NA	NA	NA	NA	NA	NA	NA	NA	NA	NA
A2AGA4_C112	NA	NA	NA	NA	NA	NA	NA	NA	NA	NA	NA	NA	NA	NA	NA	0.683216	NA	NA	0.301599	NA	NA	NA	NA	NA	NA	NA	NA	NA	NA	NA	NA	NA	NA	NA	NA	NA	NA	NA	NA	NA	NA	NA	NA	NA	NA	NA	NA	NA	NA
A2AGT5_C1500	NA	NA	NA	NA	NA	0.485665	NA	0.00272463	0.219854	0.0233457	NA	NA	NA	NA	NA	NA	NA	NA	NA	NA	NA	NA	NA	NA	NA	NA	NA	NA	NA	NA	NA	NA	NA	NA	NA	0.447203	NA	NA	0.264912	0.00567038	0.554357	NA	0.00471288	0.262444	0.0187883	NA	NA	NA	NA
A2AGT5_C1946	NA	NA	NA	NA	NA	NA	NA	NA	NA	NA	NA	NA	NA	NA	NA	NA	NA	NA	NA	NA	NA	NA	NA	NA	NA	NA	NA	NA	NA	NA	0.615534	NA	0.00920393	0.195612	0.0136935	NA	NA	NA	NA	NA	NA	NA	NA	NA	NA	NA	NA	NA	NA
A2AGT5_C592	NA	NA	NA	NA	NA	NA	NA	NA	NA	NA	0.601632	NA	NA	0.211626	NA	NA	NA	NA	NA	NA	NA	NA	NA	NA	NA	NA	NA	NA	NA	NA	NA	NA	NA	NA	NA	NA	NA	NA	NA	NA	NA	NA	NA	NA	NA	NA	NA	NA	NA
A2ALS5_C83	NA	NA	NA	NA	NA	NA	NA	NA	NA	NA	NA	NA	NA	NA	NA	NA	NA	NA	NA	NA	NA	NA	NA	NA	NA	NA	NA	NA	NA	NA	NA	NA	NA	NA	NA	NA	NA	NA	NA	NA	NA	NA	NA	NA	NA	NA	NA	NA	NA
A2ALW5_C49	NA	NA	NA	NA	NA	NA	NA	NA	NA	NA	NA	NA	NA	NA	NA	NA	NA	NA	NA	NA	NA	NA	NA	NA	NA	NA	NA	NA	NA	NA	NA	NA	NA	NA	NA	NA	NA	NA	NA	NA	NA	NA	NA	NA	NA	NA	NA	NA	NA
A2AMZ4_C35	0.206177	NA	NA	1.20862	NA	0.0263521	NA	NA	1.34527	NA	0.299164	0.00246117	NA	1.1441	0.018291	NA	NA	NA	NA	NA	NA	NA	NA	NA	NA	NA	NA	NA	NA	NA	NA	NA	NA	NA	NA	NA	NA	NA	NA	NA	NA	NA	NA	NA	NA	NA	NA	NA	NA
A2AN08_C1723	NA	NA	NA	NA	NA	0.339847	NA	NA	0.486583	0.0642171	NA	NA	NA	NA	NA	NA	NA	NA	NA	NA	NA	NA	NA	NA	NA	NA	NA	NA	NA	NA	0.46553	NA	NA	0.352047	0.0246732	0.425914	NA	NA	0.408928	NA	NA	NA	NA	NA	NA	0.407518	NA	NA	0.389454
A2AN08_C2220	NA	NA	NA	NA	NA	0.669641	NA	0.00301297	0.216816	0.0307206	NA	NA	NA	NA	NA	NA	NA	NA	NA	NA	0.683022	0.0544859	0.0540584	0.224782	0.0446062	0.686158	NA	0.0107459	0.143989	0.00502972	0.806303	NA	0.00808225	0.113051	0.0113755	0.992231	NA	NA	0.217317	NA	0.73042	NA	NA	0.150016	0.00637065	0.57442	NA	0.00646059	0.307609
A2AN08_C2232	NA	NA	NA	NA	NA	NA	NA	NA	NA	NA	NA	NA	NA	NA	NA	NA	NA	NA	NA	NA	NA	NA	NA	NA	NA	NA	NA	NA	NA	NA	NA	NA	NA	NA	NA	NA	NA	NA	NA	NA	NA	NA	NA	NA	NA	NA	NA	NA	NA
A2AN08_C3276	NA	NA	NA	NA	NA	NA	NA	NA	NA	NA	NA	NA	NA	NA	NA	NA	NA	NA	NA	NA	NA	NA	NA	NA	NA	0.334788	NA	NA	0.304098	0.0170818	NA	NA	NA	NA	NA	NA	NA	NA	NA	NA	NA	NA	NA	NA	NA	NA	NA	NA	NA
A2AN08_C3982	NA	NA	NA	NA	NA	NA	NA	NA	NA	NA	NA	NA	NA	NA	NA	NA	NA	NA	NA	NA	NA	NA	NA	NA	NA	NA	NA	NA	NA	NA	NA	NA	NA	NA	NA	NA	NA	NA	NA	NA	NA	NA	NA	NA	NA	NA	NA	NA	NA
A2AQ25_C1293	NA	NA	NA	NA	NA	NA	NA	NA	NA	NA	NA	NA	NA	NA	NA	NA	NA	NA	NA	NA	0.442882	NA	NA	0.214754	NA	NA	NA	NA	NA	NA	NA	NA	NA	NA	NA	NA	NA	NA	NA	NA	NA	NA	NA	NA	NA	NA	NA	NA	NA
A2AQ25_C1506	NA	NA	NA	NA	NA	0.42811	NA	NA	0.335708	0.0948789	NA	NA	NA	NA	NA	0.575003	NA	0.00897676	0.342426	0.0273623	NA	NA	NA	NA	NA	NA	NA	NA	NA	NA	NA	NA	NA	NA	NA	0.309151	NA	NA	0.280527	0.032074	NA	NA	NA	NA	NA	NA	NA	NA	NA
A2AQ25_C1561	NA	NA	NA	NA	NA	NA	NA	NA	NA	NA	NA	NA	NA	NA	NA	NA	NA	NA	NA	NA	NA	NA	NA	NA	NA	NA	NA	NA	NA	NA	NA	NA	NA	NA	NA	NA	NA	NA	NA	NA	NA	NA	NA	NA	NA	NA	NA	NA	NA
A2AR02_C10	NA	NA	NA	NA	NA	NA	NA	NA	NA	NA	0.50854	NA	NA	0.186246	0.0220176	0.613522	NA	NA	0.152469	NA	0.426908	NA	NA	0.179477	NA	NA	NA	NA	NA	NA	NA	NA	NA	NA	NA	NA	NA	NA	NA	NA	NA	NA	NA	NA	NA	NA	NA	NA	NA
A2AR02_C308	0.285639	NA	NA	0.239004	0.0326755	NA	NA	NA	NA	NA	NA	NA	NA	NA	NA	0.356745	NA	NA	0.340532	0.0236697	0.449415	NA	NA	0.458123	0.0288734	NA	NA	NA	NA	NA	NA	NA	NA	NA	NA	NA	NA	NA	NA	NA	NA	NA	NA	NA	NA	NA	NA	NA	NA
A2AR02_C33	NA	NA	NA	NA	NA	NA	NA	NA	NA	NA	NA	NA	NA	NA	NA	NA	NA	NA	NA	NA	NA	NA	NA	NA	NA	NA	NA	NA	NA	NA	0.519932	NA	NA	NA	NA	0.428559	NA	0.00343957	0.150584	0.014886	NA	NA	NA	NA	NA	NA	NA	NA	NA
A2ASQ1_C1012	0.290305	NA	0.0100509	0.730609	0.0572476	NA	NA	NA	NA	NA	NA	NA	NA	NA	NA	NA	NA	NA	NA	NA	0.35715	NA	NA	0.96077	0.0259874	NA	NA	NA	NA	NA	0.370927	NA	NA	0.583659	0.0464674	NA	NA	NA	NA	NA	0.280921	NA	0.0049956	0.549835	0.0505478	0.517	NA	NA	0.813854
A2ASQ1_C123	0.0960341	NA	0.00694826	0.983741	0.0472176	0.0569247	NA	0.00565208	0.891268	0.0908257	0.239589	0.0366648	0.0552407	0.708353	0.0705962	0.0730819	NA	NA	0.782687	0.0170394	0.111552	0.00418821	NA	1.01222	0.0343451	0.175988	0.0119172	0.0221492	0.789515	0.0195114	0.139955	NA	0.00287678	0.810661	0.0226049	0.0394028	NA	NA	0.89696	0.138875	0.214525	NA	0.004182	0.996983	0.0834404	0.103876	0.00168527	0.0217657	0.700043
A2ASQ1_C137	NA	NA	NA	NA	NA	NA	NA	NA	NA	NA	NA	NA	NA	NA	NA	NA	NA	NA	NA	NA	NA	NA	NA	NA	NA	NA	NA	NA	NA	NA	0.204019	NA	NA	0.775969	0.0288715	NA	NA	NA	NA	NA	NA	NA	NA	NA	NA	NA	NA	NA	NA
A2ASQ1_C198	0.0349817	NA	NA	0.797314	NA	0.119103	NA	NA	0.975941	NA	0.175109	NA	NA	0.683689	0.0237478	0.143729	NA	NA	0.54637	NA	0.0895828	NA	NA	0.92808	NA	0.195549	NA	0.0081871	0.648901	NA	0.169434	NA	NA	0.562582	0.0059414	0.149286	NA	NA	0.667797	0.0144704	0.174772	NA	NA	0.778532	0.00977477	0.114703	0.00577798	NA	0.540082
A2ASQ1_C284	NA	NA	NA	NA	NA	NA	NA	NA	NA	NA	NA	NA	NA	NA	NA	NA	NA	NA	NA	NA	NA	NA	NA	NA	NA	NA	NA	NA	NA	NA	NA	NA	NA	NA	NA	NA	NA	NA	NA	NA	NA	NA	NA	NA	NA	NA	NA	NA	NA
A2ASQ1_C342	0.0282156	NA	NA	0.888116	0.0169789	0.00341981	NA	0.00215585	0.824136	0.0226261	NA	NA	NA	NA	NA	NA	NA	NA	NA	NA	NA	NA	NA	NA	NA	0.0790342	NA	0.00367052	0.852637	NA	NA	NA	NA	NA	NA	0.0653387	NA	NA	0.75164	0.0408493	0.0831886	NA	NA	0.687684	0.0205335	NA	NA	NA	NA
A2ASQ1_C356	0.208874	NA	NA	0.526204	NA	0.283506	NA	NA	0.393519	NA	NA	NA	NA	NA	NA	NA	NA	NA	NA	NA	NA	NA	NA	NA	NA	NA	NA	NA	NA	NA	0.388668	NA	NA	0.434877	NA	NA	NA	NA	NA	NA	NA	NA	NA	NA	NA	NA	NA	NA	NA
A2ASQ1_C363	0.208874	NA	NA	0.526204	NA	0.283506	NA	NA	0.393519	NA	NA	NA	NA	NA	NA	NA	NA	NA	NA	NA	NA	NA	NA	NA	NA	NA	NA	NA	NA	NA	0.388668	NA	NA	0.434877	NA	NA	NA	NA	NA	NA	NA	NA	NA	NA	NA	NA	NA	NA	NA
A2ASQ1_C429	NA	NA	NA	NA	NA	0.121908	0.00111767	0.00541833	0.646743	0.0158139	NA	NA	NA	NA	NA	NA	NA	NA	NA	NA	NA	NA	NA	NA	NA	NA	NA	NA	NA	NA	0.107971	NA	NA	0.796685	NA	NA	NA	NA	NA	NA	NA	NA	NA	NA	NA	0.0193125	0.0234114	0.0143863	0.747033
A2ASQ1_C441	0.0971944	NA	NA	0.591241	0.0374491	NA	NA	NA	NA	NA	0.310989	NA	NA	0.692297	0.0314225	0.139132	0.00395861	NA	0.582006	0.0232192	0.223633	NA	NA	0.802966	0.027883	NA	NA	NA	NA	NA	NA	NA	NA	NA	NA	NA	NA	NA	NA	NA	0.218893	0.00232379	NA	0.632065	0.023637	NA	NA	NA	NA
A2ASQ1_C545	NA	NA	NA	1.23007	NA	NA	NA	NA	NA	NA	NA	NA	NA	NA	NA	NA	NA	NA	0.882224	NA	NA	NA	NA	NA	NA	NA	NA	NA	NA	NA	NA	NA	NA	NA	NA	0.439721	NA	NA	0.663587	NA	NA	NA	NA	0.926519	NA	NA	NA	NA	NA
A2ASQ1_C645	NA	NA	NA	NA	NA	NA	NA	NA	NA	NA	NA	NA	NA	NA	NA	NA	NA	NA	NA	NA	NA	NA	NA	NA	NA	NA	NA	NA	NA	NA	NA	NA	NA	NA	NA	NA	NA	NA	NA	NA	NA	NA	NA	NA	NA	NA	NA	NA	NA
A2ASQ1_C72	NA	NA	NA	NA	NA	NA	NA	NA	NA	NA	1.01525	NA	NA	0.571195	0.0281926	NA	NA	NA	NA	NA	NA	NA	NA	NA	NA	NA	NA	NA	NA	NA	NA	NA	NA	NA	NA	NA	NA	NA	NA	NA	NA	NA	NA	NA	NA	NA	NA	NA	NA
A2ASQ1_C78	NA	NA	NA	NA	NA	NA	NA	NA	NA	NA	1.01525	NA	NA	0.571195	0.0281926	NA	NA	NA	NA	NA	NA	NA	NA	NA	NA	NA	NA	NA	NA	NA	NA	NA	NA	NA	NA	NA	NA	NA	NA	NA	NA	NA	NA	NA	NA	NA	NA	NA	NA
A2ASQ1_C832	NA	NA	NA	NA	NA	NA	NA	NA	NA	NA	NA	NA	NA	NA	NA	0.203566	NA	NA	0.537237	NA	NA	NA	NA	NA	NA	0.228409	NA	NA	0.485809	NA	0.310123	NA	NA	0.574471	NA	NA	NA	NA	NA	NA	NA	NA	NA	NA	NA	NA	NA	NA	NA
A2ASQ1_C843	NA	NA	NA	NA	NA	NA	NA	NA	NA	NA	NA	NA	NA	NA	NA	0.203566	NA	NA	0.537237	NA	NA	NA	NA	NA	NA	0.228409	NA	NA	0.485809	NA	0.310123	NA	NA	0.574471	NA	NA	NA	NA	NA	NA	NA	NA	NA	NA	NA	NA	NA	NA	NA
A2ASQ1_C864	0.255675	NA	NA	0.265579	NA	0.384024	NA	NA	0.352998	NA	NA	NA	NA	NA	NA	0.536275	NA	NA	0.452305	NA	NA	NA	NA	NA	NA	0.396455	NA	NA	0.298353	NA	0.434092	NA	NA	0.332906	0.00804206	NA	NA	NA	NA	NA	0.334866	NA	NA	0.426862	0.0122974	NA	NA	NA	NA
A2ASQ1_C90	NA	NA	NA	NA	NA	NA	NA	NA	NA	NA	NA	NA	NA	NA	NA	0.237839	NA	NA	0.462946	0.0104435	0.320148	NA	0.00527286	0.514309	0.0158233	NA	NA	NA	NA	NA	NA	NA	NA	NA	NA	NA	NA	NA	NA	NA	NA	NA	NA	NA	NA	NA	NA	NA	NA
A2ASQ1_C92	NA	NA	NA	NA	NA	NA	NA	NA	NA	NA	NA	NA	NA	NA	NA	0.237839	NA	NA	0.462946	0.0104435	0.320148	NA	0.00527286	0.514309	0.0158233	NA	NA	NA	NA	NA	NA	NA	NA	NA	NA	NA	NA	NA	NA	NA	NA	NA	NA	NA	NA	NA	NA	NA	NA
A2ASS6_C24575	NA	NA	NA	NA	NA	NA	NA	NA	NA	NA	NA	NA	NA	NA	NA	NA	NA	NA	NA	NA	0.132276	NA	NA	0.318186	NA	NA	NA	NA	NA	NA	NA	NA	NA	NA	NA	NA	NA	NA	NA	NA	NA	NA	NA	NA	NA	NA	NA	NA	NA
A2AWA9_C1021	NA	NA	NA	NA	NA	NA	NA	NA	NA	NA	NA	NA	NA	NA	NA	NA	NA	NA	NA	NA	NA	NA	NA	NA	NA	NA	NA	NA	NA	NA	NA	NA	NA	NA	NA	NA	NA	NA	NA	NA	NA	NA	NA	NA	NA	NA	NA	NA	NA
A2AWA9_C245	NA	NA	NA	NA	NA	NA	NA	NA	NA	NA	NA	NA	NA	NA	NA	NA	NA	NA	NA	NA	NA	NA	NA	NA	NA	NA	NA	NA	NA	NA	NA	NA	NA	NA	NA	NA	NA	NA	NA	NA	NA	NA	NA	NA	NA	NA	NA	NA	NA
A2AWA9_C428	NA	NA	NA	NA	NA	NA	NA	NA	NA	NA	NA	NA	NA	NA	NA	NA	NA	NA	NA	NA	NA	NA	NA	NA	NA	NA	NA	NA	NA	NA	NA	NA	NA	NA	NA	0.672673	NA	NA	0.243594	0.0114124	NA	NA	NA	NA	NA	NA	NA	NA	NA
A2AWA9_C577	NA	NA	NA	NA	NA	NA	NA	NA	NA	NA	NA	NA	NA	NA	NA	NA	NA	NA	NA	NA	NA	NA	NA	NA	NA	NA	NA	NA	NA	NA	0.465471	NA	NA	0.197975	0.0173981	NA	NA	NA	NA	NA	NA	NA	NA	NA	NA	NA	NA	NA	NA
A2AWA9_C688	NA	NA	NA	NA	NA	NA	NA	NA	NA	NA	NA	NA	NA	NA	NA	NA	NA	NA	NA	NA	0.556312	NA	NA	0.296764	0.0117154	NA	NA	NA	NA	NA	0.617323	NA	0.0046966	0.216425	0.0190633	NA	NA	NA	NA	NA	0.497052	NA	NA	0.235397	0.016291	NA	NA	NA	NA
A2AWA9_C936	NA	NA	NA	NA	NA	0.204571	NA	NA	0.455618	0.166386	NA	NA	NA	NA	NA	NA	NA	NA	NA	NA	NA	NA	NA	NA	NA	NA	NA	NA	NA	NA	NA	NA	NA	NA	NA	NA	NA	NA	NA	NA	NA	NA	NA	NA	NA	NA	NA	NA	NA
A2AX52_C1956	NA	NA	NA	NA	NA	NA	NA	NA	NA	NA	NA	NA	NA	NA	NA	NA	NA	NA	NA	NA	NA	NA	NA	NA	NA	NA	NA	NA	NA	NA	NA	NA	NA	NA	NA	0.363722	0.0012568	0.00875591	0.779348	0.0291321	NA	NA	NA	NA	NA	NA	NA	NA	NA
A2AX52_C1959	NA	NA	NA	NA	NA	NA	NA	NA	NA	NA	NA	NA	NA	NA	NA	NA	NA	NA	NA	NA	NA	NA	NA	NA	NA	NA	NA	NA	NA	NA	NA	NA	NA	NA	NA	0.363722	0.0012568	0.00875591	0.779348	0.0291321	NA	NA	NA	NA	NA	NA	NA	NA	NA
A2AX52_C2203	NA	NA	NA	NA	NA	NA	NA	NA	NA	NA	NA	NA	NA	NA	NA	NA	NA	NA	NA	NA	NA	NA	NA	NA	NA	NA	NA	NA	NA	NA	NA	NA	NA	NA	NA	0.360314	NA	NA	2.34538	0.132761	0.221718	NA	NA	0.785579	0.0682403	NA	NA	NA	NA
A2RSY6_C725	NA	NA	NA	NA	NA	NA	NA	NA	NA	NA	NA	NA	NA	NA	NA	NA	NA	NA	NA	NA	NA	NA	NA	NA	NA	NA	NA	NA	NA	NA	NA	NA	NA	NA	NA	NA	NA	NA	NA	NA	0.486937	NA	NA	0.206332	0.0431766	NA	NA	NA	NA
A3KMP2_C124	NA	NA	NA	NA	NA	NA	NA	NA	NA	NA	0.304224	NA	NA	0.0669465	0.0101069	0.282601	0.0179388	0.0461029	0.409241	0.0366834	NA	NA	NA	NA	NA	0.183919	0.0055511	0.0203697	0.222347	0.0167129	0.284802	0.00568522	0.023631	0.269611	0.0559965	NA	NA	NA	NA	NA	NA	NA	NA	NA	NA	NA	NA	NA	NA
A3KMP2_C24	NA	NA	NA	NA	NA	NA	NA	NA	NA	NA	NA	NA	NA	NA	NA	NA	NA	NA	NA	NA	NA	NA	NA	NA	NA	NA	NA	NA	NA	NA	NA	NA	NA	NA	NA	NA	NA	NA	NA	NA	NA	NA	NA	NA	NA	0.586824	NA	0.00841862	0.201819
A3KMP2_C363	NA	NA	NA	NA	NA	0.318571	NA	0.0286512	0.55971	0.128978	0.452773	NA	NA	0.193839	0.0120862	0.352956	1.01311e-05	0.00657068	0.353122	0.0115803	0.372375	NA	0.0026942	0.187366	0.01256	0.259941	0.0117186	0.018504	0.187805	0.0135356	0.286248	0.00483672	0.0322144	0.256903	0.0556124	0.467623	NA	NA	0.247896	0.0488442	0.259979	8.42021e-05	0.0066417	0.352287	0.0514128	0.221466	0.0189286	0.0339384	0.339317
A3KMP2_C376	NA	NA	NA	NA	NA	NA	NA	NA	NA	NA	NA	NA	NA	NA	NA	0.464147	NA	0.00811388	0.246232	NA	0.320622	NA	NA	0.180962	NA	NA	NA	NA	NA	NA	0.513278	NA	0.0155195	0.221001	0.0218457	NA	NA	NA	NA	NA	NA	NA	NA	NA	NA	0.389001	0.00487644	NA	0.287853
A3KMP2_C49	NA	NA	NA	NA	NA	NA	NA	NA	NA	NA	NA	NA	NA	NA	NA	NA	NA	NA	NA	NA	NA	NA	NA	NA	NA	0.252781	0.00931953	0.0357637	0.272296	0.00401306	NA	NA	NA	NA	NA	NA	NA	NA	NA	NA	NA	NA	NA	NA	NA	NA	NA	NA	NA
A3KMP2_C6	NA	NA	NA	NA	NA	0.517712	NA	0.016711	0.314836	0.0274329	NA	NA	NA	NA	NA	0.432562	NA	0.0161143	0.104402	0.0090103	0.434114	NA	0.00531264	0.174004	0.00869292	0.281381	0.00128587	0.0143943	0.127304	0.00497689	0.456166	0.00549844	0.0388013	0.22897	0.021036	0.529896	NA	NA	0.330432	0.0419612	0.215218	NA	0.0122351	0.189408	0.0286841	NA	NA	NA	NA
A6H584_C1827	NA	NA	NA	NA	NA	NA	NA	NA	NA	NA	0.453753	NA	NA	1.32455	0.0335613	NA	NA	NA	NA	NA	NA	NA	NA	NA	NA	0.285116	NA	NA	0.833789	NA	NA	NA	NA	NA	NA	NA	NA	NA	NA	NA	NA	NA	NA	NA	NA	NA	NA	NA	NA
A6H584_C577	NA	NA	NA	NA	NA	NA	NA	NA	NA	NA	NA	NA	NA	NA	NA	NA	NA	NA	NA	NA	NA	NA	NA	NA	NA	NA	NA	NA	NA	NA	NA	NA	NA	NA	NA	1.18118	NA	NA	0.694853	0.0318715	NA	NA	NA	NA	NA	NA	NA	NA	NA
A6H5Z3_C31	NA	NA	NA	NA	NA	NA	NA	NA	NA	NA	NA	NA	NA	NA	NA	NA	NA	NA	NA	NA	NA	NA	NA	NA	NA	NA	NA	NA	NA	NA	NA	NA	NA	NA	NA	NA	NA	NA	NA	NA	NA	NA	NA	NA	NA	NA	NA	NA	NA
A6H611_C140	NA	NA	NA	NA	NA	NA	NA	NA	NA	NA	NA	NA	NA	NA	NA	NA	NA	NA	NA	NA	NA	NA	NA	NA	NA	NA	NA	NA	NA	NA	NA	NA	NA	NA	NA	NA	NA	NA	NA	NA	NA	NA	NA	NA	NA	NA	NA	NA	NA
A6H6A9_C139	NA	NA	NA	NA	NA	NA	NA	NA	NA	NA	NA	NA	NA	NA	NA	NA	NA	NA	NA	NA	NA	NA	NA	NA	NA	NA	NA	NA	NA	NA	NA	NA	NA	NA	NA	0.461147	NA	NA	0.247282	0.0230278	NA	NA	NA	NA	NA	NA	NA	NA	NA
A6H8H2_C1042	NA	NA	NA	NA	NA	NA	NA	NA	NA	NA	0.72399	NA	0.0278603	0.495978	0.0711583	NA	NA	NA	NA	NA	0.489201	NA	NA	0.368029	0.0463871	0.549832	NA	NA	0.453004	NA	NA	NA	NA	NA	NA	NA	NA	NA	NA	NA	NA	NA	NA	NA	NA	0.450613	NA	NA	0.497809
A6H8H2_C1083	NA	NA	NA	NA	NA	NA	NA	NA	NA	NA	NA	NA	NA	NA	NA	NA	NA	NA	NA	NA	NA	NA	NA	NA	NA	NA	NA	NA	NA	NA	NA	NA	NA	NA	NA	0.45829	NA	NA	0.273343	0.0444631	NA	NA	NA	NA	NA	NA	NA	NA	NA
A7L9Z8_C36	0.486633	NA	NA	0.245851	0.028852	NA	NA	NA	NA	NA	NA	NA	NA	NA	NA	0.651432	NA	0.0228314	0.192008	NA	NA	NA	NA	NA	NA	NA	NA	NA	NA	NA	NA	NA	NA	NA	NA	NA	NA	NA	NA	NA	NA	NA	NA	NA	NA	NA	NA	NA	NA
A7L9Z8_C56	NA	NA	NA	NA	NA	NA	NA	NA	NA	NA	NA	NA	NA	NA	NA	NA	NA	NA	NA	NA	NA	NA	NA	NA	NA	NA	NA	NA	NA	NA	NA	NA	NA	NA	NA	NA	NA	NA	NA	NA	NA	NA	NA	NA	NA	NA	NA	NA	NA
B1AR13_C108	NA	NA	NA	NA	NA	0.431132	NA	0.00709116	0.246118	0.0116388	NA	NA	NA	NA	NA	NA	NA	NA	NA	NA	1.07278	NA	0.016536	2.11097	0.129747	NA	NA	NA	NA	NA	NA	NA	NA	NA	NA	0.633545	NA	NA	1.11674	0.100558	0.399038	NA	0.00556917	0.301943	0.0150658	0.610782	NA	0.00613534	1.03132
B1AR13_C110	NA	NA	NA	NA	NA	0.431132	NA	0.00709116	0.246118	0.0116388	1.25372	NA	0.0363398	0.826994	0.0542213	1.29108	NA	0.0488893	0.71754	0.0586409	NA	NA	NA	NA	NA	1.01222	NA	0.0239546	0.647607	NA	NA	NA	NA	NA	NA	NA	NA	NA	NA	NA	0.399038	NA	0.00556917	0.301943	0.0150658	0.960213	NA	NA	0.579206
B1AR13_C119	0.278136	NA	NA	0.249564	0.0388186	0.3945	NA	NA	0.388804	0.356973	0.490712	NA	0.00313155	0.301568	0.0783982	0.545111	NA	NA	0.487037	0.0177075	0.492781	NA	0.0148617	0.513016	0.0714387	0.346233	0.0139918	0.0250404	0.310056	0.0236705	0.475093	NA	NA	0.241886	0.156202	0.260547	NA	NA	0.326284	0.0717012	0.528173	NA	0.00125622	0.290795	0.126171	0.53254	NA	NA	0.333385
B1AR13_C70	NA	NA	NA	NA	NA	NA	NA	NA	NA	NA	NA	NA	NA	NA	NA	0.329867	NA	NA	0.226628	0.00602838	NA	NA	NA	NA	NA	NA	NA	NA	NA	NA	NA	NA	NA	NA	NA	1.2155	NA	NA	0.70966	0.065163	0.339255	NA	NA	0.283235	0.00777805	NA	NA	NA	NA
B1AR13_C72	NA	NA	NA	NA	NA	NA	NA	NA	NA	NA	NA	NA	NA	NA	NA	0.329867	NA	NA	0.226628	0.00602838	NA	NA	NA	NA	NA	NA	NA	NA	NA	NA	NA	NA	NA	NA	NA	NA	NA	NA	NA	NA	0.339255	NA	NA	0.283235	0.00777805	NA	NA	NA	NA
B1AR13_C81	NA	NA	NA	NA	NA	NA	NA	NA	NA	NA	NA	NA	NA	NA	NA	0.269941	NA	NA	0.241945	0.0145542	0.330371	NA	NA	0.285695	NA	NA	NA	NA	NA	NA	NA	NA	NA	NA	NA	NA	NA	NA	NA	NA	NA	NA	NA	NA	NA	NA	NA	NA	NA
B1ARD6_C160	NA	NA	NA	NA	NA	NA	NA	NA	NA	NA	NA	NA	NA	NA	NA	NA	NA	NA	NA	NA	NA	NA	NA	NA	NA	0.441565	NA	NA	0.335384	0.00515974	0.951726	NA	NA	0.222722	0.0162645	NA	NA	NA	NA	NA	NA	NA	NA	NA	NA	0.608983	NA	NA	0.201856
B1ARD6_C255	NA	NA	NA	NA	NA	NA	NA	NA	NA	NA	NA	NA	NA	NA	NA	NA	NA	NA	NA	NA	NA	NA	NA	NA	NA	NA	NA	NA	NA	NA	NA	NA	NA	NA	NA	NA	NA	NA	NA	NA	0.34236	NA	NA	0.136642	0.00968881	NA	NA	NA	NA
B1AVH7_C656	0.297489	NA	0.015087	0.14006	NA	0.572199	NA	0.00661871	0.195451	0.0345908	NA	NA	NA	NA	NA	NA	NA	NA	NA	NA	NA	NA	NA	NA	NA	NA	NA	NA	NA	NA	NA	NA	NA	NA	NA	NA	NA	NA	NA	NA	NA	NA	NA	NA	NA	NA	NA	NA	NA
B1AVY7_C814	NA	NA	NA	NA	NA	0.457825	0.00273611	0.0275239	0.222793	0.067199	NA	NA	NA	NA	NA	NA	NA	NA	NA	NA	NA	NA	NA	NA	NA	NA	NA	NA	NA	NA	NA	NA	NA	NA	NA	NA	NA	NA	NA	NA	NA	NA	NA	NA	NA	NA	NA	NA	NA
B1AZI6_C28	NA	NA	NA	NA	NA	NA	NA	NA	NA	NA	NA	NA	NA	NA	NA	NA	NA	NA	NA	NA	NA	NA	NA	NA	NA	NA	NA	NA	NA	NA	NA	NA	NA	NA	NA	NA	NA	NA	NA	NA	0.323482	NA	0.00862099	0.167662	NA	NA	NA	NA	NA
B1AZI6_C931	0.464891	NA	0.0047763	0.198379	0.0262301	NA	NA	NA	NA	NA	NA	NA	NA	NA	NA	0.530171	NA	NA	0.20806	0.0142583	NA	NA	NA	NA	NA	0.460802	NA	NA	0.256808	0.00591761	NA	NA	NA	NA	NA	NA	NA	NA	NA	NA	NA	NA	NA	NA	NA	0.613081	NA	NA	0.212182
B1AZP2_C726	0.503523	NA	NA	0.286751	NA	NA	NA	NA	NA	NA	NA	NA	NA	NA	NA	0.542587	NA	NA	0.538407	NA	NA	NA	NA	NA	NA	NA	NA	NA	NA	NA	NA	NA	NA	NA	NA	NA	NA	NA	NA	NA	NA	NA	NA	NA	NA	NA	NA	NA	NA
B1AZP2_C864	NA	NA	NA	NA	NA	NA	NA	NA	NA	NA	0.304334	NA	NA	0.62124	0.0132813	0.31176	NA	NA	0.397859	0.017778	0.285902	NA	NA	0.373585	0.0125892	NA	NA	NA	NA	NA	NA	NA	NA	NA	NA	NA	NA	NA	NA	NA	NA	NA	NA	NA	NA	NA	NA	NA	NA
B2RQC6_C1078	NA	NA	NA	NA	NA	NA	NA	NA	NA	NA	NA	NA	NA	NA	NA	NA	NA	NA	NA	NA	NA	NA	NA	NA	NA	NA	NA	NA	NA	NA	NA	NA	NA	NA	NA	NA	NA	NA	NA	NA	0.506773	NA	NA	0.315882	0.0147004	NA	NA	NA	NA
B2RQC6_C1085	NA	NA	NA	NA	NA	NA	NA	NA	NA	NA	NA	NA	NA	NA	NA	NA	NA	NA	NA	NA	NA	NA	NA	NA	NA	NA	NA	NA	NA	NA	NA	NA	NA	NA	NA	NA	NA	NA	NA	NA	0.506773	NA	NA	0.315882	0.0147004	NA	NA	NA	NA
B2RQC6_C1215	NA	NA	NA	NA	NA	NA	NA	NA	NA	NA	NA	NA	NA	NA	NA	0.62104	NA	0.00965863	0.238564	0.00851688	NA	NA	NA	NA	NA	NA	NA	NA	NA	NA	NA	NA	NA	NA	NA	NA	NA	NA	NA	NA	NA	NA	NA	NA	NA	NA	NA	NA	NA
B2RQC6_C1889	NA	NA	NA	NA	NA	NA	NA	NA	NA	NA	0.66935	NA	0.00803759	0.244178	NA	NA	NA	NA	NA	NA	NA	NA	NA	NA	NA	NA	NA	NA	NA	NA	0.840359	NA	NA	0.235341	NA	NA	NA	NA	NA	NA	NA	NA	NA	NA	NA	NA	NA	NA	NA
B2RQC6_C280	NA	NA	NA	NA	NA	NA	NA	NA	NA	NA	NA	NA	NA	NA	NA	NA	NA	NA	NA	NA	NA	NA	NA	NA	NA	0.386615	NA	0.00863529	0.438925	0.0224077	NA	NA	NA	NA	NA	NA	NA	NA	NA	NA	NA	NA	NA	NA	NA	NA	NA	NA	NA
B2RQC6_C736	NA	NA	NA	NA	NA	NA	NA	NA	NA	NA	NA	NA	NA	NA	NA	0.434164	NA	NA	0.174528	0.0280124	NA	NA	NA	NA	NA	NA	NA	NA	NA	NA	NA	NA	NA	NA	NA	0.401954	NA	NA	0.296931	NA	NA	NA	NA	NA	NA	NA	NA	NA	NA
B2RQC6_C834	NA	NA	NA	NA	NA	0.751363	NA	NA	0.214458	NA	0.595899	NA	NA	0.160377	NA	0.599881	NA	NA	0.11887	NA	NA	NA	NA	NA	NA	0.469943	NA	NA	0.0562119	NA	NA	NA	NA	NA	NA	0.629255	NA	NA	0.278769	NA	0.447525	NA	NA	0.132602	NA	NA	NA	NA	NA
B2RQC6_C868	0.279638	NA	0.0147887	0.116974	0.0116188	NA	NA	NA	NA	NA	0.469495	NA	NA	0.166722	0.0128882	NA	NA	NA	NA	NA	NA	NA	NA	NA	NA	NA	NA	NA	NA	NA	NA	NA	NA	NA	NA	0.523053	NA	NA	0.216172	0.0276958	NA	NA	NA	NA	NA	NA	NA	NA	NA
B2RSH2_C139	NA	NA	NA	NA	NA	0.335669	NA	0.00576577	0.174163	0.0220351	NA	NA	NA	NA	NA	NA	NA	NA	NA	NA	NA	NA	NA	NA	NA	NA	NA	NA	NA	NA	NA	NA	NA	NA	NA	NA	NA	NA	NA	NA	NA	NA	NA	NA	NA	NA	NA	NA	NA
B2RSH2_C254	NA	NA	NA	NA	NA	0.353529	NA	0.0196176	0.113241	0.0469003	NA	NA	NA	NA	NA	NA	NA	NA	NA	NA	NA	NA	NA	NA	NA	NA	NA	NA	NA	NA	NA	NA	NA	NA	NA	NA	NA	NA	NA	NA	NA	NA	NA	NA	NA	NA	NA	NA	NA
B2RSH2_C66	0.227065	NA	0.00337541	0.149172	0.0316955	NA	NA	NA	NA	NA	NA	NA	NA	NA	NA	NA	NA	NA	NA	NA	NA	NA	NA	NA	NA	NA	NA	NA	NA	NA	NA	NA	NA	NA	NA	NA	NA	NA	NA	NA	NA	NA	NA	NA	NA	NA	NA	NA	NA
B2RVL6_C195	NA	NA	NA	NA	NA	NA	NA	NA	NA	NA	NA	NA	NA	NA	NA	NA	NA	NA	NA	NA	NA	NA	NA	NA	NA	NA	NA	NA	NA	NA	NA	NA	NA	NA	NA	NA	NA	NA	NA	NA	NA	NA	NA	NA	NA	NA	NA	NA	NA
B2RWS6_C1795	0.302527	NA	0.0118885	0.141354	0.0176282	0.529897	NA	0.0121691	0.23046	0.0155064	NA	NA	NA	NA	NA	NA	NA	NA	NA	NA	0.346172	NA	0.00796689	0.255765	0.0166962	NA	NA	NA	NA	NA	0.69406	NA	0.0238125	0.222129	0.0130203	0.51291	NA	NA	0.272964	0.0241453	0.386281	NA	NA	0.199525	0.00870682	NA	NA	NA	NA
B2RX12_C1431	NA	NA	NA	NA	NA	NA	NA	NA	NA	NA	NA	NA	NA	NA	NA	0.657792	NA	0.00588484	0.187185	0.00657252	0.581843	NA	0.00521221	0.320034	0.0151419	0.652646	NA	0.00334338	0.214465	0.0033594	0.807257	NA	0.00825753	0.196661	0.00477699	NA	NA	NA	NA	NA	0.620924	NA	0.00417031	0.196844	0.0103781	NA	NA	NA	NA
B2RX12_C207	NA	NA	NA	NA	NA	NA	NA	NA	NA	NA	0.45895	NA	0.00575477	0.175734	0.00846553	NA	NA	NA	NA	NA	0.500295	NA	0.0045621	0.185713	0.011981	NA	NA	NA	NA	NA	NA	NA	NA	NA	NA	NA	NA	NA	NA	NA	NA	NA	NA	NA	NA	NA	NA	NA	NA
B2RX12_C614	NA	NA	NA	NA	NA	NA	NA	NA	NA	NA	0.753626	NA	NA	0.25112	0.0579421	NA	NA	NA	NA	NA	0.364008	NA	NA	0.238885	NA	0.493717	NA	NA	0.188587	NA	NA	NA	NA	NA	NA	NA	NA	NA	NA	NA	NA	NA	NA	NA	NA	0.451083	NA	NA	0.325577
B2RX12_C664	0.348435	NA	NA	0.0852725	NA	0.649478	NA	0.00360118	0.238215	0.0371228	NA	NA	NA	NA	NA	0.532774	NA	NA	0.16102	NA	NA	NA	NA	NA	NA	0.452261	NA	NA	0.122068	NA	0.625494	NA	NA	0.131343	NA	0.566601	NA	NA	0.232101	0.0105747	0.521101	NA	NA	0.0988431	NA	0.55091	NA	NA	0.0529843
B2RXC1_C117	NA	NA	NA	NA	NA	0.436745	NA	NA	0.130652	0.0170729	NA	NA	NA	NA	NA	NA	NA	NA	NA	NA	NA	NA	NA	NA	NA	NA	NA	NA	NA	NA	NA	NA	NA	NA	NA	NA	NA	NA	NA	NA	NA	NA	NA	NA	NA	NA	NA	NA	NA
B2RXC1_C615	0.3847	NA	0.0126889	0.202488	0.0128131	NA	NA	NA	NA	NA	NA	NA	NA	NA	NA	NA	NA	NA	NA	NA	NA	NA	NA	NA	NA	NA	NA	NA	NA	NA	NA	NA	NA	NA	NA	0.456571	NA	0.00740873	0.363467	0.0191571	NA	NA	NA	NA	NA	0.498031	NA	NA	0.207098
B2RXS4_C112	0.120526	NA	0.00389309	0.433804	0.0379688	NA	NA	NA	NA	NA	NA	NA	NA	NA	NA	NA	NA	NA	NA	NA	NA	NA	NA	NA	NA	0.149332	NA	NA	0.395759	NA	0.200595	NA	NA	0.4722	0.00622237	NA	NA	NA	NA	NA	0.14232	NA	NA	0.513731	0.0296731	NA	NA	NA	NA
B2RXS4_C1153	NA	NA	NA	NA	NA	NA	NA	NA	NA	NA	NA	NA	NA	NA	NA	NA	NA	NA	NA	NA	NA	NA	NA	NA	NA	NA	NA	NA	NA	NA	NA	NA	NA	NA	NA	0.203892	NA	NA	0.337767	0.0177816	0.266776	NA	NA	0.322531	0.0130356	NA	NA	NA	NA
B2RXS4_C1488	NA	NA	NA	NA	NA	0.627955	NA	NA	0.293108	NA	NA	NA	NA	NA	NA	0.648207	NA	NA	0.193195	NA	NA	NA	NA	NA	NA	NA	NA	NA	NA	NA	0.496835	NA	NA	0.155969	0.00853745	NA	NA	NA	NA	NA	NA	NA	NA	NA	NA	0.775694	NA	NA	0.256585
B2RXS4_C313	0.0712589	0.0903388	0.138166	0.407593	NA	0.130381	0.00254651	0.152244	0.71559	0.0139434	NA	NA	NA	NA	NA	0.163403	0.040202	0.125932	0.553076	NA	0.273008	NA	NA	0.342602	NA	0.241801	0.0544453	0.080591	0.545829	NA	0.239236	0.0111205	0.0661449	0.3568	0.00952064	0.255812	NA	NA	0.237762	0.0171722	0.151814	0.0834994	0.124901	0.685203	NA	NA	NA	NA	NA
B2RXS4_C331	NA	NA	NA	NA	NA	NA	NA	NA	NA	NA	NA	NA	NA	NA	NA	NA	NA	NA	NA	NA	NA	NA	NA	NA	NA	NA	NA	NA	NA	NA	0.348556	NA	0.00504335	0.45487	0.0356799	NA	NA	NA	NA	NA	NA	NA	NA	NA	NA	NA	NA	NA	NA
B2RXS4_C471	NA	NA	NA	NA	NA	NA	NA	NA	NA	NA	NA	NA	NA	NA	NA	0.312249	NA	NA	0.187425	0.0112317	NA	NA	NA	NA	NA	NA	NA	NA	NA	NA	NA	NA	NA	NA	NA	NA	NA	NA	NA	NA	NA	NA	NA	NA	NA	NA	NA	NA	NA
B2RXS4_C477	NA	NA	NA	NA	NA	NA	NA	NA	NA	NA	NA	NA	NA	NA	NA	0.312249	NA	NA	0.187425	0.0112317	NA	NA	NA	NA	NA	NA	NA	NA	NA	NA	NA	NA	NA	NA	NA	NA	NA	NA	NA	NA	NA	NA	NA	NA	NA	NA	NA	NA	NA
B2RXS4_C480	NA	NA	NA	NA	NA	NA	NA	NA	NA	NA	NA	NA	NA	NA	NA	0.312249	NA	NA	0.187425	0.0112317	NA	NA	NA	NA	NA	NA	NA	NA	NA	NA	NA	NA	NA	NA	NA	NA	NA	NA	NA	NA	NA	NA	NA	NA	NA	NA	NA	NA	NA
B2RXS4_C488	NA	NA	NA	NA	NA	0.588328	NA	NA	0.539079	NA	NA	NA	NA	NA	NA	NA	NA	NA	NA	NA	NA	NA	NA	NA	NA	NA	NA	NA	NA	NA	NA	NA	NA	NA	NA	NA	NA	NA	NA	NA	NA	NA	NA	NA	NA	NA	NA	NA	NA
B2RXS4_C491	NA	NA	NA	NA	NA	0.588328	NA	NA	0.539079	NA	NA	NA	NA	NA	NA	NA	NA	NA	NA	NA	NA	NA	NA	NA	NA	NA	NA	NA	NA	NA	NA	NA	NA	NA	NA	NA	NA	NA	NA	NA	NA	NA	NA	NA	NA	NA	NA	NA	NA
B2RXS4_C503	NA	NA	NA	NA	NA	0.00965033	0.00845274	0.00737696	1.08198	0.0246621	0.0577481	0.00222766	0.0045218	0.858206	0.0139364	0.04162	NA	0.0024011	0.907706	0.00622889	NA	NA	NA	NA	NA	0.0325744	0.00463345	0.00815252	0.802393	0.00501241	0.112559	NA	NA	0.671477	0.00795602	NA	NA	NA	NA	NA	NA	NA	NA	NA	NA	0.0400143	0.00267799	0.00530434	1.04926
B2RXS4_C557	0.149143	NA	NA	0.503573	NA	0.166521	0.00897998	NA	0.43029	NA	0.250783	NA	NA	0.278026	0.0226875	0.166623	NA	NA	0.46982	NA	0.160918	NA	NA	0.491974	NA	0.186707	NA	NA	0.330394	NA	NA	NA	NA	NA	NA	NA	NA	NA	NA	NA	0.311413	NA	NA	0.431667	0.0186378	NA	NA	NA	NA
B2RXS4_C769	0.295497	NA	0.00730038	0.391156	NA	NA	NA	NA	NA	NA	0.495886	NA	NA	0.336263	0.0290432	NA	NA	NA	NA	NA	0.374131	NA	NA	0.471948	NA	0.300787	NA	NA	0.303129	NA	NA	NA	NA	NA	NA	NA	NA	NA	NA	NA	NA	NA	NA	NA	NA	NA	NA	NA	NA
B2RXS4_C772	0.295497	NA	0.00730038	0.391156	NA	NA	NA	NA	NA	NA	0.495886	NA	NA	0.336263	0.0290432	NA	NA	NA	NA	NA	0.374131	NA	NA	0.471948	NA	0.300787	NA	NA	0.303129	NA	NA	NA	NA	NA	NA	NA	NA	NA	NA	NA	NA	NA	NA	NA	NA	NA	NA	NA	NA
B2RXS4_C848	NA	NA	NA	NA	NA	0.466279	NA	0.0086293	0.391915	0.0491281	NA	NA	NA	NA	NA	0.335015	NA	NA	0.4581	NA	0.34263	NA	NA	0.621309	0.00949409	NA	NA	NA	NA	NA	NA	NA	NA	NA	NA	0.483502	NA	NA	0.380313	0.0106205	0.417506	NA	0.00685514	0.373394	0.0246202	0.303447	NA	NA	0.317998
B2RXS4_C940	0.140279	NA	0.00501186	0.486305	0.0396412	0.258073	NA	0.00407548	0.609786	0.064105	NA	NA	NA	NA	NA	0.264998	NA	NA	0.450641	NA	0.221938	NA	0.00156253	0.593774	0.0318864	NA	NA	NA	NA	NA	0.365811	NA	0.00794109	0.37393	0.0166039	NA	NA	NA	NA	NA	0.306213	NA	0.00331317	0.384786	0.018878	NA	NA	NA	NA
B2RXS4_C983	NA	NA	NA	NA	NA	NA	NA	NA	NA	NA	0.523565	NA	0.00655597	0.26838	0.0344886	NA	NA	NA	NA	NA	NA	NA	NA	NA	NA	NA	NA	NA	NA	NA	NA	NA	NA	NA	NA	NA	NA	NA	NA	NA	NA	NA	NA	NA	NA	NA	NA	NA	NA
B2RY56_C110	0.0996886	NA	0.0533377	0.229072	NA	NA	NA	NA	NA	NA	NA	NA	NA	NA	NA	NA	NA	NA	NA	NA	NA	NA	NA	NA	NA	NA	NA	NA	NA	NA	NA	NA	NA	NA	NA	NA	NA	NA	NA	NA	NA	NA	NA	NA	NA	NA	NA	NA	NA
B2RY56_C83	NA	NA	NA	NA	NA	NA	NA	NA	NA	NA	NA	NA	NA	NA	NA	NA	NA	NA	NA	NA	NA	NA	NA	NA	NA	NA	NA	NA	NA	NA	0.648159	NA	NA	0.18614	NA	NA	NA	NA	NA	NA	0.416531	NA	NA	0.181569	0.0105686	NA	NA	NA	NA
B8JK39_C113	NA	NA	NA	NA	NA	0.168465	NA	NA	0.742796	0.0643545	NA	NA	NA	NA	NA	NA	NA	NA	NA	NA	NA	NA	NA	NA	NA	NA	NA	NA	NA	NA	0.276139	NA	NA	0.64872	0.0311448	NA	NA	NA	NA	NA	0.176581	NA	0.0100401	0.668245	0.0359706	NA	NA	NA	NA
B8JK39_C180	0.284367	0.00354965	0.0166918	0.453726	0.0549112	0.494043	NA	NA	0.531277	0.0714272	NA	NA	NA	NA	NA	0.418713	NA	NA	0.508297	0.0254361	NA	NA	NA	NA	NA	NA	NA	NA	NA	NA	NA	NA	NA	NA	NA	NA	NA	NA	NA	NA	NA	NA	NA	NA	NA	NA	NA	NA	NA
B8JK39_C98	NA	NA	NA	NA	NA	NA	NA	NA	NA	NA	0.459782	NA	0.00260171	0.573254	0.0313459	0.30514	NA	0.00888693	0.521814	0.0199168	NA	NA	NA	NA	NA	0.314891	NA	NA	0.608719	0.00293093	0.303246	NA	NA	0.337728	0.0182477	0.235939	NA	NA	0.614015	0.061103	0.267066	NA	0.00393954	0.39623	0.0104809	NA	NA	NA	NA
D2J0Y4_C115	NA	NA	NA	NA	NA	NA	NA	NA	NA	NA	0.524779	NA	0.0344442	0.16948	0.0208526	NA	NA	NA	NA	NA	NA	NA	NA	NA	NA	NA	NA	NA	NA	NA	NA	NA	NA	NA	NA	NA	NA	NA	NA	NA	NA	NA	NA	NA	NA	NA	NA	NA	NA
D3YX43_C65	NA	NA	NA	NA	NA	NA	NA	NA	NA	NA	NA	NA	NA	NA	NA	NA	NA	NA	NA	NA	NA	NA	NA	NA	NA	0.265304	NA	0.00778318	0.612656	0.0170185	NA	NA	NA	NA	NA	NA	NA	NA	NA	NA	NA	NA	NA	NA	NA	NA	NA	NA	NA
D3YXK2_C225	0.554353	NA	NA	0.146052	0.0501292	0.492302	NA	NA	0.220294	0.0720948	NA	NA	NA	NA	NA	0.583394	NA	0.00151234	0.161329	0.0378131	0.541506	NA	NA	0.251139	0.00810915	0.489424	NA	NA	0.118707	0.00268022	0.69682	NA	NA	0.194446	0.00485434	0.498563	NA	NA	0.264855	0.108574	0.656127	NA	NA	0.144897	0.0653325	0.552061	NA	NA	0.196541
D3YXK2_C303	NA	NA	NA	NA	NA	0.53943	NA	0.00173639	0.333553	0.0854001	NA	NA	NA	NA	NA	NA	NA	NA	NA	NA	NA	NA	NA	NA	NA	NA	NA	NA	NA	NA	0.57178	NA	0.00268395	0.263542	0.0196424	NA	NA	NA	NA	NA	NA	NA	NA	NA	NA	NA	NA	NA	NA
D3YXK2_C384	0.393061	NA	0.00559901	0.162409	0.0200907	0.435953	NA	NA	0.252295	0.0425903	0.548292	NA	NA	0.201681	0.0178844	0.46099	NA	0.00352121	0.158347	0.00898839	NA	NA	NA	NA	NA	NA	NA	NA	NA	NA	0.711789	NA	NA	0.253385	NA	0.416683	NA	NA	0.220427	0.0521067	0.636967	NA	NA	0.171009	NA	0.521612	NA	NA	0.203497
D3YXK2_C81	0.582429	NA	NA	0.366357	NA	NA	NA	NA	NA	NA	NA	NA	NA	NA	NA	NA	NA	NA	NA	NA	NA	NA	NA	NA	NA	NA	NA	NA	NA	NA	NA	NA	NA	NA	NA	NA	NA	NA	NA	NA	NA	NA	NA	NA	NA	NA	NA	NA	NA
D3YYM0_C130	NA	NA	NA	NA	NA	NA	NA	NA	NA	NA	NA	NA	NA	NA	NA	NA	NA	NA	NA	NA	NA	NA	NA	NA	NA	NA	NA	NA	NA	NA	2.61026	NA	NA	0.292435	0.0215848	NA	NA	NA	NA	NA	NA	NA	NA	NA	NA	NA	NA	NA	NA
D3Z7P3_C208	NA	NA	NA	NA	NA	NA	NA	NA	NA	NA	NA	NA	NA	NA	NA	NA	NA	NA	NA	NA	NA	NA	NA	NA	NA	NA	NA	NA	NA	NA	NA	NA	NA	NA	NA	NA	NA	NA	NA	NA	NA	NA	NA	NA	NA	0.44067	NA	NA	0.183456
D3Z7P3_C271	NA	NA	NA	NA	NA	NA	NA	NA	NA	NA	NA	NA	NA	NA	NA	NA	NA	NA	NA	NA	NA	NA	NA	NA	NA	NA	NA	NA	NA	NA	NA	NA	NA	NA	NA	NA	NA	NA	NA	NA	NA	NA	NA	NA	NA	NA	NA	NA	NA
E9PVA8_C103	0.283878	NA	0.00542289	0.107333	0.0286417	0.354251	NA	0.00419018	0.131554	0.0274653	0.536147	NA	0.00717123	0.143738	0.017748	0.384559	NA	NA	0.170151	0.0049193	0.335681	NA	0.00390676	0.161599	0.0117502	0.412232	NA	0.00807397	0.131684	0.00606505	0.634814	NA	NA	0.12066	0.0201326	0.484889	NA	NA	0.163071	0.0123223	0.4109	NA	NA	0.122956	0.0144848	0.449662	NA	0.00478525	0.188648
E9PVA8_C1235	0.495695	NA	NA	0.154952	0.0273545	NA	NA	NA	NA	NA	NA	NA	NA	NA	NA	NA	NA	NA	NA	NA	0.442731	NA	NA	0.282976	NA	0.534473	NA	NA	0.200872	NA	NA	NA	NA	NA	NA	NA	NA	NA	NA	NA	NA	NA	NA	NA	NA	0.532244	NA	NA	0.250523
E9PVA8_C1275	NA	NA	NA	NA	NA	NA	NA	NA	NA	NA	NA	NA	NA	NA	NA	NA	NA	NA	NA	NA	NA	NA	NA	NA	NA	NA	NA	NA	NA	NA	NA	NA	NA	NA	NA	NA	NA	NA	NA	NA	NA	NA	NA	NA	NA	NA	NA	NA	NA
E9PVA8_C1482	NA	NA	NA	NA	NA	0.380689	NA	0.00765003	0.237144	0.0333314	NA	NA	NA	NA	NA	NA	NA	NA	NA	NA	NA	NA	NA	NA	NA	0.38586	NA	NA	0.228075	0.00273301	NA	NA	NA	NA	NA	NA	NA	NA	NA	NA	0.396993	NA	0.00770261	0.278495	0.00691404	NA	NA	NA	NA
E9PVA8_C1595	NA	NA	NA	NA	NA	NA	NA	NA	NA	NA	NA	NA	NA	NA	NA	NA	NA	NA	NA	NA	0.348934	NA	NA	0.115148	0.0322033	NA	NA	NA	NA	NA	NA	NA	NA	NA	NA	NA	NA	NA	NA	NA	NA	NA	NA	NA	NA	0.366589	NA	NA	0.138974
E9PVA8_C1781	NA	NA	NA	NA	NA	NA	NA	NA	NA	NA	NA	NA	NA	NA	NA	NA	NA	NA	NA	NA	0.416724	NA	0.00792406	0.115877	NA	NA	NA	NA	NA	NA	NA	NA	NA	NA	NA	NA	NA	NA	NA	NA	NA	NA	NA	NA	NA	NA	NA	NA	NA
E9PVA8_C2015	NA	NA	NA	NA	NA	NA	NA	NA	NA	NA	NA	NA	NA	NA	NA	NA	NA	NA	NA	NA	NA	NA	NA	NA	NA	NA	NA	NA	NA	NA	NA	NA	NA	NA	NA	NA	NA	NA	NA	NA	NA	NA	NA	NA	NA	0.306828	NA	NA	0.161003
E9PVA8_C2246	NA	NA	NA	NA	NA	NA	NA	NA	NA	NA	0.597529	NA	0.00305877	0.337021	0.0293318	NA	NA	NA	NA	NA	NA	NA	NA	NA	NA	NA	NA	NA	NA	NA	NA	NA	NA	NA	NA	NA	NA	NA	NA	NA	NA	NA	NA	NA	NA	NA	NA	NA	NA
E9PVA8_C2255	NA	NA	NA	NA	NA	NA	NA	NA	NA	NA	NA	NA	NA	NA	NA	NA	NA	NA	NA	NA	NA	NA	NA	NA	NA	0.34258	NA	NA	0.155367	NA	NA	NA	NA	NA	NA	NA	NA	NA	NA	NA	0.410177	NA	NA	0.172767	NA	NA	NA	NA	NA
E9PVA8_C246	NA	NA	NA	NA	NA	NA	NA	NA	NA	NA	NA	NA	NA	NA	NA	NA	NA	NA	NA	NA	0.460846	NA	NA	0.168363	NA	NA	NA	NA	NA	NA	NA	NA	NA	NA	NA	NA	NA	NA	NA	NA	NA	NA	NA	NA	NA	NA	NA	NA	NA
E9PVA8_C540	NA	NA	NA	NA	NA	NA	NA	NA	NA	NA	1.06643	NA	NA	0.100256	0.121872	NA	NA	NA	NA	NA	0.757956	NA	NA	0.19663	0.0878752	NA	NA	NA	NA	NA	NA	NA	NA	NA	NA	NA	NA	NA	NA	NA	NA	NA	NA	NA	NA	NA	NA	NA	NA
E9PVA8_C939	NA	NA	NA	NA	NA	NA	NA	NA	NA	NA	NA	NA	NA	NA	NA	NA	NA	NA	NA	NA	NA	NA	NA	NA	NA	NA	NA	NA	NA	NA	NA	NA	NA	NA	NA	NA	NA	NA	NA	NA	NA	NA	NA	NA	NA	NA	NA	NA	NA
E9PYK3_C1101	NA	NA	NA	NA	NA	NA	NA	NA	NA	NA	NA	NA	NA	NA	NA	NA	NA	NA	NA	NA	NA	NA	NA	NA	NA	NA	NA	NA	NA	NA	NA	NA	NA	NA	NA	NA	NA	NA	NA	NA	NA	NA	NA	NA	NA	NA	NA	NA	NA
E9PYK3_C1933	NA	NA	NA	NA	NA	0.398334	NA	NA	0.209968	0.0133968	NA	NA	NA	NA	NA	NA	NA	NA	NA	NA	NA	NA	NA	NA	NA	NA	NA	NA	NA	NA	NA	NA	NA	NA	NA	NA	NA	NA	NA	NA	NA	NA	NA	NA	NA	NA	NA	NA	NA
E9PYK3_C503	NA	NA	NA	NA	NA	NA	NA	NA	NA	NA	NA	NA	NA	NA	NA	NA	NA	NA	NA	NA	NA	NA	NA	NA	NA	NA	NA	NA	NA	NA	NA	NA	NA	NA	NA	NA	NA	NA	NA	NA	NA	NA	NA	NA	NA	NA	NA	NA	NA
E9PYK3_C849	NA	NA	NA	NA	NA	NA	NA	NA	NA	NA	NA	NA	NA	NA	NA	NA	NA	NA	NA	NA	NA	NA	NA	NA	NA	NA	NA	NA	NA	NA	NA	NA	NA	NA	NA	NA	NA	NA	NA	NA	NA	NA	NA	NA	NA	NA	NA	NA	NA
E9Q1P8_C40	NA	NA	NA	NA	NA	NA	NA	NA	NA	NA	NA	NA	NA	NA	NA	NA	NA	NA	NA	NA	0.411694	NA	NA	0.346494	0.00971811	NA	NA	NA	NA	NA	0.595129	NA	NA	0.264897	0.00700014	NA	NA	NA	NA	NA	0.472181	NA	NA	0.286153	0.00661368	0.548128	NA	NA	0.293078
E9Q1P8_C513	0.209779	NA	NA	0.1582	NA	0.328058	NA	NA	0.260631	0.0139283	0.405301	NA	NA	0.264946	NA	0.340998	NA	NA	0.182861	NA	0.369972	NA	NA	0.232155	NA	0.336929	NA	NA	0.19864	NA	NA	NA	NA	NA	NA	0.291381	NA	NA	0.183969	NA	0.289221	NA	NA	0.269714	NA	0.358339	NA	NA	0.268807
E9Q1P8_C516	0.209779	NA	NA	0.1582	NA	0.328058	NA	NA	0.260631	0.0139283	0.405301	NA	NA	0.264946	NA	0.340998	NA	NA	0.182861	NA	0.369972	NA	NA	0.232155	NA	0.336929	NA	NA	0.19864	NA	NA	NA	NA	NA	NA	0.291381	NA	NA	0.183969	NA	0.289221	NA	NA	0.269714	NA	0.358339	NA	NA	0.268807
E9Q1P8_C532	NA	NA	NA	NA	NA	NA	NA	NA	NA	NA	0.43435	NA	NA	0.462651	0.0123027	0.307452	NA	NA	0.354992	0.00716848	0.350294	NA	NA	0.400586	0.00765141	0.362499	NA	NA	0.38214	NA	NA	NA	NA	NA	NA	NA	NA	NA	NA	NA	NA	NA	NA	NA	NA	0.295316	NA	NA	0.462165
E9Q1P8_C65	NA	NA	NA	NA	NA	0.478855	NA	NA	0.253225	0.0206985	NA	NA	NA	NA	NA	NA	NA	NA	NA	NA	NA	NA	NA	NA	NA	NA	NA	NA	NA	NA	0.578014	NA	NA	0.208705	0.0369363	NA	NA	NA	NA	NA	0.585309	NA	NA	0.262771	0.0362206	NA	NA	NA	NA
E9Q394_C1289	0.276015	NA	NA	0.262256	0.0599511	NA	NA	NA	NA	NA	NA	NA	NA	NA	NA	NA	NA	NA	NA	NA	NA	NA	NA	NA	NA	NA	NA	NA	NA	NA	NA	NA	NA	NA	NA	NA	NA	NA	NA	NA	NA	NA	NA	NA	NA	NA	NA	NA	NA
E9Q394_C1801	NA	NA	NA	NA	NA	NA	NA	NA	NA	NA	0.598485	NA	NA	0.510775	0.0361562	NA	NA	NA	NA	NA	NA	NA	NA	NA	NA	NA	NA	NA	NA	NA	NA	NA	NA	NA	NA	NA	NA	NA	NA	NA	NA	NA	NA	NA	NA	NA	NA	NA	NA
E9Q394_C417	NA	NA	NA	NA	NA	0.423651	NA	NA	0.464169	0.0335858	NA	NA	NA	NA	NA	NA	NA	NA	NA	NA	NA	NA	NA	NA	NA	NA	NA	NA	NA	NA	NA	NA	NA	NA	NA	NA	NA	NA	NA	NA	0.391748	NA	NA	0.37699	0.0510428	NA	NA	NA	NA
E9Q394_C573	NA	NA	NA	NA	NA	NA	NA	NA	NA	NA	NA	NA	NA	NA	NA	NA	NA	NA	NA	NA	NA	NA	NA	NA	NA	NA	NA	NA	NA	NA	0.486562	NA	0.0074612	0.349422	0.011721	NA	NA	NA	NA	NA	NA	NA	NA	NA	NA	NA	NA	NA	NA
E9Q3L2_C1815	NA	NA	NA	NA	NA	NA	NA	NA	NA	NA	NA	NA	NA	NA	NA	NA	NA	NA	NA	NA	NA	NA	NA	NA	NA	NA	NA	NA	NA	NA	NA	NA	NA	NA	NA	0.739867	NA	NA	0.477993	0.0808081	NA	NA	NA	NA	NA	0.577039	NA	0.0109658	0.330157
E9Q3L2_C462	NA	NA	NA	NA	NA	0.389454	NA	0.0124785	0.447016	0.0466155	NA	NA	NA	NA	NA	NA	NA	NA	NA	NA	NA	NA	NA	NA	NA	NA	NA	NA	NA	NA	NA	NA	NA	NA	NA	0.358	NA	0.0039699	0.39476	0.0199535	NA	NA	NA	NA	NA	NA	NA	NA	NA
E9Q4N7_C2122	NA	NA	NA	NA	NA	NA	NA	NA	NA	NA	NA	NA	NA	NA	NA	NA	NA	NA	NA	NA	NA	NA	NA	NA	NA	NA	NA	NA	NA	NA	0.710004	NA	NA	0.0822994	0.00711002	0.567073	NA	NA	0.126251	0.0129541	NA	NA	NA	NA	NA	NA	NA	NA	NA
E9Q4Z2_C511	NA	NA	NA	NA	NA	NA	NA	NA	NA	NA	NA	NA	NA	NA	NA	NA	NA	NA	NA	NA	NA	NA	NA	NA	NA	NA	NA	NA	NA	NA	NA	NA	NA	NA	NA	NA	NA	NA	NA	NA	0.450013	NA	NA	0.100798	0.0110044	NA	NA	NA	NA
E9Q4Z2_C876	NA	NA	NA	NA	NA	NA	NA	NA	NA	NA	NA	NA	NA	NA	NA	NA	NA	NA	NA	NA	NA	NA	NA	NA	NA	NA	NA	NA	NA	NA	NA	NA	NA	NA	NA	NA	NA	NA	NA	NA	0.540453	NA	NA	0.179912	NA	NA	NA	NA	NA
E9Q555_C18	NA	NA	NA	NA	NA	NA	NA	NA	NA	NA	NA	NA	NA	NA	NA	NA	NA	NA	NA	NA	NA	NA	NA	NA	NA	NA	NA	NA	NA	NA	NA	NA	NA	NA	NA	NA	NA	NA	NA	NA	NA	NA	NA	NA	NA	0.310011	NA	NA	0.308692
E9Q555_C2093	0.452667	NA	0.00438827	0.251156	0.00972083	NA	NA	NA	NA	NA	NA	NA	NA	NA	NA	NA	NA	NA	NA	NA	NA	NA	NA	NA	NA	NA	NA	NA	NA	NA	NA	NA	NA	NA	NA	NA	NA	NA	NA	NA	NA	NA	NA	NA	NA	NA	NA	NA	NA
E9Q555_C21	NA	NA	NA	NA	NA	NA	NA	NA	NA	NA	NA	NA	NA	NA	NA	NA	NA	NA	NA	NA	NA	NA	NA	NA	NA	NA	NA	NA	NA	NA	NA	NA	NA	NA	NA	NA	NA	NA	NA	NA	NA	NA	NA	NA	NA	0.310011	NA	NA	0.308692
E9Q555_C2879	NA	NA	NA	NA	NA	NA	NA	NA	NA	NA	NA	NA	NA	NA	NA	0.432357	NA	NA	0.322351	0.00944451	NA	NA	NA	NA	NA	NA	NA	NA	NA	NA	NA	NA	NA	NA	NA	NA	NA	NA	NA	NA	NA	NA	NA	NA	NA	NA	NA	NA	NA
E9Q555_C3499	0.533217	NA	0.0131378	0.176394	0.0120901	NA	NA	NA	NA	NA	0.638637	NA	0.00652677	0.215908	0.0211952	NA	NA	NA	NA	NA	0.450318	NA	NA	0.165681	0.0151942	NA	NA	NA	NA	NA	1.09474	NA	0.00639138	0.254868	0.0190756	1.04912	NA	NA	0.283496	0.0267414	NA	NA	NA	NA	NA	0.307719	NA	NA	0.115984
E9Q555_C4140	NA	NA	NA	NA	NA	NA	NA	NA	NA	NA	NA	NA	NA	NA	NA	NA	NA	NA	NA	NA	NA	NA	NA	NA	NA	NA	NA	NA	NA	NA	NA	NA	NA	NA	NA	0.710981	NA	NA	0.320626	0.0235542	NA	NA	NA	NA	NA	NA	NA	NA	NA
E9Q555_C586	NA	NA	NA	NA	NA	0.347347	0.00750906	0.00427835	0.438743	0.0333799	NA	NA	NA	NA	NA	NA	NA	NA	NA	NA	NA	NA	NA	NA	NA	NA	NA	NA	NA	NA	0.668023	NA	NA	0.362362	0.0168177	0.500065	NA	0.00915087	0.667852	0.0237913	NA	NA	NA	NA	NA	NA	NA	NA	NA
E9Q557_C1064	0.331861	NA	0.00120972	0.256318	0.033006	0.460271	NA	NA	0.373048	0.0765013	0.547593	NA	NA	0.246836	0.0413845	0.414034	NA	0.00346159	0.381028	0.0281231	0.430411	NA	NA	0.294493	0.0378088	0.411792	NA	0.00274993	0.252798	0.00517608	0.419908	NA	NA	0.2424	0.0292429	0.386018	NA	NA	0.361003	0.0315991	0.298348	NA	0.0018644	0.379401	0.0374008	0.532512	NA	NA	0.348869
E9Q557_C1081	NA	NA	NA	NA	NA	NA	NA	NA	NA	NA	NA	NA	NA	NA	NA	NA	NA	NA	NA	NA	NA	NA	NA	NA	NA	NA	NA	NA	NA	NA	NA	NA	NA	NA	NA	0.24257	NA	NA	0.375365	0.0282093	0.19219	NA	NA	0.101413	0.0108894	0.310391	NA	NA	0.310235
E9Q557_C1112	0.101806	0.00318915	0.0217557	0.208687	0.0285861	0.244103	0.00458486	0.0397634	0.513493	0.059413	0.251642	NA	0.00517651	0.146991	0.0177401	0.268403	NA	0.0112072	0.240779	0.0207302	0.161617	NA	0.0104965	0.185829	0.0266354	0.21923	NA	NA	0.193666	0.00149968	NA	NA	NA	NA	NA	0.198244	NA	NA	0.195368	0.0202943	0.167938	NA	0.0024109	0.168571	0.0290723	0.281567	NA	0.0116746	0.331597
E9Q557_C1292	0.287645	NA	NA	0.208707	0.0727676	0.420003	0.000452058	NA	0.360285	0.15288	0.533334	NA	NA	0.269167	0.12018	0.630359	NA	NA	0.436853	0.0802374	0.47833	NA	NA	0.317619	0.093081	NA	NA	NA	NA	NA	0.46825	NA	NA	0.313841	0.0838613	0.386715	NA	NA	0.299055	0.0966421	0.429142	NA	0.00103669	0.271566	0.078472	0.556035	NA	NA	0.278971
E9Q557_C1418	0.402159	NA	0.00890076	0.269134	0.0172768	0.460542	NA	NA	0.395064	0.0644975	0.310689	NA	NA	0.330229	0.0298186	0.551149	NA	0.00254381	0.328087	0.0308889	NA	NA	NA	NA	NA	0.449375	NA	0.00243368	0.274053	0.00447572	NA	NA	NA	NA	NA	0.525475	NA	NA	0.316128	0.0456716	0.398973	NA	NA	0.27307	0.0332724	0.502295	NA	NA	0.279536
E9Q557_C147	0.457259	NA	0.0103053	0.231403	0.0303509	NA	NA	NA	NA	NA	0.53866	NA	0.00196974	0.183124	0.0215573	0.682175	NA	0.00601383	0.222784	0.0135382	NA	NA	NA	NA	NA	0.566858	NA	0.00248567	0.43416	0.0096121	0.562501	NA	0.00391577	0.222337	0.015578	0.435479	NA	NA	0.177669	NA	NA	NA	NA	NA	NA	0.735238	NA	0.00458146	0.245774
E9Q557_C1511	NA	NA	NA	NA	NA	NA	NA	NA	NA	NA	0.510561	NA	NA	0.234657	0.0442303	NA	NA	NA	NA	NA	0.277545	NA	NA	0.250242	0.0431874	0.309005	NA	0.005927	0.26731	0.00969392	0.653237	NA	NA	0.25599	0.0266909	NA	NA	NA	NA	NA	0.310003	NA	0.00189898	0.259312	0.0481754	0.37553	NA	NA	0.371986
E9Q557_C1817	0.281461	NA	NA	0.177953	0.040174	0.296575	NA	NA	0.33152	0.0578265	0.555155	NA	NA	0.196263	0.0670834	NA	NA	NA	NA	NA	0.404408	NA	NA	0.195673	0.0815376	0.454465	NA	NA	0.16874	0.00560045	0.399395	NA	NA	0.254204	0.0292663	0.276596	0.000273973	NA	0.344816	0.0536811	0.391028	NA	NA	0.265736	0.0535526	0.632111	NA	NA	0.199241
E9Q557_C186	NA	NA	NA	NA	NA	NA	NA	NA	NA	NA	0.574774	NA	NA	0.22206	0.0310367	0.76315	NA	NA	0.35018	NA	NA	NA	NA	NA	NA	NA	NA	NA	NA	NA	0.746871	NA	NA	0.28703	NA	NA	NA	NA	NA	NA	NA	NA	NA	NA	NA	NA	NA	NA	NA
E9Q557_C203	NA	NA	NA	NA	NA	NA	NA	NA	NA	NA	NA	NA	NA	NA	NA	NA	NA	NA	NA	NA	NA	NA	NA	NA	NA	NA	NA	NA	NA	NA	NA	NA	NA	NA	NA	NA	NA	NA	NA	NA	0.305555	NA	0.00386016	0.291273	0.0321495	NA	NA	NA	NA
E9Q557_C2271	NA	NA	NA	NA	NA	NA	NA	NA	NA	NA	NA	NA	NA	NA	NA	0.385711	NA	NA	0.214519	NA	NA	NA	NA	NA	NA	NA	NA	NA	NA	NA	NA	NA	NA	NA	NA	NA	NA	NA	NA	NA	NA	NA	NA	NA	NA	NA	NA	NA	NA
E9Q557_C2445	NA	NA	NA	NA	NA	NA	NA	NA	NA	NA	NA	NA	NA	NA	NA	NA	NA	NA	NA	NA	NA	NA	NA	NA	NA	NA	NA	NA	NA	NA	NA	NA	NA	NA	NA	NA	NA	NA	NA	NA	0.260863	NA	0.00216621	0.150948	0.00949801	NA	NA	NA	NA
E9Q557_C2454	NA	NA	NA	NA	NA	NA	NA	NA	NA	NA	NA	NA	NA	NA	NA	NA	NA	NA	NA	NA	NA	NA	NA	NA	NA	NA	NA	NA	NA	NA	NA	NA	NA	NA	NA	NA	NA	NA	NA	NA	0.260863	NA	0.00216621	0.150948	0.00949801	NA	NA	NA	NA
E9Q557_C2788	NA	NA	NA	NA	NA	0.611084	NA	NA	0.248732	0.0505048	0.685516	NA	NA	0.168475	0.0212094	0.794447	NA	NA	0.236667	0.0223949	NA	NA	NA	NA	NA	0.569244	NA	NA	0.134059	NA	0.700147	NA	NA	0.146146	0.0156463	0.548734	NA	NA	0.256061	0.0324907	0.524893	NA	NA	0.168421	0.0122373	0.690653	NA	0.00287742	0.241911
E9Q557_C379	NA	NA	NA	NA	NA	NA	NA	NA	NA	NA	NA	NA	NA	NA	NA	0.606465	NA	0.00427246	0.117285	0.00283134	NA	NA	NA	NA	NA	NA	NA	NA	NA	NA	0.522288	NA	NA	0.0965826	0.0207153	0.592641	NA	NA	0.298653	0.0317258	NA	NA	NA	NA	NA	NA	NA	NA	NA
E9Q557_C417	0.370767	NA	0.00177537	0.139291	0.0259219	NA	NA	NA	NA	NA	NA	NA	NA	NA	NA	NA	NA	NA	NA	NA	0.408249	NA	0.0026336	0.180438	0.0177262	0.513675	NA	NA	0.149253	0.00520544	0.584067	NA	0.00361442	0.177536	0.0180923	0.471669	NA	NA	0.216743	0.0308363	NA	NA	NA	NA	NA	0.621735	NA	0.00624427	0.217822
E9Q557_C479	0.224586	NA	0.00230874	0.168149	0.0302598	NA	NA	NA	NA	NA	NA	NA	NA	NA	NA	0.44116	NA	NA	0.16548	0.0184566	NA	NA	NA	NA	NA	0.385602	NA	NA	0.162246	NA	0.484998	NA	0.00745767	0.15921	0.0105531	0.331874	NA	NA	0.247445	0.0198535	NA	NA	NA	NA	NA	NA	NA	NA	NA
E9Q557_C494	NA	NA	NA	NA	NA	NA	NA	NA	NA	NA	0.412922	NA	0.00269876	0.259094	0.02545	NA	NA	NA	NA	NA	NA	NA	NA	NA	NA	NA	NA	NA	NA	NA	NA	NA	NA	NA	NA	NA	NA	NA	NA	NA	0.538633	NA	NA	0.170883	0.0297114	NA	NA	NA	NA
E9Q557_C58	NA	NA	NA	NA	NA	0.203707	NA	NA	0.439421	NA	0.344293	NA	NA	0.496838	NA	0.222319	NA	NA	0.432681	NA	0.249689	NA	NA	0.282987	NA	0.250199	NA	NA	0.385066	NA	0.317817	NA	NA	0.354113	NA	0.232005	NA	NA	0.470607	NA	NA	NA	NA	NA	NA	NA	NA	NA	NA
E9Q557_C658	0.212642	NA	NA	0.375712	0.0372417	0.37916	NA	0.00305367	0.470137	0.0946941	0.424721	NA	0.00847249	0.314266	0.0346972	0.464737	NA	NA	0.371717	0.0330552	0.283233	NA	NA	0.294414	0.0610077	0.41543	NA	0.00352732	0.458822	0.00613011	0.408364	NA	0.000464462	0.340421	0.0709005	0.331162	NA	0.0013811	0.421176	0.0432188	0.339936	NA	0.000743624	0.295326	0.0534742	0.516779	NA	NA	0.403919
E9Q557_C69	NA	NA	NA	NA	NA	0.203707	NA	NA	0.439421	NA	0.344293	NA	NA	0.496838	NA	0.222319	NA	NA	0.432681	NA	0.249689	NA	NA	0.282987	NA	0.250199	NA	NA	0.385066	NA	0.317817	NA	NA	0.354113	NA	0.232005	NA	NA	0.470607	NA	NA	NA	NA	NA	NA	NA	NA	NA	NA
E9Q557_C694	0.35799	NA	NA	0.0592786	NA	0.614761	NA	NA	0.133884	0.0208417	0.506075	NA	0.00851266	0.146865	0.0134436	0.675061	NA	NA	0.23183	NA	0.444778	NA	0.00112928	0.159257	0.0114751	0.5538	NA	0.00648112	0.127259	0.00649789	0.769462	NA	NA	0.145829	0.0089256	0.624803	NA	NA	0.231664	0.0135359	0.482389	NA	NA	0.0970753	0.00753169	0.799817	NA	NA	0.208494
E9Q557_C752	0.239099	NA	NA	0.0842544	0.0105352	0.405109	NA	NA	0.116876	0.02502	0.318693	NA	NA	0.0702055	0.00423333	0.412597	NA	NA	0.123003	0.00825551	0.252294	NA	0.00182863	0.09368	0.0100304	0.286373	NA	NA	0.066817	0.0023175	0.432502	NA	NA	0.0652748	0.00329655	0.295307	NA	NA	0.117329	0.0221752	0.269593	NA	NA	0.0729185	0.0102141	0.465287	NA	NA	0.084325
E9Q557_C810	NA	NA	NA	NA	NA	NA	NA	NA	NA	NA	NA	NA	NA	NA	NA	NA	NA	NA	NA	NA	NA	NA	NA	NA	NA	NA	NA	NA	NA	NA	0.560966	NA	0.00476058	0.145329	0.00730553	0.569813	NA	NA	0.474812	0.0577377	NA	NA	NA	NA	NA	NA	NA	NA	NA
E9Q557_C90	0.144751	NA	0.0130176	0.180205	NA	0.366728	NA	NA	0.334449	0.0125004	NA	NA	NA	NA	NA	0.338939	NA	NA	0.196097	0.0144829	0.282319	NA	NA	0.261574	NA	0.272764	NA	NA	0.215716	NA	0.379285	NA	NA	0.1651	NA	0.407487	NA	NA	0.308401	NA	NA	NA	NA	NA	NA	NA	NA	NA	NA
E9Q557_C911	NA	NA	NA	NA	NA	0.238074	NA	0.0443397	0.409296	0.0733685	NA	NA	NA	NA	NA	NA	NA	NA	NA	NA	NA	NA	NA	NA	NA	NA	NA	NA	NA	NA	NA	NA	NA	NA	NA	0.281632	NA	NA	0.166845	0.0122334	NA	NA	NA	NA	NA	NA	NA	NA	NA
E9Q557_C93	0.144751	NA	0.0130176	0.180205	NA	0.366728	NA	NA	0.334449	0.0125004	NA	NA	NA	NA	NA	0.338939	NA	NA	0.196097	0.0144829	0.282319	NA	NA	0.261574	NA	0.272764	NA	NA	0.215716	NA	0.379285	NA	NA	0.1651	NA	0.407487	NA	NA	0.308401	NA	NA	NA	NA	NA	NA	NA	NA	NA	NA
E9Q557_C966	NA	NA	NA	NA	NA	NA	NA	NA	NA	NA	0.404593	NA	0.0108582	0.198133	0.0253424	0.25	NA	0.00441926	0.163118	0.00992215	NA	NA	NA	NA	NA	0.246259	NA	NA	0.135578	NA	NA	NA	NA	NA	NA	NA	NA	NA	NA	NA	NA	NA	NA	NA	NA	NA	NA	NA	NA
E9Q634_C1055	NA	NA	NA	NA	NA	0.568315	NA	NA	0.199195	0.0392356	NA	NA	NA	NA	NA	NA	NA	NA	NA	NA	NA	NA	NA	NA	NA	NA	NA	NA	NA	NA	NA	NA	NA	NA	NA	NA	NA	NA	NA	NA	NA	NA	NA	NA	NA	NA	NA	NA	NA
E9Q634_C467	NA	NA	NA	NA	NA	NA	NA	NA	NA	NA	NA	NA	NA	NA	NA	NA	NA	NA	NA	NA	NA	NA	NA	NA	NA	NA	NA	NA	NA	NA	NA	NA	NA	NA	NA	NA	NA	NA	NA	NA	NA	NA	NA	NA	NA	NA	NA	NA	NA
E9Q634_C586	NA	NA	NA	NA	NA	0.408499	NA	0.0169821	0.189182	0.0243616	NA	NA	NA	NA	NA	NA	NA	NA	NA	NA	NA	NA	NA	NA	NA	NA	NA	NA	NA	NA	0.490347	NA	0.00379947	0.142246	0.0149336	NA	NA	NA	NA	NA	NA	NA	NA	NA	NA	NA	NA	NA	NA
E9Q6J5_C1704	NA	NA	NA	NA	NA	NA	NA	NA	NA	NA	NA	NA	NA	NA	NA	NA	NA	NA	NA	NA	NA	NA	NA	NA	NA	NA	NA	NA	NA	NA	NA	NA	NA	NA	NA	0.489571	NA	NA	0.519372	0.159318	NA	NA	NA	NA	NA	NA	NA	NA	NA
E9Q735_C710	NA	NA	NA	NA	NA	NA	NA	NA	NA	NA	NA	NA	NA	NA	NA	NA	NA	NA	NA	NA	NA	NA	NA	NA	NA	NA	NA	NA	NA	NA	NA	NA	NA	NA	NA	NA	NA	NA	NA	NA	NA	NA	NA	NA	NA	NA	NA	NA	NA
E9Q7G0_C1132	0.211647	NA	NA	0.183464	0.0201096	NA	NA	NA	NA	NA	NA	NA	NA	NA	NA	NA	NA	NA	NA	NA	NA	NA	NA	NA	NA	0.394315	NA	NA	0.246241	NA	0.414992	NA	NA	0.297664	NA	NA	NA	NA	NA	NA	0.298622	NA	0.0164989	0.264084	0.0227549	0.358604	NA	NA	0.324588
E9Q7G0_C1363	NA	NA	NA	NA	NA	NA	NA	NA	NA	NA	0.325507	NA	NA	0.27279	0.0366183	0.309778	NA	NA	0.1998	0.0112856	0.276262	NA	NA	0.28776	0.0427617	0.273514	NA	NA	0.229888	0.00637785	NA	NA	NA	NA	NA	NA	NA	NA	NA	NA	NA	NA	NA	NA	NA	NA	NA	NA	NA
E9Q7G0_C1655	0.236437	NA	NA	0.103382	0.0250507	0.288937	NA	NA	0.0915204	0.0286213	0.411302	NA	0.00238427	0.132379	0.0298818	0.276548	NA	NA	0.153268	0.0117068	NA	NA	NA	NA	NA	0.341395	NA	0.00410436	0.165905	0.00334836	0.373636	NA	NA	0.186972	0.0327913	0.280108	NA	NA	0.212406	0.0515681	0.307939	NA	NA	0.136484	0.0349835	0.324596	NA	NA	0.143946
E9Q7G0_C1912	0.216819	NA	NA	0.195914	0.0320181	NA	NA	NA	NA	NA	0.397959	NA	NA	0.246279	0.0148813	0.350666	NA	0.00237032	0.252854	0.0043694	0.221009	NA	NA	0.228746	0.00893423	0.259149	NA	NA	0.220133	0.0040302	0.336161	NA	NA	0.257906	0.0111566	NA	NA	NA	NA	NA	NA	NA	NA	NA	NA	0.272098	NA	NA	0.255421
E9Q7G0_C1919	NA	NA	NA	NA	NA	NA	NA	NA	NA	NA	NA	NA	NA	NA	NA	NA	NA	NA	NA	NA	0.273029	NA	NA	0.309808	0.0093936	NA	NA	NA	NA	NA	NA	NA	NA	NA	NA	NA	NA	NA	NA	NA	NA	NA	NA	NA	NA	NA	NA	NA	NA
E9Q7G0_C297	0.0655921	NA	0.00934197	0.187751	0.123181	NA	NA	NA	NA	NA	0.238371	NA	NA	0.155055	0.0221942	NA	NA	NA	NA	NA	NA	NA	NA	NA	NA	0.156967	NA	NA	0.165118	0.0349239	NA	NA	NA	NA	NA	0.145369	NA	NA	0.141056	0.039532	NA	NA	NA	NA	NA	NA	NA	NA	NA
E9Q7G0_C439	0.516023	NA	0.00215929	0.142856	0.0473638	NA	NA	NA	NA	NA	NA	NA	NA	NA	NA	0.517301	NA	NA	0.202364	0.0269638	0.509593	NA	NA	0.195805	0.0385559	NA	NA	NA	NA	NA	NA	NA	NA	NA	NA	NA	NA	NA	NA	NA	NA	NA	NA	NA	NA	NA	NA	NA	NA
E9Q7G0_C65	NA	NA	NA	NA	NA	0.323216	NA	0.0283739	0.197793	0.0534675	NA	NA	NA	NA	NA	NA	NA	NA	NA	NA	NA	NA	NA	NA	NA	NA	NA	NA	NA	NA	NA	NA	NA	NA	NA	NA	NA	NA	NA	NA	0.281253	NA	0.00222475	0.0775584	0.0241849	NA	NA	NA	NA
E9Q7G0_C652	NA	NA	NA	NA	NA	NA	NA	NA	NA	NA	NA	NA	NA	NA	NA	NA	NA	NA	NA	NA	0.375732	NA	NA	0.251721	NA	NA	NA	NA	NA	NA	NA	NA	NA	NA	NA	0.404887	NA	NA	0.458356	0.0475922	NA	NA	NA	NA	NA	NA	NA	NA	NA
E9Q7G0_C797	0.230818	NA	NA	0.268288	0.0685534	0.275134	NA	NA	0.295906	0.0760096	0.404676	NA	NA	0.257255	0.0982086	0.252725	NA	NA	0.334666	0.0439722	NA	NA	NA	NA	NA	0.368802	NA	0.00188854	0.276751	0.0119229	0.400568	NA	NA	0.273032	0.0234317	0.284433	NA	NA	0.352601	0.0854648	0.315065	NA	NA	0.248571	0.070331	0.300931	NA	NA	0.328259
E9Q7P9_C207	NA	NA	NA	NA	NA	NA	NA	NA	NA	NA	NA	NA	NA	NA	NA	NA	NA	NA	NA	NA	NA	NA	NA	NA	NA	NA	NA	NA	NA	NA	NA	NA	NA	NA	NA	NA	NA	NA	NA	NA	0.168503	NA	0.00982103	0.729521	0.0477666	NA	NA	NA	NA
E9Q7P9_C850	NA	NA	NA	NA	NA	0.107393	NA	NA	0.596843	0.0313593	NA	NA	NA	NA	NA	NA	NA	NA	NA	NA	0.201854	NA	0.00451513	0.931925	0.0141868	NA	NA	NA	NA	NA	NA	NA	NA	NA	NA	NA	NA	NA	NA	NA	NA	NA	NA	NA	NA	NA	NA	NA	NA
E9QAM5_C55	NA	NA	NA	NA	NA	0.4682	0.0153681	NA	0.155197	0.0917746	NA	NA	NA	NA	NA	0.360405	0.00557236	0.0232653	0.321667	0.0412787	NA	NA	NA	NA	NA	NA	NA	NA	NA	NA	0.513642	NA	NA	0.382857	0.0195633	0.381466	NA	NA	0.728322	0.0451818	NA	NA	NA	NA	NA	NA	NA	NA	NA
E9QAT4_C1329	NA	NA	NA	NA	NA	NA	NA	NA	NA	NA	NA	NA	NA	NA	NA	NA	NA	NA	NA	NA	NA	NA	NA	NA	NA	NA	NA	NA	NA	NA	0.65239	NA	0.00758603	0.171278	0.010332	NA	NA	NA	NA	NA	NA	NA	NA	NA	NA	NA	NA	NA	NA
E9QAT4_C1466	NA	NA	NA	NA	NA	0.357141	NA	0.0186054	0.47591	0.0146331	0.719494	NA	0.00711186	0.197341	0.0184377	NA	NA	NA	NA	NA	NA	NA	NA	NA	NA	NA	NA	NA	NA	NA	NA	NA	NA	NA	NA	NA	NA	NA	NA	NA	NA	NA	NA	NA	NA	0.355293	NA	NA	0.184765
E9QAT4_C1707	0.309769	NA	NA	0.286524	0.0138057	0.390951	NA	NA	0.314097	0.0149597	0.494868	NA	NA	0.370932	0.0169379	NA	NA	NA	NA	NA	NA	NA	NA	NA	NA	NA	NA	NA	NA	NA	NA	NA	NA	NA	NA	NA	NA	NA	NA	NA	NA	NA	NA	NA	NA	0.399522	NA	NA	0.32173
E9QAT4_C1708	0.309769	NA	NA	0.286524	0.0138057	0.390951	NA	NA	0.314097	0.0149597	0.494868	NA	NA	0.370932	0.0169379	NA	NA	NA	NA	NA	NA	NA	NA	NA	NA	NA	NA	NA	NA	NA	NA	NA	NA	NA	NA	NA	NA	NA	NA	NA	NA	NA	NA	NA	NA	0.399522	NA	NA	0.32173
E9QAT4_C1919	NA	NA	NA	NA	NA	NA	NA	NA	NA	NA	NA	NA	NA	NA	NA	0.416502	NA	NA	0.232912	NA	0.413996	NA	NA	0.223629	NA	NA	NA	NA	NA	NA	0.588958	NA	NA	0.245271	NA	NA	NA	NA	NA	NA	0.487134	NA	NA	0.225553	NA	NA	NA	NA	NA
E9QAT4_C663	0.257881	NA	NA	0.224224	0.0816358	0.243628	NA	NA	0.218792	0.13068	0.367039	NA	NA	0.214396	0.159367	NA	NA	NA	NA	NA	NA	NA	NA	NA	NA	NA	NA	NA	NA	NA	NA	NA	NA	NA	NA	NA	NA	NA	NA	NA	NA	NA	NA	NA	NA	NA	NA	NA	NA
F6ZDS4_C112	NA	NA	NA	NA	NA	0.628852	NA	0.0170443	0.317644	NA	NA	NA	NA	NA	NA	NA	NA	NA	NA	NA	NA	NA	NA	NA	NA	0.466544	NA	NA	0.239474	NA	0.661156	NA	NA	0.162194	0.0269975	0.478005	NA	NA	0.218817	NA	NA	NA	NA	NA	NA	0.640573	NA	NA	0.165711
F6ZDS4_C1142	NA	NA	NA	NA	NA	0.488626	NA	NA	0.276767	0.105247	NA	NA	NA	NA	NA	0.534264	NA	NA	0.355566	0.0414473	NA	NA	NA	NA	NA	NA	NA	NA	NA	NA	NA	NA	NA	NA	NA	NA	NA	NA	NA	NA	0.546353	NA	NA	0.332287	0.26708	NA	NA	NA	NA
F6ZDS4_C1201	NA	NA	NA	NA	NA	NA	NA	NA	NA	NA	NA	NA	NA	NA	NA	0.373783	NA	NA	0.289912	0.0192852	NA	NA	NA	NA	NA	NA	NA	NA	NA	NA	NA	NA	NA	NA	NA	NA	NA	NA	NA	NA	NA	NA	NA	NA	NA	NA	NA	NA	NA
F6ZDS4_C1223	0.391882	NA	0.00338469	0.208914	0.0463674	0.434087	NA	NA	0.325547	0.0488547	0.572603	NA	0.00362374	0.329228	0.0428132	0.49182	NA	0.00103708	0.271289	0.0315553	0.458278	NA	0.00442961	0.352719	0.0412176	NA	NA	NA	NA	NA	0.556804	NA	NA	0.296659	0.0492451	0.47452	NA	NA	0.64991	0.0412511	0.354165	NA	NA	0.302284	0.0253048	NA	NA	NA	NA
F6ZDS4_C149	NA	NA	NA	NA	NA	NA	NA	NA	NA	NA	NA	NA	NA	NA	NA	NA	NA	NA	NA	NA	NA	NA	NA	NA	NA	NA	NA	NA	NA	NA	0.366319	NA	NA	0.343198	0.00717013	NA	NA	NA	NA	NA	NA	NA	NA	NA	NA	NA	NA	NA	NA
F6ZDS4_C298	NA	NA	NA	NA	NA	NA	NA	NA	NA	NA	NA	NA	NA	NA	NA	NA	NA	NA	NA	NA	NA	NA	NA	NA	NA	NA	NA	NA	NA	NA	NA	NA	NA	NA	NA	NA	NA	NA	NA	NA	NA	NA	NA	NA	NA	NA	NA	NA	NA
F8VPQ2_C107	NA	NA	NA	NA	NA	NA	NA	NA	NA	NA	0.463759	NA	NA	0.18627	0.0162708	NA	NA	NA	NA	NA	NA	NA	NA	NA	NA	0.30562	NA	NA	0.202078	NA	NA	NA	NA	NA	NA	NA	NA	NA	NA	NA	NA	NA	NA	NA	NA	0.48532	NA	NA	0.151185
F8VPU2_C309	NA	NA	NA	NA	NA	0.180589	0.00950409	0.0100433	0.605533	0.150275	NA	NA	NA	NA	NA	NA	NA	NA	NA	NA	NA	NA	NA	NA	NA	NA	NA	NA	NA	NA	0.377849	NA	NA	0.267147	0.15021	NA	NA	NA	NA	NA	NA	NA	NA	NA	NA	0.325195	NA	NA	0.280205
G3X9K3_C1682	NA	NA	NA	NA	NA	NA	NA	NA	NA	NA	NA	NA	NA	NA	NA	NA	NA	NA	NA	NA	NA	NA	NA	NA	NA	NA	NA	NA	NA	NA	NA	NA	NA	NA	NA	0.474804	NA	NA	0.191011	NA	NA	NA	NA	NA	NA	0.572139	NA	NA	0.146714
G3X9K3_C619	NA	NA	NA	NA	NA	NA	NA	NA	NA	NA	NA	NA	NA	NA	NA	NA	NA	NA	NA	NA	NA	NA	NA	NA	NA	NA	NA	NA	NA	NA	NA	NA	NA	NA	NA	0.476562	NA	NA	0.196561	0.0255583	NA	NA	NA	NA	NA	0.413045	NA	0.00462788	0.161022
G5E829_C463	0.169843	NA	NA	0.138886	NA	NA	NA	NA	NA	NA	0.403451	NA	NA	0.335174	0.00366087	0.327315	NA	NA	0.233534	0.00720129	0.269501	NA	NA	0.344005	0.0062559	0.219132	NA	NA	0.133036	NA	0.352088	NA	NA	0.195813	NA	NA	NA	NA	NA	NA	NA	NA	NA	NA	NA	0.210837	NA	NA	0.228837
G5E829_C473	0.169843	NA	NA	0.138886	NA	NA	NA	NA	NA	NA	0.403451	NA	NA	0.335174	0.00366087	0.327315	NA	NA	0.233534	0.00720129	0.269501	NA	NA	0.344005	0.0062559	0.219132	NA	NA	0.133036	NA	0.352088	NA	NA	0.195813	NA	NA	NA	NA	NA	NA	NA	NA	NA	NA	NA	0.210837	NA	NA	0.228837
G5E829_C547	0.440179	NA	NA	0.0855725	0.00733397	NA	NA	NA	NA	NA	0.889579	NA	0.00790069	0.0993985	NA	0.746934	NA	NA	0.0642179	NA	0.846581	NA	0.00489391	0.110019	NA	NA	NA	NA	NA	NA	0.70653	NA	NA	0.042161	0.00215044	NA	NA	NA	NA	NA	NA	NA	NA	NA	NA	0.723045	NA	NA	0.0613115
G5E829_C649	NA	NA	NA	NA	NA	NA	NA	NA	NA	NA	NA	NA	NA	NA	NA	NA	NA	NA	NA	NA	NA	NA	NA	NA	NA	NA	NA	NA	NA	NA	NA	NA	NA	NA	NA	NA	NA	NA	NA	NA	NA	NA	NA	NA	NA	NA	NA	NA	NA
G5E870_C1309	NA	NA	NA	NA	NA	NA	NA	NA	NA	NA	NA	NA	NA	NA	NA	NA	NA	NA	NA	NA	NA	NA	NA	NA	NA	NA	NA	NA	NA	NA	0.530123	NA	NA	0.258965	0.0250648	0.492867	NA	NA	0.32202	0.0264022	0.480431	NA	NA	0.271577	0.0617991	NA	NA	NA	NA
G5E870_C1444	0.429353	NA	0.00325094	0.213714	0.045341	NA	NA	NA	NA	NA	NA	NA	NA	NA	NA	NA	NA	NA	NA	NA	NA	NA	NA	NA	NA	NA	NA	NA	NA	NA	NA	NA	NA	NA	NA	NA	NA	NA	NA	NA	NA	NA	NA	NA	NA	NA	NA	NA	NA
G5E870_C332	NA	NA	NA	NA	NA	0.350991	NA	NA	0.161645	0.0155342	NA	NA	NA	NA	NA	NA	NA	NA	NA	NA	NA	NA	NA	NA	NA	NA	NA	NA	NA	NA	NA	NA	NA	NA	NA	0.548931	NA	NA	0.30983	NA	NA	NA	NA	NA	NA	0.531148	NA	NA	0.171471
G5E8K5_C1015	0.526628	NA	0.00394268	0.212503	0.0302027	0.575896	NA	NA	0.207262	0.0266047	0.855022	NA	0.00552035	0.307346	0.0306021	0.621348	NA	NA	0.228327	0.00584116	0.65639	NA	NA	0.292147	0.0400995	0.550987	NA	0.00266328	0.25113	0.00842317	0.672482	NA	NA	0.204518	0.0273821	NA	NA	NA	NA	NA	NA	NA	NA	NA	NA	0.637962	NA	0.00317672	0.246139
G5E8K5_C1247	NA	NA	NA	NA	NA	NA	NA	NA	NA	NA	NA	NA	NA	NA	NA	NA	NA	NA	NA	NA	0.361978	NA	NA	0.226262	NA	0.477299	NA	NA	0.272711	NA	NA	NA	NA	NA	NA	NA	NA	NA	NA	NA	NA	NA	NA	NA	NA	NA	NA	NA	NA
G5E8K5_C1410	NA	NA	NA	NA	NA	NA	NA	NA	NA	NA	0.499248	NA	NA	0.165177	0.0223107	0.564666	NA	NA	0.289003	0.00721512	0.40885	NA	0.0085975	0.312768	0.0145038	0.59241	NA	NA	0.16338	NA	NA	NA	NA	NA	NA	NA	NA	NA	NA	NA	0.625329	NA	NA	0.150726	0.0309639	0.564084	NA	NA	0.331853
G5E8K5_C1431	NA	NA	NA	NA	NA	0.353298	NA	NA	0.176649	NA	NA	NA	NA	NA	NA	NA	NA	NA	NA	NA	0.31327	NA	NA	0.22382	NA	NA	NA	NA	NA	NA	NA	NA	NA	NA	NA	NA	NA	NA	NA	NA	0.348968	NA	NA	0.185122	NA	NA	NA	NA	NA
G5E8K5_C1875	0.438854	NA	0.0178575	0.212927	0.0548556	0.639012	NA	0.00369854	0.227195	0.0457082	NA	NA	NA	NA	NA	0.548704	NA	0.0046014	0.2287	0.0324722	0.597015	NA	0.0232103	0.291038	0.0636396	NA	NA	NA	NA	NA	NA	NA	NA	NA	NA	0.565438	NA	0.00358425	0.213766	0.0423471	NA	NA	NA	NA	NA	0.467794	NA	0.0205622	0.2463
O08528_C133	0.03684	NA	0.039598	0.181481	0.109963	NA	NA	NA	NA	NA	0.224592	NA	0.0153278	0.0732554	0.0384849	NA	NA	NA	NA	NA	NA	NA	NA	NA	NA	NA	NA	NA	NA	NA	NA	NA	NA	NA	NA	NA	NA	NA	NA	NA	NA	NA	NA	NA	NA	0.170432	NA	NA	0.275931
O08528_C368	NA	NA	NA	NA	NA	0.48548	NA	0.0103739	0.386619	0.0409832	NA	NA	NA	NA	NA	0.515802	NA	0.0065899	0.28172	0.0132773	NA	NA	NA	NA	NA	NA	NA	NA	NA	NA	0.502815	NA	0.0142417	0.25793	0.00689138	NA	NA	NA	NA	NA	0.304066	NA	0.00853549	0.343221	0.0238773	NA	NA	NA	NA
O08528_C375	NA	NA	NA	NA	NA	0.522496	NA	0.00269106	0.245765	0.0325551	0.417315	NA	NA	0.176182	0.00949601	NA	NA	NA	NA	NA	NA	NA	NA	NA	NA	NA	NA	NA	NA	NA	0.5793	NA	NA	0.192983	0.0108501	0.400366	NA	NA	0.234862	0.0174462	0.370409	NA	NA	0.170306	0.00899721	0.631018	NA	NA	0.23195
O08528_C386	NA	NA	NA	NA	NA	NA	NA	NA	NA	NA	NA	NA	NA	NA	NA	NA	NA	NA	NA	NA	NA	NA	NA	NA	NA	NA	NA	NA	NA	NA	NA	NA	NA	NA	NA	0.527709	NA	NA	0.170818	0.0115476	NA	NA	NA	NA	NA	NA	NA	NA	NA
O08528_C438	NA	NA	NA	NA	NA	0.424936	NA	0.0033421	0.188315	0.0330866	0.432152	NA	0.00555844	0.176083	0.0140385	0.50114	NA	0.00752353	0.176966	0.00726299	NA	NA	NA	NA	NA	0.39462	NA	0.00183365	0.17527	0.00376418	0.492816	NA	0.00364137	0.223086	0.0268678	0.40993	NA	NA	0.154726	0.0115352	0.279771	NA	0.00503713	0.128125	0.0116083	0.512991	NA	NA	0.194846
O08528_C517	NA	NA	NA	NA	NA	NA	NA	NA	NA	NA	NA	NA	NA	NA	NA	0.501829	NA	NA	0.13377	0.00675184	NA	NA	NA	NA	NA	0.427062	NA	NA	0.152268	NA	NA	NA	NA	NA	NA	NA	NA	NA	NA	NA	NA	NA	NA	NA	NA	NA	NA	NA	NA
O08528_C606	NA	NA	NA	NA	NA	NA	NA	NA	NA	NA	NA	NA	NA	NA	NA	NA	NA	NA	NA	NA	NA	NA	NA	NA	NA	NA	NA	NA	NA	NA	NA	NA	NA	NA	NA	0.349753	NA	NA	0.0964381	NA	NA	NA	NA	NA	NA	NA	NA	NA	NA
O08528_C628	0.489625	0.00163223	0.0304632	0.126821	0.0168241	0.565614	NA	NA	0.139522	0.0123585	0.607328	NA	0.00576637	0.139912	0.00667854	0.652537	NA	NA	0.105148	NA	NA	NA	NA	NA	NA	NA	NA	NA	NA	NA	0.585682	NA	NA	0.0862903	NA	0.51032	NA	NA	0.233761	0.00583551	NA	NA	NA	NA	NA	0.732765	NA	0.0184786	0.167722
O08528_C823	NA	NA	NA	NA	NA	NA	NA	NA	NA	NA	NA	NA	NA	NA	NA	NA	NA	NA	NA	NA	NA	NA	NA	NA	NA	NA	NA	NA	NA	NA	NA	NA	NA	NA	NA	NA	NA	NA	NA	NA	NA	NA	NA	NA	NA	0.286392	NA	0.00790576	0.301903
O08528_C834	NA	NA	NA	NA	NA	0.341023	0.00743952	0.0415147	0.305954	0.129463	NA	NA	NA	NA	NA	NA	NA	NA	NA	NA	NA	NA	NA	NA	NA	NA	NA	NA	NA	NA	0.460285	NA	0.0186259	0.175547	0.0313056	0.379616	NA	NA	0.169407	0.339804	0.332732	NA	0.0064818	0.133915	0.0521764	NA	NA	NA	NA
O08528_C886	NA	NA	NA	NA	NA	NA	NA	NA	NA	NA	0.370004	NA	0.00175399	0.144711	0.0168065	NA	NA	NA	NA	NA	NA	NA	NA	NA	NA	NA	NA	NA	NA	NA	0.469191	NA	0.00395865	0.177836	0.012671	NA	NA	NA	NA	NA	0.319368	NA	0.00337168	0.170085	0.0315242	NA	NA	NA	NA
O08528_C9	NA	NA	NA	NA	NA	NA	NA	NA	NA	NA	0.697817	NA	NA	0.102164	NA	NA	NA	NA	NA	NA	NA	NA	NA	NA	NA	0.321238	NA	NA	0.100867	NA	NA	NA	NA	NA	NA	NA	NA	NA	NA	NA	NA	NA	NA	NA	NA	NA	NA	NA	NA
O08528_C909	0.319894	NA	0.00930184	0.163927	0.0313935	0.619263	NA	0.0100948	0.25107	0.0904109	0.577353	NA	NA	0.202837	0.0191756	NA	NA	NA	NA	NA	NA	NA	NA	NA	NA	0.496394	NA	NA	0.214436	NA	NA	NA	NA	NA	NA	0.540184	NA	NA	0.242682	0.0797015	0.341893	NA	NA	0.144879	0.0867196	0.586408	NA	0.0047816	0.165403
O08529_C240	NA	NA	NA	NA	NA	0.595601	NA	NA	0.178328	0.0193411	NA	NA	NA	NA	NA	NA	NA	NA	NA	NA	0.511869	NA	NA	0.152747	NA	0.524388	NA	0.00315931	0.181058	0.00137592	NA	NA	NA	NA	NA	0.504776	NA	NA	0.376334	0.0124839	NA	NA	NA	NA	NA	NA	NA	NA	NA
O08529_C301	0.301063	NA	NA	0.0545626	NA	NA	NA	NA	NA	NA	0.733007	NA	NA	0.164066	NA	0.532123	NA	NA	0.14773	NA	0.436653	NA	NA	0.0991492	NA	NA	NA	NA	NA	NA	NA	NA	NA	NA	NA	0.345935	NA	NA	0.151804	NA	NA	NA	NA	NA	NA	0.490939	NA	NA	0.120216
O08529_C341	NA	NA	NA	NA	NA	NA	NA	NA	NA	NA	NA	NA	NA	NA	NA	NA	NA	NA	NA	NA	NA	NA	NA	NA	NA	NA	NA	NA	NA	NA	NA	NA	NA	NA	NA	NA	NA	NA	NA	NA	NA	NA	NA	NA	NA	0.397669	NA	NA	0.125851
O08529_C350	1.48858	NA	0.0171571	0.452507	0.092075	NA	NA	NA	NA	NA	NA	NA	NA	NA	NA	NA	NA	NA	NA	NA	NA	NA	NA	NA	NA	NA	NA	NA	NA	NA	NA	NA	NA	NA	NA	NA	NA	NA	NA	NA	NA	NA	NA	NA	NA	0.397669	NA	NA	0.125851
O08529_C374	0.410051	NA	0.0132207	0.132599	0.0120227	0.835747	NA	NA	0.292353	0.042607	4.22501	NA	0.114411	0.447991	0.0573992	0.450728	NA	NA	0.29778	0.0241905	0.448105	NA	0.00564692	0.241788	0.0302595	0.507864	NA	0.00260684	0.121826	0.00523145	1.14233	0.0621169	0.0953793	0.222675	0.0739458	0.66664	NA	NA	0.366823	NA	0.620482	0.000802299	0.00911509	0.277244	0.0407458	NA	NA	NA	NA
O08529_C39	0.176366	NA	NA	0.078953	0.0131942	0.328911	NA	NA	0.155882	NA	NA	NA	NA	NA	NA	0.31223	NA	NA	0.0539253	NA	NA	NA	NA	NA	NA	0.225759	NA	NA	0.0559142	NA	0.468493	NA	NA	0.0562148	NA	0.200557	NA	NA	0.0567174	NA	NA	NA	NA	NA	NA	0.272481	NA	NA	0.0895735
O08529_C405	0.438704	NA	NA	0.0684508	NA	0.572815	NA	0.00794078	0.116278	0.0203755	0.838943	NA	0.00425605	0.143247	0.00886421	0.586618	NA	0.00117769	0.0892654	0.00518812	0.436221	NA	0.00288255	0.113991	0.00387034	NA	NA	NA	NA	NA	0.685529	NA	0.00316744	0.0975492	0.00745169	0.635744	NA	NA	0.123368	0.0137618	0.552937	NA	NA	0.0693992	0.00912358	0.554491	NA	NA	0.076947
O08529_C498	0.221361	NA	NA	0.118101	0.0179934	NA	NA	NA	NA	NA	NA	NA	NA	NA	NA	NA	NA	NA	NA	NA	NA	NA	NA	NA	NA	NA	NA	NA	NA	NA	NA	NA	NA	NA	NA	NA	NA	NA	NA	NA	NA	NA	NA	NA	NA	NA	NA	NA	NA
O08529_C577	0.467594	NA	NA	0.235855	NA	0.615349	NA	0.0234218	0.169902	0.0235461	0.691069	NA	NA	0.176666	NA	NA	NA	NA	NA	NA	NA	NA	NA	NA	NA	NA	NA	NA	NA	NA	0.559272	NA	NA	0.229791	NA	NA	NA	NA	NA	NA	0.584128	NA	NA	0.162128	0.0133361	0.65156	NA	NA	0.158075
O08529_C640	0.523057	NA	0.00862799	0.162267	0.0101289	0.686203	NA	NA	0.14465	0.0248261	0.785814	NA	NA	0.262096	NA	0.646091	NA	NA	0.13921	NA	NA	NA	NA	NA	NA	0.660498	NA	NA	0.123994	NA	0.778768	NA	0.00948429	0.179967	0.00869201	0.548527	NA	NA	0.231362	0.0226224	0.64978	NA	NA	0.211739	0.0253595	0.556387	NA	NA	0.27611
O08529_C82	0.329434	NA	NA	0.100153	NA	0.533285	NA	0.00252719	0.1661	0.0147871	0.549986	NA	NA	0.129299	0.0104867	0.539045	NA	0.00287435	0.12388	0.00700353	0.482565	NA	0.0016558	0.110544	0.00544812	0.398461	NA	NA	0.119657	NA	0.655823	NA	0.00471841	0.10249	0.00981957	0.502392	NA	NA	0.139322	0.0107397	0.460871	NA	0.00341437	0.103901	0.0099515	NA	NA	NA	NA
O08530_C328	NA	NA	NA	NA	NA	NA	NA	NA	NA	NA	NA	NA	NA	NA	NA	NA	NA	NA	NA	NA	NA	NA	NA	NA	NA	NA	NA	NA	NA	NA	NA	NA	NA	NA	NA	NA	NA	NA	NA	NA	NA	NA	NA	NA	NA	1.66851	NA	0.0362832	0.516565
O08532_C1024	NA	NA	NA	NA	NA	NA	NA	NA	NA	NA	0.296125	NA	NA	0.547483	0.0287675	NA	NA	NA	NA	NA	NA	NA	NA	NA	NA	NA	NA	NA	NA	NA	NA	NA	NA	NA	NA	NA	NA	NA	NA	NA	NA	NA	NA	NA	NA	NA	NA	NA	NA
O08532_C1026	NA	NA	NA	NA	NA	NA	NA	NA	NA	NA	0.296125	NA	NA	0.547483	0.0287675	NA	NA	NA	NA	NA	NA	NA	NA	NA	NA	NA	NA	NA	NA	NA	NA	NA	NA	NA	NA	NA	NA	NA	NA	NA	NA	NA	NA	NA	NA	NA	NA	NA	NA
O08532_C697	0.231145	NA	NA	0.558127	0.0391103	0.13409	NA	NA	1.02958	0.0957209	0.386789	NA	0.00344202	0.46622	0.031563	0.436031	NA	0.00750076	0.423593	0.0275665	0.344669	NA	0.00682625	0.44174	0.0357238	0.218158	0.00176027	NA	0.702703	NA	0.613521	NA	0.0136893	0.573731	0.0148957	0.187744	NA	NA	0.755432	0.162429	0.267908	NA	0.00300887	0.645482	0.0390308	NA	NA	NA	NA
O08532_C974	NA	NA	NA	NA	NA	0.264134	NA	NA	0.425396	0.0594622	NA	NA	NA	NA	NA	NA	NA	NA	NA	NA	NA	NA	NA	NA	NA	NA	NA	NA	NA	NA	0.428207	NA	NA	0.394685	0.0138505	NA	NA	NA	NA	NA	NA	NA	NA	NA	NA	0.336344	NA	NA	0.439918
O08539_C47	0.244185	NA	NA	0.117734	0.00740934	NA	NA	NA	NA	NA	0.557758	NA	NA	0.20193	0.0154939	0.392612	NA	0.00432946	0.256708	0.00334877	0.352515	NA	0.00693091	0.271093	0.00587852	NA	NA	NA	NA	NA	NA	NA	NA	NA	NA	NA	NA	NA	NA	NA	NA	NA	NA	NA	NA	0.451843	NA	NA	0.173342
O08553_C248	0.431821	0.0577628	0.06506	0.403015	0.105256	0.471075	NA	0.0233174	0.244176	0.0938907	0.688081	NA	0.0113472	0.184095	0.0441427	0.348306	0.021059	0.0198051	0.194535	0.049436	0.611494	NA	NA	0.127649	0.0242747	0.362693	0.0314615	0.0271174	0.248087	0.0116679	0.453571	0.0282381	0.0344233	0.290968	0.0812628	0.58554	NA	NA	0.142289	0.0220993	0.436244	0.0209492	0.029501	0.315933	0.0753056	0.44646	0.00625728	0.0235312	0.30598
O08553_C439	0.497741	NA	NA	0.28108	NA	NA	NA	NA	NA	NA	NA	NA	NA	NA	NA	NA	NA	NA	NA	NA	NA	NA	NA	NA	NA	NA	NA	NA	NA	NA	NA	NA	NA	NA	NA	NA	NA	NA	NA	NA	NA	NA	NA	NA	NA	NA	NA	NA	NA
O08553_C504	0.480896	NA	NA	0.0774647	0.00908602	0.444561	NA	NA	0.146787	0.0228514	0.786619	NA	NA	0.133326	0.0109309	0.474977	NA	0.00161224	0.0854902	0.00372664	0.607417	NA	NA	0.153418	NA	0.512382	NA	NA	0.071635	NA	0.728385	NA	0.00145677	0.104354	0.0114679	0.409803	NA	NA	0.194551	0.0210941	0.563705	NA	0.0030056	0.0991304	0.0143493	0.447159	NA	NA	0.141676
O08573_C101	NA	NA	NA	NA	NA	0.366653	NA	NA	0.138089	0.0156233	0.594262	NA	NA	0.231157	NA	NA	NA	NA	NA	NA	0.503454	NA	0.0133477	0.264328	NA	NA	NA	NA	NA	NA	0.707086	NA	0.0177997	0.148005	NA	0.780149	NA	NA	0.263493	NA	NA	NA	NA	NA	NA	NA	NA	NA	NA
O08573_C138	NA	NA	NA	NA	NA	NA	NA	NA	NA	NA	NA	NA	NA	NA	NA	NA	NA	NA	NA	NA	NA	NA	NA	NA	NA	NA	NA	NA	NA	NA	NA	NA	NA	NA	NA	NA	NA	NA	NA	NA	0.644242	NA	NA	0.269549	0.0237202	NA	NA	NA	NA
O08573_C258	NA	NA	NA	NA	NA	NA	NA	NA	NA	NA	NA	NA	NA	NA	NA	NA	NA	NA	NA	NA	0.487479	NA	0.00746713	0.343304	0.00870707	NA	NA	NA	NA	NA	NA	NA	NA	NA	NA	NA	NA	NA	NA	NA	NA	NA	NA	NA	NA	NA	NA	NA	NA
O08573_C73	0.394593	0.00239783	0.047363	0.307161	0.0511553	0.100648	NA	0.0324362	0.194645	0.0143873	0.541699	NA	0.00761436	0.29169	0.0128038	NA	NA	NA	NA	NA	0.396489	0.0313329	NA	0.317888	0.0271101	0.284288	0.0426341	0.0533497	0.439965	0.00807567	0.548921	0.0613681	0.140208	0.499373	0.0896515	0.485257	NA	NA	0.359527	0.0400289	0.196177	0.0469678	0.0787778	0.467149	0.0465181	0.203647	0.0169133	0.0285713	0.331586
O08580_C46	0.389399	NA	NA	0.135146	NA	NA	NA	NA	NA	NA	0.560211	NA	NA	0.157335	NA	NA	NA	NA	NA	NA	NA	NA	NA	NA	NA	NA	NA	NA	NA	NA	NA	NA	NA	NA	NA	NA	NA	NA	NA	NA	NA	NA	NA	NA	NA	NA	NA	NA	NA
O08582_C313	NA	NA	NA	NA	NA	NA	NA	NA	NA	NA	NA	NA	NA	NA	NA	NA	NA	NA	NA	NA	0.52078	NA	NA	0.153986	0.0107018	NA	NA	NA	NA	NA	NA	NA	NA	NA	NA	NA	NA	NA	NA	NA	NA	NA	NA	NA	NA	NA	NA	NA	NA
O08582_C360	NA	NA	NA	NA	NA	0.485034	NA	0.00485327	0.157305	0.014522	NA	NA	NA	NA	NA	NA	NA	NA	NA	NA	NA	NA	NA	NA	NA	NA	NA	NA	NA	NA	NA	NA	NA	NA	NA	NA	NA	NA	NA	NA	NA	NA	NA	NA	NA	NA	NA	NA	NA
O08582_C608	NA	NA	NA	NA	NA	NA	NA	NA	NA	NA	NA	NA	NA	NA	NA	NA	NA	NA	NA	NA	NA	NA	NA	NA	NA	0.484287	NA	NA	0.397838	NA	NA	NA	NA	NA	NA	NA	NA	NA	NA	NA	NA	NA	NA	NA	NA	NA	NA	NA	NA
O08582_C661	NA	NA	NA	NA	NA	NA	NA	NA	NA	NA	NA	NA	NA	NA	NA	NA	NA	NA	NA	NA	NA	NA	NA	NA	NA	NA	NA	NA	NA	NA	NA	NA	NA	NA	NA	NA	NA	NA	NA	NA	0.59181	NA	NA	0.4067	0.0278714	NA	NA	NA	NA
O08585_C205	NA	NA	NA	NA	NA	NA	NA	NA	NA	NA	NA	NA	NA	NA	NA	NA	NA	NA	NA	NA	NA	NA	NA	NA	NA	NA	NA	NA	NA	NA	NA	NA	NA	NA	NA	NA	NA	NA	NA	NA	NA	NA	NA	NA	NA	NA	NA	NA	NA
O08599_C110	NA	NA	NA	NA	NA	NA	NA	NA	NA	NA	0.612726	NA	NA	0.0987599	0.0207233	0.418474	NA	NA	0.156444	NA	NA	NA	NA	NA	NA	NA	NA	NA	NA	NA	NA	NA	NA	NA	NA	0.545086	NA	NA	0.133076	NA	NA	NA	NA	NA	NA	NA	NA	NA	NA
O08600_C110	NA	NA	NA	NA	NA	NA	NA	NA	NA	NA	NA	NA	NA	NA	NA	NA	NA	NA	NA	NA	NA	NA	NA	NA	NA	NA	NA	NA	NA	NA	NA	NA	NA	NA	NA	0.582438	NA	NA	0.232344	0.0481682	NA	NA	NA	NA	NA	NA	NA	NA	NA
O08638_C1268	0.336803	NA	0.00155618	0.163121	0.06143	0.253329	NA	NA	0.120643	0.0411562	0.809214	NA	0.00138369	0.184083	0.0357818	0.274032	NA	NA	0.136073	0.0343337	0.388487	NA	NA	0.150457	0.0412263	0.290337	NA	NA	0.123973	NA	0.492251	NA	0.00296261	0.114168	0.038292	0.288528	NA	NA	0.0754177	0.0187241	0.451581	NA	NA	0.186256	0.0293725	0.209903	NA	NA	0.0888782
O08638_C176	0.44404	9.59869e-05	0.00574955	0.146533	0.0211401	0.38425	NA	0.000270249	0.177837	0.0347168	0.894034	NA	0.0024809	0.19051	0.0324001	0.484886	NA	0.00134085	0.155183	0.0178021	0.496395	NA	0.00160885	0.181748	0.0258155	0.42355	NA	0.000340121	0.114359	0.00320739	0.545189	NA	0.00251981	0.131349	0.0138251	0.412619	NA	NA	0.138909	0.0141746	0.53202	NA	0.00130042	0.163453	0.0240945	0.487551	NA	0.000885052	0.119884
O08638_C382	0.226525	NA	NA	0.0768651	0.0111754	0.340123	NA	0.00211198	0.112469	0.018719	0.635795	NA	0.00151596	0.178065	0.0098415	0.232107	NA	NA	0.0540086	0.00398784	0.303555	NA	0.00227852	0.111596	0.00524068	0.325298	NA	NA	0.0740654	0.000612298	0.485718	NA	NA	0.0901769	0.00736715	0.3395	NA	NA	0.108703	0.00703906	0.402991	NA	NA	0.0954066	0.00734213	0.264254	NA	NA	0.0902784
O08638_C539	0.482206	NA	NA	0.143675	0.0206924	0.306445	NA	NA	0.165615	0.016572	0.145789	NA	NA	0.221342	0.00820574	0.386445	NA	NA	0.11774	0.00211938	0.425438	NA	NA	0.261619	0.0137392	0.508112	NA	NA	0.165725	NA	0.635823	NA	NA	0.132302	0.00669155	0.468474	NA	NA	0.213537	NA	0.577075	NA	0.00213692	0.198368	0.0054371	0.302144	NA	NA	0.0926601
O08638_C554	0.183254	NA	0.00316057	0.120322	0.0224889	0.215536	NA	0.00178664	0.131449	0.0613131	0.455045	NA	0.00203088	0.137227	0.0362987	0.194268	NA	0.00198943	0.113449	0.0114187	0.0785995	NA	NA	0.137154	0.0111854	0.158395	NA	0.00152599	0.0687231	0.00463155	0.289	NA	NA	0.109781	0.0161341	0.216318	NA	0.0014628	0.136799	0.0190325	0.28153	NA	0.002668	0.120817	0.0414243	0.0299305	NA	NA	0.0398752
O08638_C678	0.263151	NA	0.00521507	0.142047	0.023993	0.392959	NA	0.00566131	0.20517	0.0243397	0.591839	NA	NA	0.148616	0.0111634	0.331661	NA	0.0021261	0.128338	0.00321526	0.289494	NA	0.00288079	0.107193	0.00610417	0.342808	NA	NA	0.122219	0.00103129	0.468611	NA	0.00275095	0.14928	0.00981425	0.347319	0.000878199	0.000918817	0.140429	0.00751919	0.451843	NA	0.00161221	0.186587	0.0133939	0.366163	NA	NA	0.1019
O08638_C701	0.227929	NA	0.0106415	0.0839386	0.0207495	0.296633	NA	0.012584	0.088474	0.0120436	0.60044	NA	NA	0.110511	0.0103056	0.405048	NA	0.00272377	0.0541394	0.00367894	0.262569	NA	0.0120502	0.0998706	0.00849013	0.262912	NA	NA	0.0855863	NA	0.419471	NA	0.00553817	0.0833727	0.00814149	0.350659	NA	NA	0.121417	0.00717175	0.39259	NA	NA	0.0835147	0.00554645	0.39354	NA	NA	0.144508
O08638_C747	0.249741	NA	0.0339876	0.279931	0.0352753	NA	NA	NA	NA	NA	0.525236	NA	0.0127578	0.0772391	0.0153083	0.298796	NA	0.0155062	0.122401	0.0110921	0.244626	NA	0.0352017	0.142639	0.00991555	0.316126	NA	NA	0.186559	NA	0.364313	0.00521003	0.0271684	0.126318	0.0228609	0.236323	NA	0.00139895	0.116781	0.00630283	0.441203	NA	0.0176692	0.171081	0.0308952	0.251347	NA	0.0105802	0.132721
O08638_C797	0.062526	0.0306406	0.094004	0.395422	0.128339	0.142655	0.00228592	0.073675	0.253684	0.0926113	0.938918	NA	0.227623	0.215521	0.139173	0.155616	0.00282179	0.0131798	0.0928423	0.0531366	0.133963	0.00644555	0.134854	0.101032	0.0545665	0.0796669	0.00396564	0.000844628	0.0720698	0.0309156	0.15566	0.00274828	0.03903	0.126941	0.108145	0.0594112	NA	0.00334612	0.0883425	0.0237488	0.130703	0.00487281	0.0446528	0.306439	0.128598	0.128968	0.021007	0.0474337	0.236115
O08638_C823	0.170199	0.00249423	0.0305068	0.107723	0.0413613	NA	NA	NA	NA	NA	0.473814	NA	0.00895545	0.0789669	0.00874024	0.230246	NA	0.00454103	0.0413305	0.00557389	0.199608	NA	0.0197433	0.0543456	0.0186361	0.222987	NA	NA	0.0532355	NA	0.341665	NA	0.0142225	0.115332	0.0229647	0.19611	NA	NA	0.109628	0.0100835	0.318623	NA	0.00933598	0.136144	0.0181636	0.227805	NA	0.00538117	0.0961179
O08638_C95	0.116491	NA	0.00134412	0.0652912	0.0236793	0.247268	NA	NA	0.130588	0.0419458	0.279634	NA	0.000427711	0.065791	0.0267268	0.208565	NA	0.000881308	0.0860897	0.00687459	0.200908	NA	NA	0.139136	0.0123015	0.298331	0.0075746	0.00488004	0.116003	0.00511742	0.189954	NA	NA	0.0948577	0.0084099	0.119005	NA	NA	0.0612361	0.017042	0.239075	NA	NA	0.0781911	0.0330538	0.186636	NA	NA	0.112177
O08663_C290	0.528494	NA	0.011883	0.15593	0.0184324	0.432239	NA	0.0193551	0.254706	0.0257457	0.795954	NA	0.00398704	0.174902	0.0129564	NA	NA	NA	NA	NA	0.553628	NA	NA	0.180231	0.00859367	NA	NA	NA	NA	NA	NA	NA	NA	NA	NA	0.513698	NA	NA	0.204556	0.0272381	NA	NA	NA	NA	NA	NA	NA	NA	NA
O08663_C380	NA	NA	NA	NA	NA	NA	NA	NA	NA	NA	NA	NA	NA	NA	NA	NA	NA	NA	NA	NA	NA	NA	NA	NA	NA	NA	NA	NA	NA	NA	NA	NA	NA	NA	NA	NA	NA	NA	NA	NA	NA	NA	NA	NA	NA	NA	NA	NA	NA
O08677_C107	NA	NA	NA	NA	NA	NA	NA	NA	NA	NA	NA	NA	NA	NA	NA	NA	NA	NA	NA	NA	NA	NA	NA	NA	NA	0.26451	NA	0.00725025	0.706905	NA	NA	NA	NA	NA	NA	NA	NA	NA	NA	NA	NA	NA	NA	NA	NA	NA	NA	NA	NA
O08677_C125	0.0575465	NA	NA	0.508145	NA	0.397187	NA	NA	0.45535	0.0190434	NA	NA	NA	NA	NA	0.0801838	NA	NA	0.592077	NA	NA	NA	NA	NA	NA	NA	NA	NA	NA	NA	0.310683	NA	NA	0.48352	NA	NA	NA	NA	NA	NA	0.139853	NA	NA	0.694967	NA	NA	NA	NA	NA
O08677_C141	0.0642348	NA	NA	0.397424	0.00892625	0.105244	NA	0.00430337	0.468465	0.0272277	NA	NA	NA	NA	NA	NA	NA	NA	NA	NA	0.148673	0.026056	0.0408141	0.317342	0.0105456	NA	NA	NA	NA	NA	NA	NA	NA	NA	NA	NA	NA	NA	NA	NA	NA	NA	NA	NA	NA	0.0613591	0.00880992	0.0196377	0.387941
O08677_C144	0.0642348	NA	NA	0.397424	0.00892625	0.105244	NA	0.00430337	0.468465	0.0272277	NA	NA	NA	NA	NA	NA	NA	NA	NA	NA	0.148673	0.026056	0.0408141	0.317342	0.0105456	NA	NA	NA	NA	NA	NA	NA	NA	NA	NA	NA	NA	NA	NA	NA	NA	NA	NA	NA	NA	0.0613591	0.00880992	0.0196377	0.387941
O08677_C263	NA	NA	NA	NA	NA	NA	NA	NA	NA	NA	0.403237	0.0176819	0.026423	0.578182	0.0191077	NA	NA	NA	NA	NA	0.284173	NA	0.00428369	0.621837	0.00604878	0.203384	NA	NA	0.683116	NA	NA	NA	NA	NA	NA	0.0995147	NA	0.006786	0.606465	NA	NA	NA	NA	NA	NA	NA	NA	NA	NA
O08677_C266	NA	NA	NA	NA	NA	NA	NA	NA	NA	NA	0.403237	0.0176819	0.026423	0.578182	0.0191077	NA	NA	NA	NA	NA	0.284173	NA	0.00428369	0.621837	0.00604878	0.203384	NA	NA	0.683116	NA	NA	NA	NA	NA	NA	0.0995147	NA	0.006786	0.606465	NA	NA	NA	NA	NA	NA	NA	NA	NA	NA
O08677_C339	NA	NA	NA	NA	NA	NA	NA	NA	NA	NA	NA	NA	NA	NA	NA	0.26031	NA	0.00400096	0.429373	0.028842	NA	NA	NA	0.55057	NA	0.202965	NA	0.0035521	0.490425	0.00301897	0.197858	NA	0.00688624	0.593117	0.0128352	NA	NA	NA	NA	NA	NA	NA	NA	NA	NA	NA	NA	NA	NA
O08677_C369	0.106913	0.00305576	NA	0.404355	0.013814	0.00531149	NA	NA	0.835745	NA	0.121161	0.0016571	NA	0.643375	0.00524651	0.0918482	NA	NA	0.604077	0.0185072	NA	NA	NA	NA	NA	0.130213	NA	NA	0.440062	NA	0.22024	NA	0.00403567	0.457227	0.0082045	0.0398199	NA	NA	0.481539	0.011802	0.0452694	0.00375436	NA	0.967147	0.00889694	0.0218924	0.00264862	NA	0.609799
O08688_C246	NA	NA	NA	NA	NA	NA	NA	NA	NA	NA	NA	NA	NA	NA	NA	0.829481	NA	NA	0.0804293	NA	NA	NA	NA	NA	NA	NA	NA	NA	NA	NA	NA	NA	NA	NA	NA	NA	NA	NA	NA	NA	NA	NA	NA	NA	NA	NA	NA	NA	NA
O08688_C495	NA	NA	NA	NA	NA	NA	NA	NA	NA	NA	NA	NA	NA	NA	NA	NA	NA	NA	NA	NA	NA	NA	NA	NA	NA	NA	NA	NA	NA	NA	NA	NA	NA	NA	NA	0.515688	NA	NA	0.265365	0.0120472	NA	NA	NA	NA	NA	NA	NA	NA	NA
O08709_C47	0.170549	NA	0.0178907	0.34865	0.0804908	0.840977	NA	NA	1.72017	0.516658	0.560388	NA	0.0165372	0.3717	0.0762156	0.75081	NA	NA	1.23501	0.0778993	0.176444	NA	NA	0.345632	0.0161918	0.257229	NA	NA	0.4408	0.0471005	0.257683	NA	NA	0.380694	0.0616595	0.301812	NA	NA	0.61117	0.122646	0.0981544	NA	NA	0.280698	0.0463569	0.542453	NA	0.00935889	0.8127
O08715_C120	NA	NA	NA	NA	NA	0.522629	NA	NA	0.178887	0.0732683	NA	NA	NA	NA	NA	NA	NA	NA	NA	NA	NA	NA	NA	NA	NA	NA	NA	NA	NA	NA	0.572349	NA	NA	0.217341	0.0248352	0.413568	NA	NA	0.268904	0.0177541	0.529572	NA	NA	0.176843	0.0300765	0.487294	NA	NA	0.269278
O08715_C352	0.39252	NA	NA	0.305509	NA	NA	NA	NA	NA	NA	0.591118	NA	NA	0.399488	0.0425304	0.399496	NA	NA	0.394072	NA	0.356528	NA	NA	0.347061	NA	NA	NA	NA	NA	NA	NA	NA	NA	NA	NA	NA	NA	NA	NA	NA	NA	NA	NA	NA	NA	NA	NA	NA	NA
O08715_C80	NA	NA	NA	NA	NA	NA	NA	NA	NA	NA	NA	NA	NA	NA	NA	0.524453	NA	0.00287483	0.282011	0.0197739	0.432073	NA	0.00632623	0.29808	0.00960589	NA	NA	NA	NA	NA	0.549442	NA	0.0102156	0.244637	0.00899271	NA	NA	NA	NA	NA	0.390946	NA	0.0062103	0.31531	0.0208611	NA	NA	NA	NA
O08734_C14	0.288415	NA	NA	0.450397	NA	0.273104	NA	NA	0.31914	NA	0.746365	NA	NA	0.389544	NA	NA	NA	NA	NA	NA	0.546609	NA	NA	0.433634	NA	0.482405	NA	NA	0.300971	NA	0.617119	NA	NA	0.523467	NA	NA	NA	NA	NA	NA	0.422932	NA	NA	0.185051	NA	0.345357	NA	NA	0.287624
O08738_C131	NA	NA	NA	NA	NA	NA	NA	NA	NA	NA	NA	NA	NA	NA	NA	NA	NA	NA	NA	NA	0.365594	NA	NA	0.08471	0.00439782	NA	NA	NA	NA	NA	0.4428	NA	0.00466334	0.087669	0.0146448	NA	NA	NA	NA	NA	NA	NA	NA	NA	NA	0.324378	NA	0.00185806	0.0655238
O08738_C259	NA	NA	NA	NA	NA	NA	NA	NA	NA	NA	NA	NA	NA	NA	NA	NA	NA	NA	NA	NA	NA	NA	NA	NA	NA	NA	NA	NA	NA	NA	NA	NA	NA	NA	NA	NA	NA	NA	NA	NA	0.75019	NA	0.00758203	0.184159	0.0315234	0.69847	NA	NA	0.141555
O08738_C271	0.347433	NA	NA	0.211503	0.00695706	0.371056	NA	0.00174457	0.150645	0.0168843	0.466296	NA	0.00264673	0.218922	0.00933302	NA	NA	NA	NA	NA	NA	NA	NA	NA	NA	0.54857	NA	0.00505694	0.193835	NA	0.678508	NA	NA	0.165642	0.00262607	0.544916	NA	NA	0.177817	NA	0.568136	NA	0.00183054	0.22785	0.0165358	0.487511	NA	NA	0.143144
O08738_C70	NA	NA	NA	NA	NA	0.426987	NA	0.00325948	0.130589	0.0271919	NA	NA	NA	NA	NA	NA	NA	NA	NA	NA	NA	NA	NA	NA	NA	NA	NA	NA	NA	NA	NA	NA	NA	NA	NA	0.444054	NA	NA	0.114921	0.024667	0.47946	NA	0.00225517	0.135811	0.0152929	0.493731	NA	0.00397591	0.124073
O08739_C690	NA	NA	NA	NA	NA	NA	NA	NA	NA	NA	NA	NA	NA	NA	NA	NA	NA	NA	NA	NA	NA	NA	NA	NA	NA	NA	NA	NA	NA	NA	NA	NA	NA	NA	NA	NA	NA	NA	NA	NA	0.39982	NA	NA	0.225322	0.0204623	NA	NA	NA	NA
O08739_C693	NA	NA	NA	NA	NA	NA	NA	NA	NA	NA	NA	NA	NA	NA	NA	NA	NA	NA	NA	NA	NA	NA	NA	NA	NA	NA	NA	NA	NA	NA	NA	NA	NA	NA	NA	NA	NA	NA	NA	NA	0.39982	NA	NA	0.225322	0.0204623	NA	NA	NA	NA
O08740_C31	NA	NA	NA	NA	NA	NA	NA	NA	NA	NA	0.596843	NA	NA	0.103631	0.012577	0.47604	NA	NA	0.0846831	NA	NA	NA	NA	NA	NA	NA	NA	NA	NA	NA	NA	NA	NA	NA	NA	0.53661	NA	NA	0.215327	0.0208093	NA	NA	NA	NA	NA	0.456455	NA	NA	0.105081
O08746_C916	0.291581	NA	NA	0.417278	0.010088	0.41613	NA	NA	0.324735	0.0111453	NA	NA	NA	NA	NA	NA	NA	NA	NA	NA	NA	NA	NA	NA	NA	NA	NA	NA	NA	NA	0.45472	NA	NA	0.347869	0.00885596	0.308819	NA	NA	0.443225	0.0249455	0.362536	NA	NA	0.373321	0.00518367	NA	NA	NA	NA
O08749_C477	0.34414	NA	NA	0.0916181	NA	0.508286	NA	NA	0.230062	0.0147675	0.740298	NA	NA	0.150764	NA	0.459294	NA	NA	0.171531	NA	0.391374	NA	NA	0.228712	0.00975988	0.709816	NA	NA	0.230611	NA	0.619401	NA	NA	0.141892	NA	0.425193	NA	NA	0.235193	NA	0.57398	NA	NA	0.226563	0.00524549	0.445011	NA	NA	0.174214
O08749_C69	0.272477	NA	NA	0.145624	0.00390988	0.415736	NA	NA	0.14881	0.0183127	0.516947	NA	NA	0.265902	0.0100846	0.44284	NA	NA	0.122457	0.00368896	0.394051	NA	0.00246794	0.196048	0.00348007	NA	NA	NA	NA	NA	NA	NA	NA	NA	NA	NA	NA	NA	NA	NA	0.430085	NA	NA	0.193654	0.0164437	NA	NA	NA	NA
O08749_C80	0.133893	NA	0.00207764	0.0749108	NA	0.325829	NA	0.00471957	0.187769	0.00807365	0.363551	NA	NA	0.145468	NA	0.305688	NA	NA	0.0968337	NA	0.285855	NA	NA	0.134711	0.00265518	0.217152	NA	NA	0.0981264	NA	0.532764	NA	NA	0.192264	NA	0.301493	NA	NA	0.173772	0.00324331	0.275039	NA	NA	0.148825	0.00165176	0.393099	NA	NA	0.232644
O08749_C85	0.133893	NA	0.00207764	0.0749108	NA	0.325829	NA	0.00471957	0.187769	0.00807365	0.363551	NA	NA	0.145468	NA	0.305688	NA	NA	0.0968337	NA	0.285855	NA	NA	0.134711	0.00265518	0.217152	NA	NA	0.0981264	NA	0.532764	NA	NA	0.192264	NA	0.301493	NA	NA	0.173772	0.00324331	0.275039	NA	NA	0.148825	0.00165176	0.393099	NA	NA	0.232644
O08756_C58	0.313696	NA	NA	0.203166	0.0151135	0.437021	NA	0.00249946	0.178596	0.0254963	0.484083	NA	NA	0.116876	NA	0.562134	NA	0.00399115	0.108768	0.0054555	NA	NA	NA	NA	NA	0.40123	NA	NA	0.130393	NA	0.571413	NA	0.00185499	0.0985826	0.00552952	0.436681	NA	NA	0.134212	0.00966834	0.471764	NA	0.00238848	0.160664	0.0102696	0.513175	NA	0.00193981	0.124617
O08759_C193	NA	NA	NA	NA	NA	0.271833	NA	NA	0.622641	0.0293788	NA	NA	NA	NA	NA	NA	NA	NA	NA	NA	NA	NA	NA	NA	NA	NA	NA	NA	NA	NA	NA	NA	NA	NA	NA	0.522318	NA	NA	0.445738	0.0562698	NA	NA	NA	NA	NA	NA	NA	NA	NA
O08784_C465	NA	NA	NA	NA	NA	NA	NA	NA	NA	NA	0.512633	NA	0.00510909	0.418514	0.0597586	NA	NA	NA	NA	NA	NA	NA	NA	NA	NA	NA	NA	NA	NA	NA	NA	NA	NA	NA	NA	NA	NA	NA	NA	NA	NA	NA	NA	NA	NA	NA	NA	NA	NA
O08788_C1255	NA	NA	NA	NA	NA	NA	NA	NA	NA	NA	NA	NA	NA	NA	NA	NA	NA	NA	NA	NA	NA	NA	NA	NA	NA	NA	NA	NA	NA	NA	NA	NA	NA	NA	NA	NA	NA	NA	NA	NA	NA	NA	NA	NA	NA	NA	NA	NA	NA
O08788_C636	0.489806	NA	0.00545946	0.26313	0.0378469	0.613543	NA	NA	0.184444	0.0423472	0.779565	NA	0.00811793	0.145089	0.0320126	0.530008	NA	0.00978989	0.197104	0.0375537	0.574584	NA	0.00659783	0.185521	0.0335407	NA	NA	NA	NA	NA	NA	NA	NA	NA	NA	0.526923	NA	NA	0.206165	0.0435816	NA	NA	NA	NA	NA	NA	NA	NA	NA
O08788_C791	0.401382	NA	NA	0.180872	NA	NA	NA	NA	NA	NA	0.615466	NA	NA	0.192357	0.0160502	NA	NA	NA	NA	NA	NA	NA	NA	NA	NA	0.53445	NA	NA	0.231162	NA	0.434483	NA	NA	0.164647	NA	NA	NA	NA	NA	NA	0.559959	NA	NA	0.224008	NA	0.700263	NA	NA	0.256111
O08788_C81	NA	NA	NA	NA	NA	0.400492	NA	0.0071116	0.36031	0.0256245	NA	NA	NA	NA	NA	0.571777	NA	0.00656505	0.341378	0.0319432	NA	NA	NA	NA	NA	0.514094	NA	0.00769514	0.219861	0.00341657	NA	NA	NA	NA	NA	NA	NA	NA	NA	NA	0.500485	NA	NA	0.227936	0.0270747	NA	NA	NA	NA
O08788_C888	0.288318	NA	NA	0.354708	NA	0.363302	NA	NA	0.284291	NA	0.560879	NA	NA	0.419552	0.0197525	0.377231	NA	NA	0.439038	0.0207242	0.360474	NA	0.0103984	0.506483	NA	0.353069	NA	NA	0.696787	NA	0.554718	NA	NA	0.518956	NA	0.354279	NA	NA	0.468634	NA	0.298635	NA	NA	0.349521	NA	0.481145	NA	NA	0.524736
O08795_C464	0.13084	NA	NA	0.58147	0.0152375	0.134392	NA	NA	0.685616	0.0129084	0.168527	0.000183599	NA	0.52327	0.00626361	0.233462	NA	NA	0.502332	0.00491981	0.129562	NA	NA	0.569806	0.00765045	0.246726	NA	NA	0.528132	NA	0.350542	NA	NA	0.592528	0.00875387	0.246735	NA	NA	0.615784	0.0453297	0.276303	NA	NA	0.575092	0.0207488	0.0890607	NA	NA	0.625974
O08807_C248	NA	NA	NA	NA	NA	0.152741	NA	0.0226152	0.567226	0.076923	0.483628	NA	0.0193059	0.685782	0.0921275	0.3092	NA	NA	0.629884	0.00863281	0.3999	0.00116261	NA	0.39288	0.0466314	0.208035	0.00290167	0.0139423	0.570312	0.0063807	NA	NA	NA	NA	NA	0.531868	NA	NA	0.467213	0.0980268	0.273532	NA	0.0382961	0.346547	0.0552433	0.323957	0.0258889	0.037993	0.429153
O08807_C54	NA	NA	NA	NA	NA	0.369729	NA	NA	0.438083	0.0357505	0.428009	NA	NA	0.478994	0.077654	0.187466	NA	NA	0.607004	0.0555098	0.358198	NA	NA	0.521048	0.0279596	0.321135	NA	NA	0.491469	NA	0.853968	NA	NA	0.739092	0.0498248	0.353008	NA	NA	0.486279	0.129024	0.489381	NA	NA	0.592524	0.101114	NA	NA	NA	NA
O08808_C1010	NA	NA	NA	NA	NA	0.300514	NA	0.0542079	0.294892	0.0946234	NA	NA	NA	NA	NA	NA	NA	NA	NA	NA	NA	NA	NA	NA	NA	0.244799	NA	NA	0.105868	0.00372536	0.46927	NA	0.0178909	0.170248	0.0265756	NA	NA	NA	NA	NA	NA	NA	NA	NA	NA	0.318142	NA	0.00749623	0.223453
O08808_C1210	0.44338	NA	0.00394726	0.101067	0.02499	0.407849	NA	NA	0.150289	0.0290079	NA	NA	NA	NA	NA	0.663102	NA	0.00297326	0.1681	0.0245778	0.478058	NA	0.00444677	0.134843	0.0165383	NA	NA	NA	NA	NA	0.669736	NA	0.00682054	0.149364	0.0207198	0.768725	NA	NA	0.177568	0.0272266	NA	NA	NA	NA	NA	0.676239	NA	NA	0.189985
O08808_C947	NA	NA	NA	NA	NA	NA	NA	NA	NA	NA	0.573618	NA	NA	0.189523	0.0130484	0.379262	NA	NA	0.153303	0.00836489	0.244998	NA	NA	0.121002	NA	0.351588	NA	NA	0.137307	NA	0.369219	NA	NA	0.140018	0.0131912	NA	NA	NA	NA	NA	0.315755	NA	NA	0.115663	0.0272857	0.36196	NA	NA	0.192652
O08810_C134	NA	NA	NA	NA	NA	0.239346	NA	NA	0.123211	0.0296289	NA	NA	NA	NA	NA	NA	NA	NA	NA	NA	0.251006	NA	NA	0.272363	NA	NA	NA	NA	NA	NA	0.297528	NA	NA	0.243109	0.0228787	0.255238	NA	NA	0.218827	NA	0.204071	NA	NA	0.221372	NA	0.298715	NA	NA	0.244698
O08810_C143	NA	NA	NA	NA	NA	NA	NA	NA	NA	NA	0.727088	NA	0.00708579	0.272693	NA	NA	NA	NA	NA	NA	NA	NA	NA	NA	NA	NA	NA	NA	NA	NA	NA	NA	NA	NA	NA	0.491889	NA	NA	0.339459	0.0251047	NA	NA	NA	NA	NA	0.610529	NA	NA	0.156513
O08810_C147	NA	NA	NA	NA	NA	NA	NA	NA	NA	NA	0.727088	NA	0.00708579	0.272693	NA	NA	NA	NA	NA	NA	0.394527	NA	NA	0.60825	NA	NA	NA	NA	NA	NA	NA	NA	NA	NA	NA	0.434434	NA	NA	0.503559	0.0267568	NA	NA	NA	NA	NA	0.610529	NA	NA	0.156513
O08810_C255	0.208218	NA	NA	0.109055	0.0121348	NA	NA	NA	NA	NA	NA	NA	NA	NA	NA	NA	NA	NA	NA	NA	0.331409	NA	NA	0.117499	NA	NA	NA	NA	NA	NA	NA	NA	NA	NA	NA	NA	NA	NA	NA	NA	NA	NA	NA	NA	NA	0.371914	NA	NA	0.129297
O08810_C662	NA	NA	NA	NA	NA	NA	NA	NA	NA	NA	NA	NA	NA	NA	NA	NA	NA	NA	NA	NA	NA	NA	NA	NA	NA	NA	NA	NA	NA	NA	NA	NA	NA	NA	NA	NA	NA	NA	NA	NA	NA	NA	NA	NA	NA	NA	NA	NA	NA
O08810_C673	NA	NA	NA	NA	NA	NA	NA	NA	NA	NA	NA	NA	NA	NA	NA	NA	NA	NA	NA	NA	NA	NA	NA	NA	NA	NA	NA	NA	NA	NA	NA	NA	NA	NA	NA	0.613295	NA	NA	0.197757	0.0112298	0.558493	NA	0.0017609	0.116404	0.0111509	0.71095	NA	0.00287524	0.154066
O08810_C779	0.361656	NA	NA	0.165725	NA	NA	NA	NA	NA	NA	NA	NA	NA	NA	NA	NA	NA	NA	NA	NA	NA	NA	NA	NA	NA	0.541707	NA	NA	0.221476	0.00506541	0.673741	NA	NA	0.268393	0.016873	0.616491	NA	NA	0.442755	0.0160308	NA	NA	NA	NA	NA	0.673082	NA	NA	0.194187
O08832_C348	NA	NA	NA	NA	NA	NA	NA	NA	NA	NA	NA	NA	NA	NA	NA	NA	NA	NA	NA	NA	NA	NA	NA	NA	NA	NA	NA	NA	NA	NA	NA	NA	NA	NA	NA	NA	NA	NA	NA	NA	NA	NA	NA	NA	NA	0.318411	NA	NA	0.320936
O08832_C357	NA	NA	NA	NA	NA	0.160123	NA	NA	0.19669	0.132061	NA	NA	NA	NA	NA	NA	NA	NA	NA	NA	NA	NA	NA	NA	NA	NA	NA	NA	NA	NA	0.40593	NA	NA	0.325194	0.0183694	NA	NA	NA	NA	NA	NA	NA	NA	NA	NA	NA	NA	NA	NA
O08832_C503	NA	NA	NA	NA	NA	NA	NA	NA	NA	NA	0.500604	NA	NA	0.321025	0.018648	NA	NA	NA	NA	NA	NA	NA	NA	NA	NA	NA	NA	NA	NA	NA	NA	NA	NA	NA	NA	NA	NA	NA	NA	NA	NA	NA	NA	NA	NA	NA	NA	NA	NA
O08832_C518	0.19047	NA	0.00604062	0.655527	0.04038	0.169453	NA	0.00490183	0.729518	0.0554743	0.281476	NA	0.00280426	0.596808	0.0343962	0.124033	NA	NA	0.653328	0.00900204	0.242598	NA	NA	1.024	0.0532373	NA	NA	NA	NA	NA	NA	NA	NA	NA	NA	NA	NA	NA	NA	NA	0.257887	NA	NA	0.921019	0.0350366	NA	NA	NA	NA
O08832_C547	NA	NA	NA	NA	NA	NA	NA	NA	NA	NA	0.254892	NA	0.0169092	0.756739	0.0189659	NA	NA	NA	NA	NA	0.278092	NA	NA	1.25138	NA	0.233087	NA	0.00195546	0.619641	0.00691946	NA	NA	NA	NA	NA	NA	NA	NA	NA	NA	NA	NA	NA	NA	NA	NA	NA	NA	NA
O08832_C565	0.109986	NA	0.00235749	0.828872	0.0287	NA	NA	NA	NA	NA	NA	NA	NA	NA	NA	0.263109	NA	NA	0.454564	0.010782	NA	NA	NA	NA	NA	NA	NA	NA	NA	NA	NA	NA	NA	NA	NA	NA	NA	NA	NA	NA	0.335547	NA	0.00446782	0.742686	0.021576	NA	NA	NA	NA
O08842_C63	NA	NA	NA	NA	NA	NA	NA	NA	NA	NA	NA	NA	NA	NA	NA	NA	NA	NA	NA	NA	NA	NA	NA	NA	NA	NA	NA	NA	NA	NA	0.192668	NA	0.0138299	0.453086	0.00788987	NA	NA	NA	NA	NA	NA	NA	NA	NA	NA	NA	NA	NA	NA
O08912_C442	0.286227	NA	NA	0.424295	0.0593991	NA	NA	NA	NA	NA	0.558593	NA	0.00552691	0.434086	0.0485766	NA	NA	NA	NA	NA	NA	NA	NA	NA	NA	NA	NA	NA	NA	NA	0.497576	NA	NA	0.409252	0.0591746	0.445968	NA	NA	0.59492	0.0254116	0.343116	NA	0.00313986	0.460689	0.0346429	0.369946	NA	0.00951775	0.411036
O08912_C482	0.229306	NA	0.0109976	0.414614	0.0408365	NA	NA	NA	NA	NA	NA	NA	NA	NA	NA	0.293601	NA	NA	0.422294	0.0168046	NA	NA	NA	NA	NA	NA	NA	NA	NA	NA	NA	NA	NA	NA	NA	NA	NA	NA	NA	NA	NA	NA	NA	NA	NA	NA	NA	NA	NA
O08912_C540	NA	NA	NA	NA	NA	NA	NA	NA	NA	NA	NA	NA	NA	NA	NA	NA	NA	NA	NA	NA	NA	NA	NA	NA	NA	NA	NA	NA	NA	NA	NA	NA	NA	NA	NA	0.130924	NA	NA	0.607079	0.0245079	0.242199	NA	0.0054041	0.535266	0.0188169	NA	NA	NA	NA
O08914_C293	0.270076	NA	NA	0.128213	0.0168479	0.446304	NA	0.00977524	0.164277	0.0358407	0.606869	NA	NA	0.162435	NA	NA	NA	NA	NA	NA	NA	NA	NA	NA	NA	0.425608	NA	NA	0.0959182	NA	0.598786	NA	NA	0.141492	0.00953554	0.511282	NA	NA	0.179777	NA	0.432565	NA	NA	0.149952	0.00771992	0.414389	NA	NA	0.122565
O08914_C299	NA	NA	NA	NA	NA	NA	NA	NA	NA	NA	NA	NA	NA	NA	NA	NA	NA	NA	NA	NA	NA	NA	NA	NA	NA	NA	NA	NA	NA	NA	NA	NA	NA	NA	NA	NA	NA	NA	NA	NA	NA	NA	NA	NA	NA	NA	NA	NA	NA
O08914_C437	NA	NA	NA	NA	NA	NA	NA	NA	NA	NA	NA	NA	NA	NA	NA	0.357792	NA	NA	0.0866751	NA	0.523299	NA	NA	0.138309	NA	NA	NA	NA	NA	NA	0.622048	NA	NA	0.0725522	NA	NA	NA	NA	NA	NA	0.477517	NA	NA	0.163772	NA	NA	NA	NA	NA
O08915_C208	NA	NA	NA	NA	NA	NA	NA	NA	NA	NA	NA	NA	NA	NA	NA	NA	NA	NA	NA	NA	0.36251	NA	0.00449236	0.124431	NA	NA	NA	NA	NA	NA	0.575004	NA	0.0166126	0.142131	0.015928	NA	NA	NA	NA	NA	NA	NA	NA	NA	NA	0.458601	NA	NA	0.119741
O08915_C90	NA	NA	NA	NA	NA	NA	NA	NA	NA	NA	NA	NA	NA	NA	NA	NA	NA	NA	NA	NA	NA	NA	NA	NA	NA	NA	NA	NA	NA	NA	NA	NA	NA	NA	NA	NA	NA	NA	NA	NA	0.486565	NA	NA	0.135096	0.01854	NA	NA	NA	NA
O08917_C34	NA	NA	NA	NA	NA	NA	NA	NA	NA	NA	NA	NA	NA	NA	NA	NA	NA	NA	NA	NA	NA	NA	NA	NA	NA	NA	NA	NA	NA	NA	NA	NA	NA	NA	NA	0.367057	NA	NA	0.245385	NA	NA	NA	NA	NA	NA	NA	NA	NA	NA
O08919_C161	NA	NA	NA	NA	NA	NA	NA	NA	NA	NA	NA	NA	NA	NA	NA	NA	NA	NA	NA	NA	NA	NA	NA	NA	NA	NA	NA	NA	NA	NA	NA	NA	NA	NA	NA	NA	NA	NA	NA	NA	NA	NA	NA	NA	NA	NA	NA	NA	NA
O08970_C267	NA	NA	NA	NA	NA	NA	NA	NA	NA	NA	NA	NA	NA	NA	NA	NA	NA	NA	NA	NA	NA	NA	NA	NA	NA	NA	NA	NA	NA	NA	NA	NA	NA	NA	NA	NA	NA	NA	NA	NA	NA	NA	NA	NA	NA	0.716712	NA	NA	0.0959141
O08997_C12	NA	NA	NA	NA	NA	NA	NA	NA	NA	NA	NA	NA	NA	NA	NA	NA	NA	NA	NA	NA	0.114434	NA	NA	0.32608	NA	0.310253	NA	NA	0.279194	NA	NA	NA	NA	NA	NA	0.286749	NA	NA	0.317865	NA	NA	NA	NA	NA	NA	NA	NA	NA	NA
O08997_C15	NA	NA	NA	NA	NA	NA	NA	NA	NA	NA	NA	NA	NA	NA	NA	NA	NA	NA	NA	NA	0.114434	NA	NA	0.32608	NA	0.310253	NA	NA	0.279194	NA	NA	NA	NA	NA	NA	0.286749	NA	NA	0.317865	NA	NA	NA	NA	NA	NA	NA	NA	NA	NA
O08999_C195	0.408236	NA	NA	0.0506547	0.00282751	NA	NA	NA	NA	NA	NA	NA	NA	NA	NA	NA	NA	NA	NA	NA	0.50954	NA	NA	0.106183	NA	NA	NA	NA	NA	NA	NA	NA	NA	NA	NA	NA	NA	NA	NA	NA	NA	NA	NA	NA	NA	0.630516	NA	NA	0.045442
O09061_C223	0.295752	NA	NA	0.0559465	NA	0.453018	NA	NA	0.122836	NA	0.723558	NA	NA	0.120067	NA	NA	NA	NA	NA	NA	0.498317	NA	NA	0.079172	NA	0.435931	NA	0.0101485	0.112593	NA	0.611487	NA	0.0211158	0.137716	0.0320606	0.522551	NA	NA	0.10297	NA	0.263185	0.0188532	0.10545	0.472349	0.0274893	0.668979	NA	0.0064264	0.193471
O09106_C100	NA	NA	NA	NA	NA	0.287634	NA	NA	0.0233223	NA	0.518816	NA	NA	0.0120385	NA	NA	NA	NA	NA	NA	NA	NA	NA	NA	NA	NA	NA	NA	NA	NA	NA	NA	NA	NA	NA	0.228445	NA	NA	0.0266016	NA	NA	NA	NA	NA	NA	NA	NA	NA	NA
O09106_C110	NA	NA	NA	NA	NA	0.287634	NA	NA	0.0233223	NA	0.518816	NA	NA	0.0120385	NA	NA	NA	NA	NA	NA	NA	NA	NA	NA	NA	NA	NA	NA	NA	NA	NA	NA	NA	NA	NA	0.228445	NA	NA	0.0266016	NA	NA	NA	NA	NA	NA	NA	NA	NA	NA
O09106_C261	0.233127	NA	NA	0.136994	NA	0.439321	NA	NA	0.189167	NA	0.505042	NA	NA	0.143654	0.0116037	NA	NA	NA	NA	NA	0.537283	NA	NA	0.199506	NA	0.383609	NA	NA	0.178922	NA	0.49988	NA	NA	0.232041	NA	0.463255	NA	NA	0.239557	NA	0.395159	NA	NA	0.210651	0.0223464	NA	NA	NA	NA
O09106_C273	0.301697	NA	0.0038956	0.0735514	0.00505884	NA	NA	NA	NA	NA	0.561073	NA	0.00477135	0.128368	0.0099561	0.362155	NA	NA	0.0583878	0.00322958	0.348276	NA	NA	0.116148	0.0171738	0.367126	NA	NA	0.059175	NA	0.528723	NA	0.00468689	0.0601355	NA	NA	NA	NA	NA	NA	NA	NA	NA	NA	NA	NA	NA	NA	NA
O09106_C284	0.0995421	0.00596957	0.0378155	0.161937	0.0729085	0.23303	NA	0.0351059	0.306023	0.0753887	0.2494	NA	0.00611418	0.150503	0.0419868	0.250534	NA	0.0075965	0.133471	0.0261274	0.220913	NA	0.0247884	0.169426	0.0190729	0.211949	NA	0.00378568	0.124194	0.00738179	0.30922	0.000371208	0.0173955	0.187053	0.0442647	0.202666	NA	NA	0.127218	0.0115789	0.216136	NA	0.00512893	0.160412	0.0326591	0.296093	NA	0.0195978	0.181832
O09106_C408	0.395512	NA	0.00246618	0.265688	0.0157104	NA	NA	NA	NA	NA	0.484775	NA	0.00576533	0.283013	0.0100708	0.469661	NA	NA	0.36382	0.00609103	0.451008	NA	0.000856082	0.343305	0.008351	0.353661	NA	0.000939795	0.307411	0.000907094	0.645346	NA	NA	0.33051	0.0106914	0.571279	NA	NA	0.313428	0.0306187	0.529189	NA	0.00382548	0.30355	0.0183404	0.470838	NA	0.00730114	0.295189
O09110_C29	NA	NA	NA	NA	NA	0.496618	NA	NA	0.161087	0.0118799	0.65333	NA	NA	0.227841	0.0134004	NA	NA	NA	NA	NA	NA	NA	NA	NA	NA	0.532234	NA	0.00453681	0.174812	0.00238833	NA	NA	NA	NA	NA	0.502827	NA	NA	0.157855	0.038557	NA	NA	NA	NA	NA	0.616551	NA	NA	0.188914
O09117_C64	0.223027	NA	NA	0.390982	0.04	0.298243	NA	0.00326475	0.495279	0.0505198	0.527981	NA	0.0084445	0.53923	0.0468634	0.261923	NA	0.00131312	0.491383	0.0404446	0.286147	NA	0.000927613	0.385906	0.0391269	0.234437	NA	NA	0.5042	0.00958468	0.498718	NA	0.00381905	0.335596	0.0263795	0.253785	NA	NA	0.399565	0.0460099	0.292663	NA	0.00113003	0.450885	0.0376496	0.224054	NA	0.00342613	0.457109
O09131_C191	0.162607	NA	0.017044	0.146569	0.0463382	0.32288	0.000813211	0.0238037	0.381115	0.099452	0.289198	NA	NA	0.124316	0.0236676	0.432801	NA	0.0116075	0.163732	0.0268758	0.246717	NA	0.0128705	0.156491	0.027254	0.244425	NA	NA	0.113593	0.00555818	0.383845	NA	NA	0.163689	0.0284835	0.202108	NA	NA	0.104575	0.0276242	0.199116	NA	NA	0.122534	0.0287595	0.287481	NA	0.00229677	0.175382
O09131_C236	NA	NA	NA	NA	NA	NA	NA	NA	NA	NA	NA	NA	NA	NA	NA	NA	NA	NA	NA	NA	NA	NA	NA	NA	NA	NA	NA	NA	NA	NA	NA	NA	NA	NA	NA	NA	NA	NA	NA	NA	NA	NA	NA	NA	NA	NA	NA	NA	NA
O09131_C32	NA	NA	NA	NA	NA	NA	NA	NA	NA	NA	NA	NA	NA	NA	NA	0.406534	NA	NA	0.301959	0.0405768	NA	NA	NA	NA	NA	0.250709	NA	NA	0.259797	0.0361665	NA	NA	NA	NA	NA	NA	NA	NA	NA	NA	0.351718	NA	NA	0.322038	0.0476822	NA	NA	NA	NA
O09172_C72	0.507178	NA	0.00488178	0.102655	0.00383442	NA	NA	NA	NA	NA	0.782092	NA	NA	0.0887811	0.0169702	0.573991	NA	NA	0.22968	0.0090196	0.613794	NA	NA	0.1423	NA	0.577685	NA	NA	0.102601	NA	0.82646	NA	NA	0.114195	0.00460422	NA	NA	NA	NA	NA	NA	NA	NA	NA	NA	NA	NA	NA	NA
O35074_C442	0.529231	NA	NA	0.258588	NA	NA	NA	NA	NA	NA	0.609254	NA	0.0151527	0.217039	0.0140166	NA	NA	NA	NA	NA	0.469922	NA	NA	0.314675	0.0261274	0.523904	NA	NA	0.28548	NA	NA	NA	NA	NA	NA	NA	NA	NA	NA	NA	NA	NA	NA	NA	NA	0.583166	NA	NA	0.237889
O35075_C137	NA	NA	NA	NA	NA	0.421912	NA	0.00703794	0.233554	0.0103784	NA	NA	NA	NA	NA	NA	NA	NA	NA	NA	NA	NA	NA	NA	NA	NA	NA	NA	NA	NA	NA	NA	NA	NA	NA	NA	NA	NA	NA	NA	NA	NA	NA	NA	NA	NA	NA	NA	NA
O35075_C243	NA	NA	NA	NA	NA	NA	NA	NA	NA	NA	NA	NA	NA	NA	NA	NA	NA	NA	NA	NA	NA	NA	NA	NA	NA	NA	NA	NA	NA	NA	NA	NA	NA	NA	NA	NA	NA	NA	NA	NA	NA	NA	NA	NA	NA	NA	NA	NA	NA
O35083_C273	NA	NA	NA	NA	NA	NA	NA	NA	NA	NA	0.551504	NA	0.00990452	0.294363	0.0178049	0.498106	NA	0.00518299	0.282105	0.02987	NA	NA	NA	NA	NA	0.438084	NA	NA	0.166104	0.00433585	NA	NA	NA	NA	NA	NA	NA	NA	NA	NA	NA	NA	NA	NA	NA	NA	NA	NA	NA
O35114_C274	0.14925	NA	NA	0.757351	0.019803	NA	NA	NA	NA	NA	NA	NA	NA	NA	NA	NA	NA	NA	NA	NA	NA	NA	NA	NA	NA	NA	NA	NA	NA	NA	NA	NA	NA	NA	NA	NA	NA	NA	NA	NA	NA	NA	NA	NA	NA	NA	NA	NA	NA
O35136_C380	0.146984	NA	NA	1.14316	0.0936863	NA	NA	NA	NA	NA	0.209169	NA	NA	0.889063	0.0956631	NA	NA	NA	NA	NA	0.186121	NA	NA	1.19724	0.101308	NA	NA	NA	NA	NA	NA	NA	NA	NA	NA	0.167507	NA	NA	0.658091	0.104289	0.205076	NA	NA	0.906808	0.139353	0.112234	NA	NA	0.91994
O35206_C1216	NA	NA	NA	NA	NA	NA	NA	NA	NA	NA	0.466446	NA	NA	0.527599	0.0271598	0.325322	NA	0.00430123	0.450762	0.0204962	NA	NA	NA	NA	NA	NA	NA	NA	NA	NA	0.46757	NA	NA	0.525448	NA	NA	NA	NA	NA	NA	NA	NA	NA	NA	NA	0.345931	NA	0.00849644	0.35497
O35206_C1348	NA	NA	NA	NA	NA	NA	NA	NA	NA	NA	0.180174	NA	0.0017097	0.702034	0.0765964	NA	NA	NA	NA	NA	NA	NA	NA	NA	NA	0.1547	NA	NA	0.51956	0.00938935	NA	NA	NA	NA	NA	NA	NA	NA	NA	NA	NA	NA	NA	NA	NA	0.147113	NA	NA	0.544874
O35207_C104	0.260248	0.00587537	0.0402097	0.244125	0.0700332	NA	NA	NA	NA	NA	NA	NA	NA	NA	NA	NA	NA	NA	NA	NA	NA	NA	NA	NA	NA	NA	NA	NA	NA	NA	NA	NA	NA	NA	NA	NA	NA	NA	NA	NA	NA	NA	NA	NA	NA	NA	NA	NA	NA
O35215_C24	0.22901	0.0256696	0.131473	0.378219	0.0365017	NA	NA	NA	NA	NA	0.682527	NA	0.0244422	0.189297	0.0274095	NA	NA	NA	NA	NA	0.793861	NA	0.00651958	0.187239	0.0115212	NA	NA	NA	NA	NA	NA	NA	NA	NA	NA	0.898579	NA	0.00098069	0.228014	0.0243044	NA	NA	NA	NA	NA	0.382758	0.0280183	0.0708989	0.500423
O35218_C335	0.394768	NA	NA	0.287543	0.0254568	0.424788	NA	0.0123703	0.353776	NA	NA	NA	NA	NA	NA	NA	NA	NA	NA	NA	0.578722	NA	0.00950689	0.215446	0.0103168	NA	NA	NA	NA	NA	0.467758	NA	NA	0.219458	0.0082658	NA	NA	NA	NA	NA	NA	NA	NA	NA	NA	0.548583	NA	NA	0.289323
O35218_C621	NA	NA	NA	NA	NA	NA	NA	NA	NA	NA	NA	NA	NA	NA	NA	NA	NA	NA	NA	NA	NA	NA	NA	NA	NA	NA	NA	NA	NA	NA	NA	NA	NA	NA	NA	NA	NA	NA	NA	NA	NA	NA	NA	NA	NA	NA	NA	NA	NA
O35226_C37	0.348835	NA	NA	0.141267	0.0240712	0.43921	NA	NA	0.176606	0.0274293	0.559534	NA	0.00184386	0.254636	0.0247737	0.453956	NA	0.00284087	0.239685	0.00852077	0.379968	NA	NA	0.199563	0.00684118	0.342289	NA	NA	0.208874	0.00143881	0.600645	NA	NA	0.194354	0.0149428	0.358737	NA	NA	0.206976	0.0380914	0.394957	NA	NA	0.203404	0.0162283	0.458483	NA	0.002298	0.269444
O35226_C87	NA	NA	NA	NA	NA	NA	NA	NA	NA	NA	0.831374	NA	0.00908856	0.218071	0.0233895	NA	NA	NA	NA	NA	NA	NA	NA	NA	NA	0.619809	NA	NA	0.215805	0.0025887	0.661664	NA	0.00308069	0.238217	0.167205	0.731773	NA	NA	0.137083	NA	0.616598	NA	NA	0.229065	0.111011	0.848626	NA	0.00300983	0.161094
O35226_C9	0.495533	NA	0.00732785	0.118701	NA	NA	NA	NA	NA	NA	NA	NA	NA	NA	NA	NA	NA	NA	NA	NA	NA	NA	NA	NA	NA	NA	NA	NA	NA	NA	NA	NA	NA	NA	NA	NA	NA	NA	NA	NA	NA	NA	NA	NA	NA	NA	NA	NA	NA
O35239_C230	NA	NA	NA	NA	NA	NA	NA	NA	NA	NA	NA	NA	NA	NA	NA	NA	NA	NA	NA	NA	NA	NA	NA	NA	NA	NA	NA	NA	NA	NA	NA	NA	NA	NA	NA	NA	NA	NA	NA	NA	NA	NA	NA	NA	NA	0.399601	NA	NA	0.228006
O35239_C412	NA	NA	NA	NA	NA	NA	NA	NA	NA	NA	NA	NA	NA	NA	NA	NA	NA	NA	NA	NA	NA	NA	NA	NA	NA	NA	NA	NA	NA	NA	NA	NA	NA	NA	NA	NA	NA	NA	NA	NA	NA	NA	NA	NA	NA	0.59803	NA	NA	0.16824
O35286_C190	0.376561	NA	0.00647097	0.128009	0.00648458	NA	NA	NA	NA	NA	1.53627	NA	0.00942877	0.252232	0.016974	NA	NA	NA	NA	NA	0.528071	NA	0.00506994	0.232046	0.0145951	0.516403	NA	0.00237097	0.183244	0.00343588	0.582861	NA	NA	0.186649	NA	0.732855	NA	NA	0.423597	0.0251323	0.653868	NA	0.00897197	0.240897	0.0278557	0.734318	NA	NA	0.366978
O35286_C226	0.305338	NA	0.00549566	0.13998	0.0122771	0.412252	NA	0.00376467	0.185483	0.00761874	0.504562	NA	0.00907298	0.12404	0.010089	0.506405	NA	0.00480616	0.13047	0.00249886	0.404938	NA	NA	0.214057	0.0141608	0.440793	NA	0.00606767	0.124746	0.00249612	0.567389	NA	0.0061584	0.150957	0.00507148	0.507587	NA	NA	0.187443	0.0221522	NA	NA	NA	NA	NA	0.493094	NA	NA	0.135593
O35286_C750	0.126004	NA	0.00818502	0.0537397	0.0218722	NA	NA	NA	NA	NA	0.370999	NA	NA	0.0897915	0.00927136	0.267712	NA	0.00664728	0.0538026	0.00715923	NA	NA	NA	NA	NA	0.201912	NA	0.000900795	0.0831146	0.00106486	0.319562	NA	NA	0.101162	0.0082699	0.227012	NA	NA	0.0966616	0.00841607	0.240264	NA	0.000829369	0.0614943	0.0102709	0.302564	NA	0.00856819	0.0836228
O35286_C774	NA	NA	NA	NA	NA	NA	NA	NA	NA	NA	0.693865	NA	NA	0.30212	NA	NA	NA	NA	NA	NA	NA	NA	NA	NA	NA	0.520183	NA	0.00474662	0.120314	NA	NA	NA	NA	NA	NA	NA	NA	NA	NA	NA	0.325186	NA	NA	0.166875	0.0121367	0.385569	NA	NA	0.22583
O35295_C250	NA	NA	NA	NA	NA	NA	NA	NA	NA	NA	NA	NA	NA	NA	NA	NA	NA	NA	NA	NA	0.390334	NA	NA	0.0873537	0.00653121	NA	NA	NA	NA	NA	0.667865	NA	0.00314691	0.0305045	0.00679645	NA	NA	NA	NA	NA	NA	NA	NA	NA	NA	NA	NA	NA	NA
O35295_C285	0.293373	NA	0.00259517	0.127486	0.0218249	0.463097	NA	0.00359343	0.170719	0.0189214	0.70404	NA	NA	0.0964584	0.0107663	0.560624	NA	NA	0.078014	NA	0.321408	NA	NA	0.0712123	NA	0.462009	NA	NA	0.0939295	NA	0.588084	NA	NA	0.142784	0.0130338	0.41208	NA	NA	0.170339	0.0185235	0.423881	NA	0.0021585	0.112859	0.0132332	0.531778	NA	NA	0.0965706
O35309_C12	NA	NA	NA	NA	NA	0.455952	NA	NA	0.103596	0.0403453	NA	NA	NA	NA	NA	NA	NA	NA	NA	NA	0.730559	NA	NA	0.171992	0.00731342	NA	NA	NA	NA	NA	0.901786	NA	NA	0.069202	0.0208305	0.853498	NA	NA	0.130861	0.0575954	NA	NA	NA	NA	NA	0.716122	NA	NA	0.145542
O35309_C183	0.490909	NA	NA	0.096188	0.0164448	0.350615	NA	0.00109594	0.105584	0.01921	0.733356	NA	NA	0.147837	0.0347437	0.431143	NA	0.00242358	0.124384	0.0154387	NA	NA	NA	NA	NA	0.411513	NA	NA	0.145889	NA	0.872025	NA	NA	0.123277	0.0146511	0.628376	NA	NA	0.132951	0.0589913	NA	NA	NA	NA	NA	0.667167	NA	NA	0.155562
O35309_C296	NA	NA	NA	NA	NA	NA	NA	NA	NA	NA	NA	NA	NA	NA	NA	0.481649	NA	0.00354108	0.0968649	0.0125291	NA	NA	NA	NA	NA	NA	NA	NA	NA	NA	NA	NA	NA	NA	NA	NA	NA	NA	NA	NA	NA	NA	NA	NA	NA	NA	NA	NA	NA
O35326_C63	NA	NA	NA	NA	NA	NA	NA	NA	NA	NA	NA	NA	NA	NA	NA	NA	NA	NA	NA	NA	NA	NA	NA	NA	NA	NA	NA	NA	NA	NA	NA	NA	NA	NA	NA	NA	NA	NA	NA	NA	NA	NA	NA	NA	NA	NA	NA	NA	NA
O35343_C456	0.127722	NA	0.00845237	0.166416	0.0477524	NA	NA	NA	NA	NA	NA	NA	NA	NA	NA	NA	NA	NA	NA	NA	NA	NA	NA	NA	NA	NA	NA	NA	NA	NA	NA	NA	NA	NA	NA	NA	NA	NA	NA	NA	NA	NA	NA	NA	NA	0.208771	NA	NA	0.218467
O35344_C456	NA	NA	NA	NA	NA	0.0584227	NA	NA	0.24265	NA	NA	NA	NA	NA	NA	NA	NA	NA	NA	NA	NA	NA	NA	NA	NA	NA	NA	NA	NA	NA	NA	NA	NA	NA	NA	0.156693	NA	NA	0.113732	NA	NA	NA	NA	NA	NA	NA	NA	NA	NA
O35345_C238	NA	NA	NA	NA	NA	0.388192	NA	0.0137073	0.329584	0.0226849	0.612821	NA	NA	0.186471	NA	NA	NA	NA	NA	NA	0.47947	NA	NA	0.187598	NA	NA	NA	NA	NA	NA	0.458597	NA	NA	0.142097	0.0289935	0.394327	NA	NA	0.263034	NA	0.38419	0.00506731	NA	0.199111	0.0141327	0.435257	NA	NA	0.154315
O35345_C253	NA	NA	NA	NA	NA	0.190441	NA	0.00546987	0.71056	0.00698958	NA	NA	NA	NA	NA	NA	NA	NA	NA	NA	0.343191	NA	0.0058135	0.215518	NA	NA	NA	NA	NA	NA	0.316666	NA	NA	0.419965	NA	0.24545	NA	NA	0.337584	NA	0.301962	NA	NA	0.43756	0.0141195	NA	NA	NA	NA
O35345_C296	NA	NA	NA	NA	NA	0.436097	NA	NA	0.345689	0.08737	NA	NA	NA	NA	NA	0.481335	NA	NA	0.205154	0.0252514	NA	NA	NA	NA	NA	NA	NA	NA	NA	NA	0.513987	NA	NA	0.231579	0.0527469	NA	NA	NA	NA	NA	NA	NA	NA	NA	NA	0.336942	0.00369708	NA	0.330687
O35345_C357	NA	NA	NA	NA	NA	0.358233	NA	0.0097582	0.181909	0.0092349	NA	NA	NA	NA	NA	NA	NA	NA	NA	NA	NA	NA	NA	NA	NA	0.339305	NA	NA	0.249516	NA	0.790433	NA	NA	0.247225	NA	0.340601	NA	NA	0.151135	0.00539663	NA	NA	NA	NA	NA	NA	NA	NA	NA
O35350_C11	NA	NA	NA	NA	NA	NA	NA	NA	NA	NA	0.781248	NA	0.0125782	0.296576	0.0593261	NA	NA	NA	NA	NA	NA	NA	NA	NA	NA	0.511156	NA	NA	0.291628	0.00525073	NA	NA	NA	NA	NA	NA	NA	NA	NA	NA	NA	NA	NA	NA	NA	0.399472	NA	NA	0.232343
O35350_C250	NA	NA	NA	NA	NA	0.366984	NA	NA	0.199689	0.0533633	0.560108	NA	NA	0.183834	NA	0.398932	NA	NA	0.143379	NA	NA	NA	NA	NA	NA	0.446554	NA	NA	0.122486	NA	0.610978	NA	0.00427314	0.138423	0.00701402	0.41808	NA	NA	0.289101	NA	NA	NA	NA	NA	NA	NA	NA	NA	NA
O35350_C351	NA	NA	NA	NA	NA	NA	NA	NA	NA	NA	0.492761	NA	NA	0.0970986	0.00871333	0.334913	NA	0.00337766	0.0792868	NA	0.362972	NA	NA	0.0851903	NA	0.290104	NA	NA	0.0919132	NA	NA	NA	NA	NA	NA	NA	NA	NA	NA	NA	NA	NA	NA	NA	NA	0.396877	NA	NA	0.0675305
O35350_C417	0.326411	NA	0.00394868	0.0653067	0.0172756	0.364135	NA	0.00566876	0.0919563	0.0154213	0.425617	NA	NA	0.127637	0.0104593	0.421793	NA	NA	0.0873617	0.00384266	0.413012	NA	0.00491941	0.11012	0.00863454	NA	NA	NA	NA	NA	NA	NA	NA	NA	NA	0.563018	NA	NA	0.100358	0.0158384	NA	NA	NA	NA	NA	NA	NA	NA	NA
O35350_C49	0.155803	NA	0.0274839	0.198128	0.0492158	0.266906	NA	0.00435066	0.244515	0.0637795	NA	NA	NA	NA	NA	0.350892	0.00692725	0.00512319	0.182003	0.0279375	NA	NA	NA	NA	NA	NA	NA	NA	NA	NA	0.322012	NA	0.00666514	0.154792	0.027998	NA	NA	NA	NA	NA	0.257829	NA	0.00690781	0.160229	0.0404568	NA	NA	NA	NA
O35375_C149	0.224846	NA	0.00304454	0.573536	0.0552596	NA	NA	NA	NA	NA	NA	NA	NA	NA	NA	NA	NA	NA	NA	NA	NA	NA	NA	NA	NA	NA	NA	NA	NA	NA	NA	NA	NA	NA	NA	NA	NA	NA	NA	NA	NA	NA	NA	NA	NA	NA	NA	NA	NA
O35375_C277	NA	NA	NA	NA	NA	NA	NA	NA	NA	NA	NA	NA	NA	NA	NA	NA	NA	NA	NA	NA	NA	NA	NA	NA	NA	NA	NA	NA	NA	NA	NA	NA	NA	NA	NA	NA	NA	NA	NA	NA	NA	NA	NA	NA	NA	NA	NA	NA	NA
O35381_C123	0.298469	NA	NA	0.0363201	0.00522011	0.414339	NA	NA	0.0539604	0.00801357	NA	NA	NA	NA	NA	NA	NA	NA	NA	NA	0.456155	NA	NA	0.0855678	NA	0.39951	NA	NA	0.050373	NA	0.609341	NA	0.00502511	0.0658357	0.00370816	0.41562	NA	NA	0.0966285	0.0057371	0.450656	NA	NA	0.0518864	0.00337184	NA	NA	NA	NA
O35381_C27	0.125884	0.000196197	0.0105371	0.1689	0.0602405	0.119026	NA	0.0240082	0.402852	0.125915	0.206513	NA	0.00266118	0.0784608	0.0457354	NA	NA	NA	NA	NA	0.121699	NA	0.011658	0.123682	0.0286913	0.134978	NA	0.0032259	0.102764	0.00391365	0.266703	NA	0.00102976	0.195645	0.0343313	0.126631	NA	0.000830441	0.102693	0.0220355	0.158609	NA	0.000728169	0.132911	0.0626641	0.233376	NA	0.010628	0.263408
O35382_C620	0.136289	NA	0.0238568	0.191963	0.0666631	NA	NA	NA	NA	NA	NA	NA	NA	NA	NA	NA	NA	NA	NA	NA	0.284393	NA	0.016522	0.171029	0.0254783	NA	NA	NA	NA	NA	NA	NA	NA	NA	NA	NA	NA	NA	NA	NA	NA	NA	NA	NA	NA	NA	NA	NA	NA
O35386_C134	NA	NA	NA	NA	NA	NA	NA	NA	NA	NA	NA	NA	NA	NA	NA	NA	NA	NA	NA	NA	NA	NA	NA	NA	NA	NA	NA	NA	NA	NA	NA	NA	NA	NA	NA	NA	NA	NA	NA	NA	NA	NA	NA	NA	NA	NA	NA	NA	NA
O35459_C186	NA	NA	NA	NA	NA	0.323899	NA	NA	0.206525	0.0122857	0.398478	NA	NA	0.187737	NA	NA	NA	NA	NA	NA	0.435723	0.00481581	NA	0.200422	0.0156925	0.343313	0.0051184	0.00403337	0.215968	0.00298168	0.41397	0.00338672	0.00509527	0.270772	0.0371052	0.389478	NA	NA	0.145392	0.00557385	0.524022	0.0477956	0.0275996	0.497703	0.0460226	0.548413	0.0117629	0.00456394	0.315701
O35459_C91	NA	NA	NA	NA	NA	NA	NA	NA	NA	NA	NA	NA	NA	NA	NA	0.299013	0.0288105	0.034852	0.32664	0.00972061	NA	NA	NA	NA	NA	NA	NA	NA	NA	NA	NA	NA	NA	NA	NA	NA	NA	NA	NA	NA	NA	NA	NA	NA	NA	NA	NA	NA	NA
O35465_C217	0.468321	NA	NA	0.185498	0.0242385	0.545064	NA	NA	0.184464	0.0445767	NA	NA	NA	NA	NA	0.595543	NA	NA	0.269578	0.0146979	0.659948	NA	NA	0.254831	0.0122194	NA	NA	NA	NA	NA	NA	NA	NA	NA	NA	0.540145	NA	0.00689464	0.247248	0.0407155	NA	NA	NA	NA	NA	0.727601	NA	NA	0.277533
O35465_C285	0.144629	NA	0.00404602	0.221673	0.0170353	NA	NA	NA	NA	NA	NA	NA	NA	NA	NA	NA	NA	NA	NA	NA	NA	NA	NA	NA	NA	NA	NA	NA	NA	NA	NA	NA	NA	NA	NA	NA	NA	NA	NA	NA	NA	NA	NA	NA	NA	0.166791	NA	0.00339246	0.132279
O35566_C184	NA	NA	NA	0.956349	NA	NA	NA	NA	NA	NA	0.0528608	NA	NA	0.898699	0.0431926	0.0936474	NA	NA	0.665673	NA	0.0749773	NA	0.00169735	0.741477	0.00451079	NA	NA	NA	NA	NA	NA	NA	NA	NA	NA	NA	NA	NA	0.784658	NA	0.0224816	NA	NA	0.810454	NA	0.0079349	NA	NA	0.842246
O35566_C185	NA	NA	NA	0.956349	NA	NA	NA	NA	NA	NA	0.0528608	NA	NA	0.898699	0.0431926	0.0936474	NA	NA	0.665673	NA	0.0749773	NA	0.00169735	0.741477	0.00451079	NA	NA	NA	NA	NA	NA	NA	NA	NA	NA	NA	NA	NA	0.784658	NA	0.0224816	NA	NA	0.810454	NA	0.0079349	NA	NA	0.842246
O35566_C192	NA	NA	NA	NA	NA	NA	NA	NA	NA	NA	NA	NA	NA	NA	NA	0.26747	NA	NA	0.761717	0.0225967	0.311395	NA	0.00564672	0.52541	0.0479885	0.313873	NA	0.00527237	0.5075	0.00451631	0.185517	NA	0.00366525	0.741829	0.0420922	0.155963	NA	NA	0.836056	0.0433902	0.180919	NA	NA	0.771296	0.0624705	NA	NA	NA	NA
O35566_C208	NA	NA	NA	NA	NA	0.173361	NA	0.0096866	0.711702	0.105469	NA	NA	NA	NA	NA	0.14155	NA	0.0131972	0.647605	0.0225788	0.16514	NA	0.00117501	0.501874	0.0473088	0.186014	0.00216481	0.00309748	0.576733	0.00825508	0.256068	NA	0.00790411	0.49655	0.030125	NA	NA	NA	NA	NA	0.135375	0.00235878	0.0113898	0.732435	0.0733374	0.173185	NA	0.00543715	0.646877
O35598_C345	NA	NA	NA	NA	NA	NA	NA	NA	NA	NA	NA	NA	NA	NA	NA	0.374373	NA	0.015752	0.60457	0.022462	0.336103	NA	NA	0.600248	0.0325739	0.287974	NA	NA	0.588404	NA	NA	NA	NA	NA	NA	0.195449	NA	NA	0.477115	0.106845	NA	NA	NA	NA	NA	NA	NA	NA	NA
O35598_C436	0.167906	NA	NA	0.555078	0.0428108	NA	NA	NA	NA	NA	0.239978	NA	NA	0.535602	0.0385031	0.218243	NA	NA	0.731431	0.0160102	0.183961	NA	NA	0.524661	0.0218965	0.168181	NA	NA	0.582458	NA	NA	NA	NA	NA	NA	NA	NA	NA	NA	NA	0.137579	NA	NA	0.554547	0.0316101	NA	NA	NA	NA
O35598_C504	NA	NA	NA	NA	NA	0.239272	NA	NA	0.5877	NA	NA	NA	NA	NA	NA	0.3085	NA	NA	0.680956	NA	NA	NA	NA	NA	NA	NA	NA	NA	NA	NA	NA	NA	NA	NA	NA	NA	NA	NA	NA	NA	0.114351	NA	NA	0.530204	NA	NA	NA	NA	NA
O35598_C511	NA	NA	NA	NA	NA	0.239272	NA	NA	0.5877	NA	NA	NA	NA	NA	NA	0.3085	NA	NA	0.680956	NA	NA	NA	NA	NA	NA	NA	NA	NA	NA	NA	NA	NA	NA	NA	NA	NA	NA	NA	NA	NA	0.114351	NA	NA	0.530204	NA	NA	NA	NA	NA
O35598_C512	NA	NA	NA	NA	NA	0.239272	NA	NA	0.5877	NA	NA	NA	NA	NA	NA	0.3085	NA	NA	0.680956	NA	NA	NA	NA	NA	NA	NA	NA	NA	NA	NA	NA	NA	NA	NA	NA	NA	NA	NA	NA	NA	0.114351	NA	NA	0.530204	NA	NA	NA	NA	NA
O35598_C516	NA	NA	NA	NA	NA	0.239272	NA	NA	0.5877	NA	NA	NA	NA	NA	NA	0.3085	NA	NA	0.680956	NA	NA	NA	NA	NA	NA	NA	NA	NA	NA	NA	NA	NA	NA	NA	NA	NA	NA	NA	NA	NA	0.114351	NA	NA	0.530204	NA	NA	NA	NA	NA
O35598_C525	0.0183219	NA	NA	0.65941	0.00708974	0.134693	NA	NA	0.889503	0.00830883	0.0386636	NA	NA	0.788563	0.00201664	0.0715956	NA	NA	0.725618	NA	NA	NA	NA	NA	NA	0.0882771	NA	0.00256204	0.669171	NA	0.038785	NA	NA	0.65176	NA	0.291884	NA	NA	0.772496	NA	0.0504634	NA	NA	0.693279	0.00258306	NA	NA	NA	0.745277
O35598_C531	0.0183219	NA	NA	0.65941	0.00708974	0.134693	NA	NA	0.889503	0.00830883	0.0386636	NA	NA	0.788563	0.00201664	0.0715956	NA	NA	0.725618	NA	NA	NA	NA	NA	NA	0.0882771	NA	0.00256204	0.669171	NA	0.038785	NA	NA	0.65176	NA	0.291884	NA	NA	0.772496	NA	0.0504634	NA	NA	0.693279	0.00258306	NA	NA	NA	0.745277
O35598_C608	NA	NA	NA	NA	NA	0.252654	NA	NA	0.523839	NA	0.469136	NA	0.0122933	0.428253	0.0120557	0.300756	NA	0.007144	0.565529	0.0121015	NA	NA	NA	NA	NA	NA	NA	NA	NA	NA	0.416213	NA	0.00728499	0.449799	0.0110857	NA	NA	NA	NA	NA	NA	NA	NA	NA	NA	NA	NA	NA	NA
O35598_C633	0.237479	NA	NA	0.677213	0.0272735	NA	NA	NA	NA	NA	NA	NA	NA	NA	NA	NA	NA	NA	NA	NA	NA	NA	NA	NA	NA	NA	NA	NA	NA	NA	NA	NA	NA	NA	NA	NA	NA	NA	NA	NA	NA	NA	NA	NA	NA	NA	NA	NA	NA
O35598_C640	NA	NA	NA	NA	NA	0.35675	NA	0.0145514	0.584473	0.0181756	NA	NA	NA	NA	NA	NA	NA	NA	NA	NA	NA	NA	NA	NA	NA	NA	NA	NA	NA	NA	NA	NA	NA	NA	NA	NA	NA	NA	NA	NA	NA	NA	NA	NA	NA	NA	NA	NA	NA
O35604_C177	NA	NA	NA	NA	NA	0.243614	NA	NA	0.875265	NA	0.235301	NA	NA	0.645906	NA	0.0606306	NA	NA	0.647504	NA	0.164957	NA	NA	0.444092	NA	NA	NA	NA	NA	NA	0.169349	NA	NA	0.589639	NA	NA	NA	NA	0.633294	NA	0.106985	NA	NA	0.644438	NA	0.0425178	NA	NA	0.635021
O35638_C632	NA	NA	NA	NA	NA	NA	NA	NA	NA	NA	NA	NA	NA	NA	NA	NA	NA	NA	NA	NA	NA	NA	NA	NA	NA	NA	NA	NA	NA	NA	0.429679	NA	0.00398435	0.319571	0.026034	NA	NA	NA	NA	NA	NA	NA	NA	NA	NA	NA	NA	NA	NA
O35639_C202	NA	NA	NA	NA	NA	NA	NA	NA	NA	NA	0.341664	NA	NA	NA	NA	NA	NA	NA	NA	NA	NA	NA	NA	NA	NA	NA	NA	NA	NA	NA	NA	NA	NA	NA	NA	0.523965	NA	NA	0.181207	NA	0.271029	NA	0.00170883	0.0524381	0.00449332	NA	NA	NA	NA
O35639_C246	0.140206	NA	NA	0.138901	0.0329491	0.425822	NA	NA	0.25305	0.54877	NA	NA	NA	NA	NA	NA	NA	NA	NA	NA	NA	NA	NA	NA	NA	NA	NA	NA	NA	NA	0.42057	NA	NA	0.15048	0.0877778	0.212564	NA	NA	0.0409067	NA	NA	NA	NA	NA	NA	0.141922	NA	NA	0.10726
O35643_C123	0.281278	NA	0.00322246	0.101894	0.0078653	0.282896	NA	0.0202192	0.143049	0.0229095	0.701309	NA	NA	0.107357	0.0141144	NA	NA	NA	NA	NA	0.275994	NA	NA	0.0817231	NA	0.227835	NA	NA	0.0598623	NA	0.384815	NA	0.00454309	0.0807904	0.00990314	0.18754	NA	NA	0.0825123	0.00869344	0.236798	NA	0.00160164	0.0683298	0.0102753	0.449129	NA	NA	0.15191
O35643_C129	0.147114	NA	0.00250375	0.0849984	0.0184816	NA	NA	NA	NA	NA	NA	NA	NA	NA	NA	0.229781	NA	NA	0.135112	NA	NA	NA	NA	NA	NA	0.21623	NA	NA	0.1213	NA	NA	NA	NA	NA	NA	NA	NA	NA	NA	NA	NA	NA	NA	NA	NA	NA	NA	NA	NA
O35643_C144	0.162153	0.0016381	0.0245281	0.200405	0.0585723	0.297609	0.00465206	0.0326878	0.435295	0.0786557	0.325293	NA	0.0051754	0.14224	0.0288371	NA	NA	NA	NA	NA	0.226876	NA	0.0171029	0.216408	0.0511625	0.246113	NA	NA	0.156484	0.00655901	0.337477	NA	0.0146382	0.198925	0.0383801	0.281261	NA	NA	0.146517	NA	0.309805	NA	0.00802964	0.190825	0.0309603	0.273726	NA	0.00367646	0.292055
O35643_C241	0.297614	NA	NA	0.077709	0.00943963	0.523628	NA	NA	0.137794	0.0158761	0.678916	NA	0.00854216	0.163274	0.0179695	0.540786	NA	NA	0.164548	0.0102932	0.694537	NA	0.0100904	0.175754	0.0284865	0.624847	NA	NA	0.127869	0.00352879	NA	NA	NA	NA	NA	NA	NA	NA	NA	NA	NA	NA	NA	NA	NA	0.604759	NA	NA	0.170261
O35643_C391	0.311444	NA	0.00154771	0.0389098	0.00878042	0.391067	NA	0.00113838	0.0598491	0.00927998	0.360716	NA	NA	0.0592541	0.00262932	0.453041	NA	NA	0.0462698	0.00193531	0.461172	NA	0.00271171	0.0658068	0.00715772	0.404497	NA	NA	0.0483339	NA	0.527723	NA	NA	0.071927	0.00313588	0.488954	NA	NA	0.0790548	0.00284156	0.368952	NA	NA	0.0393225	0.00886782	0.419016	NA	NA	0.0583505
O35643_C57	NA	NA	NA	NA	NA	NA	NA	NA	NA	NA	NA	NA	NA	NA	NA	NA	NA	NA	NA	NA	NA	NA	NA	NA	NA	NA	NA	NA	NA	NA	NA	NA	NA	NA	NA	NA	NA	NA	NA	NA	NA	NA	NA	NA	NA	NA	NA	NA	NA
O35643_C863	0.286862	NA	0.00496626	0.111464	0.0147031	0.531343	NA	0.00409892	0.181398	0.0312012	0.551982	NA	0.00333577	0.294264	0.0191535	0.433178	NA	0.00251226	0.220974	0.014783	0.44213	NA	0.00425189	0.200995	0.0134862	0.500559	NA	NA	0.124969	NA	0.682204	NA	NA	0.22001	0.00440799	0.485034	NA	NA	0.285243	0.0301784	0.566061	NA	NA	0.201088	0.033821	0.549034	NA	NA	0.209774
O35643_C95	NA	NA	NA	NA	NA	0.491362	NA	NA	0.201675	0.0176096	0.668839	NA	NA	0.116741	0.00319015	0.486246	NA	NA	0.0670141	0.00266704	0.561411	NA	NA	0.200061	0.00625991	0.471747	NA	NA	0.0932086	NA	0.719572	NA	0.0107406	0.177116	0.0157761	NA	NA	NA	NA	NA	0.510975	NA	NA	0.0845392	0.00733244	0.555103	NA	0.00260703	0.0726003
O35657_C281	NA	NA	NA	NA	NA	0.45723	NA	0.0111531	0.618882	0.0376813	0.517593	0.0183075	0.0288669	0.520751	0.0970841	NA	NA	NA	NA	NA	NA	NA	NA	NA	NA	0.375138	0.002073	0.0146978	0.416688	0.006167	0.544136	NA	0.0148415	0.329722	0.0215797	0.448044	NA	0.00901103	0.490743	0.0581335	0.67165	NA	NA	0.599941	0.0423955	0.972467	NA	NA	0.632251
O35657_C293	0.237733	NA	0.00345961	0.276653	0.0648823	0.410186	NA	NA	0.529169	0.126874	0.328782	NA	0.00202274	0.322739	0.0575175	0.465121	NA	NA	0.338417	0.0185283	NA	NA	NA	NA	NA	NA	NA	NA	NA	NA	NA	NA	NA	NA	NA	0.231619	NA	NA	0.380521	0.080235	NA	NA	NA	NA	NA	0.412688	NA	NA	0.46922
O35678_C201	NA	NA	NA	NA	NA	NA	NA	NA	NA	NA	NA	NA	NA	NA	NA	NA	NA	NA	NA	NA	0.468174	NA	NA	0.291994	0.0133723	0.426859	0.00952623	NA	0.367595	NA	NA	NA	NA	NA	NA	NA	NA	NA	NA	NA	0.44849	0.00634215	0.0389923	0.427449	0.016654	NA	NA	NA	NA
O35678_C301	NA	NA	NA	NA	NA	0.553841	NA	NA	0.411122	NA	NA	NA	NA	NA	NA	NA	NA	NA	NA	NA	NA	NA	NA	NA	NA	NA	NA	NA	NA	NA	NA	NA	NA	NA	NA	NA	NA	NA	NA	NA	0.274051	NA	NA	0.250505	NA	0.463707	NA	NA	0.292366
O35682_C273	0.226854	NA	0.00486571	0.56249	0.0843934	0.288851	NA	NA	0.74018	0.136808	0.515189	NA	0.0192979	0.55318	0.0637929	NA	NA	NA	NA	NA	0.249758	NA	NA	0.450575	0.071917	0.349821	NA	0.00406918	0.411886	0.0254898	NA	NA	NA	NA	NA	0.276695	NA	0.00456466	0.692525	0.0409095	0.360863	NA	0.00454046	0.478195	0.0510462	0.304227	0.00107431	NA	0.483192
O35691_C248	0.52032	NA	0.00352642	0.1899	0.0231813	0.779846	NA	NA	0.224096	0.0758461	0.884245	NA	0.00652233	0.183508	0.0718929	NA	NA	NA	NA	NA	NA	NA	NA	NA	NA	0.788642	NA	0.00640576	0.221804	0.022201	NA	NA	NA	NA	NA	NA	NA	NA	NA	NA	NA	NA	NA	NA	NA	0.644204	NA	0.00427676	0.274379
O35704_C100	NA	NA	NA	NA	NA	NA	NA	NA	NA	NA	0.48386	NA	NA	0.075815	NA	NA	NA	NA	NA	NA	NA	NA	NA	NA	NA	NA	NA	NA	NA	NA	NA	NA	NA	NA	NA	NA	NA	NA	NA	NA	NA	NA	NA	NA	NA	NA	NA	NA	NA
O35704_C133	NA	NA	NA	NA	NA	0.435029	NA	NA	0.234026	0.0783888	0.539693	NA	0.0056375	0.248011	0.0216077	NA	NA	NA	NA	NA	NA	NA	NA	NA	NA	NA	NA	NA	NA	NA	NA	NA	NA	NA	NA	0.455691	NA	NA	0.271364	0.0364605	NA	NA	NA	NA	NA	NA	NA	NA	NA
O35704_C370	0.144963	0.000336938	0.00875727	0.442326	0.151696	NA	NA	NA	NA	NA	NA	NA	NA	NA	NA	NA	NA	NA	NA	NA	NA	NA	NA	NA	NA	NA	NA	NA	NA	NA	0.315345	NA	0.00467686	0.413255	0.101566	0.171935	NA	0.00717036	0.480747	0.0886191	NA	NA	NA	NA	NA	NA	NA	NA	NA
O35704_C419	0.14291	NA	0.00592774	0.44209	0.102533	NA	NA	NA	NA	NA	NA	NA	NA	NA	NA	NA	NA	NA	NA	NA	NA	NA	NA	NA	NA	NA	NA	NA	NA	NA	0.265311	NA	0.00542901	0.3989	0.113726	NA	NA	NA	NA	NA	0.254741	NA	0.00805427	0.370164	0.0614658	0.192819	NA	0.00364515	0.472442
O35704_C438	NA	NA	NA	NA	NA	NA	NA	NA	NA	NA	NA	NA	NA	NA	NA	NA	NA	NA	NA	NA	NA	NA	NA	NA	NA	NA	NA	NA	NA	NA	NA	NA	NA	NA	NA	0.461768	NA	NA	0.360636	0.0278243	NA	NA	NA	NA	NA	NA	NA	NA	NA
O35737_C122	0.159607	NA	0.0405633	0.154509	0.0366407	NA	NA	NA	NA	NA	0.405833	NA	NA	0.107486	NA	0.322781	NA	0.0192002	0.14734	0.00498474	0.218242	0.000748628	0.0254389	0.140906	0.017248	0.240318	NA	0.00222029	0.103048	NA	0.425929	NA	0.00739034	0.170636	0.0220735	0.293798	NA	NA	0.105069	0.0100664	NA	NA	NA	NA	NA	0.300133	NA	0.0156071	0.211824
O35737_C22	0.252232	NA	0.00347403	0.136627	0.0130967	NA	NA	NA	NA	NA	0.512131	NA	NA	0.211528	NA	0.459587	NA	NA	0.173839	0.01478	0.379686	NA	NA	0.17928	NA	0.358416	NA	NA	0.173476	NA	0.589809	NA	NA	0.187062	NA	0.475718	NA	NA	0.214924	0.0175736	0.414728	NA	NA	0.120012	NA	0.404401	NA	NA	0.136934
O35737_C34	0.262865	NA	0.0080252	0.0735081	0.0137671	0.448908	NA	0.00672638	0.11166	0.00933821	0.517303	NA	NA	0.07044	0.00395559	0.427815	NA	0.00280151	0.0623312	0.00200518	0.318698	NA	0.00483965	0.050199	0.00355057	0.361091	0.003226	NA	0.0592182	0.0010605	0.543068	NA	0.00449441	0.0667128	0.010477	0.433491	NA	NA	0.0917744	0.00551368	0.317306	NA	NA	0.0468169	0.00319983	0.498464	NA	NA	0.0735151
O35841_C297	NA	NA	NA	NA	NA	0.409299	NA	0.0109968	0.083915	0.0126122	0.120227	NA	NA	0.0571799	NA	NA	NA	NA	NA	NA	0.299052	NA	NA	0.0516417	NA	NA	NA	NA	NA	NA	0.465511	NA	NA	0.098382	NA	NA	NA	NA	NA	NA	NA	NA	NA	NA	NA	0.47721	NA	NA	0.0455814
O35855_C136	NA	NA	NA	NA	NA	NA	NA	NA	NA	NA	NA	NA	NA	NA	NA	NA	NA	NA	NA	NA	NA	NA	NA	NA	NA	NA	NA	NA	NA	NA	NA	NA	NA	NA	NA	NA	NA	NA	NA	NA	NA	NA	NA	NA	NA	NA	NA	NA	NA
O35855_C148	NA	NA	NA	NA	NA	NA	NA	NA	NA	NA	NA	NA	NA	NA	NA	NA	NA	NA	NA	NA	NA	NA	NA	NA	NA	NA	NA	NA	NA	NA	NA	NA	NA	NA	NA	NA	NA	NA	NA	NA	NA	NA	NA	NA	NA	NA	NA	NA	NA
O35855_C229	0.370051	0.0162234	0.0598745	0.337132	0.0425369	0.262421	0.00230701	0.0484011	0.419435	0.0674241	0.719633	NA	0.00158094	0.170478	0.00910632	NA	NA	NA	NA	NA	0.660677	NA	NA	0.171615	NA	0.324911	0.0448099	0.0451729	0.248969	0.0076664	0.406619	0.0276244	0.0520735	0.442883	0.0706657	0.582493	NA	NA	0.272091	0.0166089	0.305725	0.0453313	0.0575418	0.45594	0.0646484	0.297699	0.0356624	0.00948209	0.346639
O35855_C343	0.142833	NA	NA	0.142015	NA	0.146519	NA	NA	0.153039	0.00779899	0.432449	NA	NA	0.176289	0.00829714	0.176288	NA	NA	0.124223	NA	0.320515	NA	0.00498698	0.266885	0.00441093	0.206553	NA	NA	0.118797	NA	0.22708	NA	NA	0.179776	0.00496543	0.215726	NA	NA	0.361924	NA	0.204925	NA	NA	0.218301	0.00321684	0.034867	NA	NA	0.150609
O35855_C346	0.142833	NA	NA	0.142015	NA	0.146519	NA	NA	0.153039	0.00779899	0.432449	NA	NA	0.176289	0.00829714	0.176288	NA	NA	0.124223	NA	0.320515	NA	0.00498698	0.266885	0.00441093	0.206553	NA	NA	0.118797	NA	0.22708	NA	NA	0.179776	0.00496543	0.215726	NA	NA	0.361924	NA	0.204925	NA	NA	0.218301	0.00321684	0.034867	NA	NA	0.150609
O35864_C218	0.23513	NA	0.0325298	0.0844227	0.0234556	NA	NA	NA	NA	NA	NA	NA	NA	NA	NA	NA	NA	NA	NA	NA	0.342912	0.00149598	0.0280434	0.122113	0.0314755	NA	NA	NA	NA	NA	NA	NA	NA	NA	NA	0.338595	NA	NA	0.136977	0.00836427	NA	NA	NA	NA	NA	0.35302	NA	0.0108512	0.12768
O35955_C17	NA	NA	NA	NA	NA	0.525015	NA	NA	0.448693	0.010496	NA	NA	NA	NA	NA	NA	NA	NA	NA	NA	NA	NA	NA	NA	NA	NA	NA	NA	NA	NA	NA	NA	NA	NA	NA	0.503944	NA	NA	0.508613	0.0243644	NA	NA	NA	NA	NA	0.603263	NA	NA	0.302069
O35955_C82	NA	NA	NA	NA	NA	0.25177	NA	NA	0.217355	NA	NA	NA	NA	NA	NA	NA	NA	NA	NA	NA	NA	NA	NA	NA	NA	NA	NA	NA	NA	NA	0.48309	NA	NA	0.298445	NA	0.393829	NA	NA	0.277304	NA	0.422357	NA	NA	0.247791	NA	0.75558	NA	NA	0.220755
O35955_C83	NA	NA	NA	NA	NA	0.25177	NA	NA	0.217355	NA	NA	NA	NA	NA	NA	NA	NA	NA	NA	NA	NA	NA	NA	NA	NA	NA	NA	NA	NA	NA	0.48309	NA	NA	0.298445	NA	0.393829	NA	NA	0.277304	NA	0.422357	NA	NA	0.247791	NA	0.75558	NA	NA	0.220755
O54692_C144	NA	NA	NA	NA	NA	0.306985	0.00340166	0.0111632	0.36643	0.0718767	NA	NA	NA	NA	NA	NA	NA	NA	NA	NA	NA	NA	NA	NA	NA	NA	NA	NA	NA	NA	NA	NA	NA	NA	NA	0.315649	NA	NA	0.294581	0.0293922	NA	NA	NA	NA	NA	NA	NA	NA	NA
O54692_C451	0.415147	NA	NA	0.20564	0.0458287	NA	NA	NA	NA	NA	NA	NA	NA	NA	NA	NA	NA	NA	NA	NA	0.528352	NA	NA	0.244823	0.0205743	NA	NA	NA	NA	NA	NA	NA	NA	NA	NA	NA	NA	NA	NA	NA	NA	NA	NA	NA	NA	NA	NA	NA	NA
O54692_C568	NA	NA	NA	NA	NA	NA	NA	NA	NA	NA	0.507004	NA	NA	0.220574	NA	0.47109	NA	NA	0.274817	NA	NA	NA	NA	NA	NA	NA	NA	NA	NA	NA	NA	NA	NA	NA	NA	NA	NA	NA	NA	NA	NA	NA	NA	NA	NA	0.467528	NA	NA	0.247756
O54692_C650	NA	NA	NA	NA	NA	NA	NA	NA	NA	NA	NA	NA	NA	NA	NA	NA	NA	NA	NA	NA	NA	NA	NA	NA	NA	NA	NA	NA	NA	NA	NA	NA	NA	NA	NA	NA	NA	NA	NA	NA	NA	NA	NA	NA	NA	NA	NA	NA	NA
O54714_C338	NA	NA	NA	NA	NA	NA	NA	NA	NA	NA	NA	NA	NA	NA	NA	NA	NA	NA	NA	NA	NA	NA	NA	NA	NA	NA	NA	NA	NA	NA	NA	NA	NA	NA	NA	NA	NA	NA	NA	NA	NA	NA	NA	NA	NA	NA	NA	NA	NA
O54734_C130	0.491913	NA	NA	0.123708	0.00959106	0.434013	NA	NA	0.115466	0.0229548	0.605664	NA	0.00129436	0.190797	0.0287009	0.447338	NA	0.00135772	0.106459	0.0152562	0.621144	NA	0.00162354	0.156941	0.0380112	0.576547	NA	0.00189927	0.0824519	0.00417165	0.786816	NA	NA	0.182459	0.0150801	0.699504	NA	NA	0.179102	0.0500081	0.519893	NA	NA	0.121025	0.0208215	NA	NA	NA	NA
O54774_C1179	NA	NA	NA	NA	NA	NA	NA	NA	NA	NA	NA	NA	NA	NA	NA	NA	NA	NA	NA	NA	NA	NA	NA	NA	NA	0.71288	NA	NA	0.0533199	NA	NA	NA	NA	NA	NA	NA	NA	NA	NA	NA	NA	NA	NA	NA	NA	NA	NA	NA	NA
O54774_C348	NA	NA	NA	NA	NA	0.24315	0.00198261	NA	0.23539	0.0649007	NA	NA	NA	NA	NA	NA	NA	NA	NA	NA	NA	NA	NA	NA	NA	NA	NA	NA	NA	NA	0.336105	NA	NA	0.171635	0.0110764	NA	NA	NA	NA	NA	NA	NA	NA	NA	NA	NA	NA	NA	NA
O54774_C574	0.402803	NA	0.0083749	0.0823262	0.0134761	0.438968	NA	NA	0.0786992	0.0265304	NA	NA	NA	NA	NA	NA	NA	NA	NA	NA	0.460698	NA	0.00454767	0.0980346	0.00795755	NA	NA	NA	NA	NA	NA	NA	NA	NA	NA	0.579867	NA	NA	0.16052	0.0066693	0.39016	NA	0.00551498	0.0388119	0.00667105	0.377734	NA	NA	0.0521207
O54781_C673	NA	NA	NA	NA	NA	NA	NA	NA	NA	NA	NA	NA	NA	NA	NA	NA	NA	NA	NA	NA	NA	NA	NA	NA	NA	NA	NA	NA	NA	NA	NA	NA	NA	NA	NA	NA	NA	NA	NA	NA	NA	NA	NA	NA	NA	NA	NA	NA	NA
O54784_C445	NA	NA	NA	NA	NA	NA	NA	NA	NA	NA	NA	NA	NA	NA	NA	NA	NA	NA	NA	NA	NA	NA	NA	NA	NA	NA	NA	NA	NA	NA	0.7295	NA	0.00183675	0.19706	0.0179316	NA	NA	NA	NA	NA	NA	NA	NA	NA	NA	NA	NA	NA	NA
O54785_C124	NA	NA	NA	NA	NA	NA	NA	NA	NA	NA	NA	NA	NA	NA	NA	NA	NA	NA	NA	NA	NA	NA	NA	NA	NA	NA	NA	NA	NA	NA	0.53721	NA	0.0083127	0.24355	0.00885261	0.382729	NA	NA	0.308224	0.0377903	NA	NA	NA	NA	NA	NA	NA	NA	NA
O54785_C15	NA	NA	NA	NA	NA	NA	NA	NA	NA	NA	NA	NA	NA	NA	NA	0.557462	NA	NA	0.319516	0.0107452	NA	NA	NA	NA	NA	NA	NA	NA	NA	NA	NA	NA	NA	NA	NA	NA	NA	NA	NA	NA	NA	NA	NA	NA	NA	NA	NA	NA	NA
O54785_C365	0.291059	NA	NA	0.0391935	0.00726322	NA	NA	NA	NA	NA	0.438297	NA	NA	0.134486	0.00912304	NA	NA	NA	NA	NA	NA	NA	NA	NA	NA	NA	NA	NA	NA	NA	NA	NA	NA	NA	NA	NA	NA	NA	NA	NA	0.427033	NA	NA	0.0488139	NA	0.684857	NA	NA	0.0656778
O54785_C60	0.241288	NA	0.00324518	0.214173	0.00922452	NA	NA	NA	NA	NA	NA	NA	NA	NA	NA	NA	NA	NA	NA	NA	NA	NA	NA	NA	NA	NA	NA	NA	NA	NA	NA	NA	NA	NA	NA	NA	NA	NA	NA	NA	NA	NA	NA	NA	NA	NA	NA	NA	NA
O54786_C47	NA	NA	NA	NA	NA	NA	NA	NA	NA	NA	NA	NA	NA	NA	NA	NA	NA	NA	NA	NA	NA	NA	NA	NA	NA	NA	NA	NA	NA	NA	NA	NA	NA	NA	NA	0.702878	NA	NA	0.144418	NA	NA	NA	NA	NA	NA	NA	NA	NA	NA
O54833_C336	NA	NA	NA	NA	NA	NA	NA	NA	NA	NA	NA	NA	NA	NA	NA	0.428474	NA	NA	0.243812	NA	NA	NA	NA	NA	NA	NA	NA	NA	NA	NA	0.502404	NA	NA	0.151789	0.0103811	NA	NA	NA	NA	NA	0.516265	NA	NA	0.340272	NA	NA	NA	NA	NA
O54865_C174	NA	NA	NA	NA	NA	NA	NA	NA	NA	NA	NA	NA	NA	NA	NA	NA	NA	NA	NA	NA	0.632956	NA	NA	0.222868	0.0152241	NA	NA	NA	NA	NA	NA	NA	NA	NA	NA	0.482173	NA	NA	0.215243	0.0177289	NA	NA	NA	NA	NA	0.503617	NA	NA	0.139994
O54890_C202	NA	NA	NA	NA	NA	NA	NA	NA	NA	NA	NA	NA	NA	NA	NA	NA	NA	NA	NA	NA	NA	NA	NA	NA	NA	NA	NA	NA	NA	NA	NA	NA	NA	NA	NA	NA	NA	NA	NA	NA	NA	NA	NA	NA	NA	NA	NA	NA	NA
O54890_C411	NA	NA	NA	NA	NA	0.199487	NA	NA	0.538701	NA	NA	NA	NA	NA	NA	NA	NA	NA	NA	NA	NA	NA	NA	NA	NA	NA	NA	NA	NA	NA	0.190053	NA	NA	0.380557	NA	NA	NA	NA	NA	NA	NA	NA	NA	NA	NA	NA	NA	NA	NA
O54890_C431	NA	NA	NA	NA	NA	0.0929654	NA	NA	0.914665	0.00791687	0.212537	NA	0.00589066	0.780588	0.0127867	NA	NA	NA	NA	NA	NA	NA	NA	NA	NA	0.166746	NA	NA	0.520985	NA	NA	NA	NA	NA	NA	NA	NA	NA	NA	NA	0.157508	NA	NA	0.635675	0.00753525	0.0638971	NA	NA	0.769521
O54890_C520	0.159396	NA	0.00791062	0.651418	0.00682265	NA	NA	NA	NA	NA	0.270897	0.000467632	0.00642606	0.630289	0.00902871	NA	NA	NA	NA	NA	0.175109	NA	NA	0.624555	0.00889118	0.247287	NA	0.00997014	0.593366	NA	0.103479	NA	NA	0.944747	NA	0.135839	NA	NA	0.973871	NA	0.0252348	NA	NA	0.626173	NA	0.185228	NA	NA	0.674526
O54890_C656	NA	NA	NA	NA	NA	0.236893	NA	NA	0.334573	NA	NA	NA	NA	NA	NA	NA	NA	NA	NA	NA	0.232911	NA	NA	0.542433	0.0163839	NA	NA	NA	NA	NA	0.405054	0.049452	NA	0.538091	0.0170885	NA	NA	NA	NA	NA	NA	NA	NA	NA	NA	NA	NA	NA	NA
O54890_C688	NA	NA	NA	NA	NA	NA	NA	NA	NA	NA	NA	NA	NA	NA	NA	NA	NA	NA	NA	NA	NA	NA	NA	NA	NA	0.336594	NA	0.0155607	0.542381	NA	NA	NA	NA	NA	NA	NA	NA	NA	NA	NA	NA	NA	NA	NA	NA	NA	NA	NA	NA
O54909_C60	NA	NA	NA	NA	NA	NA	NA	NA	NA	NA	NA	NA	NA	NA	NA	NA	NA	NA	NA	NA	NA	NA	NA	NA	NA	NA	NA	NA	NA	NA	NA	NA	NA	NA	NA	NA	NA	NA	NA	NA	NA	NA	NA	NA	NA	NA	NA	NA	NA
O54931_C205	NA	NA	NA	NA	NA	NA	NA	NA	NA	NA	NA	NA	NA	NA	NA	NA	NA	NA	NA	NA	0.332505	NA	NA	0.185904	0.0163558	NA	NA	NA	NA	NA	NA	NA	NA	NA	NA	NA	NA	NA	NA	NA	NA	NA	NA	NA	NA	NA	NA	NA	NA
O54931_C416	0.526897	NA	NA	0.324646	0.0576765	0.367076	NA	NA	0.356016	0.123141	0.650953	NA	NA	0.387362	0.120362	0.531041	NA	0.00766136	0.370386	0.0338113	0.377953	NA	NA	0.281582	NA	0.394505	NA	NA	0.372175	NA	0.520982	NA	NA	0.371636	NA	0.46042	NA	NA	0.315233	0.214124	0.456937	NA	NA	0.32381	0.125098	0.497689	NA	NA	0.386203
O54950_C37	NA	NA	NA	NA	NA	NA	NA	NA	NA	NA	NA	NA	NA	NA	NA	0.385847	NA	NA	0.15378	NA	NA	NA	NA	NA	NA	0.273474	NA	NA	0.251186	NA	NA	NA	NA	NA	NA	NA	NA	NA	NA	NA	NA	NA	NA	NA	NA	0.410999	NA	0.00447767	0.148518
O54962_C67	0.056725	NA	0.00186115	0.0644083	0.00177527	0.111538	NA	0.0071651	0.298987	0.0275754	0.0220213	0.000455415	NA	0.0537625	0.00642148	0.0905838	NA	NA	0.176904	0.0042231	0.171389	0.000705253	0.00386971	0.123335	0.00520248	0.143764	NA	NA	0.217632	0.00481758	0.16711	NA	0.00527982	0.247554	0.0161729	0.245994	NA	NA	0.0781048	0.00358424	0.0834698	0.00455048	0.00693962	0.48289	0.0174968	0.157107	NA	NA	0.342298
O54962_C77	NA	NA	NA	NA	NA	NA	NA	NA	NA	NA	NA	NA	NA	NA	NA	0.0572734	NA	NA	0.147255	NA	NA	NA	NA	NA	NA	0.149969	NA	NA	0.1686	NA	NA	NA	NA	NA	NA	0.305491	NA	NA	0.0928686	0.00358906	1.24991	0.168868	0.158589	1.53026	0.636389	NA	NA	NA	NA
O54962_C80	NA	NA	NA	NA	NA	NA	NA	NA	NA	NA	NA	NA	NA	NA	NA	0.0572734	NA	NA	0.147255	NA	1.07829	0.0313966	0.0151055	0.469117	0.021884	0.149969	NA	NA	0.1686	NA	NA	NA	NA	NA	NA	0.305491	NA	NA	0.0928686	0.00358906	0.752091	0.0481791	0.0156684	0.500987	0.106968	0.799353	0.0615253	0.0218992	0.42633
O54962_C85	NA	NA	NA	NA	NA	0.288198	NA	0.0167955	0.478154	0.0955312	NA	NA	NA	NA	NA	NA	NA	NA	NA	NA	NA	NA	NA	NA	NA	NA	NA	NA	NA	NA	NA	NA	NA	NA	NA	0.325543	NA	NA	0.128811	0.076188	NA	NA	NA	NA	NA	NA	NA	NA	NA
O54984_C53	0.487717	NA	NA	0.18634	NA	NA	NA	NA	NA	NA	NA	NA	NA	NA	NA	NA	NA	NA	NA	NA	NA	NA	NA	NA	NA	NA	NA	NA	NA	NA	NA	NA	NA	NA	NA	NA	NA	NA	NA	NA	NA	NA	NA	NA	NA	NA	NA	NA	NA
O54984_C55	0.487717	NA	NA	0.18634	NA	NA	NA	NA	NA	NA	NA	NA	NA	NA	NA	NA	NA	NA	NA	NA	NA	NA	NA	NA	NA	NA	NA	NA	NA	NA	NA	NA	NA	NA	NA	NA	NA	NA	NA	NA	NA	NA	NA	NA	NA	NA	NA	NA	NA
O54988_C1136	0.388143	NA	NA	0.210261	NA	0.486877	NA	NA	0.303051	0.0300602	0.691586	NA	0.00348443	0.300119	0.0225825	0.628825	NA	NA	0.32931	0.0129376	NA	NA	NA	NA	NA	NA	NA	NA	NA	NA	0.437991	NA	NA	0.339292	NA	0.446651	NA	NA	0.327383	0.00674278	NA	NA	NA	NA	NA	NA	NA	NA	NA
O54988_C1210	0.387425	NA	NA	0.279098	0.0338905	NA	NA	NA	NA	NA	0.569105	NA	0.00840425	0.259672	0.0392793	0.4206	NA	NA	0.392726	0.0360045	0.332281	NA	NA	0.311499	NA	0.434033	NA	NA	0.249344	0.00394331	0.509504	NA	NA	0.298614	0.0162481	0.550522	NA	NA	0.309191	0.0319457	0.497619	NA	NA	0.397029	0.0159131	0.488997	NA	NA	0.380964
O54988_C462	NA	NA	NA	NA	NA	NA	NA	NA	NA	NA	NA	NA	NA	NA	NA	NA	NA	NA	NA	NA	NA	NA	NA	NA	NA	NA	NA	NA	NA	NA	0.601288	NA	0.0133184	0.233608	0.0226927	NA	NA	NA	NA	NA	NA	NA	NA	NA	NA	NA	NA	NA	NA
O54988_C614	NA	NA	NA	NA	NA	NA	NA	NA	NA	NA	NA	NA	NA	NA	NA	NA	NA	NA	NA	NA	NA	NA	NA	NA	NA	NA	NA	NA	NA	NA	NA	NA	NA	NA	NA	NA	NA	NA	NA	NA	NA	NA	NA	NA	NA	NA	NA	NA	NA
O54988_C991	0.376134	NA	NA	0.111572	0.0235925	NA	NA	NA	NA	NA	NA	NA	NA	NA	NA	0.433696	NA	0.00417502	0.135119	NA	NA	NA	NA	NA	NA	NA	NA	NA	NA	NA	0.672833	NA	0.00187384	0.129756	0.0111547	0.618585	NA	NA	0.188502	0.0251265	NA	NA	NA	NA	NA	NA	NA	NA	NA
O55013_C31	NA	NA	NA	NA	NA	0.329745	NA	0.0122304	0.102065	NA	0.311836	NA	NA	0.0871524	NA	NA	NA	NA	NA	NA	NA	NA	NA	NA	NA	NA	NA	NA	NA	NA	0.39871	NA	NA	0.0950221	NA	0.235537	NA	NA	0.0626246	NA	0.268627	NA	NA	0.0559627	NA	0.383692	NA	NA	0.0755545
O55022_C129	NA	NA	NA	NA	NA	NA	NA	NA	NA	NA	NA	NA	NA	NA	NA	NA	NA	NA	NA	NA	NA	NA	NA	NA	NA	NA	NA	NA	NA	NA	NA	NA	NA	NA	NA	NA	NA	NA	NA	NA	NA	NA	NA	NA	NA	NA	NA	NA	NA
O55023_C125	NA	NA	NA	NA	NA	NA	NA	NA	NA	NA	NA	NA	NA	NA	NA	NA	NA	NA	NA	NA	NA	NA	NA	NA	NA	NA	NA	NA	NA	NA	0.57285	NA	0.00618796	0.171693	0.00944718	NA	NA	NA	NA	NA	NA	NA	NA	NA	NA	NA	NA	NA	NA
O55023_C183	NA	NA	NA	NA	NA	NA	NA	NA	NA	NA	NA	NA	NA	NA	NA	NA	NA	NA	NA	NA	NA	NA	NA	NA	NA	NA	NA	NA	NA	NA	NA	NA	NA	NA	NA	0.353648	NA	NA	0.165836	0.0122648	0.359429	NA	NA	0.353086	0.0385356	0.422628	NA	NA	0.223767
O55023_C64	NA	NA	NA	NA	NA	0.351961	NA	NA	0.181076	0.0324575	0.308502	NA	NA	0.238693	0.0317903	0.539793	NA	0.00666483	0.244168	0.0173539	0.408931	NA	0.00231628	0.259509	0.0147486	NA	NA	NA	NA	NA	0.545372	NA	0.00203259	0.166917	0.0156677	0.450011	NA	NA	0.234795	0.039537	0.482487	NA	0.0029305	0.224344	0.0385536	NA	NA	NA	NA
O55026_C265	0.544932	NA	0.00482236	0.480675	0.0412185	NA	NA	NA	NA	NA	NA	NA	NA	NA	NA	0.382965	NA	NA	0.610616	0.0338002	NA	NA	NA	NA	NA	0.724798	NA	0.0109065	0.43987	NA	0.443709	NA	0.00462803	0.509886	0.0218988	NA	NA	NA	NA	NA	0.122161	NA	NA	0.870164	0.0409474	0.102428	0.00355667	0.00192338	0.794059
O55026_C99	0.109288	NA	NA	0.538072	0.0200336	0.195329	NA	NA	0.565588	0.0261916	NA	NA	NA	NA	NA	NA	NA	NA	NA	NA	NA	NA	NA	NA	NA	NA	NA	NA	NA	NA	0.267015	NA	NA	0.441489	NA	0.108004	NA	NA	0.477032	0.0716975	NA	NA	NA	NA	NA	0.234076	NA	NA	0.535268
O55029_C190	NA	NA	NA	NA	NA	0.236482	NA	NA	0.204337	0.0142865	0.418409	NA	NA	0.172513	0.0204447	0.239749	NA	NA	0.102692	0.00624593	NA	NA	NA	NA	NA	0.26483	NA	NA	0.178932	NA	0.538947	NA	NA	0.14869	0.0123409	NA	NA	NA	NA	NA	0.348553	NA	0.00172971	0.0999889	0.0121219	0.337869	NA	NA	0.151645
O55029_C276	0.672674	0.0483078	0.100481	0.262376	0.061269	0.92312	0.00276369	0.144104	0.282428	0.0434616	0.850413	0.157743	0.270088	0.453003	0.0719068	0.905363	0.0337055	0.125407	0.237862	0.0229307	1.10218	0.0710233	0.346073	0.388031	0.056066	1.10626	0.0662743	0.057409	0.214951	0.0129387	1.53164	0.0667459	0.286799	0.291164	0.0508595	1.91409	NA	0.037245	0.364587	0.0692984	0.913522	0.04338	0.172694	0.259135	0.0405438	1.00518	0.0617095	0.136464	0.259985
O55029_C56	0.414959	NA	NA	0.0941843	0.0114458	0.358147	NA	NA	0.204171	NA	0.769101	NA	NA	0.143158	NA	0.423226	NA	NA	0.171914	NA	0.435737	NA	0.00882498	0.144331	0.0109815	0.469838	NA	0.00239955	0.185462	0.00210954	0.684851	NA	0.00264232	0.189291	NA	0.463208	NA	NA	0.253143	0.0078861	0.49147	NA	NA	0.117133	0.0119851	0.502092	NA	0.00179199	0.0850871
O55029_C741	NA	NA	NA	NA	NA	NA	NA	NA	NA	NA	NA	NA	NA	NA	NA	0.213918	0.0447639	0.0525218	0.255917	0.0150481	0.184691	NA	NA	0.301654	0.0388486	0.111089	0.00370103	NA	0.242221	0.0148752	0.416711	NA	0.0425597	0.31209	0.16306	NA	NA	NA	NA	NA	NA	NA	NA	NA	NA	0.18464	0.0509018	NA	0.335414
O55033_C343	NA	NA	NA	NA	NA	NA	NA	NA	NA	NA	NA	NA	NA	NA	NA	NA	NA	NA	NA	NA	NA	NA	NA	NA	NA	NA	NA	NA	NA	NA	NA	NA	NA	NA	NA	NA	NA	NA	NA	NA	NA	NA	NA	NA	NA	0.511138	NA	NA	0.322105
O55060_C65	0.297483	NA	0.00429868	0.0611764	0.00872748	0.404919	NA	NA	0.0827474	0.025834	0.566446	NA	NA	0.0844886	0.0161355	0.437157	NA	NA	0.052883	0.00722828	0.429411	NA	0.00457235	0.0678041	NA	0.420741	NA	NA	0.0550254	NA	0.555094	NA	NA	0.0482168	NA	0.616094	NA	NA	0.0370406	0.00400636	0.43883	NA	NA	0.0661004	0.00525206	0.564177	NA	NA	0.0839767
O55106_C587	0.387123	NA	0.00538098	0.198189	0.0132007	NA	NA	NA	NA	NA	NA	NA	NA	NA	NA	NA	NA	NA	NA	NA	0.561109	NA	NA	0.290081	0.00983994	NA	NA	NA	NA	NA	NA	NA	NA	NA	NA	NA	NA	NA	NA	NA	NA	NA	NA	NA	NA	NA	NA	NA	NA
O55106_C665	0.41082	NA	NA	0.39121	0.0382654	NA	NA	NA	NA	NA	0.568918	NA	NA	0.511648	NA	NA	NA	NA	NA	NA	0.368415	NA	NA	0.419258	NA	0.616085	NA	NA	0.428169	NA	NA	NA	NA	NA	NA	0.670141	NA	NA	0.528708	NA	0.307234	NA	NA	0.362075	NA	NA	NA	NA	NA
O55111_C585	0.295603	NA	0.00568483	0.359921	0.0589305	0.578255	NA	0.00751926	0.391965	0.06079	NA	NA	NA	NA	NA	NA	NA	NA	NA	NA	0.309516	NA	0.00480025	0.237877	0.0100664	NA	NA	NA	NA	NA	NA	NA	NA	NA	NA	NA	NA	NA	NA	NA	NA	NA	NA	NA	NA	0.492025	NA	0.00676258	0.401468
O55111_C596	NA	NA	NA	NA	NA	0.235346	NA	NA	0.507589	NA	NA	NA	NA	NA	NA	NA	NA	NA	NA	NA	0.19945	NA	NA	0.336923	NA	NA	NA	NA	NA	NA	NA	NA	NA	NA	NA	NA	NA	NA	NA	NA	NA	NA	NA	NA	NA	NA	NA	NA	NA
O55111_C598	NA	NA	NA	NA	NA	0.235346	NA	NA	0.507589	NA	NA	NA	NA	NA	NA	NA	NA	NA	NA	NA	0.19945	NA	NA	0.336923	NA	NA	NA	NA	NA	NA	NA	NA	NA	NA	NA	NA	NA	NA	NA	NA	NA	NA	NA	NA	NA	NA	NA	NA	NA
O55111_C799	NA	NA	NA	NA	NA	0.352916	NA	NA	0.210157	0.0162687	0.583556	NA	0.00630219	0.233031	0.039383	0.380664	NA	NA	0.136099	0.00682035	NA	NA	NA	NA	NA	NA	NA	NA	NA	NA	0.573287	NA	NA	0.262739	0.0232446	NA	NA	NA	NA	NA	NA	NA	NA	NA	NA	0.425638	NA	NA	0.232499
O55111_C844	0.121649	NA	0.00661206	0.353573	0.137638	0.250571	NA	0.00181486	0.555931	0.0993912	0.229395	NA	NA	0.310708	0.0201123	0.23046	NA	NA	0.421349	0.0898729	0.264329	NA	NA	0.345621	NA	NA	NA	NA	NA	NA	0.249851	NA	NA	0.469763	0.052538	0.216872	NA	NA	0.549851	0.0416814	0.227352	NA	NA	0.294376	0.0645749	0.226961	NA	0.0124297	0.564623
O55125_C138	NA	NA	NA	NA	NA	NA	NA	NA	NA	NA	NA	NA	NA	NA	NA	NA	NA	NA	NA	NA	NA	NA	NA	NA	NA	NA	NA	NA	NA	NA	NA	NA	NA	NA	NA	NA	NA	NA	NA	NA	NA	NA	NA	NA	NA	NA	NA	NA	NA
O55126_C80	0.15688	NA	0.00145735	0.0856486	0.0261364	0.291015	NA	0.00298056	0.169371	0.0344566	0.420028	NA	0.00265158	0.0984421	0.00853411	0.366227	NA	NA	0.14847	0.0155201	0.283992	NA	NA	0.121006	0.0139232	NA	NA	NA	NA	NA	0.40168	NA	0.00524418	0.0981594	0.0173369	0.266609	NA	NA	0.119371	0.0230462	0.289848	2.2009e-05	0.00162033	0.107576	0.0200988	0.351428	NA	NA	0.120868
O55126_C88	0.140149	NA	0.0127829	0.371708	0.103121	0.306126	0.00103287	0.0255646	0.5397	0.0913089	0.320177	NA	0.0093126	0.167388	0.0262019	0.263064	0.000836154	0.010918	0.297614	0.0387823	NA	NA	NA	NA	NA	0.239129	NA	0.00945973	0.172506	0.00597671	0.304204	NA	0.010067	0.367513	0.0690684	0.229828	NA	NA	0.246301	0.0464349	0.267238	NA	0.0105131	0.197848	0.0348309	NA	NA	NA	NA
O55128_C26	0.449312	NA	0.020673	0.152852	0.0277442	0.658479	NA	NA	0.151385	0.00523533	NA	NA	NA	NA	NA	0.589469	NA	0.00537291	0.139766	0.0134123	0.596106	NA	0.00564279	0.140216	0.0105461	0.512627	0.00859412	0.0256965	0.152807	0.0118922	0.719087	NA	0.00512571	0.127521	0.0124545	0.547883	NA	NA	0.15915	0.0233533	0.564043	NA	NA	0.153223	0.00940815	0.628399	NA	0.00872752	0.14599
O55131_C203	0.796255	NA	0.0126727	0.287739	0.0306378	0.493684	NA	0.017102	0.285294	0.0617293	NA	NA	NA	NA	NA	0.497614	NA	0.0057555	0.201572	0.0175465	0.450973	NA	0.00547509	0.257028	0.01464	0.480314	NA	0.005427	0.284178	NA	0.924108	NA	0.00670502	0.283744	0.0286965	0.421494	NA	NA	0.342759	0.0181834	0.419215	NA	0.0155246	0.163711	0.0289486	NA	NA	NA	NA
O55131_C279	NA	NA	NA	NA	NA	NA	NA	NA	NA	NA	NA	NA	NA	NA	NA	0.667006	NA	NA	0.18106	0.0134013	0.603011	NA	NA	0.280127	NA	0.436406	NA	NA	0.177443	NA	NA	NA	NA	NA	NA	NA	NA	NA	NA	NA	NA	NA	NA	NA	NA	NA	NA	NA	NA
O55135_C11	NA	NA	NA	NA	NA	NA	NA	NA	NA	NA	NA	NA	NA	NA	NA	NA	NA	NA	NA	NA	NA	NA	NA	NA	NA	NA	NA	NA	NA	NA	NA	NA	NA	NA	NA	NA	NA	NA	NA	NA	0.431221	NA	NA	0.126584	0.0144782	NA	NA	NA	NA
O55135_C15	NA	NA	NA	NA	NA	NA	NA	NA	NA	NA	NA	NA	NA	NA	NA	NA	NA	NA	NA	NA	NA	NA	NA	NA	NA	NA	NA	NA	NA	NA	NA	NA	NA	NA	NA	NA	NA	NA	NA	NA	0.431221	NA	NA	0.126584	0.0144782	NA	NA	NA	NA
O55135_C63	0.281653	0.0284748	0.0592162	0.248307	0.0391831	0.412985	NA	0.0372457	0.22343	0.0409593	0.499553	NA	0.00502053	0.218864	0.0183493	NA	NA	NA	NA	NA	0.326094	0.0556402	0.014991	0.173129	0.0106133	NA	NA	NA	NA	NA	0.414844	0.0281602	0.138764	0.434768	0.0789554	0.565077	NA	NA	0.204865	0.056289	0.223754	0.101801	0.12963	0.5238	0.0686452	NA	NA	NA	NA
O55142_C47	0.251291	0.00768348	0.0656114	0.195618	0.0897242	0.347069	NA	0.0364608	0.288892	0.0611371	0.413238	NA	0.0307579	0.0971093	0.0150043	0.502463	NA	0.0213563	0.0876825	0.0204508	0.233229	0.00582563	0.0522759	0.123181	0.034721	0.318429	NA	0.00480889	0.0862478	0.00162293	0.5312	NA	0.0410531	0.197079	0.0569673	0.853675	NA	NA	0.101624	0.0176925	0.35919	NA	0.017324	0.12107	0.0289472	NA	NA	NA	NA
O55143_C344	1.76377	NA	0.0365508	0.791757	0.113719	0.321084	NA	NA	0.107118	0.00356308	1.62169	NA	0.0299096	1.04131	0.105136	0.339179	NA	NA	0.0795206	0.00123383	0.411931	NA	NA	0.091744	NA	0.377442	NA	NA	0.0990436	NA	0.603552	NA	NA	0.0626098	0.000969377	0.276707	NA	NA	0.0824131	0.00417051	0.419912	NA	NA	0.0873302	0.00281074	2.64087	NA	NA	1.27692
O55143_C349	NA	NA	NA	NA	NA	0.321084	NA	NA	0.107118	0.00356308	NA	NA	NA	NA	NA	0.339179	NA	NA	0.0795206	0.00123383	0.411931	NA	NA	0.091744	NA	0.377442	NA	NA	0.0990436	NA	0.603552	NA	NA	0.0626098	0.000969377	0.276707	NA	NA	0.0824131	0.00417051	0.419912	NA	NA	0.0873302	0.00281074	NA	NA	NA	NA
O55143_C364	0.351832	NA	0.0214006	0.305302	0.0144674	0.312578	NA	NA	0.262453	0.0285943	0.77867	NA	0.00695461	0.389129	NA	0.30676	NA	NA	0.162596	0.00280205	0.520395	NA	0.0128877	0.242338	0.00640776	0.392272	NA	0.00541726	0.294825	NA	NA	NA	NA	NA	NA	NA	NA	NA	NA	NA	0.423845	NA	0.00892306	0.297254	0.0111119	0.441884	NA	0.00624104	0.294902
O55143_C377	NA	NA	NA	NA	NA	NA	NA	NA	NA	NA	NA	NA	NA	NA	NA	NA	NA	NA	NA	NA	NA	NA	NA	NA	NA	NA	NA	NA	NA	NA	NA	NA	NA	NA	NA	NA	NA	NA	NA	NA	NA	NA	NA	NA	NA	0.434597	NA	NA	0.250697
O55143_C447	0.353415	NA	0.00227852	0.0711655	0.0113804	0.332215	NA	0.00395677	0.0666912	0.0114665	0.671279	NA	0.00212281	0.122111	0.0082631	0.394874	NA	0.00100926	0.076066	0.00621164	0.474623	NA	0.00231166	0.0949938	0.00425507	0.41982	NA	NA	0.0896494	NA	0.606264	NA	0.00403071	0.0762828	0.00718163	0.41815	NA	NA	0.0876674	0.00685667	0.460657	NA	0.0016982	0.0821208	0.0112005	0.377816	NA	NA	0.0477727
O55143_C471	0.192489	NA	0.00359827	0.0791256	0.0157063	0.230784	NA	NA	0.193738	0.00974729	0.451083	NA	0.00262535	0.168872	0.00956452	0.243115	NA	NA	0.0742633	0.00364368	0.3332	NA	NA	0.132255	0.00986208	0.306502	NA	NA	0.097643	NA	0.365843	NA	0.00134296	0.109631	0.00229448	0.290765	NA	NA	0.150652	0.00558027	0.318097	NA	0.00241958	0.193537	0.0176553	0.262413	NA	NA	0.110895
O55143_C498	0.269726	NA	0.00951176	0.148408	0.0166323	0.25994	NA	0.00768939	0.162273	0.0117406	NA	NA	NA	NA	NA	0.249568	NA	0.00525148	0.149275	0.00286203	0.351765	NA	0.00999543	0.198301	0.0156083	0.2768	NA	NA	0.13408	0.00168502	NA	NA	NA	NA	NA	NA	NA	NA	NA	NA	NA	NA	NA	NA	NA	0.318459	NA	0.00353866	0.152582
O55143_C560	0.251442	NA	0.00546751	0.107322	0.0216117	0.312204	NA	NA	0.177431	0.0260231	0.700565	NA	0.0108706	0.189014	0.0168128	0.296165	NA	0.00332147	0.112062	0.00646633	0.425375	NA	0.00258458	0.135237	0.00593532	0.363345	NA	NA	0.203344	0.00207922	0.450767	NA	0.00770898	0.141914	0.00903408	0.211538	NA	NA	0.13871	0.0139551	0.46773	NA	NA	0.306338	0.00865301	0.368945	NA	NA	0.102001
O55143_C595	NA	NA	NA	NA	NA	NA	NA	NA	NA	NA	NA	NA	NA	NA	NA	NA	NA	NA	NA	NA	NA	NA	NA	NA	NA	NA	NA	NA	NA	NA	NA	NA	NA	NA	NA	NA	NA	NA	NA	NA	NA	NA	NA	NA	NA	NA	NA	NA	NA
O55143_C635	NA	NA	NA	NA	NA	0.258433	NA	0.0213934	0.380397	0.128942	0.396864	NA	0.00307671	0.28004	0.044404	NA	NA	NA	NA	NA	0.225307	NA	0.0149078	0.328863	0.0651369	0.269257	NA	NA	0.231585	0.00921739	0.40094	NA	0.0151598	0.290632	0.121271	0.234976	NA	0.001708	0.262508	0.0686822	0.269883	NA	0.00700683	0.33669	0.0786252	0.260012	0.000344924	0.00437083	0.296334
O55143_C669	0.341674	NA	0.00313804	0.168633	0.0195757	0.449831	NA	NA	0.120084	NA	0.698755	NA	NA	0.184524	0.0275179	0.38899	NA	NA	0.166834	0.00453862	0.516535	NA	NA	0.261655	0.0226191	0.471398	NA	0.00276707	0.13717	NA	0.572916	NA	0.0050019	0.235037	0.0150145	0.365067	NA	NA	0.353531	0.0344119	NA	NA	NA	NA	NA	0.437434	NA	NA	0.172614
O55143_C875	0.0898879	0.000111007	0.00182349	0.505394	0.0338283	0.0787313	NA	0.00213588	0.326511	0.0414306	0.160962	NA	NA	0.329188	0.0227016	0.0853743	NA	NA	0.446792	0.0117138	0.207626	NA	NA	0.309838	0.0134455	0.25134	NA	NA	0.303336	0.00747055	0.0849183	NA	NA	0.49289	0.0274024	NA	NA	NA	NA	NA	0.119815	NA	0.00138276	0.441961	0.0349825	0.134492	NA	0.0037426	0.477271
O55143_C998	0.253909	NA	NA	0.129645	0.00412862	0.406428	NA	NA	0.162518	0.0119278	0.985155	NA	0.00962067	0.172941	0.0137502	0.350246	NA	0.0033098	0.0885884	0.00456322	0.536675	NA	0.00162877	0.127472	0.0140497	0.276249	NA	NA	0.135121	NA	0.526282	NA	0.00202697	0.146083	0.0153699	0.372002	NA	NA	0.211316	0.0118125	0.51721	NA	0.00416887	0.205212	0.0109917	0.423256	NA	NA	0.135301
O55201_C427	NA	NA	NA	NA	NA	NA	NA	NA	NA	NA	NA	NA	NA	NA	NA	NA	NA	NA	NA	NA	NA	NA	NA	NA	NA	NA	NA	NA	NA	NA	NA	NA	NA	NA	NA	NA	NA	NA	NA	NA	0.400841	NA	NA	0.22203	0.0117877	NA	NA	NA	NA
O55222_C239	0.413122	NA	0.00181404	0.138246	0.017149	0.594502	NA	0.0102054	0.174739	0.0295164	0.718054	0.00791356	0.0125949	0.276715	0.0272104	0.554618	0.00374648	0.0123541	0.17425	0.0179026	0.393733	NA	0.00126446	0.19802	0.0241934	0.532288	NA	NA	0.156492	NA	0.638307	NA	0.00278176	0.127362	0.0225114	0.550199	NA	0.0135999	0.197808	0.0113722	0.510167	NA	NA	0.124814	0.0137964	0.590821	NA	NA	0.158782
O55222_C346	0.608705	NA	NA	0.0982485	0.0155445	0.633103	NA	NA	0.105011	0.0112829	0.895171	NA	0.00422045	0.13729	0.0133978	0.674282	NA	0.00322624	0.117261	0.006925	0.556588	NA	NA	0.114314	0.0047038	0.672173	NA	NA	0.120637	0.00309349	0.918161	NA	0.00371868	0.0897184	0.00495968	0.794613	NA	NA	0.0886653	NA	0.678299	NA	NA	0.112723	0.00994997	0.683693	NA	0.00248925	0.127355
O55222_C428	0.23395	0.00385308	0.0166785	0.240325	0.0362807	0.435053	NA	0.0117173	0.347399	0.0396774	0.531296	NA	0.00925998	0.254332	0.0145293	0.361433	NA	0.00247109	0.159006	0.0133583	0.252589	NA	0.0119106	0.19097	0.0171218	0.374312	NA	0.00520182	0.148228	0.00224238	NA	NA	NA	NA	NA	0.315289	NA	NA	0.246611	0.0116678	0.319186	NA	0.00260913	0.210636	0.0193038	0.41642	NA	0.0012995	0.21886
O55222_C8	0.352641	NA	NA	0.355275	0.012321	0.5408	NA	0.0106478	0.182619	0.0127658	0.808463	NA	0.0073247	0.254575	0.0199879	0.524535	NA	NA	0.235234	NA	0.633719	NA	0.0106941	0.295052	NA	0.703982	NA	NA	0.184972	NA	0.754988	NA	NA	0.181597	0.0119814	NA	NA	NA	NA	NA	NA	NA	NA	NA	NA	0.854579	NA	0.0116267	0.234427
O55229_C28	NA	NA	NA	NA	NA	NA	NA	NA	NA	NA	NA	NA	NA	NA	NA	NA	NA	NA	NA	NA	NA	NA	NA	NA	NA	NA	NA	NA	NA	NA	NA	NA	NA	NA	NA	NA	NA	NA	NA	NA	NA	NA	NA	NA	NA	NA	NA	NA	NA
O55234_C111	0.455061	NA	NA	0.227768	NA	NA	NA	NA	NA	NA	0.64696	NA	NA	0.160402	NA	0.441904	NA	NA	0.101756	NA	NA	NA	NA	NA	NA	0.328737	NA	NA	0.206827	NA	0.526433	NA	NA	0.183304	NA	0.400322	NA	NA	0.257997	NA	NA	NA	NA	NA	NA	NA	NA	NA	NA
O70133_C1031	0.534524	NA	NA	0.142482	0.0280001	0.659552	NA	0.00992937	0.258508	0.0483609	0.744496	NA	0.0110569	0.194155	0.0305864	0.535934	NA	0.00588405	0.230548	0.00893427	0.558505	NA	0.00496721	0.201351	0.0260917	0.623639	NA	NA	0.15407	NA	0.668985	NA	0.010042	0.268907	0.0277069	0.558941	NA	NA	0.312189	0.0320665	0.588403	NA	0.00549831	0.208786	0.0300983	0.732537	NA	0.00234643	0.273509
O70133_C12	0.231706	NA	0.0279949	0.23144	0.0723443	0.21428	0.0107181	0.0501066	0.369328	0.0639582	0.233846	NA	0.0134547	0.110883	NA	0.255495	NA	0.00957608	0.156978	0.0201967	NA	NA	NA	NA	NA	0.158881	NA	NA	0.115496	NA	NA	NA	NA	NA	NA	0.169364	NA	0.00331604	0.0743319	0.0209997	NA	NA	NA	NA	NA	0.3321	NA	0.0092347	0.199318
O70133_C244	0.443352	NA	NA	0.074195	0.00740354	0.334107	NA	NA	0.229086	NA	0.447698	NA	0.00307708	0.13733	0.0127658	0.485412	NA	NA	0.135493	NA	0.377093	NA	NA	0.182032	NA	NA	NA	NA	NA	NA	0.537934	NA	NA	0.130804	NA	0.511568	NA	NA	0.177842	0.0134518	NA	NA	NA	NA	NA	0.503398	NA	NA	0.198338
O70133_C36	NA	NA	NA	NA	NA	1.07356	NA	0.00449646	0.213547	0.024945	NA	NA	NA	NA	NA	1.12858	NA	NA	0.175511	0.0151503	NA	NA	NA	NA	NA	NA	NA	NA	NA	NA	NA	NA	NA	NA	NA	0.96913	NA	NA	0.255813	0.0123501	NA	NA	NA	NA	NA	NA	NA	NA	NA
O70133_C417	0.419256	NA	0.0082828	0.128002	0.0213278	NA	NA	NA	NA	NA	0.58186	NA	0.0135285	0.174946	0.027194	0.640812	NA	0.0112542	0.194714	0.0181375	0.518427	NA	0.00521178	0.158284	0.0168578	0.467114	NA	0.00922241	0.142461	0.00707143	0.591618	NA	NA	0.171223	0.0104033	0.609958	NA	NA	0.199798	0.0127485	0.544641	NA	NA	0.216129	0.0279229	0.645296	NA	0.00196408	0.227834
O70133_C440	0.411828	NA	0.0059891	0.151437	0.00615942	0.476469	NA	NA	0.216567	NA	0.649526	NA	NA	0.250517	0.0217415	0.513356	NA	NA	0.282551	NA	0.475104	NA	NA	0.241572	0.0111416	0.498152	NA	NA	0.244016	NA	0.619414	NA	0.0055791	0.194387	0.00556887	0.604335	NA	NA	0.191619	NA	0.601024	NA	NA	0.244636	NA	0.677138	NA	NA	0.158759
O70133_C471	0.364739	NA	NA	0.156001	0.0343108	0.501742	NA	0.00250824	0.253126	0.0494261	0.639687	NA	0.00302375	0.188882	0.0216913	NA	NA	NA	NA	NA	NA	NA	NA	NA	NA	0.511552	NA	0.00293773	0.202387	0.00370595	NA	NA	NA	NA	NA	0.477769	NA	0.00097443	0.249793	0.056781	NA	NA	NA	NA	NA	0.510101	NA	0.00225075	0.27079
O70133_C580	0.205881	NA	NA	0.129303	0.0164012	0.353016	NA	NA	0.238135	0.026065	0.325518	NA	0.0127735	0.109378	0.0252708	0.306319	NA	0.00546702	0.147753	0.0161086	NA	NA	NA	NA	NA	0.239349	NA	NA	0.106053	NA	0.451735	NA	NA	0.153131	NA	0.433853	NA	NA	0.22257	NA	0.364786	NA	NA	0.161499	0.0130374	0.240162	NA	NA	0.174336
O70133_C610	NA	NA	NA	NA	NA	NA	NA	NA	NA	NA	NA	NA	NA	NA	NA	NA	NA	NA	NA	NA	NA	NA	NA	NA	NA	NA	NA	NA	NA	NA	NA	NA	NA	NA	NA	NA	NA	NA	NA	NA	NA	NA	NA	NA	NA	NA	NA	NA	NA
O70133_C614	NA	NA	NA	NA	NA	NA	NA	NA	NA	NA	NA	NA	NA	NA	NA	NA	NA	NA	NA	NA	NA	NA	NA	NA	NA	NA	NA	NA	NA	NA	NA	NA	NA	NA	NA	NA	NA	NA	NA	NA	NA	NA	NA	NA	NA	NA	NA	NA	NA
O70172_C343	0.515655	NA	NA	0.10168	NA	0.561313	NA	0.00364968	0.140041	0.0117102	0.721083	NA	0.0122719	0.183035	0.0128218	0.588935	NA	NA	0.163572	0.012225	0.571478	NA	0.0105408	0.191997	0.0206612	0.586086	NA	0.0132298	0.130017	NA	NA	NA	NA	NA	NA	0.885516	NA	0.00640228	0.22922	0.0269745	NA	NA	NA	NA	NA	NA	NA	NA	NA
O70194_C19	0.287581	NA	NA	0.0605343	0.009589	0.30087	NA	NA	0.225163	0.0411146	NA	NA	NA	NA	NA	0.498591	NA	NA	0.0957794	0.00521802	0.38239	NA	NA	0.0970084	0.0299857	0.410938	NA	0.0023963	0.107865	NA	0.576094	NA	NA	0.183895	NA	0.514289	NA	NA	0.303603	0.0437827	NA	NA	NA	NA	NA	0.501992	NA	NA	0.123581
O70194_C327	NA	NA	NA	NA	NA	NA	NA	NA	NA	NA	NA	NA	NA	NA	NA	NA	NA	NA	NA	NA	NA	NA	NA	NA	NA	NA	NA	NA	NA	NA	NA	NA	NA	NA	NA	NA	NA	NA	NA	NA	NA	NA	NA	NA	NA	NA	NA	NA	NA
O70194_C375	NA	NA	NA	NA	NA	0.411725	NA	NA	0.174144	NA	NA	NA	NA	NA	NA	NA	NA	NA	NA	NA	NA	NA	NA	NA	NA	NA	NA	NA	NA	NA	0.589553	NA	NA	0.248527	NA	0.474427	NA	NA	0.231277	NA	0.379768	NA	NA	0.171059	NA	0.504498	NA	NA	0.132277
O70209_C246	0.423928	NA	0.00227335	0.261905	0.014024	0.330357	NA	NA	0.21967	0.028283	0.511267	NA	NA	0.470052	0.0135763	0.297889	NA	NA	0.245271	0.00677584	0.393392	NA	NA	0.288019	0.00686093	0.338148	NA	NA	0.236084	NA	0.538265	NA	NA	0.263829	NA	NA	NA	NA	NA	NA	0.448166	NA	NA	0.332949	0.0265864	0.308828	NA	0.00143175	0.28573
O70209_C249	0.414955	NA	NA	0.249118	0.0209534	0.331597	NA	NA	0.241456	0.00623577	0.453754	NA	0.00505648	0.511794	0.00810087	0.323659	NA	NA	0.204707	0.00836879	0.27149	NA	0.00634555	0.27763	0.0126596	0.387585	NA	0.00476116	0.275922	NA	0.505658	NA	0.00332417	0.294945	0.00475338	0.363175	NA	NA	0.209675	0.00413486	0.362702	NA	NA	0.404862	0.00350409	0.317175	NA	NA	0.263119
O70209_C269	0.211179	NA	NA	0.066368	NA	0.18786	NA	NA	0.122587	0.00632535	0.34131	NA	NA	0.0928844	0.00140609	0.224903	NA	NA	0.0586964	0.000810707	0.214937	NA	NA	0.0729194	NA	0.216711	NA	NA	0.0484891	NA	0.411683	NA	NA	0.160528	NA	0.212101	NA	NA	0.114328	0.00657503	0.223542	NA	NA	0.102425	0.016021	0.204253	NA	NA	0.0667399
O70209_C272	0.211179	NA	NA	0.066368	NA	0.18786	NA	NA	0.122587	0.00632535	0.34131	NA	NA	0.0928844	0.00140609	0.224903	NA	NA	0.0586964	0.000810707	0.214937	NA	NA	0.0729194	NA	0.216711	NA	NA	0.0484891	NA	0.411683	NA	NA	0.160528	NA	0.212101	NA	NA	0.114328	0.00657503	0.223542	NA	NA	0.102425	0.016021	0.204253	NA	NA	0.0667399
O70209_C275	0.211179	NA	NA	0.066368	NA	0.18786	NA	NA	0.122587	0.00632535	0.34131	NA	NA	0.0928844	0.00140609	0.224903	NA	NA	0.0586964	0.000810707	0.214937	NA	NA	0.0729194	NA	0.216711	NA	NA	0.0484891	NA	0.411683	NA	NA	0.160528	NA	0.212101	NA	NA	0.114328	0.00657503	0.223542	NA	NA	0.102425	0.016021	0.204253	NA	NA	0.0667399
O70209_C293	0.298593	NA	NA	0.155985	NA	NA	NA	NA	NA	NA	0.843279	NA	NA	0.324784	NA	0.274707	NA	NA	0.300513	0.00874664	0.274256	NA	0.00281178	0.447964	NA	0.391491	NA	0.0037519	0.192281	0.0038449	0.333904	NA	NA	0.342875	0.00809186	NA	NA	NA	NA	NA	NA	NA	NA	NA	NA	0.360684	NA	NA	0.308043
O70209_C77	NA	NA	NA	NA	NA	NA	NA	NA	NA	NA	NA	NA	NA	NA	NA	0.121199	NA	0.0022823	0.0751979	0.0102045	0.195779	NA	0.0157021	0.119447	0.029843	0.199359	NA	NA	0.112587	0.00228114	NA	NA	NA	NA	NA	0.109494	NA	NA	0.114616	0.0166243	NA	NA	NA	NA	NA	NA	NA	NA	NA
O70228_C206	NA	NA	NA	NA	NA	NA	NA	NA	NA	NA	NA	NA	NA	NA	NA	NA	NA	NA	NA	NA	NA	NA	NA	NA	NA	NA	NA	NA	NA	NA	NA	NA	NA	NA	NA	0.294004	NA	NA	0.180635	NA	0.393288	NA	NA	0.175984	NA	NA	NA	NA	NA
O70251_C161	0.0438948	0.00484094	0.0064615	0.253381	0.392136	0.0627189	0.0043433	0.013107	0.393279	0.293215	0.303686	NA	0.00416517	0.0618686	0.191276	0.0663206	NA	NA	0.12677	0.218224	0.111544	NA	0.00518322	0.0992946	0.0690644	0.0781897	NA	6.86539e-05	0.089715	0.0269285	0.169895	NA	0.00556628	0.267054	0.142718	0.0206451	0.00102205	NA	0.073694	0.0770063	0.0591927	0.000796728	NA	0.1467	0.235951	0.166177	NA	0.00380144	0.258122
O70251_C191	NA	NA	NA	NA	NA	0.472959	NA	NA	0.162903	0.0160466	0.24716	NA	0.00415919	0.194294	0.0162653	0.534459	NA	0.00485064	0.155741	0.00434224	0.497002	NA	0.00489971	0.22531	0.00598218	0.606742	NA	NA	0.207615	NA	0.69467	NA	NA	0.195331	0.0186256	0.745782	NA	NA	0.20712	0.0198386	0.474119	NA	0.003919	0.159717	0.0173641	NA	NA	NA	NA
O70251_C50	0.282141	NA	NA	0.193723	0.0352658	NA	NA	NA	NA	NA	NA	NA	NA	NA	NA	NA	NA	NA	NA	NA	NA	NA	NA	NA	NA	0.316013	NA	NA	0.153368	0.00875195	NA	NA	NA	NA	NA	0.317356	NA	NA	0.163845	0.0732103	NA	NA	NA	NA	NA	NA	NA	NA	NA
O70252_C126	0.200197	NA	NA	0.0747647	0.00809205	0.254735	NA	NA	0.0876161	0.0349783	0.492146	NA	0.000825975	0.091156	0.00885566	0.356719	NA	NA	0.0813435	0.00535208	0.293889	NA	0.00254754	0.0960612	0.020451	0.265935	NA	0.00313653	0.0785021	0.0023957	0.453666	NA	NA	0.072303	0.0143979	0.288213	NA	NA	0.117465	0.0245193	0.346942	NA	NA	0.0821956	0.0171531	0.379656	NA	NA	0.094243
O70252_C281	0.466835	NA	0.0161091	0.256587	0.0505789	NA	NA	NA	NA	NA	NA	NA	NA	NA	NA	NA	NA	NA	NA	NA	NA	NA	NA	NA	NA	NA	NA	NA	NA	NA	NA	NA	NA	NA	NA	NA	NA	NA	NA	NA	NA	NA	NA	NA	NA	NA	NA	NA	NA
O70258_C248	NA	NA	NA	NA	NA	NA	NA	NA	NA	NA	0.237325	NA	NA	0.46952	NA	NA	NA	NA	NA	NA	NA	NA	NA	NA	NA	NA	NA	NA	NA	NA	NA	NA	NA	NA	NA	NA	NA	NA	NA	NA	NA	NA	NA	NA	NA	NA	NA	NA	NA
O70258_C258	NA	NA	NA	NA	NA	NA	NA	NA	NA	NA	0.237325	NA	NA	0.46952	NA	NA	NA	NA	NA	NA	NA	NA	NA	NA	NA	NA	NA	NA	NA	NA	NA	NA	NA	NA	NA	NA	NA	NA	NA	NA	NA	NA	NA	NA	NA	NA	NA	NA	NA
O70258_C271	0.0688636	NA	NA	0.602486	0.0278465	0.221931	NA	NA	0.673141	0.0294542	0.21299	NA	NA	0.720753	0.0581811	0.256621	NA	NA	0.403091	NA	0.115805	NA	NA	0.493941	NA	NA	NA	NA	NA	NA	0.284036	NA	NA	0.420748	0.0216441	0.116369	NA	NA	0.443867	NA	0.168816	NA	NA	0.566744	NA	0.105212	NA	NA	0.534709
O70274_C119	0.345323	NA	NA	0.0856906	0.0439245	0.824793	NA	0.0442449	0.163438	0.0421222	0.944126	NA	NA	0.0788128	NA	0.957793	NA	0.00580778	0.0565224	0.00633335	NA	NA	NA	NA	NA	NA	NA	NA	NA	NA	0.9792	NA	NA	0.0492705	NA	0.459503	NA	NA	0.0479115	NA	0.511838	NA	NA	0.099922	0.0053787	0.781395	NA	0.00621647	0.0915542
O70274_C46	0.271191	NA	NA	0.0740928	NA	NA	NA	NA	NA	NA	0.279754	NA	NA	0.125138	0.0103741	0.649851	NA	NA	0.0853884	0.00500204	0.353412	NA	NA	0.144358	NA	NA	NA	NA	NA	NA	NA	NA	NA	NA	NA	0.341339	NA	NA	0.127994	0.0147232	0.339156	NA	NA	0.136241	0.00635782	0.433202	NA	NA	0.117909
O70305_C863	NA	NA	NA	NA	NA	NA	NA	NA	NA	NA	NA	NA	NA	NA	NA	0.386013	NA	NA	0.365296	NA	NA	NA	NA	NA	NA	NA	NA	NA	NA	NA	NA	NA	NA	NA	NA	NA	NA	NA	NA	NA	0.268075	NA	NA	0.420132	0.0787857	0.302339	NA	NA	0.396164
O70309_C413	NA	NA	NA	NA	NA	0.254183	NA	NA	0.730242	0.0764688	NA	NA	NA	NA	NA	NA	NA	NA	NA	NA	NA	NA	NA	NA	NA	NA	NA	NA	NA	NA	NA	NA	NA	NA	NA	NA	NA	NA	NA	NA	NA	NA	NA	NA	NA	0.151414	NA	NA	0.687384
O70309_C602	0.0987191	NA	0.00545036	0.824728	NA	NA	NA	NA	NA	NA	NA	NA	NA	NA	NA	NA	NA	NA	NA	NA	NA	NA	NA	NA	NA	NA	NA	NA	NA	NA	NA	NA	NA	NA	NA	NA	NA	NA	NA	NA	NA	NA	NA	NA	NA	NA	NA	NA	NA
O70310_C249	NA	NA	NA	NA	NA	0.441795	0.0041927	0.312216	0.394437	0.0675732	1.35559	NA	0.0117288	0.177587	0.0132259	0.471758	0.107694	0.161957	0.188452	0.019833	NA	NA	NA	NA	NA	NA	NA	NA	NA	NA	NA	NA	NA	NA	NA	1.362	NA	NA	0.210505	0.0190648	NA	NA	NA	NA	NA	0.587132	0.172358	0.254036	0.287745
O70310_C483	0.537753	0.0164054	0.0736734	0.234015	0.0335074	NA	NA	NA	NA	NA	0.673577	NA	0.00361933	0.198354	0.0110861	0.369498	0.0378576	0.060097	0.361556	0.0379827	0.545653	0.0131923	NA	0.197797	0.0106639	0.33506	0.0436559	0.0844524	0.372545	0.0110507	NA	NA	NA	NA	NA	NA	NA	NA	NA	NA	NA	NA	NA	NA	NA	NA	NA	NA	NA
O70318_C225	0.369781	NA	0.00681143	0.115523	0.0128456	NA	NA	NA	NA	NA	NA	NA	NA	NA	NA	0.468476	NA	NA	0.160055	0.0115843	NA	NA	NA	NA	NA	0.522886	NA	NA	0.122264	NA	NA	NA	NA	NA	NA	0.471463	NA	NA	0.299269	0.0242304	0.419592	NA	0.00661532	0.207089	0.0289109	NA	NA	NA	NA
O70318_C241	0.218215	0.00830989	0.03438	0.388301	0.151304	NA	NA	NA	NA	NA	0.343139	NA	0.0238114	0.203906	0.0787868	0.410896	NA	0.0202934	0.33268	0.0801985	NA	NA	NA	NA	NA	0.290729	NA	NA	0.231133	0.0204852	0.450196	NA	0.0178721	0.320682	0.116614	0.25992	NA	NA	0.268246	0.0726964	NA	NA	NA	NA	NA	0.380959	NA	0.0147266	0.381654
O70325_C102	0.359058	0.000463892	0.0361973	0.336879	0.0242379	0.345583	NA	0.0336281	0.313746	0.0504546	0.60567	NA	0.00605356	0.255339	0.0281367	0.410059	NA	0.0266568	0.358835	0.00785456	0.477562	0.0053824	NA	0.238465	0.0141853	0.315081	0.013821	0.0185624	0.341144	0.0069131	NA	NA	NA	NA	NA	NA	NA	NA	NA	NA	0.466202	0.00120556	0.0309212	0.426392	0.0531804	0.268533	0.0208874	0.0556913	0.467666
O70325_C134	NA	NA	NA	NA	NA	0.496838	NA	NA	0.18117	0.0193	NA	NA	NA	NA	NA	NA	NA	NA	NA	NA	NA	NA	NA	NA	NA	NA	NA	NA	NA	NA	0.595693	NA	NA	0.148629	0.00273341	0.391499	NA	NA	0.246393	0.0211592	NA	NA	NA	NA	NA	NA	NA	NA	NA
O70325_C55	NA	NA	NA	NA	NA	NA	NA	NA	NA	NA	NA	NA	NA	NA	NA	1.083	NA	NA	0.183558	0.0105997	0.760649	NA	NA	0.237441	0.00554608	0.933323	NA	0.00701587	0.189467	NA	0.631585	NA	0.00449872	0.324039	0.0199676	NA	NA	NA	NA	NA	0.800519	NA	0.0059723	0.316621	0.0408624	NA	NA	NA	NA
O70361_C213	NA	NA	NA	NA	NA	NA	NA	NA	NA	NA	0.207137	NA	NA	0.504752	0.00904822	NA	NA	NA	NA	NA	0.131265	NA	NA	0.843104	NA	0.18394	NA	0.00317892	0.518589	0.00160468	NA	NA	NA	NA	NA	NA	NA	NA	NA	NA	NA	NA	NA	NA	NA	NA	NA	NA	NA
O70370_C134	0.0697175	0.00859809	0.0182814	0.135433	0.0112191	0.109961	0.00554673	0.0206446	0.206145	0.0207754	0.140452	0.00162344	0.00663078	0.138425	0.0153768	0.203116	0.00445833	0.0180767	0.161105	0.00799689	NA	NA	NA	NA	NA	0.219787	NA	0.0058269	0.112015	0.0045407	0.257262	NA	0.00795591	0.180155	0.0211627	0.567674	NA	NA	0.775649	0.100985	NA	NA	NA	NA	NA	0.0826146	0.0184257	0.0088944	0.195857
O70370_C178	0.139822	NA	0.00669954	0.144094	0.0032754	NA	NA	NA	NA	NA	0.227493	NA	NA	0.166539	0.00556085	0.236151	NA	NA	0.129465	0.0100199	0.1842	NA	0.00579623	0.227893	NA	0.230707	NA	0.00312095	0.153365	NA	NA	NA	NA	NA	NA	0.607649	NA	NA	0.941749	0.0737097	NA	NA	NA	NA	NA	0.228111	NA	0.00216536	0.215782
O70370_C222	NA	NA	NA	NA	NA	0.076123	NA	NA	0.183026	0.065401	NA	NA	NA	NA	NA	0.166754	NA	0.00543347	0.235694	0.0185432	NA	NA	NA	NA	NA	NA	NA	NA	NA	NA	NA	NA	NA	NA	NA	0.245456	NA	NA	0.519443	0.119321	NA	NA	NA	NA	NA	NA	NA	NA	NA
O70370_C233	NA	NA	NA	NA	NA	NA	NA	NA	NA	NA	0.0805489	NA	0.0057316	0.157887	0.0129138	NA	NA	NA	NA	NA	0.0792804	0.00264711	0.000686477	0.272565	0.0141674	0.0190836	0.00370622	0.00389567	0.0994097	0.00331398	NA	NA	NA	NA	NA	NA	NA	NA	NA	NA	NA	NA	NA	NA	NA	NA	NA	NA	NA
O70370_C281	NA	NA	NA	NA	NA	NA	NA	NA	NA	NA	NA	NA	NA	NA	NA	NA	NA	NA	NA	NA	NA	NA	NA	NA	NA	NA	NA	NA	NA	NA	NA	NA	NA	NA	NA	NA	NA	NA	NA	NA	NA	NA	NA	NA	NA	0.132313	NA	NA	0.226905
O70378_C133	NA	NA	NA	NA	NA	NA	NA	NA	NA	NA	0.608245	NA	NA	0.315565	0.0156312	NA	NA	NA	NA	NA	NA	NA	NA	NA	NA	NA	NA	NA	NA	NA	NA	NA	NA	NA	NA	NA	NA	NA	NA	NA	NA	NA	NA	NA	NA	NA	NA	NA	NA
O70400_C258	0.394343	NA	NA	0.298811	0.00908327	0.421631	NA	NA	0.386356	0.0287871	NA	NA	NA	NA	NA	0.367652	NA	0.00227428	0.372748	0.0137051	0.34868	NA	0.00190014	0.434637	0.0101944	NA	NA	NA	NA	NA	0.445613	NA	0.0113978	0.328493	0.0171492	0.324016	NA	NA	0.242788	NA	0.320702	NA	0.00335246	0.430058	0.0248646	0.295744	NA	NA	0.383813
O70400_C261	0.264519	NA	NA	0.205455	0.00544541	0.369435	NA	0.000897154	0.309416	0.0102005	0.34504	NA	NA	0.467546	0.0106008	0.316322	NA	0.00193064	0.260749	0.00906767	0.312697	NA	0.0019256	0.338851	0.00759265	0.287102	NA	NA	0.282071	NA	0.412477	NA	NA	0.299877	0.00338725	0.2746	NA	NA	0.220757	0.0104081	0.273919	NA	0.00126412	0.408135	0.0115692	0.307729	NA	NA	0.296914
O70400_C281	0.127583	NA	NA	0.0930245	NA	0.174085	NA	0.00229401	0.117073	0.00672904	0.202258	NA	NA	0.189417	NA	0.264497	NA	NA	0.188425	0.00463837	0.187776	NA	NA	0.149504	NA	0.191104	NA	NA	0.107535	NA	0.274867	NA	NA	0.187349	0.00200618	0.095927	NA	NA	0.137589	NA	0.229341	NA	0.00359557	0.171865	0.0101954	0.177467	NA	NA	0.117951
O70400_C284	0.127583	NA	NA	0.0930245	NA	0.174085	NA	0.00229401	0.117073	0.00672904	0.202258	NA	NA	0.189417	NA	0.264497	NA	NA	0.188425	0.00463837	0.187776	NA	NA	0.149504	NA	0.191104	NA	NA	0.107535	NA	0.274867	NA	NA	0.187349	0.00200618	0.095927	NA	NA	0.137589	NA	0.229341	NA	0.00359557	0.171865	0.0101954	0.177467	NA	NA	0.117951
O70400_C287	0.127583	NA	NA	0.0930245	NA	0.174085	NA	0.00229401	0.117073	0.00672904	0.202258	NA	NA	0.189417	NA	0.264497	NA	NA	0.188425	0.00463837	0.187776	NA	NA	0.149504	NA	0.191104	NA	NA	0.107535	NA	0.274867	NA	NA	0.187349	0.00200618	0.095927	NA	NA	0.137589	NA	0.229341	NA	0.00359557	0.171865	0.0101954	0.177467	NA	NA	0.117951
O70400_C305	0.451126	NA	NA	0.122908	0.0114195	0.591825	NA	NA	0.147949	0.0308708	0.743064	NA	NA	0.216337	0.0326796	0.654729	NA	NA	0.176867	0.0180442	0.61624	NA	NA	0.240882	0.00818126	0.50481	NA	0.001136	0.140447	0.00215164	0.67445	NA	0.00127827	0.185739	0.00713623	0.435768	NA	NA	0.137121	0.00631144	0.551596	NA	0.00245321	0.166469	0.0104886	0.64078	NA	NA	0.221647
O70400_C45	NA	NA	NA	NA	NA	0.124828	NA	NA	0.0995693	0.0181976	NA	NA	NA	NA	NA	NA	NA	NA	NA	NA	NA	NA	NA	NA	NA	NA	NA	NA	NA	NA	NA	NA	NA	NA	NA	NA	NA	NA	NA	NA	NA	NA	NA	NA	NA	NA	NA	NA	NA
O70400_C73	0.236844	NA	NA	0.140681	0.0258396	0.332401	NA	0.0109585	0.246777	0.0411979	0.579798	NA	0.00324512	0.205122	0.0150546	0.331772	NA	NA	0.177639	NA	0.301512	NA	NA	0.207146	0.0125001	0.237249	NA	NA	0.073671	NA	0.359601	NA	NA	0.0817512	NA	NA	NA	NA	NA	NA	0.401648	NA	0.00581263	0.226709	0.0304278	0.268363	NA	NA	0.110744
O70423_C404	NA	NA	NA	NA	NA	NA	NA	NA	NA	NA	NA	NA	NA	NA	NA	NA	NA	NA	NA	NA	NA	NA	NA	NA	NA	NA	NA	NA	NA	NA	NA	NA	NA	NA	NA	NA	NA	NA	NA	NA	NA	NA	NA	NA	NA	NA	NA	NA	NA
O70423_C430	0.176814	NA	0.00189739	0.68398	0.0321844	0.268589	NA	NA	0.685414	0.0750454	0.48618	NA	0.00310101	0.763846	0.0431408	0.384891	NA	NA	0.452101	0.0172914	0.326326	NA	NA	0.621812	0.0336117	0.102869	NA	NA	0.820009	0.0158638	0.250204	0.000404461	0.00281478	0.527226	0.0276606	0.209992	NA	NA	0.468519	0.0406193	0.222057	0.00125875	0.0036592	0.880671	0.0640733	0.216084	NA	NA	0.577809
O70423_C734	0.320072	NA	NA	0.519034	NA	NA	NA	NA	NA	NA	0.498354	NA	NA	0.638582	NA	NA	NA	NA	NA	NA	NA	NA	NA	NA	NA	NA	NA	NA	NA	NA	NA	NA	NA	NA	NA	NA	NA	NA	NA	NA	0.112993	NA	NA	0.533347	NA	NA	NA	NA	NA
O70423_C741	0.320072	NA	NA	0.519034	NA	NA	NA	NA	NA	NA	0.498354	NA	NA	0.638582	NA	NA	NA	NA	NA	NA	NA	NA	NA	NA	NA	NA	NA	NA	NA	NA	NA	NA	NA	NA	NA	NA	NA	NA	NA	NA	0.112993	NA	NA	0.533347	NA	NA	NA	NA	NA
O70423_C748	0.320072	NA	NA	0.519034	NA	NA	NA	NA	NA	NA	0.498354	NA	NA	0.638582	NA	NA	NA	NA	NA	NA	NA	NA	NA	NA	NA	NA	NA	NA	NA	NA	NA	NA	NA	NA	NA	NA	NA	NA	NA	NA	0.112993	NA	NA	0.533347	NA	NA	NA	NA	NA
O70433_C132	0.256763	NA	0.00202061	0.391451	0.0444956	0.371637	NA	NA	0.40876	0.0178728	0.464977	NA	NA	0.558344	0.0204914	0.423544	NA	NA	0.305858	0.0231501	0.354283	NA	NA	0.522788	0.0105704	0.41166	NA	0.0069671	0.385894	0.0324601	0.558807	NA	NA	0.38447	0.0388034	0.373626	NA	NA	0.352395	0.0905664	0.452231	NA	NA	0.469461	0.0738835	NA	NA	NA	NA
O70433_C150	NA	NA	NA	NA	NA	NA	NA	NA	NA	NA	NA	NA	NA	NA	NA	NA	NA	NA	NA	NA	NA	NA	NA	NA	NA	0.4885	NA	NA	0.283245	NA	NA	NA	NA	NA	NA	0.337941	NA	NA	0.275497	NA	0.337621	NA	NA	0.29367	NA	NA	NA	NA	NA
O70433_C153	NA	NA	NA	NA	NA	NA	NA	NA	NA	NA	NA	NA	NA	NA	NA	NA	NA	NA	NA	NA	NA	NA	NA	NA	NA	0.4885	NA	NA	0.283245	NA	NA	NA	NA	NA	NA	0.337941	NA	NA	0.275497	NA	0.337621	NA	NA	0.29367	NA	NA	NA	NA	NA
O70433_C221	NA	NA	NA	NA	NA	NA	NA	NA	NA	NA	NA	NA	NA	NA	NA	NA	NA	NA	NA	NA	NA	NA	NA	NA	NA	NA	NA	NA	NA	NA	NA	NA	NA	NA	NA	NA	NA	NA	NA	NA	NA	NA	NA	NA	NA	0.222968	NA	NA	0.273536
O70433_C224	NA	NA	NA	NA	NA	NA	NA	NA	NA	NA	NA	NA	NA	NA	NA	NA	NA	NA	NA	NA	NA	NA	NA	NA	NA	NA	NA	NA	NA	NA	NA	NA	NA	NA	NA	NA	NA	NA	NA	NA	NA	NA	NA	NA	NA	0.222968	NA	NA	0.273536
O70433_C248	NA	NA	NA	NA	NA	0.529601	NA	NA	0.316965	0.014745	NA	NA	NA	NA	NA	0.351056	NA	NA	0.255956	NA	NA	NA	NA	NA	NA	NA	NA	NA	NA	NA	NA	NA	NA	NA	NA	NA	NA	NA	NA	NA	NA	NA	NA	NA	NA	0.460362	NA	NA	0.313568
O70433_C251	NA	NA	NA	NA	NA	0.529601	NA	NA	0.316965	0.014745	NA	NA	NA	NA	NA	0.351056	NA	NA	0.255956	NA	NA	NA	NA	NA	NA	NA	NA	NA	NA	NA	NA	NA	NA	NA	NA	NA	NA	NA	NA	NA	NA	NA	NA	NA	NA	0.460362	NA	NA	0.313568
O70433_C254	0.349742	NA	0.0112452	0.259204	0.0274618	NA	NA	NA	NA	NA	0.626721	NA	0.00240628	0.519493	0.0274248	0.516648	NA	0.00539501	0.305109	0.0141298	0.516803	NA	0.00926237	0.483532	0.0195919	0.471287	NA	0.00440681	0.422511	0.00171963	NA	NA	NA	NA	NA	NA	NA	NA	NA	NA	NA	NA	NA	NA	NA	NA	NA	NA	NA
O70433_C71	NA	NA	NA	NA	NA	0.36015	NA	NA	0.402756	0.0321771	0.494794	NA	0.00792187	0.536053	0.0395968	NA	NA	NA	NA	NA	NA	NA	NA	NA	NA	0.429077	NA	NA	0.437009	0.00647618	0.576364	NA	0.00562163	0.46953	0.0126715	NA	NA	NA	NA	NA	NA	NA	NA	NA	NA	NA	NA	NA	NA
O70435_C42	NA	NA	NA	NA	NA	0.290204	NA	0.00270822	0.0565403	0.00445462	0.943352	NA	NA	0.0655727	0.0202032	0.365376	NA	NA	0.0850423	0.00830573	NA	NA	NA	NA	NA	0.225556	NA	NA	0.0732206	NA	NA	NA	NA	NA	NA	NA	NA	NA	NA	NA	0.252415	0.0331533	0.0285071	0.264744	0.0345124	0.485351	NA	0.0150322	0.13987
O70439_C28	NA	NA	NA	NA	NA	NA	NA	NA	NA	NA	NA	NA	NA	NA	NA	0.313055	NA	0.0125249	0.134034	0.00593258	NA	NA	NA	NA	NA	0.253861	NA	NA	0.135091	NA	NA	NA	NA	NA	NA	NA	NA	NA	NA	NA	NA	NA	NA	NA	NA	NA	NA	NA	NA
O70456_C38	NA	NA	NA	NA	NA	0.532083	NA	0.0014663	0.145039	0.0711602	0.350394	NA	NA	0.0920612	0.080489	0.647839	NA	0.00150671	0.143334	0.0483012	0.572425	NA	NA	0.182309	0.0373135	0.626966	NA	0.00297228	0.150381	0.017847	0.694825	NA	NA	0.0854311	0.0281678	NA	NA	NA	NA	NA	0.432196	NA	NA	0.0851856	0.0442285	NA	NA	NA	NA
O70456_C96	0.00626956	0.00223827	0.0183117	0.260667	0.0306008	0.0350983	0.0106931	0.0303114	0.573105	0.0385818	0.0505137	0.000998725	0.0125033	0.0774282	0.0337862	0.0846904	0.00360555	0.00851795	0.216999	0.0162746	0.0437294	0.00291338	0.0058889	0.200596	0.0734757	0.0398908	NA	NA	0.116207	0.00813133	0.0831075	0.00200093	0.00795324	0.228577	0.106411	0.0561652	NA	0.00073757	0.0859335	0.0158427	0.0414886	0.00123616	0.0128581	0.20667	0.0233049	0.0507573	0.00715512	0.0066595	0.302616
O70475_C112	0.154638	0.00668425	0.0436817	0.232674	0.0966699	0.240543	0.0220804	0.0634207	0.458835	0.203022	0.276978	0.00397087	0.0250159	0.199231	0.0600969	0.360628	0.00202338	0.0266717	0.229647	0.0526004	0.424463	0.0021135	0.0614814	0.392256	0.180429	0.252788	0.00351833	0.017271	0.145638	0.0166272	0.343463	NA	0.0206869	0.226101	0.0777089	0.164695	NA	0.00188536	0.0960178	0.0356293	0.295927	0.00735669	0.0460469	0.34332	0.110906	0.223471	0.00804346	0.016149	0.307778
O70475_C196	0.221533	NA	0.0177128	0.117699	0.0180555	0.347804	0.00273762	0.0264042	0.275777	0.055126	NA	NA	NA	NA	NA	0.461735	NA	0.00558809	0.121156	0.0106578	0.561198	NA	0.0291763	0.200006	0.0184253	0.387052	NA	NA	0.117985	NA	0.459836	NA	0.00768361	0.110145	0.0093323	0.238883	NA	NA	0.0792769	0.00584244	NA	NA	NA	NA	NA	0.378289	NA	0.00747867	0.134746
O70475_C241	0.282928	NA	NA	0.122039	NA	NA	NA	NA	NA	NA	0.51957	NA	NA	0.208985	NA	0.494336	NA	NA	0.22361	NA	0.457584	NA	NA	0.256443	NA	0.412553	NA	NA	0.197606	NA	NA	NA	NA	NA	NA	NA	NA	NA	NA	NA	0.333143	NA	NA	0.399363	NA	0.506532	NA	NA	0.229539
O70475_C276	0.234362	NA	NA	0.0421153	0.00262517	0.480866	NA	0.00315088	0.12307	0.0165738	0.596093	NA	NA	0.0947265	0.00425864	0.668507	NA	NA	0.0790368	NA	0.884496	NA	NA	0.171098	0.0141978	0.348745	NA	NA	0.0539943	NA	0.367192	NA	NA	0.0472037	NA	0.352511	NA	NA	0.132395	0.00816691	0.615326	NA	NA	0.175	0.0137146	0.549223	NA	NA	0.0786259
O70475_C288	0.174777	NA	0.053206	0.193831	0.0216857	0.356681	NA	NA	0.292174	0.116083	0.331556	NA	0.0249722	0.0708922	0.0134128	0.414778	NA	0.0248192	0.166839	NA	0.427266	NA	0.0469947	0.245946	0.0510628	0.280157	NA	NA	0.12557	NA	0.428514	0.0034188	0.0306526	0.172537	0.032827	0.233761	NA	NA	0.0736452	NA	0.492023	NA	NA	0.186465	NA	0.30764	NA	0.0169865	0.174709
O70475_C64	0.0640278	NA	0.00289217	0.10608	0.0353061	0.290383	NA	NA	0.28752	0.0774468	0.244706	NA	NA	0.0756841	0.00677525	0.386432	NA	0.00418962	0.208081	0.00866802	0.340426	NA	0.0127808	0.118262	0.0393217	0.172808	NA	NA	0.0655162	0.00365703	0.22375	NA	NA	0.0499472	0.0118999	0.118746	NA	NA	0.0153473	0.00603344	0.361118	NA	NA	0.0603971	0.0318167	NA	NA	NA	NA
O70477_C149	NA	NA	NA	NA	NA	NA	NA	NA	NA	NA	NA	NA	NA	NA	NA	NA	NA	NA	NA	NA	NA	NA	NA	NA	NA	NA	NA	NA	NA	NA	0.295976	NA	NA	0.636038	0.0166829	NA	NA	NA	NA	NA	NA	NA	NA	NA	NA	NA	NA	NA	NA
O70492_C140	0.521853	NA	0.00563916	0.0669771	0.00746803	NA	NA	NA	NA	NA	0.799978	NA	0.00458195	0.141542	0.00459962	NA	NA	NA	NA	NA	0.493626	NA	NA	0.338254	0.010216	0.649996	NA	NA	0.0959187	0.00259389	0.762227	NA	0.00222312	0.0991318	0.0102169	NA	NA	NA	NA	NA	0.489555	NA	NA	0.136048	0.0150221	NA	NA	NA	NA
O70493_C140	NA	NA	NA	NA	NA	0.865272	NA	0.0133782	0.50249	0.134052	NA	NA	NA	NA	NA	0.537101	NA	0.00751916	0.257384	0.0260249	NA	NA	NA	NA	NA	NA	NA	NA	NA	NA	NA	NA	NA	NA	NA	0.479231	NA	0.0035064	0.307924	0.13352	NA	NA	NA	NA	NA	NA	NA	NA	NA
O70503_C215	NA	NA	NA	NA	NA	NA	NA	NA	NA	NA	NA	NA	NA	NA	NA	NA	NA	NA	NA	NA	NA	NA	NA	NA	NA	NA	NA	NA	NA	NA	NA	NA	NA	NA	NA	0.186209	NA	NA	0.0677643	NA	0.169808	NA	NA	0.0584704	0.0462815	NA	NA	NA	NA
O70503_C38	NA	NA	NA	NA	NA	NA	NA	NA	NA	NA	NA	NA	NA	NA	NA	NA	NA	NA	NA	NA	NA	NA	NA	NA	NA	NA	NA	NA	NA	NA	0.402999	NA	0.0149342	0.232182	0.0392634	NA	NA	NA	NA	NA	NA	NA	NA	NA	NA	NA	NA	NA	NA
O70514_C74	NA	NA	NA	NA	NA	0.0544588	NA	0.00587897	0.676752	0.0171028	NA	NA	NA	NA	NA	NA	NA	NA	NA	NA	NA	NA	NA	NA	NA	NA	NA	NA	NA	NA	0.126283	NA	NA	0.521228	NA	0.148117	NA	NA	0.542032	0.0263717	NA	NA	NA	NA	NA	0.150326	NA	NA	0.478036
O70551_C386	NA	NA	NA	NA	NA	0.411902	NA	NA	0.320313	0.0382976	NA	NA	NA	NA	NA	0.435033	NA	NA	0.302219	0.0111307	NA	NA	NA	NA	NA	NA	NA	NA	NA	NA	NA	NA	NA	NA	NA	NA	NA	NA	NA	NA	NA	NA	NA	NA	NA	NA	NA	NA	NA
O70551_C640	NA	NA	NA	NA	NA	0.344859	NA	NA	0.208584	0.0358636	0.487417	NA	0.00476223	0.230282	0.0181384	NA	NA	NA	NA	NA	NA	NA	NA	NA	NA	NA	NA	NA	NA	NA	NA	NA	NA	NA	NA	0.384576	NA	0.002837	0.294384	0.0472802	NA	NA	NA	NA	NA	0.349416	NA	0.00352745	0.211186
O70566_C235	NA	NA	NA	NA	NA	0.55869	0.0636273	0.0947282	0.33007	0.0531476	NA	NA	NA	NA	NA	0.467943	NA	0.0187212	0.0760952	0.00641162	NA	NA	NA	NA	NA	NA	NA	NA	NA	NA	NA	NA	NA	NA	NA	0.611788	NA	0.0135646	0.167713	0.0127693	NA	NA	NA	NA	NA	NA	NA	NA	NA
O70566_C483	NA	NA	NA	NA	NA	0.269562	NA	NA	0.246105	0.0360427	NA	NA	NA	NA	NA	NA	NA	NA	NA	NA	NA	NA	NA	NA	NA	NA	NA	NA	NA	NA	NA	NA	NA	NA	NA	NA	NA	NA	NA	NA	NA	NA	NA	NA	NA	NA	NA	NA	NA
O70570_C110	NA	NA	NA	NA	NA	0.0590388	NA	NA	0.845223	0.0281624	0.0622308	NA	NA	0.742805	0.0292727	0.212673	0.000800602	0.00744815	0.683148	0.0342813	0.0864801	0.000980004	0.00644463	0.625838	0.0211877	0.0756624	NA	NA	1.01644	0.00633027	0.114291	0.00517738	NA	0.677612	0.0259299	0.066626	0.00223113	NA	0.864155	0.0778631	0.0703727	NA	NA	0.534874	0.0280302	0.0696401	NA	NA	0.649861
O70570_C257	NA	NA	NA	NA	NA	NA	NA	NA	NA	NA	NA	NA	NA	NA	NA	0.214797	NA	NA	0.815072	0.0181497	NA	NA	NA	NA	NA	NA	NA	NA	NA	NA	NA	NA	NA	NA	NA	NA	NA	NA	NA	NA	NA	NA	NA	NA	NA	NA	NA	NA	NA
O70570_C278	0.0214561	NA	NA	0.70219	0.0121478	0.257207	NA	NA	0.434338	0.0107518	0.0860705	NA	NA	0.743702	0.00879912	0.147953	NA	NA	0.503263	0.0044454	0.0361263	NA	NA	0.680402	NA	0.120721	NA	NA	0.760034	NA	0.0383233	NA	NA	0.672235	NA	0.132046	NA	NA	0.604785	0.0155901	0.017131	NA	0.00768993	0.507103	0.00707418	0.0774067	0.00199303	NA	0.655868
O70570_C370	0.152287	NA	0.00708346	0.749085	0.0654983	0.110603	NA	NA	0.724725	0.0796823	0.370482	NA	0.00431544	0.532002	0.0485897	0.221818	NA	0.00149117	0.93795	0.039307	0.23379	NA	0.00121365	0.693908	0.0193188	0.324064	NA	NA	0.649465	0.0127499	0.317657	NA	NA	0.673595	0.0382209	0.325975	NA	NA	0.686838	0.107788	0.231093	NA	NA	0.48274	0.0457576	0.34304	0.00173064	NA	0.615685
O70570_C394	NA	NA	NA	0.698174	NA	NA	NA	NA	0.910512	NA	0.019959	NA	NA	0.70293	0.0540689	NA	NA	NA	NA	NA	0.10806	NA	NA	0.921148	NA	0.0631795	NA	NA	1.29566	NA	0.0414943	NA	NA	0.873602	NA	0.0343413	NA	NA	0.961582	NA	0.00394829	NA	NA	0.647587	NA	NA	NA	NA	1.03575
O70570_C505	0.122404	NA	NA	0.54081	NA	0.223965	0.00785807	NA	0.48359	0.0279525	0.22788	NA	NA	0.537845	0.0270781	0.39022	NA	NA	0.437851	0.0133301	0.317243	NA	0.00323957	0.431453	NA	0.219321	NA	0.00879123	0.580678	NA	0.373259	NA	0.0102882	0.562139	0.0144467	0.163645	NA	NA	0.71558	0.0684008	0.212646	0.000853955	NA	0.403448	0.00628882	0.16927	NA	NA	0.566237
O70570_C522	0.189227	8.66969e-08	NA	0.496109	0.0122059	0.230679	0.00664514	NA	0.547883	0.0220131	0.329815	NA	NA	0.55101	0.0367606	0.246801	NA	NA	0.612245	0.0189671	0.293363	NA	NA	0.559834	0.0124833	0.31645	NA	NA	0.542965	NA	0.386586	NA	NA	0.464757	0.0164908	0.282589	NA	NA	0.667981	0.0262897	0.281908	NA	NA	0.3166	0.00819931	0.189222	NA	NA	0.488388
O70570_C546	0.0535621	NA	0.00801068	0.824061	0.00682455	0.136173	NA	NA	0.787564	0.00927224	0.153689	NA	NA	0.675035	0.0194867	0.183632	NA	0.00513335	0.95536	0.00963861	0.121806	NA	NA	0.699183	NA	0.216246	NA	NA	0.88091	NA	0.15195	0.000721121	0.00526744	0.793652	0.0122385	0.156632	NA	NA	0.819268	0.010765	0.125826	NA	NA	0.526889	0.00646032	0.113398	NA	0.00668577	0.739881
O70570_C728	0.508632	NA	NA	0.171905	0.040283	0.616579	NA	NA	0.281231	0.0464597	0.362642	NA	NA	0.209461	0.0465711	0.666293	NA	NA	0.291713	0.0376657	0.506263	NA	NA	0.295094	0.0112848	0.743383	NA	0.00846627	0.266777	0.00353733	0.760959	NA	NA	0.243493	0.0195057	0.431556	NA	NA	0.262638	0.057573	0.346963	NA	NA	0.248065	0.0170746	0.4669	NA	NA	0.216426
O70572_C176	0.383736	NA	NA	0.210562	NA	NA	NA	NA	NA	NA	NA	NA	NA	NA	NA	0.559213	NA	NA	0.152148	NA	NA	NA	NA	NA	NA	NA	NA	NA	NA	NA	NA	NA	NA	NA	NA	NA	NA	NA	NA	NA	NA	NA	NA	NA	NA	NA	NA	NA	NA
O70572_C214	NA	NA	NA	NA	NA	0.529865	NA	NA	0.255435	0.0477903	NA	NA	NA	NA	NA	NA	NA	NA	NA	NA	NA	NA	NA	NA	NA	NA	NA	NA	NA	NA	NA	NA	NA	NA	NA	NA	NA	NA	NA	NA	NA	NA	NA	NA	NA	NA	NA	NA	NA
O70572_C221	NA	NA	NA	NA	NA	NA	NA	NA	NA	NA	NA	NA	NA	NA	NA	NA	NA	NA	NA	NA	NA	NA	NA	NA	NA	NA	NA	NA	NA	NA	NA	NA	NA	NA	NA	0.425954	NA	NA	0.362531	NA	NA	NA	NA	NA	NA	NA	NA	NA	NA
O70572_C291	NA	NA	NA	NA	NA	NA	NA	NA	NA	NA	NA	NA	NA	NA	NA	NA	NA	NA	NA	NA	NA	NA	NA	NA	NA	NA	NA	NA	NA	NA	NA	NA	NA	NA	NA	0.582271	NA	NA	0.311131	NA	NA	NA	NA	NA	NA	NA	NA	NA	NA
O70572_C294	NA	NA	NA	NA	NA	NA	NA	NA	NA	NA	NA	NA	NA	NA	NA	NA	NA	NA	NA	NA	NA	NA	NA	NA	NA	NA	NA	NA	NA	NA	NA	NA	NA	NA	NA	0.582271	NA	NA	0.311131	NA	NA	NA	NA	NA	NA	NA	NA	NA	NA
O70572_C411	NA	NA	NA	NA	NA	NA	NA	NA	NA	NA	0.557423	NA	NA	0.23639	0.0189124	0.489936	NA	NA	0.25919	0.00899519	NA	NA	NA	NA	NA	NA	NA	NA	NA	NA	NA	NA	NA	NA	NA	NA	NA	NA	NA	NA	NA	NA	NA	NA	NA	NA	NA	NA	NA
O70589_C132	NA	NA	NA	NA	NA	NA	NA	NA	NA	NA	NA	NA	NA	NA	NA	NA	NA	NA	NA	NA	NA	NA	NA	NA	NA	NA	NA	NA	NA	NA	NA	NA	NA	NA	NA	NA	NA	NA	NA	NA	NA	NA	NA	NA	NA	0.445033	NA	NA	0.390661
O70589_C418	NA	NA	NA	NA	NA	NA	NA	NA	NA	NA	NA	NA	NA	NA	NA	NA	NA	NA	NA	NA	NA	NA	NA	NA	NA	NA	NA	NA	NA	NA	NA	NA	NA	NA	NA	NA	NA	NA	NA	NA	NA	NA	NA	NA	NA	NA	NA	NA	NA
O70589_C578	NA	NA	NA	NA	NA	0.518525	NA	NA	0.279844	0.0508119	NA	NA	NA	NA	NA	NA	NA	NA	NA	NA	NA	NA	NA	NA	NA	NA	NA	NA	NA	NA	NA	NA	NA	NA	NA	NA	NA	NA	NA	NA	0.565677	NA	NA	0.172021	0.0170195	0.703782	NA	NA	0.233182
O70589_C633	NA	NA	NA	NA	NA	0.658108	NA	NA	0.223216	NA	NA	NA	NA	NA	NA	0.660489	NA	NA	0.197148	0.0139314	0.379803	NA	NA	0.264133	0.0239265	NA	NA	NA	NA	NA	NA	NA	NA	NA	NA	NA	NA	NA	NA	NA	0.642175	NA	NA	0.22686	NA	0.569794	NA	NA	0.222786
O88273_C87	0.209411	NA	0.00564427	0.462227	0.0154589	NA	NA	NA	NA	NA	NA	NA	NA	NA	NA	NA	NA	NA	NA	NA	NA	NA	NA	NA	NA	NA	NA	NA	NA	NA	NA	NA	NA	NA	NA	NA	NA	NA	NA	NA	0.344163	NA	NA	0.440884	NA	NA	NA	NA	NA
O88307_C1484	0.0259668	NA	NA	0.565943	0.00660634	NA	NA	NA	NA	NA	NA	NA	NA	NA	NA	0.0649904	NA	0.00183927	0.578753	0.0121332	NA	NA	NA	NA	NA	0.110842	NA	NA	0.515037	0.00402081	NA	NA	NA	NA	NA	NA	NA	NA	NA	NA	NA	NA	NA	NA	NA	NA	NA	NA	NA
O88307_C643	NA	NA	NA	NA	NA	0.434437	NA	0.0115477	0.702008	0.0813601	0.348367	NA	0.0104663	0.512895	0.0380717	NA	NA	NA	NA	NA	NA	NA	NA	NA	NA	NA	NA	NA	NA	NA	NA	NA	NA	NA	NA	0.423454	NA	NA	0.564747	0.0769346	NA	NA	NA	NA	NA	0.294433	NA	NA	0.638972
O88312_C81	0.398013	NA	0.00318006	0.130445	0.0466009	0.160541	NA	0.000443145	0.0925581	0.0324213	0.305831	NA	0.00137013	0.0825251	0.0525615	0.141459	NA	NA	0.0731737	0.0160759	0.480805	NA	0.000870781	0.173125	0.0768202	0.263847	NA	NA	0.105988	0.0122451	0.484965	NA	0.00159907	0.136124	0.0414429	0.318589	NA	0.000288298	0.113598	0.0418672	0.396336	NA	0.000818797	0.115586	0.0295285	0.159867	NA	NA	0.102825
O88322_C1071	0.321583	NA	NA	0.570563	0.0231801	0.235154	NA	NA	0.663728	0.038616	NA	NA	NA	NA	NA	0.33836	NA	NA	0.542455	0.0146517	0.447411	NA	NA	0.793435	NA	0.278555	NA	NA	0.629078	NA	0.559351	NA	NA	0.556915	0.020755	NA	NA	NA	NA	NA	0.553015	NA	NA	0.69067	0.024864	0.457478	NA	NA	0.650145
O88322_C1082	0.321583	NA	NA	0.570563	0.0231801	0.235154	NA	NA	0.663728	0.038616	NA	NA	NA	NA	NA	0.33836	NA	NA	0.542455	0.0146517	0.447411	NA	NA	0.793435	NA	0.278555	NA	NA	0.629078	NA	0.559351	NA	NA	0.556915	0.020755	NA	NA	NA	NA	NA	0.553015	NA	NA	0.69067	0.024864	0.457478	NA	NA	0.650145
O88322_C1317	0.0849324	NA	NA	0.618401	0.0114335	0.189442	NA	NA	0.713447	NA	NA	NA	NA	NA	NA	0.359266	NA	NA	0.502712	0.00939639	0.191951	NA	0.00539504	0.743799	NA	NA	NA	NA	NA	NA	NA	NA	NA	NA	NA	0.19432	NA	NA	0.776934	0.0167902	NA	NA	NA	NA	NA	NA	NA	NA	NA
O88322_C1328	0.070919	NA	0.00721238	0.722958	0.0203343	NA	NA	NA	NA	NA	0.285879	NA	0.00855072	0.91434	0.0183815	0.0728301	NA	NA	0.693931	0.0174306	0.236908	NA	NA	0.716976	0.0101887	0.197312	NA	NA	0.617833	0.00182039	0.140562	NA	NA	0.503591	0.00421239	0.14384	NA	NA	1.06214	0.038871	NA	NA	NA	NA	NA	NA	NA	NA	NA
O88322_C546	0.156176	0.00959685	0.0216728	0.659379	0.0118382	0.174516	NA	NA	0.69186	0.281217	NA	NA	NA	NA	NA	0.242282	NA	NA	0.372785	NA	0.179034	NA	0.0179708	0.827072	0.0328186	NA	NA	NA	NA	NA	0.287473	0.00557998	NA	0.522049	0.0804309	0.153314	NA	NA	0.494568	0.052398	0.220465	NA	NA	0.410999	0.259868	NA	NA	NA	NA
O88322_C822	0.292822	NA	NA	0.44006	NA	NA	NA	NA	NA	NA	0.464945	NA	NA	0.480305	NA	NA	NA	NA	NA	NA	0.405228	NA	NA	0.431891	NA	0.243746	NA	NA	0.373552	NA	0.407235	NA	NA	0.425616	NA	NA	NA	NA	NA	NA	NA	NA	NA	NA	NA	NA	NA	NA	NA
O88322_C828	0.292822	NA	NA	0.44006	NA	NA	NA	NA	NA	NA	0.464945	NA	NA	0.480305	NA	NA	NA	NA	NA	NA	0.405228	NA	NA	0.431891	NA	0.243746	NA	NA	0.373552	NA	0.407235	NA	NA	0.425616	NA	NA	NA	NA	NA	NA	NA	NA	NA	NA	NA	NA	NA	NA	NA
O88322_C835	NA	NA	NA	NA	NA	NA	NA	NA	NA	NA	NA	NA	NA	NA	NA	0.399387	NA	0.00401447	0.400577	0.0857467	NA	NA	NA	NA	NA	NA	NA	NA	NA	NA	NA	NA	NA	NA	NA	NA	NA	NA	NA	NA	NA	NA	NA	NA	NA	NA	NA	NA	NA
O88322_C841	NA	NA	NA	NA	NA	NA	NA	NA	NA	NA	NA	NA	NA	NA	NA	0.399387	NA	0.00401447	0.400577	0.0857467	NA	NA	NA	NA	NA	NA	NA	NA	NA	NA	NA	NA	NA	NA	NA	NA	NA	NA	NA	NA	NA	NA	NA	NA	NA	NA	NA	NA	NA
O88329_C122	NA	NA	NA	NA	NA	0.174096	0.0108241	0.0297923	0.229719	0.096684	NA	NA	NA	NA	NA	NA	NA	NA	NA	NA	NA	NA	NA	NA	NA	NA	NA	NA	NA	NA	NA	NA	NA	NA	NA	0.176008	NA	NA	0.0992399	0.00644809	NA	NA	NA	NA	NA	NA	NA	NA	NA
O88329_C294	0.21492	NA	NA	0.149186	NA	NA	NA	NA	NA	NA	0.457571	NA	NA	0.145947	0.00337291	0.45901	NA	NA	0.178518	NA	0.317235	NA	NA	0.185819	NA	NA	NA	NA	NA	NA	0.311598	NA	NA	0.138872	NA	0.281567	NA	NA	0.291711	NA	0.310382	NA	NA	0.230594	NA	0.471829	NA	NA	0.212603
O88329_C457	0.160029	NA	NA	0.0549776	0.0116038	0.459406	NA	NA	0.139717	0.0257867	0.411003	NA	NA	0.0654205	0.00259518	0.484665	NA	NA	0.0801594	NA	0.277263	NA	NA	0.0732607	0.00434098	NA	NA	NA	NA	NA	0.400666	NA	NA	0.0751962	0.00369424	0.362536	NA	NA	0.124889	0.00515464	0.303069	NA	NA	0.0648337	0.00597333	0.539816	NA	NA	0.118684
O88329_C502	0.511869	NA	NA	0.125932	NA	0.909321	NA	0.0172597	0.245505	0.0466325	0.669084	NA	NA	0.119643	0.00834871	1.22361	NA	NA	0.1833	0.0102823	NA	NA	NA	NA	NA	0.658488	NA	NA	0.113693	NA	NA	NA	NA	NA	NA	0.996992	NA	NA	0.165948	NA	0.783092	NA	NA	0.165512	0.0155098	1.45096	NA	NA	0.203669
O88329_C588	0.169709	NA	NA	0.102664	0.0180111	NA	NA	NA	NA	NA	0.363596	NA	NA	0.089003	0.00537321	0.522662	NA	0.00155413	0.0932893	0.00225315	0.27382	NA	0.00300037	0.107374	0.00549637	0.278942	NA	0.00640319	0.119107	0.00323528	0.364063	NA	0.00933353	0.167293	0.00885305	0.413207	NA	NA	0.126945	0.00912343	0.301796	NA	NA	0.0971307	0.00642589	0.582101	NA	NA	0.148026
O88329_C812	0.250546	NA	0.00138559	0.108322	0.00785001	0.62568	NA	NA	0.0983854	0.00749954	0.43804	NA	NA	0.0944804	0.0114303	0.77819	NA	NA	0.0725664	NA	0.27662	NA	0.00210136	0.0632371	0.00257972	0.36866	NA	NA	0.0738983	NA	0.430799	NA	NA	0.080447	NA	0.55189	NA	NA	0.136686	NA	0.54426	NA	NA	0.0706086	0.00505556	0.789888	NA	NA	0.105679
O88329_C849	0.196609	NA	0.00221928	0.104258	0.0104856	0.37982	NA	NA	0.0782231	0.0109543	NA	NA	NA	NA	NA	0.540281	NA	NA	0.0493207	0.00436373	NA	NA	NA	NA	NA	0.310959	NA	NA	0.076222	NA	NA	NA	NA	NA	NA	0.386616	NA	NA	0.221011	0.00525544	NA	NA	NA	NA	NA	0.591173	NA	NA	0.0858534
O88329_C96	0.36178	NA	NA	0.122213	0.0171459	0.373988	NA	NA	0.161172	0.0117418	0.514339	NA	0.0048309	0.183747	0.0072407	0.654268	NA	NA	0.138619	0.0101563	0.457347	NA	0.00142283	0.140627	0.0101016	0.41152	NA	NA	0.201192	0.00522412	0.433537	NA	0.002933	0.137396	0.00573384	0.372144	NA	NA	0.157347	NA	0.331607	NA	NA	0.233961	0.00613614	0.634465	NA	NA	0.204949
O88342_C170	0.367093	NA	0.00353012	0.052766	0.0052106	0.481196	NA	0.00996537	0.101366	0.00840448	0.609075	NA	0.00214644	0.0777784	0.0112259	0.526287	NA	0.0147417	0.0797531	0.00718757	0.418049	NA	NA	0.0731305	0.00393179	0.45316	NA	0.0153219	0.0697131	0.000575204	0.647367	NA	0.0337516	0.121687	0.0303195	NA	NA	NA	NA	NA	NA	NA	NA	NA	NA	0.584515	0.00031024	0.0176755	0.131041
O88342_C194	NA	NA	NA	NA	NA	0.431426	NA	0.0151471	0.12015	0.0350889	0.609985	NA	NA	0.0970966	0.00802389	0.426469	0.000312764	0.0271922	0.101968	0.0103954	0.345316	NA	0.0020094	0.0741437	0.00398286	NA	NA	NA	NA	NA	0.618788	NA	0.0510563	0.153392	0.0194689	0.461896	NA	NA	0.129883	NA	NA	NA	NA	NA	NA	0.494197	NA	0.0132702	0.186248
O88342_C225	0.288811	NA	0.00340291	0.117128	0.0183249	NA	NA	NA	NA	NA	0.535994	NA	NA	0.181604	0.00974089	0.525109	NA	0.0113929	0.120204	0.00756132	0.396918	NA	NA	0.163991	0.00849969	0.434448	NA	0.0105656	0.121898	0.00105775	0.550371	NA	0.0124406	0.192661	0.0188257	0.38533	NA	NA	0.183035	0.00526246	0.448497	NA	0.0349613	0.193895	0.0252975	NA	NA	NA	NA
O88342_C285	0.231743	NA	NA	0.0333594	NA	0.368558	NA	NA	0.0253147	NA	0.434865	NA	NA	0.0439762	NA	0.413255	NA	NA	0.0511785	NA	0.342777	NA	NA	0.0516165	NA	0.415443	NA	NA	0.052272	NA	0.456263	NA	NA	0.110581	0.0202171	0.385473	NA	NA	0.0971016	NA	0.282219	0.0109338	0.0129362	0.15	0.029572	0.456806	NA	NA	0.0566482
O88342_C325	NA	NA	NA	NA	NA	0.258256	NA	0.0167323	0.381991	0.0389668	NA	NA	NA	NA	NA	NA	NA	NA	NA	NA	NA	NA	NA	NA	NA	NA	NA	NA	NA	NA	0.430745	NA	0.0191025	0.285866	0.031405	0.361121	NA	0.00245527	0.31834	0.0217027	NA	NA	NA	NA	NA	NA	NA	NA	NA
O88342_C382	0.36286	NA	NA	0.381509	NA	0.349377	NA	NA	0.417172	0.018087	0.554677	NA	NA	0.339351	0.0153556	0.412191	NA	NA	0.332097	0.00933393	0.464361	NA	NA	0.33314	0.00541956	0.489353	NA	0.00250063	0.295483	NA	0.608909	NA	NA	0.335047	NA	0.211691	NA	NA	0.482371	NA	0.567843	NA	NA	0.291435	0.00409128	0.6389	NA	NA	0.286568
O88342_C438	0.29455	NA	NA	0.147178	NA	0.355815	NA	NA	0.218801	0.0260375	0.50125	NA	NA	0.221751	0.0148901	0.591049	NA	NA	0.16894	0.00755672	0.433866	NA	NA	0.198865	NA	0.564883	NA	NA	0.218239	NA	0.511794	NA	NA	0.178897	NA	0.285543	NA	NA	0.309303	0.0643486	0.408673	NA	NA	0.185026	0.0262594	0.341401	NA	NA	0.227518
O88342_C507	0.306178	0.00699562	0.0200574	0.167959	0.0413079	0.423178	NA	0.020256	0.173842	0.0582062	0.653573	NA	0.00642534	0.118199	0.0218868	0.350041	NA	NA	0.184641	NA	0.393945	NA	0.0103602	0.0903968	0.0196897	0.37755	NA	0.00333532	0.11121	0.00213903	0.561119	NA	0.0213543	0.15832	0.0437622	0.633855	NA	NA	0.100205	0.00559551	0.508456	NA	0.0136526	0.104674	0.0313985	0.430428	NA	0.0245632	0.144305
O88343_C443	NA	NA	NA	NA	NA	NA	NA	NA	NA	NA	NA	NA	NA	NA	NA	0.411333	NA	NA	0.144167	NA	NA	NA	NA	NA	NA	0.468393	NA	NA	0.174462	NA	0.43914	NA	NA	0.243839	0.00775586	NA	NA	NA	NA	NA	NA	NA	NA	NA	NA	NA	NA	NA	NA
O88428_C118	NA	NA	NA	NA	NA	NA	NA	NA	NA	NA	NA	NA	NA	NA	NA	NA	NA	NA	NA	NA	NA	NA	NA	NA	NA	NA	NA	NA	NA	NA	NA	NA	NA	NA	NA	NA	NA	NA	NA	NA	NA	NA	NA	NA	NA	NA	NA	NA	NA
O88428_C191	0.464992	NA	0.000747605	0.114367	0.023893	0.535998	NA	NA	0.194014	0.0502963	0.637285	NA	0.00142498	0.18152	0.0231529	0.599787	NA	NA	0.155228	0.0199468	0.673429	NA	0.00246685	0.247336	0.0431373	0.647253	NA	NA	0.154858	0.00294923	0.57902	NA	NA	0.122539	0.0204268	0.457471	NA	NA	0.219765	0.0329045	0.781114	NA	0.00310334	0.202663	0.0407132	0.679688	NA	0.00160597	0.230044
O88428_C319	NA	NA	NA	NA	NA	NA	NA	NA	NA	NA	NA	NA	NA	NA	NA	0.35917	NA	NA	0.0615705	0.00351039	NA	NA	NA	NA	NA	NA	NA	NA	NA	NA	NA	NA	NA	NA	NA	NA	NA	NA	NA	NA	0.630095	NA	NA	0.121318	0.0182912	NA	NA	NA	NA
O88428_C44	0.516727	NA	0.0281441	0.0610736	0.0245589	0.828534	NA	0.0397667	0.118669	0.0332449	0.934133	NA	0.00536095	0.119306	0.010578	0.789532	NA	NA	0.0802406	0.00592167	0.78897	NA	0.0215089	0.145965	0.00496245	0.627867	NA	NA	0.0773373	NA	0.978449	NA	0.0163044	0.0759731	0.0111515	0.563453	NA	0.00145553	0.113678	0.0043226	0.873487	NA	0.00680512	0.1342	0.0152016	0.85294	NA	0.00800254	0.143374
O88428_C74	NA	NA	NA	NA	NA	0.23129	NA	NA	0.205981	NA	NA	NA	NA	NA	NA	0.37835	NA	NA	0.20855	NA	NA	NA	NA	NA	NA	NA	NA	NA	NA	NA	NA	NA	NA	NA	NA	0.234361	NA	NA	0.193468	NA	0.323043	NA	NA	0.132968	NA	NA	NA	NA	NA
O88447_C114	NA	NA	NA	NA	NA	NA	NA	NA	NA	NA	NA	NA	NA	NA	NA	NA	NA	NA	NA	NA	NA	NA	NA	NA	NA	NA	NA	NA	NA	NA	NA	NA	NA	NA	NA	NA	NA	NA	NA	NA	NA	NA	NA	NA	NA	0.205053	NA	0.00947785	0.363998
O88447_C318	NA	NA	NA	NA	NA	0.42961	NA	0.00572877	0.343201	0.0344891	NA	NA	NA	NA	NA	NA	NA	NA	NA	NA	NA	NA	NA	NA	NA	0.334782	NA	NA	0.193221	NA	0.613733	NA	0.00695414	0.197279	0.0262422	NA	NA	NA	NA	NA	0.362982	NA	NA	0.233635	0.0205126	0.417387	NA	NA	0.192948
O88447_C347	NA	NA	NA	NA	NA	NA	NA	NA	NA	NA	NA	NA	NA	NA	NA	NA	NA	NA	NA	NA	NA	NA	NA	NA	NA	0.359031	NA	NA	0.141479	NA	NA	NA	NA	NA	NA	NA	NA	NA	NA	NA	NA	NA	NA	NA	NA	0.236166	NA	NA	0.125647
O88447_C389	NA	NA	NA	NA	NA	0.474056	NA	NA	0.166061	0.012341	NA	NA	NA	NA	NA	NA	NA	NA	NA	NA	NA	NA	NA	NA	NA	0.434862	NA	NA	0.181421	NA	0.702653	NA	0.00385422	0.164065	0.019821	NA	NA	NA	NA	NA	0.482916	NA	NA	0.176707	0.0218755	0.472201	NA	0.00529514	0.179735
O88448_C220	NA	NA	NA	NA	NA	NA	NA	NA	NA	NA	NA	NA	NA	NA	NA	NA	NA	NA	NA	NA	NA	NA	NA	NA	NA	NA	NA	NA	NA	NA	NA	NA	NA	NA	NA	0.283502	NA	NA	0.146728	0.0409625	NA	NA	NA	NA	NA	NA	NA	NA	NA
O88448_C304	NA	NA	NA	NA	NA	NA	NA	NA	NA	NA	NA	NA	NA	NA	NA	NA	NA	NA	NA	NA	NA	NA	NA	NA	NA	NA	NA	NA	NA	NA	NA	NA	NA	NA	NA	NA	NA	NA	NA	NA	NA	NA	NA	NA	NA	NA	NA	NA	NA
O88448_C374	NA	NA	NA	NA	NA	NA	NA	NA	NA	NA	NA	NA	NA	NA	NA	NA	NA	NA	NA	NA	NA	NA	NA	NA	NA	NA	NA	NA	NA	NA	NA	NA	NA	NA	NA	0.454432	NA	NA	0.165737	NA	NA	NA	NA	NA	NA	NA	NA	NA	NA
O88455_C205	NA	NA	NA	NA	NA	0.511749	NA	0.00288346	0.126527	0.0270534	NA	NA	NA	NA	NA	0.450612	NA	NA	0.185553	NA	NA	NA	NA	NA	NA	0.503334	NA	0.00397023	0.121506	0.00284851	NA	NA	NA	NA	NA	0.662166	NA	NA	0.121376	0.022835	NA	NA	NA	NA	NA	0.584971	NA	0.00731525	0.160376
O88455_C364	NA	NA	NA	NA	NA	NA	NA	NA	NA	NA	NA	NA	NA	NA	NA	0.613958	NA	NA	0.0916803	NA	NA	NA	NA	NA	NA	0.558926	NA	NA	0.111592	NA	0.874533	NA	NA	0.18979	NA	NA	NA	NA	NA	NA	NA	NA	NA	NA	NA	0.560093	NA	NA	0.110736
O88455_C376	NA	NA	NA	NA	NA	0.518589	NA	0.00424464	0.212493	0.0201088	0.496156	NA	0.00241809	0.152116	0.00390614	NA	NA	NA	NA	NA	0.504222	NA	0.00312323	0.127497	0.0101897	0.494213	NA	0.00589174	0.138858	0.00217248	0.700635	NA	0.00856385	0.1433	0.0104237	NA	NA	NA	NA	NA	0.422836	NA	0.00645012	0.160786	0.00854717	0.561755	NA	NA	0.17806
O88456_C145	0.204373	NA	0.00107407	0.0936984	0.0207682	0.368446	NA	NA	0.194493	0.0456551	0.49516	NA	NA	0.108035	0.0079829	0.32032	NA	NA	0.0350549	0.00412401	0.266537	NA	0.00354462	0.0575362	0.00602316	0.322541	NA	NA	0.184658	NA	0.451016	NA	NA	0.148106	0.00722932	NA	NA	NA	NA	NA	0.277738	NA	NA	0.113853	0.0192469	0.324993	NA	NA	0.0645185
O88456_C233	0.203503	NA	0.0381806	0.179323	0.0260441	NA	NA	NA	NA	NA	NA	NA	NA	NA	NA	NA	NA	NA	NA	NA	NA	NA	NA	NA	NA	NA	NA	NA	NA	NA	NA	NA	NA	NA	NA	NA	NA	NA	NA	NA	NA	NA	NA	NA	NA	NA	NA	NA	NA
O88477_C336	NA	NA	NA	NA	NA	NA	NA	NA	NA	NA	NA	NA	NA	NA	NA	NA	NA	NA	NA	NA	NA	NA	NA	NA	NA	NA	NA	NA	NA	NA	NA	NA	NA	NA	NA	NA	NA	NA	NA	NA	NA	NA	NA	NA	NA	NA	NA	NA	NA
O88477_C337	NA	NA	NA	NA	NA	NA	NA	NA	NA	NA	NA	NA	NA	NA	NA	NA	NA	NA	NA	NA	NA	NA	NA	NA	NA	NA	NA	NA	NA	NA	NA	NA	NA	NA	NA	NA	NA	NA	NA	NA	NA	NA	NA	NA	NA	NA	NA	NA	NA
O88487_C434	NA	NA	NA	NA	NA	0.454709	NA	NA	0.281393	NA	NA	NA	NA	NA	NA	NA	NA	NA	NA	NA	NA	NA	NA	NA	NA	NA	NA	NA	NA	NA	NA	NA	NA	NA	NA	0.450534	NA	NA	0.314531	NA	NA	NA	NA	NA	NA	NA	NA	NA	NA
O88492_C696	NA	NA	NA	NA	NA	NA	NA	NA	NA	NA	NA	NA	NA	NA	NA	NA	NA	NA	NA	NA	NA	NA	NA	NA	NA	NA	NA	NA	NA	NA	NA	NA	NA	NA	NA	0.229437	NA	NA	0.207066	0.0145815	NA	NA	NA	NA	NA	NA	NA	NA	NA
O88512_C180	0.235378	NA	NA	0.0870673	NA	0.569281	NA	NA	0.128226	0.0203629	NA	NA	NA	NA	NA	NA	NA	NA	NA	NA	NA	NA	NA	NA	NA	NA	NA	NA	NA	NA	0.57127	NA	0.00813686	0.102763	0.00694989	0.443787	NA	NA	0.115782	0.0118637	NA	NA	NA	NA	NA	0.509519	NA	NA	0.136823
O88512_C354	0.291633	NA	0.00885061	0.325016	0.0118125	NA	NA	NA	NA	NA	NA	NA	NA	NA	NA	0.42608	NA	0.0096892	0.279696	0.0165736	NA	NA	NA	NA	NA	NA	NA	NA	NA	NA	NA	NA	NA	NA	NA	0.309883	NA	NA	0.311621	0.0240085	NA	NA	NA	NA	NA	NA	NA	NA	NA
O88531_C210	NA	NA	NA	NA	NA	0.48676	NA	NA	0.173229	0.0604079	NA	NA	NA	NA	NA	NA	NA	NA	NA	NA	NA	NA	NA	NA	NA	NA	NA	NA	NA	NA	NA	NA	NA	NA	NA	0.476106	NA	NA	0.189919	0.0777595	0.490242	NA	NA	0.192191	0.0261882	NA	NA	NA	NA
O88533_C438	0.361926	NA	NA	0.212964	0.0226214	0.9005	NA	NA	0.350921	0.0711631	0.522221	NA	NA	0.19374	0.0262119	0.945635	NA	0.0103261	0.149299	NA	NA	NA	NA	NA	NA	0.500709	NA	0.00616243	0.225869	NA	0.496627	NA	0.0272794	0.22871	0.0329457	0.71561	NA	NA	0.245601	NA	0.433627	NA	NA	0.186964	0.00480266	0.647776	NA	NA	0.178479
O88533_C451	0.400564	0.00133665	0.0287097	0.124175	0.0266726	1.04586	NA	0.0923579	0.217486	0.073993	0.575049	NA	0.00285324	0.129824	0.00973466	NA	NA	NA	NA	NA	NA	NA	NA	NA	NA	NA	NA	NA	NA	NA	NA	NA	NA	NA	NA	NA	NA	NA	NA	NA	NA	NA	NA	NA	NA	NA	NA	NA	NA
O88543_C383	NA	NA	NA	NA	NA	0.529911	NA	NA	0.129619	0.034681	NA	NA	NA	NA	NA	NA	NA	NA	NA	NA	NA	NA	NA	NA	NA	NA	NA	NA	NA	NA	NA	NA	NA	NA	NA	NA	NA	NA	NA	NA	NA	NA	NA	NA	NA	0.466567	NA	0.00288019	0.111648
O88544_C70	NA	NA	NA	NA	NA	0.269663	0.00788642	0.0342031	0.295511	0.0296429	NA	NA	NA	NA	NA	NA	NA	NA	NA	NA	NA	NA	NA	NA	NA	0.300034	NA	NA	0.0997995	NA	NA	NA	NA	NA	NA	NA	NA	NA	NA	NA	NA	NA	NA	NA	NA	0.380709	NA	NA	0.183784
O88545_C140	NA	NA	NA	NA	NA	NA	NA	NA	NA	NA	NA	NA	NA	NA	NA	NA	NA	NA	NA	NA	NA	NA	NA	NA	NA	NA	NA	NA	NA	NA	NA	NA	NA	NA	NA	NA	NA	NA	NA	NA	NA	NA	NA	NA	NA	NA	NA	NA	NA
O88545_C296	NA	NA	NA	NA	NA	0.596403	NA	0.00535765	0.202527	0.028912	NA	NA	NA	NA	NA	NA	NA	NA	NA	NA	NA	NA	NA	NA	NA	NA	NA	NA	NA	NA	NA	NA	NA	NA	NA	NA	NA	NA	NA	NA	NA	NA	NA	NA	NA	NA	NA	NA	NA
O88569_C50	0.175903	NA	0.00249869	0.0812451	0.00579043	0.292131	NA	NA	0.129309	0.0126058	0.799869	NA	0.00597707	0.138639	0.0100069	0.359835	NA	0.00132048	0.0611698	0.00151737	0.301381	NA	0.00317927	0.140969	NA	0.314128	NA	NA	0.0460522	NA	0.488837	NA	0.00444407	0.110357	0.0102051	0.323054	NA	NA	0.141028	0.0145695	0.300845	NA	NA	0.080717	0.00500033	0.397754	NA	NA	0.0859253
O88587_C200	0.18769	NA	NA	0.114423	0.0107368	0.371692	NA	0.00759783	0.138973	0.0122185	0.545155	NA	NA	0.239474	NA	0.311701	NA	NA	0.118885	0.00471162	0.338112	NA	0.0089592	0.185616	0.0136579	0.249432	NA	NA	0.119967	NA	0.561218	NA	0.0147476	0.162194	0.014221	0.485955	NA	NA	0.127321	0.0163974	NA	NA	NA	NA	NA	NA	NA	NA	NA
O88587_C76	NA	NA	NA	NA	NA	NA	NA	NA	NA	NA	NA	NA	NA	NA	NA	0.225491	NA	0.00401724	0.195108	0.0270828	0.190739	NA	0.00214396	0.115243	0.0294998	0.20953	NA	NA	0.136777	0.00168371	NA	NA	NA	NA	NA	NA	NA	NA	NA	NA	NA	NA	NA	NA	NA	NA	NA	NA	NA
O88593_C141	0.34551	NA	NA	0.196934	NA	NA	NA	NA	NA	NA	NA	NA	NA	NA	NA	0.384681	NA	NA	0.177132	NA	NA	NA	NA	NA	NA	0.306627	NA	NA	0.222335	NA	NA	NA	NA	NA	NA	0.302473	NA	NA	0.310414	NA	0.37323	NA	NA	0.18937	0.0105771	0.384569	NA	NA	0.165603
O88593_C33	NA	NA	NA	NA	NA	0.265862	NA	0.0023997	0.508752	0.0773753	NA	NA	NA	NA	NA	NA	NA	NA	NA	NA	NA	NA	NA	NA	NA	NA	NA	NA	NA	NA	NA	NA	NA	NA	NA	0.469532	NA	NA	0.476792	0.053726	NA	NA	NA	NA	NA	NA	NA	NA	NA
O88643_C373	0.360304	NA	0.0226708	0.298998	0.0216501	NA	NA	NA	NA	NA	NA	NA	NA	NA	NA	NA	NA	NA	NA	NA	0.579699	NA	NA	0.320087	NA	NA	NA	NA	NA	NA	NA	NA	NA	NA	NA	NA	NA	NA	NA	NA	NA	NA	NA	NA	NA	NA	NA	NA	NA
O88643_C411	0.502218	NA	0.00534957	0.109487	0.0112396	NA	NA	NA	NA	NA	NA	NA	NA	NA	NA	NA	NA	NA	NA	NA	NA	NA	NA	NA	NA	NA	NA	NA	NA	NA	NA	NA	NA	NA	NA	NA	NA	NA	NA	NA	NA	NA	NA	NA	NA	0.736899	NA	NA	0.170658
O88673_C278	0.435752	0.00639116	0.0523544	0.260246	0.0275227	NA	NA	NA	NA	NA	NA	NA	NA	NA	NA	NA	NA	NA	NA	NA	NA	NA	NA	NA	NA	NA	NA	NA	NA	NA	NA	NA	NA	NA	NA	NA	NA	NA	NA	NA	NA	NA	NA	NA	NA	NA	NA	NA	NA
O88673_C618	NA	NA	NA	NA	NA	NA	NA	NA	NA	NA	NA	NA	NA	NA	NA	NA	NA	NA	NA	NA	NA	NA	NA	NA	NA	NA	NA	NA	NA	NA	NA	NA	NA	NA	NA	NA	NA	NA	NA	NA	NA	NA	NA	NA	NA	NA	NA	NA	NA
O88685_C390	NA	NA	NA	NA	NA	0.336731	NA	NA	0.206726	NA	NA	NA	NA	NA	NA	NA	NA	NA	NA	NA	NA	NA	NA	NA	NA	0.33452	NA	NA	0.382259	NA	0.543922	NA	NA	0.141405	NA	NA	NA	NA	NA	NA	0.356273	NA	NA	0.273445	NA	NA	NA	NA	NA
O88685_C399	NA	NA	NA	NA	NA	0.336731	NA	NA	0.206726	NA	NA	NA	NA	NA	NA	NA	NA	NA	NA	NA	NA	NA	NA	NA	NA	0.33452	NA	NA	0.382259	NA	0.543922	NA	NA	0.141405	NA	NA	NA	NA	NA	NA	0.356273	NA	NA	0.273445	NA	NA	NA	NA	NA
O88685_C403	0.274884	NA	NA	0.19544	NA	NA	NA	NA	NA	NA	0.736863	NA	NA	0.19922	0.0195566	NA	NA	NA	NA	NA	0.32034	NA	NA	0.244561	NA	NA	NA	NA	NA	NA	0.628678	NA	NA	0.305585	NA	NA	NA	NA	NA	NA	NA	NA	NA	NA	NA	NA	NA	NA	NA
O88697_C53	NA	NA	NA	NA	NA	NA	NA	NA	NA	NA	NA	NA	NA	NA	NA	NA	NA	NA	NA	NA	NA	NA	NA	NA	NA	NA	NA	NA	NA	NA	0.49021	NA	NA	0.394815	NA	0.621879	NA	NA	0.398201	0.0468261	NA	NA	NA	NA	NA	NA	NA	NA	NA
O88712_C38	0.357491	NA	NA	0.158792	0.0575072	0.412741	NA	0.00258337	0.138667	0.010488	0.673576	NA	NA	0.148094	NA	NA	NA	NA	NA	NA	0.420431	NA	NA	0.119487	0.00605667	NA	NA	NA	NA	NA	NA	NA	NA	NA	NA	0.493171	NA	NA	0.152148	0.0133932	0.371291	NA	NA	0.102664	0.0068143	0.629021	NA	0.00973149	0.148122
O88712_C54	0.329991	NA	0.0117324	0.21183	0.00652641	0.441319	NA	0.00313661	0.275466	0.0267093	0.393246	NA	0.00304509	0.193147	0.0114368	NA	NA	NA	NA	NA	0.339654	NA	NA	0.23909	0.00831115	NA	NA	NA	NA	NA	NA	NA	NA	NA	NA	0.285703	NA	NA	0.296175	0.0179358	0.316212	NA	NA	0.233028	0.0125219	0.361476	NA	NA	0.265795
O88735_C253	NA	NA	NA	NA	NA	NA	NA	NA	NA	NA	NA	NA	NA	NA	NA	NA	NA	NA	NA	NA	NA	NA	NA	NA	NA	NA	NA	NA	NA	NA	NA	NA	NA	NA	NA	NA	NA	NA	NA	NA	NA	NA	NA	NA	NA	NA	NA	NA	NA
O88738_C1381	NA	NA	NA	NA	NA	NA	NA	NA	NA	NA	NA	NA	NA	NA	NA	0.519218	NA	NA	0.231349	0.0207569	NA	NA	NA	NA	NA	NA	NA	NA	NA	NA	NA	NA	NA	NA	NA	NA	NA	NA	NA	NA	NA	NA	NA	NA	NA	NA	NA	NA	NA
O88738_C139	NA	NA	NA	NA	NA	NA	NA	NA	NA	NA	NA	NA	NA	NA	NA	NA	NA	NA	NA	NA	NA	NA	NA	NA	NA	NA	NA	NA	NA	NA	0.571025	NA	NA	0.232295	0.011034	NA	NA	NA	NA	NA	0.357951	NA	0.0146143	0.222828	0.0268473	NA	NA	NA	NA
O88738_C3696	NA	NA	NA	NA	NA	0.536555	NA	0.0146566	0.219996	0.0129254	0.725238	NA	0.0353821	0.179342	0.0194682	NA	NA	NA	NA	NA	0.558746	0.0303466	0.039964	0.275969	0.0191619	0.562436	0.0129015	0.035475	0.185663	0.0213815	0.688313	NA	0.00765464	0.14936	0.00635949	0.716914	NA	NA	0.239732	NA	NA	NA	NA	NA	NA	0.451724	NA	0.00561029	0.138999
O88738_C3809	NA	NA	NA	NA	NA	NA	NA	NA	NA	NA	0.527331	NA	NA	0.259277	NA	NA	NA	NA	NA	NA	NA	NA	NA	NA	NA	0.473216	NA	NA	0.140615	NA	NA	NA	NA	NA	NA	NA	NA	NA	NA	NA	NA	NA	NA	NA	NA	0.426364	NA	NA	0.322654
O88738_C4775	NA	NA	NA	NA	NA	NA	NA	NA	NA	NA	0.537087	NA	0.00422329	0.196108	0.0166245	NA	NA	NA	NA	NA	NA	NA	NA	NA	NA	NA	NA	NA	NA	NA	NA	NA	NA	NA	NA	NA	NA	NA	NA	NA	NA	NA	NA	NA	NA	NA	NA	NA	NA
O88746_C77	NA	NA	NA	NA	NA	NA	NA	NA	NA	NA	0.50156	NA	NA	0.0434137	NA	NA	NA	NA	NA	NA	NA	NA	NA	NA	NA	NA	NA	NA	NA	NA	NA	NA	NA	NA	NA	0.273741	NA	NA	0.125986	0.0208151	0.24831	NA	NA	0.059566	0.0122292	0.270868	NA	NA	0.145257
O88792_C49	NA	NA	NA	NA	NA	0.0960748	NA	0.0274184	0.682442	0.0800348	NA	NA	NA	NA	NA	NA	NA	NA	NA	NA	NA	NA	NA	NA	NA	NA	NA	NA	NA	NA	NA	NA	NA	NA	NA	NA	NA	NA	NA	NA	0.0980256	NA	0.00973433	0.66742	0.0252374	0.155741	NA	0.0118551	0.964522
O88792_C73	NA	NA	NA	NA	NA	NA	NA	NA	NA	NA	NA	NA	NA	NA	NA	NA	NA	NA	NA	NA	0.442073	NA	NA	0.370187	NA	NA	NA	NA	NA	NA	NA	NA	NA	NA	NA	NA	NA	NA	NA	NA	NA	NA	NA	NA	NA	NA	NA	NA	NA
O88811_C85	0.248321	NA	0.0301464	0.142487	0.0202386	NA	NA	NA	NA	NA	NA	NA	NA	NA	NA	NA	NA	NA	NA	NA	NA	NA	NA	NA	NA	0.513656	NA	0.0128993	0.221894	NA	NA	NA	NA	NA	NA	NA	NA	NA	NA	NA	NA	NA	NA	NA	NA	NA	NA	NA	NA
O88824_C74	0.140448	0.00117831	0.00392937	0.607359	0.0337836	0.161166	NA	0.00366526	0.455689	0.0398377	0.3527	NA	0.00588725	0.531323	0.0277424	NA	NA	NA	NA	NA	NA	NA	NA	NA	NA	NA	NA	NA	NA	NA	0.285276	NA	0.0047439	0.704304	0.00997342	0.182172	NA	NA	0.674061	0.0220448	0.252942	NA	NA	0.636146	0.0212094	0.233088	0.0026834	NA	0.563939
O88824_C85	NA	NA	NA	NA	NA	0.346514	NA	NA	0.456757	0.0231435	0.328618	NA	0.00449452	0.6015	0.0429878	NA	NA	NA	NA	NA	NA	NA	NA	NA	NA	0.3253	NA	0.00490353	0.546461	0.00487627	NA	NA	NA	NA	NA	0.371034	NA	NA	0.587697	0.0145561	NA	NA	NA	NA	NA	0.437469	NA	NA	0.50344
O88844_C114	0.356855	NA	0.00238999	0.0808375	0.0145673	0.6192	NA	0.00222629	0.102007	0.010608	0.735195	NA	NA	0.0695282	0.00343509	0.681411	NA	NA	0.0929222	0.00275701	0.637191	NA	0.00153814	0.110452	0.00669465	0.497249	NA	NA	0.0946192	NA	0.664005	NA	0.00107151	0.0749175	0.00311867	0.402263	NA	NA	0.0719133	0.00724318	0.548267	NA	NA	0.0720974	0.00773647	0.653938	NA	NA	0.0389224
O88844_C269	0.442805	NA	NA	0.075257	0.00372774	0.681884	NA	0.0036044	0.102494	0.0117725	0.685847	NA	0.00149939	0.174153	0.0158858	0.813416	NA	NA	0.104991	0.00373262	0.683802	NA	NA	0.194842	0.016786	0.507816	NA	NA	0.124411	NA	0.624094	NA	NA	0.164523	NA	0.496745	NA	NA	0.141051	0.102686	0.654417	NA	0.00377553	0.108748	0.026098	0.688525	NA	NA	0.1884
O88844_C363	0.458894	NA	0.00436478	0.0506646	0.00568556	0.698277	NA	0.00139304	0.0553188	0.00551581	0.84541	NA	0.0018079	0.0664357	0.00283238	0.854802	NA	0.00277197	0.0515072	0.00091099	0.771186	NA	NA	0.0711438	NA	0.586482	NA	NA	0.0452344	NA	0.869855	NA	NA	0.0330882	NA	0.523692	NA	NA	0.0496057	NA	0.661304	NA	NA	0.0503674	0.00173181	0.740124	NA	NA	0.090253
O88844_C379	0.148641	0.00129345	0.024768	0.142193	0.0622042	0.303019	NA	0.0254984	0.300121	0.114798	0.366306	NA	0.00625519	0.0830948	0.0274928	0.370972	NA	0.0129217	0.107805	0.026067	0.262626	NA	0.0179332	0.152492	0.0307801	NA	NA	NA	NA	NA	NA	NA	NA	NA	NA	0.190836	NA	NA	0.104846	0.00670683	0.241282	NA	0.00237996	0.105863	0.0416078	0.321211	NA	0.0113438	0.157641
O88844_C73	0.323041	NA	0.0133433	0.0940079	0.0140051	0.570882	NA	0.00269222	0.144575	0.0137936	0.702775	NA	0.00100067	0.130901	0.00800107	0.5526	NA	NA	0.110415	0.00312555	0.514326	NA	0.00520431	0.168652	0.00713789	0.46827	NA	NA	0.083622	NA	0.487252	NA	0.00133381	0.113691	0.00669569	0.345253	NA	0.00100344	0.11885	0.00551921	0.49418	NA	0.0022585	0.13253	0.00918712	0.643619	NA	NA	0.111344
O88845_C110	NA	NA	NA	NA	NA	NA	NA	NA	NA	NA	NA	NA	NA	NA	NA	NA	NA	NA	NA	NA	NA	NA	NA	NA	NA	NA	NA	NA	NA	NA	NA	NA	NA	NA	NA	NA	NA	NA	NA	NA	0.335581	NA	NA	0.309806	0.0188897	NA	NA	NA	NA
O88851_C127	NA	NA	NA	NA	NA	0.333838	NA	NA	0.190439	0.0716114	0.550125	NA	0.00178797	0.109686	0.0263831	NA	NA	NA	NA	NA	NA	NA	NA	NA	NA	NA	NA	NA	NA	NA	NA	NA	NA	NA	NA	NA	NA	NA	NA	NA	NA	NA	NA	NA	NA	0.263825	NA	NA	0.121181
O88851_C39	0.590404	NA	0.00395796	0.104595	0.00887735	0.71064	NA	0.00278933	0.162119	0.0266335	0.59255	NA	0.00222699	0.202189	0.0263214	0.729215	NA	NA	0.159179	0.00316241	0.641626	NA	0.00316294	0.204729	0.0310691	0.717367	NA	NA	0.121748	0.0026223	0.783605	NA	0.0063511	0.116214	0.0100731	0.527536	NA	NA	0.173645	0.0235207	0.704699	NA	NA	0.127053	0.0163603	0.700658	NA	NA	0.169141
O88851_C65	0.644622	NA	NA	0.0825978	0.0123551	0.678019	NA	0.00153138	0.111729	0.0210912	0.839172	NA	NA	0.155018	0.0122113	0.705604	NA	NA	0.0922918	0.00773795	0.58826	NA	NA	0.129679	0.010189	NA	NA	NA	NA	NA	0.754183	NA	0.00152959	0.0907547	0.00818563	0.510387	NA	NA	0.125092	0.0087148	0.664893	NA	0.00803672	0.0878079	0.00331961	NA	NA	NA	NA
O88939_C123	NA	NA	NA	NA	NA	0.221884	NA	0.0136306	0.286922	0.0649856	NA	NA	NA	NA	NA	NA	NA	NA	NA	NA	NA	NA	NA	NA	NA	NA	NA	NA	NA	NA	NA	NA	NA	NA	NA	NA	NA	NA	NA	NA	NA	NA	NA	NA	NA	0.332315	NA	NA	0.200667
O88939_C406	NA	NA	NA	NA	NA	NA	NA	NA	NA	NA	NA	NA	NA	NA	NA	NA	NA	NA	NA	NA	0.208262	NA	NA	0.381746	0.00703876	NA	NA	NA	NA	NA	0.465903	NA	NA	0.407818	NA	NA	NA	NA	NA	NA	NA	NA	NA	NA	NA	NA	NA	NA	NA
O88939_C409	NA	NA	NA	NA	NA	NA	NA	NA	NA	NA	NA	NA	NA	NA	NA	NA	NA	NA	NA	NA	0.208262	NA	NA	0.381746	0.00703876	NA	NA	NA	NA	NA	0.465903	NA	NA	0.407818	NA	NA	NA	NA	NA	NA	NA	NA	NA	NA	NA	NA	NA	NA	NA
O88952_C47	0.125804	0.012293	0.025782	0.342929	0.0660042	NA	NA	NA	NA	NA	NA	NA	NA	NA	NA	NA	NA	NA	NA	NA	NA	NA	NA	NA	NA	NA	NA	NA	NA	NA	NA	NA	NA	NA	NA	NA	NA	NA	NA	NA	NA	NA	NA	NA	NA	NA	NA	NA	NA
O88958_C239	NA	NA	NA	NA	NA	NA	NA	NA	NA	NA	NA	NA	NA	NA	NA	NA	NA	NA	NA	NA	NA	NA	NA	NA	NA	NA	NA	NA	NA	NA	NA	NA	NA	NA	NA	NA	NA	NA	NA	NA	NA	NA	NA	NA	NA	NA	NA	NA	NA
O88958_C48	NA	NA	NA	NA	NA	NA	NA	NA	NA	NA	NA	NA	NA	NA	NA	NA	NA	NA	NA	NA	NA	NA	NA	NA	NA	NA	NA	NA	NA	NA	NA	NA	NA	NA	NA	NA	NA	NA	NA	NA	0.324142	NA	0.0524692	0.184902	0.046431	NA	NA	NA	NA
O88968_C96	0.171743	NA	NA	0.631331	0.0296432	0.221308	NA	NA	0.562105	NA	0.235197	0.00156511	NA	0.631695	NA	NA	NA	NA	NA	NA	NA	NA	NA	NA	NA	NA	NA	NA	NA	NA	NA	NA	NA	NA	NA	NA	NA	NA	NA	NA	NA	NA	NA	NA	NA	NA	NA	NA	NA
O88983_C126	NA	NA	NA	NA	NA	NA	NA	NA	NA	NA	0.647787	NA	NA	0.263242	0.0308617	NA	NA	NA	NA	NA	NA	NA	NA	NA	NA	NA	NA	NA	NA	NA	NA	NA	NA	NA	NA	NA	NA	NA	NA	NA	0.42264	NA	NA	0.257655	0.0276379	NA	NA	NA	NA
O88986_C26	NA	NA	NA	NA	NA	NA	NA	NA	NA	NA	0.763629	NA	NA	0.161687	NA	NA	NA	NA	NA	NA	NA	NA	NA	NA	NA	NA	NA	NA	NA	NA	NA	NA	NA	NA	NA	NA	NA	NA	NA	NA	NA	NA	NA	NA	NA	0.698132	NA	NA	0.183051
O89001_C194	0.345735	NA	0.0160361	0.366971	0.0651037	NA	NA	NA	NA	NA	NA	NA	NA	NA	NA	0.198888	NA	NA	0.387852	0.026697	NA	NA	NA	NA	NA	0.450888	NA	NA	0.392463	0.00871901	NA	NA	NA	NA	NA	NA	NA	NA	NA	NA	NA	NA	NA	NA	NA	NA	NA	NA	NA
O89001_C308	0.217815	NA	NA	0.487423	0.0134502	0.20854	NA	NA	0.519071	0.0323838	NA	NA	NA	NA	NA	0.245533	NA	0.0068912	0.570388	0.0245754	NA	NA	NA	NA	NA	0.277588	NA	NA	0.508509	NA	0.355598	NA	NA	0.569432	0.0238646	NA	NA	NA	NA	NA	NA	NA	NA	NA	NA	0.162158	NA	NA	0.51209
O89001_C581	0.0811286	0.0307036	0.0535603	0.290686	0.103281	0.103454	NA	0.0692882	0.394519	0.1619	NA	NA	NA	NA	NA	NA	NA	NA	NA	NA	NA	NA	NA	NA	NA	NA	NA	NA	NA	NA	NA	NA	NA	NA	NA	0.158491	NA	NA	0.105478	0.0476432	0.164818	0.00524179	0.0507507	0.401371	0.143474	NA	NA	NA	NA
O89013_C66	NA	NA	NA	NA	NA	NA	NA	NA	NA	NA	NA	NA	NA	NA	NA	0.325433	NA	NA	0.297393	0.0488194	NA	NA	NA	NA	NA	NA	NA	NA	NA	NA	NA	NA	NA	NA	NA	0.453527	NA	NA	0.33041	0.015841	NA	NA	NA	NA	NA	0.396501	NA	0.00905953	0.343547
O89017_C221	0.312285	NA	NA	0.108745	NA	0.162229	NA	NA	0.155397	0.0213413	NA	NA	NA	NA	NA	0.309783	NA	NA	0.227855	0.0075615	0.400583	NA	NA	0.378643	NA	NA	NA	NA	NA	NA	0.491265	NA	NA	0.169542	NA	0.308488	NA	NA	0.154255	0.0327206	0.593015	NA	NA	0.192282	NA	NA	NA	NA	NA
O89017_C52	NA	NA	NA	NA	NA	0.40989	NA	NA	0.232268	NA	NA	NA	NA	NA	NA	NA	NA	NA	NA	NA	0.557657	NA	NA	0.398408	0.0112404	0.423002	NA	NA	0.189518	0.00391064	0.516088	NA	NA	0.279165	0.0243043	0.396991	NA	NA	0.277283	0.013742	0.508026	NA	NA	0.262929	0.0073298	0.508522	NA	NA	0.230809
O89020_C201	NA	NA	NA	NA	NA	NA	NA	NA	NA	NA	0.28997	NA	0.00294829	0.33269	0.0146256	NA	NA	NA	NA	NA	NA	NA	NA	NA	NA	NA	NA	NA	NA	NA	NA	NA	NA	NA	NA	0.348866	NA	NA	0.266899	0.0109197	NA	NA	NA	NA	NA	NA	NA	NA	NA
O89020_C393	NA	NA	NA	NA	NA	0.149191	NA	NA	0.892996	0.011967	NA	NA	NA	NA	NA	NA	NA	NA	NA	NA	NA	NA	NA	NA	NA	0.369151	NA	0.00908222	0.441241	NA	0.305858	NA	NA	0.611792	0.0215226	NA	NA	NA	NA	NA	NA	NA	NA	NA	NA	NA	NA	NA	NA
O89020_C509	0.191628	NA	0.00589686	0.514149	0.010882	0.170122	NA	0.0042631	0.873658	0.0170715	NA	NA	NA	NA	NA	NA	NA	NA	NA	NA	NA	NA	NA	NA	NA	NA	NA	NA	NA	NA	NA	NA	NA	NA	NA	NA	NA	NA	NA	NA	NA	NA	NA	NA	NA	NA	NA	NA	NA
O89020_C568	0.278538	NA	NA	0.522905	NA	NA	NA	NA	NA	NA	NA	NA	NA	NA	NA	NA	NA	NA	NA	NA	NA	NA	NA	NA	NA	NA	NA	NA	NA	NA	NA	NA	NA	NA	NA	NA	NA	NA	NA	NA	NA	NA	NA	NA	NA	NA	NA	NA	NA
O89020_C77	0.414591	NA	NA	0.337053	NA	NA	NA	NA	NA	NA	NA	NA	NA	NA	NA	NA	NA	NA	NA	NA	NA	NA	NA	NA	NA	NA	NA	NA	NA	NA	NA	NA	NA	NA	NA	NA	NA	NA	NA	NA	NA	NA	NA	NA	NA	NA	NA	NA	NA
O89020_C86	0.414591	NA	NA	0.337053	NA	NA	NA	NA	NA	NA	NA	NA	NA	NA	NA	NA	NA	NA	NA	NA	NA	NA	NA	NA	NA	NA	NA	NA	NA	NA	NA	NA	NA	NA	NA	NA	NA	NA	NA	NA	NA	NA	NA	NA	NA	NA	NA	NA	NA
O89023_C364	0.548345	NA	NA	0.4466	0.041459	1.40558	NA	NA	0.502922	0.125976	0.913215	NA	NA	0.397056	0.0832406	0.489151	NA	NA	0.370947	0.0286138	0.452009	NA	NA	0.374026	NA	NA	NA	NA	NA	NA	1.28277	NA	NA	0.390879	0.0403111	1.28743	NA	0.0157464	0.732053	0.0761433	1.4015	NA	NA	0.754136	0.0357509	0.573385	NA	NA	0.385211
O89051_C38	0.526802	NA	NA	0.160214	0.0239705	NA	NA	NA	NA	NA	0.614193	NA	NA	0.256331	NA	NA	NA	NA	NA	NA	NA	NA	NA	NA	NA	0.471684	NA	NA	0.182088	0.0195222	NA	NA	NA	NA	NA	0.624632	NA	NA	0.273097	0.0141223	NA	NA	NA	NA	NA	0.698275	NA	NA	0.288218
O89053_C192	0.255034	NA	NA	0.290671	0.00777857	NA	NA	NA	NA	NA	0.418093	NA	NA	0.37681	0.00842227	0.341839	NA	NA	0.292289	NA	0.265701	NA	NA	0.381464	NA	NA	NA	NA	NA	NA	0.407977	NA	NA	0.337746	NA	NA	NA	NA	NA	NA	NA	NA	NA	NA	NA	0.399588	NA	NA	0.3183
O89053_C195	0.255034	NA	NA	0.290671	0.00777857	NA	NA	NA	NA	NA	0.418093	NA	NA	0.37681	0.00842227	0.341839	NA	NA	0.292289	NA	0.265701	NA	NA	0.381464	NA	NA	NA	NA	NA	NA	0.407977	NA	NA	0.337746	NA	NA	NA	NA	NA	NA	1.01977	NA	NA	1.02304	0.0647899	0.399588	NA	NA	0.3183
O89053_C24	0.520338	NA	NA	0.0597202	0.0124389	0.434773	NA	NA	0.137371	0.0488506	0.695864	NA	NA	0.134478	0.00998425	0.635624	NA	NA	0.0883683	0.00430296	0.600367	NA	NA	0.128794	NA	0.519952	NA	NA	0.0954262	NA	0.647855	NA	NA	0.203006	0.0543336	1.15423	NA	NA	0.272656	0.0605497	0.464374	NA	NA	0.194926	0.0486586	0.646127	NA	NA	0.17965
O89053_C285	0.308075	NA	NA	0.0983579	NA	NA	NA	NA	NA	NA	0.437718	NA	NA	0.180873	NA	0.444749	NA	NA	0.101161	NA	0.474429	NA	NA	0.103166	NA	NA	NA	NA	NA	NA	NA	NA	NA	NA	NA	1.14205	NA	NA	0.210563	NA	NA	NA	NA	NA	NA	NA	NA	NA	NA
O89053_C345	NA	NA	NA	NA	NA	NA	NA	NA	NA	NA	0.865285	NA	0.00168169	0.180455	0.0228465	NA	NA	NA	NA	NA	NA	NA	NA	NA	NA	NA	NA	NA	NA	NA	NA	NA	NA	NA	NA	NA	NA	NA	NA	NA	NA	NA	NA	NA	NA	NA	NA	NA	NA
O89053_C40	0.355228	NA	0.0167641	0.158219	0.00681847	0.394568	NA	0.00926637	0.195678	0.0129743	0.526677	NA	NA	0.266301	0.0118828	0.486673	NA	0.00728835	0.184208	0.0142563	0.409844	NA	NA	0.311874	NA	0.376591	NA	0.00207256	0.190572	0.0027204	0.62888	NA	NA	0.18961	0.0147963	0.849319	NA	NA	0.451795	NA	0.455596	NA	NA	0.173221	0.0185782	0.452805	0.0119934	NA	0.183324
O89053_C51	0.406863	NA	NA	0.0572746	NA	NA	NA	NA	NA	NA	0.732808	NA	NA	0.151511	NA	0.539611	NA	0.0125881	0.0363626	NA	0.504894	NA	0.0125288	0.111863	0.023882	0.482863	NA	NA	0.0469739	NA	NA	NA	NA	NA	NA	NA	NA	NA	NA	NA	NA	NA	NA	NA	NA	0.609951	NA	NA	0.0881631
O89079_C148	NA	NA	NA	NA	NA	NA	NA	NA	NA	NA	NA	NA	NA	NA	NA	NA	NA	NA	NA	NA	NA	NA	NA	NA	NA	NA	NA	NA	NA	NA	0.538588	NA	NA	0.0787593	NA	NA	NA	NA	NA	NA	NA	NA	NA	NA	NA	NA	NA	NA	NA
O89079_C34	0.345955	NA	NA	0.222195	NA	0.467341	NA	NA	0.229032	NA	0.515058	NA	NA	0.200731	NA	0.459445	NA	NA	0.161133	NA	0.486577	NA	NA	0.160741	NA	0.417471	NA	NA	0.323831	NA	0.496907	NA	0.00519849	0.208709	0.0083083	0.603913	NA	NA	0.209375	NA	0.33749	NA	0.0049326	0.216544	0.00621004	0.460053	NA	NA	0.241146
O89090_C629	NA	NA	NA	NA	NA	0.37773	NA	0.00987754	0.255613	0.0343676	NA	NA	NA	NA	NA	NA	NA	NA	NA	NA	NA	NA	NA	NA	NA	NA	NA	NA	NA	NA	0.590661	NA	0.004291	0.269312	0.0185667	NA	NA	NA	NA	NA	0.349378	NA	0.00682546	0.29157	0.0252809	NA	NA	NA	NA
O89090_C634	1.41274	NA	NA	0.45779	0.0662986	0.37773	NA	0.00987754	0.255613	0.0343676	NA	NA	NA	NA	NA	NA	NA	NA	NA	NA	NA	NA	NA	NA	NA	NA	NA	NA	NA	NA	0.590661	NA	0.004291	0.269312	0.0185667	NA	NA	NA	NA	NA	0.349378	NA	0.00682546	0.29157	0.0252809	NA	NA	NA	NA
O89090_C689	NA	NA	NA	NA	NA	NA	NA	NA	NA	NA	NA	NA	NA	NA	NA	NA	NA	NA	NA	NA	NA	NA	NA	NA	NA	NA	NA	NA	NA	NA	NA	NA	NA	NA	NA	0.393175	NA	NA	0.384678	0.0154117	NA	NA	NA	NA	NA	0.284648	NA	NA	0.405828
O89090_C692	NA	NA	NA	NA	NA	NA	NA	NA	NA	NA	NA	NA	NA	NA	NA	NA	NA	NA	NA	NA	NA	NA	NA	NA	NA	NA	NA	NA	NA	NA	NA	NA	NA	NA	NA	0.393175	NA	NA	0.384678	0.0154117	NA	NA	NA	NA	NA	0.284648	NA	NA	0.405828
O89103_C297	NA	NA	NA	NA	NA	NA	NA	NA	NA	NA	NA	NA	NA	NA	NA	NA	NA	NA	NA	NA	0.32108	NA	NA	0.323649	NA	NA	NA	NA	NA	NA	NA	NA	NA	NA	NA	NA	NA	NA	NA	NA	NA	NA	NA	NA	NA	NA	NA	NA	NA
O89110_C164	NA	NA	NA	NA	NA	NA	NA	NA	NA	NA	NA	NA	NA	NA	NA	NA	NA	NA	NA	NA	NA	NA	NA	NA	NA	NA	NA	NA	NA	NA	0.442677	NA	0.00732764	0.332076	0.0830702	NA	NA	NA	NA	NA	NA	NA	NA	NA	NA	NA	NA	NA	NA
O89110_C211	0.42368	NA	0.0135596	0.154298	NA	0.36944	NA	NA	0.134754	0.0184134	0.62786	NA	0.00118898	0.208958	0.0225288	0.46874	NA	NA	0.159494	0.00954117	NA	NA	NA	NA	NA	0.51599	NA	NA	0.208394	0.00316793	0.732374	NA	NA	0.176423	0.0110647	NA	NA	NA	NA	NA	NA	NA	NA	NA	NA	0.52887	NA	NA	0.186173
O89110_C26	0.144974	0.00107017	0.0228547	0.226238	0.0442263	0.114136	NA	0.0305589	0.405569	0.0462341	NA	NA	NA	NA	NA	0.450999	NA	0.0108035	0.150981	NA	0.253105	NA	0.0180023	0.14001	0.0181486	0.332813	NA	0.00804586	0.122535	NA	NA	NA	NA	NA	NA	NA	NA	NA	NA	NA	NA	NA	NA	NA	NA	NA	NA	NA	NA
O89110_C267	0.340091	NA	0.00384321	0.0707328	0.0150778	0.393264	NA	NA	0.0976478	0.0251265	0.828338	NA	0.00499681	0.140293	0.0348818	0.431632	NA	NA	0.0978904	0.0106908	0.460835	NA	NA	0.104099	0.0132969	0.343629	NA	NA	0.101871	NA	0.653782	NA	0.00296837	0.0889986	0.0155016	0.387218	NA	NA	0.196979	0.0231939	0.403107	NA	NA	0.101465	0.0114886	0.493206	NA	NA	0.122871
O89110_C347	0.237821	NA	NA	0.0922625	0.0150073	NA	NA	NA	NA	NA	NA	NA	NA	NA	NA	0.412919	NA	0.00254442	0.137624	0.00242515	0.359367	NA	0.00222149	0.135248	0.0128378	0.276685	NA	NA	0.12584	NA	0.685957	NA	0.00500482	0.231238	0.0207769	0.398047	NA	NA	0.281308	0.0236561	0.315416	NA	0.00266641	0.24904	0.0140104	NA	NA	NA	NA
O89110_C411	NA	NA	NA	NA	NA	0.227323	NA	0.00519656	0.220341	0.0136722	NA	NA	NA	NA	NA	NA	NA	NA	NA	NA	NA	NA	NA	NA	NA	NA	NA	NA	NA	NA	NA	NA	NA	NA	NA	NA	NA	NA	NA	NA	NA	NA	NA	NA	NA	NA	NA	NA	NA
O89110_C435	NA	NA	NA	NA	NA	0.280305	NA	NA	0.143573	NA	NA	NA	NA	NA	NA	NA	NA	NA	NA	NA	NA	NA	NA	NA	NA	NA	NA	NA	NA	NA	NA	NA	NA	NA	NA	NA	NA	NA	NA	NA	0.226091	NA	NA	0.103021	NA	NA	NA	NA	NA
O89110_C81	NA	NA	NA	NA	NA	NA	NA	NA	NA	NA	0.377892	NA	NA	0.101737	0.0102802	NA	NA	NA	NA	NA	0.31458	NA	0.00985014	0.0824699	NA	0.392311	NA	NA	0.0634685	NA	NA	NA	NA	NA	NA	NA	NA	NA	NA	NA	NA	NA	NA	NA	NA	0.325416	NA	NA	0.0350504
O89112_C133	0.43109	NA	NA	0.13171	0.0195735	0.725235	NA	NA	0.124015	0.0292836	NA	NA	NA	NA	NA	NA	NA	NA	NA	NA	0.459925	NA	0.00194371	0.188891	0.00368102	0.47364	NA	NA	0.219755	0.00290046	0.656044	NA	NA	0.13241	0.00983655	0.754335	NA	0.00399615	0.159888	0.00603068	0.41931	NA	NA	0.11887	0.011922	0.7846	NA	NA	0.135336
O89112_C183	0.214728	NA	NA	0.345541	0.0179602	0.238772	NA	NA	0.309731	NA	0.368369	NA	NA	0.307037	0.0156656	NA	NA	NA	NA	NA	0.391323	NA	NA	0.364427	NA	NA	NA	NA	NA	NA	0.436062	NA	NA	0.451601	NA	0.393416	NA	NA	0.37787	NA	NA	NA	NA	NA	NA	NA	NA	NA	NA
P00329_C101	0.224962	NA	0.00193919	0.0501417	0.00311077	0.81934	NA	NA	0.175666	0.00252284	0.332742	NA	0.00193382	0.110262	0.00324648	0.836704	NA	0.0105836	0.209751	0.00355448	0.0882171	0.000528636	NA	0.046143	0.00133676	0.344042	NA	0.0025126	0.104025	NA	0.361317	NA	NA	0.0579564	NA	0.469835	NA	NA	0.149624	0.0018066	0.0909386	NA	NA	0.0557962	0.00157264	0.794363	NA	0.00586959	0.173082
P00329_C112	0.126826	NA	NA	0.156448	0.0284055	0.28962	NA	NA	0.271733	0.277506	0.0480294	NA	NA	0.0890093	0.0123764	0.38504	NA	NA	0.609443	0.0332098	NA	NA	NA	0.0641687	NA	NA	NA	NA	NA	NA	0.130415	NA	NA	0.1681	NA	0.185427	NA	NA	0.202331	0.0758662	NA	NA	NA	0.0323144	0.0146858	NA	NA	NA	NA
P00329_C171	0.423171	NA	NA	0.295598	NA	1.20343	NA	0.00524466	0.547715	0.0505859	0.411373	NA	0.00574074	0.23891	0.00556776	1.31325	NA	0.00320429	0.568061	NA	NA	NA	NA	NA	NA	0.772579	NA	0.00618455	0.542965	0.0357368	0.745158	NA	0.00660102	0.119034	0.0129672	0.948501	NA	NA	0.380813	0.0160542	NA	NA	NA	NA	NA	1.12518	NA	NA	0.71523
P00329_C175	0.423171	NA	NA	0.295598	NA	1.20343	NA	0.00524466	0.547715	0.0505859	0.411373	NA	0.00574074	0.23891	0.00556776	1.31325	NA	0.00320429	0.568061	NA	NA	NA	NA	NA	NA	1.08719	0.0293888	0.0134228	0.506081	0.0447451	0.745158	NA	0.00660102	0.119034	0.0129672	0.948501	NA	NA	0.380813	0.0160542	NA	NA	NA	NA	NA	1.12518	NA	NA	0.71523
P00329_C196	NA	NA	NA	NA	NA	NA	NA	NA	NA	NA	NA	NA	NA	NA	NA	0.603677	NA	NA	0.106615	0.00976038	NA	NA	NA	NA	NA	NA	NA	NA	NA	NA	0.482981	NA	NA	0.133124	0.0188139	NA	NA	NA	NA	NA	NA	NA	NA	NA	NA	NA	NA	NA	NA
P00329_C212	NA	NA	NA	NA	NA	1.04402	NA	0.00946162	0.286678	0.134175	NA	NA	NA	NA	NA	0.603677	NA	NA	0.106615	0.00976038	NA	NA	NA	NA	NA	NA	NA	NA	NA	NA	0.482981	NA	NA	0.133124	0.0188139	NA	NA	NA	NA	NA	NA	NA	NA	NA	NA	NA	NA	NA	NA
P00329_C241	0.314376	NA	0.00123132	0.043171	0.00605796	0.970951	NA	0.00231136	0.217055	0.0396516	0.101599	NA	0.000900562	0.0800144	0.00761215	1.0837	NA	0.00483573	0.267942	0.0117226	0.183167	NA	NA	0.0713923	0.00483124	0.464132	NA	0.00181892	0.124376	NA	0.567373	NA	0.00164964	0.0886219	0.00697848	0.903467	NA	NA	0.154011	0.015123	0.210954	NA	0.00147065	0.0877708	0.0095186	1.06475	NA	0.00201299	0.215556
P00329_C47	0.343868	NA	0.00823744	0.130013	0.0170292	1.49794	NA	0.0111919	0.316318	0.0258874	0.406113	NA	0.00666439	0.142085	0.0162128	0.835584	NA	0.0246221	0.193183	0.0132606	0.187574	NA	NA	0.0776183	0.0036104	0.400062	0.00321962	0.00994894	0.128877	0.00291159	0.622263	NA	0.0201075	0.193899	0.0141643	0.978336	NA	NA	0.159745	0.0218283	0.185745	NA	0.0150896	0.107698	0.0122441	1.09685	NA	0.015767	0.360975
P00329_C98	0.224962	NA	0.00193919	0.0501417	0.00311077	0.81934	NA	NA	0.175666	0.00252284	0.332742	NA	0.00193382	0.110262	0.00324648	0.836704	NA	0.0105836	0.209751	0.00355448	0.0882171	0.000528636	NA	0.046143	0.00133676	0.344042	NA	0.0025126	0.104025	NA	0.361317	NA	NA	0.0579564	NA	0.469835	NA	NA	0.149624	0.0018066	0.0909386	NA	NA	0.0557962	0.00157264	0.794363	NA	0.00586959	0.173082
P00375_C7	NA	NA	NA	NA	NA	NA	NA	NA	NA	NA	NA	NA	NA	NA	NA	NA	NA	NA	NA	NA	0.383497	NA	NA	0.203088	NA	NA	NA	NA	NA	NA	0.541957	NA	0.00589807	0.112271	0.00450285	NA	NA	NA	NA	NA	NA	NA	NA	NA	NA	0.605417	NA	NA	0.140491
P00397_C498	0.0688899	NA	NA	0.0915742	0.0220411	NA	NA	NA	NA	NA	NA	NA	NA	NA	NA	0.200407	NA	NA	0.125384	NA	NA	NA	NA	NA	NA	0.191612	NA	NA	0.107708	NA	0.304959	NA	NA	0.106304	0.0047612	0.144732	NA	NA	0.159338	NA	NA	NA	NA	NA	NA	0.212928	NA	NA	0.14882
P00493_C106	0.170458	NA	0.00115466	0.0999306	0.0205341	0.330041	NA	NA	0.346076	0.053168	0.388579	NA	NA	0.149118	0.0176377	0.319034	NA	NA	0.113255	0.00850118	0.306782	NA	0.00372861	0.190739	0.00577529	0.292335	NA	NA	0.0884811	0.00192604	0.446936	NA	0.00293814	0.115191	0.0125271	0.323856	NA	NA	0.217849	0.0256033	0.330934	NA	NA	0.145683	0.0255332	0.444981	NA	NA	0.176649
P00493_C206	NA	NA	NA	NA	NA	NA	NA	NA	NA	NA	NA	NA	NA	NA	NA	0.469356	NA	0.00214163	0.0994405	0.0125106	NA	NA	NA	NA	NA	NA	NA	NA	NA	NA	NA	NA	NA	NA	NA	NA	NA	NA	NA	NA	NA	NA	NA	NA	NA	NA	NA	NA	NA
P00493_C66	0.387725	NA	0.0122945	0.192573	0.0180922	0.511573	NA	NA	NA	NA	0.880568	NA	0.0159875	0.235418	0.013258	NA	NA	NA	NA	NA	NA	NA	NA	NA	NA	NA	NA	NA	NA	NA	0.803017	NA	0.00610844	0.118279	0.00484097	NA	NA	NA	NA	NA	0.687239	NA	0.0128361	0.161985	0.00441913	0.628779	NA	NA	0.168903
P00520_C925	NA	NA	NA	NA	NA	NA	NA	NA	NA	NA	NA	NA	NA	NA	NA	NA	NA	NA	NA	NA	NA	NA	NA	NA	NA	0.427089	NA	0.0060732	0.465653	0.00513166	NA	NA	NA	NA	NA	NA	NA	NA	NA	NA	NA	NA	NA	NA	NA	NA	NA	NA	NA
P01027_C1158	NA	NA	NA	NA	NA	0.272344	NA	NA	0.673541	0.0919056	0.456254	NA	0.00509678	0.588812	0.0370748	NA	NA	NA	NA	NA	NA	NA	NA	NA	NA	NA	NA	NA	NA	NA	0.249307	NA	0.00489895	0.324217	0.00817571	NA	NA	NA	NA	NA	0.270673	NA	NA	0.577538	0.0491523	0.24878	NA	NA	0.597808
P01027_C1489	0.434408	NA	NA	0.336897	0.04946	NA	NA	NA	NA	NA	NA	NA	NA	NA	NA	NA	NA	NA	NA	NA	NA	NA	NA	NA	NA	NA	NA	NA	NA	NA	NA	NA	NA	NA	NA	NA	NA	NA	NA	NA	NA	NA	NA	NA	NA	NA	NA	NA	NA
P01027_C1513	NA	NA	NA	NA	NA	0.24465	NA	NA	0.595513	NA	NA	NA	NA	NA	NA	NA	NA	NA	NA	NA	NA	NA	NA	NA	NA	NA	NA	NA	NA	NA	NA	NA	NA	NA	NA	NA	NA	NA	NA	NA	NA	NA	NA	NA	NA	NA	NA	NA	NA
P01027_C1518	NA	NA	NA	NA	NA	0.24465	NA	NA	0.595513	NA	NA	NA	NA	NA	NA	NA	NA	NA	NA	NA	NA	NA	NA	NA	NA	NA	NA	NA	NA	NA	NA	NA	NA	NA	NA	NA	NA	NA	NA	NA	NA	NA	NA	NA	NA	NA	NA	NA	NA
P01027_C1537	0.135487	NA	0.00531543	0.571057	0.0270594	0.190805	NA	NA	0.760543	0.0234223	NA	NA	NA	NA	NA	0.0788721	NA	NA	0.59161	0.0119169	NA	NA	NA	NA	NA	0.0780337	NA	NA	0.540479	NA	NA	NA	NA	NA	NA	NA	NA	NA	NA	NA	NA	NA	NA	NA	NA	0.0890751	NA	NA	0.53835
P01027_C1637	0.138879	0.00371866	0.00317649	0.518984	0.0200359	0.0802773	NA	NA	0.794344	NA	0.335118	NA	NA	0.502583	0.0339228	0.246151	NA	NA	0.470407	0.00573726	0.283034	NA	NA	0.555014	0.0112838	0.200926	0.00279957	0.00714639	0.523942	0.00389658	0.521214	NA	0.0134718	0.373752	0.0275106	0.128013	NA	NA	0.7886	NA	NA	NA	NA	NA	NA	0.393441	0.0015212	0.0107054	0.393954
P01027_C559	NA	NA	NA	NA	NA	NA	NA	NA	NA	NA	NA	NA	NA	NA	NA	NA	NA	NA	NA	NA	NA	NA	NA	NA	NA	0.258558	NA	NA	0.408646	NA	NA	NA	NA	NA	NA	NA	NA	NA	NA	NA	NA	NA	NA	NA	NA	NA	NA	NA	NA
P01027_C626	0.102937	NA	NA	0.626586	0.0421463	NA	NA	NA	NA	NA	0.182405	NA	0.00430227	0.741464	0.0631362	0.140361	NA	NA	0.591842	0.0187647	0.154999	NA	NA	0.614789	0.0246624	0.186254	NA	NA	0.797951	NA	0.230205	NA	0.0132203	0.573296	0.0250544	0.0361697	NA	NA	0.764648	0.0505617	NA	NA	NA	NA	NA	0.060161	NA	NA	0.473104
P01027_C693	NA	NA	NA	NA	NA	0.233331	NA	0.0180589	0.696043	0.0245038	NA	NA	NA	NA	NA	NA	NA	NA	NA	NA	NA	NA	NA	NA	NA	NA	NA	NA	NA	NA	NA	NA	NA	NA	NA	NA	NA	NA	NA	NA	NA	NA	NA	NA	NA	NA	NA	NA	NA
P01027_C694	NA	NA	NA	NA	NA	0.233331	NA	0.0180589	0.696043	0.0245038	NA	NA	NA	NA	NA	NA	NA	NA	NA	NA	NA	NA	NA	NA	NA	NA	NA	NA	NA	NA	NA	NA	NA	NA	NA	NA	NA	NA	NA	NA	NA	NA	NA	NA	NA	NA	NA	NA	NA
P01027_C873	NA	NA	NA	NA	NA	NA	NA	NA	NA	NA	0.501881	NA	NA	0.413568	0.0543548	0.352852	NA	NA	0.349362	0.0101339	0.352309	NA	NA	0.38592	0.0176204	NA	NA	NA	NA	NA	0.508366	NA	NA	0.451776	0.0173917	0.529323	NA	NA	0.555924	0.0749921	NA	NA	NA	NA	NA	NA	NA	NA	NA
P01029_C726	NA	NA	NA	NA	NA	NA	NA	NA	NA	NA	NA	NA	NA	NA	NA	NA	NA	NA	NA	NA	0.417012	NA	0.00451537	0.482932	0.02335	NA	NA	NA	NA	NA	NA	NA	NA	NA	NA	NA	NA	NA	NA	NA	NA	NA	NA	NA	NA	NA	NA	NA	NA
P01592_C131	0.0315601	0.00566619	0.00859818	0.165651	0.0157563	NA	NA	NA	NA	NA	0.155014	NA	0.00373916	0.202207	0.00636421	0.0934685	0.000871306	0.00802219	0.274239	0.00429553	0.305815	NA	NA	0.228118	NA	0.0935724	0.000209433	0.00177567	0.300924	0.00170825	0.207057	0.00454461	0.00391032	0.510771	0.0153981	0.362255	NA	NA	0.403433	0.38125	NA	NA	NA	NA	NA	0.147781	0.00237798	0.00576429	0.400594
P01592_C156	0.228804	0.00360545	0.0165251	0.25939	0.0360359	NA	NA	NA	NA	NA	NA	NA	NA	NA	NA	0.441828	NA	0.0218121	0.223773	0.00657863	0.297245	NA	NA	0.246519	NA	0.335996	NA	NA	0.293517	NA	NA	NA	NA	NA	NA	0.337812	NA	NA	0.720957	0.0431891	NA	NA	NA	NA	NA	NA	NA	NA	NA
P01631_C23	0.216598	NA	NA	0.55381	0.0245561	0.181691	NA	NA	0.256365	0.0155561	NA	NA	NA	NA	NA	0.282349	NA	NA	0.252655	NA	0.272014	NA	NA	0.303031	NA	0.232884	NA	NA	0.300367	NA	0.334213	NA	NA	0.296854	NA	0.253629	NA	NA	0.260001	0.0165831	0.329362	NA	NA	0.318805	0.00648024	0.28596	NA	NA	0.488788
P01633_C64	NA	NA	NA	NA	NA	0.0996347	NA	0.00168786	0.512028	0.0368735	0.145266	NA	0.00260645	1.08541	0.0635221	0.147936	NA	0.00526402	0.907842	0.0179361	0.0477418	0.00124865	0.00315503	0.33346	0.00786945	0.099867	0.00131737	NA	0.331808	0.00939469	0.50138	NA	0.00542571	0.519061	0.0310891	0.40128	NA	NA	1.60146	0.0591675	0.0596655	0.00955627	0.00774557	1.21166	0.0364189	NA	NA	NA	NA
P01641_C45	0.0481322	NA	NA	0.976957	0.0517513	NA	NA	NA	NA	NA	0.329894	NA	NA	1.76075	0.0951987	0.219237	NA	0.00511455	0.402948	NA	0.124144	NA	NA	0.336477	NA	NA	NA	NA	NA	NA	NA	NA	NA	NA	NA	NA	NA	NA	NA	NA	0.0875754	NA	NA	0.813616	NA	0.160173	NA	0.00208467	0.496826
P01642_C43	NA	NA	NA	NA	NA	NA	NA	NA	NA	NA	0.473721	NA	0.0082008	1.13135	0.0357417	NA	NA	NA	NA	NA	NA	NA	NA	NA	NA	NA	NA	NA	NA	NA	NA	NA	NA	NA	NA	NA	NA	NA	NA	NA	NA	NA	NA	NA	NA	NA	NA	NA	NA
P01648_C23	0.0723769	NA	0.0132917	1.26947	0.0715421	0.20364	NA	0.00998454	1.88257	0.101752	0.0915976	0.00160592	NA	0.443849	0.0175743	0.0905527	NA	NA	0.377114	0.0143475	0.0894237	NA	NA	0.522627	0.0128233	0.0718316	NA	0.00732466	0.560607	0.00849927	0.154948	0.00316339	NA	0.53653	0.0263716	0.0539938	NA	NA	0.689811	0.0252855	0.075617	NA	0.00953536	0.356321	NA	0.0332547	NA	NA	0.270002
P01674_C23	0.0133253	NA	0.00619822	0.923125	0.0481716	NA	NA	NA	NA	NA	0.10323	0.000854662	0.00921796	0.869786	0.0687929	NA	NA	NA	NA	NA	0.130676	NA	NA	0.85611	0.0341306	0.171056	NA	NA	1.04963	0.00588118	NA	NA	NA	NA	NA	NA	NA	NA	NA	NA	NA	NA	NA	NA	NA	0.0231738	NA	0.00593763	0.696806
P01747_C95	NA	NA	NA	NA	NA	0.321192	NA	0.0187086	0.342405	0.0590489	0.15541	NA	NA	0.96988	0.0652464	0.0541614	NA	NA	0.469554	0.0813845	0.339619	NA	NA	0.522684	0.014909	0.0963544	NA	NA	0.850599	0.0129833	NA	NA	NA	NA	NA	NA	NA	NA	NA	NA	0.0603295	0.0105432	NA	0.412982	0.0975815	0.062374	NA	NA	0.489132
P01806_C114	NA	NA	NA	NA	NA	NA	NA	NA	NA	NA	NA	NA	NA	NA	NA	NA	NA	NA	NA	NA	NA	NA	NA	NA	NA	NA	NA	NA	NA	NA	NA	NA	NA	NA	NA	NA	NA	NA	NA	NA	NA	NA	NA	NA	NA	0.603972	NA	NA	0.24761
P01831_C28	NA	NA	NA	NA	NA	0.529231	NA	NA	0.467489	0.0161813	0.157925	NA	0.00916035	0.806943	0.0220594	0.434853	NA	0.00968976	0.40381	0.0108292	0.19519	NA	NA	0.753159	NA	NA	NA	NA	NA	NA	NA	NA	NA	NA	NA	NA	NA	NA	NA	NA	0.275394	NA	NA	0.402195	0.0239005	NA	NA	NA	NA
P01837_C27	0.0495884	NA	0.0110418	0.750547	0.0345522	0.105858	NA	0.00392305	0.489905	0.029392	0.106921	NA	0.00235827	0.57937	0.0411544	0.072864	0.00230662	0.00398617	0.533374	0.018353	0.0671994	0.00550267	NA	0.473573	0.00860156	0.0745825	NA	NA	0.474704	0.00386356	0.117938	0.00334519	0.00259422	0.620609	0.0207575	0.160407	NA	NA	0.594731	0.0361314	0.0744525	0.00153127	NA	0.536254	0.0113836	0.0305782	NA	0.00540372	0.609419
P01837_C87	0.113464	NA	0.00360863	1.56716	0.313461	0.0488472	NA	NA	0.946484	1.27933	0.224104	0.000211588	0.00860142	1.12565	0.885027	0.122263	NA	NA	1.68408	0.154914	0.153825	0.00055703	NA	1.20668	0.0412456	0.153078	NA	0.00475615	0.795866	0.0386032	0.189627	NA	0.010152	1.92152	0.116992	0.314507	NA	0.00235245	1.12501	0.595325	0.120437	NA	0.00518593	0.851307	0.703095	0.17362	NA	0.00362596	1.38153
P01843_C27	NA	NA	NA	NA	NA	NA	NA	0.00337638	0.160241	NA	0.0330782	NA	0.000759363	0.278806	0.00924237	NA	NA	NA	NA	NA	NA	0.00153325	NA	0.0833138	0.00276127	NA	NA	NA	NA	NA	0.547262	NA	0.0106838	3.57518	0.047143	0.944881	NA	0.001608	5.82371	0.2119	NA	NA	NA	0.211617	NA	0.0249687	0.000691857	0.00289326	0.486657
P01867_C108	0.105146	0.00120198	0.0143729	0.627123	0.0180872	0.213972	NA	0.00186855	0.709398	0.0124034	0.406768	NA	NA	0.770238	NA	0.26156	NA	0.00333114	0.686249	NA	0.339667	NA	NA	0.407391	NA	0.316996	NA	NA	0.352026	0.0044044	0.253486	0.000676138	NA	0.722437	0.00199109	0.11585	NA	0.00283609	0.857995	NA	0.262134	NA	NA	0.537974	0.00314358	0.237744	NA	NA	0.363258
P01867_C111	0.105146	0.00120198	0.0143729	0.627123	0.0180872	0.213972	NA	0.00186855	0.709398	0.0124034	0.406768	NA	NA	0.770238	NA	0.26156	NA	0.00333114	0.686249	NA	0.339667	NA	NA	0.407391	NA	0.316996	NA	NA	0.352026	0.0044044	0.253486	0.000676138	NA	0.722437	0.00199109	0.11585	NA	0.00283609	0.857995	NA	0.262134	NA	NA	0.537974	0.00314358	0.237744	NA	NA	0.363258
P01867_C117	0.117526	NA	NA	0.626291	0.0208662	0.133162	NA	NA	0.883252	0.0276836	0.249249	NA	NA	1.10641	0.0149532	0.222868	NA	NA	0.935781	0.00948601	0.146021	NA	NA	0.451427	0.0154005	0.126208	NA	NA	0.521743	NA	0.19858	NA	NA	0.921998	0.0104317	0.186268	NA	NA	0.870114	0.0282323	0.0829828	NA	NA	0.591527	0.0100272	0.118474	NA	NA	0.386997
P01867_C14	0.0835657	NA	0.0048365	0.570841	0.00291727	0.0437707	NA	NA	0.748548	NA	0.154316	NA	NA	0.99978	0.00612432	0.121179	0.00179784	NA	0.969377	0.00562135	0.0723201	0.000980567	NA	0.43214	NA	0.0669681	NA	NA	0.33375	NA	0.106769	NA	NA	0.917322	0.0055701	0.0871163	NA	NA	0.936205	0.0145816	0.0553358	NA	NA	0.561649	0.00722762	0.137754	NA	NA	0.427595
P01867_C26	0.0835657	NA	0.0048365	0.570841	0.00291727	0.0437707	NA	NA	0.748548	NA	0.154316	NA	NA	0.99978	0.00612432	0.121179	0.00179784	NA	0.969377	0.00562135	0.0723201	0.000980567	NA	0.43214	NA	0.0669681	NA	NA	0.33375	NA	0.106769	NA	NA	0.917322	0.0055701	0.0871163	NA	NA	0.936205	0.0145816	0.0553358	NA	NA	0.561649	0.00722762	0.137754	NA	NA	0.427595
P01867_C313	0.0357259	NA	NA	0.589566	0.0328048	0.172094	NA	NA	0.749932	NA	0.186714	NA	NA	1.17664	0.0414987	0.100634	0.00290761	NA	0.780018	0.0324501	0.118797	NA	0.00109805	0.409125	0.0209937	NA	NA	NA	NA	NA	0.255056	NA	0.00318924	0.649004	0.0388793	0.180817	NA	NA	0.708635	0.0122742	0.216415	0.012583	0.00751447	0.517566	0.0253506	NA	0.00505378	NA	0.367504
P01868_C138	NA	NA	NA	NA	NA	NA	NA	NA	NA	NA	NA	NA	NA	NA	NA	NA	NA	NA	NA	NA	NA	NA	NA	NA	NA	NA	NA	NA	NA	NA	0.333298	NA	NA	0.70654	NA	NA	NA	NA	NA	NA	0.320224	NA	0.00787553	0.487136	0.00877816	NA	NA	NA	NA
P01868_C27	NA	NA	NA	NA	NA	0.343902	NA	0.0113084	0.476661	0.0495091	NA	NA	NA	NA	NA	NA	NA	NA	NA	NA	NA	NA	NA	NA	NA	NA	NA	NA	NA	NA	NA	NA	NA	NA	NA	NA	NA	NA	NA	NA	NA	NA	NA	NA	NA	NA	NA	NA	NA
P01872_C135	0.105971	1.59653e-05	NA	0.642323	0.0194056	NA	NA	NA	NA	NA	0.236152	NA	0.00615421	0.675699	0.0132477	0.127828	NA	NA	0.538859	0.0135915	0.181329	NA	NA	0.380619	0.00471191	0.102117	NA	NA	0.468956	NA	0.279523	NA	0.00378825	0.801124	0.00301433	NA	NA	NA	NA	NA	NA	NA	NA	NA	NA	0.224206	NA	0.00639721	0.461227
P01872_C27	0.545996	NA	0.0189235	0.595797	0.039016	0.67498	NA	0.0183728	0.879868	0.0735795	NA	NA	NA	NA	NA	0.503286	NA	0.0076702	0.37856	0.0205011	NA	NA	NA	NA	NA	NA	NA	NA	NA	NA	0.426247	NA	0.0171765	0.517105	0.016726	0.791869	NA	NA	0.968811	0.0494485	0.303619	0.00924021	0.0106924	0.652202	0.0158291	0.61922	NA	0.00794118	0.652642
P01872_C292	0.103253	0.00178795	NA	0.646779	0.118182	0.216125	NA	NA	0.861873	0.0934188	0.0840717	NA	NA	0.729666	0.158581	0.0525995	NA	NA	0.409703	0.0988757	NA	NA	NA	NA	NA	0.0467747	NA	NA	0.351878	0.032582	0.181648	NA	NA	0.669962	0.123689	0.204772	NA	NA	0.946273	0.164181	0.0991273	NA	NA	0.745063	0.146221	0.136468	NA	NA	0.646476
P01872_C304	0.266558	NA	0.0102381	0.432281	0.0216395	NA	NA	NA	NA	NA	NA	NA	NA	NA	NA	NA	NA	NA	NA	NA	NA	NA	NA	NA	NA	NA	NA	NA	NA	NA	NA	NA	NA	NA	NA	NA	NA	NA	NA	NA	NA	NA	NA	NA	NA	NA	NA	NA	NA
P01872_C352	0.259318	0.000172222	0.00938928	1.25337	0.0508172	0.393025	NA	0.0124877	1.38734	0.0491788	NA	NA	NA	NA	NA	0.349354	NA	NA	0.685586	0.0224215	0.284773	NA	NA	0.691002	0.0176432	0.4042	NA	NA	0.77256	NA	0.531613	NA	0.00966985	1.00907	0.0336975	0.43398	NA	NA	1.30864	0.0639087	0.39084	NA	NA	1.14004	0.0492077	0.273022	NA	NA	0.849515
P01872_C88	0.0903258	NA	0.00411946	0.686722	0.0631165	NA	NA	NA	NA	NA	NA	NA	NA	NA	NA	NA	NA	NA	NA	NA	NA	NA	NA	NA	NA	NA	NA	NA	NA	NA	NA	NA	NA	NA	NA	0.146613	NA	NA	1.22996	0.0798539	0.345108	NA	0.0147488	0.585728	0.0403621	0.0589989	NA	NA	0.709513
P01878_C138	0.190912	NA	NA	0.430905	NA	NA	NA	NA	NA	NA	0.260802	NA	NA	0.554478	NA	NA	NA	NA	NA	NA	0.238195	NA	NA	0.407054	0.0160339	NA	NA	NA	NA	NA	NA	NA	NA	NA	NA	0.355475	NA	NA	0.508796	0.0189773	NA	NA	NA	NA	NA	NA	NA	NA	NA
P01878_C171	0.0306231	NA	NA	0.403233	NA	0.311516	NA	NA	0.364988	0.0141298	0.412357	NA	NA	0.26908	NA	0.324524	NA	NA	0.235324	NA	0.195795	NA	NA	0.277505	NA	0.355742	NA	NA	0.248733	NA	0.426356	NA	NA	0.277212	NA	0.294047	NA	NA	0.537583	0.0212873	0.252921	NA	NA	0.228543	NA	0.275729	NA	NA	0.303589
P01878_C173	0.0306231	NA	NA	0.403233	NA	0.311516	NA	NA	0.364988	0.0141298	0.412357	NA	NA	0.26908	NA	0.324524	NA	NA	0.235324	NA	0.195795	NA	NA	0.277505	NA	0.355742	NA	NA	0.248733	NA	0.426356	NA	NA	0.277212	NA	0.294047	NA	NA	0.537583	0.0212873	0.252921	NA	NA	0.228543	NA	0.275729	NA	NA	0.303589
P01878_C183	0.0306231	NA	NA	0.403233	NA	0.311516	NA	NA	0.364988	0.0141298	0.412357	NA	NA	0.26908	NA	0.324524	NA	NA	0.235324	NA	0.195795	NA	NA	0.277505	NA	0.355742	NA	NA	0.248733	NA	0.426356	NA	NA	0.277212	NA	0.294047	NA	NA	0.537583	0.0212873	0.252921	NA	NA	0.228543	NA	0.275729	NA	NA	0.303589
P01878_C304	0.104118	0.000355915	0.00469806	0.517556	0.0292228	0.0625532	0.00223035	NA	0.316719	0.0320374	0.148279	NA	0.00335708	0.473409	0.0342868	0.204637	NA	0.00349696	0.359517	0.0114792	0.119887	NA	0.00114694	0.428311	0.00712385	0.0884188	NA	NA	0.342264	NA	0.240881	NA	0.00599135	0.739018	0.0261601	0.22682	NA	NA	0.735628	0.078411	0.0728634	0.00180427	0.00199842	0.415241	0.0204462	0.164434	NA	NA	0.494382
P01878_C343	NA	NA	NA	NA	NA	0.21177	NA	NA	0.290843	0.0256354	0.558683	NA	0.00208447	0.388296	0.0310482	0.293088	NA	NA	0.211389	0.00998782	NA	NA	NA	NA	NA	0.205695	NA	NA	0.210782	0.00354208	0.548928	NA	0.00618462	0.326	0.036211	0.483924	NA	NA	0.826586	0.135913	0.37905	NA	0.00723488	0.307494	0.0321023	0.313872	NA	NA	0.311913
P01887_C100	NA	NA	NA	NA	NA	NA	NA	NA	NA	NA	NA	NA	NA	NA	NA	NA	NA	NA	NA	NA	NA	NA	NA	NA	NA	NA	NA	NA	NA	NA	0.22251	0.00366514	NA	0.371014	0.0116432	NA	NA	NA	NA	NA	NA	NA	NA	NA	NA	NA	NA	NA	NA
P01899_C188	NA	NA	NA	NA	NA	NA	NA	NA	NA	NA	NA	NA	NA	NA	NA	NA	NA	NA	NA	NA	NA	NA	NA	NA	NA	NA	NA	NA	NA	NA	NA	NA	NA	NA	NA	NA	NA	NA	NA	NA	NA	NA	NA	NA	NA	NA	NA	NA	NA
P01901_C122	0.0840528	NA	NA	0.588211	0.0124643	0.0802339	NA	NA	0.416859	0.00708406	0.322846	NA	NA	0.621246	0.0561095	0.294129	NA	NA	0.584677	0.041238	0.2106	NA	0.00444179	0.518533	0.0168476	0.170317	NA	NA	0.414277	0.00497146	0.275983	0.00683071	0.0084532	0.568262	0.0112243	0.36761	NA	NA	0.46357	0.0211314	0.379553	NA	NA	0.367394	0.0216635	0.414752	NA	0.0110312	0.362882
P01901_C142	0.298489	NA	NA	0.349207	0.0510745	0.11875	NA	NA	0.212345	0.052138	0.405169	NA	NA	0.321367	0.0338203	0.153089	NA	NA	0.227348	NA	0.195006	NA	NA	0.271693	NA	0.280716	NA	NA	0.201701	0.00260245	0.274321	NA	NA	0.376593	0.0481257	0.203739	NA	NA	0.417725	0.136296	NA	NA	NA	NA	NA	0.315542	NA	NA	0.550118
P01901_C185	0.0914774	0.000576708	NA	0.433521	0.06022	0.106225	NA	NA	0.322567	0.0375985	0.213922	NA	NA	0.4389	0.0236938	0.13539	NA	NA	0.287424	0.0125954	0.0965533	NA	NA	0.33568	0.0164746	0.171614	NA	NA	0.29567	0.00232614	0.234075	NA	NA	0.430873	0.0202627	0.116092	NA	NA	0.423677	0.0604973	0.140729	NA	0.000877875	0.602823	0.0559199	0.201802	NA	NA	0.773451
P01901_C280	0.349737	NA	0.00695344	0.379512	NA	NA	NA	NA	NA	NA	0.565416	NA	NA	0.361529	NA	NA	NA	NA	NA	NA	NA	NA	NA	NA	NA	0.362592	NA	NA	0.242548	NA	NA	NA	NA	NA	NA	0.746111	NA	NA	0.324761	NA	NA	NA	NA	NA	NA	NA	NA	NA	NA
P01901_C358	0.323125	NA	NA	0.278853	0.023668	0.336682	NA	NA	0.205858	0.0200539	0.39731	NA	NA	0.300186	0.0755538	0.273042	NA	0.00405512	0.229067	0.00946234	0.32212	NA	NA	0.305769	NA	0.342844	NA	NA	0.249921	NA	0.482652	NA	NA	0.299593	0.0235033	0.233149	NA	NA	0.165191	0.0256761	0.547435	NA	NA	0.162364	0.0359505	0.502725	NA	NA	0.299864
P02089_C94	NA	NA	NA	NA	NA	0.246216	NA	0.000968243	0.143968	0.0604558	NA	NA	NA	NA	NA	0.247143	NA	NA	0.133796	0.0151836	0.124768	NA	0.000543087	0.0641694	0.0209831	NA	NA	NA	NA	NA	NA	NA	NA	NA	NA	NA	NA	NA	NA	NA	0.199228	NA	NA	0.0818923	0.0416014	NA	NA	NA	NA
P02340_C272	NA	NA	NA	NA	NA	NA	NA	NA	NA	NA	NA	NA	NA	NA	NA	NA	NA	NA	NA	NA	NA	NA	NA	NA	NA	NA	NA	NA	NA	NA	NA	NA	NA	NA	NA	NA	NA	NA	NA	NA	NA	NA	NA	NA	NA	0.278631	NA	0.00644153	0.110831
P02340_C274	NA	NA	NA	NA	NA	NA	NA	NA	NA	NA	NA	NA	NA	NA	NA	NA	NA	NA	NA	NA	NA	NA	NA	NA	NA	NA	NA	NA	NA	NA	NA	NA	NA	NA	NA	NA	NA	NA	NA	NA	NA	NA	NA	NA	NA	0.278631	NA	0.00644153	0.110831
P02463_C1460	0.105384	NA	NA	0.551234	0.0388107	0.0458022	NA	NA	0.440642	0.0175869	0.184654	0.000261634	NA	0.49914	0.00854899	0.127875	NA	0.00958872	0.6058	0.00500876	0.234442	NA	NA	0.75724	NA	0.14427	NA	NA	0.554191	NA	0.147191	NA	NA	0.373591	NA	0.308743	NA	NA	1.07349	NA	0.27701	NA	NA	0.583016	0.0310587	0.108992	NA	NA	0.338026
P02463_C1493	0.469946	NA	0.0266748	0.382863	0.0450458	0.449475	0.00172198	0.00662722	0.35722	0.0330605	0.788875	NA	0.00855528	1.04747	0.127915	0.659353	NA	0.0132927	0.486313	0.024128	0.581542	NA	0.0128714	0.585609	0.0625071	0.629625	NA	NA	0.737567	0.0277624	NA	NA	NA	NA	NA	0.788794	NA	0.0108962	0.523709	0.0511985	0.0912154	NA	NA	0.566118	0.0402047	1.31473	NA	0.011807	0.618342
P02463_C1662	0.0430311	NA	0.00435204	0.649607	NA	0.0238603	NA	NA	0.534231	NA	NA	NA	NA	NA	NA	NA	NA	NA	NA	NA	NA	NA	NA	NA	NA	NA	NA	NA	NA	NA	0.0775976	NA	NA	0.266778	0.00459478	0.135563	NA	NA	1.44802	NA	NA	NA	NA	NA	NA	0.000863871	NA	NA	0.322027
P02463_C1665	0.0430311	NA	0.00435204	0.649607	NA	0.0238603	NA	NA	0.534231	NA	NA	NA	NA	NA	NA	NA	NA	NA	NA	NA	NA	NA	NA	NA	NA	NA	NA	NA	NA	NA	0.0775976	NA	NA	0.266778	0.00459478	0.135563	NA	NA	1.44802	NA	NA	NA	NA	NA	NA	0.000863871	NA	NA	0.322027
P02468_C1010	NA	NA	NA	NA	NA	NA	NA	NA	NA	NA	NA	NA	NA	NA	NA	0.231361	NA	NA	0.461809	0.0121109	NA	NA	NA	NA	NA	NA	NA	NA	NA	NA	NA	NA	NA	NA	NA	NA	NA	NA	NA	NA	NA	NA	NA	NA	NA	NA	NA	NA	NA
P02468_C1013	NA	NA	NA	NA	NA	NA	NA	NA	NA	NA	NA	NA	NA	NA	NA	0.231361	NA	NA	0.461809	0.0121109	NA	NA	NA	NA	NA	NA	NA	NA	NA	NA	NA	NA	NA	NA	NA	NA	NA	NA	NA	NA	NA	NA	NA	NA	NA	NA	NA	NA	NA
P02468_C1026	NA	NA	NA	NA	NA	NA	NA	NA	NA	NA	NA	NA	NA	NA	NA	NA	NA	NA	NA	NA	NA	NA	NA	NA	NA	NA	NA	NA	NA	NA	NA	NA	NA	NA	NA	NA	NA	NA	NA	NA	NA	NA	NA	NA	NA	NA	NA	NA	NA
P02468_C1029	NA	NA	NA	NA	NA	NA	NA	NA	NA	NA	NA	NA	NA	NA	NA	NA	NA	NA	NA	NA	NA	NA	NA	NA	NA	NA	NA	NA	NA	NA	NA	NA	NA	NA	NA	NA	NA	NA	NA	NA	NA	NA	NA	NA	NA	NA	NA	NA	NA
P02468_C1032	NA	NA	NA	NA	NA	NA	NA	NA	NA	NA	NA	NA	NA	NA	NA	NA	NA	NA	NA	NA	NA	NA	NA	NA	NA	NA	NA	NA	NA	NA	NA	NA	NA	NA	NA	NA	NA	NA	NA	NA	NA	NA	NA	NA	NA	NA	NA	NA	NA
P02468_C1598	0.0546582	NA	0.00896431	0.846749	0.138281	NA	NA	NA	NA	NA	0.234114	NA	NA	0.849198	0.114505	0.149041	NA	NA	0.579201	0.110305	0.163747	NA	NA	0.854147	0.0257527	0.122242	NA	NA	0.693984	NA	0.137153	NA	NA	0.391224	0.0474888	0.260805	NA	NA	0.922769	0.167002	NA	NA	NA	NA	NA	0.143469	NA	NA	0.501026
P02468_C180	0.310816	NA	0.00846671	0.507471	0.0127701	0.135906	NA	NA	0.639168	0.0814515	0.363214	NA	NA	0.680835	0.0513746	0.194094	NA	NA	0.99012	NA	0.262639	NA	NA	0.82974	0.019891	0.100297	NA	NA	0.729635	NA	0.134477	NA	NA	0.462027	NA	0.0752303	NA	NA	0.767004	0.279613	0.0156976	NA	NA	0.626344	0.0466284	NA	NA	NA	NA
P02468_C303	0.047503	0.000844655	NA	0.644797	NA	NA	NA	NA	NA	NA	NA	NA	NA	NA	NA	0.12563	0.0136028	0.00586353	0.792376	0.00662937	NA	NA	NA	NA	NA	NA	NA	NA	NA	NA	NA	NA	NA	NA	NA	NA	NA	NA	NA	NA	NA	NA	NA	NA	NA	NA	NA	NA	NA
P02468_C305	0.047503	0.000844655	NA	0.644797	NA	NA	NA	NA	NA	NA	NA	NA	NA	NA	NA	0.12563	0.0136028	0.00586353	0.792376	0.00662937	NA	NA	NA	NA	NA	NA	NA	NA	NA	NA	NA	NA	NA	NA	NA	NA	NA	NA	NA	NA	NA	NA	NA	NA	NA	NA	NA	NA	NA
P02468_C317	0.157874	NA	NA	0.540794	0.00765251	0.071015	NA	0.00559926	0.598794	0.00354809	NA	NA	NA	NA	NA	0.127911	NA	0.00585135	0.315553	NA	NA	NA	NA	NA	NA	0.159856	NA	NA	0.424462	0.00334644	0.0811308	NA	NA	0.317108	0.00385471	0.0818456	NA	0.00183974	0.728484	0.00461743	0.133895	NA	NA	0.547943	0.00654122	0.0368265	0.00239008	NA	0.41288
P02468_C349	NA	NA	NA	1.04385	NA	NA	NA	NA	NA	NA	0.0660695	NA	NA	1.07771	NA	NA	NA	NA	0.894298	NA	0.0402558	NA	NA	1.13295	NA	0.0216495	NA	NA	0.93447	NA	0.0282072	NA	NA	0.616573	NA	0.0402643	NA	NA	1.18429	0.0623935	0.0343661	NA	NA	0.745292	NA	NA	NA	NA	0.587516
P02468_C414	NA	NA	NA	NA	NA	0.141769	NA	NA	0.707286	0.00341355	0.00732722	NA	0.0013062	1.09437	0.00270766	0.0341916	0.00175932	0.00316293	0.559482	0.00384055	0.106199	NA	0.00333931	0.624732	0.00660809	0.119242	NA	0.00288297	0.55077	NA	0.109843	0.000516878	0.00404561	0.399016	0.00788097	0.117976	NA	NA	0.690175	0.00868574	0.0980613	NA	NA	0.657261	0.00807164	NA	NA	NA	NA
P02468_C416	NA	NA	NA	NA	NA	0.141769	NA	NA	0.707286	0.00341355	0.00732722	NA	0.0013062	1.09437	0.00270766	0.0341916	0.00175932	0.00316293	0.559482	0.00384055	0.106199	NA	0.00333931	0.624732	0.00660809	0.119242	NA	0.00288297	0.55077	NA	0.109843	0.000516878	0.00404561	0.399016	0.00788097	0.117976	NA	NA	0.690175	0.00868574	0.0980613	NA	NA	0.657261	0.00807164	NA	NA	NA	NA
P02468_C472	0.119874	NA	0.00618129	0.631984	0.00836866	0.0355067	NA	NA	0.827904	0.0202531	0.135456	NA	NA	1.11433	0.0106603	0.159329	NA	NA	0.604091	NA	0.137905	NA	NA	0.905436	NA	0.183543	NA	NA	0.784882	NA	0.184194	NA	0.00371075	0.51097	0.00445406	0.144638	NA	NA	1.14489	0.0424326	0.195388	NA	NA	0.58451	0.0140836	0.0604324	NA	NA	0.540162
P02468_C475	0.0683458	0.00120356	NA	0.733027	NA	0.0590985	NA	NA	0.906725	0.0167018	0.283076	NA	0.00166992	1.0307	0.027279	0.200079	NA	0.00186249	0.563247	0.0103865	0.0629067	NA	NA	0.894162	NA	0.101322	NA	NA	0.848012	NA	0.148907	0.000762983	0.00160759	0.533952	0.0128974	0.0398417	NA	NA	1.2696	0.0579331	0.177148	NA	NA	0.800234	0.0154843	0.0600194	0.00149236	0.000693066	0.535116
P02468_C749	0.0135157	0.000994697	NA	0.862286	0.00368833	NA	NA	NA	NA	NA	0.0302499	NA	0.00136009	0.966491	0.0150388	0.184904	NA	NA	0.425966	NA	0.00759256	NA	NA	1.17597	NA	0.0100327	NA	NA	0.861987	NA	NA	NA	NA	NA	NA	NA	NA	NA	NA	NA	NA	NA	NA	NA	NA	NA	NA	NA	0.495609
P02468_C790	0.000234899	NA	NA	0.949541	NA	0.111673	NA	NA	0.633095	0.0200879	0.285266	NA	NA	0.833219	0.00407869	NA	NA	NA	0.765605	NA	NA	NA	NA	NA	NA	0.0597588	NA	NA	0.893306	0.00400626	0.110771	NA	NA	0.485241	0.00986498	0.181414	NA	NA	0.836277	0.0258458	NA	NA	NA	NA	NA	NA	NA	NA	NA
P02468_C793	0.000234899	NA	NA	0.949541	NA	0.111673	NA	NA	0.633095	0.0200879	0.285266	NA	NA	0.833219	0.00407869	NA	NA	NA	0.765605	NA	NA	NA	NA	NA	NA	0.0597588	NA	NA	0.893306	0.00400626	0.110771	NA	NA	0.485241	0.00986498	0.181414	NA	NA	0.836277	0.0258458	NA	NA	NA	NA	NA	NA	NA	NA	NA
P02468_C802	NA	NA	NA	NA	NA	NA	NA	NA	NA	NA	NA	NA	NA	NA	NA	NA	NA	NA	NA	NA	NA	NA	NA	NA	NA	NA	NA	NA	NA	NA	NA	NA	NA	NA	NA	0.140523	NA	NA	0.929461	NA	NA	NA	NA	NA	NA	NA	NA	NA	NA
P02468_C805	NA	NA	NA	NA	NA	NA	NA	NA	NA	NA	NA	NA	NA	NA	NA	NA	NA	NA	NA	NA	NA	NA	NA	NA	NA	NA	NA	NA	NA	NA	NA	NA	NA	NA	NA	0.140523	NA	NA	0.929461	NA	NA	NA	NA	NA	NA	NA	NA	NA	NA
P02468_C823	NA	NA	NA	NA	NA	NA	NA	NA	NA	NA	0.172131	NA	NA	0.938727	NA	NA	NA	NA	NA	NA	NA	NA	NA	NA	NA	0.116437	NA	NA	0.613107	NA	NA	NA	NA	NA	NA	NA	NA	NA	NA	NA	NA	NA	NA	NA	NA	NA	NA	NA	NA
P02468_C826	NA	NA	NA	NA	NA	NA	NA	NA	NA	NA	0.172131	NA	NA	0.938727	NA	NA	NA	NA	NA	NA	NA	NA	NA	NA	NA	0.116437	NA	NA	0.613107	NA	NA	NA	NA	NA	NA	NA	NA	NA	NA	NA	NA	NA	NA	NA	NA	NA	NA	NA	NA
P02468_C828	NA	NA	NA	NA	NA	NA	NA	NA	NA	NA	0.172131	NA	NA	0.938727	NA	NA	NA	NA	NA	NA	NA	NA	NA	NA	NA	0.116437	NA	NA	0.613107	NA	NA	NA	NA	NA	NA	NA	NA	NA	NA	NA	NA	NA	NA	NA	NA	NA	NA	NA	NA
P02468_C840	NA	NA	NA	NA	NA	NA	NA	NA	NA	NA	0.172131	NA	NA	0.938727	NA	NA	NA	NA	NA	NA	NA	NA	NA	NA	NA	0.116437	NA	NA	0.613107	NA	NA	NA	NA	NA	NA	NA	NA	NA	NA	NA	NA	NA	NA	NA	NA	NA	NA	NA	NA
P02468_C847	0.221617	NA	0.0148546	0.838026	0.0276278	0.114758	NA	0.00248668	0.887822	0.0130907	NA	NA	NA	NA	NA	0.13572	NA	0.00263092	0.728996	0.00301269	NA	NA	NA	NA	NA	NA	NA	NA	NA	NA	NA	NA	NA	NA	NA	NA	NA	NA	NA	NA	0.160345	NA	NA	0.958189	0.0144433	NA	NA	NA	NA
P02468_C850	0.27637	NA	NA	0.531851	NA	0.395865	NA	NA	0.44248	NA	0.393087	NA	NA	0.47142	NA	0.201294	NA	NA	0.476598	NA	NA	NA	NA	NA	NA	0.265223	NA	NA	0.6418	NA	0.487153	NA	NA	0.50157	0.00831974	0.38717	NA	NA	0.556545	NA	0.489151	NA	NA	0.490026	0.0310046	NA	NA	NA	NA
P02468_C859	0.27637	NA	NA	0.531851	NA	0.395865	NA	NA	0.44248	NA	0.393087	NA	NA	0.47142	NA	0.201294	NA	NA	0.476598	NA	NA	NA	NA	NA	NA	0.265223	NA	NA	0.6418	NA	0.487153	NA	NA	0.50157	0.00831974	0.38717	NA	NA	0.556545	NA	0.489151	NA	NA	0.490026	0.0310046	NA	NA	NA	NA
P02468_C914	0.204825	NA	NA	0.253903	NA	NA	NA	NA	NA	NA	0.500917	NA	NA	0.54926	0.00527373	0.427074	NA	NA	0.639945	NA	NA	NA	NA	NA	NA	NA	NA	NA	NA	NA	NA	NA	NA	NA	NA	NA	NA	NA	0.986209	NA	NA	NA	NA	0.586886	NA	NA	NA	NA	NA
P02468_C917	0.204825	NA	NA	0.253903	NA	NA	NA	NA	NA	NA	0.500917	NA	NA	0.54926	0.00527373	0.427074	NA	NA	0.639945	NA	NA	NA	NA	NA	NA	NA	NA	NA	NA	NA	NA	NA	NA	NA	NA	NA	NA	NA	0.986209	NA	NA	NA	NA	0.586886	NA	NA	NA	NA	NA
P02468_C930	0.204825	NA	NA	0.253903	NA	NA	NA	NA	NA	NA	0.500917	NA	NA	0.54926	0.00527373	0.427074	NA	NA	0.639945	NA	NA	NA	NA	NA	NA	NA	NA	NA	NA	NA	NA	NA	NA	NA	NA	NA	NA	NA	0.986209	NA	NA	NA	NA	0.586886	NA	NA	NA	NA	NA
P02468_C952	0.00608399	NA	NA	0.522982	NA	NA	NA	NA	0.70264	NA	0.372056	NA	0.00910368	0.551018	0.01696	NA	NA	NA	NA	NA	0.152612	NA	NA	0.618891	NA	0.305007	NA	NA	0.444872	NA	0.186604	0.00811408	0.00446527	0.34884	0.0126605	0.196737	0.00482859	NA	0.740825	0.028654	0.160025	NA	NA	0.611145	NA	0.187591	NA	NA	0.354127
P02468_C954	0.00608399	NA	NA	0.522982	NA	NA	NA	NA	0.70264	NA	0.372056	NA	0.00910368	0.551018	0.01696	NA	NA	NA	NA	NA	0.152612	NA	NA	0.618891	NA	0.305007	NA	NA	0.444872	NA	0.186604	0.00811408	0.00446527	0.34884	0.0126605	0.196737	0.00482859	NA	0.740825	0.028654	0.160025	NA	NA	0.611145	NA	0.187591	NA	NA	0.354127
P02468_C963	0.00608399	NA	NA	0.522982	NA	NA	NA	NA	0.70264	NA	0.372056	NA	0.00910368	0.551018	0.01696	NA	NA	NA	NA	NA	0.152612	NA	NA	0.618891	NA	0.305007	NA	NA	0.444872	NA	0.186604	0.00811408	0.00446527	0.34884	0.0126605	0.196737	0.00482859	NA	0.740825	0.028654	0.160025	NA	NA	0.611145	NA	0.187591	NA	NA	0.354127
P02469_C1028	0.176638	NA	0.0157914	0.543827	0.00674899	0.235112	NA	0.0127787	0.539272	0.0226163	NA	NA	NA	NA	NA	NA	NA	NA	NA	NA	0.280824	NA	NA	0.598477	0.00511901	NA	NA	NA	NA	NA	0.291865	NA	0.0103179	0.458822	0.0225626	0.363276	NA	NA	0.652966	0.0153024	0.319348	0.00794081	0.00482103	0.461892	0.0137771	0.341894	NA	0.00857225	0.394777
P02469_C1030	0.176638	NA	0.0157914	0.543827	0.00674899	0.235112	NA	0.0127787	0.539272	0.0226163	NA	NA	NA	NA	NA	NA	NA	NA	NA	NA	0.280824	NA	NA	0.598477	0.00511901	NA	NA	NA	NA	NA	0.291865	NA	0.0103179	0.458822	0.0225626	0.363276	NA	NA	0.652966	0.0153024	0.319348	0.00794081	0.00482103	0.461892	0.0137771	0.341894	NA	0.00857225	0.394777
P02469_C1132	NA	NA	NA	0.967982	NA	NA	NA	NA	NA	NA	0.186793	NA	NA	1.16791	NA	0.0646699	NA	NA	0.585996	NA	0.112839	NA	NA	0.726145	NA	NA	NA	NA	NA	NA	NA	NA	NA	NA	NA	0.232998	NA	NA	0.680529	0.0126282	0.087846	NA	NA	0.642841	NA	0.0195679	NA	NA	0.375294
P02469_C1134	NA	NA	NA	0.967982	NA	NA	NA	NA	NA	NA	0.186793	NA	NA	1.16791	NA	0.0646699	NA	NA	0.585996	NA	0.112839	NA	NA	0.726145	NA	NA	NA	NA	NA	NA	NA	NA	NA	NA	NA	0.232998	NA	NA	0.680529	0.0126282	0.087846	NA	NA	0.642841	NA	0.0195679	NA	NA	0.375294
P02469_C1144	NA	NA	NA	NA	NA	NA	NA	NA	NA	NA	0.481828	NA	NA	0.37072	NA	NA	NA	NA	NA	NA	0.390562	NA	NA	0.415264	NA	NA	NA	NA	NA	NA	NA	NA	NA	NA	NA	NA	NA	NA	NA	NA	NA	NA	NA	NA	NA	NA	NA	NA	NA
P02469_C1151	NA	NA	NA	NA	NA	NA	NA	NA	NA	NA	0.481828	NA	NA	0.37072	NA	NA	NA	NA	NA	NA	0.390562	NA	NA	0.415264	NA	NA	NA	NA	NA	NA	NA	NA	NA	NA	NA	NA	NA	NA	NA	NA	NA	NA	NA	NA	NA	NA	NA	NA	NA
P02469_C1153	NA	NA	NA	NA	NA	NA	NA	NA	NA	NA	0.481828	NA	NA	0.37072	NA	NA	NA	NA	NA	NA	0.390562	NA	NA	0.415264	NA	NA	NA	NA	NA	NA	NA	NA	NA	NA	NA	NA	NA	NA	NA	NA	NA	NA	NA	NA	NA	NA	NA	NA	NA
P02469_C1425	0.0826281	NA	NA	0.401136	0.0123556	0.247671	NA	NA	0.527049	0.0146407	NA	NA	NA	NA	NA	NA	NA	NA	NA	NA	NA	NA	NA	NA	NA	0.164666	NA	NA	0.602617	NA	0.298682	NA	NA	0.387587	NA	0.154838	NA	NA	0.754448	0.0207014	0.299973	NA	NA	0.45913	0.0108867	NA	NA	NA	NA
P02469_C1430	0.0826281	NA	NA	0.401136	0.0123556	0.247671	NA	NA	0.527049	0.0146407	NA	NA	NA	NA	NA	NA	NA	NA	NA	NA	NA	NA	NA	NA	NA	0.164666	NA	NA	0.602617	NA	0.298682	NA	NA	0.387587	NA	0.154838	NA	NA	0.754448	0.0207014	0.299973	NA	NA	0.45913	0.0108867	NA	NA	NA	NA
P02469_C1785	NA	NA	NA	NA	NA	0.478973	NA	0.0112166	0.491552	0.0531546	NA	NA	NA	NA	NA	0.0735742	NA	NA	0.506711	NA	0.251382	NA	NA	0.550088	NA	0.28233	NA	NA	0.570315	NA	0.293952	NA	NA	0.721514	NA	0.439992	NA	NA	0.478724	0.0937708	0.366278	NA	0.00359803	0.35034	0.038464	0.104819	NA	NA	0.500486
P02469_C190	NA	NA	NA	NA	NA	NA	NA	NA	NA	NA	0.23957	NA	0.0132403	1.0338	0.0450069	0.318671	0.0117486	0.0174086	0.487488	0.0315526	NA	NA	NA	NA	NA	NA	NA	NA	NA	NA	NA	NA	NA	NA	NA	NA	NA	NA	NA	NA	NA	NA	NA	NA	NA	NA	NA	NA	NA
P02469_C332	0.129047	NA	0.00880198	0.579559	0.019052	0.0125954	NA	NA	0.968651	0.0346226	0.113977	NA	0.0035662	1.03677	0.024065	0.0754282	0.0017937	NA	0.571965	0.00497584	0.0615072	0.00135815	NA	0.887387	0.0151925	0.0556075	0.000666316	NA	0.900788	NA	0.0191718	0.00165393	NA	0.640766	0.00538247	0.0676648	0.00204469	NA	1.03306	0.0507841	0.0431353	0.00183136	NA	0.709482	0.023139	NA	NA	0.00180477	0.540656
P02469_C374	NA	NA	NA	NA	NA	0.193297	NA	NA	0.551324	0.0180952	NA	NA	NA	NA	NA	NA	NA	NA	NA	NA	NA	NA	NA	NA	NA	NA	NA	NA	NA	NA	NA	NA	NA	NA	NA	NA	NA	NA	NA	NA	0.170691	NA	NA	0.361434	NA	NA	NA	NA	NA
P02469_C377	NA	NA	NA	NA	NA	0.193297	NA	NA	0.551324	0.0180952	NA	NA	NA	NA	NA	NA	NA	NA	NA	NA	NA	NA	NA	NA	NA	NA	NA	NA	NA	NA	NA	NA	NA	NA	NA	NA	NA	NA	NA	NA	0.170691	NA	NA	0.361434	NA	NA	NA	NA	NA
P02469_C455	NA	NA	NA	NA	NA	NA	NA	NA	NA	NA	NA	NA	NA	NA	NA	0.245183	NA	0.00612662	0.693571	0.00308488	NA	NA	NA	NA	NA	NA	NA	NA	NA	NA	NA	NA	NA	NA	NA	NA	NA	NA	NA	NA	NA	NA	NA	NA	NA	NA	NA	NA	NA
P02469_C643	NA	NA	NA	NA	NA	NA	NA	NA	NA	NA	0.471099	NA	NA	0.470042	NA	NA	NA	NA	NA	NA	NA	NA	NA	NA	NA	NA	NA	NA	NA	NA	0.468544	NA	NA	0.461007	0.0399719	0.798092	NA	NA	1.07912	NA	0.342045	NA	NA	0.57238	0.0169309	0.216888	NA	NA	0.459446
P02469_C739	NA	NA	NA	NA	NA	NA	NA	NA	NA	NA	0.178563	NA	0.00594531	0.834274	0.0305703	NA	NA	NA	NA	NA	NA	NA	NA	NA	NA	NA	NA	NA	NA	NA	0.213568	0.0138183	0.00734838	0.516006	0.0209664	NA	NA	NA	NA	NA	NA	NA	NA	NA	NA	NA	NA	NA	NA
P02469_C755	0.227994	NA	0.00412589	0.482559	0.046198	NA	NA	NA	NA	NA	0.353018	NA	0.00545602	0.718398	0.0402818	0.300193	NA	NA	0.379387	0.0309414	NA	NA	NA	NA	NA	0.286423	NA	0.00502883	0.481528	0.00253283	NA	NA	NA	NA	NA	0.196036	NA	NA	0.48178	0.070406	NA	NA	NA	NA	NA	0.271015	NA	NA	0.406517
P02798_C33	NA	NA	NA	NA	NA	NA	NA	NA	NA	NA	NA	NA	NA	NA	NA	NA	NA	NA	NA	NA	NA	NA	NA	NA	NA	NA	NA	NA	NA	NA	NA	NA	NA	NA	NA	NA	NA	NA	NA	NA	NA	NA	NA	NA	NA	NA	NA	NA	NA
P02798_C34	NA	NA	NA	NA	NA	NA	NA	NA	NA	NA	NA	NA	NA	NA	NA	NA	NA	NA	NA	NA	NA	NA	NA	NA	NA	NA	NA	NA	NA	NA	NA	NA	NA	NA	NA	NA	NA	NA	NA	NA	NA	NA	NA	NA	NA	NA	NA	NA	NA
P02798_C36	NA	NA	NA	NA	NA	NA	NA	NA	NA	NA	NA	NA	NA	NA	NA	NA	NA	NA	NA	NA	NA	NA	NA	NA	NA	NA	NA	NA	NA	NA	NA	NA	NA	NA	NA	NA	NA	NA	NA	NA	NA	NA	NA	NA	NA	NA	NA	NA	NA
P02798_C37	NA	NA	NA	NA	NA	NA	NA	NA	NA	NA	NA	NA	NA	NA	NA	NA	NA	NA	NA	NA	NA	NA	NA	NA	NA	NA	NA	NA	NA	NA	NA	NA	NA	NA	NA	NA	NA	NA	NA	NA	NA	NA	NA	NA	NA	NA	NA	NA	NA
P02798_C41	NA	NA	NA	NA	NA	NA	NA	NA	NA	NA	NA	NA	NA	NA	NA	NA	NA	NA	NA	NA	NA	NA	NA	NA	NA	NA	NA	NA	NA	NA	NA	NA	NA	NA	NA	NA	NA	NA	NA	NA	NA	NA	NA	NA	NA	NA	NA	NA	NA
P02798_C44	0.0885375	NA	0.00399408	0.164149	0.00819721	NA	NA	NA	NA	NA	0.212863	NA	NA	0.204027	NA	0.124352	0.00103497	0.00422894	0.264413	NA	0.120136	NA	NA	0.340724	0.00423901	0.163784	NA	0.00541587	0.283673	NA	0.183908	NA	NA	0.163836	0.00687437	0.0456017	NA	NA	0.297259	0.00916263	0.147683	NA	0.00208891	0.531007	0.00573111	0.374227	NA	NA	0.417109
P02798_C48	0.0885375	NA	0.00399408	0.164149	0.00819721	NA	NA	NA	NA	NA	0.212863	NA	NA	0.204027	NA	0.124352	0.00103497	0.00422894	0.264413	NA	0.120136	NA	NA	0.340724	0.00423901	0.163784	NA	0.00541587	0.283673	NA	0.183908	NA	NA	0.163836	0.00687437	0.0456017	NA	NA	0.297259	0.00916263	0.147683	NA	0.00208891	0.531007	0.00573111	0.374227	NA	NA	0.417109
P02798_C50	0.0885375	NA	0.00399408	0.164149	0.00819721	NA	NA	NA	NA	NA	0.212863	NA	NA	0.204027	NA	0.124352	0.00103497	0.00422894	0.264413	NA	0.120136	NA	NA	0.340724	0.00423901	0.163784	NA	0.00541587	0.283673	NA	0.183908	NA	NA	0.163836	0.00687437	0.0456017	NA	NA	0.297259	0.00916263	0.147683	NA	0.00208891	0.531007	0.00573111	0.374227	NA	NA	0.417109
P02802_C41	NA	NA	NA	NA	NA	NA	NA	NA	NA	NA	NA	NA	NA	NA	NA	NA	NA	NA	NA	NA	NA	NA	NA	NA	NA	NA	NA	NA	NA	NA	NA	NA	NA	NA	NA	NA	NA	NA	NA	NA	NA	NA	NA	NA	NA	NA	NA	NA	NA
P02802_C44	NA	NA	NA	NA	NA	NA	NA	NA	NA	NA	NA	NA	NA	NA	NA	NA	NA	NA	NA	NA	NA	NA	NA	NA	NA	NA	NA	NA	NA	NA	NA	NA	NA	NA	NA	NA	NA	NA	NA	NA	NA	NA	NA	NA	NA	NA	NA	NA	NA
P02802_C48	NA	NA	NA	NA	NA	NA	NA	NA	NA	NA	NA	NA	NA	NA	NA	NA	NA	NA	NA	NA	NA	NA	NA	NA	NA	NA	NA	NA	NA	NA	NA	NA	NA	NA	NA	NA	NA	NA	NA	NA	NA	NA	NA	NA	NA	NA	NA	NA	NA
P02802_C50	NA	NA	NA	NA	NA	NA	NA	NA	NA	NA	NA	NA	NA	NA	NA	NA	NA	NA	NA	NA	NA	NA	NA	NA	NA	NA	NA	NA	NA	NA	NA	NA	NA	NA	NA	NA	NA	NA	NA	NA	NA	NA	NA	NA	NA	NA	NA	NA	NA
P03899_C39	0.15906	NA	NA	0.966957	0.0141644	0.37131	NA	NA	0.306501	0.0328735	NA	NA	NA	NA	NA	0.303148	NA	0.00395099	0.522825	0.00921718	NA	NA	NA	NA	NA	0.212475	NA	NA	0.636933	NA	NA	NA	NA	NA	NA	NA	NA	NA	NA	NA	0.141531	NA	NA	0.276477	0.00835355	NA	NA	NA	NA
P03953_C215	NA	NA	NA	NA	NA	0.309089	NA	NA	0.422266	NA	0.556207	NA	NA	0.352153	NA	NA	NA	NA	NA	NA	0.284253	NA	NA	0.242987	NA	NA	NA	NA	NA	NA	0.463071	NA	NA	0.316488	NA	0.462529	NA	NA	0.504037	0.03567	0.402632	NA	NA	0.280849	0.0066533	0.354521	NA	NA	0.252967
P03958_C153	NA	NA	NA	NA	NA	NA	NA	NA	NA	NA	0.484584	NA	NA	0.430891	0.017164	NA	NA	NA	NA	NA	NA	NA	NA	NA	NA	NA	NA	NA	NA	NA	NA	NA	NA	NA	NA	NA	NA	NA	NA	NA	NA	NA	NA	NA	NA	0.490756	NA	NA	0.21739
P03958_C154	NA	NA	NA	NA	NA	NA	NA	NA	NA	NA	0.484584	NA	NA	0.430891	0.017164	NA	NA	NA	NA	NA	NA	NA	NA	NA	NA	NA	NA	NA	NA	NA	NA	NA	NA	NA	NA	NA	NA	NA	NA	NA	NA	NA	NA	NA	NA	0.490756	NA	NA	0.21739
P03995_C291	NA	NA	NA	NA	NA	NA	NA	NA	NA	NA	NA	NA	NA	NA	NA	NA	NA	NA	NA	NA	NA	NA	NA	NA	NA	NA	NA	NA	NA	NA	NA	NA	NA	NA	NA	NA	NA	NA	NA	NA	NA	NA	NA	NA	NA	NA	NA	NA	NA
P04117_C118	1.12933	0.00417672	0.0888273	0.273148	0.0166381	0.910767	NA	NA	0.147398	0.00584072	2.90519	0.0947572	0.538102	0.408176	0.0302101	0.883043	NA	0.0580385	0.10882	0.0019954	2.34715	NA	0.0960929	0.335102	0.0331174	1.27933	0.00168523	0.0651241	0.188453	0.00214319	1.38194	0.0117068	0.123206	0.259039	0.0412104	1.06721	NA	NA	0.19427	0.00849207	1.27767	0.100674	0.302347	0.4421	0.0441709	1.1483	NA	0.0468275	0.169986
P04117_C2	0.904207	NA	0.0228725	0.152681	0.0248571	0.504986	NA	NA	0.0537255	NA	1.52308	NA	0.030383	0.214137	0.0369224	NA	NA	NA	NA	NA	1.19878	NA	0.00997598	0.193607	NA	0.681491	NA	0.005564	0.177733	NA	1.1841	0.0366761	0.146962	0.255867	0.0633385	0.510412	NA	NA	0.0836382	0.00524225	0.993387	0.00764245	0.0675857	0.209612	0.0396159	0.679943	NA	0.00550512	0.108328
P04186_C612	0.203881	NA	NA	0.564447	0.0675525	0.419406	NA	0.00932683	0.714469	0.150529	0.334911	0.0498214	0.0430336	0.494371	0.0938173	0.344175	NA	0.00302962	0.547498	0.0166008	0.304122	NA	0.00412517	0.621169	0.0523494	0.26111	0.0239337	0.0131384	0.480011	0.0253521	NA	NA	NA	NA	NA	0.279466	NA	NA	0.540447	0.113458	NA	NA	NA	NA	NA	NA	NA	NA	NA
P04186_C679	NA	NA	NA	NA	NA	NA	NA	NA	NA	NA	NA	NA	NA	NA	NA	NA	NA	NA	NA	NA	NA	NA	NA	NA	NA	NA	NA	NA	NA	NA	NA	NA	NA	NA	NA	NA	NA	NA	NA	NA	NA	NA	NA	NA	NA	NA	NA	NA	NA
P04186_C692	NA	NA	NA	NA	NA	NA	NA	NA	NA	NA	NA	NA	NA	NA	NA	NA	NA	NA	NA	NA	NA	NA	NA	NA	NA	NA	NA	NA	NA	NA	NA	NA	NA	NA	NA	NA	NA	NA	NA	NA	NA	NA	NA	NA	NA	NA	NA	NA	NA
P04227_C155	0.0769661	NA	0.0104169	0.725502	0.0896132	NA	NA	NA	NA	NA	NA	NA	NA	NA	NA	NA	NA	NA	NA	NA	NA	NA	NA	NA	NA	0.120742	0.00134546	NA	0.527105	0.0099638	NA	NA	NA	NA	NA	NA	NA	NA	NA	NA	NA	NA	NA	NA	NA	0.35213	NA	NA	2.39907
P04230_C106	NA	NA	NA	NA	NA	NA	NA	NA	NA	NA	NA	NA	NA	NA	NA	NA	NA	NA	NA	NA	NA	NA	NA	NA	NA	NA	NA	NA	NA	NA	NA	NA	NA	NA	NA	NA	NA	NA	NA	NA	NA	NA	NA	NA	NA	0.516277	0.0509624	0.0436673	0.343225
P04230_C144	NA	NA	NA	NA	NA	NA	NA	NA	NA	NA	NA	NA	NA	NA	NA	NA	NA	NA	NA	NA	NA	NA	NA	NA	NA	NA	NA	NA	NA	NA	0.397509	NA	NA	0.377215	NA	NA	NA	NA	NA	NA	NA	NA	NA	NA	NA	NA	NA	NA	NA
P04441_C196	NA	NA	NA	NA	NA	NA	NA	NA	NA	NA	NA	NA	NA	NA	NA	NA	NA	NA	NA	NA	NA	NA	NA	NA	NA	NA	NA	NA	NA	NA	NA	NA	NA	NA	NA	NA	NA	NA	NA	NA	NA	NA	NA	NA	NA	0.384888	NA	0.0148709	0.487068
P04627_C125	NA	NA	NA	NA	NA	NA	NA	NA	NA	NA	NA	NA	NA	NA	NA	NA	NA	NA	NA	NA	NA	NA	NA	NA	NA	0.41374	NA	NA	0.197637	0.00504462	NA	NA	NA	NA	NA	NA	NA	NA	NA	NA	NA	NA	NA	NA	NA	0.447958	NA	NA	0.197147
P04627_C128	NA	NA	NA	NA	NA	NA	NA	NA	NA	NA	NA	NA	NA	NA	NA	NA	NA	NA	NA	NA	NA	NA	NA	NA	NA	0.41374	NA	NA	0.197637	0.00504462	NA	NA	NA	NA	NA	NA	NA	NA	NA	NA	NA	NA	NA	NA	NA	0.447958	NA	NA	0.197147
P04627_C144	NA	NA	NA	NA	NA	NA	NA	NA	NA	NA	NA	NA	NA	NA	NA	NA	NA	NA	NA	NA	NA	NA	NA	NA	NA	NA	NA	NA	NA	NA	NA	NA	NA	NA	NA	NA	NA	NA	NA	NA	NA	NA	NA	NA	NA	NA	NA	NA	NA
P04627_C536	0.194297	NA	0.00600439	0.121634	0.00619485	0.320842	NA	NA	0.120075	0.00780868	0.419596	NA	NA	0.155505	NA	NA	NA	NA	NA	NA	NA	NA	NA	NA	NA	NA	NA	NA	NA	NA	0.435375	NA	0.0043458	0.113681	0.00979841	NA	NA	NA	NA	NA	NA	NA	NA	NA	NA	NA	NA	NA	NA
P04627_C547	NA	NA	NA	NA	NA	0.393206	NA	0.0307991	0.289535	0.0645158	NA	NA	NA	NA	NA	NA	NA	NA	NA	NA	0.249835	NA	0.0143395	0.101052	NA	NA	NA	NA	NA	NA	NA	NA	NA	NA	NA	NA	NA	NA	NA	NA	NA	NA	NA	NA	NA	NA	NA	NA	NA
P04925_C213	0.0230891	NA	NA	0.799247	0.00911861	0.378912	NA	0.00887295	0.555954	0.0186889	0.46597	NA	0.00647368	0.573959	0.0195349	0.205437	NA	0.00381139	0.461234	0.00572562	0.275542	NA	0.00513022	0.508044	0.00812066	0.159149	NA	NA	0.552416	NA	NA	NA	NA	NA	NA	0.291937	NA	NA	0.43412	NA	0.223943	0.000320585	0.00318374	0.641632	0.0120925	0.166576	NA	0.00363515	0.48405
P05017_C15	0.303493	NA	0.0186185	0.167804	0.0328296	NA	NA	NA	NA	NA	0.631062	0.0275892	0.0540962	0.14895	0.0580184	NA	NA	NA	NA	NA	0.379198	NA	0.00768844	0.183814	0.0257299	0.421278	NA	NA	0.0998139	NA	0.567485	NA	0.0077279	0.145277	0.0187189	0.341738	NA	NA	0.165654	0.00650578	0.501189	NA	NA	0.134086	0.00402618	0.349142	NA	NA	0.0897102
P05064_C178	0.305938	NA	NA	0.150829	NA	0.490958	NA	0.0567781	0.175845	0.0406377	0.548866	NA	NA	0.106153	NA	0.509607	NA	NA	0.115493	NA	0.28092	NA	NA	0.131358	NA	0.317971	NA	NA	0.0963915	NA	0.497485	NA	0.0184431	0.125431	0.0304339	0.163817	NA	NA	0.108286	NA	0.237956	NA	NA	0.0768855	0.00718491	0.567879	NA	0.00796173	0.161143
P05064_C202	0.311262	NA	NA	0.118611	0.0148338	0.401953	NA	0.00500758	0.153731	0.0175338	0.450218	NA	0.0024756	0.168238	0.014294	0.326745	NA	NA	0.113122	0.00385742	0.425919	NA	0.00266836	0.193634	0.00992821	0.513789	NA	0.00495811	0.163802	0.00129324	0.556269	NA	0.00216758	0.16905	0.00969803	0.238268	NA	NA	0.166953	0.00964757	0.364323	NA	0.00176194	0.183443	0.0172379	0.546765	NA	0.00205337	0.277931
P05064_C290	0.192175	NA	0.000916104	0.0431964	0.00928783	NA	NA	NA	NA	NA	0.482707	NA	0.00302016	0.0825293	0.0181267	0.225762	NA	0.00067845	0.0509514	0.0142898	NA	NA	NA	NA	NA	NA	NA	NA	NA	NA	0.437531	NA	NA	0.0666832	0.00727386	NA	NA	NA	NA	NA	0.244116	NA	NA	0.0704315	0.011167	NA	NA	NA	NA
P05064_C339	0.415612	NA	NA	0.0695644	0.00526118	0.428533	NA	NA	0.0869888	0.0260915	0.742923	NA	NA	0.149862	0.0164346	0.607272	NA	NA	0.123196	0.00897169	0.549437	NA	NA	0.157804	0.00857186	0.527228	NA	NA	0.0912282	0.00203049	0.697503	NA	NA	0.116734	0.0142013	0.439099	NA	NA	0.158522	0.0184603	0.544925	NA	NA	0.138018	0.024785	0.616053	NA	NA	0.175923
P05064_C73	NA	NA	NA	NA	NA	NA	NA	NA	NA	NA	NA	NA	NA	NA	NA	NA	NA	NA	NA	NA	0.475678	NA	NA	0.235135	0.0137897	NA	NA	NA	NA	NA	NA	NA	NA	NA	NA	NA	NA	NA	NA	NA	NA	NA	NA	NA	NA	NA	NA	NA	NA
P05201_C192	NA	NA	NA	NA	NA	NA	NA	NA	NA	NA	NA	NA	NA	NA	NA	NA	NA	NA	NA	NA	NA	NA	NA	NA	NA	0.0929147	0.011685	NA	0.189423	NA	NA	NA	NA	NA	NA	NA	NA	NA	NA	NA	NA	NA	NA	NA	NA	NA	NA	NA	NA
P05201_C391	NA	NA	NA	NA	NA	NA	NA	NA	NA	NA	NA	NA	NA	NA	NA	NA	NA	NA	NA	NA	NA	NA	NA	NA	NA	0.270468	0.0575812	0.0674751	0.34399	0.0135825	NA	NA	NA	NA	NA	NA	NA	NA	NA	NA	NA	NA	NA	NA	NA	NA	NA	NA	NA
P05202_C106	0.0963554	0.00262678	0.0198808	0.173469	0.0707656	0.16361	0.00797096	0.033956	0.318954	0.0763643	0.238078	0.000178843	0.0039281	0.0441858	0.0200388	0.174328	0.000588676	0.0143789	0.167507	0.0537357	0.153576	0.0124886	0.0134145	0.0987007	0.0399414	0.118997	0.00620374	0.0090902	0.201286	0.0115401	0.220793	0.00365331	0.0270857	0.231697	0.0761075	0.12157	NA	0.000602345	0.0409662	0.00990035	0.170136	0.0353425	0.0740792	0.71561	0.111711	0.239003	NA	0.0133272	0.259235
P05202_C187	0.329558	NA	0.00330304	0.0507737	0.0117232	0.448076	NA	0.00492917	0.0820062	0.0103711	0.492737	NA	0.00148765	0.0731125	0.00597579	0.505019	NA	0.0117082	0.118615	0.0100429	0.47174	0.0169386	0.00147369	0.0843365	0.0100399	0.42584	0.0020283	0.0209911	0.15104	0.00119487	0.565766	NA	0.0270684	0.164269	0.0230823	0.514666	NA	NA	0.0874714	0.00436636	0.312805	0.0704372	0.0775297	0.468782	0.043907	0.572265	NA	0.011163	0.149696
P05202_C212	0.194895	NA	0.00199876	0.134795	0.00846117	0.341068	NA	NA	0.241782	0.0433237	0.298177	NA	NA	0.100593	0.0103731	0.234014	NA	NA	0.162496	0.00370775	0.312857	0.00234511	NA	0.103019	0.00431949	0.340622	NA	0.00239065	0.157034	0.00328938	0.374094	0.00119106	0.011087	0.234323	0.0250033	0.329209	NA	NA	0.212778	0.0156869	0.347319	0.0103403	0.0564042	0.359954	0.0505727	0.28846	NA	NA	0.228208
P05202_C272	NA	NA	NA	NA	NA	0.189234	NA	NA	0.0602811	0.00504342	0.30031	NA	NA	0.0763904	0.00264002	NA	NA	NA	NA	NA	0.211028	NA	NA	0.0798766	NA	NA	NA	NA	NA	NA	0.279717	NA	NA	0.0983899	0.00223338	0.158196	NA	NA	0.0500658	NA	0.154163	0.0170438	NA	0.272968	0.0172496	0.275228	NA	NA	0.115463
P05202_C274	NA	NA	NA	NA	NA	0.189234	NA	NA	0.0602811	0.00504342	0.30031	NA	NA	0.0763904	0.00264002	NA	NA	NA	NA	NA	0.211028	NA	NA	0.0798766	NA	NA	NA	NA	NA	NA	0.279717	NA	NA	0.0983899	0.00223338	0.158196	NA	NA	0.0500658	NA	0.154163	0.0170438	NA	0.272968	0.0172496	0.275228	NA	NA	0.115463
P05202_C295	NA	NA	NA	NA	NA	NA	NA	NA	NA	NA	0.560587	NA	NA	0.117035	NA	0.401108	NA	0.00380127	0.10431	0.00512571	0.433225	0.00913361	NA	0.110996	NA	0.451428	NA	NA	0.163734	NA	0.526695	NA	0.0150749	0.144895	0.0249471	NA	NA	NA	NA	NA	0.351714	0.0805721	0.049868	0.418564	0.0376921	0.506694	NA	0.00481853	0.159715
P05213_C129	NA	NA	NA	NA	NA	NA	NA	NA	NA	NA	NA	NA	NA	NA	NA	NA	NA	NA	NA	NA	NA	NA	NA	NA	NA	NA	NA	NA	NA	NA	NA	NA	NA	NA	NA	NA	NA	NA	NA	NA	NA	NA	NA	NA	NA	NA	NA	NA	NA
P05213_C295	NA	NA	NA	NA	NA	NA	NA	NA	NA	NA	0.561261	NA	0.000944966	0.133408	0.00717719	NA	NA	NA	NA	NA	NA	NA	NA	NA	NA	NA	NA	NA	NA	NA	NA	NA	NA	NA	NA	NA	NA	NA	NA	NA	NA	NA	NA	NA	NA	NA	NA	NA	NA
P05213_C315	NA	NA	NA	NA	NA	NA	NA	NA	NA	NA	0.504155	NA	0.0026705	0.116811	0.00351116	NA	NA	NA	NA	NA	NA	NA	NA	NA	NA	NA	NA	NA	NA	NA	NA	NA	NA	NA	NA	NA	NA	NA	NA	NA	NA	NA	NA	NA	NA	NA	NA	NA	NA
P05213_C316	NA	NA	NA	NA	NA	NA	NA	NA	NA	NA	0.504155	NA	0.0026705	0.116811	0.00351116	NA	NA	NA	NA	NA	NA	NA	NA	NA	NA	NA	NA	NA	NA	NA	NA	NA	NA	NA	NA	NA	NA	NA	NA	NA	NA	NA	NA	NA	NA	NA	NA	NA	NA
P05213_C347	NA	NA	NA	NA	NA	NA	NA	NA	NA	NA	0.620186	NA	0.00143196	0.0391854	0.00418602	NA	NA	NA	NA	NA	NA	NA	NA	NA	NA	NA	NA	NA	NA	NA	NA	NA	NA	NA	NA	NA	NA	NA	NA	NA	NA	NA	NA	NA	NA	NA	NA	NA	NA
P05213_C376	NA	NA	NA	NA	NA	NA	NA	NA	NA	NA	0.797913	NA	0.00206496	0.192809	0.00710164	NA	NA	NA	NA	NA	NA	NA	NA	NA	NA	NA	NA	NA	NA	NA	NA	NA	NA	NA	NA	NA	NA	NA	NA	NA	NA	NA	NA	NA	NA	NA	NA	NA	NA
P05480_C193	NA	NA	NA	NA	NA	NA	NA	NA	NA	NA	NA	NA	NA	NA	NA	NA	NA	NA	NA	NA	NA	NA	NA	NA	NA	NA	NA	NA	NA	NA	NA	NA	NA	NA	NA	0.73525	NA	NA	0.219156	0.0162134	NA	NA	NA	NA	NA	NA	NA	NA	NA
P05480_C246	0.100751	0.0072201	NA	0.100802	0.0148145	0.308728	NA	0.020108	0.135548	NA	NA	NA	NA	NA	NA	0.392688	NA	NA	0.115305	0.00739206	0.334952	NA	0.00502054	0.248719	0.00831519	NA	NA	NA	NA	NA	0.348493	NA	NA	0.106841	NA	0.387085	NA	NA	0.185679	0.0109178	0.22407	NA	NA	0.0857021	NA	NA	NA	NA	NA
P05480_C408	0.444303	NA	0.0134149	0.164871	0.0132713	0.570835	NA	0.00320506	0.138002	0.0452968	NA	NA	NA	NA	NA	NA	NA	NA	NA	NA	NA	NA	NA	NA	NA	NA	NA	NA	NA	NA	0.579704	NA	0.00827745	0.109814	0.0166932	0.531246	NA	NA	0.138892	0.0163386	0.455871	NA	0.00335332	0.13203	0.0333035	NA	NA	NA	NA
P05533_C74	NA	NA	NA	NA	NA	NA	NA	NA	NA	NA	NA	NA	NA	NA	NA	NA	NA	NA	0.228106	NA	0.010598	NA	NA	0.156199	NA	0.0297639	NA	NA	0.237206	NA	NA	NA	NA	NA	NA	NA	NA	NA	NA	NA	NA	NA	NA	NA	NA	0.0161002	NA	NA	0.417431
P05533_C78	NA	NA	NA	NA	NA	NA	NA	NA	NA	NA	NA	NA	NA	NA	NA	NA	NA	NA	0.228106	NA	0.010598	NA	NA	0.156199	NA	0.0297639	NA	NA	0.237206	NA	NA	NA	NA	NA	NA	NA	NA	NA	NA	NA	NA	NA	NA	NA	NA	0.0161002	NA	NA	0.417431
P06151_C131	NA	NA	NA	NA	NA	0.126401	NA	NA	0.295501	0.343948	NA	NA	NA	NA	NA	NA	NA	NA	NA	NA	NA	NA	NA	NA	NA	0.163087	NA	NA	0.114757	0.0157126	NA	NA	NA	NA	NA	NA	NA	NA	NA	NA	NA	NA	NA	NA	NA	0.179371	NA	NA	0.165498
P06151_C163	0.359716	NA	NA	0.0641428	0.00407508	0.467653	NA	NA	0.0920451	0.00583838	0.605088	NA	NA	0.119619	0.00612199	0.553165	NA	NA	0.091622	0.0041664	0.437246	NA	NA	0.13157	0.00620699	0.483916	NA	NA	0.043796	NA	0.658012	NA	NA	0.0716756	0.00373756	0.552388	NA	NA	0.177299	0.0125862	0.464774	NA	NA	0.0949792	0.020459	0.545341	NA	NA	0.0984971
P06151_C293	0.364498	NA	NA	0.058558	NA	0.337013	NA	NA	0.0456727	0.00438877	NA	NA	NA	NA	NA	NA	NA	NA	NA	NA	NA	NA	NA	NA	NA	0.318761	NA	NA	0.0443467	NA	NA	NA	NA	NA	NA	0.385446	NA	NA	0.0709306	NA	NA	NA	NA	NA	NA	NA	NA	NA	NA
P06151_C35	NA	NA	NA	NA	NA	NA	NA	NA	NA	NA	NA	NA	NA	NA	NA	NA	NA	NA	NA	NA	NA	NA	NA	NA	NA	NA	NA	NA	NA	NA	NA	NA	NA	NA	NA	NA	NA	NA	NA	NA	0.465557	NA	NA	0.0919581	NA	NA	NA	NA	NA
P06151_C84	0.280999	NA	NA	0.0771213	0.00621031	0.379445	NA	NA	0.102133	0.00661908	0.841119	NA	NA	0.123157	0.00728458	0.372393	NA	NA	0.350694	0.0149515	0.487254	NA	NA	0.0874283	NA	0.411849	NA	NA	0.10641	NA	0.584979	NA	0.00306167	0.0701368	0.00643639	0.279788	NA	NA	0.131133	0.0052845	0.420398	NA	0.0008572	0.0858879	0.00683196	0.654007	NA	NA	0.100804
P06330_C96	0.130076	NA	NA	1.32735	0.0463187	NA	NA	NA	NA	NA	0.656126	NA	0.00760761	0.41421	0.0337695	0.510358	NA	NA	0.511904	0.0256201	0.87757	NA	0.0127114	0.624735	0.0328541	0.927641	NA	0.0115984	0.584204	NA	NA	NA	NA	NA	NA	NA	NA	NA	NA	NA	0.0382143	NA	NA	0.506259	0.0420031	0.162401	NA	NA	0.980515
P06346_C93	0.14874	NA	0.00660914	0.608231	0.0700292	0.203188	NA	0.00288881	0.512915	0.0599161	0.279788	NA	0.00249972	0.589672	0.075583	0.121667	NA	0.00568309	0.639946	0.0560731	0.149931	NA	NA	0.424204	0.037805	NA	NA	NA	NA	NA	0.174781	NA	0.00265009	0.470675	0.0304676	0.268938	NA	NA	0.92959	0.0627637	0.284128	NA	0.00650441	0.724051	0.0588829	0.37896	NA	NA	2.02486
P06537_C464	NA	NA	NA	NA	NA	NA	NA	NA	NA	NA	NA	NA	NA	NA	NA	NA	NA	NA	NA	NA	NA	NA	NA	NA	NA	NA	NA	NA	NA	NA	NA	NA	NA	NA	NA	NA	NA	NA	NA	NA	NA	NA	NA	NA	NA	NA	NA	NA	NA
P06537_C470	NA	NA	NA	NA	NA	NA	NA	NA	NA	NA	NA	NA	NA	NA	NA	NA	NA	NA	NA	NA	0.549616	NA	0.0154816	0.33186	0.0316084	NA	NA	NA	NA	NA	NA	NA	NA	NA	NA	NA	NA	NA	NA	NA	NA	NA	NA	NA	NA	NA	NA	NA	NA
P06745_C404	0.363777	NA	0.00330178	0.131681	0.0186885	0.352976	NA	NA	0.107853	0.00649641	0.564049	NA	0.00327597	0.181159	0.00594609	0.393998	NA	0.00200897	0.141585	0.0034127	0.398256	NA	NA	0.184531	0.00555187	0.373727	6.85794e-05	0.00093303	0.13205	0.00141795	0.580079	NA	0.0171074	0.197697	0.026381	0.41106	NA	0.00139896	0.132216	0.0104592	0.374503	0.0102452	0.0180543	0.244761	0.0411032	0.433003	NA	0.00709775	0.174316
P06797_C125	NA	NA	NA	NA	NA	NA	NA	NA	NA	NA	NA	NA	NA	NA	NA	NA	NA	NA	NA	NA	NA	NA	NA	NA	NA	NA	NA	NA	NA	NA	NA	NA	NA	NA	NA	NA	NA	NA	NA	NA	NA	NA	NA	NA	NA	NA	NA	NA	NA
P06797_C322	NA	NA	NA	NA	NA	0.241889	NA	NA	0.276256	0.0707416	NA	NA	NA	NA	NA	NA	NA	NA	NA	NA	0.280498	NA	NA	0.334435	0.0305606	NA	NA	NA	NA	NA	0.426318	NA	NA	0.283211	0.0166519	NA	NA	NA	NA	NA	NA	NA	NA	NA	NA	NA	NA	NA	NA
P06800_C1111	NA	NA	NA	NA	NA	NA	NA	NA	NA	NA	NA	NA	NA	NA	NA	NA	NA	NA	NA	NA	NA	NA	NA	NA	NA	NA	NA	NA	NA	NA	NA	NA	NA	NA	NA	0.463382	NA	0.00255582	0.279935	0.0559735	NA	NA	NA	NA	NA	NA	NA	NA	NA
P06800_C1248	NA	NA	NA	NA	NA	0.411949	NA	0.00796902	0.232087	0.0250603	NA	NA	NA	NA	NA	NA	NA	NA	NA	NA	0.584995	NA	NA	0.251795	0.0414212	NA	NA	NA	NA	NA	NA	NA	NA	NA	NA	1.0575	NA	NA	0.393374	0.0553283	0.587669	NA	0.0065629	0.216448	0.0166981	0.612313	NA	NA	0.204837
P06800_C339	0.113712	NA	0.0108321	0.576029	0.026152	0.211698	NA	0.0076078	0.589094	0.0119925	0.267715	NA	0.00178745	0.739108	0.0208247	NA	NA	NA	NA	NA	NA	NA	NA	NA	NA	NA	NA	NA	NA	NA	0.334095	0.000762678	0.0105141	0.583489	0.0330599	0.257814	NA	NA	1.01999	0.0289079	NA	NA	NA	NA	NA	NA	NA	NA	NA
P06800_C384	NA	NA	NA	NA	NA	NA	NA	NA	NA	NA	0.705772	NA	NA	0.300864	0.0250672	0.278449	NA	NA	0.417772	0.0249466	NA	NA	NA	NA	NA	NA	NA	NA	NA	NA	NA	NA	NA	NA	NA	0.347498	NA	NA	0.900539	0.160518	0.433577	NA	NA	0.394275	NA	0.0167126	NA	NA	0.478794
P06800_C465	0.221994	0.000996511	0.0418844	0.479607	0.0468686	0.169499	NA	0.00580636	0.48539	0.0631823	NA	NA	NA	NA	NA	NA	NA	NA	NA	NA	0.421163	NA	0.00510253	0.454147	0.0490383	NA	NA	NA	NA	NA	NA	NA	NA	NA	NA	0.386872	NA	NA	1.31602	0.154451	0.302696	NA	NA	0.558589	0.0376309	NA	NA	NA	NA
P06800_C743	NA	NA	NA	NA	NA	0.351516	NA	NA	0.16295	0.00700787	NA	NA	NA	NA	NA	NA	NA	NA	NA	NA	NA	NA	NA	NA	NA	NA	NA	NA	NA	NA	NA	NA	NA	NA	NA	1.14668	NA	NA	0.475536	NA	0.340616	NA	NA	0.258285	0.0145834	0.496271	NA	NA	0.238943
P06800_C778	NA	NA	NA	NA	NA	NA	NA	NA	NA	NA	NA	NA	NA	NA	NA	NA	NA	NA	NA	NA	NA	NA	NA	NA	NA	NA	NA	NA	NA	NA	0.699061	NA	0.00803044	0.343199	0.0133134	0.843532	NA	NA	0.551828	0.0213158	0.573223	NA	NA	0.372547	0.0115916	NA	NA	NA	NA
P06801_C264	0.378124	NA	NA	0.193621	NA	0.143811	NA	NA	0.0955091	NA	0.490359	NA	NA	0.076265	NA	0.429392	NA	NA	0.0908784	NA	0.471577	NA	NA	0.154003	NA	0.328193	NA	NA	0.101504	NA	0.563286	NA	NA	0.164944	NA	0.0666871	NA	NA	0.0738838	NA	NA	NA	NA	NA	NA	0.278078	NA	NA	0.0512621
P06801_C415	0.372333	NA	0.0121152	0.380635	0.0150022	0.192604	NA	NA	0.305427	0.0164066	NA	NA	NA	NA	NA	NA	NA	NA	NA	NA	NA	NA	NA	NA	NA	NA	NA	NA	NA	NA	0.549813	NA	0.0118695	0.419464	0.0243593	NA	NA	NA	NA	NA	0.485846	NA	NA	0.384395	NA	0.289908	NA	0.00669027	0.28816
P06801_C420	0.372333	NA	0.0121152	0.380635	0.0150022	0.192604	NA	NA	0.305427	0.0164066	NA	NA	NA	NA	NA	NA	NA	NA	NA	NA	NA	NA	NA	NA	NA	NA	NA	NA	NA	NA	0.549813	NA	0.0118695	0.419464	0.0243593	NA	NA	NA	NA	NA	0.485846	NA	NA	0.384395	NA	0.289908	NA	0.00669027	0.28816
P06801_C468	NA	NA	NA	NA	NA	NA	NA	NA	NA	NA	NA	NA	NA	NA	NA	NA	NA	NA	NA	NA	NA	NA	NA	NA	NA	NA	NA	NA	NA	NA	0.520486	NA	NA	0.277051	NA	NA	NA	NA	NA	NA	NA	NA	NA	NA	NA	NA	NA	NA	NA
P06802_C146	NA	NA	NA	NA	NA	NA	NA	NA	NA	NA	NA	NA	NA	NA	NA	NA	NA	NA	NA	NA	NA	NA	NA	NA	NA	0.192848	NA	NA	0.430743	NA	NA	NA	NA	NA	NA	NA	NA	NA	NA	NA	NA	NA	NA	NA	NA	0.179386	NA	NA	0.652468
P06802_C148	NA	NA	NA	NA	NA	NA	NA	NA	NA	NA	NA	NA	NA	NA	NA	NA	NA	NA	NA	NA	NA	NA	NA	NA	NA	0.192848	NA	NA	0.430743	NA	NA	NA	NA	NA	NA	NA	NA	NA	NA	NA	NA	NA	NA	NA	NA	0.179386	NA	NA	0.652468
P06802_C152	NA	NA	NA	NA	NA	NA	NA	NA	NA	NA	NA	NA	NA	NA	NA	NA	NA	NA	NA	NA	NA	NA	NA	NA	NA	0.192848	NA	NA	0.430743	NA	NA	NA	NA	NA	NA	NA	NA	NA	NA	NA	NA	NA	NA	NA	NA	0.179386	NA	NA	0.652468
P06802_C223	0.0707584	NA	NA	0.853267	0.0597745	NA	NA	NA	NA	NA	0.252361	NA	NA	0.932295	0.0380128	NA	NA	NA	NA	NA	0.10472	NA	NA	0.593786	0.00863411	NA	NA	NA	NA	NA	NA	NA	NA	NA	NA	0.0835744	NA	NA	0.557454	0.0461384	0.102909	NA	NA	0.720286	0.0260851	0.0561869	NA	NA	0.634767
P06802_C596	NA	NA	NA	NA	NA	NA	NA	NA	NA	NA	0.141213	NA	NA	0.884832	0.0422488	NA	NA	NA	NA	NA	NA	NA	NA	NA	NA	NA	NA	NA	NA	NA	0.205856	NA	0.00387061	0.756055	0.0363831	0.128582	NA	NA	0.662326	0.0713071	NA	NA	NA	NA	NA	NA	NA	NA	NA
P06802_C607	NA	NA	NA	NA	NA	NA	NA	NA	NA	NA	NA	NA	NA	NA	NA	NA	NA	NA	NA	NA	NA	NA	NA	NA	NA	NA	NA	NA	NA	NA	0.253532	NA	NA	0.475095	NA	NA	NA	NA	NA	NA	NA	NA	NA	NA	NA	NA	NA	NA	NA
P06802_C609	NA	NA	NA	NA	NA	NA	NA	NA	NA	NA	NA	NA	NA	NA	NA	NA	NA	NA	NA	NA	NA	NA	NA	NA	NA	NA	NA	NA	NA	NA	0.253532	NA	NA	0.475095	NA	NA	NA	NA	NA	NA	NA	NA	NA	NA	NA	NA	NA	NA	NA
P06802_C692	NA	NA	NA	NA	NA	NA	NA	NA	NA	NA	NA	NA	NA	NA	NA	NA	NA	NA	NA	NA	NA	NA	NA	NA	NA	NA	NA	NA	NA	NA	NA	NA	NA	NA	NA	NA	NA	NA	NA	NA	0.19641	NA	NA	0.604623	0.0784994	NA	NA	NA	NA
P06909_C1048	NA	NA	NA	NA	NA	0.368664	NA	NA	0.7711	0.050477	NA	NA	NA	NA	NA	NA	NA	NA	NA	NA	NA	NA	NA	NA	NA	0.269362	NA	NA	0.644332	NA	NA	NA	NA	NA	NA	0.347666	NA	NA	0.633382	0.0361102	NA	NA	NA	NA	NA	NA	NA	NA	NA
P06909_C1206	NA	NA	NA	NA	NA	0.318372	NA	NA	0.593473	0.0224128	NA	NA	NA	NA	NA	NA	NA	NA	NA	NA	0.460454	NA	0.00891216	0.360651	NA	NA	NA	NA	NA	NA	NA	NA	NA	NA	NA	NA	NA	NA	NA	NA	NA	NA	NA	NA	NA	NA	NA	NA	NA
P06909_C178	NA	NA	NA	NA	NA	0.175822	NA	0.00740736	0.630059	0.0483646	NA	NA	NA	NA	NA	NA	NA	NA	NA	NA	NA	NA	NA	NA	NA	NA	NA	NA	NA	NA	NA	NA	NA	NA	NA	NA	NA	NA	NA	NA	NA	NA	NA	NA	NA	NA	NA	NA	NA
P06909_C294	0.209031	NA	NA	0.638853	0.0196538	NA	NA	NA	NA	NA	0.278605	NA	NA	0.517346	0.0116623	NA	NA	NA	NA	NA	0.298121	NA	NA	0.718898	NA	NA	NA	NA	NA	NA	NA	NA	NA	NA	NA	NA	NA	NA	NA	NA	NA	NA	NA	NA	NA	NA	NA	NA	NA
P06909_C309	NA	NA	NA	NA	NA	NA	NA	NA	NA	NA	0.41545	NA	NA	0.750893	0.0257366	0.345168	NA	0.00526908	0.481392	0.0135318	0.2727	NA	0.0059221	0.604852	0.0138823	0.347763	NA	NA	0.45482	NA	NA	NA	NA	NA	NA	0.38479	NA	NA	0.508024	0.0246618	0.362564	NA	NA	0.461443	0.0105958	0.196728	NA	NA	0.48455
P06909_C320	NA	NA	NA	NA	NA	0.22388	NA	0.00709267	0.783079	0.0143337	0.146068	NA	NA	0.737717	0.0062237	0.235778	NA	NA	0.510383	NA	0.143568	0.00471952	NA	0.708573	NA	0.293953	NA	NA	0.549147	NA	NA	NA	NA	NA	NA	0.177223	NA	NA	0.559994	0.0114133	0.164012	NA	NA	0.562169	NA	NA	NA	NA	NA
P06909_C325	NA	NA	NA	NA	NA	0.22388	NA	0.00709267	0.783079	0.0143337	0.146068	NA	NA	0.737717	0.0062237	0.235778	NA	NA	0.510383	NA	0.143568	0.00471952	NA	0.708573	NA	0.293953	NA	NA	0.549147	NA	NA	NA	NA	NA	NA	0.177223	NA	NA	0.559994	0.0114133	0.164012	NA	NA	0.562169	NA	NA	NA	NA	NA
P06909_C374	0.140775	NA	NA	0.409968	0.00845902	0.270157	NA	NA	0.431032	0.0211695	0.219096	NA	NA	0.376699	0.0312163	0.255494	NA	NA	0.364926	0.00846379	0.273388	NA	NA	0.513543	NA	0.354104	NA	NA	0.457527	NA	0.330811	NA	NA	0.402316	NA	0.20326	NA	NA	0.472621	NA	0.335047	NA	NA	0.39608	0.0245614	0.167799	NA	NA	0.352568
P06909_C385	0.140775	NA	NA	0.409968	0.00845902	0.270157	NA	NA	0.431032	0.0211695	0.219096	NA	NA	0.376699	0.0312163	0.255494	NA	NA	0.364926	0.00846379	0.273388	NA	NA	0.513543	NA	0.354104	NA	NA	0.457527	NA	0.330811	NA	NA	0.402316	NA	0.20326	NA	NA	0.472621	NA	0.335047	NA	NA	0.39608	0.0245614	0.167799	NA	NA	0.352568
P06909_C569	NA	NA	NA	NA	NA	0.127635	NA	NA	0.897187	0.0373732	NA	NA	NA	NA	NA	NA	NA	NA	NA	NA	NA	NA	NA	NA	NA	NA	NA	NA	NA	NA	NA	NA	NA	NA	NA	0.131858	NA	NA	0.687849	0.0337467	NA	NA	NA	NA	NA	0.118567	NA	0.00286553	0.40897
P06909_C658	NA	NA	NA	NA	NA	NA	NA	NA	NA	NA	NA	NA	NA	NA	NA	NA	NA	NA	NA	NA	NA	NA	NA	NA	NA	NA	NA	NA	NA	NA	NA	NA	NA	NA	NA	NA	NA	NA	NA	NA	0.0452922	NA	NA	0.889185	0.00556797	NA	NA	NA	NA
P06909_C743	0.151453	NA	NA	0.875717	NA	0.121295	NA	NA	1.30444	NA	0.241061	NA	NA	0.963586	0.0225784	0.102496	NA	NA	0.741602	NA	NA	NA	NA	NA	NA	0.199208	NA	NA	0.718862	NA	0.167193	NA	NA	0.882438	NA	0.121676	NA	NA	0.977232	0.0263933	0.116283	NA	NA	0.981189	NA	0.0355686	NA	NA	0.542892
P06909_C994	NA	NA	NA	NA	NA	0.316519	NA	NA	0.689313	0.0543165	NA	NA	NA	NA	NA	NA	NA	NA	NA	NA	NA	NA	NA	NA	NA	NA	NA	NA	NA	NA	NA	NA	NA	NA	NA	NA	NA	NA	NA	NA	NA	NA	NA	NA	NA	NA	NA	NA	NA
P07309_C30	0.360972	NA	0.00412367	0.223446	0.073787	0.226264	NA	0.00404875	0.428378	0.104929	NA	NA	NA	NA	NA	0.431622	NA	0.00139953	0.231852	0.0673898	0.395402	NA	NA	0.294717	0.0866846	0.448276	NA	NA	0.230529	0.0167876	0.9591	NA	0.00265436	0.203865	0.0822248	1.0193	NA	0.00499372	0.25137	0.0607506	0.232239	NA	0.00424581	0.223759	0.0586445	0.285166	NA	NA	0.139303
P07310_C254	0.1527	0.0143507	0.0440532	0.321643	0.0689856	0.143126	0.00215846	0.0281524	0.299975	0.0664256	0.411276	0.000156778	0.028332	0.240729	0.0249028	0.185983	NA	0.012148	0.119117	0.0106845	0.302223	NA	0.0431366	0.26815	0.0478753	NA	NA	NA	NA	NA	0.293876	NA	0.0176383	0.178133	0.0474497	0.126899	NA	0.00482112	0.159752	0.0273596	0.317282	NA	0.0473543	0.514234	0.0717019	0.118812	0.000315128	0.00854901	0.201274
P07310_C283	0.231956	NA	NA	0.196838	0.0100024	NA	NA	NA	NA	NA	0.460367	NA	NA	0.306454	NA	0.365436	NA	NA	0.218118	NA	0.391589	NA	NA	0.213363	0.00707673	NA	NA	NA	NA	NA	0.368518	NA	0.00330934	0.168384	0.00556128	0.341608	NA	NA	0.327995	0.0141656	0.395204	NA	0.00302787	0.2097	0.0137939	0.281698	NA	NA	0.265003
P07356_C133	0.0880845	NA	0.0210356	0.144699	0.0393087	0.297151	NA	0.0251787	0.281099	0.061783	0.157806	NA	0.00414101	0.0878563	0.023436	NA	NA	NA	NA	NA	0.191551	NA	0.0102307	0.0923535	0.0257839	0.132295	NA	NA	0.0949802	0.00582895	0.181168	0.00131572	0.0133952	0.118957	0.0424262	0.195784	NA	NA	0.0383814	0.00827727	NA	NA	NA	NA	NA	NA	NA	NA	NA
P07356_C223	0.45275	NA	0.00481796	0.0856619	0.0241668	NA	NA	NA	NA	NA	0.745728	NA	0.00149873	0.162743	0.0843276	NA	NA	NA	NA	NA	0.734016	NA	NA	0.192196	0.00920058	0.681086	NA	0.00814132	0.113988	0.011609	0.763175	NA	0.00367157	0.0920803	0.0113817	0.585585	NA	NA	0.189274	0.0747933	0.448559	NA	0.00240149	0.120683	0.0491369	0.729525	NA	0.00525871	0.176931
P07356_C262	0.186479	NA	0.00934194	0.0388635	0.0215635	0.360019	NA	0.0205991	0.122365	0.0401031	0.345105	NA	0.00173806	0.00506762	0.00187894	0.33981	NA	0.00151945	0.0201891	0.00512555	0.274749	NA	0.0092682	0.019643	0.00221621	0.225082	NA	NA	0.0132353	0.000572358	0.332909	NA	NA	0.0374896	0.0078162	0.240745	NA	NA	0.0143208	0.00118998	0.151871	NA	NA	0.0164686	0.00677732	0.280642	NA	NA	0.0314219
P07356_C335	0.243718	NA	0.00936248	0.0893297	0.0185093	0.379467	NA	0.0238574	0.147634	0.0330799	0.613948	NA	NA	0.164383	NA	0.419804	NA	0.00219499	0.0935817	0.0101598	0.326807	NA	0.00439244	0.132355	NA	0.316052	NA	NA	0.0783106	NA	0.367849	NA	0.0072205	0.0947594	0.00405165	0.295983	NA	0.00105782	0.119758	0.00974341	0.289548	NA	0.00285104	0.104057	0.0128563	0.48793	NA	0.00542633	0.139251
P07356_C9	NA	NA	NA	NA	NA	0.257392	NA	NA	0.116158	0.140068	NA	NA	NA	NA	NA	NA	NA	NA	NA	NA	NA	NA	NA	NA	NA	NA	NA	NA	NA	NA	0.377044	NA	NA	0.198088	0.0130697	0.278824	NA	NA	0.176947	0.0107198	NA	NA	NA	NA	NA	NA	NA	NA	NA
P07724_C114	0.0474381	0.000679289	0.00252744	0.809111	0.0118776	0.089416	NA	NA	1.08612	0.00871855	0.110445	NA	NA	0.566676	0.0115435	0.0528046	0.000144233	NA	0.848544	0.00225448	0.0795928	0.00024539	NA	0.733814	0.0198648	0.065705	NA	NA	0.831111	0.000795639	0.125069	0.000237557	0.000377853	0.495873	0.00855603	0.0804097	NA	NA	0.483333	0.00412924	0.098047	NA	NA	0.697919	0.0181	0.0708835	NA	NA	0.445414
P07724_C115	0.0474381	0.000679289	0.00252744	0.809111	0.0118776	0.089416	NA	NA	1.08612	0.00871855	0.110445	NA	NA	0.566676	0.0115435	0.0528046	0.000144233	NA	0.848544	0.00225448	0.0795928	0.00024539	NA	0.733814	0.0198648	0.065705	NA	NA	0.831111	0.000795639	0.125069	0.000237557	0.000377853	0.495873	0.00855603	0.0804097	NA	NA	0.483333	0.00412924	0.098047	NA	NA	0.697919	0.0181	0.0708835	NA	NA	0.445414
P07724_C125	NA	NA	NA	NA	NA	NA	NA	NA	NA	NA	NA	NA	NA	NA	NA	0.0452877	NA	0.000789756	0.690548	0.00123463	NA	NA	NA	NA	NA	NA	NA	NA	NA	NA	NA	NA	NA	NA	NA	NA	NA	NA	NA	NA	NA	NA	NA	NA	NA	NA	NA	NA	NA
P07724_C148	0.0614021	0.00168222	0.00332998	0.742954	0.0103056	0.0613984	0.000289886	0.000562476	1.18587	0.00636913	0.0617551	0.00378526	NA	0.356668	NA	NA	NA	NA	NA	NA	0.0279972	0.00121443	0.00134749	0.776478	0.00272095	0.100848	0.00127436	0.00176047	0.980828	0.00192653	0.0423094	NA	NA	0.375458	NA	NA	NA	NA	0.197224	NA	0.107824	NA	NA	0.334138	NA	0.0331402	NA	0.000967405	0.518177
P07724_C201	0.0211946	0.00234972	0.00325428	0.968279	0.00625968	0.143364	NA	NA	1.21578	0.0131935	0.00859922	0.00111916	NA	0.587609	0.00527847	0.0138795	NA	NA	1.3362	0.0025872	0.00101717	NA	NA	1.48608	0.00312893	0.0197331	NA	NA	1.30759	NA	0.113804	NA	0.00208447	0.709774	0.00703707	0.0160553	NA	NA	0.617429	0.00686208	0.0993219	NA	NA	0.791865	0.0077503	NA	NA	NA	0.453111
P07724_C224	0.00864309	0.00281374	0.00193542	0.408189	0.0153848	0.00602085	NA	NA	0.910131	NA	0.0513625	0.00175421	0.00301275	0.497317	0.0211331	0.0570504	0.00172869	0.00334346	0.560648	0.0233167	0.0552187	NA	0.001199	0.427142	0.0165757	0.0527928	0.00210814	0.00419162	0.577125	0.00754368	0.0250951	0.00250984	0.00152456	0.410407	0.0100894	NA	NA	NA	0.224314	0.00314269	0.0197721	0.00132907	NA	0.595969	0.00384767	0.00373291	0.00315016	NA	0.335098
P07724_C289	0.0850245	0.000635305	0.00252702	0.699857	0.0113607	0.0845208	NA	0.000570452	1.17571	0.00857715	0.0510415	0.00089689	0.00109242	0.607472	0.0117534	0.153928	0.000124347	0.00209186	0.956926	0.0139328	0.0850208	NA	0.00221787	0.777873	0.00529945	0.0658594	NA	0.000480634	0.905421	0.00241728	0.134195	0.000667776	0.00184695	0.693045	0.00694242	0.0721449	0.000766843	NA	0.492817	0.00765505	0.144307	0.000733533	0.00207353	0.704938	0.00993929	0.0729905	0.00052778	0.00040952	0.531002
P07724_C302	0.0255191	NA	0.000571704	0.743177	0.00825342	0.0279646	NA	NA	0.999018	0.00348947	0.0339803	0.00165867	0.000368896	0.422202	0.003169	0.0244736	8.13443e-05	0.000501258	0.854571	0.00271565	0.0185672	0.000655991	0.000441431	0.792251	0.00209807	0.0381166	3.32278e-05	0.00037168	0.912879	0.0017152	0.0469505	NA	0.000669178	0.610676	0.00518349	0.0169113	0.000221991	NA	0.419958	0.00596354	0.0223628	NA	0.000215209	0.656238	0.00215639	0.0238836	0.000605998	NA	0.353281
P07724_C303	0.0255191	NA	0.000571704	0.743177	0.00825342	0.0279646	NA	NA	0.999018	0.00348947	0.0339803	0.00165867	0.000368896	0.422202	0.003169	0.0244736	8.13443e-05	0.000501258	0.854571	0.00271565	0.0185672	0.000655991	0.000441431	0.792251	0.00209807	0.0381166	3.32278e-05	0.00037168	0.912879	0.0017152	0.0469505	NA	0.000669178	0.610676	0.00518349	0.0169113	0.000221991	NA	0.419958	0.00596354	0.0223628	NA	0.000215209	0.656238	0.00215639	0.0238836	0.000605998	NA	0.353281
P07724_C313	0.0204386	NA	NA	0.323801	0.00697037	NA	NA	NA	NA	NA	NA	NA	NA	NA	NA	NA	NA	NA	NA	NA	NA	NA	NA	NA	NA	NA	NA	NA	NA	NA	NA	NA	NA	NA	NA	NA	NA	NA	NA	NA	NA	NA	NA	NA	NA	NA	NA	NA	NA
P07724_C340	0.0204386	NA	NA	0.323801	0.00697037	NA	NA	NA	NA	NA	NA	NA	NA	NA	NA	NA	NA	NA	NA	NA	NA	NA	NA	NA	NA	NA	NA	NA	NA	NA	NA	NA	NA	NA	NA	NA	NA	NA	NA	NA	NA	NA	NA	NA	NA	NA	NA	NA	NA
P07724_C384	NA	0.00108709	NA	0.458387	NA	NA	NA	NA	0.926695	NA	NA	NA	NA	0.388188	NA	NA	NA	NA	0.539889	NA	NA	0.0025092	NA	0.467306	NA	NA	NA	NA	0.576195	NA	NA	NA	NA	0.376286	NA	NA	0.00275894	NA	0.165052	NA	NA	0.00254385	NA	0.631228	NA	NA	NA	NA	0.31915
P07724_C385	NA	0.00108709	NA	0.458387	NA	NA	NA	NA	0.926695	NA	NA	NA	NA	0.388188	NA	NA	NA	NA	0.539889	NA	NA	0.0025092	NA	0.467306	NA	NA	NA	NA	0.576195	NA	NA	NA	NA	0.376286	NA	NA	0.00275894	NA	0.165052	NA	NA	0.00254385	NA	0.631228	NA	NA	NA	NA	0.31915
P07724_C393	NA	0.00108709	NA	0.458387	NA	NA	NA	NA	0.926695	NA	NA	NA	NA	0.388188	NA	NA	NA	NA	0.539889	NA	NA	0.0025092	NA	0.467306	NA	NA	NA	NA	0.576195	NA	NA	NA	NA	0.376286	NA	NA	0.00275894	NA	0.165052	NA	NA	0.00254385	NA	0.631228	NA	NA	NA	NA	0.31915
P07724_C416	NA	NA	NA	0.916191	0.0312153	0.0791048	NA	NA	1.12046	0.00728397	0.059218	NA	0.00152407	0.573025	0.0152844	0.0368761	NA	NA	0.851088	0.0257535	0.0369924	NA	NA	0.742533	0.00427986	0.0108557	NA	NA	0.931751	0.0017288	0.0315262	0.000572889	NA	0.517273	0.00726104	0.0143771	NA	NA	0.336457	0.00142907	0.0304178	NA	NA	0.767036	0.00476236	0.0350351	NA	NA	0.467665
P07724_C461	NA	NA	NA	1.22733	NA	0.0876171	NA	0.000947163	0.956405	0.0075854	0.108719	0.00186393	0.00268607	0.503521	0.00471554	0.0489753	0.00213252	0.00140475	0.621805	0.00146389	0.0954984	NA	NA	0.539964	NA	0.0743691	NA	NA	0.36846	NA	NA	NA	NA	NA	NA	0.104295	NA	NA	0.387163	0.0101233	NA	NA	NA	NA	NA	0.0779449	0.000899444	0.00164891	0.432235
P07724_C462	NA	NA	NA	1.22733	NA	0.0876171	NA	0.000947163	0.956405	0.0075854	0.108719	0.00186393	0.00268607	0.503521	0.00471554	0.0489753	0.00213252	0.00140475	0.621805	0.00146389	0.0954984	NA	NA	0.539964	NA	0.0743691	NA	NA	0.36846	NA	NA	NA	NA	NA	NA	0.104295	NA	NA	0.387163	0.0101233	NA	NA	NA	NA	NA	0.0779449	0.000899444	0.00164891	0.432235
P07724_C472	0.0402635	0.00232306	NA	0.675314	0.00348036	0.11945	NA	0.00115872	0.874227	0.0113634	0.0751161	0.00335668	0.00177766	0.473852	0.00931241	0.10308	NA	NA	0.538602	NA	0.0352885	0.00242587	0.0014456	0.62256	0.00107134	0.031087	NA	NA	0.755804	0.00205815	0.0454485	0.00134015	NA	0.602701	0.00292058	0.162222	NA	NA	0.480054	0.0247741	0.0601945	0.0021977	NA	0.684302	0.004821	0.0419305	NA	NA	0.433138
P07724_C485	0.0671332	0.000517056	0.00141342	0.594112	0.00861125	0.0734342	0.000235212	0.00120547	1.06206	0.00403164	0.0570158	0.000606408	0.000934325	0.556383	0.00680517	0.045952	NA	0.000722539	0.633613	0.0195309	0.0705558	NA	0.00161028	0.603618	0.00863076	0.0617273	NA	NA	0.571469	0.00237588	0.0912726	NA	0.000712574	0.551335	0.00741206	0.0112821	NA	NA	0.363406	0.00236806	0.071587	NA	0.0013005	0.85121	0.00389943	0.0893266	0.00244819	0.00135797	0.379632
P07724_C500	0.0259852	NA	NA	0.545907	NA	0.036429	NA	NA	1.05137	0.00306194	0.0510259	0.00068367	NA	0.310498	NA	0.0574469	0.00603064	0.00127446	0.63726	NA	0.0867878	NA	0.00490124	0.588793	0.0049292	0.0213709	NA	NA	0.853141	NA	NA	0.00623252	0.00383931	0.602084	NA	0.00895492	NA	NA	0.397449	0.00875264	0.0812024	NA	NA	0.712769	NA	0.00668178	NA	NA	0.478442
P07724_C501	0.0259852	NA	NA	0.545907	NA	0.036429	NA	NA	1.05137	0.00306194	0.0510259	0.00068367	NA	0.310498	NA	0.0574469	0.00603064	0.00127446	0.63726	NA	0.0867878	NA	0.00490124	0.588793	0.0049292	0.0213709	NA	NA	0.853141	NA	NA	0.00623252	0.00383931	0.602084	NA	0.00895492	NA	NA	0.397449	0.00875264	0.0812024	NA	NA	0.712769	NA	0.00668178	NA	NA	0.478442
P07724_C511	0.0739048	NA	NA	0.922345	0.0251047	0.10505	NA	NA	1.11262	0.0137824	0.0964764	NA	0.00202542	0.471449	0.0122357	0.0932498	NA	NA	0.822519	0.0380574	0.0505943	NA	0.000584145	0.684524	0.00657829	0.0390309	NA	NA	0.814892	0.00184224	0.0557622	0.00065597	0.000852748	0.760932	0.0039431	0.0829522	NA	NA	0.477947	0.0519252	0.0582381	NA	0.000439333	0.85294	0.00997921	0.101522	NA	NA	0.473036
P07724_C538	0.0350826	0.00123219	0.0013058	0.60175	0.0110285	0.0588817	0.000425446	0.00173441	0.869026	0.00538999	0.117933	0.00103457	0.00426773	0.414999	0.0161698	0.0648388	NA	0.00097772	0.720822	0.0177351	0.046226	0.000315813	0.000437224	0.416977	0.00253174	0.042	0.000569006	0.000536104	0.564921	0.00320015	0.0557765	0.000909389	0.00104038	0.607662	0.00863455	0.0260012	0.000271444	NA	0.315717	0.00427317	0.0122514	0.00107917	0.00204806	0.653388	0.00168756	0.0637203	3.92263e-05	0.000185063	0.402455
P07724_C58	0.0340452	0.00151988	9.61121e-05	0.211808	0.304605	0.0283415	NA	NA	0.171918	0.296867	0.217512	NA	NA	0.179128	1.61798	0.0805789	NA	NA	0.322268	0.324493	0.116741	0.00136663	NA	0.309795	0.287856	0.221262	NA	NA	0.20643	1.06767	0.134341	0.0009732	4.64776e-05	0.240028	0.313316	0.0445118	NA	NA	0.0925006	0.929318	0.294909	NA	NA	0.214717	0.733732	0.0494671	NA	NA	0.220519
P07724_C582	0.00964076	NA	0.000328509	0.856436	0.0010674	0.015011	0.00157879	NA	1.3897	NA	0.00111278	0.00101894	NA	0.588517	NA	0.00384732	0.00148685	0.000323774	0.676336	0.00111613	0.00843411	0.00265221	NA	0.664581	NA	0.00698027	0.00371751	NA	0.711282	NA	0.00480543	0.00142988	0.000234083	0.577708	0.000526445	0.0249064	NA	NA	0.347035	0.00263966	0.0105374	0.00208799	NA	0.957459	0.000467629	0.00226886	NA	NA	0.479416
P07724_C583	0.00964076	NA	0.000328509	0.856436	0.0010674	0.015011	0.00157879	NA	1.3897	NA	0.00111278	0.00101894	NA	0.588517	NA	0.00384732	0.00148685	0.000323774	0.676336	0.00111613	0.00843411	0.00265221	NA	0.664581	NA	0.00698027	0.00371751	NA	0.711282	NA	0.00480543	0.00142988	0.000234083	0.577708	0.000526445	0.0249064	NA	NA	0.347035	0.00263966	0.0105374	0.00208799	NA	0.957459	0.000467629	0.00226886	NA	NA	0.479416
P07724_C591	0.0371537	0.000673576	0.00265005	0.668566	0.0106465	0.0217744	NA	0.00112108	1.17772	0.0029465	0.0719908	0.00263654	0.00748706	0.530843	0.00845158	0.0428985	0.000173472	NA	0.805448	0.016736	0.0297723	NA	0.000403629	0.591421	0.00228728	0.0492014	0.000863829	0.000537273	0.862869	0.00310051	0.0399974	NA	0.000335344	0.554371	0.00481624	0.0402149	0.000291001	NA	0.45901	0.00395323	0.0349447	0.00134977	0.00268092	0.753329	0.00498264	0.0415922	NA	NA	0.473146
P07724_C77	0.0274097	NA	NA	0.819273	0.00153786	0.0371742	NA	NA	1.19981	0.00327397	0.02842	NA	NA	0.615526	0.000902001	0.0352996	0.000290612	0.000505544	0.829521	0.000989038	0.0220173	NA	0.000686111	0.716823	0.00240364	0.0278544	NA	NA	0.846398	NA	0.0297053	0.00046063	NA	0.623839	0.002344	0.0335127	NA	NA	0.489846	0.00224148	0.0389123	NA	NA	0.752013	0.00116624	0.0611816	0.000534914	0.00111507	0.477493
P07724_C86	0.0274097	NA	NA	0.819273	0.00153786	0.0371742	NA	NA	1.19981	0.00327397	0.02842	NA	NA	0.615526	0.000902001	0.0352996	0.000290612	0.000505544	0.829521	0.000989038	0.0220173	NA	0.000686111	0.716823	0.00240364	0.0278544	NA	NA	0.846398	NA	0.0297053	0.00046063	NA	0.623839	0.002344	0.0335127	NA	NA	0.489846	0.00224148	0.0389123	NA	NA	0.752013	0.00116624	0.0611816	0.000534914	0.00111507	0.477493
P07724_C99	0.0179209	NA	0.000715551	0.778693	0.00142891	0.0110487	NA	NA	1.21815	0.000998207	0.00722117	0.00145241	NA	0.582109	NA	0.0183273	NA	NA	0.805767	NA	0.00241476	NA	NA	0.670205	NA	0.00831863	NA	NA	0.902943	0.00104478	0.0352426	NA	0.000408177	0.665399	0.00163009	0.000338794	NA	NA	0.487829	0.00204687	0.0136385	NA	NA	0.912615	0.00168134	NA	NA	NA	0.502447
P07901_C375	0.26519	NA	NA	0.12012	NA	0.25641	NA	NA	0.0868451	NA	0.484999	NA	NA	0.0760539	0.0124367	0.341383	NA	NA	0.0774423	NA	0.307689	NA	NA	0.105312	NA	0.359151	NA	NA	0.0918189	NA	0.564953	NA	NA	0.155578	NA	0.40848	NA	NA	0.18896	NA	0.364488	NA	NA	0.112522	NA	0.47626	NA	NA	0.1245
P07901_C530	0.347341	NA	0.00130001	0.0813068	0.0122406	0.457552	NA	0.0209542	0.340294	0.0634133	0.742707	NA	NA	0.0855453	0.0125247	0.501932	NA	NA	0.0837848	NA	0.377183	NA	NA	0.1052	0.00342302	0.452947	NA	NA	0.0858302	NA	0.611665	NA	NA	0.0769183	0.00512254	0.531844	NA	NA	0.101981	0.00822738	0.496423	NA	0.00456404	0.177188	0.0252144	0.488532	NA	0.00197407	0.138969
P07901_C573	0.207753	0.00888744	0.0351465	0.356314	0.170591	NA	NA	NA	NA	NA	0.346077	NA	0.022641	0.319588	0.119621	NA	NA	NA	NA	NA	0.206744	NA	0.0159118	0.276336	0.117695	0.270365	NA	0.0115909	0.177205	0.0206874	0.423473	NA	0.016226	0.318759	0.183346	0.166903	NA	0.00315768	0.250645	0.0860513	0.206239	NA	0.00996843	0.314295	0.0864328	NA	NA	NA	NA
P07901_C598	0.352153	NA	0.00601349	0.187425	0.0270241	0.512876	NA	NA	0.202208	0.00859475	0.581905	NA	NA	0.200016	0.0158709	0.531698	NA	NA	0.166868	NA	0.412257	NA	NA	0.15416	0.0105077	0.466014	NA	NA	0.14686	NA	0.666232	NA	0.00652401	0.180856	0.00493139	0.439374	NA	NA	0.186082	NA	0.501765	NA	NA	0.19466	NA	0.581893	NA	NA	0.196299
P07901_C599	0.352153	NA	0.00601349	0.187425	0.0270241	0.512876	NA	NA	0.202208	0.00859475	0.581905	NA	NA	0.200016	0.0158709	0.531698	NA	NA	0.166868	NA	0.412257	NA	NA	0.15416	0.0105077	0.466014	NA	NA	0.14686	NA	0.666232	NA	0.00652401	0.180856	0.00493139	0.439374	NA	NA	0.186082	NA	0.501765	NA	NA	0.19466	NA	0.581893	NA	NA	0.196299
P08030_C140	0.428915	NA	NA	0.057332	NA	0.442795	NA	NA	0.0749527	NA	0.61245	NA	NA	0.0475421	NA	0.504562	NA	0.0115743	0.0433923	NA	0.370671	NA	NA	0.0614316	NA	0.34225	NA	NA	0.00905997	NA	0.576128	NA	NA	0.0579823	NA	0.431255	NA	NA	0.0985623	NA	0.641897	NA	NA	0.105192	NA	0.63956	NA	NA	0.0267417
P08030_C153	NA	NA	NA	NA	NA	0.331003	0.00353817	0.0569976	0.233615	0.0613228	0.452906	NA	0.00717268	0.0942993	0.0190937	0.395244	NA	0.0127391	0.10533	0.0128552	NA	NA	NA	NA	NA	NA	NA	NA	NA	NA	0.413921	NA	0.0238488	0.0999654	0.0211692	0.214317	NA	NA	0.0688668	0.00616914	0.365812	NA	0.0115376	0.14273	0.0427707	0.420594	NA	0.0165875	0.141559
P08030_C83	0.396292	NA	NA	0.0814696	NA	0.359663	NA	NA	0.0747988	NA	0.62198	NA	NA	0.0589327	NA	0.773892	NA	NA	0.0869014	NA	0.523687	NA	NA	0.0750492	NA	NA	NA	NA	NA	NA	0.712281	NA	NA	0.0465364	NA	0.547491	NA	NA	0.132858	NA	0.42308	NA	NA	0.104739	NA	NA	NA	NA	NA
P08043_C242	NA	NA	NA	NA	NA	NA	NA	NA	NA	NA	NA	NA	NA	NA	NA	0.436418	NA	0.00757414	0.353906	NA	0.285403	NA	0.00295387	0.308229	0.0633752	NA	NA	NA	NA	NA	NA	NA	NA	NA	NA	0.345	NA	NA	0.288806	0.0120698	0.347939	NA	NA	0.444089	NA	NA	NA	NA	NA
P08043_C245	NA	NA	NA	NA	NA	NA	NA	NA	NA	NA	NA	NA	NA	NA	NA	0.436418	NA	0.00757414	0.353906	NA	0.285403	NA	0.00295387	0.308229	0.0633752	NA	NA	NA	NA	NA	NA	NA	NA	NA	NA	0.345	NA	NA	0.288806	0.0120698	0.347939	NA	NA	0.444089	NA	NA	NA	NA	NA
P08113_C576	0.279302	NA	0.00207852	0.104222	0.0132149	0.233279	NA	NA	0.0871456	0.00607254	1.19511	NA	NA	0.220723	0.0148416	0.314495	NA	NA	0.102949	NA	0.298254	NA	0.00168041	0.154889	0.0130723	0.341091	NA	NA	0.073416	NA	NA	NA	NA	NA	NA	0.446316	NA	NA	0.349368	0.0307591	NA	NA	NA	NA	NA	0.274137	NA	NA	0.0928361
P08113_C645	0.433624	NA	0.00495604	0.202491	0.013472	0.255193	NA	NA	0.111269	0.00868367	0.725554	NA	NA	0.209492	0.0124665	0.270221	NA	NA	0.0493634	NA	0.328074	NA	NA	0.180265	NA	0.462615	NA	NA	0.161881	NA	0.656812	NA	0.00260505	0.189686	0.00754725	0.419015	NA	NA	0.25188	0.0350655	0.325376	NA	NA	0.147565	0.00744945	0.326978	NA	NA	0.161172
P08121_C1266	NA	NA	NA	NA	NA	NA	NA	NA	NA	NA	NA	NA	NA	NA	NA	NA	NA	NA	NA	NA	NA	NA	NA	NA	NA	NA	NA	NA	NA	NA	NA	NA	NA	NA	NA	0.231012	NA	NA	0.711067	0.0673571	NA	NA	NA	NA	NA	NA	NA	NA	NA
P08122_C1499	0.0415874	NA	NA	0.659166	0.0173051	0.110773	NA	NA	0.410336	0.0310531	0.233387	0.00223828	NA	0.941512	0.0118458	0.189739	NA	NA	0.481884	0.0207904	0.177749	NA	NA	0.792606	0.0132462	0.167108	NA	NA	0.761497	NA	0.209525	NA	0.0033129	0.347041	0.0080317	0.315084	NA	NA	0.852608	0.0656744	0.211746	NA	0.0022025	0.540105	0.0238273	0.129018	NA	NA	0.346856
P08122_C1532	0.329174	NA	0.00823704	0.292359	0.0200835	0.429098	NA	0.0200326	0.367155	0.0334833	0.528967	NA	0.0126527	0.41351	0.0397753	0.441726	NA	0.00769656	0.207135	0.0100956	NA	NA	NA	NA	NA	NA	NA	NA	NA	NA	0.642249	NA	0.0241683	0.291636	0.0327455	0.650188	NA	NA	0.50844	0.0432873	0.389495	NA	NA	0.379326	0.0260849	0.494356	NA	0.00520643	0.338627
P08122_C1653	0.277063	NA	0.00615098	0.329655	NA	0.379223	NA	NA	0.400329	0.0895463	NA	NA	NA	NA	NA	0.232532	NA	NA	0.565107	NA	NA	NA	NA	NA	NA	0.281316	NA	NA	0.641096	NA	0.302307	NA	NA	0.323608	NA	0.328309	NA	NA	0.796432	0.0319456	0.332713	NA	NA	0.423941	0.0151481	NA	NA	NA	NA
P08122_C1700	NA	NA	NA	NA	NA	NA	NA	NA	NA	NA	NA	NA	NA	NA	NA	NA	NA	NA	NA	NA	NA	NA	NA	NA	NA	NA	NA	NA	NA	NA	NA	NA	NA	NA	NA	0.0631518	NA	NA	1.03767	NA	NA	NA	NA	NA	NA	NA	NA	NA	NA
P08122_C1703	NA	NA	NA	NA	NA	NA	NA	NA	NA	NA	NA	NA	NA	NA	NA	NA	NA	NA	NA	NA	NA	NA	NA	NA	NA	NA	NA	NA	NA	NA	NA	NA	NA	NA	NA	0.0631518	NA	NA	1.03767	NA	NA	NA	NA	NA	NA	NA	NA	NA	NA
P08122_C656	NA	NA	NA	NA	NA	0.0143705	NA	NA	0.448694	0.0406046	NA	NA	NA	NA	NA	NA	NA	NA	NA	NA	NA	NA	NA	NA	NA	NA	NA	NA	NA	NA	0.057635	NA	NA	0.431575	NA	NA	NA	NA	NA	NA	NA	NA	NA	NA	NA	NA	NA	NA	NA
P08207_C62	0.293352	NA	0.00112048	0.0731324	0.0161907	NA	NA	NA	NA	NA	0.298418	NA	NA	0.0490712	0.0266192	0.442782	NA	NA	0.0864125	0.0122773	0.384886	NA	NA	0.0559712	0.0147016	0.296554	NA	NA	0.0454034	NA	0.476255	NA	NA	0.0651187	0.0140827	0.373268	NA	NA	0.0991753	0.033505	0.324145	NA	NA	0.0682072	0.0237683	0.512517	NA	NA	0.170535
P08228_C147	0.606758	0.00473559	0.027587	0.276958	0.0122907	0.300939	NA	0.0291967	0.124853	0.0245696	0.103904	NA	NA	0.0554735	NA	NA	NA	NA	NA	NA	0.0990734	NA	NA	0.0956341	NA	NA	NA	NA	0.00257103	NA	0.275635	NA	NA	0.0564746	NA	0.191226	NA	NA	0.276739	0.102692	0.398534	NA	0.0161735	0.159706	0.00762973	0.509588	NA	0.0103441	0.229142
P08228_C7	NA	NA	NA	0.011673	0.00202226	NA	NA	NA	NA	NA	0.0175393	0.00223363	0.000418635	0.0429787	0.00398234	0.00428287	0.00357016	NA	0.0116983	NA	0.0220961	0.000627205	0.000597911	0.0467787	0.000895396	NA	NA	NA	NA	NA	0.0260931	NA	NA	0.017521	NA	0.22536	NA	NA	0.0835474	0.0223012	NA	NA	NA	NA	NA	0.010105	NA	NA	0.0469823
P08249_C138	17.446	NA	NA	1.8089	NA	57.6463	NA	2.76312	12.992	NA	NA	NA	NA	NA	NA	NA	NA	NA	NA	NA	NA	NA	NA	NA	NA	52.909	13.9999	NA	26.9295	NA	NA	NA	NA	NA	NA	NA	NA	NA	NA	NA	NA	NA	NA	NA	NA	NA	NA	NA	NA
P08249_C212	0.153822	NA	0.00241874	0.0442888	0.0137974	0.196398	0.00713606	0.0337585	0.356174	0.0547173	0.468986	NA	NA	0.0712622	0.0182535	0.270122	0.0134247	0.0150714	0.297395	0.0333066	0.271863	0.0101939	0.00215369	0.0467479	0.00505347	0.245302	0.0128331	0.00161918	0.286681	0.00783649	0.30584	0.0188369	0.0387903	0.358231	0.06385	0.157591	NA	NA	0.0354575	0.00678327	0.177374	0.0426312	0.0359907	0.485642	0.0740305	0.248655	0.0183535	0.0183976	0.347371
P08249_C275	0.815507	NA	0.00938516	0.113588	0.0106546	0.914751	0.00205014	0.120555	0.296983	0.0376345	1.39336	NA	NA	0.16499	0.00538715	1.08161	0.126592	0.109261	0.289935	0.0132961	1.20736	0.136913	NA	0.12894	0.00349607	0.99147	0.154087	0.126278	0.408844	0.00350837	1.46882	0.120019	0.189425	0.335767	0.046372	0.914781	NA	NA	0.154109	0.0104803	0.991884	0.278466	0.218799	0.491124	0.0583743	1.05996	0.0938577	0.10059	0.301132
P08249_C285	0.610073	NA	0.00374825	0.0618915	0.0100529	0.667748	NA	0.0958765	0.260837	0.0611095	0.848719	NA	0.00306869	0.118973	0.0112558	0.692248	0.0631186	0.0699319	0.266731	0.0229876	0.74447	0.0672844	0.000488982	0.115699	0.00773808	0.616299	0.10154	0.0619695	0.271637	0.011217	0.870566	0.0776371	0.12088	0.319417	0.0806289	0.657227	NA	NA	0.115692	0.00524442	0.539525	0.158154	0.14327	0.458634	0.0750418	0.682634	0.0819594	0.0584792	0.343681
P08249_C89	0.240369	0.000625439	0.00244416	0.110179	0.0143838	0.281475	0.000555844	0.0212765	0.346271	0.062044	0.513086	NA	NA	0.0807076	0.00481669	0.370057	0.00914313	0.0160018	0.344545	0.0128344	0.401729	NA	NA	0.0882533	NA	0.347669	0.00335151	0.00941369	0.334914	0.00533082	0.519795	0.00232777	0.0156154	0.403009	0.0514304	0.316644	NA	NA	0.123455	0.00889574	0.296672	0.0141294	0.0190299	0.485708	0.0760246	0.402584	0.000192686	0.00448264	0.433141
P08249_C93	0.320858	NA	NA	0.100116	NA	0.482028	NA	0.024958	0.429937	0.0254506	0.733731	NA	0.0031514	0.214763	0.00791303	0.544605	NA	0.0230094	0.369867	NA	0.499238	0.00210834	NA	0.123785	NA	0.493886	0.00869015	0.0118969	0.379213	0.00590485	0.533788	0.0018134	0.0231347	0.299686	0.0171064	0.486339	NA	NA	0.158845	NA	0.368251	0.0422478	0.0350166	0.569453	0.0190698	0.47322	0.00941069	0.00730106	0.359276
P08508_C98	NA	NA	NA	NA	NA	NA	NA	NA	NA	NA	0.267305	NA	NA	0.834843	0.0487096	0.214101	NA	NA	0.374291	0.027996	0.199627	NA	0.00843965	0.693479	0.0361793	0.27815	NA	NA	0.606588	0.0038573	NA	NA	NA	NA	NA	0.175199	NA	NA	0.530644	0.0368489	0.322816	NA	NA	0.480629	0.0253815	0.206872	NA	NA	0.514595
P08752_C112	0.602804	NA	NA	0.133153	0.024602	0.293787	NA	0.00980545	0.309789	NA	0.631387	NA	NA	0.260828	0.0124141	NA	NA	NA	NA	NA	0.482938	NA	NA	0.214425	NA	0.52839	NA	NA	0.164531	NA	0.619833	NA	0.00415367	0.121765	0.0152715	NA	NA	NA	NA	NA	0.533883	NA	NA	0.197615	0.00973172	0.83268	NA	0.00903801	0.22614
P08752_C140	NA	NA	NA	NA	NA	0.51345	NA	NA	0.294427	NA	0.406022	NA	NA	0.210552	0.0195408	NA	NA	NA	NA	NA	0.391873	NA	NA	0.211546	NA	NA	NA	NA	NA	NA	0.443925	NA	NA	0.310252	0.00698011	0.397291	NA	NA	0.291051	0.00937033	NA	NA	NA	NA	NA	NA	NA	NA	NA
P08752_C255	NA	NA	NA	NA	NA	NA	NA	NA	NA	NA	NA	NA	NA	NA	NA	NA	NA	NA	NA	NA	NA	NA	NA	NA	NA	NA	NA	NA	NA	NA	NA	NA	NA	NA	NA	0.343361	NA	NA	0.0717625	NA	NA	NA	NA	NA	NA	0.367003	NA	NA	0.0977784
P08752_C287	NA	NA	NA	NA	NA	NA	NA	NA	NA	NA	0.510183	NA	0.00818376	0.222912	0.0599665	NA	NA	NA	NA	NA	NA	NA	NA	NA	NA	NA	NA	NA	NA	NA	NA	NA	NA	NA	NA	NA	NA	NA	NA	NA	NA	NA	NA	NA	NA	NA	NA	NA	NA
P08752_C66	NA	NA	NA	NA	NA	NA	NA	NA	NA	NA	0.496122	NA	0.00321724	0.217287	0.030067	0.455916	NA	NA	0.225827	0.0113756	0.41392	NA	NA	0.215369	0.0363383	0.439897	NA	NA	0.226979	0.00374141	0.546479	NA	NA	0.200465	0.0462388	0.435344	NA	NA	0.432401	0.0295423	0.449913	NA	NA	0.25698	0.0364958	0.425596	NA	NA	0.257026
P08775_C184	NA	NA	NA	NA	NA	NA	NA	NA	NA	NA	0.550322	NA	0.010468	0.193625	0.0256234	0.545981	NA	0.007042	0.248605	0.00603128	NA	NA	NA	NA	NA	NA	NA	NA	NA	NA	0.599306	NA	0.0291145	0.237597	0.0283658	NA	NA	NA	NA	NA	0.503145	NA	0.0166562	0.261795	0.0278658	0.549353	NA	0.0113434	0.251909
P08775_C981	NA	NA	NA	NA	NA	NA	NA	NA	NA	NA	0.685475	NA	NA	0.197067	NA	0.544457	NA	NA	0.153131	NA	0.360523	NA	NA	0.192171	NA	0.486297	NA	NA	0.0925257	NA	NA	NA	NA	NA	NA	NA	NA	NA	NA	NA	NA	NA	NA	NA	NA	NA	NA	NA	NA
P08905_C134	NA	NA	NA	NA	NA	NA	NA	NA	NA	NA	0.186368	NA	0.0057155	0.558791	0.0149049	0.175669	NA	NA	0.531945	0.015842	NA	NA	NA	NA	NA	0.146692	0.00996625	0.0138851	0.379419	0.00481292	NA	NA	NA	NA	NA	NA	NA	NA	NA	NA	NA	NA	NA	NA	NA	0.159433	0.0463726	0.0356744	0.596501
P08905_C83	NA	NA	NA	NA	NA	NA	NA	NA	NA	NA	NA	NA	NA	NA	NA	NA	NA	NA	NA	NA	NA	NA	NA	NA	NA	0.236293	NA	NA	0.592627	0.00638527	NA	NA	NA	NA	NA	NA	NA	NA	NA	NA	NA	NA	NA	NA	NA	NA	NA	NA	NA
P09055_C464	0.101645	NA	NA	0.467368	0.00375466	0.0567618	NA	NA	0.561803	0.00698847	0.0711976	NA	NA	0.702229	NA	0.179327	NA	NA	0.354376	0.00359009	0.0975077	NA	0.0019881	0.439634	NA	0.125861	NA	NA	0.428517	NA	0.143407	4.18666e-05	NA	0.439464	0.0029555	0.152874	NA	NA	0.264496	NA	0.105032	NA	NA	0.494001	0.00378485	0.0630223	NA	NA	0.505104
P09055_C466	0.101645	NA	NA	0.467368	0.00375466	0.0567618	NA	NA	0.561803	0.00698847	0.0711976	NA	NA	0.702229	NA	0.179327	NA	NA	0.354376	0.00359009	0.0975077	NA	0.0019881	0.439634	NA	0.125861	NA	NA	0.428517	NA	0.143407	4.18666e-05	NA	0.439464	0.0029555	0.152874	NA	NA	0.264496	NA	0.105032	NA	NA	0.494001	0.00378485	0.0630223	NA	NA	0.505104
P09055_C500	0.211005	NA	NA	0.746598	NA	NA	NA	NA	NA	NA	NA	NA	NA	NA	NA	NA	NA	NA	NA	NA	NA	NA	NA	NA	NA	NA	NA	NA	NA	NA	NA	NA	NA	NA	NA	NA	NA	NA	NA	NA	NA	NA	NA	NA	NA	NA	NA	NA	NA
P09055_C502	0.211005	NA	NA	0.746598	NA	NA	NA	NA	NA	NA	NA	NA	NA	NA	NA	NA	NA	NA	NA	NA	NA	NA	NA	NA	NA	NA	NA	NA	NA	NA	NA	NA	NA	NA	NA	NA	NA	NA	NA	NA	NA	NA	NA	NA	NA	NA	NA	NA	NA
P09055_C516	0.211005	NA	NA	0.746598	NA	NA	NA	NA	NA	NA	NA	NA	NA	NA	NA	NA	NA	NA	NA	NA	NA	NA	NA	NA	NA	NA	NA	NA	NA	NA	NA	NA	NA	NA	NA	NA	NA	NA	NA	NA	NA	NA	NA	NA	NA	NA	NA	NA	NA
P09055_C553	0.0885252	NA	NA	0.61493	NA	NA	NA	NA	NA	NA	0.288014	NA	NA	0.447459	0.00843086	0.161155	NA	NA	0.459544	0.00616337	0.127636	NA	NA	0.507218	NA	0.100205	NA	NA	0.824745	NA	0.184657	NA	NA	0.451883	NA	NA	NA	NA	NA	NA	0.226616	NA	NA	0.453875	0.00947471	0.171537	NA	NA	0.45507
P09055_C555	0.0885252	NA	NA	0.61493	NA	NA	NA	NA	NA	NA	0.288014	NA	NA	0.447459	0.00843086	0.161155	NA	NA	0.459544	0.00616337	0.127636	NA	NA	0.507218	NA	0.100205	NA	NA	0.824745	NA	0.184657	NA	NA	0.451883	NA	NA	NA	NA	NA	NA	0.226616	NA	NA	0.453875	0.00947471	0.171537	NA	NA	0.45507
P09055_C560	0.0885252	NA	NA	0.61493	NA	NA	NA	NA	NA	NA	0.288014	NA	NA	0.447459	0.00843086	0.161155	NA	NA	0.459544	0.00616337	0.127636	NA	NA	0.507218	NA	0.100205	NA	NA	0.824745	NA	0.184657	NA	NA	0.451883	NA	NA	NA	NA	NA	NA	0.226616	NA	NA	0.453875	0.00947471	0.171537	NA	NA	0.45507
P09055_C613	0.0602876	0.00306737	0.012756	0.785142	0.0216857	0.0262644	NA	NA	0.917636	NA	0.160444	NA	0.00718406	0.762122	0.0176713	0.0397191	NA	0.00178769	0.82278	0.00307236	0.160972	NA	NA	0.617821	0.00794183	0.15873	NA	NA	0.803637	0.00246561	0.0733477	NA	0.00272914	0.631624	NA	0.0650292	NA	NA	0.543849	0.0056872	0.0655256	NA	0.00292327	0.825509	0.011013	NA	NA	NA	NA
P09055_C615	0.0602876	0.00306737	0.012756	0.785142	0.0216857	0.0262644	NA	NA	0.917636	NA	0.160444	NA	0.00718406	0.762122	0.0176713	0.0397191	NA	0.00178769	0.82278	0.00307236	0.160972	NA	NA	0.617821	0.00794183	0.15873	NA	NA	0.803637	0.00246561	0.0733477	NA	0.00272914	0.631624	NA	0.0650292	NA	NA	0.543849	0.0056872	0.0655256	NA	0.00292327	0.825509	0.011013	NA	NA	NA	NA
P09055_C618	0.0602876	0.00306737	0.012756	0.785142	0.0216857	0.0262644	NA	NA	0.917636	NA	0.160444	NA	0.00718406	0.762122	0.0176713	0.0397191	NA	0.00178769	0.82278	0.00307236	0.160972	NA	NA	0.617821	0.00794183	0.15873	NA	NA	0.803637	0.00246561	0.0733477	NA	0.00272914	0.631624	NA	0.0650292	NA	NA	0.543849	0.0056872	0.0655256	NA	0.00292327	0.825509	0.011013	NA	NA	NA	NA
P09055_C630	0.12869	NA	NA	0.463418	NA	0.102635	NA	NA	0.61963	NA	0.222328	NA	NA	0.59672	NA	0.151453	NA	NA	0.572915	NA	NA	NA	NA	NA	NA	0.222895	NA	NA	0.618445	NA	0.203431	NA	NA	0.45736	NA	0.329286	NA	NA	0.539156	NA	NA	NA	NA	0.754224	NA	0.256004	NA	NA	0.444007
P09055_C633	0.12869	NA	NA	0.463418	NA	0.102635	NA	NA	0.61963	NA	0.222328	NA	NA	0.59672	NA	0.151453	NA	NA	0.572915	NA	NA	NA	NA	NA	NA	0.222895	NA	NA	0.618445	NA	0.203431	NA	NA	0.45736	NA	0.329286	NA	NA	0.539156	NA	NA	NA	NA	0.754224	NA	0.256004	NA	NA	0.444007
P09055_C636	0.12869	NA	NA	0.463418	NA	0.102635	NA	NA	0.61963	NA	0.222328	NA	NA	0.59672	NA	0.151453	NA	NA	0.572915	NA	NA	NA	NA	NA	NA	0.222895	NA	NA	0.618445	NA	0.203431	NA	NA	0.45736	NA	0.329286	NA	NA	0.539156	NA	NA	NA	NA	0.754224	NA	0.256004	NA	NA	0.444007
P09055_C64	0.0480024	0.00143087	0.00450781	0.8031	0.0114333	0.0881524	NA	0.00107534	0.754074	0.0282343	0.121757	NA	0.00185265	1.05752	0.0154649	0.136507	NA	0.00503241	0.581467	0.0105221	0.0396635	0.00154641	0.00145486	0.735857	0.00680141	0.0499786	NA	NA	1.03137	NA	0.234227	0.00759743	0.00393409	0.682241	0.00453524	0.0737725	NA	NA	0.644415	0.010677	0.0373566	NA	0.00134484	0.828599	0.00182978	0.0214265	0.00166873	0.00272819	0.893184
P09055_C640	0.12869	NA	NA	0.463418	NA	0.102635	NA	NA	0.61963	NA	0.222328	NA	NA	0.59672	NA	0.151453	NA	NA	0.572915	NA	NA	NA	NA	NA	NA	0.222895	NA	NA	0.618445	NA	0.203431	NA	NA	0.45736	NA	0.329286	NA	NA	0.539156	NA	NA	NA	NA	0.754224	NA	0.256004	NA	NA	0.444007
P09055_C646	0.055174	NA	NA	0.838669	0.00627514	0.260481	NA	0.00299957	0.617414	0.0333753	0.0528894	NA	NA	1.01602	NA	0.133585	NA	0.00330691	0.704802	0.00163723	0.0775963	0.00599395	0.00303143	0.794173	NA	0.123058	NA	NA	0.840418	NA	NA	NA	NA	NA	NA	NA	NA	NA	NA	NA	0.208538	NA	0.00563365	0.537551	0.0381413	0.00474132	NA	NA	0.723326
P09055_C649	0.055174	NA	NA	0.838669	0.00627514	0.260481	NA	0.00299957	0.617414	0.0333753	0.0528894	NA	NA	1.01602	NA	0.133585	NA	0.00330691	0.704802	0.00163723	0.0775963	0.00599395	0.00303143	0.794173	NA	0.123058	NA	NA	0.840418	NA	NA	NA	NA	NA	NA	NA	NA	NA	NA	NA	0.208538	NA	0.00563365	0.537551	0.0381413	0.00474132	NA	NA	0.723326
P09055_C691	0.183458	0.00198909	0.00197548	0.531446	0.0269928	0.38165	NA	NA	0.498943	0.0140879	0.298452	NA	NA	0.449383	0.0203648	0.249339	0.00752165	0.00433841	0.573524	0.015657	0.200611	NA	0.00560963	0.774499	0.00742933	NA	NA	NA	NA	NA	0.215832	NA	0.00316992	0.573174	0.0112851	0.16661	NA	NA	0.542753	0.0406234	0.204329	NA	NA	0.651456	0.00517164	NA	NA	NA	NA
P09055_C75	0.0689384	NA	NA	0.895483	0.0033982	0.0602785	NA	NA	0.857097	NA	0.182316	NA	0.00170784	0.898196	0.00805975	0.0496765	NA	NA	0.753026	0.00208516	0.076246	NA	NA	0.677571	0.00313376	0.0382573	0.000243194	NA	0.85565	NA	0.0418038	NA	NA	0.787833	0.00391698	0.226486	NA	NA	0.619066	0.0292023	0.109211	NA	NA	0.816092	0.00537665	0.149829	NA	NA	0.695697
P09103_C314	0.71519	NA	0.00109678	0.0864275	0.00582387	0.416345	NA	NA	0.0591859	NA	1.00344	NA	0.00233504	0.167483	0.0131599	0.436886	NA	NA	0.0512344	0.00247398	0.747091	NA	0.00190431	0.116829	0.00523026	0.679106	NA	0.00269646	0.0749941	0.00305927	1.14728	NA	0.00149037	0.0837908	0.00560178	0.807183	NA	NA	0.104819	0.012277	0.727073	NA	NA	0.0489347	NA	0.454577	NA	NA	0.115005
P09103_C345	0.115991	0.000214446	0.0055497	0.609316	0.101389	0.0648334	NA	NA	0.474744	0.0781141	0.182808	NA	0.00164083	0.513375	0.126168	0.0655326	NA	0.000217474	0.351836	0.0658038	0.11967	NA	0.00611781	0.647273	0.0900689	0.108473	NA	NA	0.409226	0.020966	0.273234	NA	0.00187716	0.648166	0.123783	0.161413	NA	NA	0.3326	0.0573033	0.0193798	NA	NA	0.676048	0.102428	0.179552	NA	NA	0.415353
P09103_C399	NA	NA	NA	NA	NA	NA	NA	NA	NA	NA	NA	NA	NA	NA	NA	NA	NA	NA	NA	NA	NA	NA	NA	NA	NA	NA	NA	NA	NA	NA	NA	NA	NA	NA	NA	NA	NA	NA	NA	NA	NA	NA	NA	NA	NA	NA	NA	NA	NA
P09103_C402	NA	NA	NA	NA	NA	NA	NA	NA	NA	NA	NA	NA	NA	NA	NA	NA	NA	NA	NA	NA	NA	NA	NA	NA	NA	NA	NA	NA	NA	NA	NA	NA	NA	NA	NA	NA	NA	NA	NA	NA	NA	NA	NA	NA	NA	NA	NA	NA	NA
P09405_C544	NA	NA	NA	NA	NA	NA	NA	NA	NA	NA	NA	NA	NA	NA	NA	0.328142	NA	NA	0.0551847	0.00281842	0.2733	NA	NA	0.0861992	NA	0.330672	NA	NA	0.0712462	0.0016429	0.584005	NA	0.00793991	0.145005	0.00649211	0.388128	NA	NA	0.13471	0.0353619	0.404821	NA	NA	0.0499516	NA	NA	NA	NA	NA
P09411_C108	0.370052	NA	NA	0.179868	NA	0.487851	NA	NA	0.22468	NA	NA	NA	NA	NA	NA	0.880775	NA	NA	0.223779	0.0245666	0.993132	NA	NA	0.266445	NA	1.0483	NA	NA	0.343677	NA	0.907399	NA	NA	0.300828	0.0204415	3.32224	NA	NA	0.526435	0.0587321	0.838388	NA	NA	0.325258	0.0194657	3.96917	NA	NA	0.563913
P09411_C316	0.289983	NA	0.00344772	0.0805373	0.00473832	0.473388	NA	0.0012305	0.110232	0.0147803	1.00137	NA	0.00242125	0.0849168	0.00493448	0.478975	NA	0.000806977	0.092507	0.00149344	0.445121	NA	0.000500931	0.0991312	0.00149078	0.395504	NA	NA	0.0999368	NA	0.660464	NA	0.00328847	0.0975115	0.00319299	0.471492	NA	NA	0.137259	0.00700096	0.486878	NA	0.00299729	0.12492	0.00575454	0.550399	NA	0.00211338	0.133733
P09411_C367	0.25624	NA	NA	0.142271	0.00621558	0.31692	NA	0.00514329	0.102854	0.00923025	0.565763	NA	0.00535385	0.160165	0.00766906	0.376664	NA	NA	0.0673232	NA	0.240574	NA	NA	0.120526	NA	0.313959	NA	NA	0.153702	NA	0.489532	NA	0.00153413	0.115968	0.00481417	0.300867	NA	NA	0.056096	NA	0.301315	NA	0.00236909	0.0972073	0.00367117	0.414128	NA	NA	0.0587664
P09411_C379	0.25624	NA	NA	0.142271	0.00621558	0.31692	NA	0.00514329	0.102854	0.00923025	0.565763	NA	0.00535385	0.160165	0.00766906	0.376664	NA	NA	0.0673232	NA	0.240574	NA	NA	0.120526	NA	0.313959	NA	NA	0.153702	NA	0.489532	NA	0.00153413	0.115968	0.00481417	0.300867	NA	NA	0.056096	NA	0.301315	NA	0.00236909	0.0972073	0.00367117	0.414128	NA	NA	0.0587664
P09411_C380	0.25624	NA	NA	0.142271	0.00621558	0.31692	NA	0.00514329	0.102854	0.00923025	0.565763	NA	0.00535385	0.160165	0.00766906	0.376664	NA	NA	0.0673232	NA	0.240574	NA	NA	0.120526	NA	0.313959	NA	NA	0.153702	NA	0.489532	NA	0.00153413	0.115968	0.00481417	0.300867	NA	NA	0.056096	NA	0.301315	NA	0.00236909	0.0972073	0.00367117	0.414128	NA	NA	0.0587664
P09411_C50	0.153161	NA	0.0118327	0.0888004	0.0231988	0.265368	0.000595906	0.0207555	0.146768	0.0330082	0.443158	NA	0.00593828	0.147702	0.0184341	0.345998	NA	0.0041361	0.0945661	0.00990936	NA	NA	NA	NA	NA	0.23398	NA	0.0105466	0.0777467	NA	0.344088	NA	0.00539383	0.0972758	0.00969108	0.280126	NA	NA	0.080044	0.00404352	0.204769	NA	NA	0.137948	0.0135323	0.362633	NA	0.0116212	0.108822
P09411_C99	0.370052	NA	NA	0.179868	NA	0.487851	NA	NA	0.22468	NA	NA	NA	NA	NA	NA	NA	NA	NA	NA	NA	0.972383	NA	NA	0.396239	NA	NA	NA	NA	NA	NA	0.907399	NA	NA	0.300828	0.0204415	NA	NA	NA	NA	NA	NA	NA	NA	NA	NA	NA	NA	NA	NA
P09470_C1160	NA	NA	NA	NA	NA	NA	NA	NA	NA	NA	NA	NA	NA	NA	NA	NA	NA	NA	NA	NA	NA	NA	NA	NA	NA	NA	NA	NA	NA	NA	NA	NA	NA	NA	NA	NA	NA	NA	NA	NA	NA	NA	NA	NA	NA	NA	NA	NA	NA
P09528_C103	0.113747	0.00101822	0.0577845	0.144733	0.060112	0.207723	NA	0.0433157	0.199504	0.0733084	0.399451	NA	0.0304917	0.181147	0.0456965	0.167708	0.00109351	NA	0.127829	0.0141223	0.281535	0.0403915	0.0590702	0.18536	0.0418208	NA	NA	NA	NA	NA	NA	NA	NA	NA	NA	0.145764	NA	NA	0.129915	0.0216594	NA	NA	NA	NA	NA	0.161837	0.0211327	0.0372348	0.14209
P09528_C131	0.148464	0.00577248	0.0456081	0.350542	0.0520011	0.22525	NA	0.0394316	0.328789	0.0433257	NA	NA	NA	NA	NA	NA	NA	NA	NA	NA	NA	NA	NA	NA	NA	NA	NA	NA	NA	NA	NA	NA	NA	NA	NA	NA	NA	NA	NA	NA	NA	NA	NA	NA	NA	NA	NA	NA	NA
P09803_C165	0.402704	NA	NA	0.162191	0.0166047	0.58668	NA	0.00494486	0.152563	0.0310113	0.930086	NA	0.00610502	0.159205	0.0212283	0.544918	NA	NA	0.10332	0.0116669	0.460819	NA	0.00177383	0.0756139	0.00825251	0.594866	NA	0.0026802	0.112792	0.00152314	0.52503	NA	0.00816191	0.0905069	0.013426	0.840995	NA	NA	0.194921	0.0276544	0.504105	NA	0.00306716	0.110045	0.0185194	0.699906	NA	NA	0.17123
P09803_C605	0.107472	0.00219666	0.000822082	0.570306	0.0854883	0.13855	NA	NA	0.829543	0.0463074	0.175309	NA	0.00167923	0.661206	0.0537571	0.138331	NA	0.00352252	0.730581	0.0569146	0.117017	NA	0.00228453	0.624707	0.0457217	0.139687	NA	NA	0.723467	0.0178065	0.149837	NA	0.0052554	0.612035	0.0474585	0.266174	NA	NA	0.54025	0.0714615	NA	NA	NA	NA	NA	0.117782	0.00115631	0.0039949	0.813173
P09803_C688	0.086342	NA	NA	0.553236	NA	0.0437155	NA	NA	0.544513	NA	0.226984	NA	NA	0.528305	NA	0.0717031	NA	NA	0.687173	NA	0.189616	NA	NA	0.529865	NA	0.0939413	NA	NA	0.531553	NA	0.150636	NA	NA	0.568403	NA	0.0423437	NA	NA	0.484801	NA	0.14317	NA	NA	0.443027	NA	0.0940621	NA	NA	0.574089
P09803_C690	0.086342	NA	NA	0.553236	NA	0.0437155	NA	NA	0.544513	NA	0.226984	NA	NA	0.528305	NA	0.0717031	NA	NA	0.687173	NA	0.189616	NA	NA	0.529865	NA	0.0939413	NA	NA	0.531553	NA	0.150636	NA	NA	0.568403	NA	0.0423437	NA	NA	0.484801	NA	0.14317	NA	NA	0.443027	NA	0.0940621	NA	NA	0.574089
P09803_C697	0.086342	NA	NA	0.553236	NA	0.0437155	NA	NA	0.544513	NA	0.226984	NA	NA	0.528305	NA	0.0717031	NA	NA	0.687173	NA	0.189616	NA	NA	0.529865	NA	0.0939413	NA	NA	0.531553	NA	0.150636	NA	NA	0.568403	NA	0.0423437	NA	NA	0.484801	NA	0.14317	NA	NA	0.443027	NA	0.0940621	NA	NA	0.574089
P0C028_C131	NA	NA	NA	NA	NA	0.604032	NA	NA	0.189995	0.0181718	NA	NA	NA	NA	NA	NA	NA	NA	NA	NA	NA	NA	NA	NA	NA	NA	NA	NA	NA	NA	NA	NA	NA	NA	NA	NA	NA	NA	NA	NA	NA	NA	NA	NA	NA	NA	NA	NA	NA
P0C0A3_C110	NA	NA	NA	NA	NA	0.196314	0.00225242	0.00580187	0.215447	0.026759	0.477171	NA	0.0109271	0.193178	0.0244441	NA	NA	NA	NA	NA	NA	NA	NA	NA	NA	NA	NA	NA	NA	NA	NA	NA	NA	NA	NA	NA	NA	NA	NA	NA	0.248371	NA	NA	0.14344	0.00372439	NA	NA	NA	NA
P0C605_C118	NA	NA	NA	NA	NA	NA	NA	NA	NA	NA	NA	NA	NA	NA	NA	NA	NA	NA	NA	NA	NA	NA	NA	NA	NA	NA	NA	NA	NA	NA	NA	NA	NA	NA	NA	0.271729	NA	NA	0.177026	NA	NA	NA	NA	NA	NA	NA	NA	NA	NA
P0C605_C129	NA	NA	NA	NA	NA	NA	NA	NA	NA	NA	NA	NA	NA	NA	NA	NA	NA	NA	NA	NA	0.507101	NA	NA	0.156593	NA	NA	NA	NA	NA	NA	NA	NA	NA	NA	NA	0.446723	NA	NA	0.140584	NA	NA	NA	NA	NA	NA	NA	NA	NA	NA
P0C605_C158	0.333612	NA	0.00915152	0.0882349	0.0112996	NA	NA	NA	NA	NA	NA	NA	NA	NA	NA	NA	NA	NA	NA	NA	0.409321	NA	NA	0.154428	0.0105289	0.568939	NA	NA	0.141714	NA	0.580005	NA	NA	0.126453	0.0110714	0.416261	NA	NA	0.114287	NA	0.453071	NA	NA	0.123997	0.0060041	0.434567	NA	0.00460445	0.122482
P0CW02_C53	NA	NA	NA	NA	NA	NA	NA	NA	NA	NA	NA	NA	NA	NA	NA	0.481681	NA	NA	0.32544	0.0087711	NA	NA	NA	NA	NA	NA	NA	NA	NA	NA	NA	NA	NA	NA	NA	NA	NA	NA	NA	NA	NA	NA	NA	NA	NA	NA	NA	NA	NA
P0CW02_C74	NA	NA	NA	NA	NA	0.12072	NA	NA	0.516988	NA	NA	NA	NA	NA	NA	0.0645933	NA	NA	0.355362	NA	NA	NA	NA	NA	NA	NA	NA	NA	NA	NA	NA	NA	NA	NA	NA	0.141977	NA	NA	0.389677	NA	NA	NA	NA	NA	NA	NA	NA	NA	NA
P0CW02_C78	NA	NA	NA	NA	NA	0.12072	NA	NA	0.516988	NA	NA	NA	NA	NA	NA	0.0645933	NA	NA	0.355362	NA	NA	NA	NA	NA	NA	NA	NA	NA	NA	NA	NA	NA	NA	NA	NA	0.141977	NA	NA	0.389677	NA	NA	NA	NA	NA	NA	NA	NA	NA	NA
P0CW03_C53	0.470305	NA	NA	0.424421	0.017699	NA	NA	NA	NA	NA	NA	NA	NA	NA	NA	NA	NA	NA	NA	NA	0.39938	NA	0.00732642	0.354211	0.0144517	NA	NA	NA	NA	NA	NA	NA	NA	NA	NA	NA	NA	NA	NA	NA	0.688097	NA	NA	0.33819	0.0263041	NA	NA	NA	NA
P0DN34_C24	NA	NA	NA	NA	NA	NA	NA	NA	NA	NA	NA	NA	NA	NA	NA	NA	NA	NA	NA	NA	NA	NA	NA	NA	NA	NA	NA	NA	NA	NA	NA	NA	NA	NA	NA	NA	NA	NA	NA	NA	0.509145	NA	NA	0.262887	0.0203767	NA	NA	NA	NA
P0DOV1_C317	NA	NA	NA	NA	NA	0.429756	NA	NA	0.373153	0.0156306	NA	NA	NA	NA	NA	NA	NA	NA	NA	NA	NA	NA	NA	NA	NA	0.543692	NA	NA	0.313463	NA	NA	NA	NA	NA	NA	NA	NA	NA	NA	NA	NA	NA	NA	NA	NA	NA	NA	NA	NA
P0DOV1_C329	NA	NA	NA	NA	NA	NA	NA	NA	NA	NA	NA	NA	NA	NA	NA	NA	NA	NA	NA	NA	NA	NA	NA	NA	NA	NA	NA	NA	NA	NA	NA	NA	NA	NA	NA	NA	NA	NA	NA	NA	NA	NA	NA	NA	NA	0.531068	NA	NA	0.229267
P0DOV1_C390	NA	NA	NA	NA	NA	NA	NA	NA	NA	NA	NA	NA	NA	NA	NA	NA	NA	NA	NA	NA	NA	NA	NA	NA	NA	NA	NA	NA	NA	NA	0.691567	0.00675717	0.0649146	0.250095	0.0277569	1.25555	NA	NA	0.43268	NA	0.373592	0.0112125	0.066765	0.289365	NA	NA	NA	NA	NA
P0DOV1_C404	NA	NA	NA	NA	NA	NA	NA	NA	NA	NA	NA	NA	NA	NA	NA	NA	NA	NA	NA	NA	NA	NA	NA	NA	NA	NA	NA	NA	NA	NA	0.616915	NA	0.00523495	0.153984	0.00533349	NA	NA	NA	NA	NA	NA	NA	NA	NA	NA	NA	NA	NA	NA
P10107_C189	0.519907	NA	NA	0.049039	NA	NA	NA	NA	NA	NA	1.00193	NA	NA	0.0661392	0.01297	0.570168	NA	NA	0.165582	0.0082968	0.469631	NA	NA	0.0846957	0.0102183	0.508663	NA	0.00423964	0.163528	0.00205385	0.741131	NA	NA	0.0513056	NA	0.5788	NA	NA	0.0953767	NA	NA	NA	NA	NA	NA	0.726266	NA	NA	0.0494548
P10107_C263	0.272607	NA	0.0429293	0.15097	0.0518133	0.421753	0.0058192	0.067475	0.356077	0.0567514	0.610714	NA	0.00940494	0.0594517	0.0118673	0.430737	NA	0.0179545	0.0790765	0.00740658	0.289633	NA	0.0257224	0.0822835	0.019377	0.366816	NA	0.00323806	0.0838678	0.0008273	0.525398	NA	0.0224929	0.151257	0.0267023	NA	NA	NA	NA	NA	0.270203	NA	0.010643	0.093835	0.022871	0.43886	NA	0.0178458	0.163949
P10107_C270	0.323455	NA	0.0112728	0.0844994	0.0213593	0.47752	NA	0.0124203	0.143233	0.0229176	0.623485	NA	NA	0.155	0.012457	0.519307	NA	NA	0.058786	0.0022435	0.369006	NA	0.00626793	0.0696572	0.00126141	0.405485	NA	0.00189859	0.0780834	NA	0.636173	NA	0.00291434	0.101542	0.00691486	0.337359	NA	NA	0.098644	0.0164182	0.342005	NA	NA	0.0807218	0.00879858	0.476492	NA	NA	0.0916193
P10107_C324	0.349569	NA	NA	0.101203	0.00707227	0.490903	NA	0.00594752	0.110591	0.0121416	0.334872	NA	NA	0.110084	NA	NA	NA	NA	NA	NA	NA	NA	NA	NA	NA	0.371634	NA	NA	0.114359	NA	0.528878	NA	0.00192275	0.0976829	0.00768207	0.375605	NA	NA	0.0800463	0.00887192	0.439782	NA	NA	0.0610373	0.00559091	0.526247	NA	NA	0.0942819
P10107_C343	0.184338	NA	0.0189281	0.114895	NA	0.306714	NA	0.0126083	0.152474	0.0152342	0.522325	NA	NA	0.105447	NA	0.347924	NA	NA	0.0672197	NA	0.17603	NA	NA	0.0576727	NA	0.307564	NA	NA	0.101926	NA	0.416167	NA	NA	0.0936069	0.00739693	0.220072	NA	NA	0.0764299	NA	0.247256	NA	NA	0.0574262	NA	0.304597	NA	NA	0.160372
P10126_C111	0.150302	NA	0.0340145	0.140115	0.0837178	0.134519	0.0266557	0.0594338	0.247448	0.0785507	0.225281	0.0123471	0.0375615	0.0794163	0.0283164	0.154477	NA	NA	0.131092	NA	0.147333	0.0140717	0.063848	0.124644	0.049015	0.129566	0.0112816	0.00558014	0.051222	0.00946329	0.299645	0.00813813	0.048847	0.136054	0.0748027	0.527337	NA	NA	0.101433	0.0103892	0.184054	0.002579	0.0284517	0.123258	0.0448001	0.089751	0.0124635	0.0399284	0.147809
P10126_C234	0.330274	NA	0.0170325	0.0529073	0.0391236	0.331504	NA	0.0141304	0.0710025	0.0285415	0.106512	NA	NA	0.0246584	0.00336931	0.354844	NA	0.00262451	0.0179015	0.00552512	0.390862	NA	0.0249348	0.0806099	0.00673015	0.432004	NA	NA	0.0326631	NA	0.61015	NA	0.0127224	0.0419719	0.0134103	0.649205	NA	NA	0.0277534	0.00262084	0.301202	NA	0.000527724	0.0318214	0.0128558	0.333231	NA	0.00321481	0.0356355
P10126_C363	NA	NA	NA	NA	NA	0.0994866	NA	NA	0.0654547	NA	0.265273	NA	NA	0.0926025	NA	NA	NA	NA	NA	NA	NA	NA	NA	NA	NA	0.104531	NA	NA	0.027334	NA	0.180767	NA	NA	0.0755816	NA	0.0748956	NA	NA	0.155673	NA	0.129081	NA	NA	0.0755344	NA	0.0689046	NA	NA	0.0613786
P10126_C370	NA	NA	NA	NA	NA	0.0994866	NA	NA	0.0654547	NA	0.265273	NA	NA	0.0926025	NA	NA	NA	NA	NA	NA	NA	NA	NA	NA	NA	0.104531	NA	NA	0.027334	NA	0.180767	NA	NA	0.0755816	NA	0.0748956	NA	NA	0.155673	NA	0.129081	NA	NA	0.0755344	NA	0.0689046	NA	NA	0.0613786
P10126_C411	0.300248	NA	0.00156844	0.0548653	0.00888846	0.295696	NA	NA	0.075677	0.0124223	0.714222	NA	0.00072894	0.0733389	0.00978365	0.357443	NA	0.000433528	0.0642618	0.00411353	0.385012	NA	0.000831164	0.0608217	0.00595456	0.325038	NA	NA	0.0515335	0.000663678	0.507708	1.81102e-05	0.000399362	0.0778805	0.00602377	0.284358	NA	NA	0.0894164	0.00601508	0.353158	NA	0.000795895	0.0826299	0.00932746	0.361338	NA	0.000652546	0.0789708
P10404_C126	NA	NA	NA	NA	NA	NA	NA	NA	NA	NA	NA	NA	NA	NA	NA	NA	NA	NA	NA	NA	NA	NA	NA	NA	NA	NA	NA	NA	NA	NA	0.321241	NA	NA	0.558647	0.0221205	NA	NA	NA	NA	NA	NA	NA	NA	NA	NA	NA	NA	NA	NA
P10493_C1133	0.1422	0.000901683	0.0069061	0.61419	0.0165971	0.143557	0.000575774	0.0231209	0.649828	0.0240623	0.219351	NA	NA	1.04661	0.0298855	0.14322	NA	NA	0.626547	0.00187618	0.123396	NA	NA	1.00625	0.0103479	0.105338	NA	NA	0.842517	NA	0.203107	NA	0.00411209	0.440909	0.0107307	0.178764	NA	NA	1.17636	0.0812666	0.121409	NA	NA	0.892381	0.00777016	0.27523	NA	NA	0.407466
P10493_C1232	NA	NA	NA	0.806627	NA	NA	NA	NA	0.684013	NA	0.0845589	NA	NA	1.1841	NA	0.267476	NA	0.00734931	0.49294	0.0208388	0.200905	NA	NA	0.593823	0.00808744	0.21465	NA	0.00499211	0.461603	0.00402405	NA	NA	NA	0.556588	NA	0.284606	NA	NA	0.676384	0.0200694	NA	NA	NA	NA	NA	0.271361	0.00163082	NA	0.311259
P10493_C1241	NA	NA	NA	0.806627	NA	NA	NA	NA	0.684013	NA	0.0845589	NA	NA	1.1841	NA	0.267476	NA	0.00734931	0.49294	0.0208388	0.200905	NA	NA	0.593823	0.00808744	0.21465	NA	0.00499211	0.461603	0.00402405	NA	NA	NA	0.556588	NA	0.284606	NA	NA	0.676384	0.0200694	NA	NA	NA	NA	NA	0.271361	0.00163082	NA	0.311259
P10493_C409	0.125156	NA	NA	0.792103	0.0296678	NA	NA	NA	NA	NA	NA	NA	NA	NA	NA	NA	NA	NA	NA	NA	0.192389	0.00157582	NA	0.879291	0.0115484	NA	NA	NA	NA	NA	NA	NA	NA	NA	NA	0.0425106	NA	NA	1.13381	0.113609	0.0779869	NA	NA	0.781995	0.0299426	NA	NA	NA	NA
P10493_C410	0.125156	NA	NA	0.792103	0.0296678	NA	NA	NA	NA	NA	NA	NA	NA	NA	NA	NA	NA	NA	NA	NA	0.192389	0.00157582	NA	0.879291	0.0115484	NA	NA	NA	NA	NA	NA	NA	NA	NA	NA	0.0425106	NA	NA	1.13381	0.113609	0.0779869	NA	NA	0.781995	0.0299426	NA	NA	NA	NA
P10493_C423	0.00367638	NA	NA	1.06655	NA	0.224034	NA	NA	0.559137	NA	NA	NA	NA	NA	NA	0.163208	NA	NA	0.870807	NA	0.149886	NA	NA	0.893837	NA	0.13521	NA	NA	0.763033	NA	0.206107	NA	NA	0.673411	NA	0.0669624	NA	NA	1.21868	0.040976	0.105712	NA	NA	0.657936	0.0277735	0.014562	NA	NA	0.618573
P10493_C616	NA	NA	NA	NA	NA	0.162967	NA	NA	0.623173	0.0389424	0.302302	NA	0.0039114	0.854154	0.0290127	0.272511	NA	0.00281204	0.622776	0.040372	0.204122	NA	0.00508584	1.1494	0.0200661	0.270246	NA	NA	0.608605	0.00641491	0.395924	NA	NA	0.499514	0.0120165	0.37539	NA	NA	0.852211	0.0559938	0.246171	NA	NA	0.693648	0.0161512	NA	NA	NA	NA
P10493_C693	0.260632	NA	NA	0.440105	NA	0.302828	NA	NA	0.726596	0.030708	NA	NA	NA	NA	NA	0.321122	NA	NA	0.339394	0.0154116	NA	NA	NA	NA	NA	0.405004	NA	NA	0.634309	NA	0.252378	0.000936251	NA	0.576041	0.0117742	0.195987	NA	NA	0.747172	NA	0.327695	NA	0.0105801	0.325126	0.0274159	0.269566	0.0071611	NA	0.267248
P10493_C695	0.260632	NA	NA	0.440105	NA	0.302828	NA	NA	0.726596	0.030708	NA	NA	NA	NA	NA	0.321122	NA	NA	0.339394	0.0154116	NA	NA	NA	NA	NA	0.405004	NA	NA	0.634309	NA	0.252378	0.000936251	NA	0.576041	0.0117742	0.195987	NA	NA	0.747172	NA	0.327695	NA	0.0105801	0.325126	0.0274159	0.269566	0.0071611	NA	0.267248
P10493_C706	0.297935	NA	NA	0.749205	NA	NA	NA	NA	NA	NA	NA	NA	NA	NA	NA	NA	NA	NA	NA	NA	0.152068	NA	NA	0.638734	NA	NA	NA	NA	NA	NA	NA	NA	NA	NA	NA	NA	NA	NA	NA	NA	NA	NA	NA	NA	NA	NA	NA	NA	NA
P10493_C712	0.297935	NA	NA	0.749205	NA	NA	NA	NA	NA	NA	NA	NA	NA	NA	NA	NA	NA	NA	NA	NA	0.152068	NA	NA	0.638734	NA	NA	NA	NA	NA	NA	NA	NA	NA	NA	NA	NA	NA	NA	NA	NA	NA	NA	NA	NA	NA	NA	NA	NA	NA
P10493_C719	0.0916258	NA	NA	0.58251	0.0103573	0.171631	NA	NA	0.631131	NA	0.11099	NA	0.0120464	0.904318	NA	0.1098	NA	NA	0.559216	NA	0.0380419	0.00416752	NA	0.859133	NA	0.152136	NA	NA	0.620748	NA	0.0713771	NA	NA	0.462163	0.00729514	0.180792	NA	NA	0.939622	0.0237206	0.118595	NA	NA	0.624179	NA	0.0726144	NA	NA	0.460497
P10493_C725	0.0916258	NA	NA	0.58251	0.0103573	0.171631	NA	NA	0.631131	NA	0.11099	NA	0.0120464	0.904318	NA	0.1098	NA	NA	0.559216	NA	0.0380419	0.00416752	NA	0.859133	NA	0.152136	NA	NA	0.620748	NA	0.0713771	NA	NA	0.462163	0.00729514	0.180792	NA	NA	0.939622	0.0237206	0.118595	NA	NA	0.624179	NA	0.0726144	NA	NA	0.460497
P10493_C748	NA	NA	NA	1.0561	NA	0.0102338	NA	NA	0.620678	NA	NA	NA	NA	NA	NA	0.21078	NA	NA	0.837089	NA	NA	NA	NA	NA	NA	0.079041	NA	NA	0.595975	NA	0.0399285	NA	NA	0.449168	NA	0.329984	NA	NA	0.772146	NA	0.0457713	NA	NA	0.850259	0.0167821	NA	NA	NA	NA
P10493_C760	NA	NA	NA	1.0561	NA	0.0102338	NA	NA	0.620678	NA	NA	NA	NA	NA	NA	NA	NA	NA	NA	NA	NA	NA	NA	NA	NA	0.079041	NA	NA	0.595975	NA	0.0399285	NA	NA	0.449168	NA	NA	NA	NA	NA	NA	NA	NA	NA	NA	NA	NA	NA	NA	NA
P10493_C767	NA	NA	NA	1.0561	NA	0.0102338	NA	NA	0.620678	NA	NA	NA	NA	NA	NA	NA	NA	NA	NA	NA	NA	NA	NA	NA	NA	0.079041	NA	NA	0.595975	NA	0.0399285	NA	NA	0.449168	NA	NA	NA	NA	NA	NA	NA	NA	NA	NA	NA	NA	NA	NA	NA
P10493_C804	0.11165	NA	NA	0.787638	0.0164544	0.0492066	NA	NA	0.940321	0.023591	0.0972791	0.0031263	0.00219038	1.00073	0.0199539	0.152992	0.0006599	NA	0.710712	NA	0.0255976	NA	NA	1.22216	NA	0.00873041	NA	NA	1.0177	NA	0.191538	NA	0.00753432	0.530856	0.0195229	0.0538747	NA	NA	1.24835	0.0385994	0.10521	NA	NA	0.937317	NA	0.0183173	NA	NA	0.523279
P10493_C837	0.161287	0.00189344	0.0123379	0.384036	0.0908387	NA	NA	NA	NA	NA	NA	NA	NA	NA	NA	0.0792893	NA	0.00144444	0.668911	0.00417886	0.0908914	NA	0.00349824	0.977229	0.0131755	0.144948	NA	0.00295805	0.795945	0.00376974	NA	NA	NA	NA	NA	0.211286	NA	NA	0.965761	0.0591651	NA	NA	NA	NA	NA	NA	NA	NA	NA
P10493_C985	NA	NA	NA	NA	NA	0.004549	NA	NA	0.604996	0.119741	NA	NA	NA	NA	NA	NA	NA	NA	NA	NA	NA	NA	NA	NA	NA	0.0391706	NA	NA	0.476098	0.0199632	NA	NA	NA	NA	NA	0.0340355	0.00157077	NA	0.791437	0.234174	0.0248792	NA	NA	0.684012	0.067807	NA	NA	NA	NA
P10518_C162	0.252669	NA	NA	0.116148	NA	0.429436	NA	0.0165916	0.287095	0.0125496	0.604805	NA	NA	0.277353	0.0132282	0.505505	NA	0.0184356	0.144137	NA	NA	NA	NA	NA	NA	0.310348	NA	NA	0.148712	NA	NA	NA	NA	NA	NA	0.483494	NA	NA	0.194517	NA	0.288225	NA	NA	0.282182	0.0542526	0.480072	NA	NA	0.232558
P10518_C203	NA	NA	NA	NA	NA	NA	NA	NA	NA	NA	NA	NA	NA	NA	NA	NA	NA	NA	NA	NA	0.373894	NA	0.00372613	0.134531	0.00932697	0.391722	NA	NA	0.160171	NA	NA	NA	NA	NA	NA	NA	NA	NA	NA	NA	NA	NA	NA	NA	NA	NA	NA	NA	NA
P10518_C223	NA	NA	NA	NA	NA	0.443918	NA	NA	0.260239	0.0144395	NA	NA	NA	NA	NA	NA	NA	NA	NA	NA	NA	NA	NA	NA	NA	NA	NA	NA	NA	NA	NA	NA	NA	NA	NA	0.570344	NA	NA	0.357423	0.0224785	NA	NA	NA	NA	NA	NA	NA	NA	NA
P10518_C75	NA	NA	NA	NA	NA	NA	NA	NA	NA	NA	NA	NA	NA	NA	NA	NA	NA	NA	NA	NA	NA	NA	NA	NA	NA	NA	NA	NA	NA	NA	NA	NA	NA	NA	NA	NA	NA	NA	NA	NA	NA	NA	NA	NA	NA	NA	NA	NA	NA
P10605_C122	0.201988	0.0238041	0.0170897	1.11834	0.0904588	NA	NA	NA	NA	NA	0.131887	0.014943	0.0223718	0.355959	0.0265061	0.233342	NA	0.0194322	0.502865	0.018481	NA	NA	NA	NA	NA	0.243066	0.00403006	0.0208212	0.416121	0.00884168	NA	NA	NA	NA	NA	NA	NA	NA	NA	NA	NA	NA	NA	NA	NA	0.109014	NA	NA	0.809749
P10605_C211	0.0942688	0.0017648	0.00907337	0.738079	0.0808702	0.173482	NA	0.00365901	0.677315	0.103086	0.259857	NA	0.00180199	0.674691	0.0909815	0.170375	0.000751986	0.00410656	1.18932	0.0360121	0.133873	NA	0.000284416	0.88254	0.0482682	0.160188	NA	0.00580176	0.651243	0.0137699	0.202246	0.000406978	0.00626397	0.892701	0.0468527	0.0811202	NA	NA	0.641872	0.11828	0.170914	NA	0.00786629	0.9214	0.129547	0.114767	0.00227068	0.00764952	1.07459
P10605_C319	0.11351	0.0203429	0.0285142	0.406264	0.0761367	0.15004	NA	0.0837542	0.473368	0.142551	NA	NA	NA	NA	NA	0.142363	0.0166397	0.0624405	0.51554	0.0438655	0.132943	0.0195544	0.0012068	0.553428	0.0324637	0.146352	0.00342622	0.0224415	0.375538	0.00367032	0.164478	0.0158927	0.0459773	0.352822	0.0533613	NA	NA	NA	NA	NA	0.114387	0.0153465	0.0227892	0.373204	0.0840694	0.171798	0.0170002	0.0210935	0.454614
P10605_C93	0.113065	NA	0.0148416	0.758197	0.0851272	0.148504	NA	0.00179771	0.851	0.150325	0.318964	NA	NA	0.673022	0.0699201	0.131624	NA	0.0131335	1.12961	0.0530486	0.357874	NA	0.0020375	0.764111	0.0506577	0.119529	NA	0.00627463	0.836663	0.011366	0.344234	NA	NA	0.571833	0.05505	0.254091	NA	NA	0.764714	0.199353	0.278453	NA	0.00702492	0.646127	0.07926	0.261118	0.0013127	0.0126396	0.938769
P10637_C151	NA	NA	NA	NA	NA	0.342244	NA	NA	0.175207	0.0713281	NA	NA	NA	NA	NA	NA	NA	NA	NA	NA	0.41469	NA	NA	0.236681	0.0370721	NA	NA	NA	NA	NA	NA	NA	NA	NA	NA	0.332046	NA	NA	0.223982	0.07066	0.634886	NA	NA	0.215485	0.0673386	0.384418	NA	NA	0.232219
P10639_C32	0.063438	NA	NA	0.527845	NA	0.108515	NA	NA	0.490094	0.00965356	0.162043	NA	NA	0.397432	0.00718606	0.121238	NA	NA	0.44904	NA	0.0386616	NA	NA	0.374129	NA	0.0678386	NA	NA	0.311372	NA	0.115338	NA	NA	0.38377	0.00171368	0.0890479	NA	NA	0.543408	0.0180603	0.0549357	NA	NA	0.34962	0.00317318	0.0535129	NA	NA	0.384226
P10639_C35	0.063438	NA	NA	0.527845	NA	0.108515	NA	NA	0.490094	0.00965356	0.162043	NA	NA	0.397432	0.00718606	0.121238	NA	NA	0.44904	NA	0.0386616	NA	NA	0.374129	NA	0.0678386	NA	NA	0.311372	NA	0.115338	NA	NA	0.38377	0.00171368	0.0890479	NA	NA	0.543408	0.0180603	0.0549357	NA	NA	0.34962	0.00317318	0.0535129	NA	NA	0.384226
P10639_C46	0.0958167	0.00418308	0.0172525	0.241507	0.0355191	0.16212	0.00010502	0.0155237	0.412003	0.0474112	0.271001	NA	0.00551129	0.23163	0.039801	0.120922	0.00177752	0.00659227	0.17066	0.0198175	0.11117	NA	0.00541455	0.084352	0.00898513	0.0867769	NA	NA	0.147409	0.00994632	0.158429	1.86365e-05	0.00884875	0.247833	0.0255145	0.137692	NA	NA	0.200612	0.0333917	0.0913042	NA	0.00234864	0.211261	0.0292523	0.183144	0.000611292	0.010787	0.404307
P10639_C73	0.348858	NA	0.00129142	0.176909	0.0262607	0.398939	NA	0.00371529	0.263466	0.0507056	0.35812	NA	0.00107879	0.239903	0.0578364	0.424405	NA	0.000228023	0.243739	0.023961	0.252696	NA	0.000802924	0.202963	0.0169286	0.353197	NA	NA	0.202531	0.00223051	0.408687	NA	0.00239623	0.208091	0.0186504	0.430107	NA	NA	0.232778	0.128834	0.206795	NA	0.000141978	0.174765	0.0347725	0.399513	NA	0.0016331	0.2894
P10649_C115	0.212062	0.012775	0.0623098	0.0726794	0.0301842	0.478846	0.0157257	0.106821	0.245474	0.0943366	0.570053	NA	0.00937975	0.0391745	0.00480985	0.498614	NA	0.0180166	0.0921386	0.0132888	0.252553	NA	0.040057	0.0254554	0.00879203	0.26514	NA	NA	0.0284233	0.00356871	0.388148	NA	0.0257483	0.143458	0.0426262	0.383752	NA	NA	0.0439065	NA	0.367249	0.00881975	0.00940023	0.112061	0.0160545	0.466328	NA	0.0316619	0.108186
P10649_C174	0.319869	NA	0.00144897	0.0331424	0.00583674	0.633699	NA	0.00527098	0.130372	0.0182854	0.617736	NA	NA	0.134433	0.00699674	0.738382	NA	NA	0.0645494	0.00229183	0.436227	NA	0.00137316	0.0691209	0.00252039	0.48746	NA	NA	0.0864174	NA	0.652657	NA	NA	0.0418481	NA	0.554616	NA	NA	0.110038	0.00319906	0.443856	NA	NA	0.0410088	0.00284478	0.719928	NA	NA	0.0886882
P10711_C263	0.424948	NA	0.00292681	0.207624	0.0305401	0.535178	NA	NA	0.261466	0.0201476	0.604863	NA	NA	0.327407	0.0181552	0.565658	NA	0.00364944	0.251696	0.0134832	0.463226	NA	0.00363533	0.284857	0.015564	0.488436	NA	0.0162363	0.252625	NA	0.731506	NA	0.0122879	0.238767	0.0140102	0.616476	NA	0.00266179	0.274968	0.0126167	0.5277	0.00357736	0.0145859	0.276003	0.0166307	0.600528	NA	0.00513684	0.291021
P10711_C271	0.454322	NA	NA	0.156275	NA	NA	NA	NA	NA	NA	0.63099	NA	NA	0.248386	0.0129438	0.617294	NA	0.00271722	0.265474	0.00593734	0.543972	NA	NA	0.271931	NA	0.508302	NA	NA	0.270894	NA	0.947326	NA	NA	0.267613	NA	NA	NA	NA	NA	NA	NA	NA	NA	NA	NA	0.666866	NA	NA	0.262739
P10711_C291	0.310244	NA	NA	0.362689	NA	NA	NA	NA	NA	NA	NA	NA	NA	NA	NA	0.470704	NA	NA	0.246979	NA	NA	NA	NA	NA	NA	NA	NA	NA	NA	NA	NA	NA	NA	NA	NA	NA	NA	NA	NA	NA	NA	NA	NA	NA	NA	NA	NA	NA	NA
P10711_C294	NA	NA	NA	NA	NA	NA	NA	NA	NA	NA	NA	NA	NA	NA	NA	0.470704	NA	NA	0.246979	NA	NA	NA	NA	NA	NA	NA	NA	NA	NA	NA	NA	NA	NA	NA	NA	0.334708	NA	NA	0.430435	NA	NA	NA	NA	NA	NA	NA	NA	NA	NA
P10833_C70	0.442903	NA	NA	0.113019	NA	0.411698	NA	NA	0.171867	0.0118152	0.718101	NA	NA	0.246791	0.0102165	0.463358	NA	0.00371228	0.170714	0.00588096	0.436582	NA	NA	0.187109	NA	0.48227	NA	NA	0.163353	NA	0.642649	NA	NA	0.171645	0.00639185	0.466585	NA	NA	0.219671	0.0314401	0.472976	NA	NA	0.150576	0.00870248	0.342929	NA	NA	0.219928
P11032_C104	NA	NA	NA	NA	NA	NA	NA	NA	NA	NA	NA	NA	NA	NA	NA	NA	NA	NA	NA	NA	0.202933	NA	NA	0.424734	NA	NA	NA	NA	NA	NA	NA	NA	NA	NA	NA	NA	NA	NA	NA	NA	NA	NA	NA	NA	NA	NA	NA	NA	NA
P11103_C24	0.338942	NA	0.00225781	0.257172	0.0239383	NA	NA	NA	NA	NA	0.526866	NA	0.0055212	0.237722	0.016394	0.58537	NA	0.00996164	0.313086	0.00357352	NA	NA	NA	NA	NA	NA	NA	NA	NA	NA	0.546172	NA	0.00909711	0.261226	0.022821	0.420156	NA	NA	0.408904	0.0328694	NA	NA	NA	NA	NA	NA	NA	NA	NA
P11103_C295	0.305453	0.00710084	0.0247839	0.33886	0.0430666	0.480115	NA	0.00386928	0.411539	0.0396625	0.570518	NA	NA	0.311725	0.0162842	0.461669	NA	0.00519543	0.313149	0.0250581	NA	NA	NA	NA	NA	NA	NA	NA	NA	NA	0.53953	NA	0.00439988	0.288335	0.0216394	0.912024	NA	NA	0.361276	NA	NA	NA	NA	NA	NA	0.535473	NA	0.0115646	0.410302
P11103_C298	0.34053	NA	NA	0.317583	0.0317444	0.381736	NA	NA	0.443636	0.0126931	NA	NA	NA	NA	NA	0.463092	NA	0.00247424	0.306752	0.00768089	0.415648	NA	0.00232617	0.309651	0.0123194	0.403616	NA	NA	0.270262	NA	0.512964	NA	0.00372907	0.234257	0.0231739	0.521077	NA	NA	0.38506	0.0167907	0.421598	NA	NA	0.345966	0.0207819	0.585811	NA	NA	0.376398
P11276_C124	NA	NA	NA	NA	NA	NA	NA	NA	NA	NA	NA	NA	NA	NA	NA	NA	NA	NA	NA	NA	0.384387	NA	NA	0.363685	NA	NA	NA	NA	NA	NA	NA	NA	NA	NA	NA	NA	NA	NA	NA	NA	NA	NA	NA	NA	NA	0.433257	NA	NA	0.340618
P11276_C126	NA	NA	NA	NA	NA	NA	NA	NA	NA	NA	NA	NA	NA	NA	NA	NA	NA	NA	NA	NA	0.384387	NA	NA	0.363685	NA	NA	NA	NA	NA	NA	NA	NA	NA	NA	NA	NA	NA	NA	NA	NA	NA	NA	NA	NA	NA	0.433257	NA	NA	0.340618
P11276_C136	NA	NA	NA	NA	NA	NA	NA	NA	NA	NA	NA	NA	NA	NA	NA	NA	NA	NA	NA	NA	NA	NA	NA	NA	NA	NA	NA	NA	NA	NA	NA	NA	NA	NA	NA	NA	NA	NA	NA	NA	NA	NA	NA	NA	NA	NA	NA	NA	NA
P11276_C180	NA	NA	NA	NA	NA	NA	NA	NA	NA	NA	NA	NA	NA	NA	NA	0.251297	NA	0.00251411	0.725049	0.0100604	NA	NA	NA	NA	NA	0.0832737	NA	0.00101422	0.692564	NA	NA	NA	NA	NA	NA	NA	NA	NA	NA	NA	NA	NA	NA	NA	NA	NA	NA	NA	NA
P11276_C226	NA	NA	NA	NA	NA	NA	NA	NA	NA	NA	NA	NA	NA	NA	NA	NA	NA	NA	NA	NA	NA	NA	NA	NA	NA	NA	NA	NA	NA	NA	NA	NA	NA	NA	NA	NA	NA	NA	NA	NA	NA	NA	NA	NA	NA	NA	NA	NA	NA
P11276_C232	NA	NA	NA	NA	NA	NA	NA	NA	1.00844	NA	0.128027	0.000161888	0.00210692	1.15074	0.0128839	0.045527	0.00638288	NA	0.654668	NA	0.0109995	0.00307749	0.00368403	0.750047	0.00643283	0.00933377	0.000953681	0.00197789	0.747312	NA	0.0939449	NA	NA	0.563786	0.018817	0.052796	NA	NA	1.42809	0.0201467	NA	NA	NA	NA	NA	NA	NA	0.00151665	0.397124
P11276_C2341	NA	NA	NA	NA	NA	0.213303	NA	NA	0.519287	0.0367888	NA	NA	NA	NA	NA	NA	NA	NA	NA	NA	NA	NA	NA	NA	NA	NA	NA	NA	NA	NA	0.267433	NA	NA	0.393279	0.00675331	0.196144	NA	NA	0.644758	0.0390108	NA	NA	NA	NA	NA	NA	NA	NA	NA
P11276_C2378	0.145673	NA	NA	0.560626	0.0253863	0.167804	NA	NA	0.728946	0.0108776	0.273654	NA	NA	0.764475	0.00617286	0.146409	NA	NA	0.636746	NA	NA	NA	NA	NA	NA	NA	NA	NA	NA	NA	0.270922	NA	0.00701455	0.424285	0.00662578	0.144789	NA	NA	0.963956	0.0180606	0.147229	NA	0.00550975	0.578397	0.0126412	NA	NA	NA	NA
P11276_C2385	0.145673	NA	NA	0.560626	0.0253863	0.167804	NA	NA	0.728946	0.0108776	0.273654	NA	NA	0.764475	0.00617286	0.146409	NA	NA	0.636746	NA	NA	NA	NA	NA	NA	NA	NA	NA	NA	NA	0.270922	NA	0.00701455	0.424285	0.00662578	0.144789	NA	NA	0.963956	0.0180606	0.147229	NA	0.00550975	0.578397	0.0126412	NA	NA	NA	NA
P11276_C2407	0.379573	NA	NA	0.304498	0.00705075	NA	NA	NA	NA	NA	0.77776	NA	NA	0.291764	NA	NA	NA	NA	NA	NA	0.427778	NA	0.0125512	0.260613	NA	NA	NA	NA	NA	NA	NA	NA	NA	NA	NA	NA	NA	NA	NA	NA	NA	NA	NA	NA	NA	NA	NA	NA	NA
P11276_C2409	0.379573	NA	NA	0.304498	0.00705075	NA	NA	NA	NA	NA	0.77776	NA	NA	0.291764	NA	NA	NA	NA	NA	NA	0.427778	NA	0.0125512	0.260613	NA	NA	NA	NA	NA	NA	NA	NA	NA	NA	NA	NA	NA	NA	NA	NA	NA	NA	NA	NA	NA	NA	NA	NA	NA
P11276_C2411	0.379573	NA	NA	0.304498	0.00705075	NA	NA	NA	NA	NA	0.77776	NA	NA	0.291764	NA	NA	NA	NA	NA	NA	0.427778	NA	0.0125512	0.260613	NA	NA	NA	NA	NA	NA	NA	NA	NA	NA	NA	NA	NA	NA	NA	NA	NA	NA	NA	NA	NA	NA	NA	NA	NA
P11276_C374	0.147888	0.000758014	NA	0.573081	0.00865814	0.0366596	NA	NA	1.04801	NA	0.123085	NA	NA	1.30724	0.0123305	0.261154	NA	NA	0.584455	0.00888066	0.0911828	NA	NA	0.942771	NA	0.0788206	NA	NA	0.736625	NA	0.0313209	NA	NA	0.797852	NA	0.0920851	NA	NA	1.45283	0.0132635	0.011347	NA	NA	0.67984	0.00671947	0.0173483	NA	NA	0.529519
P11276_C386	NA	NA	NA	NA	NA	0.211923	NA	NA	0.577556	NA	NA	NA	NA	NA	NA	0.0903485	NA	NA	0.691892	NA	NA	NA	NA	NA	NA	NA	NA	NA	NA	NA	NA	NA	NA	NA	NA	NA	NA	NA	NA	NA	NA	NA	NA	NA	NA	NA	NA	NA	NA
P11276_C401	NA	NA	NA	NA	NA	0.254554	NA	0.00803715	0.428013	0.0173824	NA	NA	NA	NA	NA	NA	NA	NA	NA	NA	0.26087	NA	0.0082395	0.608073	0.00810445	NA	NA	NA	NA	NA	NA	NA	NA	NA	NA	NA	NA	NA	NA	NA	NA	NA	NA	NA	NA	NA	NA	NA	NA
P11276_C446	0.108402	NA	0.00363752	0.89022	0.0209251	0.0861471	NA	NA	0.911052	0.00511781	NA	NA	NA	1.34695	0.014209	0.0533428	0.00392042	NA	0.840846	0.00908259	0.111581	NA	0.00220721	0.796139	0.00906424	0.136662	NA	NA	0.573585	0.00227737	NA	NA	NA	0.721972	NA	NA	NA	NA	1.44432	0.031337	0.18161	0.000327572	0.00437221	0.598929	0.0109552	NA	NA	NA	NA
P11276_C461	0.283635	0.00497471	0.0774171	0.545942	0.00739244	NA	NA	NA	NA	NA	0.631347	NA	0.00967675	0.736737	0.0166978	NA	NA	NA	NA	NA	NA	NA	NA	NA	NA	NA	NA	NA	NA	NA	NA	NA	NA	NA	NA	1.70869	NA	NA	1.3885	NA	NA	NA	NA	NA	NA	NA	NA	NA	NA
P11276_C470	0.283635	0.00497471	0.0774171	0.545942	0.00739244	NA	NA	NA	NA	NA	0.631347	NA	0.00967675	0.736737	0.0166978	NA	NA	NA	NA	NA	NA	NA	NA	NA	NA	NA	NA	NA	NA	NA	NA	NA	NA	NA	NA	1.70869	NA	NA	1.3885	NA	NA	NA	NA	NA	NA	NA	NA	NA	NA
P11276_C508	0.242155	NA	NA	0.364327	NA	NA	NA	NA	NA	NA	0.638326	NA	NA	0.321203	0.0124679	NA	NA	NA	NA	NA	NA	NA	NA	NA	NA	NA	NA	NA	NA	NA	0.593472	0.000907311	0.0284445	0.18971	0.00816957	NA	NA	NA	NA	NA	NA	NA	NA	NA	NA	0.422314	NA	0.00534573	0.267241
P11276_C53	NA	NA	NA	NA	NA	0.106204	NA	NA	0.991922	0.0280571	NA	NA	NA	NA	NA	NA	NA	NA	NA	NA	NA	NA	NA	NA	NA	NA	NA	NA	NA	NA	NA	NA	NA	NA	NA	0.207996	NA	NA	1.36783	0.016928	NA	NA	NA	NA	NA	NA	NA	NA	NA
P11276_C555	NA	NA	NA	NA	NA	NA	NA	NA	NA	NA	NA	NA	NA	NA	NA	NA	NA	NA	NA	NA	NA	NA	NA	NA	NA	NA	NA	NA	NA	NA	NA	NA	NA	NA	NA	0.253229	NA	NA	0.619592	NA	NA	NA	NA	NA	NA	NA	NA	NA	NA
P11276_C561	NA	NA	NA	NA	NA	NA	NA	NA	NA	NA	NA	NA	NA	NA	NA	NA	NA	NA	NA	NA	NA	NA	NA	NA	NA	NA	NA	NA	NA	NA	NA	NA	NA	NA	NA	0.253229	NA	NA	0.619592	NA	NA	NA	NA	NA	NA	NA	NA	NA	NA
P11276_C88	0.0162706	NA	NA	0.904085	NA	0.0170212	0.00315406	NA	1.05084	NA	0.0557241	NA	NA	1.23047	NA	0.0296102	NA	NA	0.81963	NA	0.0527995	0.00141616	NA	0.830686	NA	0.00732381	NA	NA	0.721186	NA	0.0656143	NA	NA	0.587582	0.00436827	0.0614783	NA	NA	1.30087	NA	NA	NA	NA	0.821906	NA	0.0108187	NA	NA	0.463185
P11276_C98	0.0162706	NA	NA	0.904085	NA	0.0170212	0.00315406	NA	1.05084	NA	0.0557241	NA	NA	1.23047	NA	0.0296102	NA	NA	0.81963	NA	0.0527995	0.00141616	NA	0.830686	NA	0.00732381	NA	NA	0.721186	NA	0.0656143	NA	NA	0.587582	0.00436827	0.0614783	NA	NA	1.30087	NA	NA	NA	NA	0.821906	NA	0.0108187	NA	NA	0.463185
P11352_C113	0.294858	NA	0.0169621	0.192172	0.0148	NA	NA	NA	NA	NA	NA	NA	NA	NA	NA	NA	NA	NA	NA	NA	NA	NA	NA	NA	NA	NA	NA	NA	NA	NA	0.424254	NA	0.0145939	0.167283	0.00874554	0.509239	NA	NA	0.156171	0.0178874	0.4111	NA	0.0297672	0.225712	0.0307448	0.553313	NA	0.0188748	0.173124
P11352_C154	0.35526	0.00133033	0.028067	0.177679	0.020843	0.607012	NA	0.0400541	0.223348	0.0456048	0.708395	NA	0.00249543	0.165661	0.0210455	0.705606	NA	0.0313168	0.228202	0.0154482	0.590358	NA	NA	0.170723	0.0182919	0.604461	NA	NA	0.177673	NA	0.587335	NA	0.0348078	0.190717	NA	0.553961	NA	NA	0.15939	NA	0.441339	NA	0.0205903	0.147634	NA	0.686065	NA	0.00516521	0.27703
P11352_C76	0.321798	NA	0.0104256	0.323845	0.0269867	NA	NA	NA	NA	NA	0.505728	NA	NA	0.273157	0.0397925	0.60942	NA	NA	0.399562	0.00917278	0.400013	NA	NA	0.289232	NA	NA	NA	NA	NA	NA	NA	NA	NA	NA	NA	NA	NA	NA	NA	NA	NA	NA	NA	NA	NA	0.524218	0.00421822	NA	0.379089
P11438_C149	NA	NA	0.00549113	0.563239	0.0120143	0.0327191	NA	NA	0.870608	0.0119418	0.0141764	NA	NA	0.733479	0.00949515	0.25707	NA	0.0018215	0.5036	0.0209108	0.0567146	NA	NA	0.578507	NA	0.142337	NA	NA	0.532268	NA	0.0477804	NA	NA	0.546235	0.0122328	NA	NA	NA	0.637584	0.0204151	0.0225007	NA	NA	0.732246	0.0045568	0.00392734	NA	NA	0.827951
P11438_C327	0.142525	0.00573824	0.0102522	0.315713	0.0155385	NA	NA	NA	NA	NA	0.142275	NA	NA	0.482154	0.0194052	0.284538	NA	NA	0.335417	0.0164488	0.256639	NA	0.0016523	0.314952	0.0116228	0.281284	NA	NA	0.218343	NA	0.302133	NA	0.00334362	0.379266	0.0189612	0.129853	NA	NA	0.349037	0.0513815	0.254902	0.00520331	0.0028467	0.397744	0.0226969	0.0642435	NA	NA	0.552833
P11499_C366	0.328802	NA	NA	0.0685942	0.00537439	0.368258	NA	NA	0.0729355	NA	0.567832	NA	NA	0.0309363	NA	0.420324	NA	NA	0.0502944	NA	0.43164	NA	NA	0.0783698	NA	0.366013	NA	NA	0.0591393	NA	0.639155	NA	0.00381883	0.0581643	NA	0.482757	NA	NA	0.106613	NA	0.460905	NA	NA	0.0734244	0.0106388	0.454729	NA	NA	0.0504117
P11499_C412	0.0817284	0.00336256	0.0105623	0.70412	0.463891	0.132184	NA	0.014443	0.91828	0.265891	NA	NA	NA	NA	NA	0.204034	NA	0.0087235	0.424818	0.221491	0.160831	NA	0.00248676	1.13596	0.431226	0.180083	NA	0.00276288	0.529763	0.139083	0.16708	NA	NA	0.512078	0.341283	NA	NA	NA	NA	NA	0.115324	0.0123677	0.00855834	0.689691	0.190392	NA	NA	NA	NA
P11499_C521	0.41466	NA	NA	0.0840857	0.00658456	0.440671	NA	0.000508713	0.103974	0.0248905	0.641301	NA	NA	0.106489	0.0283063	0.421745	NA	NA	0.100674	0.00639281	0.424376	NA	NA	0.103142	0.0118126	0.472711	NA	NA	0.0810201	NA	0.646033	NA	0.00237936	0.0891817	0.0137445	0.439998	NA	NA	0.109093	0.0183949	0.396788	NA	0.00290174	0.0810081	0.0132766	0.416219	NA	NA	0.0844193
P11499_C564	0.199144	0.00702097	0.0339087	0.330477	0.142089	0.176196	0.0135624	0.0200334	0.492372	0.101727	0.541544	NA	0.0171091	0.21703	0.0439094	0.189079	NA	0.00229289	0.128436	0.0505548	0.189302	NA	0.010844	0.137865	0.048839	0.185224	0.0021397	0.00688633	0.132242	0.0149666	0.373569	7.29892e-05	0.0163232	0.288093	0.144181	0.2104	NA	0.00148302	0.240409	0.0697029	0.206239	NA	0.00996843	0.314295	0.0864328	0.195299	0.00488763	0.0167452	0.314266
P11499_C589	0.693492	NA	0.0311872	0.344765	0.080781	NA	NA	NA	NA	NA	0.762298	NA	NA	0.372738	0.115941	0.383332	0.00353521	0.0462313	0.132072	0.020542	0.483677	NA	NA	0.287601	NA	0.326003	NA	0.00347397	0.0882051	0.00127895	NA	NA	NA	NA	NA	NA	NA	NA	NA	NA	NA	NA	NA	NA	NA	NA	NA	NA	NA
P11499_C590	NA	NA	NA	NA	NA	0.784337	NA	0.0153685	0.32117	0.0718402	0.767766	NA	NA	0.306455	0.0700271	0.383332	0.00353521	0.0462313	0.132072	0.020542	NA	NA	NA	NA	NA	0.326003	NA	0.00347397	0.0882051	0.00127895	NA	NA	NA	NA	NA	0.729347	NA	NA	0.277834	0.039611	NA	NA	NA	NA	NA	NA	NA	NA	NA
P11531_C1017	NA	NA	NA	NA	NA	0.198631	NA	0.00769772	0.216944	0.0515636	0.360569	NA	0.00256506	0.243107	0.0201726	NA	NA	NA	NA	NA	NA	NA	NA	NA	NA	NA	NA	NA	NA	NA	NA	NA	NA	NA	NA	NA	NA	NA	NA	NA	NA	NA	NA	NA	NA	NA	NA	NA	NA
P11531_C205	NA	NA	NA	NA	NA	NA	NA	NA	NA	NA	0.626132	NA	NA	0.149329	0.0261783	NA	NA	NA	NA	NA	NA	NA	NA	NA	NA	NA	NA	NA	NA	NA	NA	NA	NA	NA	NA	NA	NA	NA	NA	NA	NA	NA	NA	NA	NA	NA	NA	NA	NA
P11531_C2198	NA	NA	NA	NA	NA	NA	NA	NA	NA	NA	NA	NA	NA	NA	NA	NA	NA	NA	NA	NA	NA	NA	NA	NA	NA	NA	NA	NA	NA	NA	NA	NA	NA	NA	NA	NA	NA	NA	NA	NA	NA	NA	NA	NA	NA	0.27427	NA	NA	0.296333
P11531_C3200	0.130313	0.00409622	0.00286123	0.247075	0.08348	0.115269	NA	0.00416308	0.346181	0.0753645	0.318915	NA	0.00277589	0.277999	0.0304241	NA	NA	NA	NA	NA	NA	NA	NA	NA	NA	NA	NA	NA	NA	NA	0.169279	0.000976733	0.00479441	0.206498	0.0602929	0.130685	NA	NA	0.121958	0.0640865	0.127803	NA	NA	0.338355	0.0411965	0.11087	0.00255449	NA	0.313192
P11531_C3312	0.345171	NA	0.0104139	0.33708	0.122499	NA	NA	NA	NA	NA	0.511743	NA	0.0109263	0.373438	0.0428222	NA	NA	NA	NA	NA	NA	NA	NA	NA	NA	NA	NA	NA	NA	NA	0.534159	NA	0.0078815	0.316968	0.0547184	0.462315	NA	NA	0.373454	0.0510966	NA	NA	NA	NA	NA	0.489442	NA	NA	0.288627
P11531_C490	0.334651	0.00729841	0.0380824	0.25843	0.0102357	0.444465	NA	0.00997667	0.21983	0.0177354	0.559643	0.00448313	0.0356692	0.28797	0.0409013	0.41413	NA	0.0104568	0.283142	0.0187787	0.415586	NA	0.00381207	0.269155	0.0219739	0.447152	NA	0.0149612	0.238337	0.00517168	0.387966	NA	0.00876142	0.295957	0.0225477	NA	NA	NA	NA	NA	NA	NA	NA	NA	NA	0.341495	NA	NA	0.206666
P11627_C353	NA	NA	NA	NA	NA	0.0226022	NA	NA	0.748196	0.0901378	0.137684	NA	0.00202972	0.63712	0.0627548	NA	NA	NA	NA	NA	0.127498	NA	NA	0.937086	0.0599705	0.271395	NA	0.00694387	0.721724	0.0148811	0.157978	NA	NA	0.735559	0.048286	0.0774348	NA	NA	0.602199	0.14845	0.084673	NA	0.00388188	0.828701	0.0511115	0.0677419	0.00747734	0.00850294	0.812947
P11680_C159	NA	NA	NA	NA	NA	0.349463	NA	NA	0.640458	0.0256617	NA	NA	NA	NA	NA	NA	NA	NA	NA	NA	NA	NA	NA	NA	NA	NA	NA	NA	NA	NA	NA	NA	NA	NA	NA	NA	NA	NA	NA	NA	0.540842	NA	NA	0.32315	0.015035	NA	NA	NA	NA
P11680_C280	0.214471	NA	0.0196609	0.617277	NA	NA	NA	NA	NA	NA	NA	NA	NA	NA	NA	NA	NA	NA	NA	NA	NA	NA	NA	NA	NA	NA	NA	NA	NA	NA	NA	NA	NA	NA	NA	NA	NA	NA	NA	NA	0.420159	NA	0.0154773	0.471942	0.0485044	NA	NA	NA	NA
P11688_C195	0.0816445	NA	0.00233968	0.687203	0.0374012	0.0635784	NA	NA	0.923613	0.0437652	0.200663	NA	0.00556149	0.6844	0.0271135	0.07293	NA	NA	0.833441	NA	0.198106	NA	0.00168871	0.615909	0.0220036	0.13209	0.00917187	NA	0.518083	NA	0.267107	NA	NA	0.641675	0.020471	0.114267	NA	NA	0.873125	0.0870192	0.152212	NA	NA	0.561617	0.0155333	0.125943	NA	NA	0.759301
P11688_C208	0.142563	NA	0.00370524	0.417303	0.00872165	0.245665	NA	0.013298	0.610561	0.0305448	0.132069	NA	NA	0.452619	0.02094	0.252379	NA	NA	0.647664	0.0146718	0.0672486	NA	NA	0.449982	0.0137175	0.287	NA	NA	0.428697	0.00386913	0.162882	NA	NA	0.524836	NA	0.201647	NA	NA	0.483805	0.0200878	0.144584	NA	NA	0.446267	0.0135485	0.153647	NA	NA	0.673201
P11688_C734	0.203733	NA	NA	0.6715	0.0162637	NA	NA	NA	NA	NA	0.281501	NA	0.00470604	0.609114	0.0125409	0.206218	NA	NA	0.657056	NA	NA	NA	NA	NA	NA	NA	NA	NA	NA	NA	NA	NA	NA	NA	NA	NA	NA	NA	NA	NA	NA	NA	NA	NA	NA	NA	NA	NA	NA
P11688_C925	0.19226	0.00232212	0.010696	0.416576	0.0288018	0.31131	NA	0.00467055	0.524895	0.0312831	0.321782	NA	0.00374266	0.566707	0.027817	0.264595	NA	NA	0.517698	0.0166157	0.191514	NA	NA	0.45356	0.0111901	0.191682	NA	0.0205597	0.466486	0.00787392	0.28849	NA	0.00849743	0.411048	0.0199808	0.0852201	NA	NA	0.554909	0.0221058	0.181811	NA	NA	0.705782	0.0197805	0.311464	NA	NA	0.481846
P11725_C303	NA	NA	NA	NA	NA	0.34267	NA	NA	0.224273	0.0504864	0.354628	NA	NA	0.151533	0.0211347	NA	NA	NA	NA	NA	0.288714	NA	0.00378683	0.182873	NA	NA	NA	NA	NA	NA	NA	NA	NA	NA	NA	0.529085	NA	NA	0.24696	0.0348021	NA	NA	NA	NA	NA	0.331823	NA	0.00601255	0.176542
P11835_C192	NA	NA	NA	NA	NA	NA	NA	NA	NA	NA	NA	NA	NA	NA	NA	NA	NA	NA	NA	NA	NA	NA	NA	NA	NA	0.26134	NA	NA	0.602876	0.0142796	NA	NA	NA	NA	NA	NA	NA	NA	NA	NA	NA	NA	NA	NA	NA	NA	NA	NA	NA
P11835_C199	NA	NA	NA	NA	NA	NA	NA	NA	NA	NA	NA	NA	NA	NA	NA	NA	NA	NA	NA	NA	NA	NA	NA	NA	NA	NA	NA	NA	NA	NA	NA	NA	NA	NA	NA	NA	NA	NA	NA	NA	NA	NA	NA	NA	NA	NA	NA	NA	NA
P11835_C460	NA	NA	NA	NA	NA	NA	NA	NA	NA	NA	NA	NA	NA	NA	NA	NA	NA	NA	NA	NA	NA	NA	NA	NA	NA	NA	NA	NA	NA	NA	NA	NA	NA	NA	NA	NA	NA	NA	NA	NA	0.222202	NA	NA	0.535644	NA	NA	NA	NA	NA
P11835_C473	NA	NA	NA	NA	NA	NA	NA	NA	NA	NA	NA	NA	NA	NA	NA	NA	NA	NA	NA	NA	NA	NA	NA	NA	NA	NA	NA	NA	NA	NA	0.291881	NA	NA	0.712825	0.0146549	0.160416	NA	NA	0.879686	0.0803948	0.137604	NA	NA	0.596225	0.0362371	0.0896115	NA	NA	0.610818
P11835_C482	NA	NA	NA	NA	NA	NA	NA	NA	NA	NA	NA	NA	NA	NA	NA	0.34071	NA	NA	0.458113	0.0284444	NA	NA	NA	NA	NA	NA	NA	NA	NA	NA	NA	NA	NA	NA	NA	NA	NA	NA	NA	NA	NA	NA	NA	NA	NA	NA	NA	NA	NA
P11835_C484	NA	NA	NA	NA	NA	NA	NA	NA	NA	NA	NA	NA	NA	NA	NA	0.34071	NA	NA	0.458113	0.0284444	NA	NA	NA	NA	NA	NA	NA	NA	NA	NA	NA	NA	NA	NA	NA	NA	NA	NA	NA	NA	NA	NA	NA	NA	NA	NA	NA	NA	NA
P11835_C550	NA	NA	NA	NA	NA	NA	NA	NA	NA	NA	NA	NA	NA	NA	NA	NA	NA	NA	NA	NA	NA	NA	NA	NA	NA	0.173936	NA	NA	0.585497	NA	NA	NA	NA	NA	NA	0.100063	NA	NA	1.0937	NA	0.0773237	NA	NA	0.698884	NA	NA	NA	NA	NA
P11835_C697	0.313397	NA	NA	0.349771	0.0156954	NA	NA	NA	NA	NA	NA	NA	NA	NA	NA	NA	NA	NA	NA	NA	NA	NA	NA	NA	NA	NA	NA	NA	NA	NA	NA	NA	NA	NA	NA	NA	NA	NA	NA	NA	NA	NA	NA	NA	NA	NA	NA	NA	NA
P11859_C161	NA	NA	NA	NA	NA	NA	NA	NA	NA	NA	NA	NA	NA	NA	NA	NA	NA	NA	NA	NA	NA	NA	NA	NA	NA	NA	NA	NA	NA	NA	NA	NA	NA	NA	NA	NA	NA	NA	NA	NA	NA	NA	NA	NA	NA	NA	NA	NA	NA
P11881_C1461	NA	NA	NA	NA	NA	0.368493	NA	NA	0.309675	0.0332747	NA	NA	NA	NA	NA	NA	NA	NA	NA	NA	NA	NA	NA	NA	NA	NA	NA	NA	NA	NA	NA	NA	NA	NA	NA	NA	NA	NA	NA	NA	NA	NA	NA	NA	NA	NA	NA	NA	NA
P11881_C1976	0.152694	NA	0.0103449	0.29563	0.0341053	0.339992	NA	0.0172758	0.400448	0.0234847	NA	NA	NA	NA	NA	NA	NA	NA	NA	NA	NA	NA	NA	NA	NA	NA	NA	NA	NA	NA	0.461657	NA	0.0102671	0.378385	NA	NA	NA	NA	NA	NA	NA	NA	NA	NA	NA	NA	NA	NA	NA
P11881_C2215	NA	NA	NA	NA	NA	NA	NA	NA	NA	NA	NA	NA	NA	NA	NA	NA	NA	NA	NA	NA	NA	NA	NA	NA	NA	NA	NA	NA	NA	NA	NA	NA	NA	NA	NA	NA	NA	NA	NA	NA	NA	NA	NA	NA	NA	NA	NA	NA	NA
P11881_C253	NA	NA	NA	NA	NA	NA	NA	NA	NA	NA	0.570667	NA	0.00625404	0.250251	0.0259722	NA	NA	NA	NA	NA	NA	NA	NA	NA	NA	NA	NA	NA	NA	NA	NA	NA	NA	NA	NA	NA	NA	NA	NA	NA	NA	NA	NA	NA	NA	NA	NA	NA	NA
P11881_C37	NA	NA	NA	NA	NA	NA	NA	NA	NA	NA	NA	NA	NA	NA	NA	NA	NA	NA	NA	NA	NA	NA	NA	NA	NA	NA	NA	NA	NA	NA	NA	NA	NA	NA	NA	NA	NA	NA	NA	NA	NA	NA	NA	NA	NA	NA	NA	NA	NA
P11928_C178	NA	NA	NA	NA	NA	0.109885	NA	NA	0.11736	0.0218969	NA	NA	NA	NA	NA	NA	NA	NA	NA	NA	NA	NA	NA	NA	NA	NA	NA	NA	NA	NA	0.639602	NA	NA	0.140592	NA	0.324402	NA	NA	0.168479	NA	NA	NA	NA	NA	NA	NA	NA	NA	NA
P11928_C190	0.325741	NA	0.00507571	0.257698	0.0329107	0.309494	NA	NA	0.150152	0.0300136	0.546282	NA	NA	0.175271	0.0122272	NA	NA	NA	NA	NA	NA	NA	NA	NA	NA	NA	NA	NA	NA	NA	NA	NA	NA	NA	NA	0.739713	NA	NA	0.451997	NA	0.36234	NA	NA	0.22563	0.0210362	0.274364	NA	NA	0.141658
P11928_C220	NA	NA	NA	NA	NA	NA	NA	NA	NA	NA	NA	NA	NA	NA	NA	NA	NA	NA	NA	NA	NA	NA	NA	NA	NA	NA	NA	NA	NA	NA	NA	NA	NA	NA	NA	NA	NA	NA	NA	NA	NA	NA	NA	NA	NA	0.301951	NA	0.00913702	0.242328
P11928_C333	0.487631	NA	NA	0.0771604	NA	0.327555	NA	NA	0.0437817	NA	NA	NA	NA	NA	NA	0.328922	NA	NA	0.06686	NA	0.622352	NA	NA	0.110887	NA	0.441304	NA	NA	0.0524668	NA	1.07833	NA	NA	0.0987774	0.0111779	0.941165	NA	NA	0.247998	NA	0.442739	NA	NA	0.0883294	NA	0.430551	NA	NA	0.0165833
P11928_C39	0.256939	0.0128117	0.0536378	0.399777	0.173316	0.348656	0.00050985	0.0343815	0.277786	0.0752531	NA	NA	NA	NA	NA	0.196746	NA	0.00777262	0.158329	0.0439769	0.280302	NA	0.023185	0.27318	0.0836865	NA	NA	NA	NA	NA	0.692206	NA	0.0290396	0.266518	0.135503	NA	NA	NA	NA	NA	0.206149	NA	0.0133049	0.19986	0.0611165	0.220257	NA	0.0248696	0.249664
P11928_C46	0.275764	NA	0.0229979	0.208138	0.0289384	NA	NA	NA	NA	NA	0.515841	NA	0.00304232	0.0997378	0.0086712	NA	NA	NA	NA	NA	NA	NA	NA	NA	NA	0.305946	NA	0.00674996	0.282957	NA	0.66121	NA	0.0133699	0.13642	0.0264669	0.417132	NA	NA	0.244668	0.0319746	NA	NA	NA	NA	NA	0.263914	NA	NA	0.0894905
P11930_C227	NA	NA	NA	NA	NA	NA	NA	NA	NA	NA	NA	NA	NA	NA	NA	NA	NA	NA	NA	NA	NA	NA	NA	NA	NA	NA	NA	NA	NA	NA	NA	NA	NA	NA	NA	0.58274	NA	NA	0.20979	0.0210202	NA	NA	NA	NA	NA	NA	NA	NA	NA
P11930_C259	0.21764	NA	0.0123493	0.125294	0.0465085	NA	NA	NA	NA	NA	NA	NA	NA	NA	NA	0.320749	NA	0.00361534	0.158388	0.0276909	NA	NA	NA	NA	NA	NA	NA	NA	NA	NA	0.41378	NA	0.00368028	0.143688	0.0221813	0.250685	NA	NA	0.134649	0.0349113	NA	NA	NA	NA	NA	0.295426	NA	0.00382935	0.261679
P11983_C147	0.950445	NA	NA	0.145713	0.0114014	1.01372	NA	NA	0.18888	0.0205022	0.955992	NA	0.00797708	0.13951	0.0255665	1.03231	NA	0.00276251	0.115937	0.00803352	0.902587	NA	0.00488615	0.159295	0.018318	0.961963	NA	NA	0.164036	NA	NA	NA	NA	NA	NA	1.06941	NA	0.00356184	0.237335	0.0177543	0.848864	NA	NA	0.103892	0.0166261	NA	NA	NA	NA
P11983_C236	NA	NA	NA	NA	NA	NA	NA	NA	NA	NA	NA	NA	NA	NA	NA	NA	NA	NA	NA	NA	NA	NA	NA	NA	NA	0.533635	NA	NA	0.127588	NA	NA	NA	NA	NA	NA	0.643228	NA	NA	0.140064	0.010673	0.543458	NA	NA	0.104742	0.0116582	NA	NA	NA	NA
P11983_C357	0.445148	NA	NA	0.0726628	0.0113914	NA	NA	NA	NA	NA	0.682439	NA	0.00246053	0.103936	0.0129325	0.625777	NA	NA	0.0696629	0.00490234	0.528901	NA	0.0106616	0.101614	0.0112762	0.561212	NA	NA	0.0689565	0.00141146	0.739017	NA	0.0023459	0.0808403	0.00803457	0.609407	NA	NA	0.126425	0.0118105	0.569053	NA	NA	0.0994706	0.0106957	0.697112	NA	NA	0.108003
P11983_C385	0.603417	NA	NA	0.0954053	NA	0.640093	NA	NA	0.142596	NA	0.605286	NA	NA	0.155989	0.0134665	0.684369	NA	NA	0.136563	NA	0.625128	NA	NA	0.183448	NA	0.605561	NA	NA	0.131065	NA	0.682003	NA	NA	0.096513	0.00634236	0.539673	NA	NA	0.166657	0.0119361	NA	NA	NA	NA	NA	0.696567	NA	NA	0.156332
P11983_C76	NA	NA	NA	NA	NA	NA	NA	NA	NA	NA	0.151705	NA	0.00286424	0.0845671	0.0136027	NA	NA	NA	NA	NA	NA	NA	NA	NA	NA	0.343557	NA	NA	0.112267	NA	0.382978	NA	0.00490066	0.128163	0.0145956	0.392719	NA	NA	0.0707869	0.0116479	NA	NA	NA	NA	NA	0.315713	NA	NA	0.0615349
P12023_C117	NA	NA	NA	NA	NA	NA	NA	NA	NA	NA	NA	NA	NA	NA	NA	NA	NA	NA	NA	NA	NA	NA	NA	NA	NA	NA	NA	NA	NA	NA	NA	NA	NA	NA	NA	NA	NA	NA	NA	NA	NA	NA	NA	NA	NA	NA	NA	NA	NA
P12023_C158	NA	NA	NA	NA	NA	NA	NA	NA	NA	NA	NA	NA	NA	NA	NA	NA	NA	NA	NA	NA	0.150053	NA	0.00500444	0.851347	0.0040488	0.186442	NA	0.00362256	0.778092	0.00439573	0.192864	NA	0.00669498	0.719157	0.0062992	NA	NA	NA	NA	NA	0.0753583	NA	NA	0.792582	0.00695801	NA	NA	NA	NA
P12023_C291	NA	NA	NA	NA	NA	0.284088	NA	NA	0.472514	NA	NA	NA	NA	NA	NA	0.311902	NA	NA	0.32005	0.00918127	NA	NA	NA	NA	NA	0.373693	NA	NA	0.418912	NA	NA	NA	NA	NA	NA	NA	NA	NA	NA	NA	NA	NA	NA	NA	NA	NA	NA	NA	NA
P12023_C300	NA	NA	NA	NA	NA	0.284088	NA	NA	0.472514	NA	NA	NA	NA	NA	NA	0.311902	NA	NA	0.32005	0.00918127	NA	NA	NA	NA	NA	0.373693	NA	NA	0.418912	NA	NA	NA	NA	NA	NA	NA	NA	NA	NA	NA	NA	NA	NA	NA	NA	NA	NA	NA	NA
P12023_C62	0.102069	NA	0.00496953	0.63529	0.0255496	0.138675	NA	NA	0.667819	0.0218794	0.202534	NA	0.00184622	0.747012	0.0216028	0.220152	NA	0.00993132	0.59147	0.0187033	0.166557	NA	0.00533096	0.934625	0.00801648	0.256626	NA	NA	0.734514	NA	0.250865	NA	0.00438076	0.618627	0.0196635	0.10777	NA	NA	0.611684	0.0322043	NA	NA	NA	NA	NA	0.101205	0.00243869	0.00182483	0.621085
P12265_C165	0.196594	0.057468	0.158715	0.447922	0.0144619	0.473915	NA	0.0845159	0.400633	0.0491854	NA	NA	NA	NA	NA	0.28678	0.0535755	0.0936429	0.55903	0.0413131	NA	NA	NA	NA	NA	NA	NA	NA	NA	NA	NA	NA	NA	NA	NA	NA	NA	NA	NA	NA	NA	NA	NA	NA	NA	NA	NA	NA	NA
P12367_C131	0.203826	0.00109575	0.0190259	0.39104	0.108408	0.423549	NA	0.0295562	0.754143	0.125355	NA	NA	NA	NA	NA	0.461138	NA	0.0117993	0.323189	0.058734	0.287209	NA	0.0193899	0.387497	0.0702271	NA	NA	NA	NA	NA	0.362193	NA	0.00926546	0.310333	0.0731249	0.192432	NA	0.00371468	0.254228	0.0604018	0.24441	NA	0.00351362	0.284699	0.0590775	0.421333	NA	0.00778516	0.446116
P12367_C356	NA	NA	NA	NA	NA	NA	NA	NA	NA	NA	NA	NA	NA	NA	NA	0.555359	NA	NA	0.130332	NA	NA	NA	NA	NA	NA	0.442761	NA	NA	0.143175	NA	0.651293	NA	NA	0.115437	0.00837047	0.394248	NA	NA	0.23843	0.0124421	0.450104	NA	NA	0.140699	0.00809084	NA	NA	NA	NA
P12367_C371	NA	NA	NA	NA	NA	0.301861	NA	0.023102	0.415643	0.115538	NA	NA	NA	NA	NA	NA	NA	NA	NA	NA	NA	NA	NA	NA	NA	NA	NA	NA	NA	NA	NA	NA	NA	NA	NA	NA	NA	NA	NA	NA	NA	NA	NA	NA	NA	NA	NA	NA	NA
P12382_C114	NA	NA	NA	NA	NA	0.450777	NA	NA	0.127282	NA	NA	NA	NA	NA	NA	0.355302	NA	NA	0.155032	NA	NA	NA	NA	NA	NA	NA	NA	NA	NA	NA	0.469871	NA	NA	0.10831	NA	0.494215	NA	NA	0.21448	NA	0.315531	NA	NA	0.0881277	0.020588	0.314446	NA	NA	0.132335
P12382_C334	NA	NA	NA	NA	NA	NA	NA	NA	NA	NA	0.583587	NA	NA	0.0948585	NA	NA	NA	NA	NA	NA	0.430075	NA	NA	0.121557	NA	0.278831	NA	NA	0.254355	NA	NA	NA	NA	NA	NA	NA	NA	NA	NA	NA	NA	NA	NA	NA	NA	NA	NA	NA	NA
P12382_C351	0.280108	NA	0.00344102	0.0964928	0.0177453	0.433427	NA	0.00591662	0.143137	0.0298622	0.514671	NA	0.00399748	0.136133	0.00432802	0.42362	NA	NA	0.115638	0.0039658	0.437813	NA	0.00430067	0.146886	0.016533	0.37937	NA	NA	0.0802331	0.00174549	0.50032	NA	0.00287408	0.085475	0.00794241	0.333483	NA	NA	0.141781	0.00606792	0.346444	NA	0.00222452	0.0744037	0.0105218	0.383044	NA	0.00145118	0.101651
P12382_C653	0.364926	NA	NA	0.095775	0.0171952	0.496966	NA	NA	0.0852714	0.0257055	0.631276	NA	0.00251769	0.0947997	0.0180254	0.455303	NA	NA	0.129728	NA	0.415605	NA	NA	0.137	0.00784696	NA	NA	NA	NA	NA	0.670513	NA	NA	0.0654651	0.00316501	0.485139	NA	NA	0.132606	0.0331983	0.420228	NA	NA	0.0699837	0.0190457	0.57907	NA	NA	0.0820906
P12382_C708	NA	NA	NA	NA	NA	0.411831	NA	NA	0.823912	0.0361221	0.914592	NA	NA	0.228432	0.0190841	0.983555	NA	NA	0.152939	NA	0.801424	NA	NA	0.199983	NA	0.745974	NA	NA	0.220903	NA	0.436483	NA	0.00260912	0.366371	0.0115957	NA	NA	NA	NA	NA	NA	NA	NA	NA	NA	0.350516	NA	NA	0.292661
P12710_C69	NA	NA	NA	NA	NA	NA	NA	NA	NA	NA	NA	NA	NA	NA	NA	NA	NA	NA	NA	NA	NA	NA	NA	NA	NA	0.673026	NA	NA	0.569133	NA	NA	NA	NA	NA	NA	NA	NA	NA	NA	NA	NA	NA	NA	NA	NA	NA	NA	NA	NA
P12970_C182	NA	NA	NA	NA	NA	NA	NA	NA	NA	NA	NA	NA	NA	NA	NA	NA	NA	NA	NA	NA	NA	NA	NA	NA	NA	NA	NA	NA	NA	NA	NA	NA	NA	NA	NA	0.264119	NA	NA	0.125778	0.0085	0.267679	NA	0.0055369	0.0573516	0.00616259	NA	NA	NA	NA
P12970_C199	0.486639	NA	NA	0.0735498	0.00505992	0.493287	NA	NA	0.112804	0.0134335	0.806245	NA	0.00250656	0.140608	0.0112395	0.538147	NA	0.0056783	0.134324	0.00118319	0.427873	NA	0.00359524	0.148428	0.0062318	0.426894	NA	0.00121671	0.136499	NA	0.590644	NA	0.00118424	0.104409	0.00413242	0.955059	NA	NA	0.159209	0.00471336	0.483914	NA	NA	0.0950923	0.0027827	0.620342	NA	NA	0.119782
P13020_C329	0.477217	NA	0.00697933	0.174741	0.00609745	0.61118	NA	NA	0.204993	0.00339384	0.902522	NA	NA	0.129215	0.0117819	0.671545	NA	NA	0.143156	NA	0.472392	NA	NA	0.094539	NA	0.535125	NA	NA	0.157788	NA	0.968408	NA	NA	0.155295	0.00667095	0.82847	NA	NA	0.214201	NA	0.508948	NA	NA	0.103983	NA	0.69374	NA	0.00450912	0.129004
P13020_C670	0.467018	NA	NA	0.0615525	0.00727054	0.559528	NA	NA	0.0932568	0.00204964	0.867865	NA	NA	0.0727903	0.00568827	0.680654	NA	NA	0.0578569	0.00466081	0.435564	NA	NA	0.0705497	0.00217196	0.6271	NA	NA	0.0765739	NA	NA	NA	NA	NA	NA	0.675213	NA	NA	0.109756	0.00461223	0.466698	NA	NA	0.108144	0.00238806	0.663694	NA	NA	0.0808629
P13439_C174	NA	NA	NA	NA	NA	NA	NA	NA	NA	NA	0.510108	NA	NA	0.151765	NA	NA	NA	NA	NA	NA	0.407103	NA	NA	0.12392	NA	NA	NA	NA	NA	NA	0.544478	NA	NA	0.101479	0.0251461	NA	NA	NA	NA	NA	0.365664	NA	NA	0.147588	NA	0.643865	NA	NA	0.12927
P13439_C255	NA	NA	NA	NA	NA	NA	NA	NA	NA	NA	NA	NA	NA	NA	NA	NA	NA	NA	NA	NA	NA	NA	NA	NA	NA	0.429005	NA	NA	0.211604	NA	NA	NA	NA	NA	NA	NA	NA	NA	NA	NA	NA	NA	NA	NA	NA	NA	NA	NA	NA
P13439_C278	0.444311	NA	0.00311259	0.079898	NA	0.682693	NA	NA	0.095074	0.0161316	0.617503	NA	NA	0.0762758	0.00251339	0.643332	NA	NA	0.0882039	NA	0.52582	NA	NA	0.0720227	NA	0.52477	NA	NA	0.0699672	NA	0.823137	NA	NA	0.0816115	0.0124333	0.590766	NA	NA	0.0865723	NA	0.603521	NA	NA	0.0613205	NA	0.695404	NA	NA	0.115429
P13595_C139	0.0766682	NA	NA	0.655499	0.0153927	0.208867	NA	NA	0.867573	NA	0.207927	NA	NA	0.68182	NA	NA	NA	NA	NA	NA	0.114782	NA	NA	0.552837	NA	0.140427	NA	NA	0.512943	NA	0.20709	NA	0.00426203	0.533779	0.013799	0.291832	NA	NA	0.577398	NA	0.194939	NA	NA	0.709509	0.00671025	0.210958	NA	NA	0.675293
P13595_C288	0.0398219	NA	NA	1.03884	0.0900912	NA	NA	NA	NA	NA	0.0725483	NA	NA	0.950499	0.0338166	0.221247	0.00243649	NA	0.56588	0.0419592	0.0816399	NA	NA	0.927675	0.0252813	0.150508	0.000514223	NA	0.725391	0.0038412	0.121145	NA	NA	0.685445	0.0240754	0.0708706	NA	NA	0.938579	0.0309893	0.105346	NA	NA	0.894885	0.0539714	0.111443	NA	NA	0.788293
P13595_C41	0.155615	NA	NA	0.834331	NA	0.172538	0.00309135	0.00654217	0.973196	0.0123676	0.23315	NA	0.00347305	0.72414	0.00413988	0.204347	NA	NA	0.681706	0.00741971	0.186873	NA	0.00224063	0.648752	NA	0.183827	NA	NA	0.666553	NA	0.241977	NA	NA	0.57927	0.0201423	0.130431	NA	NA	0.728626	0.0384579	NA	NA	NA	NA	NA	0.153974	NA	0.00235636	0.7877
P13595_C96	0.162821	NA	NA	0.702385	NA	0.266488	NA	NA	0.464422	0.0043502	0.169909	NA	NA	0.781979	NA	0.156971	NA	NA	0.722498	NA	NA	NA	NA	NA	NA	0.224728	NA	NA	0.820354	NA	0.374721	NA	NA	0.557076	0.0215715	0.193755	0.00207077	NA	0.417315	0.0377464	0.262289	NA	NA	0.551534	0.00818679	0.177948	NA	NA	0.616743
P13597_C239	0.229239	NA	NA	0.536539	0.026165	NA	NA	NA	NA	NA	NA	NA	NA	NA	NA	0.18377	NA	NA	0.464954	NA	NA	NA	NA	NA	NA	NA	NA	NA	NA	NA	NA	NA	NA	NA	NA	NA	NA	NA	NA	NA	NA	NA	NA	NA	NA	0.20617	NA	NA	0.539038
P13597_C422	NA	NA	NA	NA	NA	NA	NA	NA	NA	NA	NA	NA	NA	NA	NA	NA	NA	NA	NA	NA	NA	NA	NA	NA	NA	NA	NA	NA	NA	NA	NA	NA	NA	NA	NA	0.331701	NA	NA	0.497954	0.0595766	NA	NA	NA	NA	NA	NA	NA	NA	NA
P13707_C102	NA	NA	NA	NA	NA	NA	NA	NA	NA	NA	NA	NA	NA	NA	NA	NA	NA	NA	NA	NA	NA	NA	NA	NA	NA	NA	NA	NA	NA	NA	NA	NA	NA	NA	NA	NA	NA	NA	NA	NA	NA	NA	NA	NA	NA	NA	NA	NA	NA
P13707_C162	0.93735	NA	NA	0.328311	0.0607054	NA	NA	NA	NA	NA	NA	NA	NA	NA	NA	0.352608	NA	0.00470068	0.188577	NA	NA	NA	NA	NA	NA	NA	NA	NA	NA	NA	NA	NA	NA	NA	NA	NA	NA	NA	NA	NA	3.55902	NA	NA	1.40844	0.240694	NA	NA	NA	NA
P13707_C168	NA	NA	NA	NA	NA	NA	NA	NA	NA	NA	NA	NA	NA	NA	NA	0.352608	NA	0.00470068	0.188577	NA	NA	NA	NA	NA	NA	NA	NA	NA	NA	NA	NA	NA	NA	NA	NA	NA	NA	NA	NA	NA	NA	NA	NA	NA	NA	NA	NA	NA	NA
P13707_C200	0.236504	0.00737395	NA	0.0787802	0.015329	NA	NA	NA	NA	NA	NA	NA	NA	NA	NA	NA	NA	NA	NA	NA	0.763706	NA	NA	0.147208	NA	NA	NA	NA	NA	NA	NA	NA	NA	NA	NA	NA	NA	NA	NA	NA	NA	NA	NA	NA	NA	NA	NA	NA	NA
P13707_C214	NA	NA	NA	NA	NA	NA	NA	NA	NA	NA	NA	NA	NA	NA	NA	NA	NA	NA	NA	NA	NA	NA	NA	NA	NA	NA	NA	NA	NA	NA	NA	NA	NA	NA	NA	NA	NA	NA	NA	NA	0.3829	NA	NA	0.101951	0.025854	0.301822	NA	0.0142842	0.114655
P13707_C329	NA	NA	NA	NA	NA	NA	NA	NA	NA	NA	NA	NA	NA	NA	NA	NA	NA	NA	NA	NA	0.367318	NA	0.0181364	0.385574	0.0757377	NA	NA	NA	NA	NA	0.380218	NA	NA	0.305041	0.0621176	NA	NA	NA	NA	NA	NA	NA	NA	NA	NA	NA	NA	NA	NA
P13707_C341	0.292549	NA	NA	0.110236	NA	NA	NA	NA	NA	NA	0.694578	NA	NA	0.237968	NA	NA	NA	NA	NA	NA	NA	NA	NA	NA	NA	0.60925	NA	0.0109116	0.218506	0.0126593	0.63358	NA	NA	0.785431	NA	0.43886	NA	NA	0.218521	0.0384854	0.558101	NA	NA	0.395401	NA	0.396388	NA	NA	0.271562
P13707_C7	0.652155	NA	NA	0.131267	0.0225477	NA	NA	NA	NA	NA	NA	NA	NA	NA	NA	NA	NA	NA	NA	NA	1.06337	NA	0.00963619	0.178883	0.00580821	NA	NA	NA	NA	NA	0.764427	NA	0.00492519	0.11584	0.00632642	NA	NA	NA	NA	NA	NA	NA	NA	NA	NA	0.706288	NA	NA	0.161515
P13864_C1005	NA	NA	NA	NA	NA	0.579444	NA	0.00850498	0.133715	0.00563012	NA	NA	NA	NA	NA	NA	NA	NA	NA	NA	NA	NA	NA	NA	NA	NA	NA	NA	NA	NA	NA	NA	NA	NA	NA	0.506619	NA	NA	0.130168	0.0135684	NA	NA	NA	NA	NA	0.585824	NA	NA	0.0809945
P13864_C1479	NA	NA	NA	NA	NA	NA	NA	NA	NA	NA	NA	NA	NA	NA	NA	NA	NA	NA	NA	NA	NA	NA	NA	NA	NA	NA	NA	NA	NA	NA	NA	NA	NA	NA	NA	NA	NA	NA	NA	NA	NA	NA	NA	NA	NA	NA	NA	NA	NA
P13864_C1481	NA	NA	NA	NA	NA	NA	NA	NA	NA	NA	NA	NA	NA	NA	NA	NA	NA	NA	NA	NA	NA	NA	NA	NA	NA	NA	NA	NA	NA	NA	NA	NA	NA	NA	NA	NA	NA	NA	NA	NA	NA	NA	NA	NA	NA	NA	NA	NA	NA
P13864_C1487	NA	NA	NA	NA	NA	0.271799	NA	NA	0.316644	0.0216916	0.460729	NA	0.00196335	0.443539	0.0322196	NA	NA	NA	NA	NA	NA	NA	NA	NA	NA	0.380154	NA	0.0109766	0.323869	0.00693239	NA	NA	NA	NA	NA	0.402717	NA	NA	0.350139	0.0179062	NA	NA	NA	NA	NA	0.426702	NA	NA	0.545675
P13864_C359	NA	NA	NA	NA	NA	NA	NA	NA	NA	NA	NA	NA	NA	NA	NA	NA	NA	NA	NA	NA	NA	NA	NA	NA	NA	NA	NA	NA	NA	NA	NA	NA	NA	NA	NA	NA	NA	NA	NA	NA	NA	NA	NA	NA	NA	NA	NA	NA	NA
P13864_C362	NA	NA	NA	NA	NA	NA	NA	NA	NA	NA	NA	NA	NA	NA	NA	NA	NA	NA	NA	NA	NA	NA	NA	NA	NA	NA	NA	NA	NA	NA	NA	NA	NA	NA	NA	NA	NA	NA	NA	NA	NA	NA	NA	NA	NA	NA	NA	NA	NA
P14069_C3	0.312476	NA	NA	0.0762186	0.0244296	0.482727	NA	NA	0.188013	0.0399247	0.312477	NA	0.000203878	0.112348	0.0665998	0.431191	NA	0.00089204	0.163165	0.0309348	0.348755	NA	NA	0.0823802	0.0207394	0.374634	NA	NA	0.069373	0.0182865	0.493167	NA	NA	0.163143	0.0340896	0.485837	NA	NA	0.263168	0.0648573	0.377656	NA	NA	0.105219	0.0210419	0.344773	NA	NA	0.159582
P14094_C126	0.157052	0.0110599	0.0422497	0.527333	0.0403323	0.183258	0.000828844	0.0543437	0.663955	0.0690909	0.417688	0.000998103	0.0224215	0.620083	0.0404268	0.310244	0.000415045	0.018808	0.536093	0.0365503	0.276909	0.000581168	0.0152541	0.388716	0.0222076	0.185299	0.000514352	0.00487091	0.501801	0.00892174	0.318923	0.000625973	0.024909	0.468634	0.0320951	0.260064	NA	NA	0.461728	0.0434877	0.187083	0.00222239	0.00487693	0.542715	0.0421131	0.277445	0.00417341	0.0315553	0.699878
P14094_C175	0.0958362	NA	NA	0.772968	NA	0.209116	NA	NA	1.79546	NA	0.132533	NA	NA	0.855255	0.0201949	0.177844	NA	NA	1.20754	0.0162118	0.220747	NA	NA	1.06642	NA	0.198606	NA	NA	0.955619	NA	0.27108	NA	NA	0.972263	NA	0.110354	NA	NA	1.12181	NA	0.124153	NA	NA	0.937633	NA	0.0856477	NA	NA	0.720872
P14094_C214	0.11643	0.000192871	0.00487283	0.557647	0.113064	0.211035	0.000375564	0.00166525	0.507735	0.121844	0.230432	NA	NA	0.607742	0.158996	0.250347	NA	0.00445819	0.976039	0.0906076	0.212386	NA	NA	0.584433	0.178629	0.217008	NA	NA	0.526059	0.016633	0.241672	NA	NA	0.633324	0.0605647	0.196587	NA	NA	0.464678	0.0824017	0.178644	NA	0.00187818	0.661996	0.0817774	0.24943	NA	NA	0.567534
P14115_C144	NA	NA	NA	NA	NA	NA	NA	NA	NA	NA	0.420448	NA	NA	0.176869	0.0148162	0.591665	NA	NA	0.178624	NA	0.551607	NA	NA	0.19291	NA	0.826863	NA	NA	0.226261	NA	NA	NA	NA	NA	NA	NA	NA	NA	NA	NA	0.552106	NA	0.0129801	0.159728	0.0240751	0.579399	NA	NA	0.137978
P14115_C70	0.18701	0.000766567	0.00751547	0.0760896	0.0123069	0.28575	NA	0.000922431	0.153697	0.0140617	0.271766	NA	NA	0.072652	0.00471035	0.291343	NA	0.00347463	0.0686539	0.00469943	0.240436	NA	0.00478405	0.117338	0.0108962	0.261353	NA	0.00110479	0.0915648	0.00134729	0.395973	NA	0.00147259	0.123157	0.00902509	0.425873	NA	NA	0.182352	0.0130729	0.232357	NA	NA	0.0772114	0.00358877	0.309975	NA	NA	0.0991385
P14131_C25	0.206291	NA	NA	0.0502649	0.00556371	0.282605	NA	NA	0.0705246	0.0144885	0.447406	NA	NA	0.080306	0.00506409	NA	NA	NA	NA	NA	0.236347	NA	NA	0.12663	0.00349361	0.257591	NA	NA	0.0632003	NA	0.398037	NA	0.00294966	0.0772138	NA	0.254728	NA	NA	0.128193	0.00882592	0.277803	NA	NA	0.0554125	0.00860595	0.361532	NA	NA	0.12165
P14148_C208	0.232854	NA	0.00312348	0.0241228	NA	0.242913	NA	NA	0.0153038	NA	0.319108	NA	NA	0.00933115	0.00251878	0.280286	NA	NA	0.00908118	NA	0.182335	NA	NA	0.0276746	NA	0.25146	NA	NA	0.00286223	NA	0.332562	NA	NA	0.00837707	0.00346068	0.504017	NA	NA	0.0494076	NA	0.242651	NA	NA	0.00146139	0.00194115	0.315519	NA	NA	0.0470991
P14152_C137	0.232107	0.0249926	0.0552612	0.258793	0.0482738	0.319979	0.000930123	0.0515806	0.319225	0.0646472	0.524622	NA	NA	0.115973	0.0157867	0.337338	0.0225703	0.0467638	0.301849	0.0289097	0.417993	0.000541641	0.000686047	0.121405	0.00544786	0.202847	0.0218655	0.0297832	0.266158	0.00580164	0.390942	0.0067967	0.042735	0.285186	0.0418411	0.453588	NA	NA	0.143968	0.0139528	0.253683	0.0230109	0.0423322	0.386728	0.0659442	0.379462	0.00898387	0.0340526	0.314346
P14152_C154	0.22569	0.0399529	0.0944232	0.305898	0.057625	0.316668	0.00361713	0.074063	0.354796	0.0723021	0.687665	NA	NA	0.134139	0.0148221	0.293875	0.0291086	0.0613391	0.352922	0.0292497	0.460117	0.008417	0.00429657	0.150799	0.0119003	0.225463	0.033141	0.0632319	0.349376	0.00748404	0.290464	0.00990237	0.0818644	0.297264	0.057173	0.50102	NA	NA	0.130315	0.00915447	0.372985	0.0418191	0.0622224	0.378251	0.0520095	0.333403	0.016031	0.0304611	0.318413
P14206_C148	0.284054	NA	NA	0.100462	0.00265115	0.362939	NA	NA	0.168361	0.0202945	0.606183	NA	0.00426271	0.153782	NA	0.369986	NA	NA	0.16952	0.00342975	0.448151	NA	NA	0.173296	NA	0.360627	NA	NA	0.159221	NA	0.573267	NA	NA	0.162114	0.00508535	0.400984	NA	NA	0.197539	0.0070327	0.435113	NA	0.00214005	0.150428	0.0191533	0.448415	NA	NA	0.184887
P14206_C163	0.4885	NA	0.00261937	0.104736	0.0191825	0.509185	NA	0.0133528	0.192064	0.0273346	0.62853	NA	NA	0.103708	0.0221905	0.623716	NA	0.00395293	0.150079	0.00487392	0.494396	NA	0.00262815	0.1812	0.0102451	0.562144	NA	NA	0.141714	0.00347677	0.720237	NA	NA	0.153556	0.00831011	0.537445	NA	NA	0.260462	0.0296044	0.509009	NA	NA	0.227939	0.00784736	0.656848	NA	0.00310027	0.144841
P14211_C105	0.263113	NA	NA	0.473954	0.00819477	0.175105	NA	NA	0.437028	0.0131127	0.590651	NA	0.00427907	0.47262	0.0167776	0.209975	NA	NA	0.460128	0.00617186	0.359046	NA	NA	0.635265	0.0136674	0.278902	NA	0.00259029	0.425421	0.00664795	0.598262	NA	0.00251332	0.555076	0.0094905	0.134369	NA	NA	0.260415	0.0256489	0.395249	NA	NA	0.485835	0.0203417	0.265832	NA	0.0025413	0.434195
P14211_C137	0.124317	NA	NA	0.496722	0.0141103	0.128453	NA	0.00203755	0.265188	0.0338509	0.21785	NA	NA	0.374888	0.0250444	0.157248	NA	0.00453472	0.386756	NA	0.214103	NA	NA	0.547903	0.00530313	0.162609	NA	NA	0.315015	NA	0.275211	NA	NA	0.579259	0.00537722	0.119456	NA	NA	0.390298	0.0674389	0.175215	NA	0.00206399	0.360547	0.0250112	0.215399	NA	NA	0.364622
P14211_C163	0.205985	NA	0.00190181	0.751096	NA	0.0827345	NA	NA	0.272279	0.00918201	0.24231	NA	NA	0.874065	0.0214296	0.130335	NA	NA	0.351245	NA	0.237315	NA	NA	0.745137	NA	0.214301	NA	NA	0.463086	NA	0.292259	NA	NA	0.828945	0.0117009	0.229313	NA	NA	0.492262	0.0423635	0.0992746	NA	0.000458788	0.548029	0.0134674	0.101844	NA	NA	0.502065
P14231_C129	NA	NA	NA	NA	NA	0.0897281	0.0186422	NA	0.604693	0.0684245	NA	NA	NA	NA	NA	NA	NA	NA	NA	NA	NA	NA	NA	NA	NA	NA	NA	NA	NA	NA	NA	NA	NA	NA	NA	NA	NA	NA	NA	NA	NA	NA	NA	NA	NA	NA	NA	NA	NA
P14404_C352	NA	NA	NA	NA	NA	0.370338	NA	NA	0.395038	0.0516118	NA	NA	NA	NA	NA	NA	NA	NA	NA	NA	NA	NA	NA	NA	NA	NA	NA	NA	NA	NA	NA	NA	NA	NA	NA	NA	NA	NA	NA	NA	NA	NA	NA	NA	NA	0.384346	NA	NA	0.377976
P14404_C355	NA	NA	NA	NA	NA	0.370338	NA	NA	0.395038	0.0516118	NA	NA	NA	NA	NA	NA	NA	NA	NA	NA	NA	NA	NA	NA	NA	NA	NA	NA	NA	NA	NA	NA	NA	NA	NA	NA	NA	NA	NA	NA	NA	NA	NA	NA	NA	0.384346	NA	NA	0.377976
P14432_C207	NA	NA	NA	NA	NA	NA	NA	NA	NA	NA	NA	NA	NA	NA	NA	NA	NA	NA	NA	NA	0.62798	NA	0.00530883	0.75515	0.084088	NA	NA	NA	NA	NA	NA	NA	NA	NA	NA	NA	NA	NA	NA	NA	NA	NA	NA	NA	NA	NA	NA	NA	NA
P14576_C133	NA	NA	NA	NA	NA	NA	NA	NA	NA	NA	NA	NA	NA	NA	NA	0.380333	NA	NA	0.12837	0.00581642	NA	NA	NA	NA	NA	NA	NA	NA	NA	NA	NA	NA	NA	NA	NA	NA	NA	NA	NA	NA	NA	NA	NA	NA	NA	NA	NA	NA	NA
P14576_C136	NA	NA	NA	NA	NA	NA	NA	NA	NA	NA	NA	NA	NA	NA	NA	0.380333	NA	NA	0.12837	0.00581642	NA	NA	NA	NA	NA	NA	NA	NA	NA	NA	NA	NA	NA	NA	NA	NA	NA	NA	NA	NA	NA	NA	NA	NA	NA	NA	NA	NA	NA
P14733_C199	0.379017	NA	NA	0.0906193	0.00362407	0.494688	NA	NA	0.30034	0.0278653	1.1468	NA	NA	0.251652	0.0138917	0.514471	NA	NA	0.106685	0.00493071	0.486988	NA	NA	0.161048	NA	0.458586	NA	NA	0.110457	NA	0.612482	NA	NA	0.227474	NA	0.389771	NA	NA	0.279443	0.0141308	0.575895	NA	0.00771529	0.158617	0.00885053	0.500379	NA	NA	0.156636
P14824_C114	0.663186	NA	0.00320239	0.0633802	0.0145108	0.684262	NA	0.00256326	0.111926	0.0223254	0.933501	NA	NA	0.0834818	0.0134874	0.721231	NA	0.00163833	0.0670504	0.015079	0.593824	NA	0.00183798	0.124638	0.0246088	0.744262	NA	NA	0.058504	0.00230767	0.854215	NA	0.0019305	0.0673528	0.0149859	0.571887	NA	0.000233841	0.142649	0.0231075	0.894698	NA	NA	0.0691083	0.0154457	NA	NA	NA	NA
P14824_C321	NA	NA	NA	NA	NA	NA	NA	NA	NA	NA	NA	NA	NA	NA	NA	NA	NA	NA	NA	NA	NA	NA	NA	NA	NA	NA	NA	NA	NA	NA	NA	NA	NA	NA	NA	NA	NA	NA	NA	NA	NA	NA	NA	NA	NA	NA	NA	NA	NA
P14824_C358	0.398282	NA	0.00269103	0.0792647	0.0156755	0.428305	NA	NA	0.202845	0.00935387	0.620257	NA	NA	0.111703	0.0179616	0.480594	NA	NA	0.0467811	0.0053765	0.469115	NA	NA	0.14046	0.0166531	0.461753	NA	NA	0.130944	0.00238444	0.564317	NA	0.00179082	0.108861	0.00811342	0.609176	NA	0.00138492	0.192251	0.0180995	0.541644	NA	0.00245646	0.143486	0.00870149	0.477855	NA	NA	0.174568
P14824_C552	0.244695	NA	0.0221187	0.118696	0.0318225	0.329723	NA	0.0231699	0.123352	NA	0.489727	NA	0.00597364	0.077301	0.0119534	NA	NA	NA	NA	NA	0.279945	NA	0.0149236	0.0797143	0.0120713	0.309229	NA	NA	0.071329	0.00283037	0.459216	NA	NA	0.074508	NA	0.284208	NA	NA	0.194482	NA	0.357674	NA	0.00453351	0.137675	0.0164511	0.347886	NA	NA	0.129315
P14824_C59	0.261331	NA	0.00138402	0.0910305	0.0264806	0.346492	NA	NA	0.0762072	0.0113898	0.435443	NA	NA	0.127542	0.0163599	0.372434	NA	NA	0.0407014	0.00763649	0.320274	NA	NA	0.131	0.0108897	0.343147	NA	NA	0.0559225	NA	0.406231	NA	NA	0.0923486	0.00551107	0.262557	NA	NA	0.109854	0.0160567	0.418099	NA	NA	0.11466	0.00531647	0.420391	NA	NA	0.100132
P14824_C669	NA	NA	NA	NA	NA	0.197146	NA	0.0369904	0.324951	NA	0.324667	NA	NA	0.176748	NA	0.367953	NA	NA	0.163786	0.0114601	NA	NA	NA	NA	NA	0.35768	NA	NA	0.116485	NA	0.432165	NA	NA	0.12895	NA	NA	NA	NA	NA	NA	0.458819	NA	NA	0.176373	0.0231418	NA	NA	NA	NA
P14824_C96	NA	NA	NA	NA	NA	NA	NA	NA	NA	NA	NA	NA	NA	NA	NA	NA	NA	NA	NA	NA	NA	NA	NA	NA	NA	0.248887	NA	0.00174831	0.143057	0.00161814	0.426879	NA	0.00518019	0.187292	0.0196392	NA	NA	NA	NA	NA	0.386206	NA	NA	0.179802	0.0160127	0.299852	NA	NA	0.1481
P14869_C119	0.403675	NA	0.00675088	0.199674	0.0238902	0.45467	NA	0.00143671	0.159272	0.0194043	0.646663	NA	NA	0.165635	0.0152934	0.546047	NA	NA	0.116747	0.00656482	0.505913	NA	0.00313723	0.181029	0.00456021	0.497064	NA	0.00412702	0.14762	0.00225775	0.665881	NA	0.00340336	0.137691	0.0127525	0.595437	NA	NA	0.250121	0.0320319	0.461473	NA	NA	0.120166	0.00787825	0.570854	NA	NA	0.159395
P14869_C27	0.310475	0.00795321	0.0201899	0.171345	0.0126565	0.278896	NA	NA	0.194382	NA	0.521856	NA	NA	0.149579	0.00331086	0.384675	NA	0.00354825	0.0937152	0.00130137	0.362548	0.00170483	0.00116447	0.173096	0.00662198	0.399159	NA	0.00557651	0.153938	0.00230739	0.576085	NA	NA	0.160746	NA	0.568476	NA	NA	0.225025	NA	0.358253	NA	NA	0.122835	NA	0.44655	NA	0.011333	0.171858
P14873_C1936	NA	NA	NA	NA	NA	NA	NA	NA	NA	NA	NA	NA	NA	NA	NA	NA	NA	NA	NA	NA	0.491147	NA	0.00308154	0.359352	0.0114345	NA	NA	NA	NA	NA	NA	NA	NA	NA	NA	NA	NA	NA	NA	NA	0.492396	NA	NA	0.385894	0.049061	0.596779	NA	NA	0.36635
P14873_C2061	0.51911	NA	0.00672112	0.490811	0.0465134	NA	NA	NA	NA	NA	NA	NA	NA	NA	NA	NA	NA	NA	NA	NA	0.47023	NA	NA	0.559708	NA	0.511297	NA	0.00895483	0.558892	NA	NA	NA	NA	NA	NA	0.51343	NA	NA	0.547726	0.0874201	NA	NA	NA	NA	NA	0.343201	NA	NA	0.450911
P15105_C183	NA	NA	NA	NA	NA	NA	NA	NA	NA	NA	NA	NA	NA	NA	NA	NA	NA	NA	NA	NA	NA	NA	NA	NA	NA	NA	NA	NA	NA	NA	NA	NA	NA	NA	NA	0.2975	NA	NA	0.167853	0.00492829	NA	NA	NA	NA	NA	0.441701	NA	0.0051502	0.168225
P15105_C209	NA	NA	NA	NA	NA	NA	NA	NA	NA	NA	NA	NA	NA	NA	NA	NA	NA	NA	NA	NA	NA	NA	NA	NA	NA	0.445733	NA	NA	0.254335	NA	NA	NA	NA	NA	NA	0.379308	NA	NA	0.539889	NA	0.433509	NA	NA	0.380151	NA	NA	NA	NA	NA
P15105_C229	NA	NA	NA	NA	NA	0.433272	0.00336629	0.0441315	0.24374	0.0965911	NA	NA	NA	NA	NA	NA	NA	NA	NA	NA	NA	NA	NA	NA	NA	NA	NA	NA	NA	NA	NA	NA	NA	NA	NA	NA	NA	NA	NA	NA	NA	NA	NA	NA	NA	NA	NA	NA	NA
P15105_C269	0.289925	NA	0.00435659	0.0881784	0.0228978	0.411187	NA	NA	0.168215	0.022228	0.590443	NA	NA	0.178756	NA	0.478886	NA	0.00198525	0.085167	0.00372561	0.25364	NA	NA	0.0858689	0.00684785	0.404164	NA	0.00258836	0.114643	NA	0.658126	NA	0.00346131	0.0994002	0.0093163	NA	NA	NA	NA	NA	0.384333	NA	NA	0.1535	0.00617085	0.556367	NA	NA	0.158616
P15105_C346	0.320505	NA	NA	0.148528	0.0136274	0.372624	NA	NA	0.324372	0.0287131	0.555873	NA	0.0200854	0.239559	0.0253838	0.392308	NA	0.00711097	0.255232	0.00854811	0.289516	NA	0.00725202	0.203636	NA	0.383442	NA	0.00446115	0.276638	NA	0.447392	NA	0.0277915	0.269329	0.00731678	NA	NA	NA	NA	NA	0.312608	NA	NA	0.166181	0.0117731	0.444061	NA	NA	0.262423
P15105_C359	NA	NA	NA	NA	NA	0.520138	NA	NA	0.333489	0.0287066	0.580071	NA	NA	0.156738	0.0109	0.553182	NA	NA	0.305823	0.00348963	0.318357	NA	0.0138019	0.134599	NA	NA	NA	NA	NA	NA	0.663402	NA	NA	0.251843	NA	0.188442	NA	NA	0.256823	0.0310024	0.561921	NA	NA	0.122232	NA	0.60397	NA	NA	0.174117
P15105_C49	0.471367	NA	0.0032652	0.201394	0.0281821	NA	NA	NA	NA	NA	0.728034	NA	0.00411478	0.38127	0.0217063	0.535104	NA	NA	0.248318	0.00955828	NA	NA	NA	NA	NA	0.500525	NA	0.0044815	0.274416	NA	0.617473	NA	NA	0.295697	0.0064906	NA	NA	NA	NA	NA	0.332566	NA	NA	0.200184	0.0181559	0.591336	NA	NA	0.385841
P15105_C99	0.407685	NA	0.00217964	0.0795157	0.00807827	0.497589	NA	0.00427092	0.0987525	0.0104608	0.539485	NA	0.00323431	0.112158	NA	0.527825	NA	0.00189282	0.0977013	0.00210446	0.269236	NA	NA	0.0662125	0.00489476	0.507123	NA	NA	0.104082	0.000592712	0.679111	NA	0.0031529	0.08576	NA	0.460962	NA	NA	0.0964191	0.00423949	0.316878	NA	0.000940677	0.0756494	0.0044963	0.580607	NA	NA	0.142585
P15208_C301	NA	NA	NA	NA	NA	0.200035	NA	NA	0.683889	0.0399227	NA	NA	NA	NA	NA	NA	NA	NA	NA	NA	NA	NA	NA	NA	NA	NA	NA	NA	NA	NA	NA	NA	NA	NA	NA	NA	NA	NA	NA	NA	NA	NA	NA	NA	NA	NA	NA	NA	NA
P15208_C339	0.169354	NA	NA	0.457484	0.0460284	NA	NA	NA	NA	NA	NA	NA	NA	NA	NA	NA	NA	NA	NA	NA	NA	NA	NA	NA	NA	NA	NA	NA	NA	NA	NA	NA	NA	NA	NA	NA	NA	NA	NA	NA	NA	NA	NA	NA	NA	NA	NA	NA	NA
P15306_C322	NA	NA	NA	NA	NA	0.36129	NA	0.0104533	0.689739	0.0240451	NA	NA	NA	NA	NA	NA	NA	NA	NA	NA	NA	NA	NA	NA	NA	0.271285	NA	0.00719846	0.852348	0.00421584	NA	NA	NA	NA	NA	NA	NA	NA	NA	NA	NA	NA	NA	NA	NA	NA	NA	NA	NA
P15306_C328	NA	NA	NA	NA	NA	0.36129	NA	0.0104533	0.689739	0.0240451	NA	NA	NA	NA	NA	NA	NA	NA	NA	NA	NA	NA	NA	NA	NA	0.271285	NA	0.00719846	0.852348	0.00421584	NA	NA	NA	NA	NA	NA	NA	NA	NA	NA	NA	NA	NA	NA	NA	NA	NA	NA	NA
P15306_C479	NA	NA	NA	NA	NA	NA	NA	NA	NA	NA	NA	NA	NA	NA	NA	NA	NA	NA	NA	NA	NA	NA	NA	NA	NA	NA	NA	NA	NA	NA	NA	NA	NA	NA	NA	NA	NA	NA	NA	NA	NA	NA	NA	NA	NA	NA	NA	NA	NA
P15331_C148	0.222733	NA	NA	0.154162	NA	0.381137	NA	NA	0.168112	0.0180877	0.50184	NA	NA	0.324258	0.0311097	0.32993	NA	NA	0.181941	NA	0.307672	NA	0.00292317	0.177432	0.037072	0.394901	NA	0.00473256	0.196275	0.00342063	0.562816	NA	0.00589857	0.194369	0.0247375	0.498075	NA	NA	0.27381	0.0364935	0.401368	NA	NA	0.200166	0.0340676	0.518237	NA	NA	0.145957
P15379_C760	0.310903	NA	NA	0.151794	NA	0.310869	NA	NA	0.243815	NA	NA	NA	NA	NA	NA	0.513362	NA	NA	0.251872	NA	0.548564	NA	NA	0.331312	NA	NA	NA	NA	NA	NA	NA	NA	NA	NA	NA	NA	NA	NA	NA	NA	NA	NA	NA	NA	NA	NA	NA	NA	NA
P15379_C79	0.00980651	0.00986044	0.0123558	0.780618	0.0453809	0.0703608	NA	0.00400432	0.765956	0.01198	NA	NA	NA	NA	NA	NA	NA	NA	NA	NA	0.103864	NA	NA	1.32913	0.0100819	0.105073	0.0010216	0.00272849	0.638819	0.00217122	0.118857	NA	NA	0.777436	0.00981345	NA	NA	NA	NA	NA	0.121215	NA	0.0111886	1.11456	0.0292654	0.061758	0.0104191	0.0025539	0.6142
P15532_C109	NA	NA	NA	NA	NA	0.315982	NA	0.0150699	0.137116	0.0313365	0.539193	NA	0.00555435	0.115628	0.0130232	0.330895	0.0045869	0.0217384	0.17145	0.038559	0.327388	0.00335422	0.013424	0.0882174	0.00762279	0.293425	0.0111941	0.0211228	0.257775	0.00470706	0.435813	0.00464415	0.0401215	0.250825	0.0388528	NA	NA	NA	NA	NA	0.154035	0.034763	0.0674523	0.349169	0.0629586	NA	NA	NA	NA
P15532_C145	NA	NA	NA	NA	NA	0.299038	NA	NA	0.330114	0.0191154	NA	NA	NA	NA	NA	0.306297	NA	NA	0.404354	0.0135688	0.340588	NA	NA	0.353545	NA	0.339947	NA	NA	0.382045	0.00300896	0.592672	NA	0.017597	0.352189	NA	NA	NA	NA	NA	NA	0.333109	NA	NA	0.363558	0.0386009	NA	NA	NA	NA
P15535_C263	NA	NA	NA	NA	NA	NA	NA	NA	NA	NA	0.352846	NA	0.00476304	0.602653	0.0240463	NA	NA	NA	NA	NA	0.240731	NA	0.00459032	0.678455	0.044928	NA	NA	NA	NA	NA	NA	NA	NA	NA	NA	NA	NA	NA	NA	NA	NA	NA	NA	NA	NA	NA	NA	NA	NA
P15626_C115	0.22512	NA	0.00736301	0.0380453	0.00728315	0.531629	NA	0.0156842	0.0693447	0.010402	0.444548	NA	NA	0.0817132	NA	0.529811	NA	NA	0.0383872	NA	0.269217	NA	NA	0.0552521	NA	0.34248	NA	NA	0.0458625	NA	0.462194	NA	0.00701271	0.045755	0.00561886	0.401668	NA	NA	0.0573134	0.00333274	0.283632	NA	0.00596899	0.0533966	0.00407979	0.525105	NA	NA	0.0539658
P15626_C174	0.323835	NA	NA	0.0527237	NA	0.592446	NA	NA	0.0611831	NA	0.639635	NA	NA	0.106387	NA	NA	NA	NA	NA	NA	0.439995	NA	NA	0.0400408	NA	0.485979	NA	0.00164669	0.0684103	NA	0.66911	NA	NA	0.016871	NA	0.44818	NA	NA	0.0572514	NA	0.397142	NA	NA	0.00366326	NA	0.772569	NA	NA	0.110332
P15626_C87	0.342489	NA	NA	0.143718	0.0109273	0.669779	NA	NA	0.122259	0.00445548	0.523649	NA	0.00102323	0.0866913	0.00699571	0.753278	NA	NA	0.176516	0.00484654	0.486188	NA	NA	0.106158	0.00267407	0.489514	NA	NA	0.0489108	0.000538167	0.589584	NA	NA	0.0846735	0.00422692	0.598508	NA	NA	0.142749	0.00523134	0.356776	NA	NA	0.137835	0.00474476	0.751233	NA	NA	0.0824883
P15920_C58	NA	NA	NA	NA	NA	NA	NA	NA	NA	NA	0.531582	NA	0.0225547	0.272681	0.0371054	NA	NA	NA	NA	NA	NA	NA	NA	NA	NA	NA	NA	NA	NA	NA	NA	NA	NA	NA	NA	NA	NA	NA	NA	NA	NA	NA	NA	NA	NA	NA	NA	NA	NA
P15947_C152	0.00804054	NA	0.00117782	0.616704	0.0815763	0.108446	NA	NA	0.918402	0.105457	0.070497	NA	NA	0.541686	0.0834213	0.0843322	0.000704694	0.00030903	1.38013	0.0676875	0.0879979	NA	NA	1.58615	0.0826286	0.100039	NA	0.00085074	0.757725	0.0173163	0.061895	NA	NA	0.742396	0.0337789	0.0976321	NA	NA	1.60307	0.202021	0.111814	0.00032155	0.0006024	0.632282	0.0666131	0.0423129	0.00033998	0.00120503	0.916017
P15947_C173	0.112744	NA	NA	0.705132	0.0345123	0.145837	NA	NA	0.905349	0.0903237	0.226095	NA	NA	0.580619	0.041078	0.0610124	NA	NA	2.11133	0.0337549	0.0816279	NA	NA	1.97029	0.0431143	0.155714	NA	NA	0.834629	0.0127564	0.163475	NA	0.00244892	0.805048	0.0231745	0.224523	NA	NA	0.888669	0.0658242	0.143896	NA	NA	0.627877	0.0376743	0.117963	NA	NA	0.977896
P15947_C184	0.0377203	0.00209364	NA	0.532702	0.0371624	NA	NA	NA	NA	NA	0.289669	NA	NA	0.50781	0.0306107	0.4333	NA	0.00311391	0.678584	0.0212747	0.169675	NA	NA	1.82537	NA	0.518317	NA	0.00495912	0.440062	0.00480776	0.216069	NA	0.00373831	0.56612	0.0231157	NA	NA	NA	NA	NA	NA	NA	NA	NA	NA	0.069344	NA	NA	0.992693
P15947_C198	0.115282	NA	0.00748417	0.423669	0.0179794	0.231168	NA	0.00328397	0.848436	0.0534351	0.32491	NA	0.00842256	0.470093	0.0309382	0.272603	NA	0.00282204	0.597527	0.0186462	0.21773	NA	NA	1.17039	0.0155751	0.0513939	NA	NA	1.04896	NA	0.293439	NA	NA	0.631638	0.0129254	0.212807	NA	0.00207131	0.891918	0.0596465	0.260899	0.0115923	0.03237	0.534728	0.0798589	0.197892	NA	NA	0.587746
P15947_C31	0.0951522	0.0025333	0.00718112	0.566006	0.0789708	0.274951	NA	0.00246717	0.94688	0.111908	0.221539	NA	NA	0.425798	0.0896104	0.284452	NA	0.000583359	1.23004	0.064332	0.290748	NA	0.0152633	1.41456	0.0985612	0.171096	NA	NA	0.830572	0.0226006	0.197512	0.00136424	NA	0.693283	0.0421788	0.29007	NA	NA	1.18713	0.125309	0.197656	NA	NA	0.828545	0.0815578	0.275802	NA	0.00359816	0.85244
P15947_C50	NA	NA	NA	NA	NA	NA	NA	NA	NA	NA	NA	NA	NA	NA	NA	NA	NA	NA	NA	NA	NA	NA	NA	NA	NA	NA	NA	NA	NA	NA	NA	NA	NA	NA	NA	0.406214	NA	NA	0.391484	NA	NA	NA	NA	NA	NA	NA	NA	NA	NA
P15947_C66	NA	NA	NA	NA	NA	NA	NA	NA	NA	NA	NA	NA	NA	NA	NA	NA	NA	NA	NA	NA	NA	NA	NA	NA	NA	NA	NA	NA	NA	NA	NA	NA	NA	NA	NA	0.406214	NA	NA	0.391484	NA	NA	NA	NA	NA	NA	NA	NA	NA	NA
P16015_C182	0.240436	NA	NA	0.141447	0.00603651	0.256417	NA	NA	0.102608	0.00700418	0.628992	NA	0.00291361	0.332693	0.00773402	NA	NA	NA	NA	NA	NA	NA	NA	NA	NA	0.442647	NA	NA	0.18869	NA	0.518674	NA	NA	0.120145	0.0127621	0.233292	NA	NA	0.339095	0.0138504	0.311579	NA	0.00224828	0.341938	0.00586429	0.268113	NA	0.0023786	0.168224
P16015_C187	0.240436	NA	NA	0.141447	0.00603651	0.256417	NA	NA	0.102608	0.00700418	0.628992	NA	0.00291361	0.332693	0.00773402	NA	NA	NA	NA	NA	0.810564	NA	NA	0.373177	0.0441478	0.442647	NA	NA	0.18869	NA	0.518674	NA	NA	0.120145	0.0127621	0.233292	NA	NA	0.339095	0.0138504	0.311579	NA	0.00224828	0.341938	0.00586429	0.268113	NA	0.0023786	0.168224
P16045_C17	0.400448	NA	0.000734169	0.0443011	NA	0.389928	NA	NA	0.0904493	0.0128229	0.634707	NA	0.000430626	0.0738346	0.00801018	0.406664	NA	NA	0.0674849	NA	0.366937	NA	NA	0.0648793	NA	0.528055	NA	NA	0.0809461	NA	0.545525	NA	NA	0.071454	NA	0.337662	NA	NA	0.0934336	0.009976	0.369047	NA	NA	0.0714902	0.00190551	0.287968	NA	NA	0.0516381
P16045_C3	0.400448	NA	0.000734169	0.0443011	NA	0.389928	NA	NA	0.0904493	0.0128229	0.634707	NA	0.000430626	0.0738346	0.00801018	0.406664	NA	NA	0.0674849	NA	0.366937	NA	NA	0.0648793	NA	0.528055	NA	NA	0.0809461	NA	0.545525	NA	NA	0.071454	NA	0.337662	NA	NA	0.0934336	0.009976	0.369047	NA	NA	0.0714902	0.00190551	0.287968	NA	NA	0.0516381
P16045_C43	0.221324	NA	NA	0.135286	0.0113419	0.243698	NA	NA	0.13892	0.0237686	0.282752	NA	NA	0.163195	0.0423623	0.242026	NA	NA	0.153138	0.0121868	0.232827	NA	NA	0.218283	0.00308362	0.254348	NA	NA	0.151338	NA	0.421713	NA	0.00764112	0.217648	0.0455083	0.274764	NA	NA	0.164257	0.0266516	0.223819	NA	NA	0.193405	0.0539131	0.186977	NA	NA	0.161913
P16045_C61	0.399418	NA	0.000735946	0.105906	0.00599946	0.415784	NA	NA	0.235866	NA	0.533711	NA	NA	0.26123	0.0188087	0.393973	NA	NA	0.182281	0.00528948	0.410952	NA	NA	0.176299	NA	0.443736	NA	NA	0.19046	NA	0.397096	NA	NA	0.270834	0.00244458	0.330505	NA	NA	0.271127	0.0155673	0.266424	NA	NA	0.422166	0.0113011	0.26841	NA	NA	0.219304
P16045_C89	0.262868	NA	0.00336453	0.129725	0.0327412	NA	NA	NA	NA	NA	0.185163	NA	0.000406074	0.237263	0.0291965	0.317242	NA	NA	0.10432	0.00717494	0.28554	NA	NA	0.176524	0.00425437	0.380535	NA	NA	0.132756	NA	0.462181	NA	NA	0.190892	0.00768467	0.397274	NA	NA	0.16405	NA	0.257985	NA	NA	0.219213	0.0249834	0.278134	NA	NA	0.118544
P16110_C187	0.431294	NA	0.00214118	0.0748392	0.00634153	0.569882	NA	0.00297846	0.139153	0.0110929	0.769825	NA	NA	0.10368	0.012019	0.695117	NA	0.00187513	0.0807997	0.00148163	0.593023	NA	0.000644153	0.138763	0.0102174	0.553392	NA	0.00190717	0.102114	NA	0.561612	NA	0.00522903	0.154127	0.0106045	0.370854	NA	NA	0.134819	0.0118471	0.439447	NA	NA	0.134948	0.0114885	0.670409	NA	0.00146787	0.116765
P16125_C294	0.535369	NA	NA	0.100969	NA	0.469314	NA	NA	0.16642	NA	0.769736	NA	NA	0.120134	NA	0.41165	NA	NA	0.118229	NA	0.503422	NA	NA	0.128554	NA	0.413257	NA	NA	0.0932108	NA	0.552954	NA	NA	0.0937233	NA	0.498427	NA	NA	0.112351	NA	0.479932	NA	0.0088569	0.130218	NA	0.508481	0.00707558	NA	0.114072
P16330_C157	NA	NA	NA	NA	NA	0.415316	NA	0.00779096	0.0904309	0.0157749	NA	NA	NA	NA	NA	NA	NA	NA	NA	NA	0.354141	NA	0.00226945	0.163981	0.0141382	0.365948	NA	0.00413084	0.157573	0.00125118	NA	NA	NA	NA	NA	0.452951	NA	NA	0.193194	0.01836	0.366949	NA	NA	0.102301	0.013375	NA	NA	NA	NA
P16330_C256	NA	NA	NA	NA	NA	0.435427	NA	NA	0.201212	0.0321461	NA	NA	NA	NA	NA	NA	NA	NA	NA	NA	NA	NA	NA	NA	NA	NA	NA	NA	NA	NA	NA	NA	NA	NA	NA	0.564611	NA	NA	0.360441	0.021388	0.499418	NA	NA	0.240112	0.0232306	NA	NA	NA	NA
P16332_C469	0.115009	NA	0.0128592	0.132756	0.0544839	0.20736	NA	0.0132845	0.244975	0.104635	NA	NA	NA	NA	NA	NA	NA	NA	NA	NA	0.220342	NA	0.00837009	0.121647	0.0412516	0.177149	0.0197125	NA	0.228461	0.00303731	0.376707	NA	0.0128917	0.155	0.038796	NA	NA	NA	NA	NA	NA	NA	NA	NA	NA	NA	NA	NA	NA
P16332_C531	NA	NA	NA	NA	NA	NA	NA	NA	NA	NA	0.416814	NA	NA	0.233887	NA	0.236754	NA	NA	0.22135	NA	NA	NA	NA	NA	NA	0.240709	NA	NA	0.169803	NA	NA	NA	NA	NA	NA	NA	NA	NA	NA	NA	NA	NA	NA	NA	NA	NA	NA	NA	NA
P16332_C538	0.403901	NA	NA	0.274992	NA	0.467819	NA	NA	0.33298	NA	0.416814	NA	NA	0.233887	NA	0.236754	NA	NA	0.22135	NA	NA	NA	NA	NA	NA	0.240709	NA	NA	0.169803	NA	NA	NA	NA	NA	NA	NA	NA	NA	NA	NA	NA	NA	NA	NA	NA	NA	NA	NA	NA
P16332_C558	0.277722	NA	NA	0.17596	0.022336	NA	NA	NA	NA	NA	0.40628	NA	0.00520247	0.235944	0.0103396	0.443128	NA	NA	0.16799	NA	NA	NA	NA	NA	NA	NA	NA	NA	NA	NA	NA	NA	NA	NA	NA	0.297342	NA	NA	0.234071	0.0251353	NA	NA	NA	NA	NA	NA	NA	NA	NA
P16460_C132	0.279726	NA	NA	0.0729772	NA	NA	NA	NA	NA	NA	NA	NA	NA	NA	NA	0.50052	NA	0.0021705	0.105311	0.00922657	NA	NA	NA	NA	NA	NA	NA	NA	NA	NA	NA	NA	NA	NA	NA	NA	NA	NA	NA	NA	0.555689	NA	NA	0.0790153	0.00598992	0.612622	NA	0.00310321	0.107474
P16546_C1314	0.0621719	NA	NA	0.106071	0.00583048	0.161069	NA	NA	0.319645	0.0307096	0.275729	NA	NA	0.108283	0.00647217	0.230598	NA	NA	0.0974878	0.00980849	0.186927	NA	0.00654452	0.0883499	0.00618008	0.12872	NA	NA	0.101142	NA	0.243973	NA	0.00534769	0.0836908	0.0129139	0.144365	NA	NA	0.136345	0.0137673	0.197819	NA	NA	0.133904	0.00923743	0.148268	NA	NA	0.144221
P16546_C1444	0.276152	NA	0.012612	0.238246	0.0105897	0.413164	NA	0.0128588	0.364177	0.0344599	0.431893	NA	NA	0.0700345	NA	NA	NA	NA	NA	NA	0.222598	NA	NA	0.259515	NA	NA	NA	NA	NA	NA	0.245016	NA	NA	0.151497	0.012002	0.184209	NA	NA	0.169536	NA	0.281606	NA	NA	0.181766	0.0104085	0.308983	NA	0.00491795	0.210075
P16546_C1454	0.48954	NA	NA	0.190445	NA	NA	NA	NA	NA	NA	0.704425	NA	NA	0.260427	NA	0.620927	NA	NA	0.281559	NA	0.571176	NA	NA	0.307862	NA	0.436111	NA	NA	0.200635	NA	0.682174	NA	NA	0.233205	NA	NA	NA	NA	NA	NA	0.589274	NA	NA	0.275513	NA	NA	NA	NA	NA
P16546_C1622	0.355975	NA	NA	0.10375	0.0127296	0.47662	NA	NA	0.20764	0.00902099	0.654663	NA	NA	0.166229	0.0151906	0.504526	NA	NA	0.158267	0.0143726	0.479484	NA	NA	0.189257	0.00937508	0.39831	NA	NA	0.192737	NA	0.448962	NA	NA	0.136218	0.0086813	0.424288	NA	NA	0.124028	NA	0.440484	NA	NA	0.197893	0.00866935	0.443917	NA	0.00257817	0.233068
P16546_C1930	0.193405	NA	0.00799272	0.201515	0.0218902	NA	NA	NA	NA	NA	NA	NA	NA	NA	NA	0.307295	NA	NA	0.18183	0.0133152	0.21494	NA	0.0033722	0.188846	0.0220011	0.231167	NA	NA	0.208359	0.0051089	NA	NA	NA	NA	NA	NA	NA	NA	NA	NA	NA	NA	NA	NA	NA	NA	NA	NA	NA
P16546_C2120	0.383068	NA	NA	0.200723	0.0123544	0.47811	NA	NA	0.241571	0.0166157	NA	NA	NA	NA	NA	NA	NA	NA	NA	NA	0.441725	NA	0.00286952	0.240306	0.0192939	0.372238	NA	0.00326664	0.248653	NA	NA	NA	NA	NA	NA	0.47787	NA	NA	0.195895	0.0108495	0.376445	NA	NA	0.187026	0.00315856	0.459124	NA	NA	0.193583
P16546_C2233	0.350123	NA	NA	0.11017	0.0278596	NA	NA	NA	NA	NA	NA	NA	NA	NA	NA	NA	NA	NA	NA	NA	NA	NA	NA	NA	NA	NA	NA	NA	NA	NA	NA	NA	NA	NA	NA	NA	NA	NA	NA	NA	0.356634	NA	NA	0.170868	0.0176693	NA	NA	NA	NA
P16546_C2441	0.210809	0.00208949	0.00463122	0.182866	0.036366	NA	NA	NA	NA	NA	0.523209	NA	0.00443964	0.225391	0.0419422	0.278347	NA	0.0136817	0.185365	0.0216876	NA	NA	NA	NA	NA	0.175582	NA	NA	0.144928	NA	NA	NA	NA	NA	NA	NA	NA	NA	NA	NA	0.27758	NA	NA	0.211965	0.018263	0.281173	NA	NA	0.151678
P16546_C315	0.149687	0.0096068	0.0273354	0.353373	0.111751	0.269294	0.0160599	0.0283939	0.74531	0.190175	0.196378	0.00418283	0.0119228	0.191171	0.104778	0.256248	0.00124378	0.0264609	0.296287	0.0760477	0.110784	0.000111498	0.0303067	0.286107	0.105387	0.194272	0.00342272	0.0124268	0.209265	0.0627223	0.381777	NA	0.0323722	0.404994	0.0914243	0.239392	NA	0.000921917	0.262891	0.0840703	0.257091	NA	0.0206034	0.342368	0.109968	0.273752	0.00251176	0.0139718	0.371774
P16546_C956	0.250077	NA	NA	0.0960628	0.0444454	NA	NA	NA	NA	NA	0.467803	NA	0.00183129	0.126393	0.0560245	0.40189	NA	NA	0.135025	0.0443907	0.386558	NA	NA	0.17144	0.0333195	0.319559	NA	NA	0.103337	0.0105317	NA	NA	NA	NA	NA	NA	NA	NA	NA	NA	0.343871	NA	NA	0.108593	0.0471958	0.357518	NA	0.00101918	0.157479
P16675_C235	NA	NA	NA	NA	NA	NA	NA	NA	NA	NA	NA	NA	NA	NA	NA	NA	NA	NA	NA	NA	NA	NA	NA	NA	NA	NA	NA	NA	NA	NA	0.381906	NA	0.00984555	0.415056	0.010671	0.282424	NA	NA	0.438325	0.0171165	0.368987	0.0231535	0.00866353	0.417996	0.0263694	0.26014	NA	0.0061838	0.50094
P16675_C236	NA	NA	NA	NA	NA	NA	NA	NA	NA	NA	NA	NA	NA	NA	NA	NA	NA	NA	NA	NA	NA	NA	NA	NA	NA	NA	NA	NA	NA	NA	0.381906	NA	0.00984555	0.415056	0.010671	0.282424	NA	NA	0.438325	0.0171165	0.368987	0.0231535	0.00866353	0.417996	0.0263694	0.26014	NA	0.0061838	0.50094
P16675_C241	0.157301	NA	NA	0.427823	NA	NA	NA	NA	0.983857	NA	0.227755	NA	NA	0.479072	0.00440097	0.019188	NA	NA	0.816681	NA	0.0775372	NA	NA	0.512887	NA	0.0198504	NA	NA	0.658721	NA	0.121603	NA	NA	0.508521	NA	0.0160721	NA	NA	0.826601	NA	0.183357	NA	NA	0.539185	0.00831006	0.0460158	NA	NA	0.685161
P16675_C251	0.157301	NA	NA	0.427823	NA	NA	NA	NA	0.983857	NA	0.227755	NA	NA	0.479072	0.00440097	0.019188	NA	NA	0.816681	NA	0.0775372	NA	NA	0.512887	NA	0.0198504	NA	NA	0.658721	NA	0.121603	NA	NA	0.508521	NA	0.0160721	NA	NA	0.826601	NA	0.183357	NA	NA	0.539185	0.00831006	0.0460158	NA	NA	0.685161
P16858_C150	0.124308	NA	0.000716893	0.137723	0.00152625	0.206409	NA	0.000533622	0.179597	0.00879844	0.342558	NA	NA	0.231158	0.00224547	0.279111	NA	NA	0.127312	0.0012972	0.185826	NA	NA	0.161831	NA	0.203119	NA	NA	0.147602	NA	0.373425	NA	0.000647835	0.176238	NA	0.191182	NA	NA	0.227672	0.00710558	0.210757	NA	NA	0.194394	0.00316984	0.324874	NA	NA	0.162714
P16858_C154	0.124308	NA	0.000716893	0.137723	0.00152625	0.206409	NA	0.000533622	0.179597	0.00879844	0.342558	NA	NA	0.231158	0.00224547	0.279111	NA	NA	0.127312	0.0012972	0.185826	NA	NA	0.161831	NA	0.203119	NA	NA	0.147602	NA	0.373425	NA	0.000647835	0.176238	NA	0.191182	NA	NA	0.227672	0.00710558	0.210757	NA	NA	0.194394	0.00316984	0.324874	NA	NA	0.162714
P16858_C22	0.334915	NA	0.00683922	0.0716214	0.0160934	0.686834	NA	0.00628316	0.124593	0.0204283	0.872635	NA	0.026897	0.174122	0.0418665	0.895182	NA	0.0119874	0.109672	0.0154842	1.06231	NA	0.0125347	0.11557	0.0100267	0.825233	NA	0.00232301	0.0903483	NA	0.711731	NA	0.0136154	0.130402	0.0182046	0.475104	NA	NA	0.0603055	0.00361808	0.501011	NA	0.00884446	0.173482	0.0254334	1.00355	NA	0.00318434	0.122612
P16858_C245	0.23838	NA	0.00115101	0.0980275	0.0111041	0.349576	NA	NA	0.190672	0.0109716	0.57543	NA	NA	0.198882	0.00365596	0.39782	NA	NA	0.120908	NA	0.364571	NA	0.000936666	0.124661	0.0038896	0.268336	NA	NA	0.0962165	NA	0.528887	NA	0.00716383	0.207119	NA	0.326581	NA	NA	0.19544	0.00517199	0.391283	NA	0.00668033	0.179859	0.0242417	0.452436	NA	0.00353822	0.157058
P17047_C75	0.19427	NA	NA	0.669123	NA	0.0900827	0.00648507	0.00394513	0.355907	0.146872	NA	NA	NA	NA	NA	0.380583	NA	NA	0.706615	NA	NA	NA	NA	NA	NA	NA	NA	NA	NA	NA	NA	NA	NA	NA	NA	0.101524	0.00573089	NA	0.28281	0.150198	NA	NA	NA	NA	NA	NA	NA	NA	NA
P17156_C18	NA	NA	NA	NA	NA	NA	NA	NA	NA	NA	NA	NA	NA	NA	NA	NA	NA	NA	NA	NA	NA	NA	NA	NA	NA	NA	NA	NA	NA	NA	NA	NA	NA	NA	NA	NA	NA	NA	NA	NA	0.515025	NA	0.00468276	0.168932	0.00928299	NA	NA	NA	NA
P17156_C191	NA	NA	NA	NA	NA	0.543604	NA	NA	0.115005	0.01732	NA	NA	NA	NA	NA	NA	NA	NA	NA	NA	0.343546	NA	NA	0.123193	0.00864249	0.455177	NA	NA	0.118067	0.00256687	0.637376	NA	NA	0.0800883	0.0055869	NA	NA	NA	NA	NA	0.512814	NA	NA	0.091964	0.0176487	0.621884	NA	NA	0.133598
P17156_C577	0.170686	NA	NA	1.17698	0.0964314	NA	NA	NA	NA	NA	NA	NA	NA	NA	NA	NA	NA	NA	NA	NA	0.193088	NA	0.00689898	0.831349	0.101613	NA	NA	NA	NA	NA	NA	NA	NA	NA	NA	NA	NA	NA	NA	NA	0.243579	NA	NA	0.879691	0.0422454	0.293479	NA	0.00752307	1.44163
P17156_C606	NA	NA	NA	NA	NA	0.578267	NA	0.00608491	0.217018	NA	0.842741	NA	0.00855313	0.125791	NA	NA	NA	NA	NA	NA	NA	NA	NA	NA	NA	NA	NA	NA	NA	NA	NA	NA	NA	NA	NA	0.559712	NA	NA	0.109401	NA	0.505824	NA	NA	0.117027	0.00636448	NA	NA	NA	NA
P17182_C119	0.12748	0.00416016	0.0264848	0.0621503	0.0290709	0.138293	0.00170395	0.023424	0.0834818	0.0239877	0.46647	NA	0.00780604	0.0318811	0.00881763	0.186765	0.000129349	0.00993355	0.0453308	0.00999168	0.166942	NA	0.0289613	0.0319677	0.0113711	0.111872	0.00184149	NA	0.020482	0.00284242	0.303553	0.00317592	0.0289093	0.0616117	0.0318834	0.19568	NA	0.000830181	0.0397919	0.00400588	0.193266	0.000852881	0.0162837	0.0648018	0.0236039	0.211595	NA	0.0119803	0.0580794
P17182_C337	0.360057	NA	NA	0.0406045	0.00104994	0.581797	NA	NA	0.108499	NA	0.876154	NA	NA	0.0658925	NA	0.659273	NA	NA	0.0445986	NA	0.495238	NA	NA	0.0545987	NA	0.558637	NA	NA	0.0573743	NA	0.866789	NA	NA	0.11621	NA	0.523168	NA	NA	0.158091	NA	0.711594	NA	NA	0.0639546	NA	0.787876	NA	NA	0.0399986
P17182_C339	0.360057	NA	NA	0.0406045	0.00104994	0.581797	NA	NA	0.108499	NA	0.876154	NA	NA	0.0658925	NA	0.659273	NA	NA	0.0445986	NA	0.495238	NA	NA	0.0545987	NA	0.558637	NA	NA	0.0573743	NA	0.866789	NA	NA	0.11621	NA	0.523168	NA	NA	0.158091	NA	0.711594	NA	NA	0.0639546	NA	0.787876	NA	NA	0.0399986
P17182_C389	0.132254	NA	0.00754642	0.248951	0.0510042	0.286614	NA	0.030568	0.354226	0.070442	0.368828	NA	0.00183865	0.488378	0.0237186	0.312542	NA	0.0114681	0.219246	0.0227563	0.227108	0.0026681	NA	0.351725	0.0175959	0.2283	NA	0.00115164	0.162841	0.00673908	0.511022	0.000603138	0.00346557	0.299282	0.0202886	0.244646	NA	NA	0.243203	0.0167942	0.308683	NA	0.00519213	0.286533	0.0269191	0.336791	NA	0.00641102	0.278338
P17182_C399	0.555661	NA	0.0129285	0.0642142	0.0066702	0.574705	NA	NA	0.106616	NA	0.819168	NA	0.0146339	0.161667	0.00527616	0.715652	NA	0.00728022	0.109643	0.00435057	0.602047	NA	0.00188147	0.137469	0.0204882	0.676333	NA	NA	0.0474815	NA	0.773015	NA	0.00607862	0.103943	0.0119051	0.663161	NA	NA	0.148176	0.00892805	0.537538	NA	NA	0.168301	NA	0.770568	NA	0.00486432	0.119808
P17183_C337	NA	NA	NA	NA	NA	1.12643	NA	0.119698	1.05726	0.161678	NA	NA	NA	NA	NA	0.886525	NA	NA	0.253873	NA	NA	NA	NA	NA	NA	NA	NA	NA	NA	NA	0.452309	NA	0.00653664	0.122158	0.0108547	0.410831	NA	0.00176251	0.079015	0.00821114	NA	NA	NA	NA	NA	NA	NA	NA	NA
P17183_C339	NA	NA	NA	NA	NA	4.56863	NA	0.154974	1.1696	0.205071	NA	NA	NA	NA	NA	0.886525	NA	NA	0.253873	NA	NA	NA	NA	NA	NA	NA	NA	NA	NA	NA	0.452309	NA	0.00653664	0.122158	0.0108547	0.410831	NA	0.00176251	0.079015	0.00821114	NA	NA	NA	NA	NA	NA	NA	NA	NA
P17183_C357	0.260456	0.00177347	0.0224816	0.42744	0.0822065	0.373761	NA	0.00607269	0.44038	0.0567675	NA	NA	NA	NA	NA	0.499503	NA	0.0129295	0.324722	0.037274	0.479586	NA	0.00969851	0.349078	0.0716105	NA	NA	NA	NA	NA	0.448868	NA	0.00791804	0.273582	0.0368431	0.307588	NA	NA	0.182569	0.00997907	0.369926	NA	0.0116715	0.34403	0.0455215	0.347801	NA	NA	0.327138
P17225_C249	NA	NA	NA	NA	NA	0.399399	NA	0.0126618	0.213209	0.0440725	0.720607	NA	NA	0.149533	0.014208	0.414944	NA	NA	0.157994	NA	0.4018	NA	NA	0.202739	NA	0.242812	NA	NA	0.139735	NA	0.424525	NA	0.00761865	0.325818	0.0303248	0.484668	NA	NA	0.418439	0.0241598	0.355019	NA	NA	0.306953	0.0603534	NA	NA	NA	NA
P17225_C250	NA	NA	NA	NA	NA	0.399399	NA	0.0126618	0.213209	0.0440725	0.720607	NA	NA	0.149533	0.014208	0.414944	NA	NA	0.157994	NA	0.4018	NA	NA	0.202739	NA	0.242812	NA	NA	0.139735	NA	NA	NA	NA	NA	NA	0.712267	NA	NA	0.430836	NA	NA	NA	NA	NA	NA	NA	NA	NA	NA
P17426_C171	0.299889	NA	NA	0.191149	NA	NA	NA	NA	NA	NA	0.891253	NA	NA	0.164734	NA	0.642492	NA	NA	0.0653439	NA	0.678268	NA	NA	0.142691	NA	0.540702	NA	NA	0.171351	NA	0.675969	NA	0.00884912	0.125175	0.0208639	NA	NA	NA	NA	NA	NA	NA	NA	NA	NA	0.573651	NA	NA	0.144759
P17426_C225	NA	NA	NA	NA	NA	NA	NA	NA	NA	NA	NA	NA	NA	NA	NA	0.344028	NA	0.00817211	0.254685	0.0148667	0.378947	NA	0.0151238	0.288089	0.020447	NA	NA	NA	NA	NA	NA	NA	NA	NA	NA	0.465397	NA	NA	0.290205	0.0288849	NA	NA	NA	NA	NA	NA	NA	NA	NA
P17426_C283	0.0926328	0.000170209	0.016212	0.30435	0.154209	0.212381	NA	0.0166619	0.536015	0.231512	NA	NA	NA	NA	NA	NA	NA	NA	NA	NA	0.180649	NA	0.0110727	0.208997	0.10014	NA	NA	NA	NA	NA	0.236653	NA	0.00721183	0.230379	0.140538	0.152139	NA	NA	0.156705	0.0824045	0.171043	NA	0.00747694	0.229035	0.0859719	0.237628	NA	NA	0.360252
P17426_C331	0.229193	NA	NA	0.391683	0.0599664	NA	NA	NA	NA	NA	0.416655	NA	NA	0.266393	0.0579025	0.264187	NA	0.00744188	0.260812	0.0295277	NA	NA	NA	NA	NA	0.255279	NA	NA	0.227626	0.0118911	0.424527	NA	0.00377364	0.311324	0.0611454	NA	NA	NA	NA	NA	NA	NA	NA	NA	NA	0.349429	NA	NA	0.330188
P17426_C397	NA	NA	NA	NA	NA	NA	NA	NA	NA	NA	NA	NA	NA	NA	NA	NA	NA	NA	NA	NA	NA	NA	NA	NA	NA	NA	NA	NA	NA	NA	0.540117	NA	NA	0.167432	0.0300705	0.403025	NA	NA	0.225031	0.0181671	NA	NA	NA	NA	NA	NA	NA	NA	NA
P17426_C492	0.527315	NA	0.00592526	0.143759	0.0166426	0.489825	NA	NA	0.19269	0.0406491	NA	NA	NA	NA	NA	0.886582	NA	0.00408805	0.154426	0.0110287	NA	NA	NA	NA	NA	NA	NA	NA	NA	NA	NA	NA	NA	NA	NA	0.553263	NA	NA	0.219453	0.0167445	0.47116	NA	NA	0.158143	0.0191709	NA	NA	NA	NA
P17426_C830	NA	NA	NA	NA	NA	NA	NA	NA	NA	NA	NA	NA	NA	NA	NA	NA	NA	NA	NA	NA	0.526996	NA	NA	0.366244	NA	0.453424	NA	NA	0.141853	NA	NA	NA	NA	NA	NA	NA	NA	NA	NA	NA	NA	NA	NA	NA	NA	NA	NA	NA	NA
P17426_C970	NA	NA	NA	NA	NA	NA	NA	NA	NA	NA	0.557959	NA	0.0112801	0.191436	0.00682742	NA	NA	NA	NA	NA	NA	NA	NA	NA	NA	NA	NA	NA	NA	NA	0.565335	NA	0.0065022	0.228362	0.021239	NA	NA	NA	NA	NA	NA	NA	NA	NA	NA	0.377497	NA	NA	0.217297
P17427_C282	NA	NA	NA	NA	NA	NA	NA	NA	NA	NA	NA	NA	NA	NA	NA	NA	NA	NA	NA	NA	NA	NA	NA	NA	NA	NA	NA	NA	NA	NA	NA	NA	NA	NA	NA	NA	NA	NA	NA	NA	NA	NA	NA	NA	NA	NA	NA	NA	NA
P17427_C396	0.323774	NA	0.0293214	0.208817	0.0377138	NA	NA	NA	NA	NA	NA	NA	NA	NA	NA	NA	NA	NA	NA	NA	0.375779	NA	NA	0.285274	NA	NA	NA	NA	NA	NA	NA	NA	NA	NA	NA	NA	NA	NA	NA	NA	NA	NA	NA	NA	NA	0.271047	NA	NA	0.202173
P17427_C491	NA	NA	NA	NA	NA	NA	NA	NA	NA	NA	NA	NA	NA	NA	NA	NA	NA	NA	NA	NA	NA	NA	NA	NA	NA	0.486636	NA	NA	0.0956422	NA	NA	NA	NA	NA	NA	NA	NA	NA	NA	NA	NA	NA	NA	NA	NA	NA	NA	NA	NA
P17427_C931	0.389555	NA	0.00403411	0.114865	0.0189132	NA	NA	NA	NA	NA	NA	NA	NA	NA	NA	NA	NA	NA	NA	NA	NA	NA	NA	NA	NA	NA	NA	NA	NA	NA	NA	NA	NA	NA	NA	NA	NA	NA	NA	NA	NA	NA	NA	NA	NA	0.498344	NA	0.00414759	0.130249
P17439_C145	NA	NA	NA	NA	NA	0.429141	NA	0.0113269	0.289189	0.0201747	NA	NA	NA	NA	NA	NA	NA	NA	NA	NA	NA	NA	NA	NA	NA	NA	NA	NA	NA	NA	NA	NA	NA	NA	NA	NA	NA	NA	NA	NA	NA	NA	NA	NA	NA	NA	NA	NA	NA
P17563_C268	0.304	NA	0.0114479	0.168419	NA	0.225562	NA	0.0251796	0.15324	0.0476432	0.537288	NA	NA	0.248796	0.0202293	0.39996	NA	0.00997964	0.250576	0.0188461	0.387396	NA	NA	0.375826	NA	0.32204	NA	NA	0.17899	NA	0.268591	NA	NA	0.21393	NA	0.250473	NA	NA	0.169492	NA	0.241727	NA	NA	0.229532	NA	0.387457	NA	0.00856213	0.328333
P17563_C31	0.113813	0.00334097	0.0208293	0.208755	0.0313333	0.205646	NA	0.0283326	0.408209	0.081267	0.335775	NA	0.00372068	0.263894	0.0485979	0.321012	NA	0.0190962	0.427883	0.0240486	0.376028	NA	0.00205736	0.438569	0.0343593	0.147257	NA	0.0109927	0.149058	0.010013	NA	NA	NA	NA	NA	0.409346	NA	NA	0.245256	0.0266474	NA	NA	NA	NA	NA	0.350261	NA	0.0109925	0.366353
P17563_C371	0.272422	NA	NA	0.0532742	0.00166407	0.427974	NA	NA	0.0495064	0.0174845	0.50076	NA	NA	0.131156	0.00986465	0.511518	NA	NA	0.118741	0.00309059	0.532301	NA	NA	0.169243	0.0144378	0.315732	NA	NA	0.0984354	0.00433147	0.256957	NA	NA	0.0243823	0.00112883	0.565263	NA	NA	0.16397	0.0299106	0.245291	NA	NA	0.0305153	0.00689306	0.540091	NA	NA	0.0920371
[truncated: 8,626 more rows]
[truncated: 31 more columns]

## Sheet: Table 8c_Statistics of sites
Related to Fig.7b
[truncated: 6 more rows]

## Sheet: Table 8d_Number of sig_sites
Related to Fig. 7c. ("CR" indicates calorie restriction group,"CN" indicates control group )
[truncated: 49 more rows]

## Sheet: Table 8e_Sto occupancy
Related to Supplementary Fig. 2a, b, e, h. ("CR" indicates calorie restriction group,"CN" indicates control group )
[truncated: 21,457 more rows]

[truncated: 4 more sheets: Table 8f_change inSto occupancy, Table 8g_Pathways, Table 8h_Proteomics, Table 8i_Mean intensity ]
