# Supplementary material for: Low-input redoxomics facilitates global identification of metabolic regulators of oxidative stress in the gut
Source: Signal Transduct Target Ther. 2025 Jan 8;10:8. doi: 10.1038/s41392-024-02094-7 (PMC11707242; doi:10.1038/s41392-024-02094-7)
Supplement: Supplementary file 10 — Supplementary Table 9 [file 41392_2024_2094_MOESM10_ESM.xlsx]

## Sheet: Description
Supplementary Table 9. Metabolomic analysis of colonic tissues from aged mice subjected to calorie restriction.
Table 9a. Metabolome data of 20 mouse colon tissues. (Related to Fig.7d-g)
Table 9b. Results of differential metabolites in colon tissues of aged mice between calorie restriction and control groups. (Related to Fig.7h)
Table 9c. Number of differential metabolites in each class. (Related to Fig.7i)
Table 9d. Comparative analysis of acetylcarnitine metabolites in colonic tissues of calorie-restricted mice and aged colonic tissues of Macaca fascicularis. (Related to Fig.7j)
Table 9e. Comparative analysis of phospholipid metabolites in colonic tissues of calorie-restricted mice and aged colonic tissues of Macaca fascicularis. (Related to Fig.7k)
Table 9f. Comparative analysis of validated metabolites in colonic tissues of calorie-restricted mice and aged colonic tissues of Macaca fascicularis. (Related to Fig. 7m)

## Sheet: Table 9a_Metabolome data
Related to Fig. 7d-g
Sample ID	Location	Group		Name	Compound Name	Modes	Library Score (%)	HMDB	Primary Class	QC1	QC2	QC3	CN-1-A	CN-1-D	CN-10-A	CN-10-D	CN-7-A	CN-7-D	CN-8-A	CN-8-D	CN-9-A	CN-9-D	DR-1-A	DR-1-D	DR-10-A	DR-10-D	DR-11-A	DR-11-D	DR-5-A	DR-5-D	DR-7-A	DR-7-D
CN-1-A	Ascending colon	Control (CN)		(2S,4R,5S)-Muscarine	(2S,4R,5S)-Muscarine	pos	58	HMDB0029936	Carbohydrates	2.67762e+06	2.79762e+06	3.06943e+06	2.96472e+06	2.5953e+06	1.93889e+06	2.98655e+06	1.28935e+06	1.819e+06	1.33296e+06	4.13186e+06	1.6229e+06	2.74563e+06	2.1551e+06	3.33822e+06	3.11292e+06	7.9021e+06	4.27911e+06	8.59587e+06	2.98042e+06	3.39459e+06	2.66093e+06	4.99843e+06
CN-1-D	Descending colon	Control (CN)		1-(Beta-D-Ribofuranosyl)-1,4-Dihydronicotinamide	1-(Beta-D-Ribofuranosyl)-1,4-Dihydronicotinamide	pos	88	HMDB0011648	Carbohydrates	734952	498249	621883	867645	822765	526395	1.27473e+06	641149	585552	897922	3.61338e+06	1.19211e+06	2.09105e+06	809001	517345	812849	1.6807e+06	814127	842502	886121	2.06449e+06	1.09169e+06	1.76794e+06
CN-10-A	Ascending colon	Control (CN)		1-(Sn-Glycero-3-Phospho)-1D-Myo-Inositol	1-(Sn-Glycero-3-Phospho)-1D-Myo-Inositol	pos	96	HMDB0011649	Organic Acids	2.92349e+06	2.8598e+06	2.52046e+06	4.5101e+06	2.30139e+06	3.28228e+06	5.21228e+06	2.6861e+06	4.43697e+06	2.26372e+06	3.49639e+06	3.72945e+06	5.33407e+06	1.50967e+06	1.93145e+06	1.89043e+06	2.72528e+06	1.75816e+06	2.28096e+06	2.4701e+06	4.1015e+06	1.68552e+06	2.81921e+06
CN-10-D	Descending colon	Control (CN)		1-Aminocyclopropane-1-Carboxylate	1-Aminocyclopropane-1-Carboxylate	pos	N/A	HMDB0036458	Amino Acids	1.51663e+07	1.52563e+07	1.47262e+07	2.03793e+07	1.8374e+07	1.88478e+07	1.21534e+07	1.88627e+07	1.82636e+07	1.7037e+07	1.17065e+07	1.8889e+07	1.07188e+07	1.96187e+07	1.68447e+07	1.9524e+07	1.34849e+07	1.76391e+07	1.72621e+07	1.63386e+07	1.4876e+07	1.8917e+07	1.43666e+07
CN-7-A	Ascending colon	Control (CN)		1-Methyladenosine	1-Methyladenosine	pos	88	HMDB0003331	Nucleosides, Nucleotides, and Derivatives	1.07739e+07	8.29109e+06	7.59065e+06	1.24564e+07	1.15715e+07	1.29013e+07	1.3394e+07	1.16426e+07	1.23361e+07	7.54885e+06	9.17487e+06	1.08561e+07	1.39955e+07	7.32998e+06	7.57404e+06	1.04353e+07	1.13049e+07	1.1302e+07	1.29928e+07	1.37366e+07	8.72753e+06	1.09136e+07	1.02266e+07
CN-7-D	Descending colon	Control (CN)		1-Methylnicotinamide	1-Methylnicotinamide	pos	94	HMDB0000699	Nucleosides, Nucleotides, and Derivatives	6.27409e+07	5.85269e+07	5.6813e+07	1.23079e+08	7.52625e+07	8.80524e+07	8.25153e+07	1.00964e+08	9.50219e+07	8.07016e+07	6.2621e+07	9.28675e+07	8.581e+07	6.99361e+07	5.81773e+07	5.73253e+07	4.57062e+07	4.56605e+07	3.63068e+07	4.60629e+07	3.67703e+07	4.9582e+07	4.43021e+07
CN-8-A	Ascending colon	Control (CN)		1,11-Undecanedicarboxylic acid	1,11-Undecanedicarboxylic acid	pos	N/A	HMDB0002327		420362	267933	408268	375128	309015	412290	256425	703089	289773	682283	350034	427435	260360	535468	477269	39464.9	206149	254678	589508	307276	620895	358602	556034
CN-8-D	Descending colon	Control (CN)		10-Formyldihydrofolate	10-Formyldihydrofolate	pos	N/A	HMDB0006485	Amino Acids	53351.4	50119.7	52578.2	59348.7	53437.2	63031.9	48634.7	40141	42579.3	55812.4	38332	40391.6	50336.4	61040.9	65052.7	51369.6	56513.4	59205.8	62464	45112.6	52829.7	53230.2	37102.7
CN-9-A	Ascending colon	Control (CN)		12-Hydroxy-12-Octadecanoylcarnitine	12-Hydroxy-12-Octadecanoylcarnitine	pos	N/A	HMDB0013154	Acyl-carnitines	1.20104e+07	1.12816e+07	1.1421e+07	1.25739e+07	2.24576e+07	2.00026e+07	3.17204e+07	1.77282e+07	2.83245e+07	1.67462e+07	2.83472e+07	2.61678e+07	2.64191e+07	9.98962e+06	1.01037e+07	1.47301e+07	2.63285e+07	1.6764e+07	1.11272e+07	2.64111e+07	1.75768e+07	2.11139e+07	2.87404e+07
CN-9-D	Descending colon	Control (CN)		13-Cis-Retinoic Acid	13-Cis-Retinoic Acid	pos	74	HMDB0001852	Vitamins	1.24909e+06	1.29759e+06	1.21155e+06	1.69365e+06	537564	1.0177e+06	2.32189e+06	1.79064e+06	909325	2.32437e+06	1.6453e+06	1.2885e+06	1.41097e+06	1.91401e+06	1.9214e+06	1.10949e+06	1.45779e+06	2.23203e+06	1.5402e+06	839311	1.11178e+06	1.80452e+06	1.73708e+06
DR-1-A	Ascending colon	Calorie restriction (CR)		13Z-Docosenamide/13E-Docosenamide	13Z-Docosenamide/13E-Docosenamide	pos	88	HMDB0244507	Fatty Acyls	6.62873e+08	5.50328e+08	6.37043e+08	2.67152e+08	2.07863e+08	2.64432e+08	2.14616e+08	2.59091e+08	2.56396e+08	4.8829e+08	2.33508e+08	2.04452e+08	2.49703e+08	2.34136e+08	1.70722e+08	2.46725e+08	2.25093e+08	2.77273e+08	3.01509e+08	2.59637e+08	2.10182e+08	3.67503e+08	3.7714e+08
DR-1-D	Descending colon	Calorie restriction (CR)		1H-Indole-4-Carboxaldehyde	1H-Indole-4-Carboxaldehyde	pos	93	HMDB0341228	Indoles	3.02735e+06	2.7894e+06	2.74427e+06	3.70568e+06	2.77058e+06	3.11789e+06	3.10143e+06	3.82836e+06	3.56687e+06	3.81547e+06	3.30579e+06	2.69342e+06	2.44667e+06	2.84765e+06	2.26741e+06	3.73682e+06	3.98734e+06	3.7031e+06	3.61613e+06	2.89305e+06	3.2029e+06	3.86063e+06	3.91213e+06
DR-10-A	Ascending colon	Calorie restriction (CR)		2-Aminomethylpyrimidine	2-Aminomethylpyrimidine	pos	97		Others	4.42976e+07	4.09796e+07	3.19647e+07	5.06522e+07	3.40085e+07	4.28959e+07	4.04032e+07	4.7137e+07	4.11328e+07	4.51506e+07	3.50219e+07	4.17216e+07	3.82321e+07	5.96031e+07	4.43195e+07	5.39251e+07	4.55117e+07	5.96865e+07	4.06938e+07	5.65336e+07	3.6593e+07	6.3843e+07	4.86927e+07
DR-10-D	Descending colon	Calorie restriction (CR)		2-Ethylacrylylcarnitine, Tiglylcarnitine	2-Ethylacrylylcarnitine, Tiglylcarnitine	pos	80	HMDB0240764	Acyl-carnitines	1.67424e+06	1.38467e+06	1.24363e+06	2.55073e+06	2.52957e+06	2.11713e+06	1.88235e+06	2.60124e+06	1.98318e+06	1.90185e+06	1.56561e+06	1.85409e+06	1.8521e+06	2.22819e+06	2.19122e+06	1.86392e+06	2.0545e+06	1.87635e+06	1.79494e+06	1.64626e+06	2.94427e+06	1.9043e+06	1.31036e+06
DR-11-A	Ascending colon	Calorie restriction (CR)		2-Hexenoylcarnitine	2-Hexenoylcarnitine	pos	N/A	HMDB0013161		790206	661661	593818	642193	339018	1.89657e+06	1.09176e+06	590725	475450	516381	308565	1.08222e+06	566307	1.87492e+06	457015	300199	550209	1.11714e+06	3.11132e+06	356166	310837	2.40295e+06	398242
DR-11-D	Descending colon	Calorie restriction (CR)		2-Hydroxyadenine	2-Hydroxyadenine	pos	na	HMDB0000403	Nucleosides, Nucleotides, and Derivatives	1.47869e+07	1.46691e+07	1.33423e+07	1.97358e+07	6.26948e+06	6.24427e+06	2.27989e+07	7.74142e+06	1.02478e+07	1.41884e+07	2.34495e+07	1.74764e+07	1.97869e+07	1.26727e+07	6.48036e+06	6.69143e+06	1.91319e+07	1.37007e+07	1.16525e+07	1.97233e+07	1.79922e+07	2.21302e+07	2.46106e+07
DR-5-A	Ascending colon	Calorie restriction (CR)		2-Hydroxypyridine	2-Hydroxypyridine	pos	90	HMDB0013751	Others	1.02041e+07	1.04101e+07	1.02842e+07	8.25668e+06	8.16052e+06	8.32027e+06	7.88391e+06	6.92461e+06	8.6808e+06	7.82158e+06	1.11936e+07	8.06748e+06	8.57966e+06	9.38603e+06	7.1833e+06	1.13228e+07	8.50373e+06	8.44578e+06	1.08094e+07	8.6788e+06	1.01159e+07	9.17176e+06	1.07305e+07
DR-5-D	Descending colon	Calorie restriction (CR)		2-Phenylglycine	2-Phenylglycine	pos	55	HMDB0002210	Amino Acids	835016	750631	708765	561661	1.11702e+06	674806	1.19818e+06	743163	1.11137e+06	569256	1.34249e+06	684036	833075	1.06138e+06	1.26544e+06	730528	1.26755e+06	1.06286e+06	1.34723e+06	588840	1.04472e+06	948215	1.45321e+06
DR-7-A	Ascending colon	Calorie restriction (CR)		2-Pyrrolidinone	2-Pyrrolidinone	pos	84	HMDB0002039	Others	8.78348e+06	9.13617e+06	7.75318e+06	8.56284e+06	9.614e+06	7.06269e+06	1.03654e+07	7.93873e+06	9.18827e+06	6.96539e+06	9.798e+06	7.20563e+06	7.77417e+06	7.48154e+06	8.27285e+06	7.45767e+06	8.84482e+06	6.86937e+06	6.58533e+06	1.26427e+07	9.16886e+06	1.11276e+07	1.14901e+07
DR-7-D	Descending colon	Calorie restriction (CR)		2,4,5-Trimethoxybenzaldehyde	2,4,5-Trimethoxybenzaldehyde	pos	79	HMDB0029648	Others	2.77821e+06	3.05542e+06	3.1591e+06	2.30632e+06	1.51145e+06	1.7462e+06	1.49202e+06	608386	1.20363e+06	718161	1.45855e+06	1.77625e+06	1.41169e+06	1.92705e+06	2.54722e+06	2.47864e+06	2.11628e+06	2.087e+06	2.62318e+06	2.93698e+06	1.55979e+06	1.76871e+06	2.32332e+06
				2,5-Dimethylpyrazine	2,5-Dimethylpyrazine	pos	N/A	HMDB0035289		1.59461e+07	1.73105e+07	1.52388e+07	1.33487e+07	1.45018e+07	1.65628e+07	1.80812e+07	2.00743e+07	1.53388e+07	1.74921e+07	1.46217e+07	1.98134e+07	1.37405e+07	3.91524e+07	1.61421e+07	1.73859e+07	1.67528e+07	2.25471e+07	1.19986e+07	1.23825e+07	1.12369e+07	2.19404e+07	1.14529e+07
				3-Hydroxy-11Z-Octadecenoylcarnitine	3-Hydroxy-11Z-Octadecenoylcarnitine	pos	96	HMDB0013339	Acyl-carnitines	1.93207e+07	1.82437e+07	1.8988e+07	2.06053e+07	4.57519e+07	3.58298e+07	6.29896e+07	3.16468e+07	5.42375e+07	2.44718e+07	4.28967e+07	4.04863e+07	4.50097e+07	1.39748e+07	1.45907e+07	2.31284e+07	3.4794e+07	2.34698e+07	1.92476e+07	2.91925e+07	3.3296e+07	2.82836e+07	4.41349e+07
				3-Hydroxy-3-Methylglutarate	3-Hydroxy-3-Methylglutarate	pos	60	HMDB0000355	Organic Acids	287051	275561	197504	359940	589904	368553	445294	268408	459051	89303.5	607430	465958	550388	173840	211027	430586	298077	416535	317844	193295	187825	263909	271357
				3-Hydroxy-5, 8-Tetradecadiencarnitine	3-Hydroxy-5, 8-Tetradecadiencarnitine	pos	92	HMDB0013332	Acyl-carnitines	688214	725842	583865	914943	3.43685e+06	1.95832e+06	2.95808e+06	2.635e+06	2.29966e+06	1.59502e+06	1.08719e+06	1.94887e+06	1.74382e+06	959301	729930	1.32186e+06	562405	764765	611006	1.14793e+06	899552	801222	836286
				3-Hydroxy-9-Hexadecenoylcarnitine	3-Hydroxy-9-Hexadecenoylcarnitine	pos	98	HMDB0013333	Acyl-carnitines	4.22194e+06	4.45325e+06	4.24784e+06	3.80089e+06	1.36447e+07	9.15456e+06	1.65053e+07	9.26885e+06	1.39827e+07	6.30544e+06	8.34298e+06	9.61283e+06	9.67147e+06	3.08772e+06	3.86207e+06	6.92733e+06	7.67675e+06	4.85477e+06	4.60054e+06	5.78949e+06	1.0562e+07	4.85252e+06	1.01189e+07
				3-Hydroxy-Cis-5-Tetradecenoylcarnitine	3-Hydroxy-Cis-5-Tetradecenoylcarnitine	pos	95	HMDB0013330	Acyl-carnitines	2.22129e+06	2.00146e+06	2.04337e+06	2.41922e+06	7.98899e+06	4.54934e+06	7.35442e+06	6.04926e+06	5.89823e+06	3.80942e+06	3.70013e+06	4.8822e+06	4.55593e+06	1.61128e+06	1.58661e+06	4.03381e+06	2.82726e+06	2.89559e+06	2.59041e+06	2.75168e+06	3.91877e+06	2.26792e+06	3.38328e+06
				3-Hydroxyanthranilic Acid	3-Hydroxyanthranilic Acid	pos	88	HMDB0001476	Amino Acids	1.94712e+06	1.88129e+06	2.0382e+06	2.70403e+06	3.35088e+06	3.90501e+06	3.78434e+06	2.67929e+06	2.57077e+06	3.79209e+06	3.73951e+06	4.3053e+06	4.88724e+06	3.05127e+06	2.54657e+06	1.59613e+06	1.63717e+06	1.66659e+06	1.04559e+06	1.21316e+06	1.26182e+06	1.02728e+06	1.06909e+06
				3-Hydroxybenzaldehyde;4-Hydroxybenzaldehyde	3-Hydroxybenzaldehyde	pos	91		Others	1.05119e+06	1.01525e+06	961469	1.44788e+06	1.02174e+06	892829	1.05619e+06	1.50583e+06	1.14053e+06	1.21396e+06	1.12313e+06	988962	986403	1.30635e+06	878520	1.25511e+06	1.49685e+06	1.3285e+06	911823	1.67627e+06	1.3388e+06	1.41759e+06	1.16638e+06
				3-Hydroxydecanoyl Carnitine	3-Hydroxydecanoyl Carnitine	pos	96	HMDB0061636	Acyl-carnitines	4.24125e+06	3.55984e+06	3.43346e+06	3.58738e+06	8.53875e+06	6.41696e+06	8.02994e+06	6.7674e+06	6.87161e+06	4.07952e+06	4.4432e+06	5.09941e+06	5.26964e+06	2.45804e+06	3.68696e+06	5.03064e+06	4.32363e+06	2.91203e+06	3.59837e+06	5.05322e+06	6.60895e+06	4.14111e+06	6.24881e+06
				3-Hydroxyhexadecadienoylcarnitine	3-Hydroxyhexadecadienoylcarnitine	pos	90	HMDB0013335	Acyl-carnitines	502776	429035	518846	623941	2.52546e+06	1.36914e+06	2.28907e+06	1.60332e+06	1.92099e+06	1.08294e+06	812289	1.36421e+06	1.36587e+06	639393	770164	1.30783e+06	1.1954e+06	908967	610045	1.90064e+06	1.19651e+06	868750	1.33527e+06
				3-Hydroxyhexadecanoylcarnitine	3-Hydroxyhexadecanoylcarnitine	pos	92	HMDB0013336	Acyl-carnitines	1.30604e+07	1.30999e+07	1.30586e+07	1.11152e+07	2.34492e+07	1.97319e+07	3.91513e+07	2.14846e+07	3.64904e+07	1.79547e+07	3.13806e+07	2.97459e+07	2.91682e+07	9.83892e+06	9.62111e+06	1.60844e+07	2.91721e+07	1.92073e+07	1.27651e+07	2.69722e+07	2.946e+07	2.09578e+07	3.58084e+07
				3-Hydroxyisovalerylcarnitine	3-Hydroxyisovalerylcarnitine	pos	89	HMDB0061189	Acyl-carnitines	3.36433e+07	2.909e+07	2.52074e+07	3.01385e+07	4.07481e+07	3.76832e+07	3.85549e+07	4.42421e+07	3.93897e+07	3.20745e+07	3.12484e+07	3.92085e+07	3.46611e+07	4.08631e+07	4.07785e+07	3.72633e+07	3.15513e+07	3.84845e+07	4.02728e+07	3.06841e+07	3.0823e+07	3.85506e+07	2.99912e+07
				3-Hydroxyoctanoyl Carnitine	3-Hydroxyoctanoyl Carnitine	pos	94	HMDB0061634	Acyl-carnitines	3.99804e+06	3.50181e+06	3.40693e+06	3.97114e+06	7.97713e+06	5.78895e+06	5.32567e+06	7.58969e+06	6.93295e+06	5.81322e+06	5.16968e+06	5.24942e+06	4.28494e+06	1.90459e+06	2.33956e+06	5.24281e+06	3.5336e+06	4.40009e+06	3.83479e+06	2.76998e+06	5.02971e+06	4.80954e+06	4.18028e+06
				3-Hydroxytetradecanoyl Carnitine	3-Hydroxytetradecanoyl Carnitine	pos	93			3.20261e+06	2.56726e+06	2.55228e+06	2.49102e+06	6.9516e+06	4.69724e+06	8.44352e+06	6.26071e+06	7.47899e+06	3.81433e+06	5.41448e+06	5.55696e+06	5.95629e+06	2.0295e+06	2.15099e+06	4.70185e+06	5.95714e+06	3.82311e+06	3.17837e+06	5.7449e+06	8.02576e+06	3.51026e+06	7.45726e+06
				3-Methylglutaconic acid	3-Methylglutaconic acid	pos	N/A	HMDB0000522		2.16644e+07	2.14245e+07	2.02466e+07	1.86089e+07	2.53155e+07	2.39609e+07	2.28084e+07	2.50871e+07	2.27819e+07	2.2818e+07	2.46477e+07	2.01397e+07	2.24601e+07	1.82661e+07	1.87076e+07	2.14525e+07	1.87164e+07	1.48609e+07	1.84618e+07	1.40962e+07	1.9543e+07	1.65647e+07	1.81306e+07
				3-Methylglutarylcarnitine	3-Methylglutarylcarnitine	pos	N/A	HMDB0000552	Acyl-carnitines	800621	636529	575209	319806	591919	735568	650953	476047	592135	510296	525462	983276	1.05485e+06	503200	281465	571206	814601	1.58502e+06	1.27876e+06	330690	565893	594087	818594
				3-Methylhistamine	3-Methylhistamine	pos	90	HMDB0001861	Amino Acids	3.67735e+07	3.62354e+07	3.48355e+07	2.73115e+07	3.26741e+07	3.51094e+07	4.02483e+07	4.57521e+07	3.41462e+07	3.87509e+07	3.31243e+07	4.53474e+07	2.95322e+07	9.09695e+07	3.64746e+07	3.84674e+07	3.82698e+07	4.99586e+07	2.3959e+07	2.60546e+07	2.62555e+07	5.33149e+07	2.41237e+07
				3-Methylhistidine	3-Methylhistidine	pos	86	HMDB0000479	Amino Acids	4.44726e+07	3.92657e+07	2.91211e+07	6.142e+07	5.5239e+07	6.52451e+07	4.85217e+07	7.16601e+07	6.22683e+07	4.75427e+07	3.80236e+07	4.72256e+07	4.27243e+07	4.52273e+07	3.99579e+07	5.04642e+07	4.41467e+07	5.65442e+07	4.27626e+07	4.59551e+07	2.99485e+07	5.13815e+07	3.99213e+07
				3-Methylindole	3-Methylindole	pos	89	HMDB0000466		2.13786e+07	2.07376e+07	2.24441e+07	1.96969e+07	1.48827e+07	1.59657e+07	1.46831e+07	1.90388e+07	1.53502e+07	1.52111e+07	1.53974e+07	1.48357e+07	1.90177e+07	1.84004e+07	1.93109e+07	1.73928e+07	1.6296e+07	1.66668e+07	1.68872e+07	1.58534e+07	1.8258e+07	1.55663e+07	1.64218e+07
				3-Ureidopropionic Acid	3-Ureidopropionic Acid	pos	96	HMDB0000026	Organic Acids	1.00045e+06	832558	1.02266e+06	1.02818e+06	2.36644e+06	1.58806e+06	1.86788e+06	1.74284e+06	1.81584e+06	2.34968e+06	2.55427e+06	2.49947e+06	3.5803e+06	1.58338e+06	1.04262e+06	1.35169e+06	1.69145e+06	3.22789e+06	1.74464e+06	988818	995262	837395	857432
				3,4-Dimethoxyphenylethylamine	3,4-Dimethoxyphenylethylamine	pos	N/A	HMDB0041806	Amines	444671	452371	495232	594637	862541	603665	172372	527208	294523	362972	635597	898050	583414	378855	363980	658055	649766	362434	467517	164168	491928	404750	428339
				4-Acetamidobutanoate	4-Acetamidobutanoate	pos	94	HMDB0003681	Amino Acids	5.20903e+06	4.81361e+06	4.63111e+06	7.18373e+06	6.65305e+06	7.55551e+06	7.63554e+06	7.28891e+06	7.20908e+06	7.29136e+06	7.15187e+06	6.64824e+06	6.52648e+06	5.4113e+06	4.38085e+06	6.67312e+06	5.94019e+06	6.04059e+06	5.83841e+06	4.39528e+06	4.7542e+06	4.72264e+06	4.57568e+06
				4-Aminoindole	4-Aminoindole	pos	N/A	HMDB0246749	Indoles	1.71106e+08	1.73931e+08	1.6698e+08	1.51804e+08	1.09613e+08	1.50876e+08	1.98595e+08	1.18403e+08	1.01929e+08	2.52084e+08	2.223e+08	1.94576e+08	1.07256e+08	1.96023e+08	1.0157e+08	2.33463e+08	2.04862e+08	1.68528e+08	1.22693e+08	2.47921e+08	1.64601e+08	1.25421e+08	1.50683e+08
				4-hydroxy-L-leucine	4-hydroxy-L-leucine	pos	N/A		Amino Acids	2.99964e+06	2.42977e+06	2.49954e+06	3.65734e+06	3.47033e+06	3.00718e+06	2.82522e+06	2.30349e+06	2.5069e+06	872612	900458	1.82296e+06	1.77804e+06	5.51693e+06	4.88155e+06	3.01087e+06	2.77369e+06	2.96166e+06	2.91429e+06	3.97905e+06	4.83104e+06	3.13786e+06	2.39013e+06
				4-Hydroxybenzyl Alcohol	4-Hydroxybenzyl Alcohol	pos	73	HMDB0011724	Others	8.854e+06	8.99237e+06	9.589e+06	9.6547e+06	8.8212e+06	8.62557e+06	9.33333e+06	8.43219e+06	8.33955e+06	7.90771e+06	1.03594e+07	8.68732e+06	9.26275e+06	8.52768e+06	8.42813e+06	8.81215e+06	9.69458e+06	8.70527e+06	1.03946e+07	9.55676e+06	8.91282e+06	8.47183e+06	1.07391e+07
				4-Hydroxyindole	4-Hydroxyindole	pos	83		Indoles	3.00917e+06	3.11534e+06	4.00458e+06	1.51588e+06	1.90873e+06	1.57985e+06	1.53985e+06	1.76788e+06	1.74634e+06	1.2644e+06	1.61115e+06	3.41192e+06	4.77912e+06	8.70811e+06	3.81845e+06	5.33522e+06	4.4679e+06	1.50574e+07	1.27694e+07	1.57221e+06	2.46426e+06	2.54739e+06	3.94266e+06
				4-Pyrimidine Methanamine	4-Pyrimidine Methanamine	pos	97		Others	4.40731e+07	4.06142e+07	3.19476e+07	5.02539e+07	3.37909e+07	4.24206e+07	4.04062e+07	4.72147e+07	4.10801e+07	4.46509e+07	3.49114e+07	4.17007e+07	3.81615e+07	5.63812e+07	4.43004e+07	5.70782e+07	4.51642e+07	5.655e+07	4.06709e+07	5.65336e+07	3.62802e+07	6.26008e+07	4.72193e+07
				4-Trimethylammoniobutanal	4-Trimethylammoniobutanal	pos	N/A	HMDB0001345	Quaternary Ammoniums	410727	318116	353552	421254	707481	486935	472520	752013	1.39636e+06	169603	1.23729e+06	614608	828507	372733	287073	449431	364623	255089	241137	53219.3	638187	296753	397699
				5'-Methylthioadenosine	5'-Methylthioadenosine	pos	98	HMDB0001173	Nucleosides, Nucleotides, and Derivatives	7.44837e+07	8.08801e+07	8.97915e+07	6.43394e+07	8.61399e+07	1.20741e+08	1.38362e+08	1.37896e+08	1.38791e+08	9.22772e+07	1.00532e+08	1.13351e+08	9.21411e+07	8.91451e+07	7.59961e+07	9.43263e+07	1.00881e+08	7.45987e+07	7.80444e+07	1.34726e+08	5.49746e+07	7.96468e+07	9.45054e+07
				5-(2-Hydroxyethyl)-4-methylthiazole	5-(2-Hydroxyethyl)-4-methylthiazole	pos	N/A	HMDB0032985		1.5873e+06	1.45531e+06	1.44679e+06	2.13598e+06	1.06192e+06	825448	1.0393e+06	1.56293e+06	1.36623e+06	1.50928e+06	1.55571e+06	1.43171e+06	852467	2.47672e+06	2.10088e+06	1.31984e+06	1.54242e+06	2.05063e+06	1.43531e+06	2.88605e+06	1.7675e+06	2.5867e+06	2.51243e+06
				5-Amino-1-[3,4-Dihydroxy-5-(Hydroxymethyl)Oxolan-2-Yl]Imidazole-4-Carboxamide	5-Amino-1-[3,4-Dihydroxy-5-(Hydroxymethyl)Oxolan-2-Yl]Imidazole-4-Carboxamide	pos	96	HMDB0062179	Nucleosides, Nucleotides, and Derivatives	884366	794188	687854	1.16194e+06	1.83833e+06	1.97403e+06	463864	2.35685e+06	4.03811e+06	674667	482314	3.36588e+06	502728	241618	146001	541355	340796	924487	1.33081e+06	259437	498560	1.17029e+06	417686
				5-Aminoimidazole-4-Carboxamide-1-Beta-D-Ribofuranosyl 5'-Monophosphate	5-Aminoimidazole-4-Carboxamide-1-Beta-D-Ribofuranosyl 5'-Monophosphate	pos	86	HMDB0001517	Nucleosides, Nucleotides, and Derivatives	269058	238134	215286	327351	346302	693304	181450	692657	1.10556e+06	80116.3	170143	705984	115000	31453.5	55382.9	171869	97009.5	259427	409801	99728	117534	232671	112404
				5-Aminopentanamide	5-Aminopentanamide	pos	N/A	HMDB0012176	Fatty Acyls	1.88719e+06	2.19279e+06	1.75791e+06	2.33571e+06	2.65267e+06	2.14454e+06	2.56232e+06	2.95035e+06	2.39735e+06	2.2143e+06	2.8137e+06	1.78979e+06	1.93227e+06	2.30794e+06	2.90878e+06	1.63221e+06	1.83354e+06	2.33195e+06	1.7491e+06	1.58088e+06	1.94174e+06	1.83647e+06	1.84695e+06
				5-Hydroxy-L-Tryptophan	5-Hydroxy-L-Tryptophan	pos	na	HMDB0000472	Amino Acids	2.53248e+06	1.93458e+06	2.31191e+06	3.84943e+06	4.20804e+06	2.63948e+06	1.26242e+06	4.64988e+06	3.32967e+06	3.79813e+06	2.73487e+06	3.57699e+06	2.38113e+06	3.34699e+06	1.53145e+06	3.3171e+06	1.22068e+06	2.5623e+06	1.77178e+06	6.73214e+06	993539	1.43669e+06	1.08438e+06
				5-Hydroxyindole Thiazolidine Carboxylate	5-Hydroxyindole Thiazolidine Carboxylate	pos	N/A	HMDB0304217	Indoles	2.1552e+06	2.67949e+06	2.1631e+06	3.21453e+06	5.4022e+06	2.33527e+06	4.33664e+06	1.98559e+06	5.98076e+06	2.45026e+06	6.81144e+06	3.16166e+06	6.80184e+06	3.64029e+06	3.09799e+06	3.39489e+06	5.21351e+06	2.38243e+06	3.68401e+06	4.24415e+06	2.49291e+06	2.43091e+06	2.89107e+06
				5-Hydroxyindoleacetic Acid	5-Hydroxyindoleacetic Acid	pos	92	HMDB0000763	Indoles	912634	763815	813983	372879	367133	539305	480341	354092	244055	742487	336448	382026	426219	1.02562e+06	758262	2.01612e+06	2.3022e+06	1.67103e+06	2.20174e+06	838367	2.11862e+06	1.25097e+06	2.0965e+06
				5-Hydroxytryptophol	5-Hydroxytryptophol	pos	N/A	HMDB0001855	Indoles	1.05676e+06	1.01287e+06	1.15984e+06	1.46692e+06	1.39748e+06	1.30244e+06	1.20021e+06	1.16665e+06	1.49363e+06	758980	1.05848e+06	1.27469e+06	1.34363e+06	1.16685e+06	1.16368e+06	1.28188e+06	1.36709e+06	1.50873e+06	1.68783e+06	1.52518e+06	1.55202e+06	1.16803e+06	1.4787e+06
				5-Methoxytryptophan	5-Methoxytryptophan	pos	na	HMDB0002339	Indoles	1.10818e+06	1.03999e+06	1.01534e+06	1.61952e+06	1.76383e+06	689912	553288	528928	495055	513431	1.53262e+06	1.12767e+06	1.47424e+06	3.45286e+06	2.05836e+06	2.135e+06	1.88548e+06	1.08378e+06	1.33571e+06	476953	1.61579e+06	1.14344e+06	937239
				5-Methylcytosine	5-Methylcytosine	pos	73	HMDB0002894	Nucleosides, Nucleotides, and Derivatives	492313	508280	553202	694712	270937	368611	700077	426387	401608	574204	726956	306590	518160	296226	365880	233822	481429	675503	535012	796573	375763	472617	660095
				6-Oxopiperidine-2-carboxylic acid	6-Oxopiperidine-2-carboxylic acid	pos	N/A	HMDB0061705		8.73223e+06	7.82141e+06	7.68583e+06	8.37916e+06	7.31691e+06	8.26081e+06	7.89488e+06	7.89695e+06	8.19124e+06	8.59186e+06	7.50536e+06	8.40463e+06	7.46345e+06	7.91568e+06	8.19616e+06	7.4268e+06	7.2903e+06	7.17134e+06	7.36733e+06	7.50859e+06	6.21864e+06	8.59134e+06	7.7956e+06
				7-Methyladenine	7-Methyladenine	pos	N/A	HMDB0011614	Nucleosides, Nucleotides, and Derivatives	3.86374e+06	3.23155e+06	3.11996e+06	4.79626e+06	4.1691e+06	4.75853e+06	4.84081e+06	4.14484e+06	4.46332e+06	2.96464e+06	3.57673e+06	4.22953e+06	5.21613e+06	2.67839e+06	2.73073e+06	3.78065e+06	4.37548e+06	4.30937e+06	4.89621e+06	5.02307e+06	3.36334e+06	3.77431e+06	3.99268e+06
				7-Methylguanine	7-Methylguanine	pos	83	HMDB0000897	Nucleosides, Nucleotides, and Derivatives	1.92367e+06	1.80613e+06	1.65687e+06	2.55577e+06	3.12715e+06	3.3999e+06	4.36446e+06	2.66342e+06	3.17853e+06	2.54949e+06	2.08298e+06	3.78431e+06	5.30903e+06	2.65116e+06	1.83405e+06	2.19323e+06	2.31314e+06	4.01267e+06	2.68473e+06	2.52905e+06	2.14627e+06	2.26027e+06	2.60407e+06
				7-Methylguanosine	7-Methylguanosine	pos	N/A	HMDB0001107	Nucleosides, Nucleotides, and Derivatives	327757	390000	318377	411422	597635	508783	731059	431885	692122	468319	386118	573678	812949	376127	284954	390472	420157	682845	419148	490713	383510	520904	474708
				8-Hydroxyguanine	8-Hydroxyguanine	pos	N/A	HMDB0002032		5.86387e+06	4.85663e+06	5.09793e+06	6.50907e+06	6.12441e+06	5.91969e+06	5.80602e+06	7.15321e+06	6.08282e+06	6.73847e+06	5.72553e+06	5.97087e+06	5.20664e+06	6.79655e+06	5.70334e+06	7.25784e+06	5.62217e+06	6.89216e+06	6.67256e+06	6.2364e+06	4.65798e+06	6.39046e+06	5.03047e+06
				8-Hydroxyguanosine	8-Hydroxyguanosine	pos	N/A	HMDB0002044		2.99903e+06	3.1926e+06	3.53399e+06	2.53102e+06	3.66704e+06	5.19049e+06	5.83468e+06	5.95291e+06	5.85998e+06	3.91533e+06	4.43671e+06	4.84396e+06	3.90418e+06	3.8866e+06	3.19945e+06	4.07622e+06	4.23211e+06	3.18142e+06	3.33257e+06	5.74902e+06	2.21951e+06	3.33623e+06	4.16043e+06
				9-Hexadecenoylcholine	9-Hexadecenoylcholine	pos	N/A	HMDB0013208	Fatty Acyls	363650	305707	253432	185064	291720	198081	300380	270329	489884	248499	321686	284206	279552	174757	395235	415947	782489	234482	444024	1.0791e+06	779425	375776	521704
				9,12-Hexadecadienoylcarnitine(C16:2)	9,12-Hexadecadienoylcarnitine(C16:2)	pos	91	HMDB0013334	Acyl-carnitines	5.01467e+06	4.54632e+06	5.00484e+06	3.84337e+06	1.14911e+07	1.30701e+07	1.74973e+07	7.46217e+06	9.05347e+06	3.01824e+06	4.0489e+06	4.7291e+06	5.01734e+06	1.98538e+06	2.04976e+06	5.37103e+06	3.01907e+06	2.27909e+06	4.76406e+06	3.897e+06	3.26212e+06	1.59295e+06	3.32124e+06
				Acetoacetate	Acetoacetate	pos	68	HMDB0000060		1.50359e+07	1.62058e+07	1.62112e+07	1.77089e+07	1.40886e+07	1.5489e+07	1.48434e+07	1.5751e+07	1.59628e+07	1.67956e+07	1.50087e+07	1.71024e+07	1.49514e+07	1.52815e+07	1.49518e+07	1.41637e+07	1.37829e+07	1.38561e+07	1.41629e+07	1.45336e+07	1.26634e+07	1.61994e+07	1.56125e+07
				Acylcarnitine(10:3)	Acylcarnitine(10:3)	pos	95	HMDB0241124	Acyl-carnitines	5.44482e+06	5.02089e+06	4.92906e+06	6.75266e+06	1.33458e+07	1.22148e+07	8.26598e+06	8.91458e+06	9.2373e+06	8.25637e+06	3.48914e+06	1.18109e+07	6.76336e+06	7.00554e+06	6.52222e+06	7.43895e+06	4.6847e+06	7.58949e+06	6.87307e+06	8.79641e+06	5.99412e+06	7.76958e+06	4.14585e+06
				Acylcarnitine(14:2)	Acylcarnitine(14:2)	pos	92	HMDB0013331	Acyl-carnitines	2.27118e+06	2.10331e+06	2.05498e+06	1.84164e+06	5.69741e+06	4.19356e+06	6.63657e+06	3.54582e+06	3.46927e+06	1.38765e+06	2.00476e+06	2.3394e+06	2.09256e+06	885615	1.14155e+06	2.88456e+06	2.04506e+06	1.37328e+06	2.4806e+06	1.8531e+06	2.04226e+06	1.26604e+06	2.16163e+06
				Acylcarnitine(17:1)	Acylcarnitine(17:1)	pos	92		Acyl-carnitines	3.24175e+06	3.20322e+06	3.36066e+06	5.78829e+06	6.65204e+06	5.68625e+06	5.25437e+06	5.7965e+06	4.48088e+06	4.08669e+06	2.83651e+06	3.5875e+06	3.28387e+06	1.98288e+06	1.96594e+06	4.66719e+06	3.33549e+06	2.95093e+06	4.4575e+06	3.3848e+06	2.98282e+06	1.93856e+06	2.3058e+06
				Acylcarnitine(19:0)	Acylcarnitine(19:0)	pos	N/A	HMDB0241562	Acyl-carnitines	2.56913e+06	2.709e+06	3.01297e+06	3.19498e+06	3.41964e+06	3.76009e+06	4.67632e+06	3.76323e+06	3.90554e+06	2.20336e+06	3.61749e+06	2.87996e+06	3.31058e+06	1.75518e+06	1.57939e+06	3.10436e+06	3.78402e+06	2.63448e+06	3.44682e+06	3.22766e+06	2.67549e+06	1.93695e+06	2.68628e+06
				Acylcarnitine(19:1)	Acylcarnitine(19:1)	pos	88	HMDB0241563	Acyl-carnitines	4.14679e+06	4.24075e+06	4.20342e+06	9.51984e+06	6.11194e+06	5.93149e+06	5.3734e+06	6.35186e+06	4.77166e+06	5.66994e+06	4.32744e+06	4.16856e+06	3.63378e+06	2.4204e+06	2.12186e+06	4.27658e+06	4.91471e+06	3.11181e+06	4.58317e+06	4.69851e+06	3.32188e+06	3.00345e+06	3.28694e+06
				Acylcarnitine(20:1)	Acylcarnitine(20:1)	pos	85	HMDB0241572	Acyl-carnitines	4.28807e+07	4.20437e+07	4.24581e+07	6.74286e+07	6.53395e+07	8.86323e+07	7.83693e+07	5.47724e+07	7.47874e+07	4.86634e+07	6.2353e+07	4.66893e+07	4.37049e+07	1.44307e+07	1.39121e+07	4.83201e+07	3.27618e+07	3.27038e+07	5.04425e+07	3.33139e+07	2.33874e+07	2.5471e+07	2.63403e+07
				Acylcarnitine(20:2)	Acylcarnitine(20:2)	pos	94	HMDB0241575	Acyl-carnitines	2.20502e+07	2.27238e+07	2.21873e+07	3.44234e+07	3.49227e+07	5.74989e+07	5.00462e+07	3.01568e+07	4.79989e+07	2.38454e+07	2.71311e+07	2.89236e+07	2.57783e+07	9.15699e+06	8.1427e+06	2.29339e+07	1.22265e+07	1.2389e+07	2.04669e+07	2.70389e+07	1.10101e+07	9.81776e+06	1.22574e+07
				Acylcarnitine(20:3)	Acylcarnitine(20:3)	pos	N/A	HMDB0241579	Acyl-carnitines	1.21116e+07	1.17007e+07	1.20214e+07	9.59511e+06	2.28801e+07	2.37058e+07	2.93868e+07	1.32521e+07	3.21726e+07	7.3903e+06	1.37603e+07	1.48513e+07	1.3522e+07	6.53197e+06	8.16577e+06	1.04635e+07	9.17151e+06	5.82632e+06	1.10744e+07	1.36066e+07	8.68338e+06	6.65282e+06	1.21664e+07
				Acylcarnitine(20:4)	Acylcarnitine(20:4)	pos	93	HMDB0241588	Acyl-carnitines	3.45486e+07	3.51509e+07	3.53595e+07	4.25862e+07	6.96729e+07	5.60428e+07	5.74082e+07	5.24919e+07	6.2257e+07	3.2995e+07	3.63938e+07	4.0384e+07	3.71295e+07	3.42482e+07	3.15475e+07	4.42725e+07	2.87698e+07	2.62057e+07	3.35539e+07	4.61393e+07	2.82783e+07	2.20278e+07	3.3246e+07
				Acylcarnitine(20:5)	Acylcarnitine(20:5)	pos	91	HMDB0241609	Acyl-carnitines	1.45017e+06	1.37391e+06	1.30223e+06	1.2474e+06	2.98939e+06	2.62731e+06	3.03569e+06	2.00417e+06	2.53731e+06	989819	1.16916e+06	1.56654e+06	1.37213e+06	1.12611e+06	1.1656e+06	1.84299e+06	1.42203e+06	942232	1.02665e+06	1.983e+06	1.07568e+06	996091	1.80732e+06
				Acylcarnitine(22:1)	Acylcarnitine(22:1)	pos	65		Acyl-carnitines	4.42102e+06	4.73367e+06	4.70558e+06	8.81639e+06	5.68294e+06	7.83296e+06	7.25843e+06	4.27936e+06	4.83666e+06	5.77332e+06	7.3151e+06	4.16846e+06	4.75201e+06	2.29183e+06	1.78153e+06	4.59447e+06	4.16329e+06	3.93657e+06	5.62812e+06	2.97946e+06	3.79258e+06	3.74503e+06	3.38489e+06
				Acylcarnitine(22:2)	Acylcarnitine(22:2)	pos	93		Acyl-carnitines	4.63599e+06	4.80261e+06	4.57811e+06	9.66985e+06	6.38058e+06	9.29886e+06	8.68902e+06	4.51132e+06	5.97181e+06	5.74381e+06	7.54007e+06	4.31388e+06	5.46448e+06	2.34858e+06	1.90948e+06	4.28917e+06	3.86206e+06	3.7176e+06	5.115e+06	3.24756e+06	3.2524e+06	3.41914e+06	2.99578e+06
				Acylcarnitine(22:3)	Acylcarnitine(22:3)	pos	94		Acyl-carnitines	2.48546e+06	2.68299e+06	2.85431e+06	3.19775e+06	3.92629e+06	5.46344e+06	6.66319e+06	2.42916e+06	6.52603e+06	2.37449e+06	4.58429e+06	2.94829e+06	3.28428e+06	1.17603e+06	1.38613e+06	2.06804e+06	2.24829e+06	1.45268e+06	2.40047e+06	2.16653e+06	1.47914e+06	1.52033e+06	2.36447e+06
				Acylcarnitine(22:4)	Acylcarnitine(22:4)	pos	94		Acyl-carnitines	2.89488e+06	3.00713e+06	2.79586e+06	4.0895e+06	4.81155e+06	5.88403e+06	5.90364e+06	3.75171e+06	6.2681e+06	2.88742e+06	3.27012e+06	3.52039e+06	2.94947e+06	2.40259e+06	2.18803e+06	3.07751e+06	1.89579e+06	1.65284e+06	2.24288e+06	5.01734e+06	1.59292e+06	1.63974e+06	2.56438e+06
				Acylcarnitine(C21:2)	Acylcarnitine(C21:2)	pos	N/A		Acyl-carnitines	1.07108e+06	939599	1.0685e+06	4.04097e+06	1.25121e+06	862495	919080	1.64793e+06	608426	1.88529e+06	622736	830281	717433	883453	741077	1.41523e+06	1.36032e+06	1.21303e+06	1.36286e+06	1.02208e+06	913420	1.11639e+06	581940
				Adenine	Adenine	pos	93	HMDB0000034	Vitamins	4.551e+07	4.59881e+07	4.84982e+07	9.84605e+07	6.71476e+07	5.41226e+07	4.87501e+07	8.53805e+07	5.73927e+07	1.5335e+08	1.00874e+08	1.2284e+08	4.93984e+07	1.19628e+08	4.45274e+07	8.26224e+07	6.48784e+07	1.11935e+08	3.94691e+07	1.04086e+08	2.78436e+07	1.10824e+08	5.76494e+07
				Adenosine	Adenosine	pos	94	HMDB0000050	Nucleosides, Nucleotides, and Derivatives	2.09834e+08	1.96259e+08	1.96488e+08	4.09144e+08	2.4797e+08	1.28904e+08	2.84069e+08	4.12441e+08	3.44853e+08	6.41718e+08	1.72221e+08	1.82344e+08	6.78585e+07	4.59424e+08	1.50451e+08	4.32151e+08	1.64305e+08	3.56851e+08	2.21131e+08	6.32746e+08	4.65797e+07	1.78223e+08	4.86247e+07
				Adenosine-5'-Diphosphoglucose	Adenosine-5'-Diphosphoglucose	pos	N/A	HMDB0006557	Nucleosides, Nucleotides, and Derivatives	74616.1	61904.2	61812.9	77554.5	93557.3	141506	93925.9	102342	123495	65803.4	NA	87082.3	111044	47520.5	51214.9	83061.8	64816.2	53056.7	58191.2	66505.7	NA	53001.3	65939.9
				Adenosine Diphosphate Ribose	Adenosine Diphosphate Ribose	pos	98	HMDB0001178	Nucleosides, Nucleotides, and Derivatives	6.27997e+06	5.40361e+06	4.84143e+06	3.94286e+06	4.91404e+06	4.51672e+06	4.99776e+06	4.49014e+06	4.97009e+06	2.1609e+06	6.25578e+06	2.62357e+06	4.28096e+06	5.20562e+06	5.09871e+06	1.27308e+07	6.82852e+06	6.50302e+06	7.34232e+06	9.41325e+06	7.66893e+06	2.91713e+06	6.27238e+06
				Adenosine Monophosphate	Adenosine Monophosphate	pos	89	HMDB0000045	Nucleosides, Nucleotides, and Derivatives	1.55544e+08	1.26905e+08	1.05057e+08	1.20083e+08	2.55039e+08	2.83648e+08	1.69378e+08	2.87265e+08	2.53561e+08	1.34096e+08	1.3055e+08	1.18383e+08	1.27679e+08	1.56725e+08	2.01126e+08	2.66632e+08	9.58731e+07	1.61917e+08	2.03987e+08	1.08704e+08	9.04228e+07	1.17705e+08	8.86382e+07
				Adenylsuccinic Acid	Adenylsuccinic Acid	pos	97	HMDB0000536	Nucleosides, Nucleotides, and Derivatives	1.17513e+06	1.14708e+06	755822	1.27211e+06	2.35525e+06	2.31595e+06	1.46971e+06	1.58264e+06	1.93793e+06	790482	1.40142e+06	1.45064e+06	1.10592e+06	1.27763e+06	1.28887e+06	2.11275e+06	1.12274e+06	1.3716e+06	1.87139e+06	843945	1.01763e+06	793982	961927
				Ala-Ala	Ala-Ala	pos	89	HMDB0028680	Dipeptides	559571	457754	459998	1.00479e+06	675704	902938	401457	561967	753446	446891	464839	733727	463575	594446	401807	1.0077e+06	488606	939858	525374	845717	537281	712984	342086
				Ala-Leu;Ala-Ile;Ile-Ala;Leu-Ala	Ala-Leu	pos	93	HMDB0028691	Dipeptides	3.7855e+06	3.57991e+06	3.68931e+06	3.60177e+06	3.49547e+06	2.74284e+06	4.81468e+06	2.94411e+06	4.00222e+06	2.57192e+06	4.26949e+06	2.52662e+06	4.66273e+06	3.21424e+06	3.75381e+06	2.98366e+06	3.1879e+06	2.87262e+06	3.51673e+06	5.51627e+06	5.54645e+06	2.82321e+06	3.61627e+06
				Alpha-Aminoadipate	Alpha-Aminoadipate	pos	94			7.36254e+06	6.71021e+06	6.18884e+06	8.15568e+06	1.14024e+07	1.45737e+07	6.87006e+06	9.90726e+06	1.54068e+07	7.1769e+06	5.15225e+06	1.59801e+07	1.00927e+07	5.32917e+06	5.92082e+06	6.67745e+06	5.1792e+06	6.03273e+06	7.11659e+06	3.37858e+06	5.78798e+06	6.24424e+06	4.21111e+06
				Aniline-2-Sulfonic Acid	Aniline-2-Sulfonic Acid	pos	19	HMDB0304940	Others	506610	445621	427955	524610	616199	294022	1.21454e+06	101451	318265	137868	2.15958e+06	445189	1.15839e+06	873110	517429	791123	1.49464e+06	457986	619931	9183.24	506468	163025	811378
				Arachidyl Carnitine(C20:0)	Arachidyl Carnitine(C20:0)	pos	N/A	HMDB0006460	Acyl-carnitines	9.8246e+06	1.00764e+07	1.00364e+07	1.314e+07	9.85846e+06	1.45856e+07	1.22732e+07	9.86535e+06	9.89362e+06	1.07313e+07	1.07546e+07	9.89822e+06	9.03972e+06	5.02238e+06	4.19934e+06	9.99227e+06	8.19381e+06	8.60024e+06	1.13219e+07	1.06294e+07	7.78731e+06	7.12065e+06	6.07692e+06
				Argininosuccinic Acid	Argininosuccinic Acid	pos	83	HMDB0000052	Amino Acids	529338	477544	406448	669868	530090	482985	694326	547093	626229	472966	643804	533177	572897	576990	512042	588256	718311	597126	608984	528029	471148	719061	553658
				Asn-Asp	Asn-Asp	pos	NA	HMDB0028727	Dipeptides	1.00806e+06	940491	909083	652037	754622	688915	766264	775260	760015	729106	658330	634357	605369	803535	1.01028e+06	690421	590791	679190	792224	910605	751445	864346	807609
				Asp-Gly	Asp-Gly	pos	84	HMDB0028753	Dipeptides	359897	308147	297263	470607	393277	471464	469599	506215	488330	456740	398103	409651	386085	342525	267939	406691	319839	393269	342857	323535	289734	356352	273803
				Aspartylglycosamine	Aspartylglycosamine	pos	N/A	HMDB0000489		529149	499860	450720	821635	708810	836098	508604	702061	850626	571427	443540	775146	568677	530785	457670	667006	440082	528676	599694	713008	405367	470980	382852
				Benzaldehyde	Benzaldehyde	pos	N/A	HMDB0006115	Others	1.31438e+06	1.13306e+06	1.1911e+06	1.41127e+06	1.02203e+06	987490	1.36569e+06	1.39897e+06	1.31632e+06	1.50626e+06	1.19927e+06	1.24069e+06	1.12594e+06	1.52297e+06	1.21507e+06	1.11585e+06	1.28654e+06	1.41604e+06	1.3163e+06	1.27232e+06	1.25127e+06	1.24556e+06	1.15785e+06
				Benzenebutanoic Acid	Benzenebutanoic Acid	pos	na	HMDB0000543	Others	1.75487e+06	1.97907e+06	2.78997e+06	6.08564e+06	2.18446e+06	1.65175e+06	762997	1.81444e+06	1.81266e+06	2.21343e+06	1.0407e+06	3.28617e+06	799875	1.91639e+06	1.08984e+06	2.32517e+06	950949	1.31893e+06	1.54374e+06	2.33386e+06	961074	1.37244e+06	505907
				Benzimidazole	Benzimidazole	pos	N/A		Others	2.88275e+07	2.76633e+07	3.08345e+07	3.20404e+07	2.70578e+07	2.84059e+07	2.9949e+07	2.7326e+07	2.81491e+07	2.60373e+07	3.35942e+07	2.94526e+07	2.9785e+07	2.89767e+07	2.83884e+07	2.85551e+07	3.20066e+07	2.86916e+07	3.23799e+07	2.95113e+07	2.97282e+07	2.75865e+07	3.48129e+07
				Benzylamine	Benzylamine	pos	na	HMDB0033871	Others	4.16585e+07	4.51339e+07	4.35413e+07	3.27696e+07	3.09609e+07	3.40012e+07	3.46764e+07	3.29756e+07	3.13488e+07	3.24952e+07	3.25144e+07	3.19338e+07	2.78348e+07	3.3102e+07	3.93008e+07	3.40303e+07	2.68253e+07	3.21423e+07	3.83739e+07	3.83584e+07	3.30628e+07	3.62874e+07	3.32956e+07
				Beta-Nicotinamide Adenine Dinucleotide Hydrate (NAD)	Beta-Nicotinamide Adenine Dinucleotide Hydrate (NAD)	pos	95	HMDB0000902	Nucleosides, Nucleotides, and Derivatives	2.24338e+06	2.1258e+06	1.79725e+06	1.18832e+06	4.17473e+06	3.63774e+06	2.16549e+06	5.47666e+06	2.77006e+06	1.62512e+06	1.57359e+06	1.44757e+06	891106	2.60711e+06	2.37545e+06	7.06568e+06	1.36324e+06	2.15455e+06	3.17317e+06	1.32891e+06	990108	1.24332e+06	924337
				Betaine	Betaine	pos	93	HMDB0000043	Amino Acids	3.85398e+09	3.85812e+09	3.84247e+09	4.50729e+09	3.81405e+09	3.61346e+09	2.73585e+09	3.20375e+09	3.90996e+09	2.72161e+09	1.93014e+09	3.85647e+09	2.88383e+09	4.84073e+09	4.70099e+09	3.54677e+09	2.88024e+09	3.72519e+09	4.11338e+09	4.50388e+09	5.03816e+09	4.56346e+09	3.56069e+09
				Betaine Aldehyde	Betaine Aldehyde	pos	93	HMDB0001252	Quaternary Ammoniums	2.69153e+07	3.06984e+07	3.28695e+07	3.32082e+07	2.64887e+07	2.88902e+07	2.77744e+07	2.96284e+07	2.94243e+07	3.04523e+07	2.81184e+07	3.3444e+07	2.75892e+07	2.88476e+07	2.79048e+07	2.6855e+07	2.61163e+07	2.51845e+07	2.78273e+07	2.74468e+07	2.39115e+07	3.06455e+07	2.99637e+07
				Bicine	Bicine	pos	95	HMDB0011727	Amino Acids	2.22102e+06	1.8278e+06	1.90148e+06	2.05316e+06	8.28692e+06	563304	2.16432e+06	693041	4.81501e+06	605810	1.95899e+07	2.91226e+06	7.69373e+06	224469	228447	263393	920243	291358	405113	153110	2.29849e+06	369324	2.60555e+06
				Bilirubin	Bilirubin	pos	88	HMDB0000054	Bilirubins	3.16625e+06	2.98722e+06	3.19387e+06	4.75613e+06	3.64112e+06	6.46495e+06	1.6707e+06	2.10495e+06	2.77219e+06	2.24217e+06	1.3009e+06	4.23492e+06	1.50797e+06	7.42495e+06	4.83909e+06	3.68167e+06	2.42264e+06	3.06656e+06	2.58432e+06	2.02624e+06	935772	3.14815e+06	2.3004e+06
				Biliverdin	Biliverdin	pos	87	HMDB0001008	Bilirubins	383734	404675	323067	463177	453211	642393	257129	600242	422571	444651	454455	731315	574381	693555	575201	759521	485855	611075	265726	1.57558e+06	177422	731350	472606
				Biotin	Biotin	pos	90	HMDB0000030	Vitamins	569133	542170	521627	474193	884882	566328	731745	551305	492290	440674	857424	769703	871593	878787	487253	901566	926907	902474	692119	120459	542971	322241	684524
				Biotinamide	Biotinamide	pos	N/A	HMDB0001458	Vitamins	205750	194926	183532	311904	310827	319119	252844	484645	269295	421021	223933	317128	245933	257798	175272	327126	187758	229519	221724	130165	120811	294523	119860
				Butyrylcarnitine(C4:0);Isobutyryl Carnitine	Butyrylcarnitine(C4:0)	pos	97	HMDB0002013	Acyl-carnitines	1.03546e+09	9.44719e+08	9.30426e+08	1.22905e+09	2.46428e+09	1.59397e+09	8.9411e+08	1.91814e+09	7.83726e+08	1.30848e+09	8.73548e+08	1.20907e+09	1.25027e+09	1.57694e+09	1.92611e+09	1.61539e+09	7.57959e+08	6.62696e+08	1.0839e+09	7.94603e+08	1.80583e+09	1.26846e+09	4.70626e+08
				C18:2-OH Carnitine	C18:2-OH Carnitine	pos	95		Acyl-carnitines	4.74243e+06	4.89278e+06	4.7061e+06	5.81042e+06	1.41885e+07	1.08321e+07	1.84612e+07	9.37389e+06	1.55521e+07	5.86924e+06	7.98636e+06	1.01265e+07	1.08957e+07	5.84424e+06	4.8382e+06	6.87876e+06	7.32258e+06	6.40273e+06	4.36067e+06	1.28422e+07	7.39416e+06	6.33153e+06	1.07397e+07
				C20:1-OH Carnitine	C20:1-OH Carnitine	pos	95	HMDB0241574	Acyl-carnitines	5.44368e+06	5.00841e+06	5.29007e+06	5.68208e+06	1.08105e+07	9.58887e+06	1.60981e+07	6.53136e+06	1.28977e+07	7.21026e+06	1.65428e+07	9.56288e+06	1.14744e+07	2.62676e+06	3.22212e+06	6.17609e+06	1.10051e+07	6.03173e+06	5.44074e+06	5.55487e+06	4.74602e+06	9.18921e+06	1.12539e+07
				C20:2-OH Carnitine	C20:2-OH Carnitine	pos	N/A	HMDB0241576	Acyl-carnitines	2.98328e+06	2.83885e+06	2.86021e+06	3.24149e+06	6.4318e+06	6.55216e+06	1.14195e+07	4.20347e+06	8.67048e+06	3.97121e+06	7.98041e+06	5.83676e+06	7.28107e+06	1.86589e+06	1.95512e+06	3.07858e+06	4.76033e+06	2.82574e+06	2.03034e+06	5.14079e+06	2.93851e+06	4.13513e+06	6.02331e+06
				C20:3-OH Carnitine	C20:3-OH Carnitine	pos	N/A		Acyl-carnitines	2.17509e+06	2.06634e+06	2.0895e+06	907437	5.15121e+06	2.92482e+06	8.28087e+06	2.15198e+06	5.90209e+06	1.21225e+06	5.57141e+06	2.9037e+06	4.2523e+06	1.8871e+06	3.31338e+06	1.94952e+06	5.86413e+06	1.72623e+06	1.87423e+06	3.1239e+06	3.06259e+06	3.6945e+06	9.7433e+06
				C20:4-OH Carnitine	C20:4-OH Carnitine	pos	N/A		Acyl-carnitines	937163	869430	974817	44989.6	2.69121e+06	877297	2.42662e+06	1.31075e+06	2.02404e+06	980839	1.83833e+06	1.42124e+06	1.25345e+06	1.45534e+06	1.96967e+06	1.64954e+06	2.55123e+06	1.13338e+06	818181	2.61029e+06	1.82196e+06	1.66579e+06	3.56807e+06
				C22:4-OH Carnitine	C22:4-OH Carnitine	pos	N/A		Acyl-carnitines	220815	250340	257682	154015	946160	479038	961493	417001	908943	326666	943933	701100	567006	393966	656602	462718	857348	344155	173461	1.04767e+06	484238	595232	1.25159e+06
				Cadaverine	Cadaverine	pos	85	HMDB0002322	Amines	4.8226e+07	4.43186e+07	3.86463e+07	3.35249e+07	3.36547e+07	3.53466e+07	3.47906e+07	3.60049e+07	3.38689e+07	3.30457e+07	3.21041e+07	3.13693e+07	2.79593e+07	3.62935e+07	4.19003e+07	3.57061e+07	3.08996e+07	3.41159e+07	4.1675e+07	4.11334e+07	3.23672e+07	3.90404e+07	3.62678e+07
				Caproylcholine	Caproylcholine	pos	N/A	HMDB0013224	Fatty Acyls	1.67957e+08	1.51959e+08	1.47812e+08	1.66446e+08	6.42112e+07	7.07873e+08	2.0518e+08	8.24179e+07	4.62493e+07	2.37578e+08	8.40363e+07	5.33993e+07	1.18825e+08	2.4123e+08	7.22347e+07	1.84349e+08	1.33527e+08	2.60775e+08	6.62638e+08	3.02958e+08	3.7708e+07	5.63316e+08	8.09921e+07
				CDP-Ethanolamine	CDP-Ethanolamine	pos	N/A	HMDB0001564	Nucleosides, Nucleotides, and Derivatives	3.10553e+06	2.81678e+06	2.35222e+06	2.95612e+06	3.51658e+06	3.61161e+06	3.15634e+06	3.6576e+06	4.10482e+06	2.87126e+06	3.37436e+06	3.12015e+06	2.84575e+06	2.53503e+06	2.48096e+06	3.16139e+06	2.70583e+06	3.04242e+06	3.211e+06	2.9256e+06	2.19586e+06	2.54014e+06	2.45963e+06
				Cer(t18:0/16:0)	Cer(t18:0/16:0)	pos	N/A	HMDB0010697	Sphingolipids	4.02138e+06	4.30827e+06	4.25836e+06	3.82913e+06	1.33702e+06	3.34605e+06	1.22005e+06	1.3367e+06	1.36351e+06	1.39071e+06	1.36649e+06	1.42023e+06	1.03023e+06	1.6375e+06	1.54911e+06	3.30005e+06	1.48973e+06	2.1012e+06	3.25989e+06	1.90199e+06	1.56821e+06	2.58946e+06	2.28517e+06
				Cervonoyl ethanolamide	Cervonoyl ethanolamide	pos	N/A	HMDB0013627	Sphingolipids	2.13702e+06	1.90307e+06	1.88342e+06	5.09994e+06	3.70749e+06	1.80225e+07	7.98434e+06	3.03126e+06	2.66629e+06	1.00346e+07	70337	251084	547902	NA	NA	138837	53444	NA	NA	NA	NA	NA	NA
				Cervonyl Carnitine(C22:6)	Cervonyl Carnitine(C22:6)	pos	N/A	HMDB0006510	Acyl-carnitines	800363	810514	841130	1.28924e+06	1.45293e+06	1.27315e+06	1.6084e+06	1.09406e+06	1.43509e+06	936711	991278	1.29146e+06	923487	1.0009e+06	638690	684514	947418	826421	934057	1.49681e+06	700052	904873	883482
				chavicol	chavicol	pos	N/A	HMDB0034107	Others	6.28932e+07	5.99276e+07	6.95102e+07	5.97504e+07	4.60802e+07	4.75565e+07	4.82283e+07	5.65445e+07	5.05613e+07	4.63891e+07	4.76538e+07	4.36931e+07	6.22521e+07	5.95801e+07	6.00004e+07	5.63083e+07	4.82627e+07	5.02792e+07	4.88637e+07	5.2761e+07	5.27604e+07	4.57145e+07	5.03163e+07
				Chenodeoxycholic Acid+NH4	Chenodeoxycholic Acid+NH4	pos	N/A	HMDB0000518	Bile Acids	993920	1.07139e+06	1.01135e+06	3.74935e+06	1.21014e+06	1.13907e+06	983005	2.96893e+06	722080	3.5222e+06	546346	563996	368241	992488	893008	1.29975e+06	870177	869727	838765	453001	845846	706393	253141
				Cholesterol-H2O	Cholesterol-H2O	pos	93	HMDB0000067	Steroids	9.55866e+06	8.9741e+06	9.86627e+06	8.77138e+06	4.35588e+06	7.8193e+06	5.48118e+06	3.03629e+06	3.89676e+06	2.62138e+06	3.97765e+06	3.18285e+06	4.74933e+06	2.97998e+06	6.62217e+06	5.85239e+06	3.44578e+06	4.07951e+06	9.38206e+06	5.38805e+06	3.54697e+06	4.31993e+06	4.40158e+06
				Choline	Choline	pos	92	HMDB0000097	Amino Acids	5.75042e+09	5.62198e+09	5.74715e+09	5.63793e+09	5.83828e+09	4.91532e+09	5.61708e+09	5.88544e+09	5.52943e+09	6.13484e+09	5.73128e+09	6.43748e+09	5.42405e+09	6.87374e+09	6.93839e+09	6.13137e+09	6.79443e+09	6.4745e+09	6.58004e+09	6.22719e+09	6.68797e+09	6.22278e+09	6.39545e+09
				Cinnamaldehyde	Cinnamaldehyde	pos	na	HMDB0003441		8.53372e+06	8.3447e+06	1.01097e+07	8.09819e+06	5.65352e+06	7.22534e+06	7.48426e+06	7.4412e+06	6.98004e+06	7.08572e+06	7.41356e+06	6.14751e+06	8.78058e+06	8.57949e+06	8.48089e+06	7.26869e+06	6.94023e+06	7.35453e+06	6.3018e+06	6.95783e+06	6.79126e+06	5.81084e+06	6.75355e+06
				Cis-5-Tetradecenoylcarnitine(C14:1)	Cis-5-Tetradecenoylcarnitine(C14:1)	pos	90	HMDB0002014	Acyl-carnitines	1.18159e+07	1.13739e+07	1.13333e+07	8.55012e+06	3.16494e+07	3.25431e+07	3.6904e+07	2.0909e+07	2.15486e+07	8.25714e+06	9.6524e+06	1.14054e+07	1.13025e+07	3.75306e+06	4.26934e+06	1.43535e+07	7.47331e+06	6.3494e+06	1.21521e+07	7.4486e+06	7.13992e+06	4.4414e+06	7.04674e+06
				Citrulline	Citrulline	pos	89	HMDB0000904	Amino Acids	1.31412e+07	1.16017e+07	1.07821e+07	2.15714e+07	1.61781e+07	1.62998e+07	1.11741e+07	1.9915e+07	1.71505e+07	1.27892e+07	1.19888e+07	1.45119e+07	1.11023e+07	2.26183e+07	1.91917e+07	2.49396e+07	1.91402e+07	2.80476e+07	2.351e+07	1.92156e+07	1.40082e+07	1.78822e+07	1.24371e+07
				Clupanodonyl Carnitine(C22:5)	Clupanodonyl Carnitine(C22:5)	pos	93	HMDB0006496	Acyl-carnitines	835866	689182	733593	919287	1.47752e+06	1.60986e+06	2.09371e+06	992306	2.011e+06	595488	844600	1.17984e+06	832090	525308	520434	664123	581371	404576	521366	1.89912e+06	393217	437204	729284
				Creatine	Creatine	pos	94	HMDB0000064	Amino Acids	4.45286e+09	4.36091e+09	4.33058e+09	3.86754e+09	4.00017e+09	3.86646e+09	4.46267e+09	4.23551e+09	4.34511e+09	4.07324e+09	4.77984e+09	3.77099e+09	4.0395e+09	4.09998e+09	4.24984e+09	4.14546e+09	4.27532e+09	3.84165e+09	4.3536e+09	3.49736e+09	3.90264e+09	3.86969e+09	4.45843e+09
				Creatinine	Creatinine	pos	95	HMDB0000562	Amino Acids	5.19871e+07	5.38553e+07	5.27828e+07	3.09519e+07	6.65372e+07	6.50464e+07	2.47167e+08	5.71025e+07	7.25228e+07	5.85614e+07	7.08074e+07	6.53346e+07	7.64981e+07	5.28734e+07	5.31785e+07	3.91984e+07	4.97588e+07	6.5716e+07	4.34939e+07	3.81339e+07	5.57744e+07	4.40511e+07	6.67821e+07
				Cyclic ADP-ribose	Cyclic ADP-ribose	pos	N/A	HMDB0249529	Nucleosides, Nucleotides, and Derivatives	353465	323841	320898	340634	206553	216003	256003	278140	201704	102810	253656	237095	96335.3	313735	234604	272871	249093	196271	537719	117884	49519.2	132000	56702.7
				Cyclic AMP	Cyclic AMP	pos	N/A	HMDB0011616	Nucleosides, Nucleotides, and Derivatives	87174	78984.2	98266.5	84972.1	131741	108626	118205	110323	113446	88863	125701	109433	97939	133547	110676	144532	129332	109117	115667	79819.1	96428.7	77115.5	106363
				Cytidine	Cytidine	pos	89	HMDB0000089	Nucleosides, Nucleotides, and Derivatives	2.59477e+06	2.34776e+06	2.28317e+06	2.38903e+06	2.09461e+06	2.29354e+06	2.44475e+06	2.23122e+06	2.35422e+06	3.05064e+06	3.13187e+06	3.4168e+06	2.9742e+06	2.92356e+06	1.81694e+06	2.08626e+06	3.09863e+06	3.04132e+06	3.08435e+06	2.39313e+06	2.3764e+06	4.71472e+06	3.36476e+06
				Cytidine 5'-Diphosphocholine	Cytidine 5'-Diphosphocholine	pos	94	HMDB0001413	Nucleosides, Nucleotides, and Derivatives	1.62565e+07	1.50255e+07	1.28173e+07	2.00942e+07	1.92288e+07	2.46136e+07	2.38514e+07	1.8437e+07	2.56338e+07	2.05123e+07	2.27109e+07	2.18331e+07	1.99812e+07	1.32831e+07	1.26267e+07	1.52488e+07	1.24458e+07	1.30805e+07	1.36821e+07	1.7893e+07	6.90421e+06	1.41078e+07	1.36236e+07
				Cytidine Monophosphate	Cytidine Monophosphate	pos	86	HMDB0000095	Nucleosides, Nucleotides, and Derivatives	4.65198e+06	4.38275e+06	3.23853e+06	4.59413e+06	6.9816e+06	6.66431e+06	4.17465e+06	7.93914e+06	6.90631e+06	3.85088e+06	3.46322e+06	5.06483e+06	3.86692e+06	4.46078e+06	5.04744e+06	7.29548e+06	3.83062e+06	5.25967e+06	6.34387e+06	3.93726e+06	3.92353e+06	3.18255e+06	2.47416e+06
				Cytosine	Cytosine	pos	98	HMDB0000630	Nucleosides, Nucleotides, and Derivatives	4.17877e+06	4.52889e+06	4.09006e+06	4.0433e+06	6.10393e+06	4.83093e+06	3.41907e+06	5.01698e+06	4.68279e+06	5.8264e+06	4.1586e+06	5.19805e+06	3.50561e+06	6.49456e+06	4.96786e+06	4.84015e+06	4.64174e+06	7.25122e+06	6.79453e+06	3.39563e+06	5.24932e+06	5.89303e+06	4.4404e+06
				D-(-)-Arabinose	D-(-)-Arabinose	pos	68	HMDB0029942	Carbohydrates	1.48761e+06	1.41167e+06	1.56987e+06	1.79587e+06	2.41304e+06	3.12442e+06	4.8908e+06	1.17403e+06	902785	1.49227e+06	723374	1.9984e+06	2.2506e+06	1.60469e+06	1.36652e+06	1.02118e+06	1.28578e+06	1.80469e+06	1.66119e+06	1.07822e+06	1.18474e+06	1.03517e+06	1.0867e+06
				Daidzein	Daidzein	pos	N/A	HMDB0003312		1.07763e+06	1.00179e+06	938419	1.08642e+06	953652	602792	1.57582e+06	522447	1.38807e+06	606626	2.47123e+06	1.12968e+06	1.42564e+06	534777	746334	566509	2.12222e+06	714517	1.26284e+06	451376	1.17305e+06	1.12703e+06	1.71089e+06
				Dantron	Dantron	pos	N/A	HMDB0029752	Others	974495	870635	776624	1.05882e+06	912595	1.0293e+06	842907	1.56342e+06	962654	1.28323e+06	849892	957341	808561	1.16541e+06	819312	1.43583e+06	846325	1.43284e+06	1.0273e+06	705496	568502	927018	646582
				Decanoylcarnitine(C10:0)	Decanoylcarnitine(C10:0)	pos	91	HMDB0000651	Acyl-carnitines	2.56971e+06	2.49163e+06	2.60261e+06	1.92631e+06	8.57487e+06	5.335e+06	7.77227e+06	6.35058e+06	5.6393e+06	2.05858e+06	2.26569e+06	3.45291e+06	2.17362e+06	1.71765e+06	1.62856e+06	5.57277e+06	1.88774e+06	1.73145e+06	2.8473e+06	3.3473e+06	1.64031e+06	1.21901e+06	1.40322e+06
				Decenoylcarnitine(C10:1)	Decenoylcarnitine(C10:1)	pos	91	HMDB0013205	Acyl-carnitines	1.47308e+06	1.26576e+06	1.28558e+06	1.1541e+06	3.80877e+06	3.48096e+06	4.73724e+06	2.67941e+06	2.42041e+06	1.03909e+06	946591	2.21519e+06	1.74582e+06	699804	860953	1.75393e+06	946995	966715	1.16402e+06	1.64855e+06	937460	737779	1.16903e+06
				delta-Guanidinovalericacid	delta-Guanidinovalericacid	pos	N/A	HMDB0250978	Fatty Acids	2.11923e+06	1.93965e+06	1.9053e+06	1.17989e+06	1.69462e+06	1.08095e+06	2.29808e+06	508738	1.52323e+06	524094	9.19269e+06	1.51996e+06	4.63551e+06	2.85678e+06	2.14566e+06	1.65545e+06	4.1094e+06	1.20475e+06	1.40757e+06	213194	1.94659e+06	616391	4.47015e+06
				Deoxyadenosine	Deoxyadenosine	pos	N/A	HMDB0001983	Nucleosides, Nucleotides, and Derivatives	208622	189522	166876	322029	506022	393411	327404	478901	453633	445932	379925	525170	329886	563685	424777	509319	384882	457713	401064	510903	321395	400373	338011
				Deoxycarnitine	Deoxycarnitine	pos	97	HMDB0006831	Quaternary Ammoniums	6.49961e+08	6.14757e+08	5.91978e+08	8.00175e+08	6.21498e+08	1.03758e+09	6.84591e+08	6.66997e+08	7.88735e+08	7.82252e+08	6.89027e+08	9.62573e+08	8.97907e+08	5.06856e+08	5.57705e+08	4.73308e+08	6.19282e+08	5.61045e+08	5.49197e+08	6.65363e+08	6.18621e+08	5.71177e+08	7.64952e+08
				Deoxyinosine	Deoxyinosine	pos	90	HMDB0000071	Nucleosides, Nucleotides, and Derivatives	534571	471671	442386	936657	762916	1.14512e+06	512426	719668	1.45048e+06	738685	485575	785097	516933	662184	702870	543521	664622	551553	366228	1.09039e+06	467543	572175	491027
				Diethanolamine	Diethanolamine	pos	94	HMDB0004437	Amines	3.07007e+07	2.99561e+07	2.74444e+07	2.95315e+06	3.38852e+06	3.55154e+06	3.337e+06	3.14584e+06	3.19582e+06	2.5946e+06	2.81389e+06	3.35361e+06	5.26083e+06	3.74844e+06	4.25346e+06	4.02713e+06	2.71326e+06	3.26246e+06	4.59086e+06	4.04786e+06	2.7582e+06	4.37779e+06	3.83288e+06
				Dihydrobiopterin	Dihydrobiopterin	pos	85	HMDB0000038	Others	250689	236646	196003	349454	363014	290651	492418	410394	559686	259750	411823	392094	481883	201779	197026	251679	383424	302991	233298	401964	262708	239117	302348
				Dihydrothymine	Dihydrothymine	pos	N/A	HMDB0000079	Others	1.11459e+07	9.22395e+06	7.8951e+06	1.03031e+07	1.13976e+07	1.13739e+07	1.34495e+07	8.71031e+06	1.11723e+07	6.4726e+06	9.19573e+06	6.14588e+06	7.52534e+06	1.61469e+07	1.95185e+07	1.09057e+07	1.50734e+07	1.3056e+07	1.50226e+07	1.28352e+07	1.29495e+07	1.3683e+07	1.30626e+07
				Dimethylbenzimidazole	Dimethylbenzimidazole	pos	34	HMDB0003701	Others	548576	556048	524891	501759	396546	416813	444810	388458	356033	591687	795946	461761	352757	673338	446123	750464	480846	615265	414227	768055	592202	460453	358824
				Dimethylurea	Dimethylurea	pos	na	HMDB0029198	Amines	2.53444e+06	3.88231e+06	3.75144e+06	2.91693e+06	2.12781e+06	3.80074e+06	2.71439e+06	2.51331e+06	1.46681e+06	1.7546e+06	2.2547e+06	2.63388e+06	2.20295e+06	4.77149e+06	2.05474e+06	2.77802e+06	2.21963e+06	2.06759e+06	3.18298e+06	3.24273e+06	3.07873e+06	3.22563e+06	3.45547e+06
				dIMP	dIMP	pos	N/A	HMDB0006555	Nucleosides, Nucleotides, and Derivatives	711729	519818	552337	378705	691700	607948	255531	619043	506125	285894	123233	399242	169887	615114	1.04859e+06	471216	355474	491420	748640	672915	404945	828010	394799
				DL-Stearoylcarnitine(C18:0)	DL-Stearoylcarnitine(C18:0)	pos	88	HMDB0000848	Acyl-carnitines	1.89847e+08	1.89658e+08	1.90116e+08	1.95867e+08	2.34778e+08	3.0912e+08	2.59508e+08	2.50731e+08	2.85572e+08	1.89932e+08	2.15382e+08	2.07483e+08	1.83491e+08	9.13773e+07	9.19433e+07	2.37877e+08	1.74807e+08	2.00632e+08	2.76701e+08	2.45928e+08	1.62497e+08	1.38331e+08	1.54818e+08
				Eicosanoyl-EA(Low)	Eicosanoyl-EA(Low)	pos	76	HMDB0248559	Fatty Acyls	2.32268e+06	2.29253e+06	2.26872e+06	191647	115454	173163	165409	122030	126915	140205	117317	134883	132604	130595	147799	212813	100508	170402	272785	239772	169565	239239	171498
				Elaidic Carnitine(C18:1)	Elaidic Carnitine(C18:1)	pos	87	HMDB0006464	Acyl-carnitines	1.84104e+08	1.88528e+08	1.89259e+08	2.07462e+08	3.5763e+08	4.34587e+08	3.83458e+08	3.02997e+08	3.82415e+08	1.74911e+08	1.99681e+08	2.14826e+08	1.90093e+08	7.68607e+07	8.15129e+07	2.4362e+08	1.25577e+08	1.14872e+08	2.3626e+08	1.73376e+08	1.39671e+08	7.42213e+07	1.12457e+08
				Enol-phenylpyruvate	Enol-phenylpyruvate	pos	N/A	HMDB0012225		1.80559e+06	1.69773e+06	1.6813e+06	2.33485e+06	1.59664e+06	1.32208e+06	1.75109e+06	2.65959e+06	2.15671e+06	2.13181e+06	1.90064e+06	1.55463e+06	1.57408e+06	2.08619e+06	1.66691e+06	2.41704e+06	2.46347e+06	2.21247e+06	1.81663e+06	2.50709e+06	2.31334e+06	2.58028e+06	2.06675e+06
				Eplerenone	Eplerenone	pos	N/A	HMDB0014838	Steroids	1.48984e+09	1.36806e+09	1.51042e+09	1.33768e+09	1.0323e+09	1.08036e+09	1.05867e+09	1.23956e+09	1.08347e+09	1.06452e+09	1.09995e+09	9.81129e+08	1.34077e+09	1.33804e+09	1.35553e+09	1.26684e+09	1.09161e+09	1.13723e+09	1.11437e+09	1.12306e+09	1.15678e+09	1.0365e+09	1.15773e+09
				Ergothioneine	Ergothioneine	pos	95	HMDB0003045	Amino Acids	3.88266e+07	3.06499e+07	2.80394e+07	5.72415e+07	4.65664e+07	4.70614e+07	3.89013e+07	7.60371e+07	4.87732e+07	5.43792e+07	4.21714e+07	4.98623e+07	4.02284e+07	4.26817e+07	2.70897e+07	5.67334e+07	3.6512e+07	3.54644e+07	2.72036e+07	3.01741e+07	1.85317e+07	4.13466e+07	2.64798e+07
				Ethanol, 2,2'-(tridecylimino)bis	Ethanol, 2,2'-(tridecylimino)bis	pos	N/A		Others	9.55412e+06	1.0818e+07	8.3471e+06	5.59222e+06	9.74712e+06	8.79783e+06	9.63546e+06	1.17055e+07	9.65273e+06	1.40689e+07	8.99636e+06	9.17265e+06	6.14948e+06	9.31254e+06	1.26992e+07	7.53025e+06	5.22765e+06	1.12674e+07	9.56858e+06	1.16333e+07	1.03714e+07	1.02078e+07	5.65388e+06
				Ethionine	Ethionine	pos	N/A		Others	4.37568e+06	3.61175e+06	3.56308e+06	3.01226e+06	5.03524e+06	4.34506e+06	6.83215e+06	6.93934e+06	6.53866e+06	5.79685e+06	6.98443e+06	4.01136e+06	5.74679e+06	6.33106e+06	5.95895e+06	4.67501e+06	7.0952e+06	6.48181e+06	4.831e+06	5.33923e+06	8.20519e+06	4.27811e+06	4.19169e+06
				Ethyldiisopropylamine	Ethyldiisopropylamine	pos	N/A	HMDB0247306	Amines	1.22938e+07	1.15987e+07	1.54975e+07	8.86841e+06	7.0113e+06	8.225e+06	7.79837e+06	7.98196e+06	7.07085e+06	8.83174e+06	9.69893e+06	5.80481e+06	8.96145e+06	1.07917e+07	7.42915e+06	4.75711e+06	4.61272e+06	9.9579e+06	8.35266e+06	5.82042e+06	1.17282e+07	5.32836e+06	6.67505e+06
				Flavin Adenine Dinucleotide	Flavin Adenine Dinucleotide	pos	97	HMDB0001248	Nucleosides, Nucleotides, and Derivatives	725404	676451	669134	887388	728049	910342	658507	861981	749211	700418	909354	747983	761750	751967	577103	935525	820617	773961	622899	1.02531e+06	730718	659221	812783
				Furfural;Furan-2-carbaldehyde	Furfural;Furan-2-carbaldehyde	pos	N/A	HMDB0032914	Others	2.04864e+06	2.00092e+06	1.87718e+06	2.31486e+06	2.9024e+06	3.31111e+06	1.42813e+06	3.09969e+06	3.05199e+06	1.65344e+06	1.2549e+06	2.50631e+06	1.75107e+06	2.20522e+06	2.25297e+06	3.24384e+06	1.35436e+06	2.1927e+06	2.57314e+06	1.93561e+06	1.59574e+06	1.19062e+06	860175
				Gama-Aminobutryic Acid	Gama-Aminobutryic Acid	pos	96	HMDB0000112	Amino Acids	4.72691e+07	4.40938e+07	4.30521e+07	4.37271e+07	4.58501e+07	3.94147e+07	5.02345e+07	3.73501e+07	4.46672e+07	3.22968e+07	4.96514e+07	3.85654e+07	4.03534e+07	4.22661e+07	3.97376e+07	3.82646e+07	4.29281e+07	3.75475e+07	4.0718e+07	5.97896e+07	4.63176e+07	4.64353e+07	5.14496e+07
				Gamma-Linolenyl Carnitine; Alpha-Linolenyl Carnitine(C18:3)	Gamma-Linolenyl Carnitine; Alpha-Linolenyl Carnitine(C18:3)	pos	93	HMDB0006319	Acyl-carnitines	3.60188e+06	3.32705e+06	3.54568e+06	3.37649e+06	8.04085e+06	7.6042e+06	9.5131e+06	5.21287e+06	6.94835e+06	2.36082e+06	3.88997e+06	3.92616e+06	4.17557e+06	2.02647e+06	1.83949e+06	4.51439e+06	2.70219e+06	2.03144e+06	3.36389e+06	3.25415e+06	2.66824e+06	1.67304e+06	3.00291e+06
				Gamma Glutamylglutamic Acid	Gamma Glutamylglutamic Acid	pos	89	HMDB0011737	Dipeptides	1.44214e+06	1.16956e+06	968981	2.30729e+06	1.77998e+06	1.59047e+06	882443	1.72515e+06	2.10529e+06	1.61498e+06	815162	2.28603e+06	767338	1.71734e+06	1.37261e+06	1.4892e+06	1.36078e+06	1.88892e+06	1.72201e+06	1.93284e+06	1.3316e+06	1.98885e+06	871602
				Gln-Ala	Gln-Ala	pos	97	HMDB0028790	Dipeptides	1.94103e+06	1.80345e+06	1.70551e+06	1.42992e+06	1.07818e+06	1.17182e+06	1.61319e+06	1.48829e+06	1.50633e+06	1.48638e+06	1.8464e+06	1.66679e+06	1.44643e+06	1.4188e+06	1.59645e+06	1.13069e+06	1.60858e+06	1.80242e+06	1.91864e+06	1.63893e+06	1.70585e+06	1.57877e+06	1.50396e+06
				Gln-Asp	Gln-Asp	pos	NA	HMDB0028793	Dipeptides	179279	167207	149322	161836	140336	189640	184250	121559	190772	101088	237600	252777	143359	147790	145633	326011	236493	137886	277756	72543.5	61758.8	130107	120369
				Gln-Glu	Gln-Glu	pos	41	HMDB0028796	Dipeptides	1.55263e+06	1.39995e+06	1.13184e+06	1.50525e+06	1.69026e+06	1.36082e+06	1.60525e+06	1.74839e+06	2.24343e+06	1.35814e+06	2.86824e+06	1.91546e+06	1.53964e+06	1.29236e+06	1.19886e+06	1.87829e+06	2.10086e+06	1.78917e+06	1.54012e+06	1.69252e+06	2.46973e+06	1.7526e+06	1.2924e+06
				Gln-Pro	Gln-Pro	pos	NA	HMDB0028805	Dipeptides	287616	231370	218238	348209	324000	142956	180972	80326.5	143698	90861.3	239608	177968	349118	348839	278600	451791	590757	274617	372367	33799.9	269787	113476	243133
				Glucosamine	Glucosamine	pos	58			261376	222497	194700	402591	572410	453211	348790	611419	537079	199790	285358	397023	308739	328955	357986	500509	332157	699615	621571	360130	174579	367054	243431
				Gly-Asp	Gly-Asp	pos	91	HMDB0028837	Dipeptides	222994	204259	195954	281774	258271	287188	237060	342710	268386	274540	199711	241221	202860	222538	215651	281890	192834	258058	250254	218206	162750	234838	156439
				Gly-Phe	Gly-Phe	pos	N/A	HMDB0028848	Dipeptides	2.13546e+06	1.70333e+06	1.44429e+06	2.16224e+06	2.65937e+06	1.5202e+06	2.51417e+06	879120	1.72408e+06	716833	3.33602e+06	1.81867e+06	3.42532e+06	2.28039e+06	1.97362e+06	3.08491e+06	4.27731e+06	2.10609e+06	2.76515e+06	613985	1.97349e+06	1.0336e+06	2.42506e+06
				Glycerol 2-Phosphate	Glycerol 2-Phosphate	pos	90	HMDB0002520	Organic Acids	5.39924e+06	4.78278e+06	3.93095e+06	6.17657e+06	6.06965e+06	4.9639e+06	4.26952e+06	8.0677e+06	7.04306e+06	5.22831e+06	5.59434e+06	7.43982e+06	3.49044e+06	5.87182e+06	6.16407e+06	8.48654e+06	4.23995e+06	7.19363e+06	9.33326e+06	6.48507e+06	2.45481e+06	5.68176e+06	2.57312e+06
				Glycerophosphocholine	Glycerophosphocholine	pos	95	HMDB0000086	Organic Acids	5.08992e+09	4.88262e+09	4.80748e+09	5.69788e+09	5.09623e+09	5.17916e+09	5.38906e+09	4.90047e+09	5.40319e+09	4.95747e+09	5.57752e+09	4.93321e+09	5.43003e+09	3.49142e+09	3.88626e+09	4.35117e+09	4.58186e+09	4.05386e+09	4.45555e+09	4.89517e+09	4.09336e+09	3.8698e+09	4.77319e+09
				Glycerophosphoglycerol	Glycerophosphoglycerol	pos	N/A	HMDB0240316	Organic Acids	3.00289e+06	2.78662e+06	2.43677e+06	3.14151e+06	2.83134e+06	2.93499e+06	3.87907e+06	2.70315e+06	3.23758e+06	2.45631e+06	3.4618e+06	2.86898e+06	3.45124e+06	3.15521e+06	3.68022e+06	3.15622e+06	4.23538e+06	3.19864e+06	4.56524e+06	3.28803e+06	3.75098e+06	3.31473e+06	3.99309e+06
				Glycerylphosphorylethanolamine	Glycerylphosphorylethanolamine	pos	91	HMDB0000114	Organic Acids	3.49387e+07	3.16544e+07	2.99592e+07	4.81557e+07	4.25793e+07	4.5104e+07	4.89826e+07	3.88356e+07	5.43532e+07	4.02579e+07	5.15491e+07	4.3636e+07	5.71871e+07	2.08407e+07	2.37737e+07	3.05051e+07	4.05925e+07	2.71683e+07	3.31032e+07	3.79219e+07	3.23758e+07	2.61721e+07	3.77949e+07
				Glycine	Glycine	pos	89	HMDB0000123	Amino Acids	9.6509e+06	8.6584e+06	7.02228e+06	1.29636e+07	1.20012e+07	1.65137e+07	8.71654e+06	1.50821e+07	1.80073e+07	9.06353e+06	7.01119e+06	1.42053e+07	1.02756e+07	9.91941e+06	9.76633e+06	1.34537e+07	9.77257e+06	9.11984e+06	8.63164e+06	1.03564e+07	7.04824e+06	1.2055e+07	8.31713e+06
				Guanidineacetic Acid	Guanidineacetic Acid	pos	96	HMDB0000128	Amino Acids	7.28225e+06	6.89404e+06	6.58301e+06	6.89021e+06	5.86541e+06	6.67942e+06	1.18638e+07	4.46675e+06	1.37236e+07	3.59143e+06	7.27011e+06	6.2133e+06	1.16401e+07	4.99659e+06	5.97325e+06	4.43018e+06	8.30671e+06	4.28407e+06	6.85523e+06	5.04837e+06	1.2076e+07	4.9014e+06	1.06182e+07
				Guanine	Guanine	pos	88	HMDB0000132	Nucleosides, Nucleotides, and Derivatives	3.45058e+06	2.76993e+06	2.95802e+06	4.30325e+06	2.65336e+06	3.05079e+06	5.0813e+06	2.9049e+06	3.58752e+06	6.18181e+06	6.04778e+06	4.56079e+06	5.59032e+06	3.26891e+06	2.17918e+06	2.13321e+06	4.66818e+06	2.20336e+06	2.72936e+06	5.95536e+06	3.61812e+06	8.88564e+06	5.16971e+06
				Guanosine	Guanosine	pos	88	HMDB0000133	Nucleosides, Nucleotides, and Derivatives	9.2464e+06	8.52329e+06	7.79395e+06	1.22048e+07	3.92617e+06	3.80177e+06	1.35829e+07	4.62047e+06	6.67027e+06	8.5068e+06	1.47545e+07	1.08605e+07	1.25671e+07	7.29147e+06	4.25423e+06	3.95258e+06	1.11596e+07	7.97985e+06	7.04676e+06	1.16946e+07	1.01214e+07	1.33966e+07	1.42688e+07
				Guanosine 5'-Monophosphate	Guanosine 5'-Monophosphate	pos	95	HMDB0001397	Nucleosides, Nucleotides, and Derivatives	2.12217e+07	1.93794e+07	1.59649e+07	2.30628e+07	2.83293e+07	3.14354e+07	2.15462e+07	3.05472e+07	2.95579e+07	1.94875e+07	2.04389e+07	2.06736e+07	1.84866e+07	1.82906e+07	2.18601e+07	3.17066e+07	1.6088e+07	2.33789e+07	2.4886e+07	2.2808e+07	1.58854e+07	1.42971e+07	1.24723e+07
				Heptadecanoyl Carnitine(C17:0)	Heptadecanoyl Carnitine(C17:0)	pos	92	HMDB0006210	Acyl-carnitines	1.38802e+07	1.35411e+07	1.28177e+07	1.44742e+07	2.09851e+07	2.06049e+07	2.09391e+07	1.82205e+07	2.13118e+07	1.29855e+07	1.79112e+07	1.50646e+07	1.49399e+07	7.69224e+06	7.99147e+06	1.5658e+07	1.28525e+07	1.17797e+07	1.85239e+07	1.69684e+07	1.40147e+07	8.28672e+06	1.13393e+07
				Heptaethylene glycol	Heptaethylene glycol	pos	N/A	HMDB0061835		4.30404e+06	4.33349e+06	4.48901e+06	2.73674e+06	1.02628e+06	965617	792284	877683	822616	1.23549e+06	1.29072e+06	1.69603e+06	1.46104e+06	3.01872e+06	1.02504e+06	3.37987e+06	1.85805e+06	1.897e+06	1.76299e+06	1.2868e+06	1.60789e+06	1.21019e+06	1.09972e+06
				Heptanoylcarnitine(C7:0)	Heptanoylcarnitine(C7:0)	pos	92	HMDB0013238	Acyl-carnitines	2.20403e+06	2.11793e+06	2.2267e+06	4.98179e+06	8.47165e+06	6.86589e+06	3.95574e+06	9.63036e+06	2.37809e+06	5.06021e+06	1.77273e+06	3.73694e+06	4.62744e+06	4.20286e+06	4.06107e+06	3.38489e+06	1.25113e+06	2.48961e+06	1.89828e+06	1.7407e+06	3.22603e+06	3.0907e+06	392209
				Hexaethylene glycol	Hexaethylene glycol	pos	N/A	HMDB0061822		5.76995e+06	6.05916e+06	9.68085e+06	6.32251e+06	2.28096e+06	1.04483e+06	1.05362e+06	1.17043e+06	2.16208e+06	1.73711e+06	1.51444e+06	2.23297e+06	2.2544e+06	5.52519e+06	1.58219e+06	4.3774e+06	2.25835e+06	2.42863e+06	2.54663e+06	2.20537e+06	2.01646e+06	1.68865e+06	2.46258e+06
				Hexanoylcarnitine(C6:0)	Hexanoylcarnitine(C6:0)	pos	94	HMDB0000756	Acyl-carnitines	1.85688e+07	1.77648e+07	1.75629e+07	2.00487e+07	7.31423e+07	5.36052e+07	4.37376e+07	5.84588e+07	3.86318e+07	3.60762e+07	2.50525e+07	3.58686e+07	4.10981e+07	2.18376e+07	2.6671e+07	2.44664e+07	9.34198e+06	1.42104e+07	1.37287e+07	1.55127e+07	2.87006e+07	2.15286e+07	1.19666e+07
				His-Ser	His-Ser	pos	NA	HMDB0028894	Dipeptides	358561	303022	291912	1.01372e+06	474038	1.02748e+06	971485	191962	596212	381564	655904	674694	710907	135664	589163	88903.8	690570	47061.7	220495	49957.3	64866.5	247534	314470
				His-Val	His-Val	pos	90	HMDB0028898	Dipeptides	918744	804472	654929	1.0496e+06	1.08565e+06	1.31119e+06	1.00482e+06	1.0718e+06	1.14071e+06	701899	854304	555759	799052	864106	616587	763128	733775	998792	714195	1.49176e+06	1.12382e+06	797274	795309
				Histamine	Histamine	pos	94	HMDB0000870	Amines	3.26182e+07	2.73157e+07	2.67621e+07	1.4848e+07	2.79876e+07	3.59655e+07	3.79432e+07	6.01793e+07	4.69407e+07	4.04109e+07	2.27976e+07	1.91955e+07	2.30995e+07	8.12191e+07	4.4084e+07	4.66109e+07	3.80557e+07	4.09842e+07	1.64877e+07	6.06732e+07	3.10633e+07	2.76489e+07	2.84339e+07
				Homoarginine	Homoarginine	pos	N/A	HMDB0000670	Amino Acids	3.69553e+06	3.15178e+06	2.472e+06	2.68778e+06	3.16911e+06	3.76502e+06	2.43316e+06	4.06145e+06	3.43665e+06	2.62621e+06	2.45498e+06	2.48156e+06	1.96863e+06	2.35851e+06	2.78794e+06	3.87844e+06	3.17803e+06	3.11357e+06	3.30726e+06	3.54197e+06	3.11267e+06	2.78439e+06	2.8513e+06
				Hydroxybutyrylcarnitine	Hydroxybutyrylcarnitine	pos	98	HMDB0013127	Acyl-carnitines	2.31422e+08	2.01644e+08	1.80868e+08	2.81236e+08	2.99309e+08	3.18415e+08	2.62344e+08	2.9587e+08	3.18944e+08	2.98954e+08	3.34677e+08	4.09697e+08	3.51155e+08	1.32581e+08	1.35793e+08	2.16518e+08	2.37424e+08	1.78117e+08	1.72928e+08	1.30708e+08	2.19948e+08	2.08349e+08	1.30863e+08
				Hydroxyhexanoycarnitine	Hydroxyhexanoycarnitine	pos	91	HMDB0013131	Acyl-carnitines	3.19661e+06	3.04542e+06	2.79775e+06	2.77343e+06	4.02385e+06	3.65137e+06	3.8495e+06	4.22458e+06	4.25364e+06	3.57529e+06	3.64852e+06	4.44726e+06	3.84808e+06	1.91888e+06	2.32049e+06	3.58153e+06	2.88459e+06	3.10054e+06	3.0269e+06	2.57117e+06	3.10113e+06	3.33461e+06	2.56143e+06
				Hydroxyhexanoycarnitine-2	Hydroxyhexanoycarnitine-2	pos	91			2.40064e+06	2.06477e+06	1.60003e+06	1.98608e+06	2.39961e+06	2.11675e+06	2.08034e+06	3.0691e+06	2.58572e+06	2.12262e+06	2.66604e+06	2.77928e+06	2.53168e+06	979030	899977	3.27722e+06	1.89792e+06	2.26105e+06	2.25793e+06	2.04518e+06	2.2439e+06	2.21039e+06	1.69881e+06
				Hypotaurine	Hypotaurine	pos	94	HMDB0000965	Organic Sulfonic Acids	2.79382e+07	2.72872e+07	2.65702e+07	1.55949e+07	3.70988e+07	2.97445e+07	3.32836e+07	2.09144e+07	7.00638e+07	8.18821e+06	9.65417e+06	3.77058e+07	4.9629e+07	2.63837e+07	3.43592e+07	2.69213e+07	2.25277e+07	2.03324e+07	3.01885e+07	2.90573e+07	4.47043e+07	3.46285e+07	2.86167e+07
				Hypoxanthine	Hypoxanthine	pos	94	HMDB0000157	Nucleosides, Nucleotides, and Derivatives	3.2556e+09	3.21093e+09	3.29048e+09	4.30321e+09	2.88508e+09	2.66862e+09	3.83841e+09	3.29225e+09	3.58989e+09	4.80174e+09	5.12436e+09	4.98569e+09	4.69287e+09	4.05309e+09	2.8657e+09	2.67494e+09	4.60689e+09	4.2118e+09	2.88673e+09	3.73271e+09	4.27415e+09	5.04168e+09	5.23512e+09
				Ile-Glu;Leu-Glu	Ile-Glu	pos	87	HMDB0028906	Dipeptides	3.30123e+06	3.34142e+06	2.90801e+06	4.80846e+06	3.20143e+06	3.3157e+06	3.41309e+06	4.06493e+06	3.32383e+06	3.93536e+06	3.72715e+06	3.2269e+06	2.85427e+06	3.77194e+06	2.59781e+06	3.89052e+06	2.84376e+06	3.61599e+06	2.95202e+06	4.93672e+06	2.59416e+06	3.06531e+06	3.02619e+06
				Ile-Leu;Leu-Ile;Leu-Leu;Ile-Ile	Leu-Ile	pos	94	HMDB0028932	Dipeptides	3.0853e+06	2.69144e+06	2.40245e+06	2.29118e+06	2.43684e+06	2.31962e+06	3.89096e+06	2.45327e+06	2.9191e+06	3.13899e+06	2.8406e+06	2.60074e+06	3.1217e+06	1.51192e+06	2.92971e+06	2.29219e+06	2.56222e+06	2.78037e+06	3.75048e+06	3.47623e+06	3.5501e+06	1.5266e+06	2.686e+06
				Ile-Lys;Leu-Lys	Ile-Lys	pos	91	HMDB0028912	Dipeptides	1.19314e+07	9.52909e+06	8.424e+06	9.89059e+06	9.83731e+06	1.03583e+07	1.72467e+07	1.17008e+07	1.20574e+07	9.39051e+06	1.98057e+07	8.38209e+06	1.45842e+07	8.02043e+06	1.01977e+07	1.10183e+07	1.82959e+07	9.5495e+06	1.11007e+07	1.24215e+07	1.10675e+07	9.9762e+06	1.49545e+07
				Ile-Val;Leu-Val	Ile-Val	pos	na	HMDB0028920	Dipeptides	2.60847e+06	2.32019e+06	2.23472e+06	2.30739e+06	3.04637e+06	2.18054e+06	4.96896e+06	1.88616e+06	2.54493e+06	1.72024e+06	4.4546e+06	1.95549e+06	3.82146e+06	2.13896e+06	2.4284e+06	1.93856e+06	4.04305e+06	2.3261e+06	3.1372e+06	1.9471e+06	3.72292e+06	2.01376e+06	4.03621e+06
				Imidazoleacetic Acid	Imidazoleacetic Acid	pos	87	HMDB0002024	Organic Acids	1.06412e+06	1.0583e+06	1.14108e+06	1.69775e+06	1.35529e+06	1.28996e+06	936683	1.51248e+06	1.33161e+06	1.70035e+06	1.33927e+06	1.56559e+06	1.04087e+06	1.2434e+06	825107	1.23374e+06	902498	1.62276e+06	1.12174e+06	1.50721e+06	1.11315e+06	1.27409e+06	651681
				Indole	Indole	pos	94	HMDB0000738	Indoles	4.01261e+07	4.07629e+07	4.68103e+07	3.84064e+07	2.85901e+07	3.07193e+07	2.87521e+07	3.57951e+07	2.87078e+07	3.54508e+07	3.06813e+07	3.20309e+07	3.54541e+07	3.85065e+07	3.50928e+07	3.03755e+07	2.94199e+07	3.0704e+07	3.33094e+07	3.07786e+07	3.22516e+07	3.09388e+07	3.55325e+07
				Indole-3-Acetic Acid	Indole-3-Acetic Acid	pos	87	HMDB0000197	Indoles	775190	654647	518256	1.07441e+06	1.24949e+06	891991	392676	1.18392e+06	1.19888e+06	838776	797324	839357	552753	732969	445697	972594	414420	662217	616467	1.68411e+06	321060	494217	352161
				Indoleacetaldehyde	Indoleacetaldehyde	pos	93	HMDB0001190	Indoles	1.4841e+08	1.3925e+08	1.4197e+08	2.68634e+08	2.61653e+08	1.92249e+08	8.63579e+07	2.65334e+08	2.43158e+08	2.30217e+08	1.83515e+08	2.16889e+08	1.46814e+08	1.81927e+08	9.27985e+07	2.13565e+08	8.86427e+07	1.46904e+08	1.01287e+08	3.77829e+08	6.12134e+07	8.73462e+07	7.54946e+07
				Indoleacrylic Acid	Indoleacrylic Acid	pos	89	HMDB0000734	Indoles	1.98567e+07	1.81672e+07	1.83437e+07	2.83635e+07	2.2305e+07	2.32936e+07	2.36556e+07	3.07982e+07	2.97645e+07	2.83835e+07	2.59825e+07	2.05752e+07	1.81543e+07	1.74899e+07	1.51446e+07	2.04384e+07	1.918e+07	2.05755e+07	1.63963e+07	2.00441e+07	1.27677e+07	2.53489e+07	1.95212e+07
				Inosine	Inosine	pos	95	HMDB0000195	Nucleosides, Nucleotides, and Derivatives	1.86756e+08	1.70314e+08	1.66972e+08	2.07986e+08	1.46136e+08	1.30049e+08	2.57325e+08	1.6191e+08	1.76384e+08	2.21598e+08	2.91356e+08	2.13916e+08	2.20479e+08	2.0713e+08	1.56114e+08	1.39084e+08	2.20364e+08	2.08426e+08	1.81774e+08	2.12863e+08	2.218e+08	2.61338e+08	2.66204e+08
				Inosine 5'-Monophosphate (IMP, Inosinic Acid)	Inosine 5'-Monophosphate (IMP, Inosinic Acid)	pos	N/A	HMDB0000175	Nucleosides, Nucleotides, and Derivatives	2.45525e+07	2.17715e+07	1.83652e+07	3.0114e+07	1.84205e+07	1.49698e+07	1.36144e+07	3.20164e+07	1.6664e+07	2.33006e+07	2.44327e+07	2.70686e+07	1.97506e+07	2.17639e+07	2.70107e+07	3.34647e+07	4.05424e+07	3.535e+07	3.00667e+07	4.3658e+07	2.44651e+07	1.95968e+07	1.48045e+07
				L-A-Lysophosphatidylserine	L-A-Lysophosphatidylserine	pos	89	HMDB0240606	Phospholipids	3.05174e+07	2.89989e+07	2.65626e+07	2.06224e+07	1.71128e+07	1.98604e+07	2.53318e+07	1.24655e+07	1.92529e+07	1.21558e+07	2.28765e+07	2.03982e+07	2.24111e+07	1.79655e+07	1.71483e+07	1.94297e+07	2.24387e+07	1.87982e+07	1.87832e+07	2.03145e+07	1.8768e+07	2.07165e+07	2.156e+07
				L-Acetylcarnitine(C2:0)	L-Acetylcarnitine(C2:0)	pos	97	HMDB0000201	Acyl-carnitines	4.884e+09	4.69627e+09	4.49493e+09	4.2143e+09	5.84171e+09	5.28002e+09	5.2656e+09	5.86748e+09	5.30546e+09	5.07832e+09	5.45974e+09	4.74575e+09	4.99294e+09	4.25179e+09	4.37596e+09	4.84102e+09	4.45763e+09	3.4921e+09	4.2524e+09	3.3105e+09	4.56218e+09	3.94185e+09	4.08804e+09
				L-Alanine	L-Alanine	pos	83	HMDB0000161	Amino Acids	9.0425e+07	9.13135e+07	9.07426e+07	1.11369e+08	8.99569e+07	8.76677e+07	8.32376e+07	9.8231e+07	9.14058e+07	8.89126e+07	8.1035e+07	8.40287e+07	7.07931e+07	1.08689e+08	1.00501e+08	9.52915e+07	8.54413e+07	9.43247e+07	9.34495e+07	1.08811e+08	7.92368e+07	1.01446e+08	8.71193e+07
				L-Arginine	L-Arginine	pos	95	HMDB0000517	Amino Acids	1.82683e+08	1.6262e+08	1.26044e+08	2.28804e+08	1.42613e+08	1.54554e+08	1.98463e+08	1.83764e+08	1.89029e+08	1.97864e+08	1.55492e+08	1.88152e+08	1.73452e+08	1.94552e+08	1.64856e+08	1.54436e+08	1.88108e+08	2.01331e+08	1.71621e+08	2.24396e+08	1.4509e+08	2.74149e+08	1.9724e+08
				L-Asparagine	L-Asparagine	pos	91	HMDB0000168	Amino Acids	1.34808e+07	1.28968e+07	1.2314e+07	1.56056e+07	1.30333e+07	1.44707e+07	1.24017e+07	1.73375e+07	1.35968e+07	1.67532e+07	1.37064e+07	1.48614e+07	1.30144e+07	1.78843e+07	1.52915e+07	1.65e+07	1.44371e+07	1.79368e+07	1.30759e+07	1.3883e+07	1.17972e+07	1.7415e+07	1.34746e+07
				L-Carnitine	L-Carnitine	pos	96	HMDB0000062	Quaternary Ammoniums	4.4415e+09	4.36045e+09	4.3721e+09	4.92905e+09	4.31412e+09	4.47057e+09	4.45747e+09	4.52363e+09	4.77985e+09	4.83867e+09	4.25373e+09	4.8495e+09	4.20554e+09	4.41477e+09	4.23334e+09	4.17777e+09	4.06163e+09	4.02652e+09	4.0596e+09	4.16973e+09	3.50923e+09	4.73751e+09	4.18589e+09
				L-Cystathionine	L-Cystathionine	pos	63	HMDB0000099	Amino Acids	2.36612e+06	1.87876e+06	1.62772e+06	2.75273e+06	2.62486e+06	2.79517e+06	1.43398e+06	3.40052e+06	3.55287e+06	1.77725e+06	1.09672e+06	2.07303e+06	1.47219e+06	2.90334e+06	3.53541e+06	3.17108e+06	1.94791e+06	2.6755e+06	2.8483e+06	1.61622e+06	2.15097e+06	2.71749e+06	1.62091e+06
				L-Glutamic Acid	L-Glutamic Acid	pos	98	HMDB0000148	Amino Acids	3.71434e+08	3.49989e+08	3.39506e+08	4.66888e+08	4.58601e+08	4.49032e+08	2.80973e+08	4.57199e+08	4.38778e+08	3.97152e+08	2.65406e+08	4.24691e+08	2.53993e+08	4.53926e+08	4.13207e+08	4.59245e+08	3.20774e+08	4.11104e+08	4.17841e+08	4.1405e+08	3.40642e+08	4.54916e+08	3.21284e+08
				L-Glutamine	L-Glutamine	pos	99	HMDB0000641	Amino Acids	2.97544e+08	2.86064e+08	2.59445e+08	3.23213e+08	3.21078e+08	3.84102e+08	3.28948e+08	3.99892e+08	3.28003e+08	3.83163e+08	3.5569e+08	3.33876e+08	3.52102e+08	2.80497e+08	2.46654e+08	3.82692e+08	2.95096e+08	3.45266e+08	2.65322e+08	2.98549e+08	3.3079e+08	3.77561e+08	2.94595e+08
				L-Histidine	L-Histidine	pos	95	HMDB0000177	Amino Acids	1.38176e+08	1.19715e+08	9.25121e+07	1.59681e+08	1.1591e+08	1.3661e+08	1.34991e+08	1.52195e+08	1.37562e+08	1.41968e+08	1.11503e+08	1.32158e+08	1.1996e+08	1.60517e+08	1.3762e+08	1.40334e+08	1.39308e+08	1.56635e+08	1.21227e+08	1.78018e+08	1.1503e+08	1.94784e+08	1.45271e+08
				L-Histidinol	L-Histidinol	pos	38	HMDB0003431	Amines	1.56507e+06	1.49352e+06	1.30896e+06	903544	906915	1.02661e+06	1.11327e+06	960269	1.05931e+06	1.20252e+06	960001	1.00845e+06	924718	978064	1.03359e+06	886966	721409	859858	968669	938459	1.00429e+06	913253	1.03027e+06
				L-Homocitrulline/N6-Carbamoyl-DL-Lysine	L-Homocitrulline/N6-Carbamoyl-DL-Lysine	pos	95	HMDB0000679	Amino Acids	573163	527082	480027	806936	637225	978693	718632	667120	729850	633001	563543	519526	468580	843516	789591	780296	858372	908645	789930	663684	512710	843917	659521
				L-Indospicine	L-Indospicine	pos	N/A	HMDB0245671	Amino Acids	1.41471e+07	1.26446e+07	1.25911e+07	1.83011e+07	2.21891e+07	1.14983e+07	8.48779e+06	5.25182e+06	7.41975e+06	4.82703e+06	1.12986e+07	1.85518e+07	2.68094e+07	3.39213e+07	2.73274e+07	3.5849e+07	5.35141e+07	2.6857e+07	2.72275e+07	3.18603e+06	2.75211e+07	9.78123e+06	3.31693e+07
				L-Kynurenine	L-Kynurenine	pos	95	HMDB0000684	Amino Acids	3.69244e+06	3.23233e+06	3.04902e+06	1.61752e+06	1.52678e+06	2.19913e+06	2.02267e+06	1.58901e+06	1.13808e+06	3.0088e+06	1.40739e+06	1.48805e+06	1.7244e+06	4.20948e+06	3.09437e+06	8.11996e+06	9.1407e+06	6.83825e+06	8.86636e+06	3.43815e+06	8.69922e+06	5.25483e+06	8.5824e+06
				L-Leucine	L-Leucine	pos	94	HMDB0000687	Amino Acids	1.48973e+08	1.29651e+08	1.25239e+08	1.7839e+08	1.41671e+08	1.55411e+08	1.85107e+08	1.92878e+08	1.90928e+08	1.7444e+08	1.71622e+08	1.55602e+08	1.57364e+08	1.38531e+08	1.16678e+08	1.46926e+08	1.65254e+08	1.54098e+08	1.30285e+08	1.64891e+08	1.38095e+08	1.55664e+08	1.49345e+08
				L-Lysine	L-Lysine	pos	95	HMDB0000182	Amino Acids	5.10065e+07	4.44264e+07	3.52764e+07	6.38102e+07	4.4059e+07	5.61502e+07	5.30774e+07	6.14042e+07	6.02626e+07	5.09648e+07	4.13192e+07	4.76107e+07	4.06389e+07	5.59766e+07	4.73577e+07	5.07214e+07	4.87482e+07	5.61411e+07	4.68126e+07	6.44676e+07	4.33312e+07	5.88846e+07	4.55841e+07
				L-Methionine	L-Methionine	pos	98	HMDB0000696	Amino Acids	2.40484e+07	2.09387e+07	1.9605e+07	2.60625e+07	1.38804e+07	1.77975e+07	2.29942e+07	2.15949e+07	2.15438e+07	2.74391e+07	2.38839e+07	2.0401e+07	2.04624e+07	3.94183e+07	3.64668e+07	1.6782e+07	2.5277e+07	2.62116e+07	1.65436e+07	1.98498e+07	1.88395e+07	2.58054e+07	2.25701e+07
				L-Octanoylcarnitine(C8:0)	L-Octanoylcarnitine(C8:0)	pos	94	HMDB0000791	Acyl-carnitines	3.31022e+06	3.01257e+06	2.94433e+06	4.34394e+06	9.66507e+06	1.12093e+07	1.2121e+07	9.95939e+06	7.783e+06	5.11512e+06	2.68108e+06	4.6677e+06	4.45739e+06	2.42696e+06	2.2371e+06	4.03222e+06	1.39389e+06	2.31103e+06	2.01771e+06	3.4929e+06	1.80466e+06	1.90133e+06	1.36627e+06
				L-Palmitoylcarnitine(C16:0)	L-Palmitoylcarnitine(C16:0)	pos	94	HMDB0000222	Acyl-carnitines	4.47302e+08	4.43092e+08	4.45719e+08	4.2725e+08	7.3385e+08	8.46336e+08	8.36107e+08	7.18751e+08	8.07788e+08	3.99987e+08	5.428e+08	4.81949e+08	5.12134e+08	1.85081e+08	2.05665e+08	6.27074e+08	4.15494e+08	3.21937e+08	5.98167e+08	4.26395e+08	4.90544e+08	2.13063e+08	3.42794e+08
				L-Phenylalanine	L-Phenylalanine	pos	95	HMDB0000159	Amino Acids	6.64334e+07	6.12935e+07	6.0198e+07	8.08221e+07	5.99846e+07	6.65546e+07	7.65138e+07	8.59246e+07	8.00728e+07	9.24397e+07	7.83562e+07	7.16727e+07	6.3134e+07	8.997e+07	7.47852e+07	6.67445e+07	7.55962e+07	8.37552e+07	6.7116e+07	8.77943e+07	6.78353e+07	8.70458e+07	7.36515e+07
				L-Pipecolic Acid	L-Pipecolic Acid	pos	91	HMDB0000716	Amino Acids	3.05059e+07	2.83848e+07	2.84911e+07	2.64107e+07	2.63998e+07	2.83612e+07	2.60249e+07	2.92884e+07	5.64388e+07	1.511e+07	5.20918e+07	2.8729e+07	3.87858e+07	2.64105e+07	2.66821e+07	2.6374e+07	3.44884e+07	2.63565e+07	2.95122e+07	1.7068e+07	2.75227e+07	2.11301e+07	3.34011e+07
				L-Proline	L-Proline	pos	92	HMDB0000162	Amino Acids	3.33353e+08	3.14065e+08	3.10227e+08	3.2861e+08	3.20669e+08	3.57225e+08	2.34573e+08	3.55083e+08	3.89596e+08	3.24864e+08	2.44188e+08	3.7132e+08	2.44974e+08	3.80503e+08	3.6154e+08	3.43194e+08	2.70605e+08	3.12917e+08	3.0802e+08	3.61563e+08	3.28702e+08	3.54265e+08	2.76943e+08
				L-Serine	L-Serine	pos	91	HMDB0000187	Amino Acids	8.55175e+06	8.29006e+06	7.55539e+06	1.00246e+07	7.70464e+06	8.21074e+06	7.87238e+06	9.07494e+06	7.33054e+06	9.2135e+06	7.8225e+06	8.80664e+06	8.63179e+06	1.57692e+07	1.23389e+07	1.00228e+07	9.90761e+06	8.66434e+06	7.04182e+06	1.17178e+07	8.53509e+06	1.44208e+07	1.10255e+07
				L-Threonine	L-Threonine	pos	97	HMDB0000167	Amino Acids	2.34457e+07	2.02309e+07	1.88991e+07	2.35482e+07	2.33181e+07	1.73589e+07	2.04651e+07	2.82024e+07	2.25912e+07	2.25646e+07	2.47482e+07	1.73963e+07	2.03682e+07	4.82535e+07	4.40863e+07	3.10444e+07	2.97017e+07	3.57993e+07	2.76121e+07	3.23737e+07	2.25706e+07	2.88148e+07	2.42268e+07
				L-Tryptophan	L-Tryptophan	pos	95	HMDB0000929	Amino Acids	1.33262e+07	1.21316e+07	1.20811e+07	1.9166e+07	1.59539e+07	1.57688e+07	1.61488e+07	2.15155e+07	2.07852e+07	1.97073e+07	1.77693e+07	1.37635e+07	1.23053e+07	1.18523e+07	1.06262e+07	1.4067e+07	1.27746e+07	1.42399e+07	1.11101e+07	1.39891e+07	8.63221e+06	1.76516e+07	1.31307e+07
				L-Tyrosine	L-Tyrosine	pos	79	HMDB0000158	Amino Acids	1.48356e+07	1.35079e+07	1.30944e+07	2.0251e+07	1.72377e+07	1.18469e+07	9.7727e+06	1.49072e+07	1.4871e+07	1.32599e+07	1.66738e+07	1.44194e+07	1.73467e+07	1.88511e+07	1.34362e+07	2.1583e+07	2.40483e+07	1.71709e+07	1.6931e+07	1.46694e+07	1.6865e+07	1.50811e+07	1.54707e+07
				L-Urobilin	L-Urobilin	pos	N/A	HMDB0004159	Tetrapyrroles	8.81146e+07	9.38808e+07	8.5882e+07	1.83818e+08	1.57801e+08	1.91081e+08	2.93248e+07	1.06912e+08	6.73497e+07	1.22235e+08	8.36481e+07	1.3568e+08	7.98744e+07	5.86554e+07	3.8163e+07	1.00602e+08	8.02497e+07	4.67716e+07	7.13012e+07	1.0198e+07	5.37995e+07	9.79371e+07	8.21637e+07
				L-Valine	L-Valine	pos	94	HMDB0000883	Amino Acids	7.31664e+07	6.3025e+07	6.21647e+07	8.93364e+07	1.07719e+08	1.54025e+08	1.42992e+08	6.62818e+07	8.01716e+07	9.57885e+07	6.31236e+07	6.71197e+07	5.20564e+07	4.93555e+07	4.52064e+07	5.77562e+07	6.75509e+07	5.47139e+07	4.97269e+07	5.10029e+07	4.89268e+07	6.53931e+07	6.23713e+07
				Lauroylcarnitine(C12:0)	Lauroylcarnitine(C12:0)	pos	96	HMDB0002250	Acyl-carnitines	8.57847e+06	8.33312e+06	7.9335e+06	6.21198e+06	2.14016e+07	2.06047e+07	2.15581e+07	1.69648e+07	1.66584e+07	6.53273e+06	7.86939e+06	8.93707e+06	8.95235e+06	3.36589e+06	3.29726e+06	1.21273e+07	6.03237e+06	5.04789e+06	9.26769e+06	6.80595e+06	6.3541e+06	3.52819e+06	4.90745e+06
				Leu-Asn;Ile-Asn	Leu-Asn	pos	93	HMDB0028924	Dipeptides	662394	500622	482355	459401	277860	492884	744865	567103	532497	417057	271361	315593	424871	585282	789057	545501	642725	693469	907065	383536	491042	253934	275535
				Linoleoyl Ethanolamide	Linoleoyl Ethanolamide	pos	N/A	HMDB0012252	Fatty Acyls	1.65775e+06	1.28387e+06	1.39356e+06	2.05922e+06	1.14089e+06	1.10571e+06	948400	1.41314e+06	1.0722e+06	1.49221e+06	1.26285e+06	1.40947e+06	1.02333e+06	2.31817e+06	1.50852e+06	1.18946e+06	1.56819e+06	1.61995e+06	1.59421e+06	1.9701e+06	711250	2.11434e+06	1.67304e+06
				Linoleyl Carnitine, Linoelaidyl Carnitine(C18:2)	Linoleyl Carnitine, Linoelaidyl Carnitine(C18:2)	pos	91	HMDB0006461	Acyl-carnitines	5.2238e+07	5.38123e+07	5.40894e+07	6.21527e+07	1.1259e+08	1.31389e+08	1.3452e+08	8.76292e+07	1.03552e+08	4.3688e+07	4.79465e+07	5.94123e+07	5.44701e+07	2.87129e+07	2.3447e+07	7.01691e+07	2.94314e+07	3.1495e+07	5.48796e+07	6.19291e+07	2.9929e+07	2.02332e+07	3.41228e+07
				Lys-Asp	Lys-Asp	pos	NA	HMDB0028947	Dipeptides	219039	177105	183813	221185	325368	151792	249866	110797	265466	94135.6	472046	217355	456475	239565	205983	378820	514263	202654	244389	49579	231413	138191	248864
				Lys-Phe;Phe-Lys	Lys-Phe	pos	84	HMDB0028958	Dipeptides	192915	174386	159102	227585	309214	266128	280601	196292	219770	116616	239642	128802	169101	156785	210043	238435	228103	118411	219231	292994	175628	107375	185332
				Lys-Tyr	Lys-Tyr	pos	N/A	HMDB0028963	Dipeptides	1.65913e+06	1.44033e+06	1.30469e+06	2.76207e+06	1.71155e+06	1.56675e+06	1.74458e+06	1.93698e+06	2.18622e+06	2.64876e+06	2.02465e+06	2.39194e+06	1.99025e+06	1.64243e+06	1.33656e+06	1.58967e+06	1.88302e+06	1.69281e+06	1.4942e+06	1.83869e+06	1.45673e+06	1.99075e+06	1.67723e+06
				LysoPC(14:0)	LysoPC(14:0)	pos	93	HMDB0010379	Phospholipids	1.47304e+08	1.3234e+08	1.38391e+08	7.50215e+07	1.07069e+08	1.16979e+08	2.69383e+08	7.5356e+07	1.91936e+08	8.79836e+07	2.42364e+08	1.39068e+08	2.74202e+08	1.22908e+08	1.23039e+08	8.19198e+07	1.9384e+08	8.43362e+07	1.17566e+08	7.35297e+07	1.89297e+08	9.63612e+07	1.91327e+08
				LysoPC(16:0)	LysoPC(16:0)	pos	95	HMDB0010382	Phospholipids	3.42973e+09	3.46923e+09	3.47717e+09	3.31831e+09	3.02055e+09	3.40371e+09	3.97275e+09	3.07512e+09	3.58265e+09	3.28295e+09	3.57287e+09	3.41154e+09	4.13789e+09	3.33835e+09	3.58607e+09	3.2325e+09	3.19223e+09	3.33202e+09	3.05432e+09	3.97192e+09	3.24629e+09	2.72872e+09	3.39434e+09
				LysoPC(16:0e)	LysoPC(16:0e)	pos	N/A		Phospholipids	8.36212e+07	9.71587e+07	9.62615e+07	1.15942e+08	7.15886e+07	7.69121e+07	1.29215e+08	6.58098e+07	1.06772e+08	6.14839e+07	1.33541e+08	1.07864e+08	2.06837e+08	5.57938e+07	7.18299e+07	7.55385e+07	1.24159e+08	7.68326e+07	7.91391e+07	7.57934e+07	1.06773e+08	7.5644e+07	1.18139e+08
				LysoPC(16:1e)	LysoPC(16:1e)	pos	N/A		Phospholipids	7.70876e+07	7.27183e+07	1.03619e+08	7.92615e+07	5.1707e+07	5.55727e+07	1.42647e+08	5.71475e+07	8.15195e+07	6.68255e+07	1.83393e+08	1.09826e+08	1.70187e+08	4.57453e+07	3.98754e+07	3.93928e+07	7.51989e+07	5.62284e+07	4.69168e+07	6.21812e+07	6.30872e+07	5.01549e+07	6.29945e+07
				LysoPC(16:2e)	LysoPC(16:2e)	pos	N/A		Phospholipids	1.39353e+07	1.47036e+07	1.49421e+07	1.45987e+07	1.28903e+07	1.47413e+07	1.57927e+07	1.28157e+07	1.5879e+07	1.34164e+07	1.48137e+07	1.55055e+07	1.83662e+07	1.49408e+07	1.45806e+07	1.47106e+07	1.4763e+07	1.36992e+07	1.30397e+07	1.6457e+07	1.45782e+07	1.16704e+07	1.52039e+07
				LysoPC(17:1)	LysoPC(17:1)	pos	94		Phospholipids	1.41904e+07	1.28428e+07	1.40963e+07	1.16466e+07	9.8393e+06	9.48026e+06	1.57882e+07	7.95002e+06	1.13691e+07	9.05116e+06	1.56769e+07	1.11484e+07	1.52888e+07	1.42576e+07	1.38203e+07	9.90333e+06	1.56513e+07	1.05928e+07	1.08427e+07	1.09442e+07	1.34393e+07	1.18951e+07	1.64382e+07
				LysoPC(18:0)	LysoPC(18:0)	pos	94	HMDB0010384	Phospholipids	1.26819e+09	1.27328e+09	1.23677e+09	1.30534e+09	1.17936e+09	1.11215e+09	1.20996e+09	1.27516e+09	1.17923e+09	1.44218e+09	1.35824e+09	1.22657e+09	1.2723e+09	1.34776e+09	1.24157e+09	1.18071e+09	1.05823e+09	1.17629e+09	1.08093e+09	1.51115e+09	1.09254e+09	1.06769e+09	1.05757e+09
				LysoPC(18:0e)	LysoPC(18:0e)	pos	N/A	HMDB0011149	Phospholipids	1.76317e+07	1.2976e+07	1.63746e+07	3.3526e+07	1.62356e+07	1.64863e+07	1.48931e+07	1.3578e+07	1.65395e+07	1.25166e+07	1.15489e+07	1.65361e+07	1.61248e+07	1.36741e+07	1.49491e+07	1.39577e+07	1.14741e+07	1.43549e+07	1.47863e+07	2.26065e+07	9.50212e+06	1.88392e+07	1.03459e+07
				LysoPC(18:1)	LysoPC(18:1)	pos	94	HMDB0002815	Phospholipids	6.62649e+08	6.50479e+08	6.53114e+08	6.24986e+08	4.92652e+08	5.24285e+08	6.99964e+08	5.19215e+08	6.72192e+08	5.9485e+08	6.64194e+08	6.68614e+08	8.1657e+08	5.55452e+08	5.17161e+08	4.70257e+08	5.90571e+08	5.08817e+08	4.89222e+08	5.09329e+08	5.19619e+08	4.96581e+08	5.89237e+08
				LysoPC(18:1e)	LysoPC(18:1e)	pos	N/A	HMDB0013122	Phospholipids	7.28655e+07	6.89417e+07	6.95098e+07	8.9173e+07	5.27726e+07	6.30459e+07	8.97124e+07	4.97684e+07	7.56955e+07	5.39895e+07	9.97524e+07	9.53845e+07	1.2279e+08	4.84583e+07	6.23553e+07	4.68919e+07	8.2112e+07	5.82351e+07	1.02588e+08	5.6285e+07	6.96871e+07	6.62792e+07	1.03257e+08
				LysoPC(18:2)	LysoPC(18:2)	pos	94	HMDB0010386	Phospholipids	1.72472e+08	1.89168e+08	1.86001e+08	2.72624e+08	1.32834e+08	1.75018e+08	1.48971e+08	2.03851e+08	1.65925e+08	1.88802e+08	1.44025e+08	1.78496e+08	1.45367e+08	2.2432e+08	1.57965e+08	1.84562e+08	1.55547e+08	1.81842e+08	1.67061e+08	1.92165e+08	1.10054e+08	1.43724e+08	1.46087e+08
				LysoPC(18:2e)	LysoPC(18:2e)	pos	N/A		Phospholipids	2.2118e+07	2.57564e+07	2.70345e+07	2.28667e+07	1.30051e+07	1.4798e+07	5.3893e+07	1.30772e+07	2.8167e+07	1.49694e+07	6.6668e+07	3.36344e+07	5.60979e+07	1.34406e+07	1.38829e+07	1.04077e+07	2.88829e+07	1.42046e+07	1.46796e+07	1.49785e+07	2.75541e+07	1.94764e+07	2.79617e+07
				LysoPC(18:3)	LysoPC(18:3)	pos	96	HMDB0010387	Phospholipids	2.3925e+07	2.34648e+07	2.40312e+07	1.95787e+07	1.91125e+07	2.3207e+07	2.27683e+07	2.26152e+07	2.49741e+07	1.97036e+07	2.16169e+07	2.10631e+07	2.00214e+07	2.05143e+07	2.52349e+07	2.23187e+07	2.0165e+07	2.24315e+07	2.2513e+07	2.41751e+07	2.02659e+07	3.78601e+07	2.0863e+07
				LysoPC(20:0)	LysoPC(20:0)	pos	95			2.0059e+07	1.96675e+07	2.91639e+07	2.06808e+07	1.79992e+07	1.82629e+07	1.70438e+07	2.03512e+07	1.8408e+07	2.32626e+07	1.77733e+07	1.77203e+07	2.21553e+07	2.02118e+07	1.96213e+07	1.79919e+07	1.33032e+07	1.69547e+07	1.46042e+07	2.67463e+07	1.54541e+07	1.54802e+07	1.23917e+07
				LysoPC(20:1)	LysoPC(20:1)	pos	98	HMDB0010391	Phospholipids	5.64977e+07	5.52036e+07	9.82934e+07	4.64073e+07	4.54634e+07	3.8142e+07	6.78166e+07	3.7808e+07	5.60868e+07	5.18496e+07	6.67175e+07	5.06833e+07	8.02915e+07	4.06593e+07	4.2978e+07	3.91939e+07	4.52987e+07	3.46871e+07	3.73409e+07	4.57158e+07	4.98375e+07	4.03383e+07	4.9345e+07
				LysoPC(20:2)	LysoPC(20:2)	pos	93	HMDB0010392	Phospholipids	4.00787e+07	3.76511e+07	3.70136e+07	3.92635e+07	2.77221e+07	2.47616e+07	4.26673e+07	2.85138e+07	3.76849e+07	3.22504e+07	3.8063e+07	3.56055e+07	4.87682e+07	3.24386e+07	2.82608e+07	2.4272e+07	3.171e+07	2.84489e+07	2.69961e+07	3.97626e+07	3.38083e+07	2.6886e+07	3.30516e+07
				LysoPC(20:4)	LysoPC(20:4)	pos	95	HMDB0010395	Phospholipids	6.69885e+07	7.5601e+07	8.22332e+07	1.17355e+08	5.72134e+07	1.03333e+08	7.07354e+07	1.05125e+08	8.13083e+07	7.89624e+07	5.36342e+07	9.52988e+07	5.77799e+07	7.01859e+07	4.83035e+07	5.75219e+07	6.19737e+07	6.46405e+07	9.12533e+07	5.93379e+07	5.14074e+07	5.19528e+07	5.78521e+07
				LysoPC(20:5)	LysoPC(20:5)	pos	N/A	HMDB0010397	Phospholipids	2.58347e+06	3.13718e+06	3.02295e+06	5.09309e+06	2.08698e+06	4.18277e+06	2.38404e+06	4.45632e+06	2.89773e+06	3.03611e+06	2.06621e+06	3.33097e+06	1.76387e+06	2.88601e+06	1.91226e+06	2.53014e+06	2.76514e+06	2.76747e+06	3.56753e+06	2.79452e+06	1.53757e+06	2.12088e+06	2.38617e+06
				LysoPC(22:0)	LysoPC(22:0)	pos	N/A	HMDB0010398	Phospholipids	3.37328e+07	3.29202e+07	3.26985e+07	3.73144e+07	2.54534e+07	2.8365e+07	2.0025e+07	2.13129e+07	2.2726e+07	3.46992e+07	1.8467e+07	2.50614e+07	1.75504e+07	2.70371e+07	2.12608e+07	2.87558e+07	1.4528e+07	2.4869e+07	2.34387e+07	4.43451e+07	2.00086e+07	2.15574e+07	1.58807e+07
				LysoPC(22:1)	LysoPC(22:1)	pos	86	HMDB0010399	Phospholipids	2.54101e+07	2.41295e+07	2.33495e+07	2.13924e+07	2.07515e+07	2.07846e+07	2.39693e+07	1.92757e+07	2.25287e+07	2.44885e+07	2.0925e+07	2.72101e+07	3.1101e+07	2.28412e+07	2.3428e+07	1.84766e+07	1.60471e+07	3.13268e+07	1.85415e+07	2.47308e+07	3.09065e+07	2.02139e+07	2.8855e+07
				LysoPC(22:3)	LysoPC(22:3)	pos	N/A		Phospholipids	5.07701e+06	5.19786e+06	5.36118e+06	4.36442e+06	3.68212e+06	4.23432e+06	5.86906e+06	3.68211e+06	6.2214e+06	4.22779e+06	5.08318e+06	6.57185e+06	7.88469e+06	7.76333e+06	4.53433e+06	5.65309e+06	4.04327e+06	3.91176e+06	7.45919e+06	4.02386e+06	5.01059e+06	4.26649e+06	4.08181e+06
				LysoPC(22:4)	LysoPC(22:4)	pos	94	HMDB0010401	Phospholipids	9.43499e+06	9.03907e+06	9.19227e+06	1.15522e+07	6.42696e+06	7.9313e+06	8.90923e+06	9.26311e+06	8.37871e+06	9.95421e+06	7.95811e+06	9.92423e+06	9.53868e+06	8.40556e+06	6.5848e+06	6.21931e+06	7.03386e+06	7.47318e+06	7.86192e+06	8.37984e+06	7.20731e+06	6.7564e+06	6.74097e+06
				LysoPC(22:5)	LysoPC(22:5)	pos	94	HMDB0010402	Phospholipids	4.47535e+06	4.38341e+06	4.85712e+06	6.42889e+06	3.54857e+06	4.34643e+06	4.35048e+06	5.28694e+06	4.27644e+06	5.04955e+06	3.41125e+06	5.44186e+06	4.16492e+06	4.85825e+06	3.38372e+06	3.74243e+06	3.92697e+06	4.71679e+06	5.38394e+06	4.8216e+06	3.53166e+06	3.51662e+06	3.76215e+06
				LysoPC(22:6)	LysoPC(22:6)	pos	96	HMDB0010404	Phospholipids	1.44123e+07	1.45995e+07	1.61221e+07	2.5778e+07	1.20592e+07	1.81371e+07	1.41591e+07	2.10184e+07	1.6373e+07	1.65241e+07	1.0943e+07	2.10501e+07	1.28685e+07	1.53718e+07	9.94647e+06	1.20441e+07	1.14785e+07	1.26224e+07	1.65875e+07	1.41787e+07	1.15984e+07	1.14965e+07	1.13677e+07
				LysoPE(15:0)	LysoPE(15:0)	pos	95	HMDB0011472	Phospholipids	2.33021e+06	2.12125e+06	1.9715e+06	1.90487e+06	1.64662e+06	3.15623e+06	3.34753e+06	679263	2.22886e+06	1.16487e+06	2.74772e+06	2.3335e+06	1.75459e+06	1.03182e+06	1.34077e+06	1.31683e+06	2.32843e+06	1.02933e+06	719954	1.56698e+06	2.17421e+06	1.3183e+06	2.20879e+06
				LysoPE(16:0)	LysoPE(16:0)	pos	92	HMDB0011473	Phospholipids	1.36524e+08	1.27379e+08	1.2341e+08	1.07723e+08	8.9583e+07	1.02223e+08	1.69695e+08	8.29855e+07	1.34128e+08	1.00611e+08	1.52093e+08	1.2244e+08	1.72382e+08	8.99873e+07	9.90211e+07	8.97939e+07	1.22053e+08	9.54941e+07	9.35202e+07	1.23931e+08	1.125e+08	8.98665e+07	1.11521e+08
				LysoPE(16:1e)	LysoPE(16:1e)	pos	N/A		Phospholipids	4.03589e+06	3.66571e+06	3.58826e+06	3.27828e+06	2.42415e+06	2.92114e+06	5.04032e+06	2.23262e+06	3.72803e+06	2.96982e+06	4.62964e+06	3.50851e+06	5.20202e+06	2.50877e+06	2.58036e+06	2.53161e+06	3.47166e+06	2.61197e+06	2.45894e+06	3.50464e+06	3.40155e+06	2.38521e+06	3.11992e+06
				LysoPE(18:1)	LysoPE(18:1)	pos	89	HMDB0011475	Phospholipids	1.5378e+08	1.37519e+08	1.43914e+08	1.09368e+08	9.289e+07	1.03546e+08	1.94524e+08	8.16351e+07	1.37536e+08	1.11849e+08	1.8444e+08	1.22952e+08	2.00751e+08	9.27801e+07	1.06791e+08	9.16685e+07	1.56055e+08	9.33733e+07	9.49317e+07	1.11151e+08	1.22563e+08	1.01429e+08	1.41059e+08
				LysoPE(18:1e)	LysoPE(18:1e)	pos	na		Phospholipids	4.3965e+07	4.73187e+07	4.51517e+07	5.18257e+07	2.68609e+07	3.13112e+07	4.28552e+07	2.79599e+07	2.73241e+07	3.49977e+07	3.8508e+07	4.15352e+07	4.30847e+07	3.09654e+07	2.75416e+07	3.01006e+07	3.04499e+07	3.87829e+07	2.67408e+07	5.02322e+07	2.26261e+07	3.1591e+07	3.17617e+07
				LysoPE(18:2)	LysoPE(18:2)	pos	90	HMDB0011477	Phospholipids	1.87144e+07	1.71868e+07	1.75133e+07	2.0699e+07	1.13456e+07	1.47404e+07	1.54891e+07	1.30239e+07	1.63237e+07	1.69961e+07	1.72405e+07	1.75835e+07	1.97007e+07	1.74008e+07	1.4725e+07	1.46907e+07	1.37818e+07	1.68692e+07	1.24161e+07	1.90096e+07	1.14814e+07	1.421e+07	1.19885e+07
				LysoPE(18:2e)	LysoPE(18:2e)	pos	N/A		Phospholipids	1.06665e+08	1.08568e+08	1.05975e+08	8.20379e+07	6.06128e+07	7.22866e+07	1.46149e+08	5.90681e+07	9.30146e+07	7.91261e+07	1.62429e+08	1.20546e+08	1.56517e+08	7.04565e+07	7.15774e+07	6.08278e+07	1.24202e+08	8.00169e+07	7.58568e+07	7.16871e+07	9.68472e+07	8.21985e+07	1.1695e+08
				LysoPE(20:0)	LysoPE(20:0)	pos	94	HMDB0011481	Phospholipids	6.26707e+07	6.76127e+07	6.93234e+07	7.46432e+07	6.3911e+07	5.33569e+07	6.96413e+07	5.55927e+07	5.78673e+07	6.13382e+07	7.06871e+07	5.56701e+07	6.88982e+07	8.24233e+07	8.02242e+07	6.36276e+07	6.33372e+07	6.96423e+07	5.7824e+07	9.70509e+07	7.0278e+07	5.84241e+07	6.57349e+07
				LysoPE(20:1)	LysoPE(20:1)	pos	94	HMDB0011482	Phospholipids	1.01173e+07	9.45892e+06	8.72863e+06	5.75616e+06	4.42568e+06	5.38095e+06	1.22747e+07	3.80507e+06	8.25145e+06	5.97289e+06	1.02563e+07	6.81418e+06	1.32119e+07	4.56049e+06	6.18564e+06	4.75384e+06	9.08739e+06	4.72027e+06	5.5395e+06	5.74281e+06	7.78936e+06	5.20908e+06	8.94892e+06
				LysoPE(20:4)	LysoPE(20:4)	pos	91	HMDB0011487	Phospholipids	1.77444e+07	1.75753e+07	1.79622e+07	2.05058e+07	1.2156e+07	1.91444e+07	1.59239e+07	1.70752e+07	1.60467e+07	1.67872e+07	1.41308e+07	1.96655e+07	1.46085e+07	1.64099e+07	1.32892e+07	1.3775e+07	1.47943e+07	1.51904e+07	1.66222e+07	1.42481e+07	1.18711e+07	1.31408e+07	1.44949e+07
				LysoPE(22:0)	LysoPE(22:0)	pos	86	HMDB0011490	Phospholipids	1.48032e+07	1.47839e+07	1.47473e+07	1.44809e+07	1.52738e+07	1.25919e+07	1.71825e+07	1.22127e+07	1.30077e+07	1.57614e+07	1.78132e+07	2.32854e+07	1.51649e+07	1.54452e+07	1.50962e+07	1.40832e+07	1.31486e+07	1.03973e+07	1.12582e+07	1.75776e+07	1.21535e+07	1.24399e+07	1.50549e+07
				LysoPE(22:1)	LysoPE(22:1)	pos	94	HMDB0011491	Phospholipids	7.95768e+06	7.02408e+06	7.62356e+06	6.83694e+06	5.71602e+06	4.83198e+06	7.8145e+06	4.91204e+06	6.727e+06	5.61716e+06	7.40249e+06	6.32858e+06	9.52192e+06	6.96062e+06	6.57404e+06	5.48308e+06	6.3748e+06	5.25402e+06	5.03028e+06	7.6228e+06	6.74756e+06	5.92773e+06	6.92468e+06
				LysoPE(P-16:0)	LysoPE(P-16:0)	pos	N/A	HMDB0011152	Phospholipids	1.36568e+08	1.39678e+08	1.32975e+08	1.14978e+08	7.79973e+07	9.89616e+07	1.748e+08	7.92311e+07	1.27119e+08	1.00852e+08	1.94108e+08	1.51336e+08	2.02754e+08	7.33531e+07	7.43001e+07	7.01327e+07	1.18638e+08	8.52664e+07	8.19401e+07	8.93839e+07	1.00349e+08	8.57625e+07	1.13182e+08
				LysoPG(16:0)	LysoPG(16:0)	pos	91	HMDB0240601	Phospholipids	6.66871e+06	5.99598e+06	6.22683e+06	5.56564e+06	3.99724e+06	4.05454e+06	6.97598e+06	3.36918e+06	6.5228e+06	3.89031e+06	7.49365e+06	6.20272e+06	9.04985e+06	4.3535e+06	4.01467e+06	4.02609e+06	6.58462e+06	4.14582e+06	3.92967e+06	5.43532e+06	5.04318e+06	3.95371e+06	5.90879e+06
				LysoPI(16:0)	LysoPI(16:0)	pos	93	HMDB0061695	Phospholipids	824125	731817	778466	877811	412470	751157	633186	800986	792952	785220	728664	1.41328e+06	910991	712802	539985	620866	601686	687009	431459	654219	512210	840354	564526
				Malonylcarnitine	Malonylcarnitine	pos	97	HMDB0002095	Acyl-carnitines	3.92861e+06	3.66433e+06	3.41036e+06	5.42818e+06	6.02548e+06	5.37873e+06	6.31673e+06	5.94565e+06	5.41465e+06	5.80193e+06	8.07362e+06	5.56219e+06	6.82597e+06	5.45638e+06	4.96959e+06	5.48293e+06	8.27406e+06	4.57641e+06	4.71719e+06	4.12119e+06	5.51502e+06	5.58793e+06	5.53893e+06
				Met-Pro	Met-Pro	pos	NA	HMDB0028981	Dipeptides	353179	328720	291675	194024	181043	387515	481869	12656.9	9370.76	338933	56106.6	62609.1	37556.9	1.10912e+06	630096	1.13763e+06	1.46291e+06	300987	405814	175396	1.82373e+06	401572	536181
				Met-Val	Met-Val	pos	91	HMDB0028986	Dipeptides	471141	391622	353917	442560	519910	386503	516928	848374	676070	462661	407187	513228	273884	321086	323923	506836	431484	302910	496396	416090	312326	302919	354233
				METHACHOLINE-like	METHACHOLINE-like	pos	96	HMDB0015654	Others	1.70938e+09	3.34953e+09	3.3501e+09	1.28522e+06	2.21027e+09	2.54597e+09	1.44671e+09	1.57291e+09	1.3696e+09	1.78276e+09	2.03304e+09	1.18071e+09	2.40702e+09	2.94944e+09	4.26926e+09	5.10997e+09	5.31978e+09	6.94221e+09	4.43865e+09	3.72e+09	4.03278e+09	4.38439e+09	4.26806e+09
				Methylguanidine	Methylguanidine	pos	88	HMDB0001522	Others	695106	689131	609577	298203	568345	722417	664192	471357	504801	355451	484471	770639	942545	2.20884e+06	2.02833e+06	429711	450959	887566	502430	324326	600804	623652	863036
				Methylimidazoleacetic Acid	Methylimidazoleacetic Acid	pos	92	HMDB0002820	Organic Acids	2.25276e+07	2.00134e+07	1.92451e+07	3.43587e+07	3.71169e+07	5.81256e+07	2.08045e+07	1.97717e+07	2.35255e+07	3.5593e+07	6.0024e+07	3.55553e+07	4.15088e+07	1.88203e+07	1.22073e+07	1.98833e+07	2.22476e+07	1.61974e+07	1.6755e+07	2.89027e+06	1.23017e+07	8.20057e+06	1.66182e+07
				Mevalonic Acid	Mevalonic Acid	pos	N/A	HMDB0000227	Organic Acids	1.88998e+06	1.81647e+06	1.71595e+06	2.21117e+06	2.09666e+06	2.75398e+06	2.12516e+06	2.7928e+06	2.22212e+06	2.53478e+06	2.44634e+06	2.19127e+06	2.32618e+06	1.85676e+06	1.64611e+06	2.5674e+06	1.95606e+06	2.30695e+06	1.66583e+06	1.95342e+06	2.43639e+06	2.56953e+06	1.96512e+06
				MG(20:3)	MG(20:3)	pos	N/A	HMDB0011547	Glycerolipids	5.40707e+06	6.93945e+06	6.59346e+06	3.48154e+06	3.33149e+06	3.3102e+06	4.43954e+06	2.31651e+06	4.35662e+06	2.23234e+06	3.97944e+06	4.895e+06	4.07154e+06	3.30701e+06	2.47371e+06	3.31599e+06	3.29847e+06	2.47299e+06	3.43653e+06	2.91505e+06	3.32431e+06	2.25911e+06	2.69834e+06
				MG(20:4)	MG(20:4)	pos	N/A	HMDB0011578	Glycerolipids	5.67082e+06	7.97357e+06	6.81026e+06	7.67649e+06	5.8814e+06	4.95203e+06	6.03845e+06	2.92304e+06	6.76108e+06	1.68664e+06	2.66474e+06	8.59217e+06	4.45043e+06	5.96013e+06	2.61941e+06	5.89706e+06	2.78504e+06	3.83143e+06	3.88485e+06	7.90093e+06	5.18928e+06	2.83315e+06	2.72461e+06
				MG(22:6)	MG(22:6)	pos	N/A	HMDB0011557	Glycerolipids	2.806e+06	3.73999e+06	3.05666e+06	3.02555e+06	3.49372e+06	3.48684e+06	5.07164e+06	2.01421e+06	4.52996e+06	1.4037e+06	3.79965e+06	4.77162e+06	4.04569e+06	2.79879e+06	2.81323e+06	3.16224e+06	2.78786e+06	2.70892e+06	3.47612e+06	3.24585e+06	4.33666e+06	2.16156e+06	3.10774e+06
				Myristoylcarnitine(C14:0)	Myristoylcarnitine(C14:0)	pos	95	HMDB0005066	Acyl-carnitines	6.03762e+07	5.73032e+07	5.79433e+07	4.81604e+07	1.2733e+08	1.27823e+08	1.40874e+08	1.02991e+08	1.10914e+08	4.7212e+07	6.51836e+07	6.48145e+07	7.22036e+07	2.30662e+07	2.56312e+07	8.05527e+07	4.97156e+07	3.51451e+07	7.09214e+07	4.96789e+07	5.7187e+07	2.5259e+07	4.3452e+07
				N-(3-Acetamidopropyl)Pyrrolidin-2-One	N-(3-Acetamidopropyl)Pyrrolidin-2-One	pos	N/A	HMDB0061384	Others	3.81937e+06	3.19377e+06	2.8706e+06	3.23907e+06	3.34643e+06	3.52561e+06	4.12963e+06	3.46133e+06	4.80098e+06	3.07832e+06	3.15748e+06	3.47505e+06	3.74181e+06	3.54286e+06	4.06631e+06	3.87551e+06	3.75245e+06	3.79108e+06	4.19634e+06	4.47829e+06	3.15764e+06	3.77014e+06	3.08019e+06
				N-Acetyl-5-Methoxykynurenamine	N-Acetyl-5-Methoxykynurenamine	pos	N/A	HMDB0062497	Amines	954500	913348	731001	825467	1.2872e+06	530733	861889	319135	821377	324144	1.63267e+06	685935	1.4638e+06	1.0165e+06	1.04801e+06	1.20551e+06	1.98207e+06	859766	1.2245e+06	306389	985710	502038	1.42718e+06
				N-Acetylcadaverine	N-Acetylcadaverine	pos	N/A	HMDB0002284		1.02138e+06	898020	890209	2.67009e+06	1.33383e+06	4.60873e+06	2.99358e+06	288483	257838	512948	279048	1.21253e+06	365952	1.07224e+06	401961	1.14037e+06	267870	948833	327585	576282	433471	1.02467e+06	210911
				N-Acetylglutamine	N-Acetylglutamine	pos	N/A	HMDB0006029	Amino Acids	1.33779e+06	1.34688e+06	1.28103e+06	1.59189e+06	1.64804e+06	1.43854e+06	944259	1.46227e+06	1.6945e+06	1.2052e+06	987330	1.4443e+06	873325	1.55754e+06	1.54982e+06	1.68451e+06	984662	1.54037e+06	1.73669e+06	1.59557e+06	1.15023e+06	1.65097e+06	1.14818e+06
				N-Acetylhistamine	N-Acetylhistamine	pos	N/A	HMDB0013253		669943	603562	666621	945418	408860	526563	554881	621329	717607	521285	120047	564012	280968	1.4589e+06	875888	535141	701375	655300	158738	564255	228554	257660	259649
				N-Acetylkynurenine	N-Acetylkynurenine	pos	56	HMDB0240342		1.37367e+06	1.49236e+06	1.21643e+06	680101	1.16041e+06	1.44815e+06	851688	693208	763296	1.02694e+06	723089	769623	683632	1.48115e+06	1.22908e+06	2.56728e+06	3.56082e+06	2.45547e+06	3.03931e+06	806130	3.45123e+06	1.85095e+06	2.87261e+06
				N-Acetylleucine	N-Acetylleucine	pos	32	HMDB0011756	Amino Acids	917007	687354	701994	677450	1.17759e+06	582024	827538	516003	716213	326982	861477	806230	1.43569e+06	690647	518611	1.20906e+06	1.37029e+06	700189	829172	185561	776657	441568	700731
				N-Acetylornithine	N-Acetylornithine	pos	82	HMDB0003357	Amino Acids	6.05704e+06	5.34105e+06	5.10466e+06	6.27702e+06	5.53889e+06	5.90069e+06	3.79312e+06	5.71845e+06	6.2453e+06	3.61333e+06	3.2561e+06	4.19454e+06	3.84386e+06	1.26571e+07	1.07739e+07	1.16524e+07	9.67247e+06	1.25164e+07	1.07829e+07	9.68762e+06	6.91012e+06	1.17951e+07	9.08973e+06
				N-Acetylserotonin	N-Acetylserotonin	pos	N/A	HMDB0001238	Indoles	357221	372570	263841	513507	494326	225942	166105	161972	225800	166735	518121	522721	601896	816088	549883	821680	1.07189e+06	605217	564020	44638.2	567277	224946	513999
				N-Acetyltaurine	N-Acetyltaurine	pos	N/A	HMDB0240253		1.02287e+06	874721	804645	1.3454e+06	995162	1.0069e+06	987553	809900	1.03476e+06	933532	1.49341e+06	1.11755e+06	1.10148e+06	1.2422e+06	996879	847750	1.3396e+06	943063	852373	473061	863237	674720	787713
				N-Alpha-Acetyl-L-Asparagine	N-Alpha-Acetyl-L-Asparagine	pos	71	HMDB0006028	Amino Acids	844289	983153	830009	1.32183e+06	1.29953e+06	1.24954e+06	573477	2.35098e+06	1.46834e+06	1.32339e+06	609202	1.31704e+06	645859	1.68126e+06	1.55277e+06	1.90158e+06	760815	1.66125e+06	1.04748e+06	876864	581268	1.22732e+06	766070
				N-alpha-Acetylarginine	N-alpha-Acetylarginine	pos	N/A	HMDB0004620	Amino Acids	947759	831781	760885	1.5211e+06	1.21452e+06	1.02901e+06	793041	783241	1.10207e+06	695182	719245	1.0278e+06	873098	1.28169e+06	1.12376e+06	1.26803e+06	867162	1.21508e+06	983382	980982	844343	1.06848e+06	901933
				N-Alpha-Acetyllysine	N-Alpha-Acetyllysine	pos	37	HMDB0000446	Amino Acids	2.15346e+06	1.83535e+06	1.59594e+06	2.58975e+06	2.34929e+06	1.87171e+06	4.76549e+06	2.06541e+06	2.45561e+06	1.65552e+06	6.17199e+06	2.03628e+06	3.11511e+06	3.69146e+06	2.75102e+06	3.32349e+06	3.2261e+06	3.47641e+06	2.28828e+06	2.25301e+06	1.87439e+06	2.41709e+06	2.11863e+06
				N-Lauryldiethanolamine	N-Lauryldiethanolamine	pos	N/A		Fatty Acyls	4.72672e+08	4.5804e+08	4.46432e+08	9.79229e+06	7.57358e+06	7.1895e+06	8.0557e+06	7.79358e+06	6.67243e+06	8.62327e+06	6.30203e+06	6.85776e+06	7.91251e+06	2.9033e+07	7.70803e+07	2.24176e+07	6.75191e+06	1.16169e+07	4.6575e+07	9.88134e+07	6.57974e+07	9.86827e+07	6.06087e+07
				N-Methyldiethanolamine	N-Methyldiethanolamine	pos	N/A		Others	2.27844e+08	2.21417e+08	2.21432e+08	2.36653e+08	1.65701e+08	8.32221e+07	1.2789e+08	1.48976e+08	1.49037e+08	1.86541e+08	1.98306e+08	2.84849e+08	1.82171e+08	2.32841e+08	3.63268e+08	1.8483e+08	5.9557e+08	2.24594e+08	2.45257e+08	2.34495e+08	6.17349e+08	6.88561e+08	6.57647e+08
				N-Methylhydantoin	N-Methylhydantoin	pos	89	HMDB0003646	Others	2.89644e+06	3.37434e+06	3.08152e+06	2.68754e+06	2.86256e+06	2.71027e+06	3.12985e+06	2.96355e+06	2.77532e+06	2.8615e+06	3.5004e+06	2.60338e+06	2.78472e+06	3.02046e+06	2.98336e+06	2.68995e+06	3.20519e+06	2.60069e+06	2.82751e+06	2.4013e+06	2.79561e+06	2.85454e+06	3.11763e+06
				N-Palmitoylsphingosine	N-Palmitoylsphingosine	pos	92	HMDB0061712	Sphingolipids	2.06488e+07	2.08366e+07	2.05879e+07	2.25007e+07	4.19402e+06	1.13507e+07	6.70491e+06	7.75005e+06	5.9189e+06	1.26199e+07	8.14071e+06	7.61245e+06	1.02846e+07	6.53964e+06	8.38848e+06	1.09847e+07	8.2542e+06	1.16248e+07	1.41494e+07	1.47657e+07	8.05768e+06	1.86855e+07	1.38839e+07
				N-stearoyl-sphingadienine;Cer(d18:1/18:1)	N-stearoyl-sphingadienine	pos	N/A	HMDB0240362	Sphingolipids	5.50209e+06	5.40885e+06	5.11857e+06	3.65996e+06	1.08818e+06	3.00227e+06	1.73799e+06	1.46431e+06	1.18794e+06	1.58411e+06	1.76714e+06	1.65286e+06	2.40282e+06	1.83695e+06	2.66637e+06	2.06993e+06	1.79881e+06	2.02241e+06	5.10518e+06	1.62545e+06	1.83297e+06	3.25664e+06	2.26019e+06
				N,N'-diphenylguanidine	N,N'-diphenylguanidine	pos	N/A		Others	624926	676511	809368	138627	154079	127243	385703	692450	123086	218283	479635	140548	1.14112e+07	323092	224735	370724	173623	276623	431034	157275	1.87781e+06	193674	115368
				N,N-Dimethylaniline	N,N-Dimethylaniline	pos	92	HMDB0001020	Amines	5.43279e+06	6.37773e+06	5.45477e+06	4.5572e+06	4.49913e+06	5.28447e+06	6.84678e+06	4.70592e+06	4.35548e+06	4.78168e+06	4.31946e+06	4.30093e+06	4.12286e+06	4.82694e+06	5.68784e+06	4.65063e+06	3.62992e+06	4.30157e+06	4.88626e+06	7.01292e+06	4.75365e+06	5.14171e+06	4.85927e+06
				N,N-Dimethyldodecylamine N-oxide	N,N-Dimethyldodecylamine N-oxide	pos	N/A		Aminoxides	6.99341e+07	6.48333e+07	6.34583e+07	1.42338e+06	1.10964e+06	1.1007e+06	1.27079e+06	1.19218e+06	962971	1.24912e+06	1.02605e+06	1.19588e+06	1.37197e+06	2.91447e+06	6.37957e+06	2.21458e+06	1.01256e+06	2.03698e+06	4.67693e+06	9.51607e+06	6.59396e+06	7.90093e+06	5.97398e+06
				N1-Acetylspermidine	N1-Acetylspermidine	pos	94	HMDB0001276	Amines	3.13734e+07	2.76487e+07	2.15239e+07	2.95238e+07	2.49039e+07	2.65389e+07	2.16574e+07	2.85529e+07	3.1333e+07	1.85353e+07	2.59831e+07	3.29623e+07	3.3752e+07	2.26999e+07	3.10768e+07	2.86067e+07	3.49294e+07	2.76393e+07	4.21834e+07	3.82387e+07	2.70301e+07	3.31277e+07	2.60258e+07
				N1-Methyl-2-pyridone-5-carboxamide	N1-Methyl-2-pyridone-5-carboxamide	pos	N/A	HMDB0004193	Others	1.58902e+07	1.49716e+07	1.53834e+07	1.99943e+07	2.44909e+07	3.19939e+07	3.14622e+07	2.22555e+07	2.26247e+07	2.95633e+07	3.04958e+07	3.4436e+07	3.85652e+07	2.03999e+07	1.55372e+07	1.08579e+07	1.08871e+07	1.05785e+07	7.92646e+06	9.41876e+06	9.06184e+06	7.83569e+06	8.83931e+06
				N2-Acetyl-L-aminoadipate	N2-Acetyl-L-aminoadipate	pos	77	HMDB0062715	Amino Acids	4.30677e+06	3.44595e+06	3.6621e+06	2.20616e+06	5.60687e+06	2.96168e+06	4.49632e+06	6.92495e+06	5.24233e+06	6.95161e+06	5.47141e+06	5.29598e+06	5.23442e+06	5.5845e+06	6.80773e+06	4.98662e+06	5.45259e+06	6.85351e+06	4.14736e+06	6.38129e+06	4.6211e+06	4.26067e+06	4.21296e+06
				N2-Acetyl-L-aminoadipyl-delta-phosphate	N2-Acetyl-L-aminoadipyl-delta-phosphate	pos	N/A		Others	2.63056e+06	2.21678e+06	2.08815e+06	3.32787e+06	2.87996e+06	3.18872e+06	3.03092e+06	2.86694e+06	3.68542e+06	2.55472e+06	3.48914e+06	2.97303e+06	3.49487e+06	2.28927e+06	2.29765e+06	2.84046e+06	3.25853e+06	2.64942e+06	3.26647e+06	2.96132e+06	3.13312e+06	2.26366e+06	2.71418e+06
				N6,N6,N6-Trimethyl-L-Lysine	N6,N6,N6-Trimethyl-L-Lysine	pos	97	HMDB0001325	Amino Acids	1.38589e+07	1.20553e+07	1.0956e+07	2.3553e+07	1.56754e+07	1.79411e+07	1.84092e+07	1.68042e+07	1.70583e+07	1.53551e+07	1.41847e+07	1.49965e+07	1.72169e+07	1.25519e+07	1.03139e+07	1.41186e+07	1.79388e+07	1.50757e+07	1.47344e+07	2.06952e+07	1.06334e+07	1.10187e+07	1.18366e+07
				Niacinamide (VB3)	Niacinamide (VB3)	pos	99	HMDB0001406	Vitamins	3.14543e+09	3.07453e+09	3.24143e+09	3.48535e+09	3.03296e+09	3.04358e+09	3.15679e+09	2.91871e+09	2.94002e+09	2.75934e+09	3.51292e+09	3.04542e+09	3.15593e+09	3.07053e+09	3.04359e+09	3.02288e+09	3.32222e+09	3.03276e+09	3.54034e+09	3.33e+09	3.14913e+09	2.99637e+09	3.62669e+09
				Nicotinamide Ribose	Nicotinamide Ribose	pos	94	HMDB0000855	Carbohydrates	5.21578e+06	4.62911e+06	4.1147e+06	5.89273e+06	6.2328e+06	4.56137e+06	5.22493e+06	6.52365e+06	5.92755e+06	4.88903e+06	9.02185e+06	4.94439e+06	5.77528e+06	4.47641e+06	4.71676e+06	6.86368e+06	5.62333e+06	6.4197e+06	7.79547e+06	7.38025e+06	1.19866e+07	5.99733e+06	6.99287e+06
				Nicotine	Nicotine	pos	77	HMDB0001934	Others	1.0012e+06	925080	933468	703965	427149	493619	395972	669740	606567	854255	390014	470911	488926	600111	586752	600146	592752	3.04875e+06	598895	564411	900585	709590	347153
				Nicotinic Acid	Nicotinic Acid	pos	95	HMDB0001488	Vitamins	1.33177e+07	1.356e+07	1.37267e+07	4.87593e+07	1.48735e+07	1.59568e+07	3.18453e+06	7.43582e+06	9.04823e+06	5.22344e+06	1.99668e+07	3.21184e+07	4.6489e+06	2.27224e+07	5.82786e+06	2.84831e+07	6.78554e+06	2.09489e+07	8.02114e+06	1.76522e+07	1.39968e+07	2.07263e+07	3.09719e+06
				Octaethylene glycol	Octaethylene glycol	pos	N/A	HMDB0094680		2.6262e+06	2.63541e+06	2.71951e+06	1.73474e+06	603720	752364	531092	648382	513119	813892	739843	1.19036e+06	967892	2.13444e+06	819833	2.82832e+06	1.56012e+06	1.17276e+06	1.18831e+06	934206	1.18683e+06	852363	728620
				Oleamide	Oleamide	pos	83	HMDB0002117	Fatty Acyls	2.46749e+07	2.19708e+07	2.36565e+07	1.71601e+07	1.58896e+07	1.60221e+07	1.15031e+07	1.50683e+07	1.14514e+07	1.67527e+07	1.32443e+07	2.46535e+07	1.65553e+07	1.06044e+07	1.00805e+07	1.32705e+07	1.46255e+07	1.22276e+07	2.02124e+07	9.8468e+06	8.68611e+06	1.98862e+07	1.23987e+07
				Oleoyl Ethanolamide	Oleoyl Ethanolamide	pos	95	HMDB0002088	Fatty Acyls	3.6662e+06	3.05952e+06	3.47588e+06	3.90605e+06	3.87751e+06	4.36961e+06	3.73354e+06	4.96853e+06	3.18775e+06	4.27817e+06	3.97619e+06	4.00936e+06	3.14421e+06	3.19777e+06	2.87539e+06	3.79096e+06	4.54005e+06	3.89347e+06	4.69194e+06	3.60158e+06	2.58926e+06	5.13943e+06	4.22696e+06
				Ophthalmic Acid	Ophthalmic Acid	pos	95	HMDB0005765	Amino Acids	3.54175e+06	3.17811e+06	2.82669e+06	8.91378e+06	3.83913e+06	5.73135e+06	2.54632e+06	6.45846e+06	3.41834e+06	6.27566e+06	5.0557e+06	5.15007e+06	2.62819e+06	1.9989e+06	1.8243e+06	5.44287e+06	3.00426e+06	5.62648e+06	5.21561e+06	5.67579e+06	1.24107e+06	3.26608e+06	2.08251e+06
				Oxidized Glutathione	Oxidized Glutathione	pos	95	HMDB0003337	Amino Acids	6.6431e+07	6.69259e+07	6.61509e+07	9.82983e+07	6.55629e+07	1.009e+08	7.42835e+07	5.56812e+07	6.30616e+07	4.76488e+07	6.93798e+07	7.21423e+07	6.6153e+07	7.04685e+07	6.41958e+07	8.55472e+07	8.03046e+07	6.27521e+07	8.07627e+07	4.0705e+07	4.74284e+07	4.63145e+07	5.8648e+07
				Palmitic Amide	Palmitic Amide	pos	76	HMDB0012273	Fatty Acyls	2.67432e+06	2.24191e+06	2.41257e+06	2.38747e+06	1.33166e+06	2.18274e+06	1.5808e+06	1.90364e+06	1.56373e+06	2.13066e+06	1.59391e+06	1.80635e+06	1.93449e+06	1.45374e+06	1.71191e+06	1.60075e+06	1.62852e+06	1.46885e+06	2.68686e+06	1.40365e+06	1.17252e+06	3.08726e+06	2.5397e+06
				Palmitoyl Sphingomyelin (SM(d18:1/16:0))	Palmitoyl Sphingomyelin (SM(d18:1/16:0))	pos	96	HMDB0010169	Sphingolipids	1.1178e+09	1.14623e+09	1.10356e+09	8.27417e+08	6.89356e+08	7.95902e+08	5.48028e+08	8.17637e+08	6.2476e+08	7.98487e+08	5.41786e+08	4.64771e+08	4.74332e+08	8.34297e+08	8.97504e+08	8.78876e+08	5.67899e+08	7.411e+08	1.07169e+09	9.72402e+08	7.03647e+08	7.66171e+08	7.42084e+08
				Palmitoylcholine	Palmitoylcholine	pos	N/A	HMDB0240592	Fatty Acyls	1.26843e+06	1.20186e+06	849847	913495	840610	816069	987210	1.27529e+06	1.64893e+06	997939	824698	1.14342e+06	1.17356e+06	699149	1.1147e+06	1.61345e+06	1.88616e+06	1.09723e+06	1.14047e+06	3.2813e+06	1.85452e+06	1.07491e+06	1.18847e+06
				Pantetheine 4'-phosphate	Pantetheine 4'-phosphate	pos	N/A	HMDB0001416	Amino Acids	734044	589503	492325	384520	1.11379e+06	303301	635347	2.90452e+06	2.31334e+06	2.86016e+06	853683	1.77317e+06	1.27472e+06	1.66638e+06	954281	1.89189e+06	649533	3.51292e+06	1.46458e+06	4.22709e+06	1.73404e+06	3.92812e+06	1.97889e+06
				Panthenol	Panthenol	pos	N/A	HMDB0004231		1.33658e+07	1.26714e+07	1.23596e+07	4.90149e+06	3.17571e+06	7.2657e+06	7.77351e+06	4.65715e+06	3.74672e+06	7.27123e+06	6.60879e+06	3.73768e+06	6.54349e+06	8.73096e+06	1.37555e+07	1.5707e+07	8.651e+06	6.19709e+06	1.1034e+07	4.83534e+06	5.31711e+06	5.27094e+06	2.77728e+06
				Pentadecanoylcarnitine(C15:0)	Pentadecanoylcarnitine(C15:0)	pos	94	HMDB0062517	Acyl-carnitines	9.09057e+06	9.57401e+06	9.34675e+06	9.15314e+06	1.74815e+07	1.36415e+07	1.91714e+07	1.18557e+07	1.44697e+07	5.56485e+06	1.18005e+07	8.83777e+06	1.24943e+07	5.52739e+06	7.31114e+06	1.30703e+07	1.22569e+07	7.58631e+06	1.29154e+07	1.24657e+07	1.56683e+07	4.3731e+06	8.71357e+06
				Phe-Arg	Phe-Arg	pos	95	HMDB0028989	Dipeptides	697819	545277	563538	856298	786777	888588	956450	701934	782533	436559	781698	622420	885667	497539	534509	921574	668842	577564	633604	876404	726583	395897	538561
				Phenacetin	Phenacetin	pos	N/A	HMDB0256387	Others	4.16112e+07	4.04655e+07	3.94103e+07	7.47131e+07	7.27587e+07	7.66916e+07	1.46495e+07	4.47906e+07	2.96468e+07	5.32182e+07	3.55964e+07	6.1542e+07	3.79859e+07	2.77912e+07	1.84314e+07	4.82345e+07	4.00834e+07	2.4497e+07	3.35704e+07	5.40771e+06	2.38407e+07	3.8154e+07	3.34233e+07
				Phytosphingosine	Phytosphingosine	pos	96	HMDB0004610	Sphingolipids	2.69216e+08	2.59611e+08	2.61461e+08	1.53308e+06	969379	1.19475e+06	1.09966e+06	1.03627e+06	1.03547e+06	1.55349e+06	1.49205e+06	1.16502e+06	812384	1.88251e+06	3.64884e+06	1.84164e+06	1.08093e+06	1.79815e+06	2.93103e+06	3.66692e+06	2.97139e+06	1.06216e+07	2.86355e+06
				Pivaloylcarnitine; 2-Methylbutyroylcarnitine; 3-Methylbutyrylcarnitine	Pivaloylcarnitine; 2-Methylbutyroylcarnitine; 3-Methylbutyrylcarnitine	pos	94	HMDB0000378	Acyl-carnitines	5.93107e+07	4.96766e+07	4.86018e+07	1.22397e+08	7.83976e+07	6.72516e+07	5.66285e+07	1.14829e+08	5.52686e+07	9.18357e+07	5.53533e+07	4.91424e+07	5.43007e+07	6.59995e+07	5.75778e+07	6.39902e+07	4.30295e+07	4.98497e+07	5.94246e+07	4.53048e+07	6.84444e+07	5.18991e+07	3.3666e+07
				Prenyl-L-Cysteine	Prenyl-L-Cysteine	pos	85	HMDB0012286	Amino Acids	1.02333e+06	919780	1.00445e+06	2.04096e+06	2.5662e+06	1.91498e+06	2.60135e+06	3.32666e+06	3.8228e+06	2.69021e+06	3.23318e+06	2.85197e+06	2.66262e+06	1.72266e+06	739066	2.22253e+06	1.90957e+06	2.39596e+06	2.04472e+06	1.95983e+06	1.25984e+06	998057	1.4792e+06
				Pro-Gly	Pro-Gly	pos	86	HMDB0011178	Dipeptides	1.21196e+06	1.00961e+06	939958	1.77314e+06	1.04562e+06	751060	1.03039e+06	980903	1.182e+06	1.64589e+06	1.82887e+06	1.67505e+06	1.50202e+06	1.66941e+06	1.17718e+06	1.27413e+06	1.97548e+06	1.70529e+06	1.20031e+06	1.09118e+06	859054	2.04761e+06	1.4698e+06
				Pro-Leu;Pro-Ile	Pro-Leu	pos	88		Dipeptides	1.87459e+07	2.15782e+07	1.77332e+07	2.02547e+07	1.82365e+07	2.66127e+07	2.31389e+07	2.29084e+07	1.89821e+07	2.0765e+07	1.88999e+07	1.85813e+07	1.8787e+07	2.16183e+07	1.87026e+07	2.1871e+07	1.90652e+07	2.34838e+07	2.80205e+07	2.10513e+07	2.32307e+07	1.86853e+07	1.75497e+07
				Pro-Thr	Pro-Thr	pos	88	HMDB0029027	Dipeptides	380156	335332	287860	512445	405405	374601	285161	415772	448421	403664	418997	507875	364825	578524	472682	538888	457730	513403	430198	441115	327866	428597	303481
				Proline betaine	Proline betaine	pos	N/A	HMDB0004827		1.42983e+08	1.36819e+08	1.34101e+08	1.37114e+08	1.52052e+08	1.11405e+08	1.18517e+08	1.07683e+08	1.00068e+08	6.72662e+07	6.5696e+07	8.85697e+07	7.95284e+07	2.41178e+08	2.1914e+08	1.81823e+08	1.5831e+08	2.32068e+08	2.17063e+08	2.18717e+08	2.45958e+08	1.62563e+08	1.42683e+08
				Prolylhydroxyproline	Prolylhydroxyproline	pos	N/A	HMDB0006695		790663	779915	615013	1.21072e+06	1.18258e+06	1.05522e+06	1.20392e+06	1.10914e+06	1.1576e+06	891851	1.04868e+06	955585	1.15966e+06	949592	755436	926302	893192	1.01213e+06	650597	747335	631958	920313	752495
				Propionylcarnitine(C3:0)	Propionylcarnitine(C3:0)	pos	94	HMDB0000824	Acyl-carnitines	2.8458e+08	2.54153e+08	2.43022e+08	3.21408e+08	5.21674e+08	4.18692e+08	2.62893e+08	4.77445e+08	2.91197e+08	2.73344e+08	1.67743e+08	3.62336e+08	2.60793e+08	3.07092e+08	4.12268e+08	2.75484e+08	2.35397e+08	1.45637e+08	2.39156e+08	2.34986e+08	4.01417e+08	1.85675e+08	1.76394e+08
				Protoporphyrin IX	Protoporphyrin IX	pos	96	HMDB0000241	Tetrapyrroles	1.43987e+06	1.69662e+06	1.70918e+06	2.8562e+06	808738	2.11124e+06	869126	700501	873476	716146	582207	1.33016e+06	510197	1.155e+06	719988	1.2397e+06	1.00087e+06	1.04738e+06	913770	4.1084e+06	653115	1.27395e+06	1.05105e+06
				Purine	Purine	pos	85	HMDB0001366	Nucleosides, Nucleotides, and Derivatives	887332	854163	729892	1.17993e+06	606902	728410	1.16214e+06	636615	1.22443e+06	1.58439e+06	1.45085e+06	1.4966e+06	1.37256e+06	982249	704214	439236	1.16728e+06	1.12062e+06	723789	788742	1.19352e+06	1.84828e+06	1.66349e+06
				Putrescine	Putrescine	pos	94	HMDB0001414	Amines	3.93069e+06	3.62319e+06	3.02276e+06	6.3731e+06	4.17858e+06	5.34824e+06	3.84681e+06	5.30719e+06	4.00466e+06	4.22894e+06	1.26748e+06	2.88347e+06	1.43769e+06	4.7737e+06	3.5757e+06	4.79086e+06	1.9431e+06	4.58184e+06	4.63563e+06	4.36482e+06	1.92663e+06	4.90767e+06	2.15266e+06
				Pyridoxal	Pyridoxal	pos	84	HMDB0001545	Vitamins	1.67037e+06	1.54441e+06	1.69766e+06	2.57557e+06	3.00556e+06	3.12792e+06	872441	3.52316e+06	2.64785e+06	3.26443e+06	1.05157e+06	3.43765e+06	1.47422e+06	2.74897e+06	2.46849e+06	3.10036e+06	1.11253e+06	2.77493e+06	2.1481e+06	2.38876e+06	1.3992e+06	2.68701e+06	1.10483e+06
				Pyridoxamine	Pyridoxamine	pos	86	HMDB0001431	Amines	1.01359e+06	870040	755379	435883	269955	600734	511350	1.61365e+06	1.03758e+06	1.19918e+06	763340	377792	463340	1.86853e+06	2.27603e+06	2.44381e+06	2.01683e+06	1.25307e+06	1.25414e+06	435610	584505	1.316e+06	568455
				Pyridoxine	Pyridoxine	pos	84	HMDB0000239	Vitamins	1.22069e+06	1.09875e+06	1.00817e+06	1.47162e+06	1.46172e+06	1.30472e+06	1.11922e+06	684628	886406	792674	1.53007e+06	1.20397e+06	1.7324e+06	1.82685e+06	1.20988e+06	1.87562e+06	1.99012e+06	1.09628e+06	1.38366e+06	340122	1.15951e+06	741289	1.08035e+06
				Pyrocatechol	Pyrocatechol	pos	N/A	HMDB0000957		2.07327e+06	1.92372e+06	2.24503e+06	1.87151e+06	1.48573e+06	1.49602e+06	1.50831e+06	1.66793e+06	1.62302e+06	1.53864e+06	1.77735e+06	1.42441e+06	1.84709e+06	2.08993e+06	1.93941e+06	1.90306e+06	1.76796e+06	1.74587e+06	1.8765e+06	1.66198e+06	1.96457e+06	1.31055e+06	1.72085e+06
				Pyroglutamic Acid	Pyroglutamic Acid	pos	96	HMDB0000267	Amino Acids	1.48619e+08	1.45779e+08	1.31178e+08	1.65271e+08	1.60698e+08	1.97642e+08	1.64714e+08	1.96519e+08	1.59205e+08	1.93289e+08	1.77976e+08	1.68739e+08	1.80545e+08	1.39692e+08	1.20468e+08	1.94365e+08	1.48679e+08	1.73663e+08	1.31846e+08	1.4898e+08	1.69092e+08	1.86876e+08	1.47202e+08
				Pyrrolidonecarboxylic Acid	Pyrrolidonecarboxylic Acid	pos	96	HMDB0000805		5.64947e+07	5.38654e+07	5.41464e+07	7.11337e+07	6.68405e+07	6.99675e+07	4.52231e+07	6.93589e+07	6.71983e+07	5.93944e+07	4.34668e+07	6.88559e+07	4.14381e+07	7.0007e+07	6.34055e+07	7.13973e+07	5.05276e+07	6.63734e+07	6.49191e+07	6.16985e+07	5.35007e+07	7.26161e+07	5.22216e+07
				Riboflavin(VB2)	Riboflavin(VB2)	pos	96	HMDB0000244	Vitamins	543273	475273	404786	353427	405048	510848	329738	432016	585216	538365	528006	676278	683816	1.02419e+06	1.37097e+06	653815	602581	1.1448e+06	1.1606e+06	562024	578058	593971	501097
				S-Adenosylhomocysteine	S-Adenosylhomocysteine	pos	95	HMDB0000939	Amino Acids	2.02353e+06	1.76317e+06	1.55889e+06	3.62858e+06	3.46306e+06	3.32524e+06	2.34233e+06	4.67046e+06	3.41183e+06	3.51689e+06	2.99599e+06	2.42118e+06	3.18613e+06	2.10286e+06	1.79374e+06	3.29624e+06	3.06025e+06	3.61607e+06	3.86345e+06	1.72917e+06	1.58663e+06	2.40554e+06	1.78372e+06
				S-Glutathionyl-L-Cysteine	S-Glutathionyl-L-Cysteine	pos	N/A	HMDB0000656	Amino Acids	213548	212251	197826	304499	96719.2	280688	147411	NA	98635.2	66618	164665	129977	172579	199152	154740	127739	221942	91967.8	118569	67455.8	137656	77415.8	131400
				S-Methyl GSH(S-Methylglutathione; L-L-Homoglutathione)	S-Methyl GSH(S-Methylglutathione; L-L-Homoglutathione)	pos	90	HMDB0029395	Amino Acids	592503	552434	525263	1.13827e+06	1.12791e+06	1.11992e+06	978635	1.74312e+06	1.78637e+06	1.00407e+06	441292	1.02087e+06	664453	745241	686148	1.13582e+06	831687	957893	970724	1.27914e+06	446592	966958	707024
				Sarcosine	Sarcosine	pos	83	HMDB0000271	Amino Acids	1.78132e+06	1.62099e+06	1.55839e+06	2.02286e+06	3.02272e+06	2.58255e+06	3.25996e+06	1.3824e+06	2.18673e+06	2.0498e+06	1.84765e+06	1.16127e+06	2.41541e+06	2.71943e+06	2.85118e+06	2.40538e+06	3.64842e+06	2.57277e+06	3.83474e+06	1.15721e+06	1.27509e+06	1.10756e+06	890914
				Ser-Ala	Ser-Ala	pos	94	HMDB0029032	Dipeptides	1.29301e+06	1.04986e+06	981101	1.24812e+06	1.45616e+06	1.80435e+06	1.98915e+06	1.58395e+06	1.43147e+06	1.22563e+06	1.75726e+06	1.03443e+06	1.39857e+06	1.04263e+06	1.53757e+06	1.52818e+06	1.61832e+06	1.38892e+06	1.98806e+06	1.17286e+06	1.82999e+06	871137	1.21046e+06
				Ser-Gly	Ser-Gly	pos	88	HMDB0029039	Dipeptides	207745	185616	164089	303964	196849	255014	289461	276015	389482	234098	217254	340441	272985	166746	138297	178638	197949	221786	181367	246672	233389	214365	204436
				Ser-Phe	Ser-Phe	pos	92	HMDB0029046	Dipeptides	278632	198897	224854	373123	196088	214609	266216	249032	251328	255101	178656	179058	183919	112204	176997	289657	214822	198383	181941	895547	204030	62340.7	126782
				Ser-Ser	Ser-Ser	pos	85	HMDB0029048	Dipeptides	270348	275178	222845	294530	306812	352122	328205	257543	317617	264759	226718	250699	211428	217354	225090	333502	238558	225893	249521	345259	407041	179451	226673
				Ser-Thr	Ser-Thr	pos	88	HMDB0029049	Dipeptides	359682	299361	255993	365292	494920	517726	330781	525783	503630	338096	298592	356418	311653	274100	381919	471584	269916	304530	389579	507691	411135	208306	209217
				Serotonin	Serotonin	pos	91	HMDB0000259	Indoles	2.39967e+07	2.18562e+07	2.19832e+07	4.20383e+07	4.52447e+07	3.1397e+07	1.45075e+07	4.47305e+07	4.18965e+07	3.82939e+07	2.94242e+07	3.52242e+07	2.36171e+07	3.0146e+07	1.56026e+07	3.51021e+07	1.42534e+07	2.3728e+07	1.63533e+07	6.51207e+07	9.87077e+06	1.43897e+07	1.2327e+07
				SM(d18:1/14:0)	SM(d18:1/14:0)	pos	N/A	HMDB0012097	Sphingolipids	2.38534e+07	2.19222e+07	2.1925e+07	1.92896e+07	1.68815e+07	1.81443e+07	1.97813e+07	1.87315e+07	1.79178e+07	1.6823e+07	1.97011e+07	1.46912e+07	1.64566e+07	2.17646e+07	2.60824e+07	2.13718e+07	1.92419e+07	1.82791e+07	2.70291e+07	2.3974e+07	2.2302e+07	1.91244e+07	2.30522e+07
				Sorbitol	Sorbitol	pos	na	HMDB0000247	Carbohydrates	7.73018e+06	6.39194e+06	6.18359e+06	5.8817e+06	6.43125e+06	6.08694e+06	5.94523e+06	7.35508e+06	6.03946e+06	7.10818e+06	5.39901e+06	6.13335e+06	4.9977e+06	7.50343e+06	7.9461e+06	6.11434e+06	5.46317e+06	6.39365e+06	6.91969e+06	7.36914e+06	6.37154e+06	7.64826e+06	6.35281e+06
				Sphinganine	Sphinganine	pos	96	HMDB0000269	Sphingolipids	6.77633e+07	6.60426e+07	6.6221e+07	2.31066e+06	1.51128e+06	1.74661e+06	1.80821e+06	1.90778e+06	1.45217e+06	1.67397e+06	1.26253e+06	1.57439e+06	1.66141e+06	2.60009e+06	4.361e+06	2.4491e+06	1.34083e+06	2.2809e+06	4.15872e+06	6.45593e+06	3.45816e+06	4.63483e+06	3.59692e+06
				Stearidonyl Carnitine(18:4)	Stearidonyl Carnitine(18:4)	pos	58	HMDB0006463	Acyl-carnitines	1.84276e+06	2.17208e+06	1.86613e+06	2.13109e+06	1.70011e+06	1.84047e+06	2.41046e+06	734264	2.4082e+06	530983	876614	3.12339e+06	1.8398e+06	1.64779e+06	609051	1.49558e+06	828311	1.25992e+06	1.05009e+06	2.18186e+06	2.40116e+06	781398	626506
				Stercobilinogen	Stercobilinogen	pos	N/A	HMDB0004157		1.40818e+06	1.71492e+06	1.80163e+06	1.62363e+06	1.95783e+06	5.23063e+06	1.02336e+06	1.56525e+06	891277	1.6199e+06	2.33404e+06	2.12673e+06	1.38242e+06	841968	710194	2.04719e+06	1.50272e+06	1.55288e+06	1.91907e+06	148139	976542	1.16919e+06	948676
				Stigmasterol	Stigmasterol	pos	N/A	HMDB0000937		461619	483489	338385	1.25016e+06	561978	266245	NA	94151.2	246677	NA	30750	489946	NA	310109	115465	653548	135189	395452	198324	637982	92328.6	268621	NA
				Streptidine	Streptidine	pos	N/A	HMDB0258506	Others	1.96415e+08	1.77347e+08	1.69111e+08	1.62535e+08	1.86529e+08	1.73538e+08	2.00405e+08	1.95172e+08	1.96995e+08	1.80875e+08	2.16421e+08	1.64129e+08	1.7365e+08	1.72227e+08	1.92452e+08	1.76518e+08	1.98541e+08	1.71486e+08	1.95152e+08	1.55764e+08	1.66894e+08	1.81135e+08	1.97614e+08
				Succinylcarnitine	Succinylcarnitine	pos	92	HMDB0061717	Acyl-carnitines	1.06158e+06	987668	823155	1.94437e+06	2.54079e+06	1.68474e+06	845458	1.50434e+06	1.67894e+06	1.67137e+06	479699	1.49263e+06	829576	1.52167e+06	1.58181e+06	1.26105e+06	1.13461e+06	840861	1.20847e+06	1.2608e+06	1.33194e+06	1.71685e+06	912766
				Taurine	Taurine	pos	92	HMDB0000251	Organic Sulfonic Acids	6.9574e+08	6.53804e+08	6.5785e+08	7.94279e+08	7.25572e+08	7.12479e+08	6.85712e+08	8.52062e+08	7.55064e+08	7.91785e+08	6.99243e+08	7.24876e+08	6.28596e+08	7.9475e+08	6.85676e+08	8.9504e+08	7.19563e+08	8.2617e+08	8.21387e+08	7.71247e+08	6.23638e+08	7.54064e+08	6.36005e+08
				Tauro-b-Muricholic Acid+NH4	Tauro-b-Muricholic Acid+NH4	pos	85	HMDB0000932	Bile Acids	534057	546235	482613	587461	797175	1.60866e+06	932351	642513	641781	253199	NA	220147	196285	1.05511e+06	1.63087e+06	1.06437e+06	831203	316908	2.2931e+06	679039	732513	NA	473899
				Taurocyamine	Taurocyamine	pos	N/A	HMDB0003584	Organic Sulfonic Acids	735307	660878	738422	1.24108e+06	1.31212e+06	1.26686e+06	1.29241e+06	1.30572e+06	1.09895e+06	827720	1.04838e+06	894635	815533	563968	556204	860310	777249	742926	660341	738797	616782	512767	560225
				Tetraethylene glycol	Tetraethylene glycol	pos	N/A	HMDB0094708		9.78577e+06	8.93537e+06	9.20032e+06	8.25433e+06	5.5298e+06	7.33412e+06	7.2335e+06	6.78024e+06	6.44312e+06	7.49994e+06	5.65392e+06	7.5838e+06	6.60523e+06	8.61634e+06	5.98319e+06	6.25955e+06	5.06623e+06	7.11175e+06	6.77585e+06	6.19503e+06	5.74713e+06	5.29641e+06	5.05925e+06
				Tetrahydrodeoxycorticosterone	Tetrahydrodeoxycorticosterone	pos	N/A	HMDB0000879	Steroids	571053	801599	794871	1.30769e+06	294977	544301	592771	422312	521093	403279	824825	454757	657114	737309	350659	381408	452964	454056	411006	535861	523411	327017	769602
				Thiamine	Thiamine	pos	92	HMDB0000235	Vitamins	5.11461e+06	4.36124e+06	3.84198e+06	5.68665e+06	2.83095e+06	2.63804e+06	3.30389e+06	4.71233e+06	4.37006e+06	4.58557e+06	4.41408e+06	4.25857e+06	2.90371e+06	7.34947e+06	6.3303e+06	4.07797e+06	4.47998e+06	6.44397e+06	4.20158e+06	9.23297e+06	5.25791e+06	8.19477e+06	6.93012e+06
				Thiomorpholine 3-carboxylate	Thiomorpholine 3-carboxylate	pos	N/A	HMDB0059611	Amino Acids	32742.1	NA	43691	NA	568684	18554.4	170598	158257	701550	24346.9	294864	22915.3	48471.9	31982.1	20042.4	640063	1.28362e+06	949434	715107	38603.5	2.27611e+06	103806	1.12675e+06
				Thr-Phe	Thr-Phe	pos	NA	HMDB0029068	Dipeptides	1.70629e+06	1.51156e+06	1.3768e+06	728627	1.78338e+06	1.99755e+06	982200	821644	2.64667e+06	1.44107e+06	4.26224e+06	1.7155e+06	2.06265e+06	3.6085e+06	4.00727e+06	1.04684e+06	1.40069e+06	2.90197e+06	2.17489e+06	1.30612e+06	1.62072e+06	718637	1.83024e+06
				Thr-Val	Thr-Val	pos	na	HMDB0029074	Dipeptides	1.45437e+06	1.24778e+06	1.09215e+06	1.00587e+06	976104	2.42779e+06	4.29678e+06	2.20672e+06	2.93596e+06	1.85166e+06	5.59581e+06	1.37542e+06	2.85557e+06	326330	475396	409189	1.11846e+06	1.13756e+06	1.65206e+06	353289	618697	498431	1.11008e+06
				Tiglic Acid	Tiglic Acid	pos	91	HMDB0001470	Organic Acids	2.82959e+06	2.83306e+06	2.8432e+06	1.92444e+06	3.87076e+06	1.28925e+07	1.14116e+07	776327	496013	4.73664e+06	615053	525251	333633	785433	603049	989321	1.8049e+06	611826	963512	244011	382797	236832	308226
				Tranexamic Acid	Tranexamic Acid	pos	N/A	HMDB0014447	Others	8.48421e+06	7.23116e+06	7.25147e+06	9.99368e+06	1.02719e+07	4.71233e+06	5.76035e+06	6.24155e+06	6.04861e+06	2.55819e+06	2.16216e+06	5.69341e+06	4.33589e+06	2.08188e+07	1.76582e+07	1.08504e+07	8.52878e+06	1.63106e+07	1.32335e+07	1.56073e+07	1.784e+07	1.14275e+07	8.57435e+06
				trans-2-Dodecenoylcarnitine	trans-2-Dodecenoylcarnitine	pos	89	HMDB0013326	Acyl-carnitines	1.41024e+06	1.39378e+06	1.40535e+06	1.28093e+06	4.23269e+06	3.48705e+06	4.41371e+06	2.74733e+06	2.71567e+06	1.00813e+06	1.29812e+06	1.48869e+06	1.41873e+06	683345	817532	2.04392e+06	1.24752e+06	879889	1.59699e+06	1.59166e+06	1.50918e+06	755841	1.26725e+06
				Trans-Hexadec-2-Enoyl Carnitine(C16:1)	Trans-Hexadec-2-Enoyl Carnitine(C16:1)	pos	90	HMDB0006317	Acyl-carnitines	3.87915e+07	3.80609e+07	3.86436e+07	3.51152e+07	8.84894e+07	9.48827e+07	1.0707e+08	6.34489e+07	7.89075e+07	3.07509e+07	4.27065e+07	4.08787e+07	4.39018e+07	1.43143e+07	1.5351e+07	4.68085e+07	2.75665e+07	1.87419e+07	3.72851e+07	2.40265e+07	3.05878e+07	1.60778e+07	2.90458e+07
				Triethylamine(Chemical)	Triethylamine(Chemical)	pos	N/A	HMDB0032539	Chemicals	1.04335e+09	1.04705e+09	1.06963e+09	1.20194e+09	1.01977e+09	1.25128e+09	1.29838e+09	1.10132e+09	1.03207e+09	1.31508e+09	8.76873e+08	1.13595e+09	8.73911e+08	9.59796e+08	1.2178e+09	6.67296e+08	5.62269e+08	8.56917e+08	1.05517e+09	7.8457e+08	8.21657e+08	7.41851e+08	4.40676e+08
				Trigonelline	Trigonelline	pos	94	HMDB0000875	Organic Acids	5.29558e+07	4.79255e+07	4.26648e+07	4.39703e+07	4.12352e+07	4.60049e+07	5.64004e+07	3.47477e+07	2.75175e+07	1.88772e+07	1.72806e+07	3.67001e+07	3.75576e+07	1.51766e+08	1.33086e+08	6.01538e+07	4.93525e+07	6.41029e+07	5.14456e+07	7.4564e+07	8.33812e+07	6.53856e+07	5.72995e+07
				Trimethylamine N-Oxide(TMAO)	Trimethylamine N-Oxide(TMAO)	pos	92	HMDB0000925	Aminoxides	1.25048e+08	1.16092e+08	1.15677e+08	1.70172e+08	1.71813e+08	1.56938e+08	2.13238e+08	2.11701e+08	1.59741e+08	1.5076e+08	2.13832e+08	1.13559e+08	1.53578e+08	1.73505e+08	1.37138e+08	1.11565e+08	1.23138e+08	1.85048e+08	1.3512e+08	9.94636e+07	1.13076e+08	9.76226e+07	1.13509e+08
				Tris-HCl(Chemical)	Tris-HCl(Chemical)	pos	N/A		Chemicals	9.46445e+07	8.4308e+07	7.91464e+07	9.442e+06	7.71006e+06	1.13218e+07	8.26595e+06	9.47196e+06	7.19371e+06	7.86905e+06	6.8152e+06	9.78702e+06	7.73205e+06	1.16101e+07	1.0382e+07	1.74888e+07	7.57153e+06	8.4857e+06	1.71442e+07	8.26199e+06	7.81463e+06	7.54562e+06	8.88992e+06
				Trp-Glu	Trp-Glu	pos	25	HMDB0029082	Dipeptides	749907	685386	646610	524719	507561	596490	693455	536734	685237	511248	678742	458712	423150	634211	888386	810538	703396	795512	1.14402e+06	832595	830430	564866	619088
				Tyramine	Tyramine	pos	88	HMDB0000306	Amines	1.53374e+06	1.39304e+06	1.54796e+06	1.20181e+06	2.04352e+06	1.58885e+06	716856	1.44573e+06	NA	1.29793e+06	1.11939e+06	1.44268e+06	1.08314e+06	789670	574712	1.63967e+06	1.83458e+06	1.00745e+06	1.21988e+06	234322	995978	1.36932e+06	1.46008e+06
				Uracil	Uracil	pos	97	HMDB0000300	Nucleosides, Nucleotides, and Derivatives	9.67475e+06	1.00957e+07	1.00647e+07	1.40928e+07	1.30695e+07	1.15336e+07	1.14549e+07	9.24185e+06	1.50856e+07	1.22453e+07	1.43038e+07	1.48116e+07	1.32973e+07	1.3338e+07	1.23789e+07	1.14431e+07	1.92239e+07	1.51865e+07	1.58321e+07	1.11342e+07	1.65529e+07	1.86864e+07	2.16262e+07
				Uridine	Uridine	pos	85	HMDB0000296	Nucleosides, Nucleotides, and Derivatives	487018	391828	467305	978853	1.05756e+06	802438	651879	1.58181e+06	1.43943e+06	1.59977e+06	1.14951e+06	1.883e+06	924920	1.12577e+06	235604	686068	498364	1.24908e+06	329427	1.42895e+06	635256	1.1212e+06	275356
				Uridine 5'-Diphosphate-N-Acetylglucosamine	Uridine 5'-Diphosphate-N-Acetylglucosamine	pos	95	HMDB0000290	Nucleosides, Nucleotides, and Derivatives	1.81055e+06	1.68378e+06	1.60754e+06	1.46602e+06	2.26954e+06	2.57437e+06	2.94149e+06	2.27804e+06	2.52628e+06	1.41411e+06	2.91248e+06	1.496e+06	2.18417e+06	1.46998e+06	1.38717e+06	2.55184e+06	1.45517e+06	1.43079e+06	1.43335e+06	1.90408e+06	1.45345e+06	922455	1.17821e+06
				Urobilinogen	Urobilinogen	pos	N/A	HMDB0004158		6.45678e+06	6.65779e+06	8.01138e+06	2.7901e+07	2.3614e+07	1.13512e+07	2.20438e+06	1.04972e+07	4.80865e+06	1.80839e+07	1.83434e+06	1.49966e+07	4.40476e+06	7.8841e+06	2.62267e+06	9.74887e+06	7.83698e+06	1.03237e+07	5.83192e+06	1.0814e+06	3.34884e+06	4.86413e+06	4.48603e+06
				Urocanic Acid	Urocanic Acid	pos	96	HMDB0000301	Amino Acids	4.10515e+07	3.76532e+07	3.85676e+07	2.32178e+07	8.37948e+07	4.86639e+07	3.0893e+07	2.74252e+07	5.94584e+07	2.32015e+07	2.94505e+07	2.34298e+07	8.74222e+07	1.16868e+08	4.57465e+07	2.11656e+07	2.94453e+07	4.59137e+07	4.42874e+07	2.33366e+07	6.44278e+07	2.09397e+07	3.35372e+07
				Val-Arg	Val-Arg	pos	89	HMDB0029121	Dipeptides	313812	273172	259340	468193	239614	260701	277520	299705	308394	288932	211299	279063	259788	253279	243099	318733	265851	273247	292379	775414	256341	185620	193090
				Val-Asn	Val-Asn	pos	na	HMDB0029122	Dipeptides	763855	726907	780390	1.18117e+06	524640	916499	1.28236e+06	331717	464892	623298	878775	767648	796486	692777	1.05356e+06	218802	924734	206263	552878	282860	312014	591584	874913
				Val-Glu	Val-Glu	pos	86	HMDB0029126	Dipeptides	218033	207794	186166	417491	241476	287697	220375	335726	432264	345344	329370	284070	195059	238608	156997	313185	222269	353587	203523	285523	173235	258395	167521
				Val-Lys	Val-Lys	pos	92	HMDB0029132	Dipeptides	3.13561e+07	2.68325e+07	2.39803e+07	5.05779e+07	3.39409e+07	4.06616e+07	3.6583e+07	4.50723e+07	4.00852e+07	3.90464e+07	3.93898e+07	3.89667e+07	3.7547e+07	3.19274e+07	2.51131e+07	3.94975e+07	3.32195e+07	3.66206e+07	3.21558e+07	4.3038e+07	2.40557e+07	2.65988e+07	2.64787e+07
				Val-Phe	Val-Phe	pos	NA	HMDB0029134	Dipeptides	2.01797e+06	1.75064e+06	1.61412e+06	2.83662e+06	3.31945e+06	1.60276e+06	1.85487e+06	649507	1.5216e+06	883391	3.15666e+06	1.97959e+06	3.43718e+06	2.77899e+06	1.70688e+06	3.04247e+06	3.33838e+06	1.78787e+06	1.32816e+06	67854.4	1.68404e+06	42344.7	1.31323e+06
				Val-Ser	Val-Ser	pos	na	HMDB0029136	Dipeptides	1.45554e+06	1.26528e+06	1.21073e+06	989870	895462	2.71888e+06	4.59163e+06	1.79587e+06	2.22296e+06	1.57745e+06	4.2041e+06	1.66162e+06	3.15564e+06	514320	501725	655180	712770	887964	1.1701e+06	454196	477335	547061	762303
				Vitamin A (All-Trans-Retinol)	Vitamin A (All-Trans-Retinol)	pos	74	HMDB0000305	Vitamins	1.59509e+06	2.27888e+06	1.80862e+06	1.95593e+06	1.34838e+06	1.15813e+06	1.43523e+06	529045	1.44184e+06	353823	649809	2.12079e+06	1.17406e+06	1.33708e+06	689990	1.60292e+06	744992	937448	1.18129e+06	1.98429e+06	1.301e+06	700088	506104
				Vitamin D3/7-Dehydrocholesterol	Vitamin D3/7-Dehydrocholesterol	pos	N/A	HMDB0000032	Steroids	2.21944e+06	1.97379e+06	2.14461e+06	2.70959e+06	1.37055e+06	1.51416e+06	1.01183e+06	988483	753782	822972	827240	1.00708e+06	1.31308e+06	1.45e+06	1.39877e+06	2.12705e+06	1.43741e+06	1.73558e+06	1.53511e+06	3.4583e+06	801355	1.60366e+06	1.0858e+06
				Xanthine	Xanthine	pos	86	HMDB0000292	Nucleosides, Nucleotides, and Derivatives	1.51898e+07	1.39199e+07	1.39273e+07	2.73113e+07	1.78019e+07	1.41771e+07	2.48898e+07	1.7703e+07	2.42835e+07	2.39104e+07	3.17052e+07	2.68234e+07	2.56151e+07	2.32265e+07	1.82563e+07	1.44112e+07	3.87004e+07	2.48643e+07	1.86118e+07	2.26065e+07	3.86616e+07	3.0984e+07	3.99843e+07
				(S)-2-Methylbutanoic Acid	(S)-2-Methylbutanoic Acid	neg	44	HMDB0033742	Fatty Acids	1.94018e+06	1.85476e+06	1.91451e+06	4.89603e+06	4.08341e+06	1.7637e+06	386843	4.0813e+06	1.35234e+06	4.36947e+06	3.67958e+06	610746	1.06318e+06	2.00867e+06	2.51106e+06	4.01924e+06	3.09491e+06	4.07752e+06	4.20719e+06	544785	6.95284e+06	4.0836e+06	1.57458e+06
				1-Pyrroline-2-Carboxylic Acid	1-Pyrroline-2-Carboxylic Acid	neg	32	HMDB0006875	Organic Acids	164868	159693	193947	241203	351413	324133	92492.8	291134	255581	220162	142767	294038	104338	284975	282981	336433	139546	280239	317381	280542	141002	277440	120336
				16-Hydroxypalmitic Acid	16-Hydroxypalmitic Acid	neg	55	HMDB0006294	Fatty Acids	2.43924e+07	2.30127e+07	2.20027e+07	2.7319e+07	2.93256e+07	2.56944e+07	1.87028e+07	2.89944e+07	2.88766e+07	1.97829e+07	3.40842e+07	4.85992e+07	1.79683e+07	2.44474e+07	2.58478e+07	3.10368e+07	2.99273e+07	3.39908e+07	3.46615e+07	3.54126e+07	2.58679e+07	2.95133e+07	2.42191e+07
				16(17)-EPDPE	16(17)-EPDPE	neg	75	HMDB0013621	Fatty Acids	8.59023e+06	7.96036e+06	8.26469e+06	1.71897e+07	5.26118e+06	9.24657e+06	8.73755e+06	1.07574e+07	1.1829e+07	1.47107e+07	9.48227e+06	1.45276e+07	1.80385e+07	7.72362e+06	7.91327e+06	3.86442e+06	7.50948e+06	8.00551e+06	4.75958e+06	9.84518e+06	2.37768e+07	1.49974e+07	6.95437e+06
				2-Aminoacrylic acid	2-Aminoacrylic acid	neg	N/A	HMDB0003609		305547	384039	319515	243373	130391	270219	240590	212782	221559	297129	268983	227929	352228	325331	412826	332144	221754	235377	368906	127618	415819	174806	335253
				2-Hydroxyglutarate	2-Hydroxyglutarate	neg	67	HMDB0059655	Organic Acids	2.13972e+06	2.18096e+06	2.11203e+06	2.16866e+06	3.00366e+06	2.60204e+06	2.15639e+06	3.57446e+06	2.4008e+06	3.10171e+06	1.95694e+06	1.77062e+06	1.87004e+06	2.41222e+06	2.23175e+06	3.3328e+06	2.07557e+06	3.82863e+06	2.82658e+06	2.23537e+06	2.17406e+06	2.33767e+06	1.54439e+06
				2-Keto-6-Acetamidocaproate	2-Keto-6-Acetamidocaproate	neg	N/A	HMDB0012150	Organic Acids	118589	142131	108115	119368	221245	142322	93255.2	69862.8	96485.5	52010	261533	129982	283949	206138	216791	262176	379182	152312	208990	NA	205336	67896.7	216572
				2-Keto Valeric Acid	2-Keto Valeric Acid	neg	21	HMDB0001865	Organic Acids	1.61097e+06	1.52503e+06	1.76016e+06	1.43441e+06	1.7762e+06	1.25676e+06	976983	1.79692e+06	1.48855e+06	1.59624e+06	1.26898e+06	1.05621e+06	1.11804e+06	2.36559e+06	2.34262e+06	1.72227e+06	1.35325e+06	1.83794e+06	2.28917e+06	1.73972e+06	1.96423e+06	2.18089e+06	1.65029e+06
				2-Methoxyestrone	2-Methoxyestrone	neg	N/A	HMDB0000010	Steroids	97076	86532.2	100570	784429	831068	55737.2	43997.8	76957.2	56131.4	36131	38445.7	60011.4	35929.2	75318.7	71519.1	77312.7	36725.1	55188.6	49274.6	73600.3	53431.7	64464.7	45946.8
				23-Nordeoxycholic Acid (NorDCA)	23-Nordeoxycholic Acid (NorDCA)	neg	N/A	HMDB0304947	Bile Acids	5.23532e+06	5.31418e+06	5.35947e+06	4.26553e+06	6.7225e+06	4.78054e+06	4.85575e+06	3.24831e+06	5.32307e+06	2.31838e+06	2.02305e+06	5.90896e+06	3.79703e+06	6.46396e+06	3.92558e+06	7.06408e+06	3.05888e+06	5.2968e+06	4.33122e+06	9.78975e+06	1.07061e+07	6.21848e+06	2.03493e+06
				3-Amino-4-Hydroxybenzoic Acid	3-Amino-4-Hydroxybenzoic Acid	neg	NA	HMDB0304941	Organic Acids	197323	186660	185335	359860	300914	308437	237513	366898	362519	308209	302362	386557	274164	247309	174566	274126	229344	368412	223943	350279	237480	346563	180695
				3-Dehydroshikimate	3-Dehydroshikimate	neg	14	HMDB0304122	Organic Acids	1.422e+06	1.11589e+06	1.35911e+06	1.1975e+06	1.54256e+06	1.20467e+06	1.01694e+06	1.44723e+06	1.46505e+06	792939	1.14503e+06	1.08172e+06	1.1344e+06	1.43327e+06	2.08445e+06	1.89999e+06	1.28921e+06	1.26018e+06	1.25394e+06	1.405e+06	1.05141e+06	1.48615e+06	1.09674e+06
				3-Furoic Acid	3-Furoic Acid	neg	25	HMDB0000444	Organic Acids	4.91543e+06	5.01506e+06	5.10206e+06	4.90089e+06	7.17885e+06	4.93102e+06	1.0414e+07	5.79424e+06	4.80846e+06	3.63488e+06	6.36919e+06	4.46718e+06	4.33134e+06	5.60657e+06	7.67071e+06	5.92774e+06	8.99658e+06	8.01197e+06	8.48582e+06	5.94751e+06	9.7112e+06	6.0673e+06	5.77132e+06
				3-Hydroxycapric Acid	3-Hydroxycapric Acid	neg	17	HMDB0002203	Fatty Acids	289953	258080	251510	361426	508131	213625	237267	413738	338665	255889	403711	168943	268890	199223	198250	422511	567464	369314	361062	195594	504664	332224	223140
				3-Hydroxyisovaleric Acid	3-Hydroxyisovaleric Acid	neg	76	HMDB0000754	Fatty Acids	327786	292988	307036	169873	333062	445872	404188	319450	320132	292601	373896	310286	300803	552481	608919	619791	584212	875124	858027	492234	594177	403709	376720
				3-Methyglutaric Acid	3-Methyglutaric Acid	neg	26	HMDB0000752	Organic Acids	3.10356e+06	3.0554e+06	3.26076e+06	2.52525e+06	3.20978e+06	2.47857e+06	1.81095e+06	3.09218e+06	2.744e+06	2.86042e+06	2.45341e+06	1.90999e+06	2.04558e+06	4.43598e+06	4.37119e+06	3.09426e+06	2.52048e+06	3.19634e+06	4.27379e+06	3.1312e+06	3.43762e+06	4.06854e+06	2.73461e+06
				3-oxo chenodeoxycholic acid	3-oxo chenodeoxycholic acid	neg	4			1.72751e+06	1.42518e+06	1.67643e+06	4.9659e+06	3.50963e+06	1.18289e+06	351281	5.03884e+06	4.53902e+06	3.8077e+06	844577	726613	385476	2.165e+06	2.3516e+06	2.82051e+06	1.89781e+06	1.63371e+06	1.59176e+06	1.45513e+06	2.35023e+06	2.66933e+06	529321
				3-oxo deoxycholic acid	3-oxo deoxycholic acid	neg	4			1.00773e+06	923467	981745	3.64361e+06	2.19164e+06	1.14493e+06	458218	3.73973e+06	2.46175e+06	3.5674e+06	564139	599948	299154	1.15945e+06	729891	1.54722e+06	746429	892480	671443	525947	1.11205e+06	1.12504e+06	211213
				3-oxocholic acid	3-oxocholic acid	neg	N/A	HMDB0000502	Bile Acids	5.26154e+06	4.54186e+06	5.22335e+06	4.28131e+06	9.40764e+06	6.29706e+06	3.09453e+06	5.36042e+06	7.44016e+06	1.21305e+07	1.20837e+06	908964	858890	7.80029e+06	1.27204e+07	1.55189e+07	1.24435e+07	8.22084e+06	1.44776e+07	8.94704e+06	7.40917e+06	4.24767e+06	3.04394e+06
				3-Sulfinoalanine	3-Sulfinoalanine	neg	11	HMDB0000996	Amino Acids	1.81786e+06	1.73953e+06	1.73415e+06	2.21958e+06	1.08914e+06	1.92898e+06	1.21891e+06	626202	794942	848576	1.76588e+06	1.15051e+06	1.08534e+06	1.24643e+06	2.20673e+06	1.37146e+06	1.8167e+06	551728	1.67031e+06	325349	361968	906396	947983
				3Alpha-Hydroxy-5Beta-Pregnane-20-One	3Alpha-Hydroxy-5Beta-Pregnane-20-One	neg	1	HMDB0006759		2.12632e+06	2.06608e+06	2.13631e+06	909935	1.1853e+06	1.24063e+06	3.27969e+06	860753	2.08298e+06	1.00995e+06	4.29577e+06	1.40493e+06	3.15852e+06	1.4881e+06	2.68676e+06	1.59864e+06	4.40948e+06	1.75505e+06	2.66375e+06	1.04046e+06	4.42355e+06	1.53854e+06	4.38768e+06
				3alpha,6alpha,7alpha,12alpha-tetrahydroxy bile acid (THBA)	3alpha,6alpha,7alpha,12alpha-tetrahydroxy bile acid (THBA)	neg	N/A			1.17128e+06	868345	1.24008e+06	3.08407e+06	3.74816e+06	1.78658e+06	1.13282e+06	1.39647e+06	1.7874e+06	1.74643e+06	1.87361e+06	1.13459e+06	1.46624e+06	1.15973e+06	1.0155e+06	2.30443e+06	1.9647e+06	1.18264e+06	981034	340130	615489	721410	586767
				3Alpha,7Alpha-Dihydroxy-5Beta-Cholestanate	3Alpha,7Alpha-Dihydroxy-5Beta-Cholestanate	neg	N/A	HMDB0000359	Bile Acids	772416	767617	895549	1.98247e+06	1.05744e+06	316387	168166	1.55614e+06	398278	1.9671e+06	563875	446867	150222	2.45578e+06	2.46925e+06	2.30611e+06	873446	1.17793e+06	772944	937460	1.06426e+06	3.04943e+06	1.01995e+06
				3Alpha,7Alpha-Dihydroxy-5Beta-Cholestane	3Alpha,7Alpha-Dihydroxy-5Beta-Cholestane	neg	10	HMDB0006893	Steroids	404279	537685	540579	459607	709883	845771	465449	597949	851099	436344	343161	742319	586032	375363	646200	465960	375185	497012	618262	409110	516483	465249	291134
				3Alpha,7Alpha,12Alpha-Trihydroxy-5Beta-Cholestanoic Acid	3Alpha,7Alpha,12Alpha-Trihydroxy-5Beta-Cholestanoic Acid	neg	N/A	HMDB0062207	Bile Acids	326339	333035	335864	1.07735e+06	875749	554321	289731	502958	335132	653092	482730	406453	156092	566031	516861	465404	416719	281846	369131	349254	489710	695535	327332
				4-(2-Aminophenyl)-2,4-Dioxobutanoic Acid	4-(2-Aminophenyl)-2,4-Dioxobutanoic Acid	neg	2	HMDB0000978	Organic Acids	5.22676e+06	5.22353e+06	5.09423e+06	1.14251e+07	1.53054e+07	3.74936e+06	996800	4.30144e+06	3.99475e+06	4.41672e+06	7.16396e+06	4.5577e+06	5.12462e+06	1.49843e+07	1.11871e+07	1.98526e+07	1.58544e+07	1.06946e+07	1.33835e+07	960529	6.13403e+06	659304	968348
				4-Hydroxybenzenesulfonic Acid	4-Hydroxybenzenesulfonic Acid	neg	18		Organic Acids	1.20915e+06	1.12219e+06	1.15275e+06	2.1928e+06	1.89053e+06	458009	462465	649535	691813	487472	2.11345e+06	1.00589e+06	2.74578e+06	2.34874e+06	1.58551e+06	1.24771e+06	1.50147e+06	4.71791e+06	3.27463e+06	596615	3.6663e+06	1.23026e+06	2.13243e+06
				4-Hydroxycinnamic Acid	4-Hydroxycinnamic Acid	neg	20	HMDB0002035	Organic Acids	232509	212663	207134	263428	300507	284619	268509	365490	305280	272255	246499	197691	217670	304212	339695	383710	368731	383239	317481	429909	377972	377443	328261
				4-Pyridoxic Acid	4-Pyridoxic Acid	neg	24	HMDB0000017	Vitamins	704011	684765	700468	917075	1.36338e+06	851672	155183	557184	393202	713173	513003	810524	781520	1.80211e+06	1.48639e+06	2.27992e+06	2.05255e+06	1.52604e+06	2.04061e+06	258936	1.49504e+06	666653	665411
				5'-Phosphoribosyl-N-Formylglycinamide	5'-Phosphoribosyl-N-Formylglycinamide	neg	N/A	HMDB0001308	Nucleosides, Nucleotides, and Derivatives	162706	199450	144330	185415	434804	376365	132167	381369	419029	133490	85617.7	349670	78807	154560	228633	333065	96017.9	213393	433394	111939	242374	469053	213016
				5-Methoxyindoleacetate	5-Methoxyindoleacetate	neg	NA	HMDB0004096	Indoles	836507	702391	729326	584808	755068	658013	717115	473524	533728	1.11912e+06	1.3506e+06	814700	486965	1.30141e+06	528504	1.5694e+06	1.20788e+06	1.09707e+06	744913	1.25145e+06	912538	719799	493690
				5-Phenylvaleric acid	5-Phenylvaleric acid	neg	12	HMDB0002043		312990	369055	309158	263981	360434	256744	224336	259402	303796	302250	295874	233048	178531	312898	436827	327890	315267	334145	328982	388391	253382	389097	220429
				5,6-EET	5,6-EET	neg	90	HMDB0246887		3.62039e+07	3.35384e+07	3.43077e+07	5.49777e+07	1.5253e+07	4.97332e+07	3.64024e+07	4.99253e+07	4.44534e+07	5.78083e+07	4.96185e+07	8.40098e+07	7.01774e+07	4.24025e+07	4.18973e+07	1.94634e+07	4.24607e+07	4.6867e+07	2.8759e+07	3.46568e+07	7.138e+07	6.73543e+07	3.88208e+07
				7Alpha,25-Dihydroxy-4-Cholesten-3-One	7Alpha,25-Dihydroxy-4-Cholesten-3-One	neg	N/A	HMDB0060425	Steroids	1.33361e+06	1.37319e+06	1.07741e+06	1.28753e+06	1.58193e+06	1.93551e+06	1.38278e+06	2.35482e+06	1.19286e+06	2.20557e+06	1.21296e+06	1.21678e+06	1.05992e+06	1.5261e+06	1.45803e+06	3.19256e+06	2.37575e+06	1.92337e+06	2.68259e+06	2.31495e+06	1.61294e+06	1.4816e+06	1.26786e+06
				9,10-Epoxyoctadecenoic Acid	9,10-Epoxyoctadecenoic Acid	neg	55	HMDB0004701	Fatty Acids	2.09235e+07	1.89439e+07	2.56752e+07	3.16461e+07	2.37232e+07	1.80684e+07	2.30488e+07	3.34876e+07	1.80562e+07	3.41435e+07	2.43719e+07	3.55746e+07	2.15742e+07	4.10435e+07	2.45683e+07	1.51552e+07	2.26628e+07	2.37755e+07	2.04727e+07	1.91719e+07	4.10068e+07	3.67653e+07	5.05559e+07
				Adenosine 5'-Diphosphate	Adenosine 5'-Diphosphate	neg	63	HMDB0001341	Nucleosides, Nucleotides, and Derivatives	3.85613e+06	3.88194e+06	3.3019e+06	1.8462e+06	4.38357e+06	6.0644e+06	3.80596e+06	2.9651e+06	3.00691e+06	3.35562e+06	3.54656e+06	2.41278e+06	2.18321e+06	2.24665e+06	2.65277e+06	5.25117e+06	2.07658e+06	2.79712e+06	4.94449e+06	1.55697e+06	1.907e+06	1.68989e+06	1.49878e+06
				Aesculin	Aesculin	neg	10	HMDB0030820	Others	319767	296481	318507	216966	241393	296818	587609	299103	223469	471705	497645	388802	126261	505307	157654	753364	384562	363964	247788	317510	339242	240714	227415
				Ala-Val	Ala-Val	neg	N/A	HMDB0028700	Dipeptides	120609	162613	153392	140685	218614	162779	257227	149962	162323	121650	384566	142049	227828	222672	281577	144479	350509	232015	199734	173091	255544	209548	267860
				Allantoin	Allantoin	neg	N/A	HMDB0000462	Others	248792	277237	278232	202195	325690	350121	323351	318174	267555	194569	263151	243477	344884	381680	505600	393691	417361	624892	550419	321768	385645	356587	309589
				Alpha-Hydroxyisobutyric Acid	Alpha-Hydroxyisobutyric Acid	neg	58	HMDB0000729		8.90922e+06	7.68651e+06	8.409e+06	9.01195e+06	1.4116e+07	1.29072e+07	1.07836e+07	1.46911e+07	1.24023e+07	1.31363e+07	1.8882e+07	1.34395e+07	1.71711e+07	3.81207e+06	5.33592e+06	1.19887e+07	1.36873e+07	1.48883e+07	1.51953e+07	5.08732e+06	9.17282e+06	6.24388e+06	4.8372e+06
				Alpha-Ketoglutaric Acid	Alpha-Ketoglutaric Acid	neg	11	HMDB0000208	Organic Acids	2.89642e+06	3.73626e+06	3.93153e+06	3.24901e+06	5.74501e+06	5.4184e+06	3.49546e+06	2.45962e+06	2.42602e+06	1.80436e+06	3.50479e+06	2.16383e+06	2.47479e+06	3.75285e+06	3.70919e+06	5.0798e+06	6.20278e+06	2.91026e+06	5.44119e+06	1.34472e+06	2.14661e+06	3.14698e+06	3.46935e+06
				Alpha-Linolenic Acid	Alpha-Linolenic Acid	neg	62	HMDB0001388	Fatty Acids	1.12124e+08	1.12003e+08	1.24178e+08	1.16703e+08	1.35972e+08	1.12846e+08	1.25626e+08	1.32641e+08	1.60294e+08	1.30273e+08	1.74169e+08	1.49908e+08	1.54952e+08	1.3714e+08	7.9893e+07	8.66224e+07	1.28173e+08	8.17025e+07	8.45769e+07	8.01865e+07	9.82893e+07	9.25581e+07	1.25728e+08
				Aminoadipic Acid	Aminoadipic Acid	neg	NA	HMDB0000510	Amino Acids	615751	557932	587881	561532	1.27229e+06	1.41302e+06	615897	978475	1.41404e+06	614399	463450	1.32696e+06	954167	443825	824527	720768	533161	695944	922320	340578	709925	552402	536358
				Arabinonic Acid	Arabinonic Acid	neg	16	HMDB0000539	Organic Acids	3.09342e+06	3.36153e+06	2.73209e+06	2.02227e+06	2.80439e+06	2.98844e+06	3.01188e+06	3.02421e+06	2.56851e+06	2.59308e+06	2.90199e+06	2.27071e+06	2.08594e+06	3.26383e+06	4.60863e+06	3.3767e+06	2.90745e+06	2.96713e+06	3.6596e+06	3.02287e+06	3.63127e+06	3.84568e+06	3.3349e+06
				Arachidic Acid	Arachidic Acid	neg	1	HMDB0002212	Fatty Acids	2.36167e+07	2.49629e+07	2.49628e+07	2.50756e+07	2.00823e+07	2.86334e+07	1.35223e+07	2.01801e+07	1.56152e+07	1.82048e+07	9.10405e+06	1.97657e+07	1.15564e+07	2.07663e+07	2.11713e+07	2.13043e+07	1.51259e+07	2.64846e+07	3.2394e+07	2.54694e+07	1.74668e+07	2.57657e+07	1.73453e+07
				Arachidonic Acid	Arachidonic Acid	neg	58	HMDB0001043	Fatty Acids	2.81646e+09	2.79991e+09	2.83565e+09	2.92215e+09	2.60895e+09	3.08535e+09	2.78604e+09	2.99372e+09	2.88599e+09	2.85575e+09	3.82626e+09	3.80593e+09	3.86302e+09	2.84342e+09	3.0898e+09	3.37024e+09	3.48574e+09	3.73152e+09	3.14124e+09	2.90316e+09	2.74498e+09	3.07319e+09	2.42541e+09
				Arg-Lys	Arg-Lys	neg	12	HMDB0028714	Dipeptides	298571	175761	316585	504560	702672	77346.1	23158.4	234865	91939.4	84266.4	161689	181827	118129	482222	528131	741460	612887	437899	393894	91872.3	954605	767269	343231
				Ascorbic Acid	Ascorbic Acid	neg	77	HMDB0000044	Vitamins	4.55274e+07	3.79438e+07	2.96512e+07	4.46292e+06	6.70826e+07	3.53581e+07	8.58018e+07	1.16883e+08	9.64925e+07	7.13341e+07	6.13745e+07	5.54524e+07	6.04388e+07	4.91559e+07	1.14417e+08	4.77413e+07	3.65479e+07	6.70467e+07	3.78954e+07	1.00975e+08	8.97475e+07	7.45956e+07	9.68745e+07
				Asp-Thr	Asp-Thr	neg	N/A	HMDB0028763	Dipeptides	225788	257365	285105	167920	343300	322967	307263	325763	299804	237323	217843	171013	194522	259984	411662	330961	293540	306870	467941	336308	443377	240789	268579
				Azelaic Acid	Azelaic Acid	neg	28	HMDB0000784	Fatty Acids	783309	695367	727557	687817	927161	949958	558023	680383	898871	508267	699614	952791	970815	1.5973e+06	1.02037e+06	1.45161e+06	1.12107e+06	1.0691e+06	1.70393e+06	541358	1.63621e+06	915567	1.11774e+06
				Behenic Acid	Behenic Acid	neg	29	HMDB0000944	Fatty Acids	1.15333e+07	1.18159e+07	1.17105e+07	1.4991e+07	8.5586e+06	1.51418e+07	6.49509e+06	9.04084e+06	6.51817e+06	6.85948e+06	3.91312e+06	8.11297e+06	4.50744e+06	8.95258e+06	9.27985e+06	1.07768e+07	6.98859e+06	1.18388e+07	1.84812e+07	1.24709e+07	7.07531e+06	1.18692e+07	6.6143e+06
				Butyric Acid	Butyric Acid	neg	2	HMDB0000039	Fatty Acids	1.39521e+07	1.45804e+07	1.42886e+07	2.46031e+07	3.23813e+07	1.16948e+07	3.96562e+06	1.80297e+07	8.07458e+06	1.77108e+07	3.5458e+07	8.77704e+06	9.67342e+06	2.87302e+07	2.99658e+07	3.71633e+07	3.02594e+07	1.99754e+07	2.2233e+07	3.70169e+06	5.53003e+07	3.87117e+07	1.85613e+07
				Calcidiol	Calcidiol	neg	N/A	HMDB0003550	Steroids	224040	228786	212508	185371	837610	217332	454975	257352	224730	244991	182166	70450.9	197516	85158.1	150152	462142	259580	239094	1.00318e+07	310060	238974	133641	335606
				Capric Acid	Capric Acid	neg	25	HMDB0000511	Fatty Acids	2.74034e+06	2.56244e+06	2.57106e+06	2.96887e+06	4.58546e+06	2.75608e+06	1.32018e+06	3.58739e+06	3.57493e+06	2.01315e+06	2.00701e+06	2.37659e+06	2.05738e+06	3.46021e+06	3.74024e+06	3.68138e+06	2.64249e+06	2.78199e+06	3.42265e+06	2.91941e+06	3.17814e+06	2.69618e+06	1.58304e+06
				Caproic Acid	Caproic Acid	neg	10	HMDB0000535	Fatty Acids	759816	809997	725091	1.2976e+06	1.35164e+06	1.30649e+06	684732	1.03379e+06	676804	1.31579e+06	2.09072e+06	844401	518665	1.01028e+06	861296	671286	862230	952804	807728	527963	1.40749e+06	1.7001e+06	895967
				Cerotic Acid	Cerotic Acid	neg	N/A	HMDB0002356	Fatty Acids	2.31427e+06	2.29233e+06	2.14114e+06	873235	801486	1.08871e+06	750986	743011	546062	611505	672700	590074	490658	1.27232e+06	1.17343e+06	895499	1.02224e+06	771770	6.82942e+06	887081	816879	837325	827576
				Cholenic acid	Cholenic acid	neg	N/A	HMDB0000308		2.0281e+06	1.81828e+06	1.72017e+06	3.46171e+06	2.74706e+06	1.40268e+06	1.23688e+06	1.32509e+06	2.16394e+06	867921	288253	3.46947e+06	834745	3.31108e+06	401979	1.54637e+06	311520	1.00933e+06	544560	2.64797e+06	1.15359e+06	1.098e+06	753990
				Cholesterol Sulfate	Cholesterol Sulfate	neg	21	HMDB0000653	Steroids	3.40016e+07	5.46844e+07	4.39115e+07	2.49636e+07	1.32578e+07	3.05206e+07	1.79523e+07	1.32927e+07	1.31994e+07	1.44864e+07	1.12234e+07	1.10389e+07	1.29131e+07	1.18981e+07	1.77854e+07	1.01058e+07	1.19326e+07	1.01573e+07	1.63276e+07	1.49699e+07	1.67901e+07	1.30718e+07	1.99034e+07
				Cholic Acid	Cholic Acid	neg	55	HMDB0000619	Bile Acids	1.22401e+07	1.07676e+07	1.21039e+07	1.50069e+07	3.14216e+07	2.66317e+07	1.38771e+07	1.52862e+07	1.57837e+07	3.08185e+07	1.90569e+06	2.56322e+06	1.82265e+06	1.40829e+07	2.73973e+07	1.84879e+07	1.53364e+07	1.35654e+07	2.28093e+07	2.58392e+07	1.51637e+07	7.94958e+06	5.10916e+06
				Cholic acid 3-sulfate	Cholic acid 3-sulfate	neg	N/A			3.53077e+06	2.92058e+06	3.46639e+06	7.49666e+06	7.21586e+06	2.35262e+07	8.69813e+06	5.33813e+06	4.47483e+06	1.34251e+07	227165	448385	1.08686e+06	229381	71659	388432	284447	55042.5	65234.1	55317.7	17412.7	30643.2	11996.2
				Cinnamoylglycine	Cinnamoylglycine	neg	24	HMDB0011621	Amino Acids	58596	63103.1	57504.9	21935.1	57250.8	63639.6	53127.2	59129.4	58317.1	10513.2	13468.6	106570	408088	67473	NA	39544.4	37028.9	300072	205773	28809.9	36710.2	41993	129570
				Citrate;Isocitrate	Citrate	neg	71	HMDB0000094	Organic Acids	2.3616e+07	2.42532e+07	2.45661e+07	2.39057e+07	3.39039e+07	2.31949e+07	5.09174e+07	2.77605e+07	2.32671e+07	1.72339e+07	3.09669e+07	2.16009e+07	2.12245e+07	2.89263e+07	3.61328e+07	2.85912e+07	4.33684e+07	3.84417e+07	4.14155e+07	2.85667e+07	4.69923e+07	2.98135e+07	2.75534e+07
				CMP-N-Acetyl-Neuraminic Acid	CMP-N-Acetyl-Neuraminic Acid	neg	31	HMDB0001176	Nucleosides, Nucleotides, and Derivatives	3.09143e+06	3.03613e+06	3.95003e+06	5.21271e+06	3.95655e+06	4.49105e+06	3.48784e+06	6.80861e+06	3.18949e+06	2.09373e+06	2.93683e+06	2.06192e+06	2.36777e+06	6.43767e+06	9.31001e+06	3.92299e+06	8.40031e+06	6.58835e+06	4.90106e+06	5.04968e+06	7.29807e+06	5.66194e+06	6.70669e+06
				Cys-Ser	Cys-Ser	neg	N/A	HMDB0028784	Dipeptides	358375	359628	301520	405837	248631	721794	399697	254875	433379	266116	152767	380663	252509	224790	349915	301101	324030	326434	674136	113510	NA	290927	238782
				Cys-Thr	Cys-Thr	neg	N/A	HMDB0028785	Dipeptides	218975	230925	217770	197448	255740	256282	141066	370992	284433	137070	88696.7	177703	203559	307333	482272	289621	268850	277279	366861	98571.3	262894	226783	175032
				Cytarabine	Cytarabine	neg	NA	HMDB0015122	Nucleosides, Nucleotides, and Derivatives	1.39219e+06	1.36446e+06	1.2512e+06	1.58959e+06	2.10086e+06	1.71683e+06	2.14095e+06	1.56818e+06	1.80396e+06	1.48049e+06	2.41721e+06	1.22991e+06	1.91072e+06	1.02496e+06	1.50176e+06	1.27791e+06	1.9281e+06	1.27403e+06	1.61521e+06	1.93308e+06	1.57364e+06	1.22786e+06	2.0178e+06
				Cytidine 5'-Diphosphate	Cytidine 5'-Diphosphate	neg	20	HMDB0001546	Nucleosides, Nucleotides, and Derivatives	670892	657802	590133	314984	1.06601e+06	1.09859e+06	669000	757175	807239	560276	506753	364505	425030	547382	1.11809e+06	1.08055e+06	321963	535950	991052	436523	344410	407550	366422
				D-alpha-Aminobutyric acid	D-alpha-Aminobutyric acid	neg	45	HMDB0000650		3.45797e+06	3.64894e+06	3.5877e+06	3.68254e+06	6.00745e+06	5.40092e+06	3.3866e+06	5.31801e+06	5.03286e+06	3.91247e+06	2.97533e+06	4.19214e+06	3.02217e+06	4.7412e+06	6.17477e+06	5.76093e+06	4.42445e+06	5.46796e+06	5.35714e+06	4.79311e+06	4.69459e+06	5.6241e+06	3.88032e+06
				D-Erythrose 4-Phosphate	D-Erythrose 4-Phosphate	neg	10	HMDB0001321	Carbohydrates	368464	352272	402200	807899	358462	345888	388241	421620	415423	525691	557220	433584	528097	374704	443889	317687	551990	611423	378965	646171	552134	692525	656859
				D-Glucosamine 6-Phosphate	D-Glucosamine 6-Phosphate	neg	22	HMDB0001254	Carbohydrates	940289	1.08295e+06	1.08253e+06	2.24083e+06	1.26901e+06	1.65198e+06	1.15437e+06	1.04185e+06	1.61194e+06	722790	982432	1.36311e+06	1.17504e+06	746864	1.2916e+06	902372	1.33155e+06	1.07728e+06	1.49701e+06	1.36326e+06	1.27374e+06	1.05404e+06	960986
				D-Glucose	D-Glucose	neg	47	HMDB0000122	Carbohydrates	3.13568e+07	3.18853e+07	3.12614e+07	3.32943e+07	3.82906e+07	2.77849e+07	4.85721e+07	2.67685e+07	2.49275e+07	2.90157e+07	6.518e+07	1.99575e+07	3.50765e+07	3.00652e+07	4.40931e+07	3.46364e+07	5.213e+07	4.00609e+07	4.30216e+07	5.179e+07	4.24903e+07	2.42605e+07	4.93642e+07
				D-Glucose-6-Phosphate	D-Glucose-6-Phosphate	neg	73	HMDB0001401	Carbohydrates	1.4027e+07	1.43446e+07	1.38897e+07	2.58542e+07	9.15175e+06	9.88845e+06	1.27958e+07	1.48489e+07	1.11277e+07	1.88956e+07	2.08084e+07	1.64532e+07	1.95816e+07	1.27671e+07	1.17021e+07	1.1803e+07	1.58643e+07	2.30893e+07	1.14105e+07	2.37593e+07	1.59946e+07	2.63257e+07	2.08991e+07
				Dehydroascorbic Acid	Dehydroascorbic Acid	neg	59	HMDB0001264	Vitamins	3.61309e+06	4.24098e+06	4.48915e+06	4.03416e+06	1.06729e+07	6.91964e+06	6.11625e+06	7.32108e+06	6.3362e+06	4.90407e+06	9.29178e+06	5.27296e+06	5.56239e+06	6.05488e+06	5.74342e+06	9.03464e+06	7.99942e+06	7.1194e+06	6.09658e+06	4.18145e+06	5.11038e+06	1.11208e+07	5.55366e+06
				Delta-Tocopherol	Delta-Tocopherol	neg	N/A	HMDB0002902	Vitamins	6.9507e+06	8.23188e+06	7.81953e+06	3.64192e+06	3.00708e+06	2.70265e+06	2.00636e+06	2.3404e+06	1.72083e+06	2.54782e+06	2.18253e+06	1.91493e+06	1.72378e+06	8.45489e+06	1.11075e+07	6.0765e+06	4.85366e+06	7.36913e+06	8.1942e+06	8.38338e+06	5.87525e+06	6.43427e+06	5.32315e+06
				Deoxycholic Acid	Deoxycholic Acid	neg	70	HMDB0000626	Bile Acids	9.02868e+07	8.45504e+07	8.76418e+07	2.82911e+08	1.7243e+08	1.16046e+08	7.35011e+07	3.74903e+08	7.27415e+07	3.1395e+08	6.12126e+07	5.61518e+07	3.55336e+07	9.84973e+07	1.17616e+08	1.50138e+08	8.37621e+07	9.53739e+07	8.2957e+07	4.26361e+07	1.0262e+08	8.85943e+07	2.44133e+07
				Dihydrotestosterone	Dihydrotestosterone	neg	N/A	HMDB0002961	Steroids	673134	646671	584521	449252	545099	576104	930141	396001	853238	400959	1.57054e+06	643534	1.26096e+06	428170	646388	454916	1.05515e+06	583675	740089	385827	884517	522592	916460
				Dihydroxyvitamin D3	Dihydroxyvitamin D3	neg	N/A	HMDB0000430	Vitamins	734897	788931	900078	664267	867453	786499	1.26441e+06	692869	1.00433e+06	604281	842357	858589	956288	812152	778098	736755	750289	626900	685324	973665	2.02293e+06	631606	623796
				Dl-2-Aminooctanoic Acid	Dl-2-Aminooctanoic Acid	neg	N/A	HMDB0000991	Amino Acids	217506	202867	219279	150084	318991	94420.8	166420	171890	172444	189019	210287	97856.5	118057	206304	350991	367434	328671	456432	537390	185718	299489	280199	288807
				Docosahexaenoic Acid	Docosahexaenoic Acid	neg	90	HMDB0002183	Fatty Acids	1.24977e+09	1.26956e+09	1.21912e+09	1.13431e+09	1.18027e+09	1.11175e+09	1.3746e+09	9.34635e+08	1.3359e+09	9.04866e+08	1.41806e+09	1.14041e+09	1.74205e+09	9.42726e+08	1.08566e+09	1.10835e+09	1.2706e+09	1.19128e+09	1.08982e+09	1.22581e+09	1.34118e+09	1.05527e+09	9.51342e+08
				Eicosapentaenoic Acid	Eicosapentaenoic Acid	neg	50	HMDB0001999	Fatty Acids	5.35203e+07	5.3228e+07	5.1934e+07	6.62438e+07	5.07374e+07	5.70864e+07	5.54e+07	6.00466e+07	6.27367e+07	5.96141e+07	9.11248e+07	8.53845e+07	9.32751e+07	5.83162e+07	5.4042e+07	6.7245e+07	7.95293e+07	7.71105e+07	6.26738e+07	5.53447e+07	4.6166e+07	6.3158e+07	5.22931e+07
				Eicosenoic Acid	Eicosenoic Acid	neg	5	HMDB0002231	Fatty Acids	2.24908e+08	2.21134e+08	2.24304e+08	2.974e+08	2.34343e+08	2.39804e+08	2.2662e+08	2.25223e+08	2.33322e+08	2.38124e+08	1.69821e+08	2.835e+08	1.92621e+08	2.26607e+08	1.71841e+08	1.90318e+08	1.92154e+08	1.87155e+08	1.94117e+08	1.81836e+08	2.11354e+08	2.04959e+08	2.31511e+08
				Elaidic Acid	Elaidic Acid	neg	29	HMDB0000573	Fatty Acids	4.88554e+09	4.84096e+09	4.95286e+09	5.49263e+09	5.52552e+09	4.98136e+09	4.89131e+09	5.53953e+09	5.03808e+09	5.82814e+09	4.37875e+09	5.38733e+09	4.21927e+09	5.41947e+09	4.15041e+09	4.63706e+09	4.45211e+09	4.15017e+09	4.22205e+09	4.83508e+09	4.34056e+09	4.59548e+09	5.57772e+09
				FA(15:1)	FA(15:1)	neg	20	HMDB0302623		3.01398e+06	3.2455e+06	3.24334e+06	1.26308e+06	3.15079e+06	2.54295e+06	2.96254e+06	994076	3.06124e+06	2.59353e+06	4.1516e+06	2.75494e+06	2.98299e+06	1.414e+06	3.60048e+06	3.55641e+06	4.05989e+06	3.98756e+06	7.21295e+06	3.24729e+06	4.10769e+06	3.42628e+06	3.91241e+06
				FA(17:1)	FA(17:1)	neg	12	HMDB0060038		4.40754e+07	4.411e+07	4.23595e+07	6.2914e+07	5.26989e+07	3.68442e+07	3.77983e+07	4.15188e+07	4.61726e+07	5.024e+07	4.41038e+07	4.74052e+07	3.79744e+07	5.39378e+07	4.17952e+07	4.05017e+07	4.55405e+07	3.73032e+07	5.45463e+07	4.08948e+07	4.30287e+07	4.26205e+07	5.23691e+07
				FA(19:1)	FA(19:1)	neg	13	HMDB0013622		3.44048e+07	3.42411e+07	3.44469e+07	4.79732e+07	3.61974e+07	3.31567e+07	3.50835e+07	3.3956e+07	3.31756e+07	3.78173e+07	2.78124e+07	4.15679e+07	3.07381e+07	4.06523e+07	3.07641e+07	3.21347e+07	3.25212e+07	3.17616e+07	3.25841e+07	3.42071e+07	3.32379e+07	3.31399e+07	3.73684e+07
				FA(20:2)	FA(20:2)	neg	43	HMDB0005060		2.71993e+08	2.72316e+08	2.74674e+08	2.49124e+08	2.25201e+08	2.09307e+08	3.90243e+08	1.70334e+08	2.65842e+08	1.5995e+08	3.45249e+08	2.38461e+08	3.30045e+08	2.13725e+08	2.61989e+08	2.23841e+08	4.05538e+08	2.41354e+08	2.64237e+08	2.39741e+08	3.85338e+08	2.74882e+08	4.10107e+08
				FA(20:3)	FA(20:3)	neg	78	HMDB0244373		2.09911e+09	2.07881e+09	2.00042e+09	1.17888e+09	1.62827e+09	1.73889e+09	2.75586e+09	1.23014e+09	2.31637e+09	1.17786e+09	3.14864e+09	1.83116e+09	3.1003e+09	1.26245e+09	2.19108e+09	1.45939e+09	2.76546e+09	1.71369e+09	2.14023e+09	1.01785e+09	2.51533e+09	2.04723e+09	2.60894e+09
				FA(21:1)	FA(21:1)	neg	N/A		Fatty Acids	3.16087e+06	3.27353e+06	3.16649e+06	3.36641e+06	2.65709e+06	3.21834e+06	3.55399e+06	2.5411e+06	2.57491e+06	2.22624e+06	2.39334e+06	3.47852e+06	2.56785e+06	3.30089e+06	3.26519e+06	2.86935e+06	3.27013e+06	3.50681e+06	4.40675e+06	2.96785e+06	4.25611e+06	3.40999e+06	3.8259e+06
				FA(21:3)	FA(21:3)	neg	20		Fatty Acids	5.24827e+06	5.00064e+06	5.08853e+06	2.54073e+06	3.15911e+06	2.68391e+06	8.96634e+06	1.70807e+06	3.88616e+06	1.96681e+06	9.48273e+06	2.63728e+06	7.62344e+06	3.63198e+06	5.82395e+06	3.38463e+06	1.04452e+07	4.06627e+06	6.01549e+06	2.84457e+06	9.16779e+06	4.79025e+06	9.63648e+06
				FA(22:1)	FA(22:1)	neg	12	HMDB0002068		4.26053e+07	4.42111e+07	4.46512e+07	4.56775e+07	3.92014e+07	5.29189e+07	3.80427e+07	3.95406e+07	4.12109e+07	2.98724e+07	2.53551e+07	3.88913e+07	3.37709e+07	3.79656e+07	4.89749e+07	4.35324e+07	3.88199e+07	5.29588e+07	5.5674e+07	3.94514e+07	4.06679e+07	5.51274e+07	4.48333e+07
				FA(22:2)	FA(22:2)	neg	N/A	HMDB0244521		2.50615e+07	2.51158e+07	2.42191e+07	2.53698e+07	2.09543e+07	2.33423e+07	3.48748e+07	1.4808e+07	2.5169e+07	1.17676e+07	2.58084e+07	2.36483e+07	2.81579e+07	1.89486e+07	2.62261e+07	2.03824e+07	3.60138e+07	2.23542e+07	2.79333e+07	1.86772e+07	3.88078e+07	2.89229e+07	3.6041e+07
				FA(22:3)	FA(22:3)	neg	6	HMDB0002823		8.59761e+07	8.40197e+07	8.37497e+07	5.5356e+07	6.44536e+07	6.88852e+07	1.18581e+08	3.98238e+07	7.8509e+07	3.01787e+07	8.99846e+07	7.58494e+07	1.11792e+08	5.83965e+07	1.03833e+08	6.94233e+07	1.39485e+08	7.00292e+07	1.02241e+08	5.04425e+07	1.27017e+08	9.96551e+07	1.2965e+08
				FA(22:4)	FA(22:4)	neg	70	HMDB0002226		7.56939e+08	7.5266e+08	7.48965e+08	5.42587e+08	5.97759e+08	6.2356e+08	9.62485e+08	4.70501e+08	6.22999e+08	4.21904e+08	8.3967e+08	5.39733e+08	8.66991e+08	5.60603e+08	7.97459e+08	6.99545e+08	8.75359e+08	6.69832e+08	7.78089e+08	6.94389e+08	8.52336e+08	7.1175e+08	7.33015e+08
				FA(22:5)	FA(22:5)	neg	75	HMDB0001976		4.20326e+08	4.18694e+08	4.03603e+08	3.11583e+08	3.37969e+08	3.45963e+08	4.61646e+08	2.58307e+08	3.86725e+08	2.45557e+08	4.40675e+08	3.33779e+08	4.84918e+08	3.48236e+08	4.29834e+08	3.81519e+08	4.87109e+08	4.52621e+08	4.53211e+08	3.84759e+08	4.65526e+08	3.98422e+08	4.07824e+08
				FA(23:1)	FA(23:1)	neg	N/A		Fatty Acids	8.71048e+06	8.99248e+06	8.80648e+06	9.27442e+06	6.14872e+06	1.11246e+07	7.96344e+06	5.66089e+06	6.92767e+06	4.64848e+06	5.28687e+06	6.2912e+06	6.75413e+06	6.50455e+06	7.18619e+06	6.97189e+06	7.29393e+06	1.00767e+07	9.29223e+06	8.38589e+06	7.3032e+06	8.63954e+06	7.90049e+06
				FA(23:3)	FA(23:3)	neg	N/A		Fatty Acids	267756	242565	249056	173713	64803.3	91655.1	603777	NA	217308	NA	410527	190943	462290	126762	236137	169547	753063	173263	367882	NA	609816	270613	662293
				FA(24:2)	FA(24:2)	neg	11		Fatty Acids	8.90886e+06	8.84938e+06	9.07442e+06	8.99786e+06	7.00441e+06	1.10834e+07	7.03632e+06	6.99743e+06	7.42228e+06	5.00801e+06	4.7108e+06	6.00789e+06	5.281e+06	8.2448e+06	1.06498e+07	9.45097e+06	8.41021e+06	1.15469e+07	1.1783e+07	8.94386e+06	8.81559e+06	1.31681e+07	8.49637e+06
				FA(24:3)	FA(24:3)	neg	17		Fatty Acids	1.12955e+07	1.14997e+07	1.11885e+07	8.8948e+06	8.16982e+06	1.15705e+07	1.20386e+07	6.66852e+06	9.82764e+06	5.18168e+06	8.75842e+06	1.01833e+07	1.05602e+07	9.35901e+06	1.44758e+07	9.72626e+06	1.45662e+07	1.06507e+07	1.38141e+07	7.48949e+06	1.40439e+07	1.459e+07	1.47441e+07
				FA(24:4)	FA(24:4)	neg	10		Fatty Acids	4.74016e+07	4.44626e+07	4.48582e+07	4.38278e+07	3.43411e+07	3.61053e+07	5.53659e+07	2.84418e+07	3.78589e+07	2.65634e+07	5.07384e+07	3.38787e+07	4.90106e+07	3.232e+07	4.30171e+07	3.55713e+07	5.14105e+07	3.78092e+07	4.10676e+07	4.15965e+07	4.91684e+07	4.0909e+07	4.63664e+07
				FA(24:5)	FA(24:5)	neg	N/A	HMDB0006323		3.69942e+07	3.683e+07	3.66398e+07	2.6877e+07	2.83201e+07	2.91615e+07	5.88943e+07	2.26258e+07	3.79087e+07	1.92385e+07	5.52305e+07	2.71348e+07	5.10879e+07	2.35618e+07	3.4012e+07	2.52676e+07	5.07032e+07	2.57358e+07	3.03177e+07	2.60199e+07	4.41535e+07	3.09553e+07	4.34396e+07
				FA(24:6)	FA(24:6)	neg	N/A		Fatty Acids	2.48316e+07	2.45381e+07	2.29796e+07	2.28107e+07	1.94807e+07	1.93095e+07	3.38765e+07	1.60165e+07	2.31884e+07	1.52802e+07	3.20604e+07	1.78807e+07	3.05114e+07	1.55583e+07	2.19858e+07	1.72936e+07	3.08895e+07	1.78976e+07	2.04519e+07	2.10063e+07	2.77105e+07	2.22042e+07	2.56564e+07
				FA(25:1)	FA(25:1)	neg	N/A		Fatty Acids	661036	632910	637001	560744	297387	802734	448729	230924	385443	216825	233139	338774	338521	356461	415816	428748	419574	434228	1.12084e+06	547754	344701	563165	475352
				FA(25:3)	FA(25:3)	neg	N/A		Fatty Acids	233051	263124	270710	223048	49555.1	69478	NA	NA	NA	NA	NA	NA	NA	128590	NA	58375	NA	82156.4	NA	137722	NA	43134.2	NA
				FA(26:1)	FA(26:1)	neg	N/A	HMDB0062452		589989	643019	598889	552182	272194	601362	305068	258121	258532	184488	126326	294214	194039	421172	329484	402305	342807	339027	2.35347e+06	324339	241825	415017	389089
				FA(26:2)	FA(26:2)	neg	14		Fatty Acids	582225	484076	447533	597874	362218	694625	332395	323667	394897	186773	201239	316585	300397	357499	623859	519737	431938	473427	602620	377528	435638	706407	523201
				FA(26:3)	FA(26:3)	neg	N/A		Fatty Acids	393860	455329	426582	340719	212423	473775	369431	300405	482729	149776	216510	369566	311735	298180	502394	270119	384234	311050	495084	229544	496600	445464	426317
				FA(26:4)	FA(26:4)	neg	N/A		Fatty Acids	871628	899007	808586	1.10137e+06	823762	954664	1.09302e+06	593629	862255	605376	749264	867119	835064	877637	1.0486e+06	561551	935017	723658	688405	775159	1.16265e+06	1.04196e+06	1.26499e+06
				FA(26:5)	FA(26:5)	neg	N/A		Fatty Acids	1.49824e+06	1.40372e+06	1.35001e+06	1.28512e+06	1.17097e+06	1.40625e+06	1.924e+06	1.06043e+06	1.88653e+06	905036	1.70705e+06	1.35678e+06	1.76878e+06	1.25755e+06	1.55628e+06	966031	1.73616e+06	1.03532e+06	1.1655e+06	1.10089e+06	2.24712e+06	1.66045e+06	1.66502e+06
				Fructose 1,6-Bisphosphate	Fructose 1,6-Bisphosphate	neg	N/A	HMDB0001058	Carbohydrates	807052	784325	827266	1.67035e+06	633442	1.43733e+06	1.19211e+06	626206	572694	243531	971128	418989	411949	201893	472517	646702	1.60062e+06	700144	1.26243e+06	410292	979819	428407	1.23881e+06
				Fucose 1-Phosphate	Fucose 1-Phosphate	neg	10	HMDB0001265	Carbohydrates	1.68999e+07	1.68049e+07	1.61496e+07	4.14946e+07	1.8787e+07	3.91507e+07	3.80721e+06	4.21647e+07	1.63221e+07	3.69978e+07	1.9266e+06	2.87041e+07	1.1603e+07	2.72543e+07	7.46835e+06	3.30461e+07	1.73535e+06	3.65536e+07	4.82929e+06	4.32975e+07	1.70551e+06	7.05828e+06	1.30096e+06
				Fumarate	Fumarate	neg	20	HMDB0000134	Organic Acids	2.88938e+07	2.86916e+07	2.6542e+07	2.30609e+07	3.92615e+07	3.03095e+07	3.83531e+07	4.12217e+07	3.63803e+07	3.1172e+07	3.25028e+07	2.79538e+07	3.1437e+07	3.45778e+07	5.44592e+07	3.75521e+07	3.43699e+07	4.19359e+07	4.12622e+07	3.79466e+07	4.69146e+07	4.83654e+07	4.2134e+07
				GDP-L-Fucose	GDP-L-Fucose	neg	N/A	HMDB0001095	Nucleosides, Nucleotides, and Derivatives	141079	172330	201917	124741	276726	329126	273774	59273	251864	215835	302872	233664	290136	43033.1	53618.1	205555	168461	156069	205094	193070	213451	128749	152247
				Gluconic Acid	Gluconic Acid	neg	46	HMDB0000625	Organic Acids	3.2361e+06	3.09196e+06	3.04149e+06	3.49019e+06	3.74639e+06	3.6186e+06	3.38211e+06	3.32815e+06	3.21909e+06	2.9615e+06	2.70953e+06	2.52317e+06	2.93276e+06	4.14661e+06	4.8346e+06	4.71483e+06	3.43029e+06	4.78826e+06	4.03883e+06	4.96798e+06	3.70057e+06	3.49454e+06	3.39729e+06
				Glutaric Acid	Glutaric Acid	neg	25	HMDB0000661	Organic Acids	508162	463879	369980	358522	693243	675783	882983	560614	552925	449460	529095	315035	426041	570557	643692	556936	651021	865155	645875	526951	622019	659182	477721
				Gly-Val	Gly-Val	neg	NA	HMDB0028854	Dipeptides	385121	340161	382919	279639	368716	325724	280392	412751	294250	212970	259194	201854	189645	920956	1.1986e+06	707016	779920	1.11328e+06	946615	767258	783992	1.00659e+06	907165
				Glyceraldehyde 3-Phosphate	Glyceraldehyde 3-Phosphate	neg	2	HMDB0001112	Carbohydrates	430013	399539	342560	619906	371183	341862	439317	449795	259309	479881	723387	318160	427884	397881	594128	515308	641019	763715	462301	1.04234e+06	891463	803445	730763
				Glycerate 3-Phosphate	Glycerate 3-Phosphate	neg	22	HMDB0000807	Carbohydrates	327978	338869	315969	603627	289119	346779	570746	229720	263892	128258	649231	264813	221347	236148	299059	450943	449801	293211	417224	319861	398305	374952	652121
				Glyceric Acid	Glyceric Acid	neg	11	HMDB0000139	Organic Acids	883233	1.02993e+06	1.14798e+06	2.87077e+06	1.08645e+06	1.98317e+06	1.01911e+06	317005	452083	270810	808787	435433	579068	702810	515251	1.16676e+06	1.6075e+06	431986	1.28552e+06	364922	321633	579919	550705
				Glycerol 3-Phosphate	Glycerol 3-Phosphate	neg	57	HMDB0000126	Organic Acids	1.95521e+07	2.01299e+07	1.90182e+07	1.8853e+07	2.83432e+07	2.23703e+07	2.42831e+07	2.84164e+07	2.68162e+07	2.19305e+07	2.91704e+07	2.25274e+07	1.2968e+07	2.19755e+07	3.02046e+07	3.39282e+07	2.12136e+07	2.96497e+07	3.78109e+07	2.52079e+07	1.63308e+07	2.20668e+07	1.63264e+07
				Glycocholic Acid	Glycocholic Acid	neg	10	HMDB0000138	Bile Acids	650045	562040	612033	451270	704232	680669	290636	654299	576470	442734	460481	427095	368801	584757	939687	777809	602213	602751	937141	744906	679178	673077	337854
				Glycohyocholic acid (GHCA)	Glycohyocholic acid (GHCA)	neg	10	HMDB0240607		1.15783e+07	1.1275e+07	1.09664e+07	8.38753e+06	1.02212e+07	1.052e+07	1.52339e+07	7.9136e+06	1.11666e+07	8.83556e+06	1.69245e+07	1.18441e+07	1.63575e+07	8.49822e+06	1.34599e+07	1.00075e+07	1.59114e+07	1.16464e+07	1.23646e+07	1.02083e+07	1.43314e+07	1.18956e+07	1.33636e+07
				Glycolithocholic acid 3-sulfate (GLCA-S)	Glycolithocholic acid 3-sulfate (GLCA-S)	neg	N/A	HMDB0002639	Bile Acids	2.15605e+06	1.88762e+06	2.03326e+06	1.15282e+06	2.55316e+06	5.50519e+06	2.8735e+06	1.7705e+06	1.8678e+06	482276	NA	791313	773823	3.35241e+06	7.51841e+06	6.29642e+06	4.5102e+06	2.28476e+06	1.28885e+07	3.11134e+06	3.39293e+06	305602	830113
				Heneicosanoic Acid	Heneicosanoic Acid	neg	N/A	HMDB0002345	Fatty Acids	2.56574e+06	2.45927e+06	2.3533e+06	2.58627e+06	1.91628e+06	3.25911e+06	1.13881e+06	1.56616e+06	1.37966e+06	1.25676e+06	721121	2.70518e+06	967693	2.12447e+06	1.89287e+06	2.29185e+06	1.42708e+06	2.81447e+06	4.83803e+06	2.96653e+06	1.86552e+06	2.24018e+06	1.60225e+06
				Heptadecanoic Acid	Heptadecanoic Acid	neg	30	HMDB0002259	Fatty Acids	7.04996e+07	7.24527e+07	7.30258e+07	9.44966e+07	6.58989e+07	6.81677e+07	5.74111e+07	6.44689e+07	5.62375e+07	6.79806e+07	4.74691e+07	7.6044e+07	4.74197e+07	8.92211e+07	7.4712e+07	7.93548e+07	6.00328e+07	8.09936e+07	1.20413e+08	9.4869e+07	7.47819e+07	8.29132e+07	6.30233e+07
				Heptanoic Acid	Heptanoic Acid	neg	NA	HMDB0000666	Fatty Acids	272417	296095	336727	434203	422620	382529	589461	439941	192692	241010	370351	288758	281344	301559	390161	332403	274541	200667	432681	231810	318424	610834	570386
				Hexadecanedioic Acid	Hexadecanedioic Acid	neg	30	HMDB0000672	Fatty Acids	1.01477e+06	867173	965820	924430	1.36004e+06	481388	537542	1.16966e+06	898249	715096	1.22874e+06	561980	831590	938045	1.24385e+06	2.04603e+06	1.92162e+06	1.5676e+06	1.73972e+06	897049	1.01766e+06	1.43327e+06	726694
				Hippuric Acid	Hippuric Acid	neg	25	HMDB0000714	Organic Acids	348066	336717	361590	158908	268187	183446	191885	192963	183245	52442.2	64902.3	294578	894560	901797	612581	258594	253993	2.03672e+06	1.40932e+06	480368	553195	507656	1.10629e+06
				Hydroxycaprylic Acid	Hydroxycaprylic Acid	neg	20	HMDB0002264	Fatty Acids	156603	184526	193005	216608	314664	220284	147612	192485	225083	178741	374390	105431	224935	174391	251277	260884	274537	258156	157975	106984	318418	245199	150050
				Hydroxyphenyllactic Acid	Hydroxyphenyllactic Acid	neg	36	HMDB0000755	Organic Acids	197761	194240	196671	348963	356269	286457	236817	458554	273515	281672	170717	178980	182453	328255	205562	433464	262322	557914	376964	350222	317071	185003	113112
				Indolelactic Acid	Indolelactic Acid	neg	NA	HMDB0000671	Indoles	79368.7	78316	76565.3	86822.1	140202	139538	125699	124055	98307.3	86367.3	94523.7	80689.5	88440	111351	90361.3	177387	122407	185241	191791	59825.7	62018.2	86692.2	71440.2
				Indoxyl Sulfate	Indoxyl Sulfate	neg	48	HMDB0000682	Indoles	749857	727863	712075	344910	754667	481930	448871	544688	542401	324423	465813	599114	1.39804e+06	1.95847e+06	1.60827e+06	1.33823e+06	1.19632e+06	4.02517e+06	3.49234e+06	467064	596124	835403	1.22263e+06
				Isolithocholic Acid (IsoLCA)	Isolithocholic Acid (IsoLCA)	neg	14	HMDB0000717	Bile Acids	2.40176e+06	2.37645e+06	2.2964e+06	1.29684e+07	5.36294e+06	804803	545139	7.18526e+06	2.46888e+06	6.03578e+06	1.60613e+06	2.95218e+06	486094	3.25731e+06	3.11242e+06	4.99289e+06	1.94242e+06	1.63437e+06	1.2011e+06	1.45926e+06	1.61673e+06	3.55349e+06	619083
				L-Erythrulose	L-Erythrulose	neg	N/A	HMDB0006293	Carbohydrates	909023	972423	905690	717159	1.19626e+06	1.29003e+06	1.23267e+06	1.05928e+06	1.06389e+06	1.00647e+06	1.03159e+06	1.37537e+06	1.36155e+06	1.1388e+06	1.23829e+06	1.20647e+06	1.21773e+06	1.52813e+06	1.38724e+06	1.04015e+06	1.19771e+06	1.18683e+06	1.01132e+06
				L-Rhamnose	L-Rhamnose	neg	34	HMDB0000849	Carbohydrates	831742	867210	869135	908721	1.41518e+06	1.58125e+06	1.32393e+06	1.20963e+06	1.13476e+06	1.02103e+06	1.27267e+06	1.10483e+06	1.07478e+06	905181	999106	1.12854e+06	1.2305e+06	1.16515e+06	1.04301e+06	1.04769e+06	907724	1.15961e+06	1.11203e+06
				Lactate	Lactate	neg	15	HMDB0000190	Organic Acids	8.27449e+07	8.37877e+07	8.51855e+07	9.06592e+07	1.28691e+08	1.11681e+08	1.15172e+08	1.31019e+08	1.11878e+08	1.07139e+08	1.24456e+08	7.60691e+07	8.8495e+07	9.96381e+07	1.05197e+08	1.00913e+08	1.17721e+08	1.31261e+08	1.00685e+08	8.90971e+07	1.35991e+08	1.30672e+08	1.0421e+08
				Lauric Acid	Lauric Acid	neg	40	HMDB0000638	Fatty Acids	1.75132e+07	1.69927e+07	1.715e+07	1.79837e+07	2.56429e+07	1.98414e+07	1.70824e+07	2.3984e+07	2.28523e+07	1.94532e+07	1.65133e+07	1.84552e+07	1.67302e+07	2.02003e+07	2.12714e+07	1.81251e+07	1.55641e+07	1.72529e+07	2.2988e+07	1.46506e+07	1.83872e+07	1.50258e+07	1.24253e+07
				Leu-His	Leu-His	neg	11	HMDB0028931	Dipeptides	607168	584507	535680	296520	282302	407185	207591	248948	157306	232101	246763	580894	416810	334352	413953	2.35349e+06	290821	460713	2.78661e+06	323925	399544	348338	147765
				Leucinic Acid	Leucinic Acid	neg	28	HMDB0000665	Fatty Acids	277306	311053	215868	400890	542872	258269	274251	329308	168764	306521	752325	160321	521399	304923	536253	442036	872087	273923	382611	84190.2	918844	509850	461930
				Leukotriene A4	Leukotriene A4	neg	1	HMDB0001337	Fatty Acids	8.30459e+06	8.47242e+06	8.40888e+06	6.73007e+06	1.08692e+07	7.50738e+06	8.16623e+06	4.50037e+06	8.81428e+06	3.38581e+06	3.45236e+06	8.80096e+06	6.28201e+06	1.04452e+07	6.84109e+06	1.0218e+07	4.86113e+06	8.37631e+06	7.34745e+06	1.43902e+07	1.65279e+07	8.9366e+06	3.07598e+06
				Linoleic Acid	Linoleic Acid	neg	38	HMDB0000673	Fatty Acids	2.72146e+09	2.67161e+09	2.76157e+09	3.42046e+09	2.99899e+09	2.60102e+09	2.27833e+09	3.19871e+09	2.71498e+09	3.52837e+09	2.23789e+09	2.74391e+09	2.50777e+09	3.53329e+09	2.18057e+09	2.55105e+09	2.09071e+09	2.73164e+09	2.0804e+09	3.41067e+09	1.91667e+09	2.28452e+09	2.47004e+09
				Lithocholic Acid	Lithocholic Acid	neg	14	HMDB0000761	Bile Acids	2.4807e+06	2.45845e+06	2.12356e+06	3.73352e+06	3.27391e+06	2.19256e+06	2.01229e+06	1.93788e+06	2.43284e+06	1.3734e+06	898583	4.18883e+06	1.34664e+06	3.94381e+06	917849	2.16075e+06	906474	1.26383e+06	1.16873e+06	2.56219e+06	2.41487e+06	1.80347e+06	1.57243e+06
				LTB4	LTB4	neg	35	HMDB0001085	Fatty Acids	493048	588453	546192	460677	754879	468370	581445	302110	650262	107348	80801	642187	211257	666098	316830	879939	136119	592671	234779	900888	1.21102e+06	639825	108507
				LysoPA(16:0)	LysoPA(16:0)	neg	62	HMDB0243985		6.69133e+08	8.59652e+08	7.11758e+08	7.13005e+08	8.7101e+08	7.80791e+08	9.96756e+08	7.64297e+08	9.46419e+08	7.80879e+08	8.11975e+08	5.53068e+08	7.94563e+08	8.47358e+08	1.29762e+09	1.05073e+09	8.46944e+08	1.09887e+09	1.16993e+09	1.10185e+09	1.00776e+09	8.86313e+08	9.49427e+08
				LysoPA(16:1)	LysoPA(16:1)	neg	55	HMDB0011154		7.1832e+07	7.69104e+07	7.15815e+07	4.29951e+07	6.90993e+07	7.35777e+07	1.17287e+08	4.83695e+07	9.02167e+07	5.18843e+07	1.28476e+08	5.95914e+07	1.16937e+08	4.87015e+07	9.24838e+07	6.00174e+07	1.33984e+08	5.29293e+07	8.98414e+07	3.66624e+07	9.5394e+07	6.62706e+07	1.20539e+08
				LysoPA(17:1)	LysoPA(17:1)	neg	68		Phospholipids	5.27565e+06	5.95938e+06	5.4969e+06	4.77675e+06	5.83768e+06	5.08324e+06	7.60703e+06	3.98852e+06	5.72693e+06	4.09942e+06	8.29706e+06	4.2631e+06	8.67698e+06	5.81659e+06	9.1736e+06	5.56458e+06	8.53479e+06	6.23629e+06	7.51775e+06	6.20147e+06	7.76063e+06	5.64525e+06	8.03298e+06
				LysoPC(15:0)+HCO3	LysoPC(15:0)+HCO3	neg	NA	HMDB0010381	Phospholipids	1.45572e+07	1.64448e+07	1.57026e+07	7.49995e+06	1.48421e+07	1.6466e+07	3.24204e+07	9.15156e+06	2.07442e+07	8.98518e+06	2.85416e+07	1.27495e+07	3.04377e+07	1.02714e+07	2.20341e+07	1.24003e+07	2.87509e+07	1.1693e+07	2.06608e+07	9.80754e+06	2.94e+07	1.28615e+07	2.63132e+07
				LysoPC(16:1)+HCO3	LysoPC(16:1)+HCO3	neg	70	HMDB0010383	Phospholipids	2.99569e+07	3.28834e+07	2.99241e+07	1.78976e+07	2.90261e+07	3.12597e+07	4.60381e+07	2.08131e+07	3.57763e+07	2.29057e+07	5.01634e+07	2.42838e+07	4.41328e+07	2.18869e+07	4.01661e+07	2.63724e+07	5.16226e+07	2.24706e+07	3.71324e+07	1.62824e+07	3.96691e+07	2.91389e+07	4.98471e+07
				LysoPC(17:0)+HCO3	LysoPC(17:0)+HCO3	neg	NA	HMDB0012108	Phospholipids	4.54513e+08	5.03928e+08	5.00029e+08	4.14167e+08	5.97635e+08	5.80609e+08	5.59218e+08	5.7012e+08	5.65153e+08	4.60797e+08	5.87086e+08	3.92903e+08	5.60057e+08	4.91102e+08	7.73865e+08	6.21228e+08	6.0303e+08	6.54207e+08	6.96168e+08	6.3893e+08	5.80288e+08	5.20753e+08	5.48046e+08
				LysoPC(19:0)+HCO3	LysoPC(19:0)+HCO3	neg	N/A		Phospholipids	2.56687e+08	3.19627e+08	2.90512e+08	2.65054e+08	3.41772e+08	3.44651e+08	2.88547e+08	3.23789e+08	3.01992e+08	3.18708e+08	3.17585e+08	2.37213e+08	3.28388e+08	3.62702e+08	4.48423e+08	3.29397e+08	3.25281e+08	3.5195e+08	3.39639e+08	4.06577e+08	3.59186e+08	3.2598e+08	2.99379e+08
				LysoPC(20:3)+HCO3	LysoPC(20:3)+HCO3	neg	NA	HMDB0010393		3.39744e+06	4.03136e+06	3.9562e+06	3.34152e+06	3.70495e+06	5.06816e+06	3.66092e+06	4.48306e+06	4.41311e+06	2.80619e+06	3.33328e+06	3.60084e+06	3.28177e+06	2.75005e+06	4.27178e+06	2.8926e+06	4.04628e+06	3.70178e+06	8.31286e+06	2.15336e+06	3.61388e+06	3.76498e+06	3.6551e+06
				LysoPE(14:0)	LysoPE(14:0)	neg	62	HMDB0011500	Phospholipids	3.01418e+06	2.43298e+06	2.33174e+06	1.05877e+06	2.40598e+06	2.7906e+06	5.95601e+06	1.27799e+06	3.95145e+06	1.45129e+06	5.06565e+06	2.05713e+06	4.66388e+06	1.30265e+06	3.58115e+06	1.49879e+06	4.33373e+06	1.71483e+06	2.48918e+06	1.56919e+06	5.89218e+06	2.11987e+06	4.07977e+06
				LysoPE(16:0e)	LysoPE(16:0e)	neg	NA		Phospholipids	4.90785e+07	5.03639e+07	5.16708e+07	5.24654e+07	4.52268e+07	4.15442e+07	9.22006e+07	3.47613e+07	4.53533e+07	3.38059e+07	8.46919e+07	3.41969e+07	8.36607e+07	2.98957e+07	5.35128e+07	4.02601e+07	7.88413e+07	3.74647e+07	5.14009e+07	8.02666e+07	5.89416e+07	4.21669e+07	6.5901e+07
				LysoPE(16:1)	LysoPE(16:1)	neg	65	HMDB0011474		4.15657e+07	4.34631e+07	4.26255e+07	2.14145e+07	3.65102e+07	3.39404e+07	7.63821e+07	2.53669e+07	5.23258e+07	2.73221e+07	8.23066e+07	2.88482e+07	6.71378e+07	2.23018e+07	4.3957e+07	2.90929e+07	8.06883e+07	2.48703e+07	3.62005e+07	2.31966e+07	5.93793e+07	3.26507e+07	7.09033e+07
				LysoPE(17:0)	LysoPE(17:0)	neg	67		Phospholipids	2.02372e+07	2.05487e+07	2.12893e+07	1.58827e+07	1.92656e+07	1.72799e+07	2.51368e+07	1.46133e+07	1.89832e+07	1.43871e+07	2.30336e+07	1.35393e+07	2.27621e+07	1.82711e+07	2.73774e+07	1.95432e+07	2.25471e+07	2.25781e+07	2.06295e+07	2.86093e+07	2.3384e+07	1.83841e+07	1.87454e+07
				LysoPE(17:1)	LysoPE(17:1)	neg	20		Phospholipids	1.11141e+07	1.206e+07	1.19808e+07	9.4838e+06	1.89221e+07	1.34937e+07	1.36341e+07	1.3439e+07	1.71254e+07	1.34737e+07	1.39305e+07	8.97415e+06	1.27617e+07	1.49358e+07	1.81393e+07	1.86972e+07	1.37653e+07	1.90463e+07	2.11862e+07	1.95928e+07	1.43704e+07	1.29008e+07	1.31397e+07
				LysoPE(18:0)	LysoPE(18:0)	neg	62	HMDB0011130		6.71669e+08	6.86386e+08	7.04483e+08	4.70317e+08	5.79342e+08	6.30132e+08	6.32204e+08	5.24109e+08	5.79796e+08	5.24484e+08	6.89485e+08	4.83236e+08	6.99758e+08	5.2946e+08	7.72983e+08	6.51134e+08	6.88005e+08	6.34191e+08	6.67779e+08	7.09136e+08	7.10892e+08	6.23606e+08	6.02087e+08
				LysoPE(18:0e)	LysoPE(18:0e)	neg	NA		Phospholipids	1.79721e+07	1.93197e+07	1.96564e+07	2.79137e+07	1.94144e+07	1.87539e+07	2.22127e+07	1.68256e+07	1.62735e+07	1.88847e+07	2.22333e+07	1.67288e+07	2.54528e+07	1.7675e+07	3.00912e+07	2.49531e+07	2.47776e+07	2.23723e+07	2.40439e+07	4.65897e+07	1.95062e+07	2.32242e+07	2.00255e+07
				LysoPE(18:0p)	LysoPE(18:0p)	neg	NA		Phospholipids	1.58669e+08	1.44241e+08	1.50591e+08	1.60598e+08	1.40483e+08	1.42885e+08	1.52514e+08	1.39507e+08	1.24655e+08	1.40676e+08	1.4419e+08	1.51449e+08	1.49621e+08	1.25992e+08	1.6054e+08	1.68932e+08	1.42846e+08	1.63725e+08	1.47908e+08	2.06186e+08	1.15824e+08	1.51755e+08	1.04857e+08
				LysoPE(18:2p)	LysoPE(18:2p)	neg	N/A		Phospholipids	3.1591e+07	3.20663e+07	3.32192e+07	2.92425e+07	2.52005e+07	2.58764e+07	4.60047e+07	2.56609e+07	3.11838e+07	2.77842e+07	5.98305e+07	3.03267e+07	4.84145e+07	2.94865e+07	3.649e+07	3.28772e+07	5.20092e+07	4.57104e+07	3.79329e+07	4.9468e+07	3.70404e+07	3.11105e+07	4.07837e+07
				LysoPE(18:3)	LysoPE(18:3)	neg	NA	HMDB0011508		7.86842e+06	9.81817e+06	9.29167e+06	6.2896e+06	7.82916e+06	8.42727e+06	8.72655e+06	7.03778e+06	8.14261e+06	7.31199e+06	8.05368e+06	6.57698e+06	8.26888e+06	7.16264e+06	1.12113e+07	7.7386e+06	8.58648e+06	9.15246e+06	8.61078e+06	9.63839e+06	1.04511e+07	8.56912e+06	9.87018e+06
				LysoPE(19:0)	LysoPE(19:0)	neg	N/A		Phospholipids	3.49047e+07	3.65742e+07	3.69238e+07	2.9818e+07	4.49025e+07	4.22957e+07	4.26832e+07	4.24337e+07	4.13081e+07	3.46695e+07	4.37745e+07	2.96226e+07	4.22537e+07	3.60018e+07	5.80357e+07	4.64478e+07	4.40778e+07	4.83706e+07	5.16239e+07	4.76153e+07	4.49532e+07	4.03914e+07	4.17353e+07
				LysoPE(19:1)	LysoPE(19:1)	neg	NA		Phospholipids	5.17262e+06	6.09283e+06	5.33744e+06	4.94276e+06	5.98871e+06	6.5001e+06	5.41896e+06	5.9883e+06	5.75604e+06	5.96251e+06	6.0335e+06	4.55682e+06	6.33893e+06	5.8947e+06	8.38817e+06	6.42596e+06	6.26555e+06	6.70255e+06	6.54994e+06	7.49741e+06	6.9268e+06	6.2429e+06	5.77003e+06
				LysoPE(20:0e)	LysoPE(20:0e)	neg	N/A		Phospholipids	2.49873e+06	3.32598e+06	3.39074e+06	4.57222e+06	1.92589e+06	2.36493e+06	1.04077e+06	2.09989e+06	1.05704e+06	1.93165e+06	1.25249e+06	1.38372e+06	1.37353e+06	2.38206e+06	3.49283e+06	2.93351e+06	2.5754e+06	3.37885e+06	2.98988e+06	6.1574e+06	1.31153e+06	2.61827e+06	2.36137e+06
				LysoPE(20:0p)	LysoPE(20:0p)	neg	NA		Phospholipids	1.22552e+07	1.48296e+07	1.38842e+07	1.40892e+07	7.85286e+06	1.10953e+07	5.59668e+06	8.99316e+06	5.18785e+06	9.72769e+06	5.60074e+06	8.72828e+06	5.88014e+06	1.02825e+07	1.25571e+07	1.17479e+07	9.19242e+06	1.33239e+07	1.06135e+07	1.67437e+07	4.70139e+06	1.2191e+07	7.8902e+06
				LysoPE(20:2)	LysoPE(20:2)	neg	64	HMDB0011483	Phospholipids	1.50501e+07	1.58217e+07	1.65883e+07	9.51631e+06	1.33234e+07	1.0911e+07	2.25399e+07	9.46807e+06	1.64994e+07	9.6741e+06	2.01326e+07	9.52839e+06	2.02701e+07	1.12139e+07	1.98047e+07	1.21191e+07	2.1601e+07	1.35375e+07	1.5719e+07	1.49878e+07	2.35885e+07	1.3984e+07	2.06364e+07
				LysoPE(20:3)	LysoPE(20:3)	neg	61	HMDB0011515		1.29884e+07	1.40661e+07	1.40114e+07	9.58408e+06	1.25986e+07	1.48865e+07	1.64287e+07	1.31702e+07	1.79589e+07	9.35069e+06	1.79983e+07	1.33272e+07	1.87831e+07	1.00632e+07	1.72085e+07	1.03331e+07	1.57256e+07	1.45058e+07	1.73657e+07	8.4076e+06	1.56432e+07	1.43176e+07	1.54271e+07
				LysoPE(20:5)	LysoPE(20:5)	neg	55	HMDB0011489		684268	1.02541e+06	1.07739e+06	791072	1.10276e+06	1.75103e+06	895437	1.27882e+06	1.1739e+06	674865	1.20318e+06	878981	699247	982245	1.88599e+06	1.49521e+06	1.18685e+06	1.61313e+06	2.10751e+06	1.92637e+06	905694	1.24531e+06	1.24999e+06
				LysoPE(22:4)	LysoPE(22:4)	neg	70	HMDB0011493	Phospholipids	6.05887e+06	6.32422e+06	6.68154e+06	6.75559e+06	8.16878e+06	7.33341e+06	6.38259e+06	9.08397e+06	6.88182e+06	5.7656e+06	5.84344e+06	5.41977e+06	5.32521e+06	6.2673e+06	8.52404e+06	6.54457e+06	5.78847e+06	7.43604e+06	8.87653e+06	6.94885e+06	7.17271e+06	7.37769e+06	5.72443e+06
				LysoPE(22:5)	LysoPE(22:5)	neg	72	HMDB0011494	Phospholipids	3.73901e+06	3.98008e+06	4.17586e+06	3.93666e+06	4.86116e+06	4.78894e+06	3.72183e+06	5.57643e+06	4.78864e+06	3.6072e+06	3.04937e+06	4.14273e+06	3.54749e+06	4.16481e+06	5.88602e+06	4.31581e+06	3.77641e+06	5.86315e+06	6.52899e+06	3.88972e+06	3.94898e+06	4.87487e+06	4.00438e+06
				LysoPE(22:6)	LysoPE(22:6)	neg	90	HMDB0011526		2.08365e+07	2.20161e+07	2.16062e+07	2.75728e+07	2.61648e+07	3.07951e+07	2.09296e+07	3.02091e+07	2.63089e+07	2.35742e+07	1.65219e+07	2.37962e+07	1.85167e+07	2.06822e+07	2.45963e+07	2.24845e+07	1.74846e+07	2.38233e+07	2.75213e+07	2.06997e+07	2.18724e+07	2.27592e+07	1.78454e+07
				LysoPG(15:0)	LysoPG(15:0)	neg	50		Phospholipids	501250	560915	555236	547998	404193	518985	483718	168935	339174	219303	822662	431701	593677	416512	425677	347840	636094	471947	384525	618856	641957	373230	481672
				LysoPG(16:1)	LysoPG(16:1)	neg	40		Phospholipids	1.42911e+06	1.50967e+06	1.40416e+06	961599	1.3565e+06	1.161e+06	2.05323e+06	967373	1.79581e+06	898099	2.87307e+06	1.14769e+06	2.52352e+06	857215	1.34004e+06	1.08499e+06	2.51581e+06	994288	1.41019e+06	841276	2.07289e+06	1.2588e+06	1.87555e+06
				LysoPG(17:0)	LysoPG(17:0)	neg	60		Phospholipids	2.34806e+06	2.10801e+06	2.34994e+06	1.35641e+06	1.72221e+06	1.18498e+06	2.11561e+06	892572	1.85686e+06	779733	2.89654e+06	1.27192e+06	2.4429e+06	1.58909e+06	2.61811e+06	1.18127e+06	2.63609e+06	1.99965e+06	1.59819e+06	2.93978e+06	2.53678e+06	1.48292e+06	2.20252e+06
				LysoPG(18:0)	LysoPG(18:0)	neg	80		Phospholipids	1.17351e+07	1.19595e+07	1.18631e+07	1.0394e+07	1.09448e+07	1.13598e+07	1.12927e+07	9.41889e+06	1.19005e+07	8.95542e+06	1.25475e+07	1.00566e+07	1.38715e+07	9.14373e+06	1.04715e+07	1.18152e+07	1.09991e+07	1.28399e+07	1.08987e+07	1.41541e+07	9.34404e+06	1.02139e+07	8.40751e+06
				LysoPG(18:1)	LysoPG(18:1)	neg	50	HMDB0240602		1.14018e+07	1.23801e+07	1.23269e+07	1.15481e+07	1.24683e+07	1.47082e+07	1.20981e+07	1.21285e+07	1.49456e+07	9.47864e+06	1.50614e+07	1.1211e+07	1.30101e+07	1.16262e+07	1.36217e+07	1.41817e+07	1.80007e+07	1.78148e+07	1.9974e+07	1.25145e+07	1.51761e+07	1.69311e+07	1.40772e+07
				LysoPG(18:2)	LysoPG(18:2)	neg	55	HMDB0240600	Phospholipids	5.97764e+06	6.51671e+06	6.18195e+06	6.87005e+06	7.37171e+06	8.49028e+06	7.55369e+06	7.81994e+06	8.4213e+06	6.50374e+06	8.52339e+06	6.0108e+06	8.07311e+06	7.35424e+06	7.36708e+06	8.06542e+06	9.78441e+06	1.06606e+07	1.33376e+07	8.03076e+06	7.58489e+06	8.17722e+06	6.59468e+06
				LysoPG(20:1)	LysoPG(20:1)	neg	48		Phospholipids	281420	329589	388796	344404	450617	408485	482233	303104	386662	263421	333999	325370	354485	275589	449251	370508	555057	517744	612395	358002	549561	406893	433014
				LysoPG(20:2)	LysoPG(20:2)	neg	30		Phospholipids	362471	358945	298631	307363	173578	257393	708227	472594	604407	163109	304157	191550	258785	424194	573497	380518	792234	219418	605855	577421	524478	727750	1.09217e+06
				LysoPG(20:4)	LysoPG(20:4)	neg	73		Phospholipids	3.92559e+06	4.14041e+06	4.24372e+06	3.85682e+06	5.48681e+06	5.84057e+06	5.73852e+06	5.24997e+06	5.71223e+06	3.35974e+06	5.27826e+06	3.28865e+06	4.64332e+06	5.69322e+06	6.77859e+06	5.44352e+06	7.49772e+06	6.65031e+06	1.05116e+07	5.06046e+06	7.88319e+06	5.5924e+06	5.44071e+06
				LysoPG(22:4)	LysoPG(22:4)	neg	30	HMDB0011523	Phospholipids	997396	1.3481e+06	1.06912e+06	1.26329e+06	1.38373e+06	1.55926e+06	1.57746e+06	1.39941e+06	1.3764e+06	995317	1.49429e+06	881882	1.09086e+06	1.79586e+06	2.23747e+06	1.32262e+06	1.85574e+06	2.0886e+06	2.90112e+06	1.73423e+06	1.88604e+06	1.82326e+06	1.43643e+06
				LysoPG(22:6)	LysoPG(22:6)	neg	70		Phospholipids	6.60503e+06	7.21616e+06	6.94976e+06	9.02236e+06	1.0817e+07	9.88949e+06	8.93213e+06	1.00961e+07	8.43178e+06	7.66288e+06	8.74921e+06	5.56182e+06	7.66568e+06	9.30392e+06	1.09459e+07	1.03518e+07	1.25436e+07	1.08467e+07	1.57843e+07	1.32861e+07	1.10613e+07	8.32478e+06	8.51296e+06
				LysoPI(17:0)	LysoPI(17:0)	neg	68		Phospholipids	1.8751e+06	2.22051e+06	1.94544e+06	1.97883e+06	1.24368e+06	2.02944e+06	1.54341e+06	1.83063e+06	1.30898e+06	1.96621e+06	1.62236e+06	2.38659e+06	1.89521e+06	2.24294e+06	2.27101e+06	1.95587e+06	1.48034e+06	2.48299e+06	1.70276e+06	2.02289e+06	1.46748e+06	2.36415e+06	1.64402e+06
				LysoPI(18:0)	LysoPI(18:0)	neg	90	HMDB0240261	Phospholipids	9.25824e+07	1.0094e+08	9.26688e+07	7.55305e+07	6.70953e+07	1.09796e+08	5.97328e+07	9.30337e+07	5.94978e+07	9.53231e+07	8.35343e+07	9.69135e+07	7.50782e+07	8.62538e+07	1.05093e+08	1.12034e+08	8.02086e+07	1.15452e+08	8.49391e+07	7.46804e+07	6.92621e+07	1.25248e+08	8.11743e+07
				LysoPI(18:1)	LysoPI(18:1)	neg	80	HMDB0061693	Phospholipids	1.65922e+07	1.78009e+07	1.69057e+07	1.91571e+07	1.41878e+07	1.7907e+07	1.2802e+07	1.65202e+07	1.66695e+07	1.82392e+07	1.92116e+07	2.2707e+07	1.62119e+07	1.83554e+07	1.96798e+07	2.1166e+07	2.11597e+07	2.33948e+07	1.70109e+07	1.70612e+07	1.59248e+07	2.47106e+07	1.70517e+07
				LysoPI(18:2)	LysoPI(18:2)	neg	80	HMDB0240597	Phospholipids	4.76355e+06	4.89111e+06	4.97572e+06	6.34357e+06	4.62445e+06	5.21966e+06	3.18258e+06	5.98019e+06	5.07944e+06	7.18513e+06	5.56421e+06	7.03504e+06	5.28274e+06	7.58393e+06	6.22807e+06	8.38936e+06	6.53163e+06	9.99427e+06	6.27109e+06	4.91361e+06	3.65196e+06	7.58698e+06	4.20437e+06
				LysoPI(19:0)	LysoPI(19:0)	neg	N/A		Phospholipids	269811	298832	318048	182372	192681	265384	101276	148208	94112.8	254847	229129	258717	158092	247390	333923	311347	202823	305407	204633	164455	176967	319694	185822
				LysoPI(20:1)	LysoPI(20:1)	neg	50		Phospholipids	601209	569568	527264	403206	174078	445130	262956	603174	383936	708784	305975	728001	245563	367759	390611	497111	506080	450633	319294	432120	338685	745571	441641
				LysoPI(20:2)	LysoPI(20:2)	neg	55		Phospholipids	645912	668279	697623	608732	404846	371593	713718	336616	707600	499713	1.56255e+06	493885	569757	712024	594813	982039	1.80603e+06	909380	641317	375509	960867	1.15877e+06	2.35866e+06
				LysoPI(20:3)	LysoPI(20:3)	neg	66		Phospholipids	9.48127e+06	1.05914e+07	9.80404e+06	5.95957e+06	7.62358e+06	7.19283e+06	9.65154e+06	8.27336e+06	9.51015e+06	1.04732e+07	1.96677e+07	1.1295e+07	1.34145e+07	1.30113e+07	1.61954e+07	1.29005e+07	2.35733e+07	1.63783e+07	1.58836e+07	3.48437e+06	1.11657e+07	1.85768e+07	1.80079e+07
				LysoPI(20:4)	LysoPI(20:4)	neg	77	HMDB0061690	Phospholipids	2.47424e+07	2.52265e+07	2.46528e+07	3.20881e+07	2.38504e+07	2.89977e+07	1.70586e+07	3.40489e+07	2.83153e+07	4.28886e+07	2.85266e+07	3.63705e+07	2.58697e+07	3.98028e+07	3.48434e+07	3.76976e+07	3.45682e+07	4.96983e+07	3.40775e+07	2.64875e+07	2.36796e+07	4.53973e+07	2.23229e+07
				LysoPI(22:4)	LysoPI(22:4)	neg	51		Phospholipids	488185	585928	480111	572007	447839	519680	370211	438996	491089	638849	697340	658623	553833	787250	835725	794111	988649	971205	623092	338960	539658	1.00844e+06	711708
				LysoPI(22:6)	LysoPI(22:6)	neg	63		Phospholipids	1.06727e+06	1.11408e+06	1.04296e+06	1.36409e+06	1.1587e+06	1.29261e+06	1.15231e+06	1.33659e+06	1.61916e+06	1.57466e+06	1.45948e+06	1.82761e+06	1.71418e+06	1.31047e+06	1.31385e+06	1.3236e+06	1.63927e+06	1.65259e+06	1.1961e+06	837284	1.6093e+06	1.44573e+06	1.05825e+06
				LysoPS(16:0)	LysoPS(16:0)	neg	60	HMDB0240605	Phospholipids	7.27004e+06	7.95661e+06	7.27299e+06	4.55378e+06	5.42848e+06	5.45097e+06	8.64383e+06	4.15977e+06	9.62211e+06	2.91588e+06	9.74362e+06	5.82645e+06	7.23761e+06	4.76707e+06	5.68071e+06	5.75807e+06	1.03152e+07	4.51384e+06	6.6687e+06	4.50447e+06	9.26119e+06	6.38034e+06	8.71486e+06
				LysoPS(17:0)	LysoPS(17:0)	neg	40		Phospholipids	3.1409e+06	3.69025e+06	2.82474e+06	1.89586e+06	2.59243e+06	2.09188e+06	3.09475e+06	861291	2.44537e+06	1.11246e+06	3.59957e+06	2.17261e+06	2.94991e+06	2.1385e+06	3.2213e+06	2.11319e+06	3.82908e+06	2.51799e+06	2.87823e+06	2.33386e+06	3.25898e+06	2.51651e+06	2.97611e+06
				LysoPS(17:1)	LysoPS(17:1)	neg	27		Phospholipids	230288	230838	243957	375751	195200	391627	494702	128149	238735	149273	522436	437126	610281	57001.1	157754	106603	349497	44518.7	186832	NA	49079.8	96685.4	90877.4
				LysoPS(18:1)	LysoPS(18:1)	neg	69	HMDB0240603	Phospholipids	3.539e+07	3.79413e+07	3.71327e+07	3.03107e+07	2.94281e+07	2.87265e+07	4.00666e+07	2.13785e+07	3.13761e+07	2.29437e+07	4.91708e+07	2.80551e+07	3.8609e+07	2.93885e+07	3.8794e+07	3.38069e+07	5.47419e+07	3.5591e+07	3.88814e+07	3.17127e+07	3.85791e+07	3.61946e+07	4.1865e+07
				LysoPS(18:2)	LysoPS(18:2)	neg	68	HMDB0240604	Phospholipids	2.29361e+06	2.30613e+06	2.31266e+06	3.50784e+06	2.00236e+06	2.76711e+06	1.4546e+06	2.92589e+06	2.81079e+06	2.90116e+06	1.96076e+06	2.72485e+06	2.1332e+06	2.90001e+06	2.57284e+06	2.88728e+06	2.1491e+06	3.52292e+06	2.38073e+06	3.00952e+06	1.80523e+06	2.84058e+06	1.8577e+06
				LysoPS(20:1)	LysoPS(20:1)	neg	43		Phospholipids	1.2134e+07	1.30485e+07	1.11526e+07	7.62141e+06	6.28557e+06	8.8675e+06	1.56254e+07	3.76531e+06	8.08015e+06	5.6102e+06	1.24298e+07	6.03964e+06	1.31022e+07	6.52313e+06	9.28786e+06	7.30301e+06	1.32731e+07	6.59307e+06	9.69659e+06	5.92179e+06	1.38744e+07	8.32793e+06	1.47092e+07
				LysoPS(20:4)	LysoPS(20:4)	neg	60		Phospholipids	2.10963e+06	2.36079e+06	2.13559e+06	3.0157e+06	1.92471e+06	2.99176e+06	1.77103e+06	2.94097e+06	2.9152e+06	2.80949e+06	2.3384e+06	3.02375e+06	2.37557e+06	2.72019e+06	2.51723e+06	2.22666e+06	2.83744e+06	2.99007e+06	2.67529e+06	2.47517e+06	2.50866e+06	2.94038e+06	2.00519e+06
				LysoPS(22:6)	LysoPS(22:6)	neg	55		Phospholipids	2.54538e+06	2.59815e+06	2.47351e+06	3.63574e+06	2.37105e+06	3.21433e+06	1.88121e+06	3.60818e+06	3.38403e+06	3.19028e+06	2.32228e+06	3.85837e+06	2.50945e+06	3.22871e+06	3.1238e+06	2.98818e+06	2.8287e+06	3.551e+06	3.14552e+06	2.68321e+06	2.69855e+06	3.68481e+06	2.01256e+06
				Maleamate	Maleamate	neg	12	HMDB0254310		447417	542772	412198	389004	733057	661402	480803	664420	588545	486765	525126	521404	506125	797500	1.03663e+06	942223	566026	864135	582237	510659	493921	600894	527091
				Malic Acid	Malic Acid	neg	50	HMDB0000744	Organic Acids	1.22232e+08	1.27153e+08	1.21128e+08	1.28449e+08	1.65885e+08	1.33812e+08	1.46909e+08	1.38901e+08	1.28495e+08	1.14247e+08	1.31706e+08	1.09519e+08	1.2769e+08	1.53399e+08	2.10704e+08	1.6704e+08	1.61096e+08	1.79998e+08	1.99074e+08	1.34759e+08	1.91648e+08	2.14168e+08	1.56315e+08
				Maltotriose	Maltotriose	neg	N/A	HMDB0001262	Carbohydrates	173506	170404	211282	246377	155228	246666	179799	312054	226030	309172	145713	233077	136510	317869	196614	303157	155975	507511	220678	322912	192664	284028	115638
				Methyl-D-Galactoside	Methyl-D-Galactoside	neg	65	HMDB0246173		720863	646512	790758	426213	979571	896927	804202	828713	856189	461495	594570	481369	610361	832856	821663	948517	1.02879e+06	788987	991892	965393	767466	748069	837808
				Montanic Acid	Montanic Acid	neg	N/A	HMDB0002348	Fatty Acids	767865	707433	748928	304846	302847	354850	312737	310287	229761	241948	301090	183277	193888	502259	433672	406386	374072	325645	1.04913e+06	289100	383967	347378	320531
				Myristic Acid	Myristic Acid	neg	67	HMDB0000806	Fatty Acids	1.61461e+08	1.65925e+08	1.65402e+08	1.80466e+08	1.8378e+08	1.69147e+08	1.40297e+08	1.8183e+08	2.10279e+08	1.67219e+08	1.49614e+08	2.23805e+08	1.58897e+08	1.91286e+08	1.21743e+08	1.57963e+08	1.50773e+08	1.239e+08	1.75374e+08	1.45033e+08	1.80495e+08	1.46406e+08	1.40621e+08
				Myristoleic Acid	Myristoleic Acid	neg	10	HMDB0002000	Fatty Acids	9.39368e+06	8.96505e+06	8.81074e+06	1.01691e+07	1.33701e+07	1.07146e+07	1.06573e+07	1.17829e+07	1.48767e+07	9.90773e+06	1.18133e+07	1.1051e+07	8.92732e+06	9.54164e+06	6.40963e+06	1.10008e+07	1.12738e+07	9.64819e+06	1.25063e+07	7.86111e+06	1.04358e+07	7.81687e+06	1.04092e+07
				N-Acetyl-D-Glucosamine	N-Acetyl-D-Glucosamine	neg	N/A	HMDB0000215	Carbohydrates	483726	621343	499121	661432	727353	671845	449460	454838	711574	444027	534612	636454	511277	815121	1.11952e+06	835510	699335	973132	913405	750742	715774	767554	580628
				N-Acetyl-D-Glucosamine-6-Phosphate	N-Acetyl-D-Glucosamine-6-Phosphate	neg	24	HMDB0001062	Carbohydrates	3.63111e+06	3.72027e+06	3.59133e+06	3.60723e+06	5.73172e+06	4.18564e+06	4.37214e+06	4.40339e+06	5.32359e+06	3.85102e+06	6.22011e+06	4.0181e+06	4.90826e+06	3.99893e+06	5.62798e+06	5.14306e+06	5.85479e+06	5.19811e+06	6.11503e+06	5.01858e+06	7.17382e+06	4.81159e+06	5.84527e+06
				N-Acetyl-Dl-Methionine	N-Acetyl-Dl-Methionine	neg	34	HMDB0011745	Amino Acids	290604	305697	289152	861565	231012	234808	271818	542660	368104	575013	404853	460031	441539	651577	428588	371459	600027	829580	336611	484385	657272	937165	421030
				N-Acetyl-L-Alanine	N-Acetyl-L-Alanine	neg	22	HMDB0000766	Amino Acids	428892	449169	342542	598711	366103	470763	553473	415910	395194	490641	471482	511463	460926	470111	736436	543573	592692	778918	604772	527979	621512	787506	712355
				N-Acetyl-L-Aspartic Acid	N-Acetyl-L-Aspartic Acid	neg	55	HMDB0000812	Amino Acids	2.64126e+06	2.73801e+06	2.56772e+06	3.09112e+06	4.6474e+06	3.90165e+06	3.292e+06	4.12114e+06	3.07521e+06	3.271e+06	3.49202e+06	2.74821e+06	2.6113e+06	4.57491e+06	3.73527e+06	4.29957e+06	3.46509e+06	3.01133e+06	2.64673e+06	3.42271e+06	2.58283e+06	3.67598e+06	3.29875e+06
				N-Acetylglutamic Acid	N-Acetylglutamic Acid	neg	32	HMDB0001138	Amino Acids	467568	444863	464950	811043	573638	491138	256138	556472	322591	429074	421808	407910	310896	1.13811e+06	605340	1.30859e+06	310722	1.03753e+06	448340	1.04749e+06	467586	833826	384395
				N-Acetylglycine	N-Acetylglycine	neg	44	HMDB0000532	Amino Acids	898964	1.0111e+06	902804	1.08612e+06	1.31927e+06	1.813e+06	1.38067e+06	1.2918e+06	1.34024e+06	1.27373e+06	1.29407e+06	1.46905e+06	1.62413e+06	596318	777061	1.32127e+06	1.15411e+06	1.38852e+06	1.2186e+06	704538	756256	976354	409745
				N-Acetylneuraminate 9-Phosphate	N-Acetylneuraminate 9-Phosphate	neg	N/A	HMDB0006268	N-acylneuraminic Acids	181373	217407	201927	199256	264458	219978	152493	204514	310029	162450	221939	372547	256836	192222	309281	236749	360629	368123	343137	344588	666528	341083	359488
				N-Arachidonoyl Glycine	N-Arachidonoyl Glycine	neg	N/A	HMDB0241918		373545	366229	394459	527489	630174	945926	268494	924616	725941	472036	241428	809034	452889	548880	560528	766161	394358	693879	638444	331603	216239	436187	271353
				N-Methyl-L-Glutamate	N-Methyl-L-Glutamate	neg	36	HMDB0062660	Amino Acids	615751	557932	587881	561532	1.27229e+06	1.41302e+06	615897	978475	1.41404e+06	614399	463450	1.32696e+06	954167	443825	824527	720768	533161	695944	922320	340578	709925	552402	536358
				N-Oleoyl Taurine	N-Oleoyl Taurine	neg	22	HMDB0242113	Fatty Acyls	2.68749e+06	3.09005e+06	2.81226e+06	5.13734e+06	5.75651e+06	4.94574e+06	3.31933e+06	5.63775e+06	4.75604e+06	5.28166e+06	5.15046e+06	4.60883e+06	3.55619e+06	2.91528e+06	3.72665e+06	6.69089e+06	4.75719e+06	7.1424e+06	5.79565e+06	3.48151e+06	2.56398e+06	3.72587e+06	2.7567e+06
				N-Palmitoyl Taurine	N-Palmitoyl Taurine	neg	30	HMDB0240594	Fatty Acyls	2.80328e+06	3.02441e+06	2.9684e+06	5.27407e+06	5.52001e+06	5.83763e+06	4.04332e+06	5.69302e+06	5.57276e+06	5.44828e+06	5.49772e+06	4.74387e+06	4.55042e+06	2.52997e+06	3.27494e+06	5.81384e+06	5.25055e+06	5.44375e+06	5.04051e+06	3.31824e+06	3.25709e+06	3.85038e+06	2.5016e+06
				NADH(Reduced Nicotinamide Adenine Diphosphate)	NADH(Reduced Nicotinamide Adenine Diphosphate)	neg	N/A	HMDB0001487	Nucleosides, Nucleotides, and Derivatives	172621	185487	184505	81627	225124	379561	218920	139411	103651	109768	73510.3	83625.5	79452.8	126006	399096	NA	145063	NA	56481	NA	NA	71784.4	40590.8
				Nervonic Acid	Nervonic Acid	neg	33	HMDB0002368	Fatty Acids	1.84114e+07	1.87064e+07	1.88745e+07	1.91684e+07	1.2929e+07	2.46436e+07	1.58777e+07	1.15598e+07	1.31558e+07	9.0062e+06	9.53299e+06	1.22645e+07	1.0646e+07	1.31402e+07	1.55175e+07	1.70225e+07	1.58378e+07	1.80303e+07	2.15252e+07	1.53034e+07	1.49228e+07	2.12594e+07	1.82436e+07
				Nonadecanoic Acid	Nonadecanoic Acid	neg	30	HMDB0000772	Fatty Acids	1.28995e+07	1.33107e+07	1.30195e+07	1.61153e+07	1.07851e+07	1.56946e+07	1.04649e+07	1.18578e+07	9.1065e+06	1.1819e+07	8.24636e+06	1.2954e+07	8.34645e+06	1.30544e+07	1.06914e+07	1.28776e+07	1.05633e+07	1.24308e+07	1.68251e+07	1.39446e+07	1.27223e+07	1.54932e+07	1.22721e+07
				Norcholic Acid (NorCA)	Norcholic Acid (NorCA)	neg	N/A	HMDB0255727	Bile Acids	4.25403e+06	4.25944e+06	4.35506e+06	1.85397e+06	5.44635e+06	4.34111e+06	6.46892e+06	2.79602e+06	5.96605e+06	1.75511e+06	4.45372e+06	5.43795e+06	4.99161e+06	4.40036e+06	4.35028e+06	4.6928e+06	4.96089e+06	4.17294e+06	4.6796e+06	4.00928e+06	1.05559e+07	4.66787e+06	3.97247e+06
				O-Phosphorylethanolamine	O-Phosphorylethanolamine	neg	40	HMDB0000224	Organic Acids	7.49896e+06	7.72974e+06	7.6703e+06	7.34059e+06	1.09377e+07	9.88742e+06	1.14419e+07	9.20925e+06	1.02824e+07	7.19808e+06	8.9723e+06	6.80271e+06	7.8344e+06	7.3579e+06	9.70914e+06	8.87865e+06	9.22596e+06	9.76323e+06	1.25153e+07	8.49614e+06	1.10876e+07	7.07289e+06	8.80155e+06
				Octulose-Monophosphate(O8P-O1P)	Octulose-Monophosphate(O8P-O1P)	neg	N/A		Carbohydrates	183895	149782	179818	231216	324466	240211	289263	333739	284966	271291	341600	202920	240645	293499	270483	412828	168443	321140	289996	255183	282583	225204	206478
				Oenanthic Ether	Oenanthic Ether	neg	NA	HMDB0000798		2.30719e+06	2.61384e+06	2.83652e+06	2.14797e+06	3.13075e+06	2.23624e+06	2.38632e+06	2.7923e+06	2.7595e+06	2.36125e+06	2.05252e+06	2.11384e+06	2.31143e+06	2.86229e+06	3.55551e+06	2.93618e+06	2.78722e+06	2.74751e+06	2.98965e+06	2.43227e+06	2.62401e+06	3.25151e+06	2.11522e+06
				Omega-Muricholic Acid (w-MCA)	Omega-Muricholic Acid (w-MCA)	neg	63	HMDB0000364	Bile Acids	2.16742e+07	1.8778e+07	2.16366e+07	6.12731e+07	5.61003e+07	4.92596e+07	2.00896e+07	3.31689e+07	2.61841e+07	8.57332e+07	2.35611e+07	8.78237e+06	8.96556e+06	1.91023e+07	1.94251e+07	3.27887e+07	2.35278e+07	1.61562e+07	1.82455e+07	9.68946e+06	1.56636e+07	1.44044e+07	8.7153e+06
				Orotidylic Acid	Orotidylic Acid	neg	N/A	HMDB0000218	Nucleosides, Nucleotides, and Derivatives	249891	281356	284009	870286	456183	171990	428897	717698	558809	1.24974e+06	231759	196366	62771.6	866370	243321	1.19364e+06	274609	776458	464175	1.37901e+06	40531.9	272971	44029.5
				P-Cresol sulfate	P-Cresol sulfate	neg	44	HMDB0011635	Organic Acids	3.53554e+06	5.35345e+06	3.57519e+06	3.05344e+06	3.13473e+06	3.49778e+06	1.59259e+06	3.72619e+06	1.98355e+06	1.45307e+06	1.20001e+07	1.82149e+06	4.71226e+06	3.51766e+06	1.06641e+07	1.00085e+07	1.96796e+07	1.4226e+07	2.03101e+07	896171	2.45385e+07	7.73377e+06	8.8822e+06
				Palmitaldehyde	Palmitaldehyde	neg	10	HMDB0001551	Fatty Acyls	2.23241e+07	2.38918e+07	2.30093e+07	1.89241e+07	2.23361e+07	2.86413e+07	5.99019e+07	2.19852e+07	2.0517e+07	2.70508e+07	2.44795e+07	3.11529e+07	2.76053e+07	2.14991e+07	2.54395e+07	2.03944e+07	2.50598e+07	2.90181e+07	2.43116e+07	1.84053e+07	2.71592e+07	3.84684e+07	2.367e+07
				Palmitic Acid	Palmitic Acid	neg	33	HMDB0000220	Fatty Acids	4.27231e+09	4.18769e+09	4.22155e+09	4.46777e+09	4.2346e+09	4.41359e+09	3.45154e+09	4.6877e+09	4.17533e+09	4.66658e+09	2.96765e+09	4.46404e+09	2.99663e+09	4.47765e+09	3.8398e+09	4.32145e+09	3.22197e+09	4.01717e+09	4.09581e+09	4.48851e+09	4.02986e+09	4.59106e+09	3.73066e+09
				Palmitoleic Acid	Palmitoleic Acid	neg	50	HMDB0003229	Fatty Acids	6.30581e+08	6.49548e+08	6.21629e+08	8.62609e+08	8.41934e+08	6.40435e+08	6.33647e+08	8.30396e+08	9.26708e+08	9.07436e+08	7.28924e+08	9.1969e+08	6.60704e+08	6.96556e+08	3.43933e+08	4.99649e+08	6.41377e+08	3.14752e+08	4.02051e+08	3.46742e+08	5.85102e+08	4.87953e+08	7.9915e+08
				Pantothenic Acid	Pantothenic Acid	neg	54	HMDB0000210	Vitamins	3.18111e+06	3.21906e+06	3.22029e+06	5.40914e+06	4.71029e+06	4.58046e+06	3.85121e+06	8.12902e+06	3.89335e+06	6.36111e+06	4.68222e+06	3.74796e+06	3.25398e+06	7.83129e+06	5.54424e+06	8.5479e+06	7.10522e+06	1.01657e+07	5.11137e+06	7.74818e+06	5.38305e+06	6.64605e+06	4.86367e+06
				PC(16:0/16:0)+HCO3	PC(16:0/16:0)+HCO3	neg	57	HMDB0000564	Phospholipids	8.0576e+06	6.51589e+06	5.73473e+06	3.86014e+06	5.68321e+06	6.40564e+06	7.37073e+06	5.745e+06	5.13369e+06	6.25615e+06	6.86219e+06	4.85092e+06	4.92482e+06	6.75701e+06	8.72663e+06	7.25804e+06	8.49503e+06	6.78792e+06	9.85206e+06	7.70139e+06	6.96449e+06	5.47044e+06	5.59359e+06
				PC(16:0/18:1)+HCO3	PC(16:0/18:1)+HCO3	neg	70	HMDB0007971		3.21066e+07	2.65118e+07	2.72944e+07	1.90378e+07	3.29427e+07	2.9207e+07	3.07931e+07	2.96999e+07	2.8409e+07	2.44364e+07	3.14809e+07	1.85829e+07	2.29313e+07	2.99928e+07	4.52344e+07	3.4993e+07	3.01224e+07	3.35532e+07	3.93702e+07	3.22865e+07	3.32083e+07	3.00527e+07	2.73933e+07
				PC(17:0/18:2)+HCO3	PC(17:0/18:2)+HCO3	neg	N/A		Phospholipids	3.32946e+08	1.97096e+08	2.29554e+08	1.95819e+08	3.36277e+08	2.42429e+08	3.18372e+08	3.02166e+08	2.48483e+08	2.65819e+08	3.08429e+08	2.19389e+08	1.86213e+08	2.77891e+08	4.15221e+08	3.99491e+08	2.95591e+08	3.02699e+08	3.96082e+08	2.48593e+08	2.99685e+08	2.65154e+08	2.41679e+08
				PC(18:0/20:4)+HCO3	PC(18:0/20:4)+HCO3	neg	79	HMDB0008048	Phospholipids	9.27996e+06	6.71006e+06	7.15714e+06	5.96767e+06	8.62084e+06	7.4412e+06	8.63828e+06	1.01294e+07	6.74265e+06	6.08145e+06	7.27443e+06	5.50367e+06	4.90314e+06	6.68443e+06	1.03965e+07	1.12087e+07	7.17779e+06	6.98705e+06	8.75312e+06	6.74164e+06	7.16041e+06	9.51094e+06	8.74504e+06
				Pelargonic Acid	Pelargonic Acid	neg	33	HMDB0000847	Fatty Acids	4.56241e+06	4.51191e+06	4.3409e+06	3.39587e+06	3.88641e+06	3.83077e+06	2.69953e+06	1.01577e+07	2.79044e+06	6.3831e+06	9.99971e+06	2.35758e+06	2.38296e+06	7.29216e+06	1.15077e+07	1.6897e+06	4.34924e+06	4.93762e+06	1.13664e+07	3.78445e+06	6.95423e+06	5.38567e+06	8.41429e+06
				Pelargonic Acid-isomer	Pelargonic Acid-isomer	neg	NA			6.78529e+06	6.95445e+06	6.50932e+06	4.54121e+06	4.93951e+06	4.57871e+06	3.52561e+06	1.01172e+07	3.44692e+06	6.90355e+06	9.99971e+06	3.33779e+06	2.58779e+06	9.19543e+06	1.1511e+07	2.22237e+06	4.17301e+06	4.96998e+06	1.10953e+07	4.12243e+06	7.7385e+06	5.50979e+06	8.95652e+06
				Pentadecanoic Acid	Pentadecanoic Acid	neg	45	HMDB0000826	Fatty Acids	5.58063e+07	5.70952e+07	5.53308e+07	6.15959e+07	5.44601e+07	6.07739e+07	4.57969e+07	4.79072e+07	4.98173e+07	4.1288e+07	5.67986e+07	5.4079e+07	4.45472e+07	6.53366e+07	6.38056e+07	6.28149e+07	6.34345e+07	7.21967e+07	1.53952e+08	6.86523e+07	7.60504e+07	6.36894e+07	5.44936e+07
				PG(15:0_18:1)	PG(15:0_18:1)	neg	64		Phospholipids	1.22285e+06	1.00658e+06	897465	576813	305131	425487	489937	180521	242616	150288	486927	190672	184696	357055	481050	371102	460186	350151	510331	417610	563726	277891	593850
				PG(16:0_16:0)	PG(16:0_16:0)	neg	31	HMDB0010570	Phospholipids	643079	510717	544137	284176	58498.4	730233	111691	140008	169133	111062	NA	144384	58286.3	144192	142730	377409	53146.1	262582	216213	178409	158279	210025	79990
				PG(16:0_16:1)	PG(16:0_16:1)	neg	80	HMDB0010585	Phospholipids	1.79295e+06	1.92713e+06	1.73769e+06	966440	855911	1.639e+06	1.12158e+06	777185	1.13322e+06	460121	1.05327e+06	679270	605294	629137	1.14195e+06	896067	1.03843e+06	754130	1.13952e+06	576447	1.63403e+06	1.00597e+06	1.37428e+06
				PG(16:0_18:1)	PG(16:0_18:1)	neg	61	HMDB0010630		9.73213e+07	8.38543e+07	7.89549e+07	3.60212e+07	2.15968e+07	5.24734e+07	3.24482e+07	1.77381e+07	1.9396e+07	1.58856e+07	1.93671e+07	1.52977e+07	1.51701e+07	2.31777e+07	3.61825e+07	2.86888e+07	2.73621e+07	2.0808e+07	3.8863e+07	2.13777e+07	3.0575e+07	2.73734e+07	3.26647e+07
				PG(16:0_18:2)	PG(16:0_18:2)	neg	81	HMDB0010575	Phospholipids	1.03197e+07	1.04911e+07	1.04022e+07	7.67378e+06	5.45082e+06	8.13267e+06	4.98406e+06	5.39038e+06	4.63834e+06	3.54782e+06	4.06448e+06	3.61868e+06	2.897e+06	5.16577e+06	5.77765e+06	5.80358e+06	4.32811e+06	5.99483e+06	6.70331e+06	6.4724e+06	5.24161e+06	4.89368e+06	4.13833e+06
				PG(16:1_18:2)	PG(16:1_18:2)	neg	57	HMDB0010590	Phospholipids	1.58423e+06	1.31139e+06	1.20827e+06	591294	979879	1.06786e+06	1.07325e+06	868743	827608	714139	1.43549e+06	575691	633461	815930	1.23181e+06	1.42354e+06	1.66253e+06	1.00779e+06	1.27087e+06	448595	869278	1.15626e+06	1.53229e+06
				PG(18:1_18:2)	PG(18:1_18:2)	neg	62	HMDB0010620		1.42748e+07	1.42331e+07	1.27035e+07	5.46094e+06	6.65606e+06	8.78659e+06	7.53841e+06	6.08418e+06	5.77988e+06	4.90271e+06	6.48348e+06	4.17299e+06	4.34091e+06	9.74512e+06	1.1019e+07	9.76108e+06	7.80142e+06	9.461e+06	1.30194e+07	6.12042e+06	8.01861e+06	8.73603e+06	8.79136e+06
				PG(18:1_20:3)	PG(18:1_20:3)	neg	67			6.04483e+06	6.60359e+06	5.50127e+06	994739	2.03265e+06	3.03881e+06	4.24646e+06	1.53833e+06	2.15234e+06	774554	3.69908e+06	1.40083e+06	2.14255e+06	2.28527e+06	4.42838e+06	2.52116e+06	4.54971e+06	2.8599e+06	4.88489e+06	1.07411e+06	3.40546e+06	3.1074e+06	5.05594e+06
				PG(18:1_20:4)	PG(18:1_20:4)	neg	80	HMDB0010640	Phospholipids	2.11383e+07	2.01708e+07	1.77612e+07	6.87528e+06	9.59589e+06	1.33767e+07	1.522e+07	8.73674e+06	9.59352e+06	7.08041e+06	1.22952e+07	6.66717e+06	8.65369e+06	1.35172e+07	1.98613e+07	1.33403e+07	1.43809e+07	1.33441e+07	2.00428e+07	7.9257e+06	1.48321e+07	1.20097e+07	1.67057e+07
				PG(18:1_22:4)	PG(18:1_22:4)	neg	69	HMDB0010641	Phospholipids	4.28139e+06	3.72857e+06	3.69699e+06	1.35234e+06	1.68307e+06	1.60677e+06	2.54601e+06	1.31702e+06	1.20921e+06	736748	1.55018e+06	604216	830367	1.87102e+06	2.53666e+06	1.66511e+06	2.01486e+06	1.90109e+06	3.37473e+06	1.33365e+06	2.0508e+06	1.34975e+06	1.72557e+06
				PG(18:1_22:6)	PG(18:1_22:6)	neg	90	HMDB0010644	Phospholipids	3.21681e+07	3.02444e+07	2.63497e+07	1.29092e+07	1.70183e+07	1.8211e+07	2.14214e+07	1.41886e+07	1.39293e+07	1.31632e+07	1.73727e+07	1.05953e+07	1.30438e+07	2.21533e+07	2.94102e+07	2.23982e+07	1.9629e+07	2.29546e+07	2.555e+07	1.82306e+07	2.05336e+07	1.97572e+07	2.19251e+07
				PG(18:2_18:2)	PG(18:2_18:2)	neg	60	HMDB0010650	Phospholipids	1.53427e+07	1.34733e+07	1.20708e+07	5.94825e+06	8.2769e+06	1.08572e+07	9.63826e+06	8.47736e+06	7.59348e+06	6.39983e+06	9.28657e+06	5.14785e+06	6.09782e+06	1.11369e+07	1.24698e+07	1.20569e+07	1.06258e+07	1.22366e+07	1.46362e+07	7.01101e+06	7.8622e+06	8.79892e+06	9.30808e+06
				PG(18:2_20:4)	PG(18:2_20:4)	neg	71	HMDB0116575		2.56511e+07	2.3192e+07	2.05844e+07	1.04891e+07	1.61173e+07	1.88099e+07	1.95371e+07	1.48864e+07	1.41174e+07	1.12867e+07	1.60256e+07	9.30385e+06	1.05176e+07	1.82458e+07	2.68298e+07	2.16393e+07	1.94613e+07	2.0485e+07	2.5963e+07	1.37719e+07	1.9906e+07	1.59748e+07	1.90893e+07
				PG(18:2_22:4)	PG(18:2_22:4)	neg	80			1.23042e+07	1.22743e+07	1.06291e+07	4.45209e+06	4.97348e+06	6.82381e+06	7.79885e+06	4.27745e+06	4.46995e+06	3.71101e+06	5.59814e+06	3.21771e+06	4.00295e+06	7.74923e+06	1.04513e+07	6.43307e+06	6.71395e+06	6.89526e+06	9.83098e+06	4.74401e+06	7.68697e+06	6.25019e+06	8.37415e+06
				PG(18:2_22:6)	PG(18:2_22:6)	neg	87	HMDB0010659	Phospholipids	4.29633e+07	3.75889e+07	3.42772e+07	2.06461e+07	2.85524e+07	3.23484e+07	3.68925e+07	2.7135e+07	2.3177e+07	2.45318e+07	3.2608e+07	1.68067e+07	2.25944e+07	3.13209e+07	4.72794e+07	4.00343e+07	3.3987e+07	3.8297e+07	4.34862e+07	2.93508e+07	3.13806e+07	2.72256e+07	3.05538e+07
				PG(18:3_18:2)	PG(18:3_18:2)	neg	60	HMDB0010680		2.18417e+06	2.38283e+06	2.01141e+06	776001	1.70443e+06	1.77682e+06	2.22299e+06	1.51152e+06	1.91264e+06	1.28654e+06	3.52961e+06	1.15676e+06	1.87223e+06	1.65747e+06	2.5647e+06	2.4804e+06	2.77694e+06	1.87203e+06	2.61409e+06	1.13283e+06	1.48861e+06	1.85616e+06	2.39259e+06
				PG(18:3_22:6)	PG(18:3_22:6)	neg	75	HMDB0010689	Phospholipids	3.43907e+06	2.70074e+06	2.88304e+06	1.26273e+06	2.41863e+06	2.94742e+06	4.22866e+06	2.73202e+06	3.03928e+06	1.72642e+06	5.32214e+06	1.67748e+06	2.70516e+06	2.29418e+06	2.99103e+06	3.78561e+06	4.22288e+06	3.37372e+06	4.35914e+06	1.94887e+06	2.33918e+06	2.04991e+06	3.08869e+06
				PG(19:1_16:0)	PG(19:1_16:0)	neg	51		Phospholipids	1.47109e+06	1.53411e+06	1.52972e+06	707949	307429	631547	290692	189636	211943	113780	189685	115141	184277	448268	531465	303158	361402	390767	586444	482956	444402	313251	419436
				PG(20:4_22:6)	PG(20:4_22:6)	neg	79	HMDB0116613	Phospholipids	2.55472e+07	2.2727e+07	2.08522e+07	1.3379e+07	1.78193e+07	2.01188e+07	2.58557e+07	1.65562e+07	1.52097e+07	1.58052e+07	2.20996e+07	1.02053e+07	1.58919e+07	1.9708e+07	2.95747e+07	2.18876e+07	2.21437e+07	2.18684e+07	2.46211e+07	1.86791e+07	2.23976e+07	1.68488e+07	2.04127e+07
				PG(20:5_18:2)	PG(20:5_18:2)	neg	86		Phospholipids	4.16424e+06	4.14584e+06	3.84457e+06	2.10389e+06	3.71365e+06	3.66265e+06	4.22007e+06	3.32625e+06	3.4775e+06	2.716e+06	5.41522e+06	2.29857e+06	3.01718e+06	3.18815e+06	4.64544e+06	5.10257e+06	5.01147e+06	4.38694e+06	5.3373e+06	2.45502e+06	3.28342e+06	3.18048e+06	4.16233e+06
				PG(20:5_22:6)	PG(20:5_22:6)	neg	63		Phospholipids	1.64487e+06	1.1934e+06	1.23663e+06	724940	1.34414e+06	1.2206e+06	1.56872e+06	1.2729e+06	1.21636e+06	916420	1.91675e+06	709915	1.04728e+06	994635	1.65149e+06	1.69747e+06	1.84852e+06	1.64964e+06	1.71774e+06	1.27923e+06	1.0774e+06	916769	1.18409e+06
				PG(22:5_20:4)	PG(22:5_20:4)	neg	79	HMDB0116612		2.18583e+07	1.97758e+07	1.70251e+07	7.20832e+06	1.20209e+07	1.48691e+07	2.09787e+07	9.30595e+06	1.07165e+07	7.44886e+06	1.74466e+07	7.05911e+06	1.31223e+07	1.2181e+07	2.09323e+07	1.30449e+07	1.77512e+07	1.49605e+07	1.78406e+07	1.05856e+07	1.87395e+07	1.18131e+07	1.69621e+07
				Phe-Ser	Phe-Ser	neg	43	HMDB0029004	Dipeptides	48933.9	43710.4	46359.9	39495.7	74907.1	80226	71943.5	57672.7	63020.6	55353.9	57727.7	39038.5	52960.2	38966.6	66322.3	61226.5	65889.5	58121.5	60497.2	83039.4	108200	39375.7	48504.5
				Phenaceturic Acid	Phenaceturic Acid	neg	26	HMDB0000821	Amino Acids	313000	316385	314878	144398	321271	205479	187936	222560	225797	76287.6	106235	378627	508352	564429	282363	114046	245729	2.34066e+06	1.52995e+06	192457	218468	217011	474570
				Phospho-L-Serine	Phospho-L-Serine	neg	9	HMDB0000272	Amino Acids	1.11257e+06	1.22658e+06	1.15914e+06	1.34452e+06	2.0448e+06	2.23048e+06	1.02404e+06	1.87435e+06	1.97098e+06	1.48131e+06	1.12319e+06	1.4925e+06	959633	1.19809e+06	1.23485e+06	1.78221e+06	1.23064e+06	1.80055e+06	1.47374e+06	1.05831e+06	1.09473e+06	1.29067e+06	898152
				Phosphoric Acid	Phosphoric Acid	neg	7	HMDB0002142	Others	5.92689e+07	5.88436e+07	5.77786e+07	5.01007e+07	8.82628e+07	7.37617e+07	7.35126e+07	8.6499e+07	7.2923e+07	6.40584e+07	9.55069e+07	5.78621e+07	5.64975e+07	6.32632e+07	8.85436e+07	8.00883e+07	7.17504e+07	8.6919e+07	9.00581e+07	7.01152e+07	8.64903e+07	7.59528e+07	7.25742e+07
				PI(16:0_18:2)	PI(16:0_18:2)	neg	70	HMDB0009784	Phospholipids	1.05578e+07	1.41495e+07	1.2215e+07	6.32257e+06	2.37537e+06	9.52221e+06	2.5625e+06	2.55872e+06	2.38993e+06	2.94063e+06	874753	2.58851e+06	1.60552e+06	4.7039e+06	5.92939e+06	3.67251e+06	2.11443e+06	3.50069e+06	4.35458e+06	4.84331e+06	3.81748e+06	5.00531e+06	3.18481e+06
				PI(16:0_20:4)	PI(16:0_20:4)	neg	86	HMDB0009789	Phospholipids	2.37842e+07	2.68506e+07	2.82784e+07	1.19308e+07	7.16435e+06	1.95982e+07	6.92268e+06	7.00655e+06	6.50362e+06	5.78211e+06	3.29109e+06	5.56635e+06	3.59322e+06	9.4466e+06	1.37655e+07	8.32246e+06	5.70306e+06	7.14576e+06	1.16424e+07	9.3355e+06	1.01166e+07	1.05666e+07	6.99906e+06
				PI(16:0_22:6)	PI(16:0_22:6)	neg	90		Phospholipids	2.7109e+06	3.11898e+06	3.57583e+06	1.37051e+06	1.08653e+06	2.37655e+06	923606	1.02166e+06	1.11277e+06	774966	526080	767982	684261	1.12437e+06	1.25312e+06	1.09348e+06	499498	1.08326e+06	1.70517e+06	1.15437e+06	1.47779e+06	1.22426e+06	731489
				PI(18:0_18:2)	PI(18:0_18:2)	neg	80	HMDB0009809	Phospholipids	5.82855e+06	8.17334e+06	7.90838e+06	2.28594e+06	1.46305e+06	3.73701e+06	1.19478e+06	1.21475e+06	1.37888e+06	738340	800216	648710	830244	1.33078e+06	1.64487e+06	924002	892823	1.44024e+06	2.18377e+06	1.85995e+06	1.246e+06	1.41344e+06	1.01587e+06
				PI(18:0_20:4)	PI(18:0_20:4)	neg	89	HMDB0009815		4.44468e+07	5.427e+07	5.28932e+07	1.56493e+07	8.91794e+06	2.59037e+07	8.4782e+06	8.84993e+06	8.35022e+06	5.36884e+06	5.64426e+06	3.81789e+06	4.61777e+06	9.25901e+06	1.17799e+07	6.54228e+06	5.96625e+06	9.36311e+06	1.47602e+07	1.11631e+07	8.48945e+06	1.03869e+07	7.58886e+06
				PI(18:1_20:4)	PI(18:1_20:4)	neg	91	HMDB0009844		1.17951e+07	1.37982e+07	1.3075e+07	6.07136e+06	3.1876e+06	9.13662e+06	2.876e+06	3.18589e+06	2.95163e+06	3.36579e+06	1.54619e+06	2.71253e+06	1.48474e+06	5.07818e+06	6.78876e+06	4.00895e+06	2.41815e+06	3.62e+06	5.7412e+06	4.30378e+06	4.31315e+06	5.55088e+06	3.46816e+06
				Prasterone Sulfate	Prasterone Sulfate	neg	N/A	HMDB0001032	Steroids	85837.9	147145	103353	282276	115094	75070.6	99723.4	69038.2	47606.4	263294	37764.7	230166	51795.6	209130	203484	165768	159633	23154.6	24743.8	45010.6	130912	174247	173145
				Pregnenolone	Pregnenolone	neg	N/A	HMDB0000253	Steroids	734288	803822	820076	750860	776295	738180	865529	891663	1.05814e+06	1.05892e+06	1.18811e+06	793863	1.16028e+06	795969	805470	874959	1.0056e+06	870674	904879	845221	996012	940632	1.01409e+06
				Prostaglandin E2	Prostaglandin E2	neg	90	HMDB0001220	Fatty Acids	6.41927e+06	5.29201e+06	6.38058e+06	6.02675e+06	2.84599e+06	2.68529e+06	2.59481e+06	6.9069e+06	3.6359e+06	4.34095e+06	8.56823e+06	5.27553e+06	7.91743e+06	1.13358e+07	1.1074e+07	8.54502e+06	1.33374e+07	1.10048e+07	9.9106e+06	7.09406e+06	8.0743e+06	1.53059e+07	8.08538e+06
				Prostaglandin F2A	Prostaglandin F2A	neg	N/A	HMDB0001139	Fatty Acids	4.32395e+06	3.23087e+06	3.79658e+06	3.70089e+06	1.48603e+06	1.44258e+06	2.11279e+06	6.58606e+06	2.4741e+06	5.909e+06	5.68924e+06	4.47622e+06	3.99251e+06	8.84622e+06	7.39787e+06	4.98905e+06	7.41188e+06	9.19299e+06	6.05488e+06	2.78024e+06	4.25746e+06	1.02003e+07	4.30793e+06
				PS(18:0_20:4)	PS(18:0_20:4)	neg	85	HMDB0012383	Phospholipids	9.26472e+06	1.17981e+07	1.16521e+07	3.34085e+06	2.45522e+06	6.42085e+06	3.16292e+06	2.52746e+06	2.67784e+06	977994	2.20005e+06	1.04191e+06	1.39772e+06	2.18764e+06	3.06948e+06	1.79086e+06	2.28572e+06	2.66785e+06	5.01624e+06	2.60962e+06	2.87969e+06	2.25156e+06	2.28494e+06
				PS(18:0_22:6)	PS(18:0_22:6)	neg	70	HMDB0010167	Phospholipids	1.0588e+07	1.42053e+07	1.2215e+07	6.32257e+06	2.37537e+06	9.67077e+06	2.5625e+06	2.55872e+06	2.38993e+06	2.94063e+06	874753	2.58851e+06	1.60552e+06	4.70307e+06	5.92939e+06	3.67251e+06	2.11443e+06	3.50069e+06	4.35458e+06	4.84331e+06	3.81748e+06	5.00531e+06	3.22695e+06
				PS(18:1_18:1)	PS(18:1_18:1)	neg	56	HMDB0012390	Phospholipids	4.86741e+06	7.60569e+06	7.11167e+06	2.36484e+06	1.7295e+06	3.76824e+06	1.82523e+06	1.6903e+06	1.77198e+06	514149	1.1782e+06	604126	785615	1.37388e+06	1.83973e+06	1.12789e+06	1.42766e+06	1.86805e+06	3.58465e+06	2.02697e+06	1.59828e+06	1.51468e+06	1.53826e+06
				Pyrophosphate	Pyrophosphate	neg	42	HMDB0000250	Others	6.05401e+06	6.2622e+06	6.05087e+06	5.18016e+06	1.21292e+07	9.61332e+06	9.15437e+06	1.17089e+07	9.71135e+06	7.67133e+06	1.47221e+07	7.54375e+06	6.59431e+06	6.81588e+06	9.66704e+06	9.55627e+06	8.42381e+06	1.05387e+07	1.09979e+07	6.89052e+06	1.03736e+07	8.25972e+06	8.55101e+06
				Pyrrole-2-Carboxylic Acid	Pyrrole-2-Carboxylic Acid	neg	23	HMDB0004230	Organic Acids	503167	482151	503787	822699	718313	721488	562184	859151	887680	751573	799967	946481	731678	587715	447357	609170	571265	921399	530240	979918	541647	846706	388858
				Pyruvic Acid	Pyruvic Acid	neg	20	HMDB0000243	Organic Acids	4.07773e+06	4.00509e+06	3.62521e+06	2.14283e+06	5.68308e+06	4.17562e+06	6.16891e+06	5.70912e+06	5.42283e+06	4.02845e+06	4.62702e+06	3.76645e+06	3.63037e+06	4.11771e+06	7.67513e+06	4.20841e+06	3.98832e+06	5.07514e+06	4.95429e+06	4.90329e+06	6.61829e+06	5.99518e+06	4.8122e+06
				Ribitol	Ribitol	neg	20	HMDB0000508	Carbohydrates	4.09415e+06	4.00458e+06	4.07437e+06	2.84229e+06	4.55606e+06	3.96572e+06	3.91462e+06	4.0922e+06	3.63986e+06	3.40559e+06	3.55899e+06	2.80424e+06	2.96867e+06	3.99044e+06	6.16913e+06	4.62198e+06	3.61033e+06	4.15315e+06	5.11521e+06	4.47374e+06	4.51728e+06	4.42373e+06	4.23261e+06
				Ribose 5-Phosphate	Ribose 5-Phosphate	neg	73	HMDB0001548	Carbohydrates	5.29854e+06	5.43688e+06	5.14855e+06	4.17814e+06	4.73981e+06	4.37412e+06	7.97353e+06	5.13093e+06	4.47278e+06	4.70872e+06	9.4819e+06	3.19399e+06	5.00325e+06	5.91876e+06	6.67219e+06	8.27801e+06	8.26111e+06	9.75615e+06	8.59737e+06	9.36002e+06	1.16512e+07	8.0433e+06	1.07615e+07
				Ricinoleic Acid	Ricinoleic Acid	neg	13	HMDB0034297	Fatty Acids	4.48215e+06	4.43251e+06	4.27717e+06	4.18939e+06	6.19794e+06	5.43281e+06	5.66807e+06	4.49565e+06	5.8832e+06	4.36514e+06	6.99349e+06	4.23664e+06	4.251e+06	4.27287e+06	4.92924e+06	4.63752e+06	5.80389e+06	5.38792e+06	5.99148e+06	4.26972e+06	4.93305e+06	6.09418e+06	7.5924e+06
				S-Carboxymethyl-L-Cysteine	S-Carboxymethyl-L-Cysteine	neg	1	HMDB0029415	Amino Acids	1.35848e+06	1.35346e+06	1.31399e+06	1.68812e+06	877969	1.12878e+06	1.30482e+06	2.21867e+06	1.20573e+06	2.5491e+06	1.41458e+06	1.6762e+06	1.5159e+06	1.90704e+06	1.56838e+06	959182	1.45734e+06	2.40751e+06	1.36062e+06	2.03506e+06	2.04292e+06	2.32417e+06	2.99145e+06
				Sedoheptulose 7-Phosphate	Sedoheptulose 7-Phosphate	neg	51	HMDB0001068	Carbohydrates	2.68169e+06	2.86199e+06	2.73743e+06	3.68897e+06	3.12297e+06	2.42603e+06	3.01976e+06	3.54127e+06	2.51046e+06	3.72356e+06	4.69215e+06	3.82481e+06	3.36636e+06	3.34241e+06	3.41492e+06	4.00773e+06	3.50074e+06	4.84136e+06	3.66504e+06	4.37968e+06	4.06204e+06	4.52599e+06	4.02321e+06
				Ser-Leu	Ser-Leu	neg	25	HMDB0029043	Dipeptides	252915	231627	229135	174614	286270	292959	311953	276120	282399	212743	246227	194210	233187	194412	346156	307562	290046	281798	354331	305538	348061	178953	217561
				Ser-Val	Ser-Val	neg	33	HMDB0029052	Dipeptides	182201	181130	162172	176694	315011	272157	265584	211044	283336	217537	232383	217189	245471	162270	245014	308255	299069	253392	285273	300077	280895	159623	203338
				Shikimic Acid	Shikimic Acid	neg	N/A	HMDB0003070	Organic Acids	154284	136728	135854	170409	226409	94662.6	29028.5	73106.5	72449.2	54792.1	166210	134555	247045	278627	299504	260919	368209	300963	287731	62387.8	260087	99497.8	130365
				Stachyose	Stachyose	neg	35	HMDB0003553	Carbohydrates	193829	212690	191570	389548	81505.3	189580	157699	582750	239627	335414	87146.6	231781	139844	239631	205610	432664	106655	673946	226282	434232	236034	250091	121141
				Stearic Acid	Stearic Acid	neg	40	HMDB0000827	Fatty Acids	2.06433e+09	2.03281e+09	2.11835e+09	1.85823e+09	1.5912e+09	2.10827e+09	1.67355e+09	1.66446e+09	1.4102e+09	1.71185e+09	1.4003e+09	1.61527e+09	1.4793e+09	1.93616e+09	2.10619e+09	2.19154e+09	1.77896e+09	2.20462e+09	2.03551e+09	2.15857e+09	2.10269e+09	2.32642e+09	1.84088e+09
				Stearidonic Acid	Stearidonic Acid	neg	10	HMDB0006547	Fatty Acids	1.90717e+06	1.8332e+06	2.01814e+06	1.65475e+06	2.1808e+06	2.00509e+06	2.41606e+06	2.41752e+06	2.99052e+06	2.05218e+06	4.25492e+06	2.31372e+06	2.85399e+06	1.87633e+06	1.52839e+06	1.72951e+06	2.72071e+06	1.74282e+06	1.78629e+06	1.391e+06	1.79479e+06	1.89596e+06	2.04597e+06
				Succinate	Succinate	neg	24	HMDB0000254	Organic Acids	7.73557e+06	8.19937e+06	7.57694e+06	1.27457e+07	1.5528e+07	1.93882e+07	7.01339e+06	1.93912e+07	1.52328e+07	1.54346e+07	4.32384e+06	9.07987e+06	3.89753e+06	1.05482e+07	5.68396e+06	1.51544e+07	2.70108e+06	1.51699e+07	1.03247e+07	1.46218e+07	2.95684e+06	4.5477e+06	1.29404e+06
				Succinate Semialdehyde	Succinate Semialdehyde	neg	12	HMDB0001259	Organic Acids	1.83243e+06	2.00279e+06	1.9311e+06	1.52476e+06	3.07489e+06	2.28649e+06	2.55567e+06	2.70629e+06	2.3478e+06	2.11217e+06	2.35215e+06	1.95821e+06	2.04451e+06	2.09142e+06	2.97815e+06	2.72292e+06	2.04879e+06	2.23557e+06	2.23911e+06	2.22949e+06	2.31446e+06	2.79411e+06	2.34325e+06
				Sulfate	Sulfate	neg	12	HMDB0001448	Others	3.60054e+06	3.43302e+06	3.51527e+06	3.01871e+06	5.90612e+06	5.47735e+06	4.57465e+06	4.36095e+06	4.08052e+06	3.71924e+06	5.10759e+06	4.04572e+06	4.44137e+06	2.85996e+06	2.84404e+06	3.21525e+06	3.04386e+06	4.11363e+06	3.34514e+06	3.39768e+06	4.30108e+06	2.7347e+06	2.55298e+06
				Sulfoacetate	Sulfoacetate	neg	18	HMDB0258590	Organic Acids	414834	433638	477882	535404	863266	618423	101835	233354	310232	293800	475358	624302	826394	847794	648123	1.16253e+06	966572	616212	805215	161297	764909	294242	418837
				Tauro-omega-Muricholic Acid	Tauro-omega-Muricholic Acid	neg	30		Bile Acids	4.45369e+06	3.77571e+06	4.36615e+06	4.44557e+06	8.5363e+06	1.07654e+07	5.35546e+06	4.11891e+06	4.36101e+06	2.69796e+06	259187	1.57922e+06	1.45807e+06	7.60176e+06	1.35508e+07	9.8937e+06	7.20173e+06	3.95845e+06	1.97104e+07	5.36486e+06	5.61594e+06	959814	2.54059e+06
				Taurocholic Acid	Taurocholic Acid	neg	30	HMDB0000036	Bile Acids	9.44344e+06	7.9692e+06	9.29542e+06	4.31785e+06	1.0557e+07	3.30597e+07	1.03452e+07	8.5097e+06	5.76361e+06	2.47668e+06	4.35628e+06	2.44583e+06	2.43693e+06	9.99612e+06	2.62595e+07	2.26696e+07	1.84328e+07	7.84735e+06	5.51205e+07	1.2794e+07	1.49547e+07	1.39328e+06	3.29424e+06
				Taurodeoxycholic acid	Taurodeoxycholic acid	neg	20	HMDB0000896	Bile Acids	945268	866214	936124	3.38206e+06	1.96909e+06	2.51967e+06	1.22343e+06	1.31773e+06	1.14967e+06	1.1048e+06	143731	810778	217208	1.13085e+06	1.80013e+06	1.67492e+06	1.19353e+06	980542	3.01668e+06	771298	887770	407441	377144
				Tetracosanoic Acid	Tetracosanoic Acid	neg	29	HMDB0002003	Fatty Acids	9.56593e+06	1.02705e+07	9.89552e+06	8.8387e+06	5.07128e+06	9.62631e+06	4.22255e+06	5.49491e+06	4.0089e+06	4.3198e+06	3.05461e+06	4.28712e+06	2.94983e+06	6.04868e+06	6.03026e+06	6.5e+06	5.41558e+06	5.90984e+06	2.53377e+07	6.12438e+06	4.47281e+06	6.57624e+06	4.60023e+06
				Tetradecanedioic Acid	Tetradecanedioic Acid	neg	30	HMDB0000872	Fatty Acids	255363	144958	240301	232658	261509	135048	239631	274346	219810	163679	165018	159650	171027	285248	208227	566611	280258	400656	432936	231244	213698	353339	220790
				Threonic Acid	Threonic Acid	neg	25	HMDB0000943	Organic Acids	2.90383e+07	3.46836e+07	3.81071e+07	5.53433e+07	4.78899e+07	5.64794e+07	3.03955e+07	1.95945e+07	2.16905e+07	1.53709e+07	3.33429e+07	2.09789e+07	2.48249e+07	3.44437e+07	2.86343e+07	4.81631e+07	5.58793e+07	2.4762e+07	5.14143e+07	9.6677e+06	1.43679e+07	1.51997e+07	2.2335e+07
				Thromboxane B2	Thromboxane B2	neg	24	HMDB0003252	Fatty Acids	4.45835e+06	3.37344e+06	4.57111e+06	7.59302e+06	1.47797e+06	3.65766e+06	2.8846e+06	6.66005e+06	4.32301e+06	5.34412e+06	7.11606e+06	7.9251e+06	7.39917e+06	8.46602e+06	4.94095e+06	2.80971e+06	6.6358e+06	8.56519e+06	4.82462e+06	5.4985e+06	5.73951e+06	1.02987e+07	4.80271e+06
				Thymidine	Thymidine	neg	12	HMDB0000273	Nucleosides, Nucleotides, and Derivatives	322566	304250	305145	568161	612410	476033	328940	611038	521680	444809	439763	496364	412071	391144	304484	450137	328519	690302	483152	576353	389656	474567	209189
				Trans-Aconitic acid	Trans-Aconitic acid	neg	31	HMDB0000958		2.15812e+06	2.11866e+06	2.0608e+06	2.06498e+06	2.9001e+06	2.13764e+06	4.64267e+06	2.73469e+06	2.20162e+06	1.59231e+06	2.895e+06	2.16159e+06	1.88396e+06	2.40717e+06	3.12103e+06	2.69428e+06	3.82812e+06	3.80281e+06	3.78603e+06	2.72115e+06	4.13377e+06	2.98157e+06	2.72453e+06
				Trehalose	Trehalose	neg	48	HMDB0000975	Carbohydrates	707370	766845	770440	473304	439815	449680	434355	505181	484299	463727	237357	384257	526007	593375	343636	541318	614356	618962	722056	466516	360472	495126	433963
				Tricosylic Acid	Tricosylic Acid	neg	N/A	HMDB0001160	Fatty Acids	2.72425e+06	2.50524e+06	2.62403e+06	2.34286e+06	1.59632e+06	2.52055e+06	1.23661e+06	1.61291e+06	1.11036e+06	1.1904e+06	1.00864e+06	1.47133e+06	847400	1.65007e+06	1.84029e+06	2.17915e+06	1.61865e+06	2.14209e+06	6.8114e+06	2.23656e+06	1.49246e+06	2.06651e+06	1.50486e+06
				Tridecylic Acid	Tridecylic Acid	neg	25	HMDB0000910	Fatty Acids	2.36392e+06	2.37608e+06	2.67199e+06	2.65985e+06	1.9708e+06	2.89398e+06	2.2545e+06	3.37267e+06	3.12269e+06	2.47464e+06	2.5347e+06	2.29665e+06	2.44246e+06	3.16109e+06	3.73744e+06	3.91601e+06	3.31499e+06	3.47285e+06	4.83678e+06	3.18702e+06	3.53229e+06	2.51027e+06	2.02758e+06
				Tyr-Ala	Tyr-Ala	neg	20	HMDB0029098	Dipeptides	81065.1	72711.7	72541.1	121990	82346.7	83180.3	98022.7	84983.9	79167.5	78742.5	55870.8	53568.9	58988	59343.9	76262.8	104884	62448.3	72173	65451.8	398255	95280.7	44388.8	54919.4
				Undecanoic Acid	Undecanoic Acid	neg	11	HMDB0000947	Fatty Acids	654613	584410	617041	624186	809848	589762	494134	752527	640535	557757	620694	520933	444161	670164	922129	786041	593883	668915	931083	664027	719880	720540	478916
				Uric Acid	Uric Acid	neg	24	HMDB0000289	Nucleosides, Nucleotides, and Derivatives	3.98275e+06	4.09085e+06	3.84871e+06	3.64761e+06	5.14121e+06	3.87943e+06	5.53503e+06	3.75314e+06	3.63185e+06	2.85992e+06	3.94438e+06	2.30885e+06	2.87006e+06	4.66355e+06	6.8374e+06	6.40335e+06	7.08568e+06	6.12395e+06	7.53774e+06	5.98406e+06	7.43324e+06	4.84842e+06	5.65942e+06
				Uridine 5'-Diphosphoglucose	Uridine 5'-Diphosphoglucose	neg	100	HMDB0000286	Nucleosides, Nucleotides, and Derivatives	2.49054e+06	2.31922e+06	2.69244e+06	2.98788e+06	3.55745e+06	4.79224e+06	3.61845e+06	5.62729e+06	3.94324e+06	2.34666e+06	3.46168e+06	2.2274e+06	2.70108e+06	3.14582e+06	2.98891e+06	3.47066e+06	3.17751e+06	3.81726e+06	2.02592e+06	4.05133e+06	2.96402e+06	2.4441e+06	1.90171e+06
				Uridine 5'-Diphosphoglucuronic Acid	Uridine 5'-Diphosphoglucuronic Acid	neg	N/A	HMDB0000935	Nucleosides, Nucleotides, and Derivatives	126398	109401	104379	164449	368528	298863	218697	207468	289035	136508	331224	145303	199936	130566	59960	261106	144916	163677	122669	355217	234670	77687.4	165088
				Uridine 5'-Monophosphate	Uridine 5'-Monophosphate	neg	67	HMDB0000288	Nucleosides, Nucleotides, and Derivatives	1.88787e+07	1.91461e+07	1.89716e+07	1.6518e+07	3.97837e+07	3.72595e+07	1.51026e+07	3.85588e+07	3.5335e+07	1.74129e+07	1.44129e+07	2.1436e+07	1.64881e+07	2.523e+07	3.6421e+07	4.19714e+07	1.71942e+07	2.81778e+07	3.43775e+07	2.23635e+07	2.03648e+07	1.52935e+07	1.00583e+07
				Valproic Acid	Valproic Acid	neg	14	HMDB0001877	Others	1.23637e+06	1.01871e+06	1.17594e+06	1.2201e+06	1.40289e+06	1.24381e+06	752766	1.3095e+06	1.20295e+06	1.14423e+06	1.17515e+06	1.03878e+06	1.00211e+06	1.41782e+06	1.82916e+06	1.36573e+06	1.27753e+06	1.26713e+06	1.1644e+06	1.11189e+06	1.4912e+06	1.38031e+06	869706
				Valproic Acid-isomer	Valproic Acid-isomer	neg	14			1.37049e+06	1.16078e+06	1.41927e+06	1.4884e+06	2.13708e+06	1.59484e+06	1.96394e+06	1.99969e+06	2.04284e+06	1.30094e+06	1.03931e+06	2.11635e+06	1.43264e+06	1.41012e+06	1.09049e+06	1.59262e+06	848202	1.20346e+06	1.23555e+06	1.67403e+06	1.1335e+06	1.23476e+06	1.34953e+06

## Sheet: Table 9b_De_metabolites
Related to Fig. 7h. ("CR" indicates calorie restriction group, "CN" indicates control group)
ID	HMDB	Primary Class	All samples			Ascending colon			Descending colon
			p value (Student’s t-test)	Log2(CR/CN)	Trends	p value in ascending colon (Student’s t-test)	Log2(CR/CN) in ascending colon	Trends	p value in descending colon (Student’s t-test)	Log2(CR/CN) in descending colon	Trends
10-Formyldihydrofolate	HMDB0006485	Amino Acids	0.20357	0.148626	No significant difference	0.632889	-0.0683409	No significant difference	0.236604	0.216608	No significant difference
Adenosine-5'-Diphosphoglucose	HMDB0006557	Nucleosides, Nucleotides, and Derivatives	0.000117956	-0.69072	Down in CR	0.0301188	-0.714846	Down in CR	0.000756997	-0.73371	Down in CR
Cyclic AMP	HMDB0011616	Nucleosides, Nucleotides, and Derivatives	0.97822	0.000219167	No significant difference	0.712074	0.00651487	No significant difference	0.500826	-0.0949492	No significant difference
S-Glutathionyl-L-Cysteine	HMDB0000656	Amino Acids	0.447984	-0.186263	No significant difference	0.269379	-1.05441	No significant difference	0.48156	-0.0987811	No significant difference
Eicosanoyl-EA(Low)	HMDB0248559	Fatty Acyls	0.0453274	0.354154	Up in CR	0.114874	0.602047	No significant difference	0.223329	0.41797	No significant difference
Gln-Asp	HMDB0028793	Dipeptides	0.514108	-0.285192	No significant difference	0.779444	-0.231055	No significant difference	0.561826	-0.339329	No significant difference
Lys-Phe	HMDB0028958	Dipeptides	0.466162	-0.180802	No significant difference	0.848727	-0.324213	No significant difference	0.197095	-0.190199	No significant difference
Cyclic ADP-ribose	HMDB0249529	Nucleosides, Nucleotides, and Derivatives	0.532256	-0.0767222	No significant difference	0.657382	-0.27262	No significant difference	0.673253	0.183713	No significant difference
Ser-Phe	HMDB0029046	Dipeptides	0.443029	-0.283144	No significant difference	0.70156	-0.328046	No significant difference	0.19292	-0.108034	No significant difference
Gly-Asp	HMDB0028837	Dipeptides	0.0446928	-0.256726	No significant difference	0.0637908	-0.262875	No significant difference	0.121694	-0.297895	No significant difference
Ser-Gly	HMDB0029039	Dipeptides	0.0010768	-0.448394	Down in CR	0.0116037	-0.364675	Down in CR	0.0488619	-0.463689	Down in CR
Gln-Pro	HMDB0028805	Dipeptides	0.394508	0.624112	No significant difference	0.736262	0.941847	No significant difference	0.173519	0.217518	No significant difference
Lys-Asp	HMDB0028947	Dipeptides	0.810946	0.00224037	No significant difference	0.799435	0.416919	No significant difference	0.309898	-0.412893	No significant difference
Biotinamide	HMDB0001458	Vitamins	0.0039464	-0.609788	Down in CR	0.0473251	-0.307854	Down in CR	0.00730081	-0.52865	Down in CR
Ser-Ser	HMDB0029048	Dipeptides	0.431019	-0.264067	No significant difference	0.454827	-0.229039	No significant difference	0.773889	-0.363014	No significant difference
Val-Glu	HMDB0029126	Dipeptides	0.0389215	-0.418653	Down in CR	0.189891	-0.233679	No significant difference	0.0379409	-0.479151	Down in CR
Stigmasterol	HMDB0000937	0	0.989104	0.0128191	No significant difference	0.73012	0.130814	No significant difference	0.779774	-0.981403	No significant difference
Val-Arg	HMDB0029121	Dipeptides	0.93787	-0.0922481	No significant difference	0.956602	-0.0805258	No significant difference	0.705108	-0.019266	No significant difference
5-Aminoimidazole-4-Carboxamide-1-Beta-D-Ribofuranosyl 5'-Monophosphate	HMDB0001517	Nucleosides, Nucleotides, and Derivatives	0.0192588	-1.55055	Down in CR	0.0850332	-2.01084	No significant difference	0.173618	-0.690877	No significant difference
Dihydrobiopterin	HMDB0000038	Others	0.00284045	-0.641583	Down in CR	0.187656	-0.473518	No significant difference	0.00455972	-0.875223	Down in CR
3-Hydroxy-3-Methylglutarate	HMDB0000355	Organic Acids	0.0965905	-0.756589	No significant difference	0.968421	-0.447715	No significant difference	0.000278926	-1.02026	Down in CR
Ser-Thr	HMDB0029049	Dipeptides	0.151716	-0.0813854	No significant difference	0.306976	-0.262464	No significant difference	0.386696	0.207387	No significant difference
Asp-Gly	HMDB0028753	Dipeptides	3.5e-05	-0.476335	Down in CR	0.00231757	-0.40122	Down in CR	0.000785239	-0.458411	Down in CR
1,11-Undecanedicarboxylic acid	HMDB0002327	0	0.554478	0.191154	No significant difference	0.130737	-0.476169	No significant difference	0.0657333	0.94025	No significant difference
9-Hexadecenoylcholine	HMDB0013208	Fatty Acyls	0.0201904	0.608492	Up in CR	0.192876	0.596633	No significant difference	0.0155762	0.796444	Up in CR
Glucosamine	0	0	0.747253	-0.155059	No significant difference	0.65009	-0.133324	No significant difference	0.414505	-0.0704955	No significant difference
Deoxyadenosine	HMDB0001983	Nucleosides, Nucleotides, and Derivatives	0.66872	-0.02116	No significant difference	0.250677	0.191746	No significant difference	0.595693	0.0187036	No significant difference
Pro-Thr	HMDB0029027	Dipeptides	0.369205	0.130247	No significant difference	0.189583	0.304298	No significant difference	0.802328	0.0856353	No significant difference
Met-Val	HMDB0028986	Dipeptides	0.0336348	-0.524602	Down in CR	0.07821	-0.526994	No significant difference	0.301066	-0.545264	No significant difference
Thiomorpholine 3-carboxylate	HMDB0059611	Amino Acids	0.195309	2.09592	No significant difference	0.157732	2.1358	No significant difference	0.447495	1.93404	No significant difference
His-Ser	HMDB0028894	Dipeptides	0.00144765	-1.94347	Down in CR	0.00406253	-2.92392	Down in CR	0.0888975	-1.06056	No significant difference
N-Acetylserotonin	HMDB0001238	Indoles	0.286473	0.759192	No significant difference	0.774102	1.4215	No significant difference	0.0874624	0.190283	No significant difference
Met-Pro	HMDB0028981	Dipeptides	0.00117268	2.44876	Up in CR	0.0869075	1.04942	No significant difference	0.0103116	3.48933	Up in CR
5-Methylcytosine	HMDB0002894	Nucleosides, Nucleotides, and Derivatives	0.862178	0.0212161	No significant difference	0.951259	0.148508	No significant difference	0.853316	-0.106075	No significant difference
3,4-Dimethoxyphenylethylamine	HMDB0041806	Amines	0.34243	-0.500371	No significant difference	0.118275	-0.650363	No significant difference	0.820105	-0.3195	No significant difference
Leu-Asn	HMDB0028924	Dipeptides	0.293992	0.354968	No significant difference	0.817377	0.247828	No significant difference	0.298322	0.597177	No significant difference
dIMP	HMDB0006555	Nucleosides, Nucleotides, and Derivatives	0.0400656	0.499736	Up in CR	0.117854	0.62359	No significant difference	0.14028	0.664227	No significant difference
7-Methylguanosine	HMDB0001107	Nucleosides, Nucleotides, and Derivatives	0.0515281	-0.364452	No significant difference	0.93237	0.0673891	No significant difference	0.0169998	-0.723567	Down in CR
Dimethylbenzimidazole	HMDB0003701	Others	0.163603	0.309536	No significant difference	0.0267124	0.544185	Up in CR	0.938574	0.169955	No significant difference
4-Trimethylammoniobutanal	HMDB0001345	Quaternary Ammoniums	0.0163695	-1.00334	Down in CR	0.204716	-0.714468	No significant difference	0.0098552	-1.18411	Down in CR
Tetrahydrodeoxycorticosterone	HMDB0000879	Steroids	0.350584	-0.23184	No significant difference	0.506808	-0.00222579	No significant difference	0.578715	-0.388079	No significant difference
N-Acetylhistamine	HMDB0013253	0	0.959183	0.0237405	No significant difference	0.895892	0.00061984	No significant difference	0.982218	-0.655048	No significant difference
Biliverdin	HMDB0001008	Bilirubins	0.597261	0.369858	No significant difference	0.0906513	0.285017	No significant difference	0.58901	0.0604522	No significant difference
Argininosuccinic Acid	HMDB0000052	Amino Acids	0.781574	0.0574643	No significant difference	0.20986	0.141829	No significant difference	0.412187	-0.177695	No significant difference
Aspartylglycosamine	HMDB0000489	0	0.0145957	-0.499472	Down in CR	0.0475077	-0.54634	Down in CR	0.0772625	-0.369838	No significant difference
Ala-Ala	HMDB0028680	Dipeptides	0.930516	-0.124828	No significant difference	0.44808	0.204933	No significant difference	0.290897	0.0719413	No significant difference
C22:4-OH Carnitine	0	Acyl-carnitines	0.911131	-0.231909	No significant difference	0.314685	0.150083	No significant difference	0.283767	-0.523665	No significant difference
Riboflavin(VB2)	HMDB0000244	Vitamins	0.00568222	0.273294	Up in CR	0.0428162	0.355988	Up in CR	0.0952202	0.190599	No significant difference
Biotin	HMDB0000030	Vitamins	0.558666	0.0965714	No significant difference	0.781414	0.672664	No significant difference	0.387409	-0.324909	No significant difference
Trp-Glu	HMDB0029082	Dipeptides	0.00123309	0.597505	Up in CR	0.00704942	0.600339	Up in CR	0.0504474	0.290994	No significant difference
Aniline-2-Sulfonic Acid	HMDB0304940	Others	0.744575	0.228902	No significant difference	0.879517	0.639377	No significant difference	0.580034	-0.901946	No significant difference
Val-Asn	HMDB0029122	Dipeptides	0.116337	-0.451274	No significant difference	0.0690178	-1.44036	No significant difference	0.790017	0.135491	No significant difference
3-Methylglutarylcarnitine	HMDB0000552	Acyl-carnitines	0.794809	-0.0233203	No significant difference	0.779527	0.162679	No significant difference	0.960645	0.460168	No significant difference
Nicotine	HMDB0001934	Others	0.181962	0.287258	No significant difference	0.390817	-0.158287	No significant difference	0.200195	0.47269	No significant difference
Phe-Arg	HMDB0028989	Dipeptides	0.0863587	-0.375272	No significant difference	0.671266	-0.281355	No significant difference	0.00311325	-0.312372	Down in CR
Deoxyinosine	HMDB0000071	Nucleosides, Nucleotides, and Derivatives	0.0936899	-0.418264	No significant difference	0.140752	-0.456414	No significant difference	0.312999	-0.0741748	No significant difference
LysoPI(16:0)	HMDB0061695	Phospholipids	0.0431223	-0.368519	Down in CR	0.0834379	-0.221448	No significant difference	0.135106	-0.432333	No significant difference
L-Homocitrulline/N6-Carbamoyl-DL-Lysine	HMDB0000679	Amino Acids	0.130609	0.27654	No significant difference	0.306169	0.33847	No significant difference	0.279218	0.309302	No significant difference
Methylguanidine	HMDB0001522	Others	0.239525	0.192576	No significant difference	0.371077	0.403921	No significant difference	0.517135	0.0801284	No significant difference
Tauro-b-Muricholic Acid+NH4	HMDB0000932	Bile Acids	0.135602	0.37312	No significant difference	0.52241	0.526915	No significant difference	0.217001	0.216712	No significant difference
Asn-Asp	HMDB0028727	Dipeptides	0.0670518	0.170908	No significant difference	0.11605	0.222035	No significant difference	0.343107	0.0701549	No significant difference
N-Acetylleucine	HMDB0011756	Amino Acids	0.623039	-0.117488	No significant difference	0.949875	0.246869	No significant difference	0.356626	-0.149534	No significant difference
Flavin Adenine Dinucleotide	HMDB0001248	Nucleosides, Nucleotides, and Derivatives	0.615514	0.0141196	No significant difference	0.985699	-0.155396	No significant difference	0.448095	-0.0360576	No significant difference
Indole-3-Acetic Acid	HMDB0000197	Indoles	0.0761751	-0.648573	No significant difference	0.535161	-0.283277	No significant difference	0.0429555	-0.944073	Down in CR
Taurocyamine	HMDB0003584	Organic Sulfonic Acids	5.84e-06	-0.871804	Down in CR	0.00761938	-0.748342	Down in CR	0.000777299	-0.8333	Down in CR
2-Hexenoylcarnitine	HMDB0013161	0	0.672997	-0.205925	No significant difference	0.907951	0.798737	No significant difference	0.63759	-0.057051	No significant difference
His-Val	HMDB0028898	Dipeptides	0.511898	-0.367016	No significant difference	0.763218	-0.280557	No significant difference	0.113235	-0.453521	No significant difference
N,N'-diphenylguanidine	0	Others	0.783224	0.443136	No significant difference	0.591916	0.976856	No significant difference	0.626489	-0.779265	No significant difference
L-Histidinol	HMDB0003431	Amines	0.108258	-0.0456021	No significant difference	0.0814462	-0.143049	No significant difference	0.560554	0.0650608	No significant difference
Prolylhydroxyproline	HMDB0006695	0	0.000148896	-0.464074	Down in CR	0.105062	-0.187995	No significant difference	0.000136937	-0.623944	Down in CR
N-Acetyl-5-Methoxykynurenamine	HMDB0062497	Amines	0.395519	0.325933	No significant difference	0.328468	0.695958	No significant difference	0.610409	-0.0720465	No significant difference
Clupanodonyl Carnitine(C22:5)	HMDB0006496	Acyl-carnitines	0.00278538	-1.04792	Down in CR	0.216968	-0.917622	No significant difference	0.00361717	-1.50281	Down in CR
2-Phenylglycine	HMDB0002210	Amino Acids	0.134713	0.432817	No significant difference	0.0557356	0.49074	No significant difference	0.194659	0.182388	No significant difference
Dantron	HMDB0029752	Others	0.435793	-0.11612	No significant difference	0.731701	0.138385	No significant difference	0.257484	-0.0528675	No significant difference
N-Acetyltaurine	HMDB0240253	0	0.0750115	-0.250911	No significant difference	0.199659	-0.248202	No significant difference	0.240099	-0.261464	No significant difference
S-Methyl GSH(S-Methylglutathione; L-L-Homoglutathione)	HMDB0029395	Amino Acids	0.226204	-0.260572	No significant difference	0.261957	-0.211865	No significant difference	0.402982	-0.469012	No significant difference
Uridine	HMDB0000296	Nucleosides, Nucleotides, and Derivatives	0.0212779	-0.739964	Down in CR	0.413256	-0.490669	No significant difference	0.00213332	-1.6827	Down in CR
5-Hydroxyindoleacetic Acid	HMDB0000763	Indoles	2.7e-07	2.2819	Up in CR	0.00123409	1.7113	Up in CR	0.000174705	2.52875	Up in CR
N-alpha-Acetylarginine	HMDB0004620	Amino Acids	0.322452	0.113805	No significant difference	0.269711	0.241491	No significant difference	0.874979	0.046878	No significant difference
N-Acetylcadaverine	HMDB0002284	0	0.259722	-0.658026	No significant difference	0.667265	-0.242858	No significant difference	0.204797	-0.159785	No significant difference
Pyridoxamine	HMDB0001431	Amines	0.0252955	1.21284	Up in CR	0.201595	1.13137	No significant difference	0.0879557	1.29432	No significant difference
Cervonyl Carnitine(C22:6)	HMDB0006510	Acyl-carnitines	0.00432324	-0.518935	Down in CR	0.188094	-0.492621	No significant difference	0.013616	-0.699872	Down in CR
Octaethylene glycol	HMDB0094680	0	0.028688	0.661119	Up in CR	0.228648	0.527003	No significant difference	0.0289258	0.975169	Up in CR
Purine	HMDB0001366	Nucleosides, Nucleotides, and Derivatives	0.586778	-0.196183	No significant difference	0.694175	-0.264544	No significant difference	0.749025	-0.0689589	No significant difference
Daidzein	HMDB0003312	0	0.555205	-0.272544	No significant difference	0.524079	-0.0987087	No significant difference	0.619853	-0.174931	No significant difference
Tyramine	HMDB0000306	Amines	0.243002	-0.22749	No significant difference	0.184728	-0.518051	No significant difference	0.951772	0.147781	No significant difference
Vitamin A (All-Trans-Retinol)	HMDB0000305	Vitamins	0.816681	-0.257776	No significant difference	0.587662	0.207285	No significant difference	0.185878	-0.855926	No significant difference
Chenodeoxycholic Acid+NH4	HMDB0000518	Bile Acids	0.153279	-0.303014	No significant difference	0.0733264	-1.77131	No significant difference	0.898134	0.228238	No significant difference
5-Amino-1-[3,4-Dihydroxy-5-(Hydroxymethyl)Oxolan-2-Yl]Imidazole-4-Carboxamide	HMDB0062179	Nucleosides, Nucleotides, and Derivatives	0.0106377	-1.6793	Down in CR	0.0262307	-1.86649	Down in CR	0.185689	-0.267357	No significant difference
Acylcarnitine(C21:2)	0	Acyl-carnitines	0.707403	0.262753	No significant difference	0.306358	-0.561808	No significant difference	0.454008	0.348434	No significant difference
1-(Beta-D-Ribofuranosyl)-1,4-Dihydronicotinamide	HMDB0011648	Carbohydrates	0.983533	-0.0307558	No significant difference	0.530209	-0.0918511	No significant difference	0.798689	0.398866	No significant difference
3-Hydroxybenzaldehyde	0	Others	0.199797	0.274473	No significant difference	0.202723	0.13008	No significant difference	0.57326	0.143171	No significant difference
Protoporphyrin IX	HMDB0000241	Tetrapyrroles	0.514829	0.323612	No significant difference	0.733241	-0.101613	No significant difference	0.24737	0.176158	No significant difference
N-Alpha-Acetyl-L-Asparagine	HMDB0006028	Amino Acids	0.968367	-0.206422	No significant difference	0.858449	0.329735	No significant difference	0.855925	0.246257	No significant difference
Pyridoxine	HMDB0000239	Vitamins	0.918832	-0.0815834	No significant difference	0.876637	-0.13518	No significant difference	0.921756	-0.272807	No significant difference
Imidazoleacetic Acid	HMDB0002024	Organic Acids	0.0833277	-0.195633	No significant difference	0.144482	-0.297236	No significant difference	0.0653918	-0.561178	No significant difference
Benzaldehyde	HMDB0006115	Others	0.67197	-0.0183974	No significant difference	0.92345	-0.136903	No significant difference	0.537893	0.0612339	No significant difference
Palmitoylcholine	HMDB0240592	Fatty Acyls	0.0856356	0.230142	No significant difference	0.334948	0.136844	No significant difference	0.15343	0.267673	No significant difference
5-Methoxytryptophan	HMDB0002339	Indoles	0.0794719	0.73601	No significant difference	0.242712	0.728893	No significant difference	0.235276	0.132263	No significant difference
3-Hydroxyhexadecadienoylcarnitine	HMDB0013335	Acyl-carnitines	0.101314	-0.391651	No significant difference	0.712397	-0.585762	No significant difference	0.0745761	-0.68436	No significant difference
5-Hydroxytryptophol	HMDB0001855	Indoles	0.142331	0.142039	No significant difference	0.358473	0.00811423	No significant difference	0.246381	0.138195	No significant difference
Succinylcarnitine	HMDB0061717	Acyl-carnitines	0.71113	-0.330599	No significant difference	0.0893666	-0.406409	No significant difference	0.701845	0.515383	No significant difference
N-Acetylglutamine	HMDB0006029	Amino Acids	0.313789	0.108196	No significant difference	0.0378252	0.143706	No significant difference	0.641546	0.220319	No significant difference
Pro-Gly	HMDB0011178	Dipeptides	0.539631	0.0384961	No significant difference	0.453575	0.0204738	No significant difference	0.99348	0.0221754	No significant difference
Adenylsuccinic Acid	HMDB0000536	Nucleosides, Nucleotides, and Derivatives	0.160744	-0.285864	No significant difference	0.554804	-0.183217	No significant difference	0.16202	-0.388512	No significant difference
Vitamin D3/7-Dehydrocholesterol	HMDB0000032	Steroids	0.093733	0.56363	No significant difference	0.136367	0.785245	No significant difference	0.339592	0.467201	No significant difference
Linoleoyl Ethanolamide	HMDB0012252	Fatty Acyls	0.116987	0.420971	No significant difference	0.227493	0.479358	No significant difference	0.228814	0.548531	No significant difference
Ser-Ala	HMDB0029032	Dipeptides	0.553722	0.0130545	No significant difference	0.353863	-0.0897251	No significant difference	0.897712	0.152321	No significant difference
3-Hydroxy-5, 8-Tetradecadiencarnitine	HMDB0013332	Acyl-carnitines	4.97e-05	-1.25496	Down in CR	0.0254288	-1.02259	Down in CR	0.00120097	-1.65559	Down in CR
13-Cis-Retinoic Acid	HMDB0001852	Vitamins	0.61012	0.102369	No significant difference	0.833417	0.0914772	No significant difference	0.418129	0.12643	No significant difference
Heptaethylene glycol	HMDB0061835	0	0.0714644	0.580341	No significant difference	0.252217	0.618635	No significant difference	0.110717	0.647741	No significant difference
Gln-Ala	HMDB0028790	Dipeptides	0.263314	0.107595	No significant difference	0.707036	0.0869959	No significant difference	0.261199	0.0947442	No significant difference
Stearidonyl Carnitine(18:4)	HMDB0006463	Acyl-carnitines	0.247887	-0.677888	No significant difference	0.957718	-0.299368	No significant difference	0.0910538	-1.1513	No significant difference
Val-Ser	HMDB0029136	Dipeptides	1.43e-05	-1.73872	Down in CR	0.000853598	-1.60282	Down in CR	0.00419315	-2.14642	Down in CR
Gamma Glutamylglutamic Acid	HMDB0011737	Dipeptides	0.819963	-0.0617582	No significant difference	0.652989	0.130846	No significant difference	0.63607	0.624854	No significant difference
N-Acetylkynurenine	HMDB0240342	0	6.04e-05	1.71185	Up in CR	0.0342153	1.26605	Up in CR	0.000654605	1.99343	Up in CR
Stercobilinogen	HMDB0004157	0	0.0600637	-0.60193	No significant difference	0.113338	-0.47371	No significant difference	0.409666	-0.501446	No significant difference
Acylcarnitine(20:5)	HMDB0241609	Acyl-carnitines	0.048064	-0.629082	Down in CR	0.429163	-0.476232	No significant difference	0.0667764	-1.12223	No significant difference
5-(2-Hydroxyethyl)-4-methylthiazole	HMDB0032985	0	0.00271771	0.569557	Up in CR	0.0732627	0.714571	No significant difference	0.0133497	0.735027	Up in CR
Pyrocatechol	HMDB0000957	0	0.0688003	0.204904	No significant difference	0.420523	0.182294	No significant difference	0.0445416	0.20937	No significant difference
Thr-Val	HMDB0029074	Dipeptides	0.000194915	-2.05939	Down in CR	0.00199307	-2.17798	Down in CR	0.0145677	-1.40317	Down in CR
D-(-)-Arabinose	HMDB0029942	Carbohydrates	0.104239	-0.618158	No significant difference	0.117432	-0.73603	No significant difference	0.416022	-0.807671	No significant difference
C20:4-OH Carnitine	0	Acyl-carnitines	0.225101	0.352075	No significant difference	0.16302	0.749979	No significant difference	0.927447	-0.0392828	No significant difference
Gln-Glu	HMDB0028796	Dipeptides	0.667952	0.0643145	No significant difference	0.514924	0.219492	No significant difference	0.421439	-0.134203	No significant difference
Benzenebutanoic Acid	HMDB0000543	Others	0.226256	-0.430766	No significant difference	0.18418	-0.207896	No significant difference	0.426636	-0.114829	No significant difference
Decenoylcarnitine(C10:1)	HMDB0013205	Acyl-carnitines	0.0026589	-1.27505	Down in CR	0.100818	-1.19627	No significant difference	0.0200847	-1.35382	Down in CR
2,4,5-Trimethoxybenzaldehyde	HMDB0029648	Others	0.00250804	0.587956	Up in CR	0.0825101	0.257212	No significant difference	0.00250797	0.671656	Up in CR
3-Ureidopropionic Acid	HMDB0000026	Organic Acids	0.018714	-0.819446	Down in CR	0.470739	-0.366671	No significant difference	0.00819286	-1.18251	Down in CR
LysoPE(15:0)	HMDB0011472	Phospholipids	0.135137	-0.632135	No significant difference	0.368918	-0.532627	No significant difference	0.228656	-0.0358156	No significant difference
Pantetheine 4'-phosphate	HMDB0001416	Amino Acids	0.116318	0.604155	No significant difference	0.115483	0.986336	No significant difference	0.717848	0.395016	No significant difference
Palmitic Amide	HMDB0012273	Fatty Acyls	0.892726	-0.199766	No significant difference	0.261481	-0.536616	No significant difference	0.365917	0.114958	No significant difference
trans-2-Dodecenoylcarnitine	HMDB0013326	Acyl-carnitines	0.011528	-0.677299	Down in CR	0.152873	-0.758653	No significant difference	0.0445228	-1.09961	Down in CR
Lys-Tyr	HMDB0028963	Dipeptides	0.0054698	-0.274355	Down in CR	0.0696182	-0.498765	No significant difference	0.0238908	-0.41358	Down in CR
Uridine 5'-Diphosphate-N-Acetylglucosamine	HMDB0000290	Nucleosides, Nucleotides, and Derivatives	0.0069422	-0.655663	Down in CR	0.549854	-0.0253112	No significant difference	3.11e-05	-0.817627	Down in CR
Cer(t18:0/16:0)	HMDB0010697	Sphingolipids	0.131126	0.55046	No significant difference	0.713612	0.565095	No significant difference	0.0283029	0.230092	No significant difference
Val-Phe	HMDB0029134	Dipeptides	0.2269	-0.176619	No significant difference	0.359453	0.15768	No significant difference	0.170701	-0.906476	No significant difference
Thr-Phe	HMDB0029068	Dipeptides	0.649105	-0.0222899	No significant difference	0.515241	-0.141849	No significant difference	0.939507	-0.172471	No significant difference
2-Ethylacrylylcarnitine, Tiglylcarnitine	HMDB0240764	Acyl-carnitines	0.508314	-0.0390151	No significant difference	0.138945	-0.174187	No significant difference	0.869624	0.12625	No significant difference
Enol-phenylpyruvate	HMDB0012225	0	0.0595359	0.310444	No significant difference	0.189562	0.181161	No significant difference	0.182147	0.239104	No significant difference
Furfural;Furan-2-carbaldehyde	HMDB0032914	Others	0.261442	-0.225497	No significant difference	0.351591	-0.192855	No significant difference	0.496764	-0.134012	No significant difference
N-stearoyl-sphingadienine	HMDB0240362	Sphingolipids	0.173379	0.271636	No significant difference	0.976014	0.291113	No significant difference	0.0836719	0.379024	No significant difference
Gly-Phe	HMDB0028848	Dipeptides	0.759352	0.144221	No significant difference	0.628284	0.470305	No significant difference	0.865904	-0.133063	No significant difference
5-Aminopentanamide	HMDB0012176	Fatty Acyls	0.0328403	-0.36161	Down in CR	0.188358	-0.269914	No significant difference	0.124064	-0.472306	No significant difference
Hydroxyhexanoycarnitine-2	0	0	0.0654003	-0.213182	No significant difference	0.456838	0.0584571	No significant difference	0.0763916	-0.415681	No significant difference
Sarcosine	HMDB0000271	Amino Acids	0.794094	0.232666	No significant difference	0.859364	0.249867	No significant difference	0.643611	0.239292	No significant difference
Phytosphingosine	HMDB0004610	Sphingolipids	0.000563607	1.3559	Up in CR	0.0420841	0.655948	Up in CR	0.00661959	1.50112	Up in CR
Mevalonic Acid	HMDB0000227	Organic Acids	0.0478204	-0.213668	No significant difference	0.244332	-0.13587	No significant difference	0.0748048	-0.183988	No significant difference
Tiglic Acid	HMDB0001470	Organic Acids	0.0333102	-1.00882	Down in CR	0.0528765	-1.65324	No significant difference	0.366688	-0.0284357	No significant difference
Prenyl-L-Cysteine	HMDB0012286	Amino Acids	0.000919661	-0.561341	Down in CR	0.103823	-0.456994	No significant difference	0.00563135	-0.848025	Down in CR
delta-Guanidinovalericacid	HMDB0250978	Fatty Acids	0.906474	0.238502	No significant difference	0.885744	0.156429	No significant difference	0.686354	-0.0990094	No significant difference
Pyridoxal	HMDB0001545	Vitamins	0.664007	-0.216283	No significant difference	0.0653628	-0.247942	No significant difference	0.913774	-0.075351	No significant difference
Hexaethylene glycol	HMDB0061822	0	0.178897	0.273151	No significant difference	0.338451	0.483454	No significant difference	0.313235	0.062848	No significant difference
L-Cystathionine	HMDB0000099	Amino Acids	0.41882	0.209051	No significant difference	0.892429	-0.0185886	No significant difference	0.396161	0.547022	No significant difference
Beta-Nicotinamide Adenine Dinucleotide Hydrate (NAD)	HMDB0000902	Nucleosides, Nucleotides, and Derivatives	0.675718	-0.130408	No significant difference	0.941226	0.40684	No significant difference	0.481055	-0.667656	No significant difference
Sphinganine	HMDB0000269	Sphingolipids	0.000329484	1.08054	Up in CR	0.021978	0.574001	Up in CR	0.0127537	1.25099	Up in CR
Cervonoyl ethanolamide	HMDB0013627	Sphingolipids	0.0334955	-5.28236	Down in CR	0.143178	-5.19902	No significant difference	0.20091	-5.64066	No significant difference
Acylcarnitine(14:2)	HMDB0013331	Acyl-carnitines	0.014561	-0.550331	Down in CR	0.132759	-0.768511	No significant difference	0.0604389	-0.76249	No significant difference
3-Hydroxyanthranilic Acid	HMDB0001476	Amino Acids	8.11e-06	-1.40641	Down in CR	0.00669559	-1.24842	Down in CR	0.00149947	-1.56735	Down in CR
Dimethylurea	HMDB0029198	Amines	0.0927792	0.395093	No significant difference	0.409901	0.29239	No significant difference	0.110132	0.482894	No significant difference
Leu-Ile	HMDB0028932	Dipeptides	0.581118	0.00780937	No significant difference	0.423863	-0.0979764	No significant difference	0.871342	0.00523376	No significant difference
Cytidine	HMDB0000089	Nucleosides, Nucleotides, and Derivatives	0.492045	0.303154	No significant difference	0.558785	0.2913	No significant difference	0.763085	0.335276	No significant difference
LysoPC(20:5)	HMDB0010397	Phospholipids	0.20253	-0.165288	No significant difference	0.00540967	-0.595891	Down in CR	0.750623	0.193281	No significant difference
5-Hydroxy-L-Tryptophan	HMDB0000472	Amino Acids	0.0733369	-1.06702	No significant difference	0.540948	-0.195367	No significant difference	0.016479	-1.16378	Down in CR
N-Alpha-Acetyllysine	HMDB0000446	Amino Acids	0.97474	0.102464	No significant difference	0.0148285	0.706763	Up in CR	0.114265	-0.445023	No significant difference
Ile-Val	HMDB0028920	Dipeptides	0.908141	-0.0279852	No significant difference	0.602208	0.0423626	No significant difference	0.666991	-0.0376882	No significant difference
N-Methylhydantoin	HMDB0003646	Others	0.73646	0.00924311	No significant difference	0.658834	-0.0108573	No significant difference	0.916057	0.0596333	No significant difference
S-Adenosylhomocysteine	HMDB0000939	Amino Acids	0.0258572	-0.582646	Down in CR	0.116085	-0.547941	No significant difference	0.155488	-0.828834	No significant difference
7-Methylguanine	HMDB0000897	Nucleosides, Nucleotides, and Derivatives	0.0334159	-0.382379	Down in CR	0.47024	-0.0746858	No significant difference	0.0490711	-0.458507	Down in CR
4-hydroxy-L-leucine	0	Amino Acids	0.0120023	0.355118	Up in CR	0.0833364	0.445963	No significant difference	0.11752	0.217238	No significant difference
N,N-Dimethyldodecylamine N-oxide	0	Aminoxides	4.57e-05	2.14629	Up in CR	0.00722487	1.28516	Up in CR	0.00746962	2.4286	Up in CR
N2-Acetyl-L-aminoadipyl-delta-phosphate	0	Others	0.0339987	-0.163047	No significant difference	0.0883676	-0.166258	No significant difference	0.163227	-0.15527	No significant difference
Homoarginine	HMDB0000670	Amino Acids	0.381409	0.228666	No significant difference	0.945385	0.212159	No significant difference	0.215789	0.342439	No significant difference
Bicine	HMDB0011727	Amino Acids	0.00248665	-2.93611	Down in CR	0.00451603	-1.39573	Down in CR	0.00935356	-3.0636	Down in CR
CDP-Ethanolamine	HMDB0001564	Nucleosides, Nucleotides, and Derivatives	0.00200346	-0.315943	Down in CR	0.090113	-0.092882	No significant difference	0.0164943	-0.443713	Down in CR
Acylcarnitine(22:3)	0	Acyl-carnitines	4.41e-05	-1.01805	Down in CR	0.00906255	-0.955496	Down in CR	0.00108887	-1.02787	Down in CR
1-(Sn-Glycero-3-Phospho)-1D-Myo-Inositol	HMDB0011649	Organic Acids	0.00290517	-0.782748	Down in CR	0.00528483	-0.900629	Down in CR	0.085424	-0.70317	No significant difference
Acylcarnitine(19:0)	HMDB0241562	Acyl-carnitines	0.0244571	-0.391709	Down in CR	0.180325	-0.278288	No significant difference	0.0833618	-0.429378	No significant difference
Bilirubin	HMDB0000054	Bilirubins	0.826404	0.175243	No significant difference	0.92942	-0.427829	No significant difference	0.689092	0.536125	No significant difference
LysoPE(16:1e)	0	Phospholipids	0.0704898	-0.385542	No significant difference	0.38489	-0.230323	No significant difference	0.0860559	-0.569392	No significant difference
(2S,4R,5S)-Muscarine	HMDB0029936	Carbohydrates	0.00622941	0.58559	Up in CR	0.0227497	0.876941	Up in CR	0.0293641	0.864339	Up in CR
1H-Indole-4-Carboxaldehyde	HMDB0341228	Indoles	0.546473	0.188807	No significant difference	0.948271	-0.00100546	No significant difference	0.437831	0.221513	No significant difference
MG(20:3)	HMDB0011547	Glycerolipids	0.0645658	-0.263487	No significant difference	0.566204	-0.183398	No significant difference	0.00900634	-0.303778	Down in CR
MG(22:6)	HMDB0011557	Glycerolipids	0.465913	-0.301269	No significant difference	0.886059	-0.112394	No significant difference	0.0496905	-0.380518	Down in CR
Glycerophosphoglycerol	HMDB0240316	Organic Acids	0.0157601	0.201934	No significant difference	0.0127996	0.156919	No significant difference	0.0220944	0.210391	No significant difference
Hydroxyhexanoycarnitine	HMDB0013131	Acyl-carnitines	0.000496347	-0.3813	Down in CR	0.0952852	-0.23592	No significant difference	0.000408002	-0.416302	Down in CR
Acylcarnitine(22:4)	0	Acyl-carnitines	0.000587812	-0.822242	Down in CR	0.102708	-0.642956	No significant difference	0.0022756	-1.13687	Down in CR
Ile-Glu	HMDB0028906	Dipeptides	0.309383	-0.145194	No significant difference	0.964017	-0.0611895	No significant difference	0.0167883	-0.225046	No significant difference
Decanoylcarnitine(C10:0)	HMDB0000651	Acyl-carnitines	0.0140583	-1.31544	Down in CR	0.321826	-0.995833	No significant difference	0.0225536	-1.78155	Down in CR
Diethanolamine	HMDB0004437	Amines	0.184032	0.26672	No significant difference	0.0163735	0.356306	Up in CR	0.953431	0.199875	No significant difference
Ala-Leu	HMDB0028691	Dipeptides	0.747858	-0.0777395	No significant difference	0.279239	0.121412	No significant difference	0.429429	-0.23956	No significant difference
N-(3-Acetamidopropyl)Pyrrolidin-2-One	HMDB0061384	Others	0.386253	0.124435	No significant difference	0.013856	0.131284	No significant difference	0.652531	0.00409599	No significant difference
Putrescine	HMDB0001414	Amines	0.945802	0.128578	No significant difference	0.980482	-0.152842	No significant difference	0.937682	-0.837541	No significant difference
C20:3-OH Carnitine	0	Acyl-carnitines	0.888182	-0.189245	No significant difference	0.384923	-0.142545	No significant difference	0.296181	-0.749736	No significant difference
5-Hydroxyindole Thiazolidine Carboxylate	HMDB0304217	Indoles	0.310268	-0.203244	No significant difference	0.224216	0.470432	No significant difference	0.0072143	-0.948998	Down in CR
Acylcarnitine(17:1)	0	Acyl-carnitines	0.00286249	-0.709727	Down in CR	0.0226477	-0.946308	Down in CR	0.0965394	-0.587104	No significant difference
Oleoyl Ethanolamide	HMDB0002088	Fatty Acyls	0.666449	-0.0367392	No significant difference	0.284166	-0.17443	No significant difference	0.827685	0.179074	No significant difference
Heptanoylcarnitine(C7:0)	HMDB0013238	Acyl-carnitines	0.0161752	-0.791512	Down in CR	0.013206	-0.711265	Down in CR	0.146309	-1.05925	No significant difference
4-Hydroxyindole	0	Indoles	0.00322452	1.32317	Up in CR	0.0520783	1.75576	No significant difference	0.0497298	1.17484	Up in CR
3-Hydroxy-Cis-5-Tetradecenoylcarnitine	HMDB0013330	Acyl-carnitines	0.000939576	-0.757779	Down in CR	0.0605037	-0.725346	No significant difference	0.00878526	-1.06087	Down in CR
L-Kynurenine	HMDB0000684	Amino Acids	2.01e-07	2.21659	Up in CR	0.00105121	1.69986	Up in CR	0.000158592	2.51039	Up in CR
7-Methyladenine	HMDB0011614	Nucleosides, Nucleotides, and Derivatives	0.2122	-0.16131	No significant difference	0.609959	-0.161862	No significant difference	0.245596	-0.160759	No significant difference
Gamma-Linolenyl Carnitine; Alpha-Linolenyl Carnitine(C18:3)	HMDB0006319	Acyl-carnitines	0.00112459	-0.797016	Down in CR	0.0996189	-0.950619	No significant difference	0.00364104	-1.36254	Down in CR
8-Hydroxyguanosine	HMDB0002044	0	0.0904241	-0.364475	No significant difference	0.650642	-0.317677	No significant difference	0.0627773	-0.412854	No significant difference
Ophthalmic Acid	HMDB0005765	Amino Acids	0.0809717	-0.703968	No significant difference	0.0829527	-0.205399	No significant difference	0.227212	-0.714977	No significant difference
Guanine	HMDB0000132	Nucleosides, Nucleotides, and Derivatives	0.444802	-0.365332	No significant difference	0.862851	-0.39662	No significant difference	0.334765	-0.489959	No significant difference
LysoPC(22:5)	HMDB0010402	Phospholipids	0.228462	-0.178016	No significant difference	0.059897	-0.164628	No significant difference	0.97868	-0.146731	No significant difference
Acylcarnitine(19:1)	HMDB0241563	Acyl-carnitines	0.00212437	-0.740212	Down in CR	0.0116311	-0.93064	Down in CR	0.111903	-0.522492	No significant difference
MG(20:4)	HMDB0011578	Glycerolipids	0.52811	-0.48422	No significant difference	0.732963	0.251976	No significant difference	0.103441	-1.07846	No significant difference
Cholesterol-H2O	HMDB0000067	Steroids	0.723868	0.0670762	No significant difference	0.973711	0.440688	No significant difference	0.544494	0.0150593	No significant difference
N,N-Dimethylaniline	HMDB0001020	Amines	0.604995	0.0970265	No significant difference	0.402319	0.0366308	No significant difference	0.967263	0.157909	No significant difference
Acylcarnitine(22:1)	0	Acyl-carnitines	0.00105101	-0.603941	Down in CR	0.0230822	-0.624425	Down in CR	0.0418853	-0.583457	Down in CR
L-Octanoylcarnitine(C8:0)	HMDB0000791	Acyl-carnitines	2.57e-05	-1.57037	Down in CR	0.00743497	-1.07562	Down in CR	0.00200413	-2.1086	Down in CR
3-Hydroxyoctanoyl Carnitine	HMDB0061634	Acyl-carnitines	0.00290261	-0.47176	Down in CR	0.0781399	-0.395768	No significant difference	0.0267647	-0.473817	Down in CR
Cytidine Monophosphate	HMDB0000095	Nucleosides, Nucleotides, and Derivatives	0.261289	-0.202909	No significant difference	0.429925	-0.183219	No significant difference	0.472591	-0.0895027	No significant difference
Cytosine	HMDB0000630	Nucleosides, Nucleotides, and Derivatives	0.168461	0.102543	No significant difference	0.572381	0.232192	No significant difference	0.184677	0.25653	No significant difference
Thiamine	HMDB0000235	Vitamins	0.00176629	0.566101	Up in CR	0.0384445	0.680538	Up in CR	0.0146192	0.670324	Up in CR
LysoPC(22:3)	0	Phospholipids	0.857187	-0.0987916	No significant difference	0.601198	0.0109206	No significant difference	0.459125	-0.37224	No significant difference
Acylcarnitine(22:2)	0	Acyl-carnitines	4.71e-05	-0.888358	Down in CR	0.0128202	-0.748374	Down in CR	0.00412917	-0.972181	Down in CR
C20:2-OH Carnitine	HMDB0241576	Acyl-carnitines	0.00214259	-1.10992	Down in CR	0.135634	-0.449316	No significant difference	0.00494465	-1.44138	Down in CR
N2-Acetyl-L-aminoadipate	HMDB0062715	Amino Acids	0.497168	-0.0150521	No significant difference	0.385866	0.076531	No significant difference	0.655022	-0.181973	No significant difference
3-Hydroxydecanoyl Carnitine	HMDB0061636	Acyl-carnitines	0.0405004	-0.458665	Down in CR	0.166018	-0.300311	No significant difference	0.124968	-0.668403	No significant difference
3-Hydroxytetradecanoyl Carnitine	0	0	0.201607	-0.440367	No significant difference	0.549139	-0.297069	No significant difference	0.226818	-0.222726	No significant difference
LysoPG(16:0)	HMDB0240601	Phospholipids	0.21888	-0.467808	No significant difference	0.808498	0.0321195	No significant difference	0.143216	-0.468063	No significant difference
Adenosine Diphosphate Ribose	HMDB0001178	Nucleosides, Nucleotides, and Derivatives	0.0102201	0.565323	Up in CR	0.0574926	0.721867	No significant difference	0.0230067	0.458302	Up in CR
Ethionine	0	Others	0.678799	-0.0331685	No significant difference	0.407202	0.297254	No significant difference	0.723548	-0.133938	No significant difference
9,12-Hexadecadienoylcarnitine(C16:2)	HMDB0013334	Acyl-carnitines	0.00169811	-0.9633	Down in CR	0.0714582	-1.05311	No significant difference	0.013219	-1.47266	Down in CR
Malonylcarnitine	HMDB0002095	Acyl-carnitines	0.102077	-0.102738	No significant difference	0.108663	-0.0277087	No significant difference	0.307066	-0.195812	No significant difference
Glycerol 2-Phosphate	HMDB0002520	Organic Acids	0.756596	0.0460546	No significant difference	0.611217	0.0703151	No significant difference	0.572638	-0.39992	No significant difference
8-Hydroxyguanine	HMDB0002032	0	0.925087	0.0669762	No significant difference	0.40089	0.0623516	No significant difference	0.478567	-0.0464217	No significant difference
4-Acetamidobutanoate	HMDB0003681	Amino Acids	1.04e-05	-0.504685	Down in CR	0.00670733	-0.429729	Down in CR	0.00151734	-0.589118	Down in CR
Nicotinamide Ribose	HMDB0000855	Carbohydrates	0.253649	0.18633	No significant difference	0.22087	0.376713	No significant difference	0.571291	0.238448	No significant difference
LysoPE(22:1)	HMDB0011491	Phospholipids	0.698231	-0.0113415	No significant difference	0.385858	0.0776389	No significant difference	0.171749	-0.171231	No significant difference
Sorbitol	HMDB0000247	Carbohydrates	0.0627157	0.133605	No significant difference	0.289466	0.264822	No significant difference	0.115355	0.0999094	No significant difference
Tetraethylene glycol	HMDB0094708	0	0.11636	-0.202002	No significant difference	0.193814	-0.260819	No significant difference	0.235551	-0.164918	No significant difference
Panthenol	HMDB0004231	0	0.129001	0.370589	No significant difference	0.247129	0.338372	No significant difference	0.374783	0.402806	No significant difference
LysoPE(20:1)	HMDB0011482	Phospholipids	0.359347	-0.177728	No significant difference	0.422317	-0.276013	No significant difference	0.377083	-0.396937	No significant difference
Cinnamaldehyde	HMDB0003441	0	0.794504	-0.0748048	No significant difference	0.954667	0.00863073	No significant difference	0.785664	-0.126486	No significant difference
Guanidineacetic Acid	HMDB0000128	Amino Acids	0.482561	-0.304968	No significant difference	0.339994	-0.342166	No significant difference	0.571363	-0.486752	No significant difference
N-Acetylornithine	HMDB0003357	Amino Acids	2.39e-07	1.16102	Up in CR	0.000104022	1.0445	Up in CR	0.000966362	1.33133	Up in CR
Ethyldiisopropylamine	HMDB0247306	Amines	0.389773	-0.202392	No significant difference	0.515219	-0.498893	No significant difference	0.636337	-0.0699761	No significant difference
6-Oxopiperidine-2-carboxylic acid	HMDB0061705	0	0.0900566	-0.107048	No significant difference	0.0623538	-0.158264	No significant difference	0.419729	-0.0267792	No significant difference
Acylcarnitine(10:3)	HMDB0241124	Acyl-carnitines	0.0970493	-0.306951	No significant difference	0.136435	-0.232164	No significant difference	0.242555	-0.463639	No significant difference
LysoPC(22:4)	HMDB0010401	Phospholipids	0.00318577	-0.351511	Down in CR	0.0139139	-0.409233	Down in CR	0.0866646	-0.252412	No significant difference
Alpha-Aminoadipate	0	0	0.000525856	-0.772435	Down in CR	0.00924271	-0.715676	Down in CR	0.0474406	-0.802181	Down in CR
3-Hydroxy-9-Hexadecenoylcarnitine	HMDB0013333	Acyl-carnitines	0.018936	-0.832256	Down in CR	0.125909	-0.915087	No significant difference	0.0449483	-0.829771	Down in CR
2-Pyrrolidinone	HMDB0002039	Others	0.574358	0.0531097	No significant difference	0.247034	0.0542109	No significant difference	0.550896	-0.120304	No significant difference
C20:1-OH Carnitine	HMDB0241574	Acyl-carnitines	0.0120876	-0.814701	Down in CR	0.201876	-0.257479	No significant difference	0.0209292	-1.24524	Down in CR
Urobilinogen	HMDB0004158	0	0.161608	-1.03528	No significant difference	0.0454774	-0.92762	Down in CR	0.963433	0.026378	No significant difference
2-Hydroxypyridine	HMDB0013751	Others	0.0642976	0.176745	No significant difference	0.0222988	0.18508	No significant difference	0.579052	0.237638	No significant difference
4-Hydroxybenzyl Alcohol	HMDB0011724	Others	0.426722	0.0177446	No significant difference	0.643212	0.0132688	No significant difference	0.489072	0.0657385	No significant difference
Guanosine	HMDB0000133	Nucleosides, Nucleotides, and Derivatives	0.897362	-0.0969633	No significant difference	0.714534	-0.0922554	No significant difference	0.855344	-0.312238	No significant difference
C18:2-OH Carnitine	0	Acyl-carnitines	0.0260288	-0.658236	Down in CR	0.615222	-0.549961	No significant difference	0.0153263	-0.954297	Down in CR
Ethanol, 2,2'-(tridecylimino)bis	0	Others	0.960453	0.0721037	No significant difference	0.795887	0.154256	No significant difference	0.76901	-0.0100484	No significant difference
Tris-HCl(Chemical)	0	Chemicals	0.155382	0.106917	No significant difference	0.707806	-0.15863	No significant difference	0.113558	0.205429	No significant difference
Arachidyl Carnitine(C20:0)	HMDB0006460	Acyl-carnitines	0.00462346	-0.367631	Down in CR	0.04902	-0.319376	Down in CR	0.0660216	-0.345374	No significant difference
L-Serine	HMDB0000187	Amino Acids	0.0123818	0.320412	Up in CR	0.0491207	0.36874	Up in CR	0.0868484	0.340907	No significant difference
Tranexamic Acid	HMDB0014447	Others	7.71e-05	1.32741	Up in CR	0.00396955	1.45486	Up in CR	0.0176504	1.19996	Up in CR
Lauroylcarnitine(C12:0)	HMDB0002250	Acyl-carnitines	0.00173097	-1.14602	Down in CR	0.0937407	-0.824122	No significant difference	0.0105721	-1.46545	Down in CR
N-Palmitoylsphingosine	HMDB0061712	Sphingolipids	0.227884	0.5086	No significant difference	0.88819	0.0344328	No significant difference	0.0726425	0.323193	No significant difference
1-Methyladenosine	HMDB0003331	Nucleosides, Nucleotides, and Derivatives	0.243357	-0.167353	No significant difference	0.816632	-0.0932831	No significant difference	0.170884	-0.270558	No significant difference
Glycine	HMDB0000123	Amino Acids	0.0877408	-0.352475	No significant difference	0.145963	-0.455902	No significant difference	0.259326	-0.251511	No significant difference
Pentadecanoylcarnitine(C15:0)	HMDB0062517	Acyl-carnitines	0.188122	-0.235963	No significant difference	0.521496	-0.270868	No significant difference	0.108531	-0.239441	No significant difference
Dihydrothymine	HMDB0000079	Others	0.000450578	0.457855	Up in CR	0.0103094	0.58392	Up in CR	0.0180941	0.427205	Up in CR
Ile-Lys	HMDB0028912	Dipeptides	0.706599	0.00441929	No significant difference	0.827684	0.0124329	No significant difference	0.531787	-0.393758	No significant difference
LysoPC(17:1)	0	Phospholipids	0.311473	0.16744	No significant difference	0.13179	0.207172	No significant difference	0.748354	-0.14569	No significant difference
Cis-5-Tetradecenoylcarnitine(C14:1)	HMDB0002014	Acyl-carnitines	0.00126057	-1.12242	Down in CR	0.0606741	-0.845031	No significant difference	0.0139133	-1.59362	Down in CR
Acylcarnitine(20:3)	HMDB0241579	Acyl-carnitines	0.00303825	-0.67977	Down in CR	0.122122	-0.994182	No significant difference	0.00484319	-1.31886	Down in CR
Uracil	HMDB0000300	Nucleosides, Nucleotides, and Derivatives	0.0623943	0.234153	No significant difference	0.394233	0.123321	No significant difference	0.0618669	0.31595	No significant difference
Oleamide	HMDB0002117	Fatty Acyls	0.100427	-0.373907	No significant difference	0.0624306	-0.454244	No significant difference	0.678951	-0.0951847	No significant difference
LysoPC(16:2e)	0	Phospholipids	0.467777	-0.012948	No significant difference	0.981727	0.0110092	No significant difference	0.303836	-0.115212	No significant difference
LysoPE(22:0)	HMDB0011490	Phospholipids	0.114147	-0.161459	No significant difference	0.513232	-0.0401721	No significant difference	0.0770154	-0.216155	No significant difference
LysoPC(22:6)	HMDB0010404	Phospholipids	0.0162145	-0.47682	Down in CR	0.00147683	-0.735668	Down in CR	0.431153	-0.164905	No significant difference
L-Asparagine	HMDB0000168	Amino Acids	0.468758	0.077259	No significant difference	0.382686	0.158266	No significant difference	0.528026	0.0480406	No significant difference
2-Hydroxyadenine	HMDB0000403	Nucleosides, Nucleotides, and Derivatives	0.756898	-0.00424806	No significant difference	0.635545	-0.0504637	No significant difference	0.973268	-0.137174	No significant difference
Acetoacetate	HMDB0000060	0	0.0186559	-0.122547	No significant difference	0.0173894	-0.208695	No significant difference	0.238343	-0.0781659	No significant difference
L-Tryptophan	HMDB0000929	Amino Acids	0.00211084	-0.387291	Down in CR	0.0652374	-0.446233	No significant difference	0.00962747	-0.539556	Down in CR
Nicotinic Acid	HMDB0001488	Vitamins	0.876553	0.438246	No significant difference	0.469192	0.392702	No significant difference	0.62822	-0.415173	No significant difference
Heptadecanoyl Carnitine(C17:0)	HMDB0006210	Acyl-carnitines	0.00437477	-0.55403	Down in CR	0.101488	-0.354852	No significant difference	0.0249258	-0.704149	Down in CR
LysoPE(20:4)	HMDB0011487	Phospholipids	0.0367759	-0.19166	No significant difference	0.00210333	-0.426148	Down in CR	0.737129	-0.0112614	No significant difference
LysoPE(18:2)	HMDB0011477	Phospholipids	0.192586	-0.205181	No significant difference	0.968856	-0.0108104	No significant difference	0.0782571	-0.39476	No significant difference
N6,N6,N6-Trimethyl-L-Lysine	HMDB0001325	Amino Acids	0.0174283	-0.346895	Down in CR	0.177083	-0.251221	No significant difference	0.0595305	-0.527223	No significant difference
LysoPC(18:0e)	HMDB0011149	Phospholipids	0.275621	-0.192923	No significant difference	0.782662	-0.199726	No significant difference	0.0910535	-0.490904	No significant difference
L-Tyrosine	HMDB0000158	Amino Acids	0.103681	0.1826	No significant difference	0.192595	0.251953	No significant difference	0.376508	0.0164543	No significant difference
1-Aminocyclopropane-1-Carboxylate	HMDB0036458	Amino Acids	0.66146	-0.103364	No significant difference	0.637407	0.00414763	No significant difference	0.452431	0.291633	No significant difference
3-Methylindole	HMDB0000466	0	0.303316	0.125983	No significant difference	0.939027	0.0620054	No significant difference	0.131942	0.137671	No significant difference
2,5-Dimethylpyrazine	HMDB0035289	0	0.802476	0.0450485	No significant difference	0.353315	0.326892	No significant difference	0.2193	-0.285235	No significant difference
Citrulline	HMDB0000904	Amino Acids	0.0221372	0.325743	Up in CR	0.0547268	0.472635	No significant difference	0.121092	0.674913	No significant difference
Cytidine 5'-Diphosphocholine	HMDB0001413	Nucleosides, Nucleotides, and Derivatives	1.22e-05	-0.653655	Down in CR	0.00128112	-0.539997	Down in CR	0.00159511	-0.846908	Down in CR
LysoPC(20:0)	0	0	0.109256	-0.17857	No significant difference	0.694771	-0.177765	No significant difference	0.0401451	-0.301549	Down in CR
L-A-Lysophosphatidylserine	HMDB0240606	Phospholipids	0.632732	-0.0747361	No significant difference	0.248478	-0.0316285	No significant difference	0.396895	-0.254773	No significant difference
SM(d18:1/14:0)	HMDB0012097	Sphingolipids	0.00050005	0.289125	Up in CR	0.0337623	0.236192	No significant difference	0.007237	0.363509	Up in CR
N1-Methyl-2-pyridone-5-carboxamide	HMDB0004193	Others	1.58e-07	-1.58884	Down in CR	0.00178105	-1.48268	Down in CR	0.000121253	-1.75073	Down in CR
L-Indospicine	HMDB0245671	Amino Acids	0.0479188	1.26666	Up in CR	0.421058	1.22388	No significant difference	0.0148708	1.28439	Up in CR
3-Methylglutaconic acid	HMDB0000522	0	0.000106887	-0.31301	Down in CR	0.0215468	-0.462059	Down in CR	2.76e-05	-0.28594	Down in CR
Pro-Leu	0	Dipeptides	0.65111	0.121631	No significant difference	0.814589	0.0580938	No significant difference	0.476668	0.0125672	No significant difference
12-Hydroxy-12-Octadecanoylcarnitine	HMDB0013154	Acyl-carnitines	0.10787	-0.497983	No significant difference	0.739212	-0.0806805	No significant difference	0.0703173	-0.688382	No significant difference
Indoleacrylic Acid	HMDB0000734	Indoles	0.00172448	-0.357537	Down in CR	0.0412457	-0.472757	Down in CR	0.0122727	-0.528806	Down in CR
Guanosine 5'-Monophosphate	HMDB0001397	Nucleosides, Nucleotides, and Derivatives	0.079796	-0.156799	No significant difference	0.421454	-0.016029	No significant difference	0.113742	-0.421448	No significant difference
LysoPC(18:3)	HMDB0010387	Phospholipids	0.226758	0.0684482	No significant difference	0.203722	0.0908042	No significant difference	0.92845	-0.0512154	No significant difference
L-Methionine	HMDB0000696	Amino Acids	0.334858	0.147139	No significant difference	0.593568	0.256985	No significant difference	0.454744	0.0671408	No significant difference
LysoPC(22:1)	HMDB0010399	Phospholipids	0.987647	0.0755049	No significant difference	0.796988	0.0945417	No significant difference	0.832003	0.0564681	No significant difference
3-Hydroxyhexadecanoylcarnitine	HMDB0013336	Acyl-carnitines	0.211648	-0.382396	No significant difference	0.750417	-0.038874	No significant difference	0.167947	-0.105286	No significant difference
LysoPC(22:0)	HMDB0010398	Phospholipids	0.672402	-0.0863688	No significant difference	0.942246	-0.0691686	No significant difference	0.411151	-0.00117805	No significant difference
Xanthine	HMDB0000292	Nucleosides, Nucleotides, and Derivatives	0.422354	-0.0328454	No significant difference	0.760476	-0.0418678	No significant difference	0.436658	0.635349	No significant difference
Inosine 5'-Monophosphate (IMP, Inosinic Acid)	HMDB0000175	Nucleosides, Nucleotides, and Derivatives	0.0778434	0.409717	No significant difference	0.411223	0.30602	No significant difference	0.0991459	0.552218	No significant difference
LysoPC(18:2e)	0	Phospholipids	0.091682	-0.775274	No significant difference	0.220066	-0.0756574	No significant difference	0.144632	-0.967831	No significant difference
Acylcarnitine(20:2)	HMDB0241575	Acyl-carnitines	1.53e-05	-1.3961	Down in CR	0.0155437	-1.28342	Down in CR	0.000745785	-1.51415	Down in CR
Methylimidazoleacetic Acid	HMDB0002820	Organic Acids	0.000420985	-1.11657	Down in CR	0.0196897	-1.13431	Down in CR	0.00836644	-1.15931	Down in CR
L-Threonine	HMDB0000167	Amino Acids	0.000659515	0.427527	Up in CR	0.00598908	0.520764	Up in CR	0.0686741	0.289537	No significant difference
Betaine Aldehyde	HMDB0001252	Quaternary Ammoniums	0.0518082	-0.0772271	No significant difference	0.0343849	-0.149913	No significant difference	0.504827	0.0027434	No significant difference
N-Lauryldiethanolamine	0	Fatty Acyls	3.12e-05	2.78984	Up in CR	0.00685271	1.89733	Up in CR	0.00564512	3.00048	Up in CR
N1-Acetylspermidine	HMDB0001276	Amines	0.145972	0.115224	No significant difference	0.461835	0.0027142	No significant difference	0.228919	0.258266	No significant difference
Serotonin	HMDB0000259	Indoles	0.0313437	-1.20116	Down in CR	0.366671	-0.345147	No significant difference	0.0103415	-1.0457	Down in CR
Benzimidazole	0	Others	0.384429	0.0157874	No significant difference	0.944278	0.0144357	No significant difference	0.290613	0.103783	No significant difference
L-Pipecolic Acid	HMDB0000716	Amino Acids	0.283685	-0.104721	No significant difference	0.647718	-0.105758	No significant difference	0.217729	-0.394218	No significant difference
Hypotaurine	HMDB0000965	Organic Sulfonic Acids	0.595065	-0.125837	No significant difference	0.292041	0.364251	No significant difference	0.858192	-0.297373	No significant difference
Hexanoylcarnitine(C6:0)	HMDB0000756	Acyl-carnitines	0.000145391	-1.12458	Down in CR	0.0127266	-0.744794	Down in CR	0.0103431	-1.58188	Down in CR
Indole	HMDB0000738	Indoles	0.838022	0.0100898	No significant difference	0.297916	-0.203891	No significant difference	0.146645	0.212262	No significant difference
LysoPC(20:2)	HMDB0010392	Phospholipids	0.0984573	-0.286386	No significant difference	0.641468	-0.180941	No significant difference	0.0624955	-0.26345	No significant difference
Benzylamine	HMDB0033871	Others	0.121509	0.0504242	No significant difference	0.135708	0.0544649	No significant difference	0.353017	0.0869198	No significant difference
3-Hydroxy-11Z-Octadecenoylcarnitine	HMDB0013339	Acyl-carnitines	0.0144553	-0.693765	Down in CR	0.186401	-0.431252	No significant difference	0.0231373	-0.45848	Down in CR
LysoPE(18:1e)	0	Phospholipids	0.201506	-0.257663	No significant difference	0.852713	-0.147747	No significant difference	0.0888258	-0.483549	No significant difference
Cadaverine	HMDB0002322	Amines	0.0190332	0.111177	No significant difference	0.0517486	0.114476	No significant difference	0.157146	0.107879	No significant difference
Val-Lys	HMDB0029132	Dipeptides	0.00326888	-0.29157	Down in CR	0.081131	-0.15101	No significant difference	0.00365935	-0.503865	Down in CR
3-Hydroxyisovalerylcarnitine	HMDB0061189	Acyl-carnitines	0.677391	-0.00940272	No significant difference	0.833099	0.0303545	No significant difference	0.44449	-0.289217	No significant difference
Histamine	HMDB0000870	Amines	0.263418	0.315888	No significant difference	0.172516	0.374054	No significant difference	0.949588	0.150423	No significant difference
3-Methylhistamine	HMDB0001861	Amino Acids	0.777467	0.109758	No significant difference	0.340299	0.366502	No significant difference	0.23655	-0.33527	No significant difference
Glycerylphosphorylethanolamine	HMDB0000114	Organic Acids	4.15e-05	-0.568499	Down in CR	0.00346616	-0.683593	Down in CR	0.00349726	-0.638977	Down in CR
Phenacetin	HMDB0256387	Others	0.041807	-0.679816	Down in CR	0.0411704	-1.14694	Down in CR	0.612224	-0.0908782	No significant difference
Acylcarnitine(20:4)	HMDB0241588	Acyl-carnitines	0.0020642	-0.545887	Down in CR	0.139132	-0.314358	No significant difference	0.00779784	-0.863731	Down in CR
Ergothioneine	HMDB0003045	Amino Acids	0.00270822	-0.550477	Down in CR	0.0396598	-0.395287	Down in CR	0.00303282	-0.638519	Down in CR
Gama-Aminobutryic Acid	HMDB0000112	Amino Acids	0.415806	0.0201024	No significant difference	0.166806	0.132195	No significant difference	0.496011	-0.0950034	No significant difference
Urocanic Acid	HMDB0000301	Amino Acids	0.97726	0.353545	No significant difference	0.528185	-0.00574765	No significant difference	0.432817	-0.424984	No significant difference
Trans-Hexadec-2-Enoyl Carnitine(C16:1)	HMDB0006317	Acyl-carnitines	0.000274671	-1.03617	Down in CR	0.0267749	-1.12508	Down in CR	0.00493347	-1.44183	Down in CR
4-Pyrimidine Methanamine	0	Others	0.0144629	0.31804	Up in CR	0.000264758	0.340838	Up in CR	0.0738685	0.2152	No significant difference
2-Aminomethylpyrimidine	0	Others	0.0131883	0.30679	Up in CR	0.000444982	0.40064	Up in CR	0.0668434	0.213155	No significant difference
Acylcarnitine(20:1)	HMDB0241572	Acyl-carnitines	7.74e-05	-1.12084	Down in CR	0.0137378	-0.743993	Down in CR	0.00634772	-1.31068	Down in CR
LysoPC(20:1)	HMDB0010391	Phospholipids	0.0214888	-0.29433	Down in CR	0.215086	-0.202201	No significant difference	0.0173396	-0.558594	Down in CR
3-Methylhistidine	HMDB0000479	Amino Acids	0.0429154	-0.212409	No significant difference	0.149325	-0.283449	No significant difference	0.0841492	-0.280149	No significant difference
chavicol	HMDB0034107	Others	0.481918	0.104006	No significant difference	0.572904	0.149829	No significant difference	0.72916	0.0611467	No significant difference
L-Lysine	HMDB0000182	Amino Acids	0.973521	-0.0648276	No significant difference	0.719878	-0.000235817	No significant difference	0.801814	0.0874595	No significant difference
Trigonelline	HMDB0000875	Organic Acids	0.00026412	0.802237	Up in CR	0.00825665	0.833189	Up in CR	0.02841	0.609417	Up in CR
Pyrrolidonecarboxylic Acid	HMDB0000805	0	0.535276	-0.0629482	No significant difference	0.821463	0.0134182	No significant difference	0.461238	0.2425	No significant difference
Linoleyl Carnitine, Linoelaidyl Carnitine(C18:2)	HMDB0006461	Acyl-carnitines	0.000610688	-1.26528	Down in CR	0.070985	-0.980692	No significant difference	0.00581914	-1.79073	Down in CR
Pivaloylcarnitine; 2-Methylbutyroylcarnitine; 3-Methylbutyrylcarnitine	HMDB0000378	Acyl-carnitines	0.0323407	-0.174937	No significant difference	0.0491059	-0.823345	Down in CR	0.316979	0.0568434	No significant difference
LysoPE(20:0)	HMDB0011481	Phospholipids	0.107804	0.111886	No significant difference	0.102952	0.323062	No significant difference	0.817654	-0.0678064	No significant difference
Creatinine	HMDB0000562	Amino Acids	0.0676683	-0.362257	No significant difference	0.470977	-0.410773	No significant difference	0.0693431	-0.447591	No significant difference
Oxidized Glutathione	HMDB0003337	Amino Acids	0.294564	-0.0940901	No significant difference	0.361013	-0.201182	No significant difference	0.716179	-0.0433281	No significant difference
1-Methylnicotinamide	HMDB0000699	Nucleosides, Nucleotides, and Derivatives	1.69e-06	-0.921756	Down in CR	0.000558776	-0.905359	Down in CR	0.000643055	-0.897286	Down in CR
Myristoylcarnitine(C14:0)	HMDB0005066	Acyl-carnitines	0.00198387	-0.89223	Down in CR	0.072045	-0.882994	No significant difference	0.011851	-1.15767	Down in CR
LysoPC(20:4)	HMDB0010395	Phospholipids	0.020009	-0.451623	Down in CR	0.000347517	-0.800273	Down in CR	0.746725	0.00180243	No significant difference
L-Valine	HMDB0000883	Amino Acids	0.00130633	-0.679926	Down in CR	0.0170892	-0.707341	Down in CR	0.0587663	-0.689066	No significant difference
LysoPC(18:1e)	HMDB0013122	Phospholipids	0.367849	-0.353872	No significant difference	0.179558	-0.163652	No significant difference	0.868137	-0.127715	No significant difference
L-Phenylalanine	HMDB0000159	Amino Acids	0.642471	-0.0423506	No significant difference	0.589074	0.107024	No significant difference	0.900831	-0.0550068	No significant difference
LysoPC(16:1e)	0	Phospholipids	0.00492935	-0.598038	Down in CR	0.0443173	-0.414008	Down in CR	0.0305246	-1.17915	Down in CR
Adenine	HMDB0000034	Vitamins	0.555487	-0.048486	No significant difference	0.68246	0.170649	No significant difference	0.141618	-0.366175	No significant difference
L-Urobilin	HMDB0004159	Tetrapyrroles	0.0388778	-0.821874	Down in CR	0.0368148	-1.20987	Down in CR	0.629466	-0.163807	No significant difference
L-Alanine	HMDB0000161	Amino Acids	0.149433	0.102775	No significant difference	0.204312	0.190252	No significant difference	0.291892	0.0657576	No significant difference
LysoPE(18:2e)	0	Phospholipids	0.301139	-0.165082	No significant difference	0.455095	-0.142439	No significant difference	0.386973	-0.593656	No significant difference
LysoPC(16:0e)	0	Phospholipids	0.212526	-0.491908	No significant difference	0.329364	-0.0239837	No significant difference	0.304264	-0.275227	No significant difference
5'-Methylthioadenosine	HMDB0001173	Nucleosides, Nucleotides, and Derivatives	0.06882	-0.34127	No significant difference	0.560923	-0.346566	No significant difference	0.061364	-0.365295	No significant difference
LysoPE(P-16:0)	HMDB0011152	Phospholipids	0.0112688	-0.499532	Down in CR	0.0418153	-0.242189	No significant difference	0.0667644	-0.800678	No significant difference
LysoPE(16:0)	HMDB0011473	Phospholipids	0.0990039	-0.240054	No significant difference	0.558829	-0.18392	No significant difference	0.0740706	-0.447644	No significant difference
LysoPE(18:1)	HMDB0011475	Phospholipids	0.19673	-0.172192	No significant difference	0.393433	-0.228104	No significant difference	0.194539	-0.589626	No significant difference
L-Histidine	HMDB0000177	Amino Acids	0.137132	0.0723401	No significant difference	0.0749533	0.177157	No significant difference	0.355854	0.198141	No significant difference
LysoPC(14:0)	HMDB0010379	Phospholipids	0.438101	-0.0854978	No significant difference	0.705877	-0.0610824	No significant difference	0.253149	-0.356524	No significant difference
Proline betaine	HMDB0004827	0	5.19e-06	1.0697	Up in CR	0.000946463	1.02227	Up in CR	0.0061019	1.11714	Up in CR
Trimethylamine N-Oxide(TMAO)	HMDB0000925	Aminoxides	0.0056664	-0.479821	Down in CR	0.266218	-0.492314	No significant difference	0.00175593	-0.480568	Down in CR
L-Leucine	HMDB0000687	Amino Acids	0.00420714	-0.224111	No significant difference	0.0492837	-0.17888	No significant difference	0.0442349	-0.313572	Down in CR
4-Aminoindole	HMDB0246749	Indoles	0.588323	0.138194	No significant difference	0.525682	0.36881	No significant difference	0.866626	0.459097	No significant difference
Pyroglutamic Acid	HMDB0000267	Amino Acids	0.0305619	-0.21958	No significant difference	0.24937	-0.154473	No significant difference	0.0298558	-0.162171	No significant difference
LysoPC(18:2)	HMDB0010386	Phospholipids	0.591645	-0.0690263	No significant difference	0.423047	-0.0327701	No significant difference	0.923046	0.0976491	No significant difference
Adenosine Monophosphate	HMDB0000045	Nucleosides, Nucleotides, and Derivatives	0.190808	-0.150049	No significant difference	0.663675	0.224969	No significant difference	0.193185	-0.821045	No significant difference
Indoleacetaldehyde	HMDB0001190	Indoles	0.0295148	-1.20467	Down in CR	0.327269	-0.33963	No significant difference	0.0103056	-1.04982	Down in CR
Streptidine	HMDB0258506	Others	0.575569	-0.0387545	No significant difference	0.631633	-0.0109372	No significant difference	0.643469	-0.0135604	No significant difference
L-Arginine	HMDB0000517	Amino Acids	0.521325	0.0409834	No significant difference	0.468102	0.0976722	No significant difference	0.897453	-0.0153145	No significant difference
Inosine	HMDB0000195	Nucleosides, Nucleotides, and Derivatives	0.750336	-0.00203533	No significant difference	0.529497	0.0030483	No significant difference	0.858008	-0.00075256	No significant difference
DL-Stearoylcarnitine(C18:0)	HMDB0000848	Acyl-carnitines	0.0275245	-0.416005	Down in CR	0.218206	-0.0484439	No significant difference	0.0941417	-0.530881	No significant difference
Caproylcholine	HMDB0013224	Fatty Acyls	0.32618	1.07746	No significant difference	0.285153	0.647751	No significant difference	0.681334	-0.0532314	No significant difference
Elaidic Carnitine(C18:1)	HMDB0006464	Acyl-carnitines	0.000412405	-1.08694	Down in CR	0.0336317	-0.903144	Down in CR	0.0100954	-1.50989	Down in CR
Hydroxybutyrylcarnitine	HMDB0013127	Acyl-carnitines	1.48e-06	-0.814772	Down in CR	0.00109387	-0.747099	Down in CR	0.00220319	-0.88313	Down in CR
13Z-Docosenamide/13E-Docosenamide	HMDB0244507	Fatty Acyls	0.899437	0.000405277	No significant difference	0.833906	-0.0264039	No significant difference	0.671732	-0.0529476	No significant difference
Adenosine	HMDB0000050	Nucleosides, Nucleotides, and Derivatives	0.577976	-0.418911	No significant difference	0.545448	0.078926	No significant difference	0.188147	-0.720873	No significant difference
N-Methyldiethanolamine	0	Others	0.00132052	0.780729	Up in CR	0.183696	0.319851	No significant difference	0.000947514	1.84569	Up in CR
Propionylcarnitine(C3:0)	HMDB0000824	Acyl-carnitines	0.111047	-0.366677	No significant difference	0.0179876	-0.624757	Down in CR	0.961516	-0.136528	No significant difference
L-Proline	HMDB0000162	Amino Acids	0.494416	0.0397982	No significant difference	0.851268	-0.00332983	No significant difference	0.449132	0.330396	No significant difference
L-Glutamine	HMDB0000641	Amino Acids	0.0288162	-0.208076	No significant difference	0.298727	-0.150247	No significant difference	0.0152164	-0.159128	No significant difference
L-Glutamic Acid	HMDB0000148	Amino Acids	0.615235	-0.0616187	No significant difference	0.993828	0.0156368	No significant difference	0.531007	0.277822	No significant difference
L-Palmitoylcarnitine(C16:0)	HMDB0000222	Acyl-carnitines	0.00417983	-0.726872	Down in CR	0.0797384	-0.582101	No significant difference	0.0290545	-0.820657	Down in CR
LysoPC(18:1)	HMDB0002815	Phospholipids	0.0062108	-0.328109	Down in CR	0.0375256	-0.22538	No significant difference	0.0556996	-0.371419	No significant difference
Deoxycarnitine	HMDB0006831	Quaternary Ammoniums	0.000449248	-0.472559	Down in CR	0.00263809	-0.512199	Down in CR	0.0907372	-0.155505	No significant difference
Palmitoyl Sphingomyelin (SM(d18:1/16:0))	HMDB0010169	Sphingolipids	0.0251129	0.284839	Up in CR	0.278515	0.0632915	No significant difference	0.0393232	0.437332	Up in CR
Taurine	HMDB0000251	Organic Sulfonic Acids	0.694164	0.0725136	No significant difference	0.37138	0.00539295	No significant difference	0.928713	-0.0282681	No significant difference
Triethylamine(Chemical)	HMDB0032539	Chemicals	0.0044222	-0.478274	Down in CR	0.000373361	-0.615386	Down in CR	0.209967	-0.311642	No significant difference
Eplerenone	HMDB0014838	Steroids	0.360143	0.0842341	No significant difference	0.627596	0.0740113	No significant difference	0.458459	0.0944569	No significant difference
LysoPC(18:0)	HMDB0010384	Phospholipids	0.161857	-0.140071	No significant difference	0.832142	-0.111024	No significant difference	0.0219545	-0.162692	No significant difference
Butyrylcarnitine(C4:0)	HMDB0002013	Acyl-carnitines	0.41323	-0.0802445	No significant difference	0.25074	-0.0448188	No significant difference	0.846421	0.277707	No significant difference
METHACHOLINE-like	HMDB0015654	Others	0.038176	1.3694	Up in CR	0.137522	1.47894	No significant difference	0.000101177	1.07035	Up in CR
Niacinamide (VB3)	HMDB0001406	Vitamins	0.299817	0.030516	No significant difference	0.731642	-0.00513659	No significant difference	0.263387	0.0740823	No significant difference
LysoPC(16:0)	HMDB0010382	Phospholipids	0.275279	-0.0511737	No significant difference	0.99549	0.00594924	No significant difference	0.139534	-0.142235	No significant difference
Betaine	HMDB0000043	Amino Acids	0.0251083	0.339178	Up in CR	0.133559	0.317791	No significant difference	0.107014	0.512338	No significant difference
Hypoxanthine	HMDB0000157	Nucleosides, Nucleotides, and Derivatives	0.877502	0.0237696	No significant difference	0.949439	-0.0863911	No significant difference	0.890093	0.155129	No significant difference
Creatine	HMDB0000064	Amino Acids	0.589514	0.0234	No significant difference	0.615799	0.000802094	No significant difference	0.683453	-0.0233617	No significant difference
L-Carnitine	HMDB0000062	Quaternary Ammoniums	0.00626407	-0.107625	No significant difference	0.027734	-0.211878	No significant difference	0.049739	-0.0870082	No significant difference
L-Acetylcarnitine(C2:0)	HMDB0000201	Acyl-carnitines	0.000187225	-0.310398	Down in CR	0.0246571	-0.365478	Down in CR	0.000168419	-0.277879	Down in CR
Glycerophosphocholine	HMDB0000086	Organic Acids	1.72e-05	-0.324031	Down in CR	0.00802932	-0.290309	Down in CR	0.000754899	-0.278207	Down in CR
Choline	HMDB0000097	Amino Acids	8.75e-05	0.199421	No significant difference	0.0850532	0.0814307	No significant difference	1.82e-05	0.251746	No significant difference
FA(25:3)	0	Fatty Acids	0.80905	0.241818	No significant difference	0.426169	-0.599547	No significant difference	NA	NA	NA
Phe-Ser	HMDB0029004	Dipeptides	0.737311	0.0769359	No significant difference	0.891675	0.070388	No significant difference	0.702794	0.0642248	No significant difference
Tyr-Ala	HMDB0029098	Dipeptides	0.805251	-0.232364	No significant difference	0.709915	-0.204783	No significant difference	0.728288	-0.274477	No significant difference
Cinnamoylglycine	HMDB0011621	Amino Acids	0.467804	-0.460458	No significant difference	0.447159	-0.493726	No significant difference	0.779368	0.274861	No significant difference
Indolelactic Acid	HMDB0000671	Indoles	0.918643	0.0573899	No significant difference	0.635856	0.358985	No significant difference	0.705313	-0.121593	No significant difference
NADH(Reduced Nicotinamide Adenine Diphosphate)	HMDB0001487	Nucleosides, Nucleotides, and Derivatives	0.536499	-0.165475	No significant difference	0.539681	-0.206834	No significant difference	0.788017	-0.195473	No significant difference
Prasterone Sulfate	HMDB0001032	Steroids	0.95854	0.910801	No significant difference	0.355464	-0.47351	No significant difference	0.236448	1.62386	No significant difference
2-Methoxyestrone	HMDB0000010	Steroids	0.348962	0.092716	No significant difference	0.583571	0.294475	No significant difference	0.491406	0.163412	No significant difference
2-Keto-6-Acetamidocaproate	HMDB0012150	Organic Acids	0.0913593	0.746575	No significant difference	0.207037	0.569902	No significant difference	0.260574	-0.0308002	No significant difference
Shikimic Acid	HMDB0003070	Organic Acids	0.0288749	1.25644	Up in CR	0.185246	1.46274	No significant difference	0.107559	0.791718	No significant difference
PG(16:0_16:0)	HMDB0010570	Phospholipids	0.767737	0.263318	No significant difference	0.943531	0.540647	No significant difference	0.507629	0.820296	No significant difference
GDP-L-Fucose	HMDB0001095	Nucleosides, Nucleotides, and Derivatives	0.077495	-0.695516	No significant difference	0.554646	-0.467744	No significant difference	0.0312694	-0.716042	Down in CR
Uridine 5'-Diphosphoglucuronic Acid	HMDB0000935	Nucleosides, Nucleotides, and Derivatives	0.0707501	-0.467878	No significant difference	0.860939	-0.00679146	No significant difference	0.0216047	-0.996026	Down in CR
Ala-Val	HMDB0028700	Dipeptides	0.153859	0.483678	No significant difference	0.0165989	0.560887	Up in CR	0.547328	0.233532	No significant difference
LysoPI(19:0)	0	Phospholipids	0.0651148	0.263361	No significant difference	0.293892	0.261104	No significant difference	0.102513	0.359463	No significant difference
Hydroxycaprylic Acid	HMDB0002264	Fatty Acids	0.974223	0.184393	No significant difference	0.611292	0.349209	No significant difference	0.646637	0.158821	No significant difference
Cys-Thr	HMDB0028785	Dipeptides	0.177319	0.445608	No significant difference	0.892898	0.489865	No significant difference	0.108142	0.401352	No significant difference
Dl-2-Aminooctanoic Acid	HMDB0000991	Amino Acids	0.000321621	0.891419	Up in CR	0.0105706	0.900681	Up in CR	0.0125749	0.930514	Up in CR
1-Pyrroline-2-Carboxylic Acid	HMDB0006875	Organic Acids	0.652042	0.175424	No significant difference	0.405304	-0.0534624	No significant difference	0.74906	-0.0179467	No significant difference
Maltotriose	HMDB0001262	Carbohydrates	0.414907	0.125329	No significant difference	0.0838784	0.365873	No significant difference	0.806663	0.3117	No significant difference
Ser-Val	HMDB0029052	Dipeptides	0.908452	0.15967	No significant difference	0.776068	0.222422	No significant difference	0.784809	0.0808673	No significant difference
5'-Phosphoribosyl-N-Formylglycinamide	HMDB0001308	Nucleosides, Nucleotides, and Derivatives	0.902067	-0.205101	No significant difference	0.659805	-0.712482	No significant difference	0.633034	0.79067	No significant difference
Tetradecanedioic Acid	HMDB0000872	Fatty Acids	0.00495081	0.544243	Up in CR	0.0137591	1.11019	Up in CR	0.212608	0.00641363	No significant difference
LysoPS(17:1)	0	Phospholipids	0.000982058	-1.98826	Down in CR	0.00759816	-2.33956	Down in CR	0.0363369	-1.64888	Down in CR
Ser-Leu	HMDB0029043	Dipeptides	0.295265	0.191176	No significant difference	0.568854	0.40555	No significant difference	0.279147	0.293686	No significant difference
Stachyose	HMDB0003553	Carbohydrates	0.433733	0.18212	No significant difference	0.569915	0.367305	No significant difference	0.336354	0.556091	No significant difference
2-Aminoacrylic acid	HMDB0003609	0	0.342977	0.441987	No significant difference	0.609658	-0.0481911	No significant difference	0.0845762	0.616677	No significant difference
Octulose-Monophosphate(O8P-O1P)	0	Carbohydrates	0.786376	-0.0082088	No significant difference	0.272788	0.289051	No significant difference	0.124359	-0.0968422	No significant difference
FA(23:3)	0	Fatty Acids	0.321688	0.409788	No significant difference	0.473905	-0.0193826	No significant difference	0.25353	0.570896	No significant difference
Asp-Thr	HMDB0028763	Dipeptides	0.0291952	0.256708	No significant difference	0.208613	0.370773	No significant difference	0.0738379	0.457444	No significant difference
N-Acetylneuraminate 9-Phosphate	HMDB0006268	N-acylneuraminic Acids	0.0101008	0.638065	Up in CR	0.207513	0.737924	No significant difference	0.022677	0.485098	Up in CR
Hydroxyphenyllactic Acid	HMDB0000755	Organic Acids	0.65593	0.216992	No significant difference	0.523155	0.289949	No significant difference	0.991215	0.147566	No significant difference
5-Phenylvaleric acid	HMDB0002043	0	0.029742	0.327799	Up in CR	0.00163777	0.365284	Up in CR	0.457059	0.0915927	No significant difference
3-Amino-4-Hydroxybenzoic Acid	HMDB0304941	Organic Acids	0.0357316	-0.34738	Down in CR	0.332784	-0.0543213	No significant difference	0.00658983	-0.426221	Down in CR
4-Hydroxycinnamic Acid	HMDB0002035	Organic Acids	0.00026751	0.464449	Up in CR	0.0225065	0.493287	Up in CR	0.00618537	0.339268	Up in CR
Cys-Ser	HMDB0028784	Dipeptides	0.570158	-0.0800398	No significant difference	0.120416	-0.387857	No significant difference	0.363151	0.415229	No significant difference
3-Hydroxycapric Acid	HMDB0002203	Fatty Acids	0.808656	0.198764	No significant difference	0.749479	0.376639	No significant difference	0.980628	0.0923885	No significant difference
Allantoin	HMDB0000462	Others	0.00080047	0.417343	Up in CR	0.0227013	0.648578	Up in CR	0.0193858	0.368195	Up in CR
Montanic Acid	HMDB0002348	Fatty Acids	0.00526574	0.327755	Up in CR	0.0814221	0.188424	No significant difference	0.0415173	0.350786	Up in CR
Aesculin	HMDB0030820	Others	0.787572	0.139448	No significant difference	0.381556	0.283153	No significant difference	0.745532	0.0377255	No significant difference
FA(26:3)	0	Fatty Acids	0.18851	0.312507	No significant difference	0.967544	-0.1924	No significant difference	0.0376718	0.667355	Up in CR
PG(19:1_16:0)	0	Phospholipids	0.0177901	1.10652	Up in CR	0.365943	1.04307	No significant difference	0.00102827	1.06819	Up in CR
Arg-Lys	HMDB0028714	Dipeptides	0.00579583	1.8685	Up in CR	0.132016	1.40713	No significant difference	0.0351841	2.16053	Up in CR
Heptanoic Acid	HMDB0000666	Fatty Acids	0.970054	-0.210292	No significant difference	0.621888	-0.343129	No significant difference	0.659005	0.0751757	No significant difference
PG(15:0_18:1)	0	Phospholipids	0.0387613	0.688137	Up in CR	0.321355	0.905051	No significant difference	0.0383827	0.742007	Up in CR
Glycerate 3-Phosphate	HMDB0000807	Carbohydrates	0.382125	0.481973	No significant difference	0.564775	0.272474	No significant difference	0.518595	0.52916	No significant difference
LysoPG(20:1)	0	Phospholipids	0.0487632	0.336054	Up in CR	0.26704	0.187423	No significant difference	0.027571	0.507208	Up in CR
FA(26:1)	HMDB0062452	0	0.0941306	0.461258	No significant difference	0.674945	0.45142	No significant difference	0.114315	0.407054	No significant difference
Phenaceturic Acid	HMDB0000821	Amino Acids	0.0960281	0.300713	No significant difference	0.2736	0.0787748	No significant difference	0.256958	0.322524	No significant difference
Leucinic Acid	HMDB0000665	Fatty Acids	0.464746	0.508206	No significant difference	0.97565	-0.00754321	No significant difference	0.238334	0.0405263	No significant difference
FA(26:2)	0	Fatty Acids	0.0237322	0.596757	Up in CR	0.441887	0.548631	No significant difference	0.00666056	0.654467	Up in CR
FA(25:1)	0	Fatty Acids	0.0892682	0.349507	No significant difference	0.481961	0.35813	No significant difference	0.117194	0.309677	No significant difference
3-Hydroxyisovaleric Acid	HMDB0000754	Fatty Acids	9.59e-05	0.881563	Up in CR	0.011416	0.832327	Up in CR	0.00566769	0.835101	Up in CR
LysoPI(20:1)	0	Phospholipids	0.478031	0.150959	No significant difference	0.404203	-0.42062	No significant difference	0.0352281	0.57091	Up in CR
LysoPG(20:2)	0	Phospholipids	0.0135385	1.03642	Up in CR	0.102776	0.720751	No significant difference	0.0566343	0.994156	No significant difference
Thymidine	HMDB0000273	Nucleosides, Nucleotides, and Derivatives	0.193377	-0.212197	No significant difference	0.875562	-0.0647884	No significant difference	0.108886	-0.420749	No significant difference
LysoPG(15:0)	0	Phospholipids	0.46498	-0.0279088	No significant difference	0.366259	-0.0516747	No significant difference	0.99503	-0.00611441	No significant difference
Trehalose	HMDB0000975	Carbohydrates	0.145487	0.181049	No significant difference	0.0370274	0.223201	No significant difference	0.496284	-0.019327	No significant difference
LTB4	HMDB0001085	Fatty Acids	0.499574	0.406752	No significant difference	0.0467691	0.531978	Up in CR	0.677354	-1.30834	No significant difference
3Alpha,7Alpha,12Alpha-Trihydroxy-5Beta-Cholestanoic Acid	HMDB0062207	Bile Acids	0.689617	-0.162046	No significant difference	0.233723	-0.252237	No significant difference	0.656319	0.314347	No significant difference
Hippuric Acid	HMDB0000714	Organic Acids	0.0011569	1.63354	Up in CR	0.0128597	1.46849	Up in CR	0.0658141	1.67466	No significant difference
D-Erythrose 4-Phosphate	HMDB0001321	Carbohydrates	0.470308	0.368702	No significant difference	0.86126	0.495858	No significant difference	0.321355	0.410061	No significant difference
Leu-His	HMDB0028931	Dipeptides	0.10813	0.49288	No significant difference	0.297985	0.232361	No significant difference	0.271633	0.695227	No significant difference
N-Acetyl-Dl-Methionine	HMDB0011745	Amino Acids	0.107882	0.350623	No significant difference	0.42492	0.263888	No significant difference	0.078252	0.219479	No significant difference
Orotidylic Acid	HMDB0000218	Nucleosides, Nucleotides, and Derivatives	0.852422	-0.309098	No significant difference	0.353286	0.271607	No significant difference	0.325933	-0.817771	No significant difference
3Alpha,7Alpha-Dihydroxy-5Beta-Cholestane	HMDB0006893	Steroids	0.0646702	-0.346397	No significant difference	0.0610756	-0.36202	No significant difference	0.428386	-0.182261	No significant difference
N-Arachidonoyl Glycine	HMDB0241918	0	0.354726	-0.236727	No significant difference	0.212814	-0.559711	No significant difference	0.757312	-0.199654	No significant difference
N-Acetyl-L-Alanine	HMDB0000766	Amino Acids	0.000799931	0.379984	Up in CR	0.128035	0.147806	No significant difference	0.0020333	0.431245	Up in CR
Gly-Val	HMDB0028854	Dipeptides	3.82e-10	1.70674	Up in CR	7.43e-05	1.71957	Up in CR	1.76e-05	1.69392	Up in CR
Glyceraldehyde 3-Phosphate	HMDB0001112	Carbohydrates	0.00481675	0.658645	Up in CR	0.0689693	0.763767	No significant difference	0.0596299	0.583147	No significant difference
Glutaric Acid	HMDB0000661	Organic Acids	0.155877	0.226358	No significant difference	0.0896892	0.34418	No significant difference	0.940859	0.219285	No significant difference
Glycocholic Acid	HMDB0000138	Bile Acids	0.028393	0.568714	Up in CR	0.0589745	0.576779	No significant difference	0.178529	0.56065	No significant difference
Sulfoacetate	HMDB0258590	Organic Acids	0.242454	0.480958	No significant difference	0.740598	0.202799	No significant difference	0.229748	0.686276	No significant difference
N-Acetylglutamic Acid	HMDB0001138	Amino Acids	0.0345553	0.739839	Up in CR	0.00110035	1.09273	Up in CR	0.346389	0.47489	No significant difference
Maleamate	HMDB0254310	0	0.0745701	0.176825	No significant difference	0.0818434	0.613081	No significant difference	0.54876	0.108204	No significant difference
Cytidine 5'-Diphosphate	HMDB0001546	Nucleosides, Nucleotides, and Derivatives	0.645176	-0.339994	No significant difference	0.971775	-0.0640405	No significant difference	0.544719	-0.868499	No significant difference
Calcidiol	HMDB0003550	Steroids	0.50838	0.172834	No significant difference	0.695591	0.137679	No significant difference	0.58493	0.207988	No significant difference
LysoPI(22:4)	0	Phospholipids	0.0196708	0.559543	Up in CR	0.244457	0.473306	No significant difference	0.0399618	0.535301	Up in CR
Undecanoic Acid	HMDB0000947	Fatty Acids	0.068211	0.199127	No significant difference	0.0690217	0.184381	No significant difference	0.303886	0.213873	No significant difference
N-Acetyl-D-Glucosamine	HMDB0000215	Carbohydrates	0.000834012	0.439367	Up in CR	0.0064153	0.356958	Up in CR	0.0717642	0.421012	No significant difference
Dihydrotestosterone	HMDB0002961	Steroids	0.642387	0.0126104	No significant difference	0.82117	0.0180745	No significant difference	0.48057	-0.0725598	No significant difference
Pyrrole-2-Carboxylic Acid	HMDB0004230	Organic Acids	0.0475489	-0.420288	Down in CR	0.643052	0.0414955	No significant difference	0.00499242	-0.464564	Down in CR
Methyl-D-Galactoside	HMDB0246173	0	0.0197295	0.253733	No significant difference	0.055385	0.790924	No significant difference	0.198993	0.0590632	No significant difference
Aminoadipic Acid	HMDB0000510	Amino Acids	0.0307656	-0.640044	Down in CR	0.0513527	-0.824817	No significant difference	0.363914	-0.426577	No significant difference
N-Methyl-L-Glutamate	HMDB0062660	Amino Acids	0.0307656	-0.640044	Down in CR	0.0513527	-0.824817	No significant difference	0.363914	-0.426577	No significant difference
Fructose 1,6-Bisphosphate	HMDB0001058	Carbohydrates	0.900822	0.0954504	No significant difference	0.321025	-0.547656	No significant difference	0.215723	0.967672	No significant difference
LysoPI(20:2)	0	Phospholipids	0.0404897	0.808886	Up in CR	0.043402	0.880708	Up in CR	0.25883	0.441403	No significant difference
Dihydroxyvitamin D3	HMDB0000430	Vitamins	0.786844	-0.193884	No significant difference	0.701064	0.0886034	No significant difference	0.630557	-0.349998	No significant difference
5-Methoxyindoleacetate	HMDB0004096	Indoles	0.13228	0.542575	No significant difference	0.0346826	0.927408	Up in CR	0.924624	0.0548661	No significant difference
FA(26:4)	0	Fatty Acids	0.583229	0.094308	No significant difference	0.876842	-0.161738	No significant difference	0.279097	0.3285	No significant difference
Glyceric Acid	HMDB0000139	Organic Acids	0.679285	-0.276181	No significant difference	0.704678	0.413402	No significant difference	0.902621	-0.554481	No significant difference
Pregnenolone	HMDB0000253	Steroids	0.840477	0.0184304	No significant difference	0.69122	0.133242	No significant difference	0.569266	-0.0872974	No significant difference
PG(16:0_16:1)	HMDB0010585	Phospholipids	0.515572	0.168358	No significant difference	0.713665	-0.0434446	No significant difference	0.0739786	0.116623	No significant difference
Azelaic Acid	HMDB0000784	Fatty Acids	0.005811	0.497326	Up in CR	0.161199	0.636297	No significant difference	0.0119959	0.318696	Up in CR
PG(16:1_18:2)	HMDB0010590	Phospholipids	0.126744	0.493117	No significant difference	0.413526	0.496912	No significant difference	0.132263	0.375138	No significant difference
4-Pyridoxic Acid	HMDB0000017	Vitamins	0.0329855	1.01665	Up in CR	0.495843	0.912862	No significant difference	0.0366219	1.54314	Up in CR
Cerotic Acid	HMDB0002356	Fatty Acids	0.0391323	0.334206	Up in CR	0.223687	0.255683	No significant difference	0.0921581	0.603695	No significant difference
Caproic Acid	HMDB0000535	Fatty Acids	0.524381	-0.398059	No significant difference	0.297993	-0.445591	No significant difference	0.939963	0.332533	No significant difference
Indoxyl Sulfate	HMDB0000682	Indoles	0.00210024	1.32299	Up in CR	0.0224028	1.47343	Up in CR	0.0696222	1.17256	No significant difference
PI(16:0_22:6)	0	Phospholipids	0.566454	0.229982	No significant difference	0.962918	0.138202	No significant difference	0.460345	0.440171	No significant difference
Hexadecanedioic Acid	HMDB0000672	Fatty Acids	0.0127848	0.627496	Up in CR	0.0320637	1.0031	Up in CR	0.242982	0.469627	No significant difference
L-Rhamnose	HMDB0000849	Carbohydrates	0.0864049	-0.11828	No significant difference	0.577323	0.0306245	No significant difference	0.0539286	-0.287107	No significant difference
L-Erythrulose	HMDB0006293	Carbohydrates	0.290084	0.0915938	No significant difference	0.351854	0.16403	No significant difference	0.706615	0.02566	No significant difference
N-Acetylglycine	HMDB0000532	Amino Acids	0.00280328	-0.610329	Down in CR	0.0851474	-0.403904	No significant difference	0.0260712	-0.786391	Down in CR
3Alpha,7Alpha-Dihydroxy-5Beta-Cholestanate	HMDB0000359	Bile Acids	0.0198824	1.15737	Up in CR	0.20948	0.567492	No significant difference	0.0266702	1.35665	Up in CR
LysoPE(20:5)	HMDB0011489	0	0.0191726	0.460238	Up in CR	0.14317	0.76644	No significant difference	0.10564	0.180796	No significant difference
Valproic Acid	HMDB0001877	Others	0.12895	0.151804	No significant difference	0.154348	0.162676	No significant difference	0.323366	0.120509	No significant difference
3-Sulfinoalanine	HMDB0000996	Amino Acids	0.404393	-0.0423636	No significant difference	0.248255	-0.34406	No significant difference	0.943964	0.616926	No significant difference
D-Glucosamine 6-Phosphate	HMDB0001254	Carbohydrates	0.355886	-0.0599792	No significant difference	0.269423	-0.370977	No significant difference	0.796777	0.136447	No significant difference
PG(20:5_22:6)	0	Phospholipids	0.191514	0.253636	No significant difference	0.129485	0.481201	No significant difference	0.736088	0.297085	No significant difference
3-Dehydroshikimate	HMDB0304122	Organic Acids	0.0928745	0.200822	No significant difference	0.0495724	0.259285	No significant difference	0.727502	0.131082	No significant difference
Taurodeoxycholic acid	HMDB0000896	Bile Acids	0.92168	-0.171548	No significant difference	0.145978	-0.426399	No significant difference	0.333838	0.0540188	No significant difference
PI(18:0_18:2)	HMDB0009809	Phospholipids	0.664114	0.187042	No significant difference	0.971277	0.218556	No significant difference	0.392192	0.0605621	No significant difference
LysoPI(22:6)	0	Phospholipids	0.309496	-0.0975621	No significant difference	0.337448	-0.0434785	No significant difference	0.732989	-0.151646	No significant difference
3-oxo deoxycholic acid	0	0	0.162666	-0.956654	No significant difference	0.126877	-1.6649	No significant difference	0.553935	0.371631	No significant difference
Phospho-L-Serine	HMDB0000272	Amino Acids	0.202237	-0.270425	No significant difference	0.258575	-0.209602	No significant difference	0.466048	0.131803	No significant difference
FA(26:5)	0	Fatty Acids	0.927927	0.0183352	No significant difference	0.971647	-0.223232	No significant difference	0.905253	-0.0872143	No significant difference
LysoPG(16:1)	0	Phospholipids	0.658592	0.0495333	No significant difference	0.78584	0.0395914	No significant difference	0.467805	-0.130577	No significant difference
Valproic Acid-isomer	0	0	0.0104287	-0.518888	Down in CR	0.16939	-0.177588	No significant difference	0.0358934	-0.792962	Down in CR
LysoPG(22:4)	HMDB0011523	Phospholipids	0.000797381	0.414527	Up in CR	0.0204144	0.507493	Up in CR	0.0207602	0.446796	Up in CR
3alpha,6alpha,7alpha,12alpha-tetrahydroxy bile acid (THBA)	0	0	0.00946061	-0.823516	Down in CR	0.134657	-0.590617	No significant difference	0.0512367	-0.86549	No significant difference
PG(18:1_22:4)	HMDB0010641	Phospholipids	0.0156831	0.498953	Up in CR	0.0725621	0.338333	No significant difference	0.0774645	0.403757	No significant difference
2-Keto Valeric Acid	HMDB0001865	Organic Acids	0.000922509	0.493967	Up in CR	0.0189083	0.357634	Up in CR	0.0357019	0.6303	Up in CR
Cholenic acid	HMDB0000308	0	0.300213	-0.372995	No significant difference	0.892536	0.140703	No significant difference	0.178543	-1.18354	No significant difference
PS(18:1_18:1)	HMDB0012390	Phospholipids	0.346412	-0.124907	No significant difference	0.75729	-0.158271	No significant difference	0.236034	-0.113828	No significant difference
Cytarabine	HMDB0015122	Nucleosides, Nucleotides, and Derivatives	0.110649	-0.19508	No significant difference	0.285783	-0.299692	No significant difference	0.0434976	-0.379255	Down in CR
4-Hydroxybenzenesulfonic Acid	0	Organic Acids	0.0491237	1.14026	Up in CR	0.164772	0.941804	No significant difference	0.183103	0.173707	No significant difference
7Alpha,25-Dihydroxy-4-Cholesten-3-One	HMDB0060425	Steroids	0.0793441	0.400574	No significant difference	0.491257	-0.00907755	No significant difference	0.0615489	0.411161	No significant difference
S-Carboxymethyl-L-Cysteine	HMDB0029415	Amino Acids	0.182834	0.427927	No significant difference	0.899442	0.269656	No significant difference	0.063449	0.265429	No significant difference
LysoPG(17:0)	0	Phospholipids	0.121465	0.457427	No significant difference	0.0317633	0.42334	Up in CR	0.714346	0.261928	No significant difference
Tricosylic Acid	HMDB0001160	Fatty Acids	0.0400548	0.531809	Up in CR	0.348631	0.40935	No significant difference	0.0732584	0.543764	No significant difference
LysoPI(17:0)	0	Phospholipids	0.281711	0.0947647	No significant difference	0.227675	0.180741	No significant difference	0.320672	0.0911083	No significant difference
PG(18:3_18:2)	HMDB0010680	0	0.227193	0.282295	No significant difference	0.118809	0.528824	No significant difference	0.714051	0.423225	No significant difference
Heneicosanoic Acid	HMDB0002345	Fatty Acids	0.0713601	0.569589	No significant difference	0.48203	-0.174362	No significant difference	0.0642169	0.712052	No significant difference
Lithocholic Acid	HMDB0000761	Bile Acids	0.308503	-0.318842	No significant difference	0.677308	-0.0210813	No significant difference	0.289406	-0.783898	No significant difference
Stearidonic Acid	HMDB0006547	Fatty Acids	0.0097038	-0.401044	Down in CR	0.0623161	-0.235739	No significant difference	0.0315613	-0.669169	Down in CR
3Alpha-Hydroxy-5Beta-Pregnane-20-One	HMDB0006759	0	0.202793	0.711699	No significant difference	0.0401322	0.607274	Up in CR	0.215862	0.474211	No significant difference
3-oxo chenodeoxycholic acid	0	0	0.826749	-0.00746384	No significant difference	0.732059	-0.814553	No significant difference	0.616903	1.16804	No significant difference
Succinate Semialdehyde	HMDB0001259	Organic Acids	0.479017	-0.0254213	No significant difference	0.23767	0.0819204	No significant difference	0.703482	-0.0233047	No significant difference
LysoPE(20:0e)	0	Phospholipids	0.0163583	0.763582	Up in CR	0.192591	0.482314	No significant difference	0.0144597	1.04	Up in CR
2-Hydroxyglutarate	HMDB0059655	Organic Acids	0.917955	0.0026335	No significant difference	0.663344	-0.109287	No significant difference	0.698226	0.0117709	No significant difference
LysoPS(17:0)	0	Phospholipids	0.112888	0.223988	No significant difference	0.0595944	0.299866	No significant difference	0.266752	0.126974	No significant difference
LysoPS(18:2)	HMDB0240604	Phospholipids	0.735066	-0.0225079	No significant difference	0.708443	-0.000568696	No significant difference	0.696244	0.102032	No significant difference
Oenanthic Ether	HMDB0000798	0	0.0273534	0.273831	Up in CR	0.0196017	0.356091	Up in CR	0.381151	0.22404	No significant difference
PS(18:0_20:4)	HMDB0012383	Phospholipids	0.496898	-0.0285282	No significant difference	0.955136	-0.166764	No significant difference	0.232265	0.230056	No significant difference
LysoPS(20:4)	0	Phospholipids	0.980848	-0.141186	No significant difference	0.095851	-0.137286	No significant difference	0.32326	0.106317	No significant difference
PG(18:1_20:3)	0	0	0.0486233	0.640433	Up in CR	0.149651	0.847806	No significant difference	0.0213621	1.07987	Up in CR
Glycolithocholic acid 3-sulfate (GLCA-S)	HMDB0002639	Bile Acids	0.143026	0.92971	No significant difference	0.493266	1.43237	No significant difference	0.197801	1.04638	No significant difference
Trans-Aconitic acid	HMDB0000958	0	0.0257964	0.483717	Up in CR	0.0259944	0.348198	Up in CR	0.218032	0.387123	No significant difference
Capric Acid	HMDB0000511	Fatty Acids	0.355413	0.251174	No significant difference	0.270486	0.0830572	No significant difference	0.645854	0.627374	No significant difference
PG(18:3_22:6)	HMDB0010689	Phospholipids	0.455467	0.160977	No significant difference	0.223375	0.410193	No significant difference	0.902894	0.0232654	No significant difference
(S)-2-Methylbutanoic Acid	HMDB0033742	Fatty Acids	0.349909	0.469337	No significant difference	0.93044	-0.0221052	No significant difference	0.171686	1.19444	No significant difference
Tridecylic Acid	HMDB0000910	Fatty Acids	0.0146899	0.438048	Up in CR	0.124506	0.260863	No significant difference	0.0801315	0.532272	No significant difference
3-Methyglutaric Acid	HMDB0000752	Organic Acids	0.00140735	0.405946	Up in CR	0.0174116	0.339994	Up in CR	0.0541737	0.486624	No significant difference
Arabinonic Acid	HMDB0000539	Organic Acids	0.000511028	0.315451	Up in CR	0.0238627	0.3319	Up in CR	0.0164034	0.372786	Up in CR
LysoPE(14:0)	HMDB0011500	Phospholipids	0.883984	-0.173777	No significant difference	0.990195	0.112684	No significant difference	0.735964	-0.19304	No significant difference
Adenosine 5'-Diphosphate	HMDB0001341	Nucleosides, Nucleotides, and Derivatives	0.142492	-0.556438	No significant difference	0.465412	-0.400304	No significant difference	0.210156	-0.772215	No significant difference
LysoPS(22:6)	0	Phospholipids	0.904866	-0.0678162	No significant difference	0.248794	-0.160312	No significant difference	0.411776	0.254613	No significant difference
FA(15:1)	HMDB0302623	0	0.0547639	0.393693	No significant difference	0.145867	0.430142	No significant difference	0.0550724	0.407324	No significant difference
FA(21:1)	0	Fatty Acids	0.00785133	0.359128	Up in CR	0.370458	0.0365417	No significant difference	0.00813216	0.571279	Up in CR
Uridine 5'-Diphosphoglucose	HMDB0000286	Nucleosides, Nucleotides, and Derivatives	0.238726	-0.194629	No significant difference	0.984835	0.216089	No significant difference	0.0467814	-0.26329	Down in CR
Isolithocholic Acid (IsoLCA)	HMDB0000717	Bile Acids	0.628459	-0.599525	No significant difference	0.418083	-0.889859	No significant difference	0.925689	0.00949559	No significant difference
N-Acetyl-L-Aspartic Acid	HMDB0000812	Amino Acids	0.878919	0.0696703	No significant difference	0.36478	0.168399	No significant difference	0.538666	0.00295642	No significant difference
Alpha-Ketoglutaric Acid	HMDB0000208	Organic Acids	0.558299	0.339231	No significant difference	0.827825	0.355535	No significant difference	0.534514	0.0856212	No significant difference
Gluconic Acid	HMDB0000625	Organic Acids	0.000659826	0.322248	Up in CR	0.00722925	0.502484	Up in CR	0.0569915	0.201096	No significant difference
PG(20:5_18:2)	0	Phospholipids	0.135142	0.329329	No significant difference	0.17366	0.231238	No significant difference	0.351786	0.322977	No significant difference
PI(16:0_18:2)	HMDB0009784	Phospholipids	0.120813	0.671088	No significant difference	0.876663	0.677734	No significant difference	0.0301044	0.684471	Up in CR
PS(18:0_22:6)	HMDB0010167	Phospholipids	0.122282	0.671088	No significant difference	0.886181	0.677478	No significant difference	0.0294886	0.684471	Up in CR
Sedoheptulose 7-Phosphate	HMDB0001068	Carbohydrates	0.0350981	0.217838	No significant difference	0.0845567	0.247606	No significant difference	0.264697	0.23091	No significant difference
LysoPC(20:3)+HCO3	HMDB0010393	0	0.935159	0.0187941	No significant difference	0.152454	-0.315966	No significant difference	0.2304	0.144389	No significant difference
Cholic acid 3-sulfate	0	0	3.58e-06	-6.69093	Down in CR	0.00122938	-7.08236	Down in CR	0.00244694	-6.10006	Down in CR
Sulfate	HMDB0001448	Others	0.001052	-0.492408	Down in CR	0.0999379	-0.331469	No significant difference	0.0053646	-0.587758	Down in CR
Ribitol	HMDB0000508	Carbohydrates	0.00288254	0.305696	Up in CR	0.0186721	0.37736	Up in CR	0.0769673	0.311571	No significant difference
PI(18:1_20:4)	HMDB0009844	0	0.119581	0.490568	No significant difference	0.944215	0.354657	No significant difference	0.0363228	0.584677	Up in CR
LysoPE(22:5)	HMDB0011494	Phospholipids	0.206248	0.0701629	No significant difference	0.660341	0.0590486	No significant difference	0.253897	0.10557	No significant difference
Delta-Tocopherol	HMDB0002902	Vitamins	9.87e-09	1.60726	Up in CR	3.18e-05	1.53223	Up in CR	0.000217867	1.55007	Up in CR
D-alpha-Aminobutyric acid	HMDB0000650	0	0.0518414	0.32333	No significant difference	0.0955752	0.383315	No significant difference	0.230636	0.47116	No significant difference
N-Oleoyl Taurine	HMDB0242113	Fatty Acyls	0.269758	-0.435876	No significant difference	0.497146	-0.463445	No significant difference	0.405298	-0.351881	No significant difference
Norcholic Acid (NorCA)	HMDB0255727	Bile Acids	0.289163	-0.0570651	No significant difference	0.113545	0.654247	No significant difference	0.918939	-0.218903	No significant difference
N-Palmitoyl Taurine	HMDB0240594	Fatty Acyls	0.0121447	-0.614608	Down in CR	0.0986104	-0.5008	No significant difference	0.0938357	-0.747363	No significant difference
Pyruvic Acid	HMDB0000243	Organic Acids	0.193524	0.165176	No significant difference	0.201668	0.283524	No significant difference	0.597281	-0.130369	No significant difference
Uric Acid	HMDB0000289	Nucleosides, Nucleotides, and Derivatives	4.34e-05	0.75912	Up in CR	0.00182675	0.714173	Up in CR	0.00416936	0.845106	Up in CR
CMP-N-Acetyl-Neuraminic Acid	HMDB0001176	Nucleosides, Nucleotides, and Derivatives	0.000768006	0.9654	Up in CR	0.178092	0.334244	No significant difference	0.000369099	1.19419	Up in CR
N-Acetyl-D-Glucosamine-6-Phosphate	HMDB0001062	Carbohydrates	0.0419174	0.301825	Up in CR	0.0143607	0.320765	Up in CR	0.0856274	0.13722	No significant difference
23-Nordeoxycholic Acid (NorDCA)	HMDB0304947	Bile Acids	0.215144	0.345894	No significant difference	0.0195663	0.599693	Up in CR	0.926124	-0.30679	No significant difference
Prostaglandin F2A	HMDB0001139	Fatty Acids	0.0135902	0.80002	Up in CR	0.205637	0.982779	No significant difference	0.0292481	1.29119	Up in CR
FA(21:3)	0	Fatty Acids	0.140081	0.859122	No significant difference	0.00491535	0.515512	Up in CR	0.309396	0.266131	No significant difference
PG(16:0_18:2)	HMDB0010575	Phospholipids	0.326624	0.194781	No significant difference	0.771914	0.106557	No significant difference	0.242731	0.176401	No significant difference
Ricinoleic Acid	HMDB0034297	Fatty Acids	0.610543	0.0609905	No significant difference	0.389224	0.0873254	No significant difference	0.940789	-0.0195802	No significant difference
Pelargonic Acid	HMDB0000847	Fatty Acids	0.19592	0.762799	No significant difference	0.797628	0.366179	No significant difference	0.0407553	1.59235	Up in CR
Tauro-omega-Muricholic Acid	0	Bile Acids	0.153125	0.585472	No significant difference	0.821464	0.381277	No significant difference	0.139675	0.72368	No significant difference
LysoPG(20:4)	0	Phospholipids	0.00583141	0.225148	No significant difference	0.0444402	0.536055	Up in CR	0.0200808	0.450484	Up in CR
Pantothenic Acid	HMDB0000210	Vitamins	0.00648754	0.569346	Up in CR	0.0293781	0.53385	Up in CR	0.0103551	0.467412	Up in CR
Pelargonic Acid-isomer	0	0	0.289543	0.518016	No significant difference	0.633858	0.118298	No significant difference	0.0645778	1.34506	No significant difference
PG(18:2_22:4)	0	0	0.00123104	0.706639	Up in CR	0.0366314	0.588756	Up in CR	0.00835929	0.751687	Up in CR
Thromboxane B2	HMDB0003252	Fatty Acids	0.376932	-0.0867604	No significant difference	0.783963	0.34615	No significant difference	0.357359	0.192751	No significant difference
LysoPI(18:2)	HMDB0240597	Phospholipids	0.260861	0.239347	No significant difference	0.223573	0.258231	No significant difference	0.481092	0.294115	No significant difference
LysoPE(19:1)	0	Phospholipids	0.00853185	0.118664	No significant difference	0.0674296	0.107991	No significant difference	0.0902195	0.129237	No significant difference
Tetracosanoic Acid	HMDB0002003	Fatty Acids	0.128276	0.488934	No significant difference	0.93119	0.156467	No significant difference	0.107555	0.433911	No significant difference
3-Furoic Acid	HMDB0000444	Organic Acids	0.0353778	0.472742	Up in CR	0.0195557	0.279244	Up in CR	0.219724	0.413945	No significant difference
LysoPA(17:1)	0	Phospholipids	0.067313	0.343738	No significant difference	0.000580202	0.44827	Up in CR	0.179732	0.0786025	No significant difference
PC(16:0/16:0)+HCO3	HMDB0000564	Phospholipids	0.00761935	0.315292	Up in CR	0.0655876	0.240662	No significant difference	0.0641452	0.579914	No significant difference
LysoPS(16:0)	HMDB0240605	Phospholipids	0.660074	0.105044	No significant difference	0.344404	0.066037	No significant difference	0.99055	0.0118065	No significant difference
Dehydroascorbic Acid	HMDB0001264	Vitamins	0.85397	-0.0350832	No significant difference	0.2558	0.433141	No significant difference	0.220897	-0.141708	No significant difference
LysoPE(22:4)	HMDB0011493	Phospholipids	0.433242	0.104534	No significant difference	0.833259	0.0406925	No significant difference	0.442194	0.168375	No significant difference
Ribose 5-Phosphate	HMDB0001548	Carbohydrates	0.000339255	0.836507	Up in CR	0.000610668	0.920291	Up in CR	0.0589339	0.781029	No significant difference
3-oxocholic acid	HMDB0000502	Bile Acids	0.0247862	0.840149	Up in CR	0.22006	0.61694	No significant difference	0.0861815	2.0076	No significant difference
P-Cresol sulfate	HMDB0011635	Organic Acids	0.00855386	1.73953	Up in CR	0.22104	1.34074	No significant difference	0.00675861	2.65029	Up in CR
PG(18:1_18:2)	HMDB0010620	0	0.000329975	0.620988	Up in CR	0.0261515	0.792843	Up in CR	0.0102503	0.439317	Up in CR
FA(23:1)	0	Fatty Acids	0.126802	0.220683	No significant difference	0.480774	0.414628	No significant difference	0.0776144	0.112759	No significant difference
Prostaglandin E2	HMDB0001220	Fatty Acids	0.000148987	1.12585	Up in CR	0.00674531	1.06074	Up in CR	0.0194351	1.44666	Up in CR
PC(18:0/20:4)+HCO3	HMDB0008048	Phospholipids	0.0987579	0.177928	No significant difference	0.323381	0.200269	No significant difference	0.224827	0.265631	No significant difference
4-(2-Aminophenyl)-2,4-Dioxobutanoic Acid	HMDB0000978	Organic Acids	0.801467	1.28565	No significant difference	0.874903	1.27583	No significant difference	0.602861	1.12632	No significant difference
Leukotriene A4	HMDB0001337	Fatty Acids	0.229017	0.283554	No significant difference	0.0215927	0.60242	Up in CR	0.859082	-0.255445	No significant difference
LysoPG(18:2)	HMDB0240600	Phospholipids	0.12228	0.066473	No significant difference	0.0924834	0.231428	No significant difference	0.555204	-0.0899959	No significant difference
FA(24:2)	0	Fatty Acids	0.00126731	0.393136	Up in CR	0.086313	0.433638	No significant difference	0.00511742	0.331793	Up in CR
LysoPE(18:3)	HMDB0011508	0	0.00696544	0.160899	No significant difference	0.051151	0.284026	No significant difference	0.0171725	0.277586	Up in CR
PI(16:0_20:4)	HMDB0009789	Phospholipids	0.135759	0.484974	No significant difference	0.969353	0.414023	No significant difference	0.0429855	0.637416	Up in CR
PG(18:2_18:2)	HMDB0010650	Phospholipids	0.00819747	0.456464	Up in CR	0.0786464	0.799249	No significant difference	0.0702582	0.360406	No significant difference
O-Phosphorylethanolamine	HMDB0000224	Organic Acids	0.668	-0.00626172	No significant difference	0.748404	0.210912	No significant difference	0.698395	-0.0827547	No significant difference
Pyrophosphate	HMDB0000250	Others	0.909148	-0.053477	No significant difference	0.860739	0.106616	No significant difference	0.714363	-0.00659692	No significant difference
LysoPS(20:1)	0	Phospholipids	0.493017	0.164432	No significant difference	0.478393	0.126489	No significant difference	0.530434	0.0946997	No significant difference
Behenic Acid	HMDB0000944	Fatty Acids	0.154694	0.422814	No significant difference	0.662008	0.388997	No significant difference	0.105149	0.123444	No significant difference
PI(18:0_20:4)	HMDB0009815	0	0.53108	0.146137	No significant difference	0.951972	0.0813211	No significant difference	0.213756	0.0238557	No significant difference
LysoPE(20:0p)	0	Phospholipids	0.0825772	0.431624	No significant difference	0.127472	0.32565	No significant difference	0.0841468	0.714828	No significant difference
LysoPG(22:6)	0	Phospholipids	0.0120591	0.301668	Up in CR	0.141855	0.198298	No significant difference	0.0515314	0.338294	No significant difference
Succinate	HMDB0000254	Organic Acids	0.129504	-0.863063	No significant difference	0.324414	-0.0780413	No significant difference	0.135067	-1.24606	No significant difference
FA(24:3)	0	Fatty Acids	0.0163235	0.575066	Up in CR	0.271261	0.128922	No significant difference	0.000577019	0.55873	Up in CR
Myristoleic Acid	HMDB0002000	Fatty Acids	0.0544268	-0.118785	No significant difference	0.0546491	-0.167273	No significant difference	0.29051	-0.178874	No significant difference
LysoPG(18:0)	0	Phospholipids	0.695168	-0.0575028	No significant difference	0.15475	0.232494	No significant difference	0.0207891	-0.184555	No significant difference
16(17)-EPDPE	HMDB0013621	Fatty Acids	0.152149	-0.528979	No significant difference	0.0955672	-0.85973	No significant difference	0.693442	-0.336519	No significant difference
Taurocholic Acid	HMDB0000036	Bile Acids	0.131031	1.46493	No significant difference	0.6771	1.21106	No significant difference	0.0857863	1.67723	No significant difference
Alpha-Hydroxyisobutyric Acid	HMDB0000729	0	0.0101696	-0.812045	Down in CR	0.0879352	-1.07304	No significant difference	0.0847486	-0.621897	No significant difference
PG(18:1_20:4)	HMDB0010640	Phospholipids	0.00419327	0.606824	Up in CR	0.06122	0.913887	No significant difference	0.00677915	0.79985	Up in CR
Glycohyocholic acid (GHCA)	HMDB0240607	0	0.607609	0.162163	No significant difference	0.331569	0.208346	No significant difference	0.927923	-0.178616	No significant difference
Nonadecanoic Acid	HMDB0000772	Fatty Acids	0.123502	0.18104	No significant difference	0.966307	0.0111431	No significant difference	0.0218409	0.43041	Up in CR
LysoPI(20:3)	0	Phospholipids	0.10874	0.743374	No significant difference	0.396867	0.653221	No significant difference	0.101868	0.746751	No significant difference
PG(22:5_20:4)	HMDB0116612	0	0.0499084	0.489044	Up in CR	0.051419	0.709537	No significant difference	0.0939615	0.443137	No significant difference
LysoPG(18:1)	HMDB0240602	0	0.0160453	0.254582	No significant difference	0.0912655	0.296377	No significant difference	0.0817482	0.222162	No significant difference
LysoPE(20:3)	HMDB0011515	0	0.754819	0.0868579	No significant difference	0.730092	-0.349997	No significant difference	0.795385	-0.191576	No significant difference
LysoPE(17:1)	0	Phospholipids	0.0354155	0.287732	Up in CR	0.0168383	0.476392	Up in CR	0.694656	0.0448574	No significant difference
LysoPE(20:2)	HMDB0011483	Phospholipids	0.184059	0.348272	No significant difference	0.0011088	0.506658	Up in CR	0.428191	0.0356639	No significant difference
Nervonic Acid	HMDB0002368	Fatty Acids	0.0413059	0.382858	Up in CR	0.457831	0.472957	No significant difference	0.0177385	0.292759	Up in CR
Cholic Acid	HMDB0000619	Bile Acids	0.345215	0.00986197	No significant difference	0.8704	-0.118286	No significant difference	0.324277	0.144249	No significant difference
Cholesterol Sulfate	HMDB0000653	Steroids	0.464308	0.07552	No significant difference	0.104261	-0.283969	No significant difference	0.142661	0.347137	No significant difference
PG(18:2_20:4)	HMDB0116575	0	0.00235732	0.441172	Up in CR	0.049968	0.692943	Up in CR	0.0159816	0.312826	Up in CR
D-Glucose-6-Phosphate	HMDB0001401	Carbohydrates	0.555835	0.0273245	No significant difference	0.610902	0.488859	No significant difference	0.775782	0.31012	No significant difference
PG(18:1_22:6)	HMDB0010644	Phospholipids	9.99e-05	0.648626	Up in CR	0.00215124	0.751008	Up in CR	0.0161416	0.365496	Up in CR
LysoPC(15:0)+HCO3	HMDB0010381	Phospholipids	0.81291	0.0603889	No significant difference	0.633766	0.353551	No significant difference	0.853474	-0.117281	No significant difference
LysoPI(18:1)	HMDB0061693	Phospholipids	0.10165	0.137588	No significant difference	0.297278	0.214705	No significant difference	0.141084	0.0728572	No significant difference
Lauric Acid	HMDB0000638	Fatty Acids	0.122947	-0.0996052	No significant difference	0.0774504	-0.17317	No significant difference	0.53693	0.106189	No significant difference
PG(20:4_22:6)	HMDB0116613	Phospholipids	0.0171937	0.431654	Up in CR	0.0518251	0.31838	No significant difference	0.102762	0.329904	No significant difference
LysoPE(17:0)	0	Phospholipids	0.0453545	0.251917	No significant difference	0.007217	0.419391	Up in CR	0.734859	-0.0136883	No significant difference
Arachidic Acid	HMDB0002212	Fatty Acids	0.0951567	0.162969	No significant difference	0.453421	0.335835	No significant difference	0.0720776	0.369281	No significant difference
Fucose 1-Phosphate	HMDB0001265	Carbohydrates	0.206704	-1.67737	No significant difference	0.269855	-0.244561	No significant difference	0.0980439	-2.7412	No significant difference
Butyric Acid	HMDB0000039	Fatty Acids	0.107584	1.02769	No significant difference	0.587672	0.697938	No significant difference	0.115996	1.63122	No significant difference
LysoPE(18:0e)	0	Phospholipids	0.0820602	0.303479	No significant difference	0.188615	0.308441	No significant difference	0.32982	0.114288	No significant difference
FA(24:6)	0	Fatty Acids	0.819669	0.0278171	No significant difference	0.75936	0.00136381	No significant difference	0.540096	-0.25003	No significant difference
LysoPE(22:6)	HMDB0011526	0	0.23184	-0.170156	No significant difference	0.0125455	-0.294311	Down in CR	0.943303	0.0635701	No significant difference
Glycerol 3-Phosphate	HMDB0000126	Organic Acids	0.592179	0.0120615	No significant difference	0.210263	0.172292	No significant difference	0.946706	-0.338114	No significant difference
Uridine 5'-Monophosphate	HMDB0000288	Nucleosides, Nucleotides, and Derivatives	0.99719	0.298047	No significant difference	0.911095	0.235103	No significant difference	0.935917	0.304655	No significant difference
FA(22:2)	HMDB0244521	0	0.22396	0.149803	No significant difference	0.473597	-0.195628	No significant difference	0.112167	0.480713	No significant difference
PG(16:0_18:1)	HMDB0010630	0	0.147568	0.531947	No significant difference	0.996222	0.385891	No significant difference	0.0114506	0.751977	Up in CR
Palmitaldehyde	HMDB0001551	Fatty Acyls	0.554736	-0.0601117	No significant difference	0.897293	-0.331397	No significant difference	0.539945	0.0338044	No significant difference
9,10-Epoxyoctadecenoic Acid	HMDB0004701	Fatty Acids	0.639717	0.00737568	No significant difference	0.500404	-0.494156	No significant difference	0.141885	0.0921064	No significant difference
Omega-Muricholic Acid (w-MCA)	HMDB0000364	Bile Acids	0.0540239	-0.779449	No significant difference	0.10981	-1.60832	No significant difference	0.344292	-0.36887	No significant difference
16-Hydroxypalmitic Acid	HMDB0006294	Fatty Acids	0.421549	0.0815088	No significant difference	0.70015	0.184073	No significant difference	0.46982	-0.158739	No significant difference
PC(16:0/18:1)+HCO3	HMDB0007971	0	0.00872742	0.184906	No significant difference	0.0203529	0.4019	Up in CR	0.162721	0.108938	No significant difference
PG(18:2_22:6)	HMDB0010659	Phospholipids	0.00609865	0.340022	Up in CR	0.0419829	0.35247	Up in CR	0.0776751	0.251373	No significant difference
Citrate	HMDB0000094	Organic Acids	0.0306675	0.476813	Up in CR	0.0123398	0.318571	Up in CR	0.236202	0.419444	No significant difference
Threonic Acid	HMDB0000943	Organic Acids	0.626216	-0.0448863	No significant difference	0.567376	0.239192	No significant difference	0.994603	-0.0861119	No significant difference
LysoPI(20:4)	HMDB0061690	Phospholipids	0.202428	0.27104	No significant difference	0.372934	0.225259	No significant difference	0.210045	0.397557	No significant difference
LysoPC(16:1)+HCO3	HMDB0010383	Phospholipids	0.85225	0.126987	No significant difference	0.94157	-0.0276671	No significant difference	0.558271	-0.135871	No significant difference
FA(24:5)	HMDB0006323	0	0.849358	0.0922299	No significant difference	0.531247	-0.0625956	No significant difference	0.506835	-0.233971	No significant difference
LysoPS(18:1)	HMDB0240603	Phospholipids	0.0692383	0.323285	No significant difference	0.0143512	0.26905	Up in CR	0.291727	0.0101418	No significant difference
FA(19:1)	HMDB0013622	0	0.402437	-0.0708614	No significant difference	0.185341	-0.190477	No significant difference	0.69388	-0.0259561	No significant difference
Fumarate	HMDB0000134	Organic Acids	0.00428401	0.379989	Up in CR	0.03648	0.324202	Up in CR	0.0519268	0.211831	No significant difference
LysoPE(18:2p)	0	Phospholipids	0.219108	0.331948	No significant difference	0.0329492	0.242821	No significant difference	0.965702	-0.278332	No significant difference
D-Glucose	HMDB0000122	Carbohydrates	0.158773	0.460044	No significant difference	0.129516	0.317991	No significant difference	0.442294	0.203562	No significant difference
FA(24:4)	0	Fatty Acids	0.417182	0.160809	No significant difference	0.264473	0.158356	No significant difference	0.779186	-0.0800162	No significant difference
FA(22:1)	HMDB0002068	0	0.0353012	0.178155	No significant difference	0.401116	0.138756	No significant difference	0.0436306	0.23695	No significant difference
LysoPE(19:0)	0	Phospholipids	0.0277785	0.112224	No significant difference	0.0659473	0.421944	No significant difference	0.127392	0.0747556	No significant difference
LysoPE(16:1)	HMDB0011474	0	0.792459	-0.0340888	No significant difference	0.748263	-0.135642	No significant difference	0.712535	-0.177164	No significant difference
FA(17:1)	HMDB0060038	0	0.930027	-0.0755473	No significant difference	0.409316	-0.213127	No significant difference	0.338893	0.0462465	No significant difference
5,6-EET	HMDB0246887	0	0.438446	-0.241485	No significant difference	0.115842	-0.374697	No significant difference	0.742758	-0.0854361	No significant difference
LysoPE(16:0e)	0	Phospholipids	0.955739	0.211645	No significant difference	0.565848	0.211868	No significant difference	0.615706	-0.505264	No significant difference
Pentadecanoic Acid	HMDB0000826	Fatty Acids	0.00411547	0.31493	Up in CR	0.0185485	0.272823	Up in CR	0.0567555	0.357037	No significant difference
Ascorbic Acid	HMDB0000044	Vitamins	0.467033	0.140338	No significant difference	0.366312	0.273917	No significant difference	0.766892	0.419932	No significant difference
Eicosapentaenoic Acid	HMDB0001999	Fatty Acids	0.307024	-0.021816	No significant difference	0.852102	0.0728835	No significant difference	0.318544	-0.215227	No significant difference
Heptadecanoic Acid	HMDB0002259	Fatty Acids	0.0167879	0.298633	Up in CR	0.086214	0.282513	No significant difference	0.0418538	0.409807	Up in CR
Phosphoric Acid	HMDB0002142	Others	0.199209	0.0911645	No significant difference	0.246691	0.245717	No significant difference	0.529247	0.234546	No significant difference
LysoPA(16:1)	HMDB0011154	0	0.966808	0.113905	No significant difference	0.746175	0.028768	No significant difference	0.831202	-0.29376	No significant difference
FA(22:3)	HMDB0002823	0	0.128894	0.481753	No significant difference	0.208036	0.32668	No significant difference	0.0619078	0.497273	No significant difference
LysoPI(18:0)	HMDB0240261	Phospholipids	0.156956	0.107795	No significant difference	0.525581	0.233042	No significant difference	0.0686102	0.274812	No significant difference
Lactate	HMDB0000190	Organic Acids	0.665173	-0.0943543	No significant difference	0.578732	-0.0863673	No significant difference	0.940549	-0.130685	No significant difference
Alpha-Linolenic Acid	HMDB0001388	Fatty Acids	0.0003955	-0.584798	Down in CR	0.0229156	-0.588726	Down in CR	0.0095635	-0.656714	Down in CR
Deoxycholic Acid	HMDB0000626	Bile Acids	0.248036	-0.00679217	No significant difference	0.1111	-1.56868	No significant difference	0.991478	0.203519	No significant difference
LysoPE(18:0p)	0	Phospholipids	0.841777	0.0618116	No significant difference	0.297106	0.196415	No significant difference	0.46436	-0.0135134	No significant difference
Malic Acid	HMDB0000744	Organic Acids	0.000190595	0.414574	Up in CR	0.0106261	0.378996	Up in CR	0.00848928	0.541145	Up in CR
Myristic Acid	HMDB0000806	Fatty Acids	0.0452683	-0.233827	No significant difference	0.0604509	-0.301757	No significant difference	0.402261	-0.0757073	No significant difference
Eicosenoic Acid	HMDB0002231	Fatty Acids	0.0186189	-0.275878	Down in CR	0.00508873	-0.333446	Down in CR	0.54447	-0.223351	No significant difference
FA(20:2)	HMDB0005060	0	0.292764	0.110361	No significant difference	0.137752	0.195857	No significant difference	0.494045	0.223461	No significant difference
PC(17:0/18:2)+HCO3	0	Phospholipids	0.0625183	0.21173	No significant difference	0.119313	0.19696	No significant difference	0.292662	-0.0414926	No significant difference
LysoPC(19:0)+HCO3	0	Phospholipids	0.0131906	0.119997	No significant difference	0.053009	0.143136	No significant difference	0.184895	0.0968576	No significant difference
FA(22:5)	HMDB0001976	0	0.0449952	0.292109	Up in CR	0.00867409	0.30434	Up in CR	0.382976	0.0404659	No significant difference
LysoPC(17:0)+HCO3	HMDB0012108	Phospholipids	0.0346808	0.121568	No significant difference	0.0826613	0.430992	No significant difference	0.154225	0.0935871	No significant difference
LysoPE(18:0)	HMDB0011130	0	0.031256	0.186182	No significant difference	0.0329897	0.275052	Up in CR	0.207451	0.122029	No significant difference
Palmitoleic Acid	HMDB0003229	Fatty Acids	0.000530631	-0.759924	Down in CR	0.00477806	-0.821964	Down in CR	0.0745274	-0.317079	No significant difference
FA(22:4)	HMDB0002226	0	0.122238	0.243211	No significant difference	0.0127415	0.363499	Up in CR	0.6138	-0.0744106	No significant difference
LysoPA(16:0)	HMDB0243985	0	0.0018303	0.385572	Up in CR	0.00501523	0.459192	Up in CR	0.089615	0.210388	No significant difference
Docosahexaenoic Acid	HMDB0002183	Fatty Acids	0.316909	-0.0780849	No significant difference	0.43899	-0.00441508	No significant difference	0.0479685	-0.33492	Down in CR
Stearic Acid	HMDB0000827	Fatty Acids	0.000143716	0.360025	Up in CR	0.00957943	0.356392	Up in CR	0.000649111	0.460474	Up in CR
FA(20:3)	HMDB0244373	0	0.992955	0.230259	No significant difference	0.81331	0.246548	No significant difference	0.79654	-0.131757	No significant difference
Linoleic Acid	HMDB0000673	Fatty Acids	0.162577	-0.200374	No significant difference	0.504036	-0.227722	No significant difference	0.0400665	-0.262411	No significant difference
Arachidonic Acid	HMDB0001043	Fatty Acids	0.702504	0.0591393	No significant difference	0.822029	0.037796	No significant difference	0.554848	0.0984452	No significant difference
Palmitic Acid	HMDB0000220	Fatty Acids	0.81528	-0.0896504	No significant difference	0.202507	0.0031894	No significant difference	0.463419	0.15379	No significant difference
Elaidic Acid	HMDB0000573	Fatty Acids	0.047129	-0.20387	No significant difference	0.0208016	-0.244284	No significant difference	0.452856	-0.172341	No significant difference

## Sheet: Table 9c_De_metabolites_Class
Related to Fig. 7i. ("CR" indicates calorie restriction group, "CN" indicates control group)
Metabolite Class	Trends	Number of metabolites	Subgroup
Acylcarnitines	Up in CR	0	Ascending colon
Acylcarnitines	Up in CR	0	All samples
Acylcarnitines	Down in CR	45	All samples
Acylcarnitines	Up in CR	0	Descending colon
Acylcarnitines	Down in CR	18	Ascending colon
Acylcarnitines	Down in CR	36	Descending colon
Amino acids	Down in CR	5	Ascending colon
Amino acids	Up in CR	5	Descending colon
Amino acids	Down in CR	9	Descending colon
Amino acids	Down in CR	12	All samples
Amino acids	Up in CR	11	All samples
Amino acids	Up in CR	7	Ascending colon
Carbohydrates	Down in CR	0	Descending colon
Carbohydrates	Down in CR	0	Ascending colon
Carbohydrates	Up in CR	5	Ascending colon
Carbohydrates	Up in CR	1	Descending colon
Carbohydrates	Down in CR	0	All samples
Carbohydrates	Up in CR	6	All samples
Dipeptides	Down in CR	8	Descending colon
Dipeptides	Up in CR	3	Descending colon
Dipeptides	Down in CR	5	Ascending colon
Dipeptides	Down in CR	9	All samples
Dipeptides	Up in CR	4	All samples
Dipeptides	Up in CR	3	Ascending colon
Fatty acids	Up in CR	9	Ascending colon
Fatty acids	Down in CR	3	Ascending colon
Fatty acids	Down in CR	3	Descending colon
Fatty acids	Up in CR	18	All samples
Fatty acids	Up in CR	15	Descending colon
Fatty acids	Down in CR	4	All samples
Fatty acyls	Up in CR	3	All samples
Fatty acyls	Down in CR	0	Ascending colon
Fatty acyls	Down in CR	2	All samples
Fatty acyls	Up in CR	1	Ascending colon
Fatty acyls	Up in CR	2	Descending colon
Fatty acyls	Down in CR	0	Descending colon
Indoles	Down in CR	3	All samples
Indoles	Down in CR	5	Descending colon
Indoles	Up in CR	3	All samples
Indoles	Down in CR	1	Ascending colon
Indoles	Up in CR	3	Ascending colon
Indoles	Up in CR	2	Descending colon
Nucleosides	Down in CR	4	Ascending colon
Nucleosides	Up in CR	3	Descending colon
Nucleosides	Down in CR	9	All samples
Nucleosides	Up in CR	4	All samples
Nucleosides	Down in CR	12	Descending colon
Nucleosides	Up in CR	1	Ascending colon
Organic acids	Up in CR	6	Descending colon
Organic acids	Down in CR	4	Ascending colon
Organic acids	Up in CR	14	All samples
Organic acids	Up in CR	11	Ascending colon
Organic acids	Down in CR	8	All samples
Organic acids	Down in CR	7	Descending colon
Others	Down in CR	3	Descending colon
Others	Up in CR	6	Descending colon
Others	Up in CR	8	All samples
Others	Down in CR	4	All samples
Others	Up in CR	6	Ascending colon
Others	Down in CR	2	Ascending colon
Phospholipids	Down in CR	7	Ascending colon
Phospholipids	Down in CR	3	Descending colon
Phospholipids	Up in CR	11	Ascending colon
Phospholipids	Up in CR	13	Descending colon
Phospholipids	Down in CR	9	All samples
Phospholipids	Up in CR	17	All samples
Sphingolipids	Down in CR	1	All samples
Sphingolipids	Down in CR	0	Ascending colon
Sphingolipids	Up in CR	2	Ascending colon
Sphingolipids	Up in CR	3	All samples
Sphingolipids	Down in CR	0	Descending colon
Sphingolipids	Up in CR	3	Descending colon
Vitamins	Up in CR	5	All samples
Vitamins	Down in CR	1	Ascending colon
Vitamins	Down in CR	1	All samples
Vitamins	Down in CR	1	Descending colon
Vitamins	Up in CR	4	Ascending colon
Vitamins	Up in CR	4	Descending colon

## Sheet: Table 9d_Acylcarnitine
Related to Fig. 7j
	Monkeys				Mice (CR treatment)
ID	p value	Log2(O/Y)	Group	Species	p value	Log2(CR/CN)	Group	Species
Linoleyl carnitine, Linoelaidyl carnitine; acylcarnitine C18:2	0.0345772	-1.28701	All samples	Monkeys	0.000610688	-1.26528	All samples	Mice (CR treatment)
Elaidic carnitine;Vaccenyl carnitine	0.0203049	-1.18238	All samples	Monkeys	0.000412405	-1.08694	All samples	Mice (CR treatment)
Decenoylcarnitine(C10:1)	0.0718715	-1.07428	All samples	Monkeys	0.0026589	-1.27505	All samples	Mice (CR treatment)
trans-Hexadec-2-enoyl carnitine	0.00794801	-0.945221	All samples	Monkeys	0.000274671	-1.03617	All samples	Mice (CR treatment)
3-hydroxyoctanoyl carnitine	0.0498876	-0.913126	All samples	Monkeys	0.00290261	-0.47176	All samples	Mice (CR treatment)
AcylCarnitine(20:2)	0.0965543	-0.783498	All samples	Monkeys	1.53e-05	-1.3961	All samples	Mice (CR treatment)
Heptadecanoyl carnitine	0.451346	-0.766838	All samples	Monkeys	0.00437477	-0.55403	All samples	Mice (CR treatment)
Myristoylcarnitine;Tetradecanoylcarnitine (predicted)	0.019353	-0.737741	All samples	Monkeys	0.00198387	-0.89223	All samples	Mice (CR treatment)
L-Palmitoylcarnitine	0.0326767	-0.735729	All samples	Monkeys	0.00417983	-0.726872	All samples	Mice (CR treatment)
DL-Stearoylcarnitine	0.0917382	-0.700782	All samples	Monkeys	0.0275245	-0.416005	All samples	Mice (CR treatment)
AcylCarnitine(20:1)	0.0655127	-0.470136	All samples	Monkeys	7.74e-05	-1.12084	All samples	Mice (CR treatment)
Hydroxyhexanoycarnitine	0.0324498	-0.447827	All samples	Monkeys	0.000496347	-0.3813	All samples	Mice (CR treatment)
Hydroxybutyrylcarnitine	0.428059	-0.424011	All samples	Monkeys	1.48e-06	-0.814772	All samples	Mice (CR treatment)
3-hydroxydecanoyl carnitine	0.274672	-0.307119	All samples	Monkeys	0.0405004	-0.458665	All samples	Mice (CR treatment)
Hexanoylcarnitine	0.48374	-0.269483	All samples	Monkeys	0.000145391	-1.12458	All samples	Mice (CR treatment)
Pivaloylcarnitine;2-Methylbutyroylcarnitine; 3-Methylbutyrylcarnitine	0.367274	-0.257149	All samples	Monkeys	0.0323407	-0.174937	All samples	Mice (CR treatment)
Propionylcarnitine	0.365689	-0.223768	All samples	Monkeys	0.111047	-0.366677	All samples	Mice (CR treatment)
3-Hydroxy-9-hexadecenoylcarnitine	0.41246	-0.21676	All samples	Monkeys	0.018936	-0.832256	All samples	Mice (CR treatment)
AcylCarnitine(22:1)	0.15556	-0.122131	All samples	Monkeys	0.00105101	-0.603941	All samples	Mice (CR treatment)
Heptanoylcarnitine	0.220932	0.0210117	All samples	Monkeys	0.0161752	-0.791512	All samples	Mice (CR treatment)
L-Acetylcarnitine;O-Acetyl-L-carnitine	0.0651368	0.0880051	All samples	Monkeys	0.000187225	-0.310398	All samples	Mice (CR treatment)
cis-5-Tetradecenoylcarnitine	0.626544	0.117471	All samples	Monkeys	0.00126057	-1.12242	All samples	Mice (CR treatment)
3-Hydroxy-11Z-octadecenoylcarnitine	0.579551	0.420621	All samples	Monkeys	0.0144553	-0.693765	All samples	Mice (CR treatment)
L-Octanoylcarnitine	0.110051	0.493383	All samples	Monkeys	2.57e-05	-1.57037	All samples	Mice (CR treatment)
C18:2-OH carnitine	0.675743	0.560114	All samples	Monkeys	0.0260288	-0.658236	All samples	Mice (CR treatment)
3-Hydroxy-5, 8-tetradecadiencarnitine	0.496072	0.664675	All samples	Monkeys	4.97e-05	-1.25496	All samples	Mice (CR treatment)
Linoleyl carnitine, Linoelaidyl carnitine; acylcarnitine C18:2	0.546025	-0.282919	Ascending colon	Monkeys	0.070985	-0.980692	Ascending colon	Mice (CR treatment)
Elaidic carnitine;Vaccenyl carnitine	0.445902	-0.27749	Ascending colon	Monkeys	0.0336317	-0.903144	Ascending colon	Mice (CR treatment)
Decenoylcarnitine(C10:1)	0.408206	-0.339444	Ascending colon	Monkeys	0.100818	-1.19627	Ascending colon	Mice (CR treatment)
trans-Hexadec-2-enoyl carnitine	0.230522	-0.261041	Ascending colon	Monkeys	0.0267749	-1.12508	Ascending colon	Mice (CR treatment)
3-hydroxyoctanoyl carnitine	0.46269	-0.743064	Ascending colon	Monkeys	0.0781399	-0.395768	Ascending colon	Mice (CR treatment)
AcylCarnitine(20:2)	0.377165	0.0915022	Ascending colon	Monkeys	0.0155437	-1.28342	Ascending colon	Mice (CR treatment)
Heptadecanoyl carnitine	0.669381	-1.50538	Ascending colon	Monkeys	0.101488	-0.354852	Ascending colon	Mice (CR treatment)
Myristoylcarnitine;Tetradecanoylcarnitine (predicted)	0.289089	-1.0716	Ascending colon	Monkeys	0.072045	-0.882994	Ascending colon	Mice (CR treatment)
L-Palmitoylcarnitine	0.537805	-0.515908	Ascending colon	Monkeys	0.0797384	-0.582101	Ascending colon	Mice (CR treatment)
DL-Stearoylcarnitine	0.692429	-0.682691	Ascending colon	Monkeys	0.218206	-0.0484439	Ascending colon	Mice (CR treatment)
AcylCarnitine(20:1)	0.424448	-0.130034	Ascending colon	Monkeys	0.0137378	-0.743993	Ascending colon	Mice (CR treatment)
Hydroxyhexanoycarnitine	0.134145	-0.880716	Ascending colon	Monkeys	0.0952852	-0.23592	Ascending colon	Mice (CR treatment)
Hydroxybutyrylcarnitine	0.606161	-0.423823	Ascending colon	Monkeys	0.00109387	-0.747099	Ascending colon	Mice (CR treatment)
3-hydroxydecanoyl carnitine	0.420556	-0.267075	Ascending colon	Monkeys	0.166018	-0.300311	Ascending colon	Mice (CR treatment)
Hexanoylcarnitine	0.616806	-0.17717	Ascending colon	Monkeys	0.0127266	-0.744794	Ascending colon	Mice (CR treatment)
Pivaloylcarnitine;2-Methylbutyroylcarnitine; 3-Methylbutyrylcarnitine	0.44341	-0.780312	Ascending colon	Monkeys	0.0491059	-0.823345	Ascending colon	Mice (CR treatment)
Propionylcarnitine	0.0756128	-1.00593	Ascending colon	Monkeys	0.0179876	-0.624757	Ascending colon	Mice (CR treatment)
3-Hydroxy-9-hexadecenoylcarnitine	0.891014	1.32215	Ascending colon	Monkeys	0.125909	-0.915087	Ascending colon	Mice (CR treatment)
AcylCarnitine(22:1)	0.518785	-0.521573	Ascending colon	Monkeys	0.0230822	-0.624425	Ascending colon	Mice (CR treatment)
Heptanoylcarnitine	0.309094	-0.330144	Ascending colon	Monkeys	0.013206	-0.711265	Ascending colon	Mice (CR treatment)
L-Acetylcarnitine;O-Acetyl-L-carnitine	0.110805	0.217568	Ascending colon	Monkeys	0.0246571	-0.365478	Ascending colon	Mice (CR treatment)
cis-5-Tetradecenoylcarnitine	0.841881	1.64346	Ascending colon	Monkeys	0.0606741	-0.845031	Ascending colon	Mice (CR treatment)
3-Hydroxy-11Z-octadecenoylcarnitine	0.970634	0.483476	Ascending colon	Monkeys	0.186401	-0.431252	Ascending colon	Mice (CR treatment)
L-Octanoylcarnitine	0.00461547	0.398433	Ascending colon	Monkeys	0.00743497	-1.07562	Ascending colon	Mice (CR treatment)
C18:2-OH carnitine	0.869563	1.3121	Ascending colon	Monkeys	0.615222	-0.549961	Ascending colon	Mice (CR treatment)
3-Hydroxy-5, 8-tetradecadiencarnitine	0.224782	2.38779	Ascending colon	Monkeys	0.0254288	-1.02259	Ascending colon	Mice (CR treatment)
Linoleyl carnitine, Linoelaidyl carnitine; acylcarnitine C18:2	0.0206749	-1.7799	Descending colon	Monkeys	0.00581914	-1.79073	Descending colon	Mice (CR treatment)
Elaidic carnitine;Vaccenyl carnitine	0.026436	-1.66466	Descending colon	Monkeys	0.0100954	-1.50989	Descending colon	Mice (CR treatment)
Decenoylcarnitine(C10:1)	0.0793535	-1.57821	Descending colon	Monkeys	0.0200847	-1.35382	Descending colon	Mice (CR treatment)
trans-Hexadec-2-enoyl carnitine	0.0181548	-1.53484	Descending colon	Monkeys	0.00493347	-1.44183	Descending colon	Mice (CR treatment)
3-hydroxyoctanoyl carnitine	0.108305	-0.865398	Descending colon	Monkeys	0.0267647	-0.473817	Descending colon	Mice (CR treatment)
AcylCarnitine(20:2)	0.239145	-0.844325	Descending colon	Monkeys	0.000745785	-1.51415	Descending colon	Mice (CR treatment)
Heptadecanoyl carnitine	0.66049	-0.396821	Descending colon	Monkeys	0.0249258	-0.704149	Descending colon	Mice (CR treatment)
Myristoylcarnitine;Tetradecanoylcarnitine (predicted)	0.0335822	-0.753963	Descending colon	Monkeys	0.011851	-1.15767	Descending colon	Mice (CR treatment)
L-Palmitoylcarnitine	0.0346573	-0.832811	Descending colon	Monkeys	0.0290545	-0.820657	Descending colon	Mice (CR treatment)
DL-Stearoylcarnitine	0.0713741	-0.700782	Descending colon	Monkeys	0.0941417	-0.530881	Descending colon	Mice (CR treatment)
AcylCarnitine(20:1)	0.195088	-0.568418	Descending colon	Monkeys	0.00634772	-1.31068	Descending colon	Mice (CR treatment)
Hydroxyhexanoycarnitine	0.305468	-0.196131	Descending colon	Monkeys	0.000408002	-0.416302	Descending colon	Mice (CR treatment)
Hydroxybutyrylcarnitine	0.660401	-0.222497	Descending colon	Monkeys	0.00220319	-0.88313	Descending colon	Mice (CR treatment)
3-hydroxydecanoyl carnitine	0.401013	-0.486272	Descending colon	Monkeys	0.124968	-0.668403	Descending colon	Mice (CR treatment)
Hexanoylcarnitine	0.744366	0.240434	Descending colon	Monkeys	0.0103431	-1.58188	Descending colon	Mice (CR treatment)
Pivaloylcarnitine;2-Methylbutyroylcarnitine; 3-Methylbutyrylcarnitine	0.424386	0.00960513	Descending colon	Monkeys	0.316979	0.0568434	Descending colon	Mice (CR treatment)
Propionylcarnitine	0.594485	0.110893	Descending colon	Monkeys	0.961516	-0.136528	Descending colon	Mice (CR treatment)
3-Hydroxy-9-hexadecenoylcarnitine	0.182651	-0.763421	Descending colon	Monkeys	0.0449483	-0.829771	Descending colon	Mice (CR treatment)
AcylCarnitine(22:1)	0.28072	0.271892	Descending colon	Monkeys	0.0418853	-0.583457	Descending colon	Mice (CR treatment)
Heptanoylcarnitine	0.410244	0.544235	Descending colon	Monkeys	0.146309	-1.05925	Descending colon	Mice (CR treatment)
L-Acetylcarnitine;O-Acetyl-L-carnitine	0.561432	0.0763091	Descending colon	Monkeys	0.000168419	-0.277879	Descending colon	Mice (CR treatment)
cis-5-Tetradecenoylcarnitine	0.251496	-0.499452	Descending colon	Monkeys	0.0139133	-1.59362	Descending colon	Mice (CR treatment)
3-Hydroxy-11Z-octadecenoylcarnitine	0.538641	0.805106	Descending colon	Monkeys	0.0231373	-0.45848	Descending colon	Mice (CR treatment)
L-Octanoylcarnitine	0.825185	0.183161	Descending colon	Monkeys	0.00200413	-2.1086	Descending colon	Mice (CR treatment)
C18:2-OH carnitine	0.36975	-0.40306	Descending colon	Monkeys	0.0153263	-0.954297	Descending colon	Mice (CR treatment)
3-Hydroxy-5, 8-tetradecadiencarnitine	0.616253	-1.10105	Descending colon	Monkeys	0.00120097	-1.65559	Descending colon	Mice (CR treatment)

## Sheet: Table 9e_Phospholipids
Related to Fig. 7k. ("CR" indicates calorie restriction group, "CN" indicates control group,"Y" indicates young, "M" indicates middle age, "O" indicates old )
Monkeys												Mice (CR treatment)
ID	Type	Median (Young&All samples )	Median (Middle age&All samples )	Median (Old&All samples )	Median (Young&Ascending colon )	Median (Middle age&Ascending colon )	Median (Old&Ascending colon )	Median (Young&Descending colon )	Median (Middle age&Descending colon )	Median (Old&Descending colon )		ID	Type	Median (CN&All samples )	Median (CR&All samples )	Median (CN&Ascending colon )	Median (CR&Ascending colon )	Median (CN&Descending colon )	Median (CR&Descending colon )
LysoPC(18:0e)	LPC	23.1727	23.8394	23.818	23.393	23.8615	23.7458	23.1727	23.8394	23.9891		LysoPC(16:1e)	LPC	26.2604	25.6623	25.9939	25.5799	27.0879	25.9087
LysoPC(18:1e)	LPC	22.9676	23.7141	23.5963	23.0477	23.7958	23.688	22.7514	23.5951	23.5963		LysoPC(18:1)	LPC	29.2631	28.935	29.148	28.9226	29.3243	28.9529
LysoPE(20:4)	LPE	24.5969	24.9853	25.4982	24.6566	24.8165	25.8346	24.1887	25.0281	25.2581		LysoPC(20:0)	LPC	24.1281	23.9496	24.2786	24.1008	24.1014	23.7999
LysoPC(20:2)	LPC	21.8543	22.5483	22.5164	21.9045	22.5764	22.6414	21.8543	22.4965	22.4143		LysoPC(20:1)	LPC	25.6114	25.3171	25.4678	25.2656	25.9916	25.433
LysoPC(22:3)	LPC	17.8581	18.4005	19.3249	18.1817	18.2111	19.1708	17.8581	18.5136	19.5937		LysoPC(20:4)	LPC	26.2558	25.8042	26.6227	25.8224	25.7841	25.7859
LysoPC(22:4)	LPC	21.9113	22.1667	22.5697	22.1654	22.0891	22.4998	21.7083	22.1719	23.0258		LysoPC(20:5)	LPC	21.5001	21.3349	21.996	21.4001	20.993	21.1863
LysoPE(18:0)	LPE	25.6756	26.0777	26.1647	25.4903	26.1216	26.3397	25.9166	26.0219	26.1416		LysoPC(22:4)	LPC	23.115	22.7635	23.2425	22.8333	22.9983	22.7459
LysoPE(20:3)	LPE	21.0473	21.6527	21.7446	20.9598	21.6527	21.8305	21.0754	21.4564	21.6064		LysoPC(22:6)	LPC	23.9714	23.4946	24.3251	23.5895	23.6173	23.4524
LysoPE(22:4)	LPE	20.9899	21.5263	22.8359	21.244	22.1961	22.6399	20.7993	21.4547	22.9319		LysoPE(20:4)	LPE	23.9683	23.7767	24.1904	23.7643	23.8003	23.789
PC(34:2)	PC	30.2099	30.2498	29.399	30.1535	30.316	29.3964	30.3459	30.1739	29.399		LysoPE(22:6)	LPE	24.5727	24.4025	24.7167	24.4224	24.319	24.3826
PC(34:3)	PC	27.2665	27.418	26.6066	27.2665	27.568	26.6279	27.2078	27.3122	26.5054		LysoPE(P-16:0)	LPE	26.8492	26.3497	26.5877	26.3455	27.3811	26.5805
PC(36:2)	PC	29.5623	29.3557	28.7212	29.5623	29.3557	28.6197	29.5561	29.3135	28.7212		PC(32:0)	PC	22.4461	22.7614	22.4539	22.6945	22.4383	23.0182
PC(36:3)	PC	29.6451	29.7043	29.0482	29.6736	29.7043	28.9555	29.6223	29.7418	29.0482		PC(34:1)	PC	24.7798	24.9647	24.5425	24.9444	24.8761	24.985
PC(p34:1)	PC	25.3297	25.1266	24.449	25.1176	25.3279	24.411	25.4954	25.0422	24.4901		PG(33:1)	PG	18.0537	18.7418	17.5407	18.4458	18.2191	18.9611
PC(p36:4)	PC	26.9737	26.9546	26.151	26.6446	26.9546	26.1999	27.0194	26.7857	26.151		PG(34:1)	PG	24.2082	24.7401	24.0803	24.4662	24.2093	24.9612
PG(33:1)	PG	21.6705	20.48	20.0487	22.118	20.3359	20.0487	21.5162	20.7412	20.177		PG(36:3)	PG	22.4996	23.1206	22.3807	23.1736	22.6283	23.0677
PG(34:1)	PG	26.8581	26.5866	26.0188	26.8692	26.3924	25.9578	26.6868	26.8017	26.0188		PG(38:4)	PG	20.9929	21.6333	20.4179	21.2657	21.0375	22.1173
PG(36:3)	PG	26.6982	26.2677	25.5018	26.7828	26.2677	25.5018	26.3821	26.328	25.5541		PG(38:5)	PG	23.1261	23.733	22.7554	23.6693	23.194	23.9938
PG(38:5)	PG	24.8943	24.6182	24.1756	24.9512	24.6182	24.3018	24.8084	24.6499	24.1406		PG(40:5)	PG	20.3479	20.8469	20.3288	20.6672	20.564	20.9678
PG(38:6)	PG	24.4013	23.8445	23.3808	24.0499	23.8655	23.636	24.5667	23.8445	23.2463		PG(40:7)	PG	23.7449	24.3935	23.65	24.401	24.0206	24.3861
PG(40:9)	PG	19.5589	19.2652	18.6137	19.3365	19.2652	18.5115	19.6824	19.3215	18.6506		PG(36:4)	PG	22.9185	23.375	22.6096	23.4089	22.9807	23.3411
PI(34:2)	PI	24.6451	23.9826	23.2505	24.4663	23.9537	23.1689	24.6751	24.2427	23.398		PG(38:6)	PG	23.7892	24.2304	23.4281	24.1211	23.9339	24.2467
PI(36:4)	PI	24.7323	24.5279	24.1138	24.6208	24.4581	23.8974	24.8067	24.6599	24.1184		PG40:6)	PG	22.0889	22.7956	22.0283	22.6171	22.2458	22.9975
PI(38:6)	PI	22.2424	21.6469	21.1003	22.2424	21.5499	20.9856	22.1783	22.029	21.1855		PG(40:8)	PG	24.6209	24.9609	24.5482	24.9006	24.7671	25.0185
PI(38:5)	PI	25.6314	25.4364	25.2333	25.6314	25.4282	24.9553	25.7101	25.6777	25.2763		PG(35:1)	PG	17.6133	18.7198	17.5329	18.5759	17.6933	18.7615
												PG(42:10)	PG	23.9513	24.383	23.9139	24.2323	24.0869	24.4168
												PG(42:9)	PG	23.4362	23.9252	22.8286	23.5381	23.6455	24.0887
												PI(34:2)	PI	21.2881	21.9591	21.4877	22.1654	21.1797	21.8642
												PI(36:4)	PI	22.6779	23.1628	22.7403	23.1543	22.6328	23.2702
												PI(38:5)	PI	21.5482	22.0387	21.6825	22.0372	21.4556	22.0403

## Sheet: Table 9f_Verified metabolites
Related to Fig. 7m. ("CR" indicates calorie restriction group, "CN" indicates control group,"Y" indicates young, "M" indicates middle age, "O" indicates old )
	Monkeys									Mice (CR treatment)						Mice (CR treatment)
ID	Median (Young&All samples )	Median (Middle age&All samples )	Median (Old&All samples )	Median (Young &Ascending colon)	Median (Middle age &Ascending colon)	Median (Old &Ascending colon)	Median (Young &Descending colon)	Median (Middle age &Descending colon)	Median (Old& Descending colon)	Median (Control&All samples )	Median (Calorie restriction &All samples )	Median (Control& Ascending colon)	Median (Calorie restriction &Ascending colon)	Median (Control& Descending colon)	Median (Calorie restriction &Descending colon)	p value(All samples, Student’s t-test)	Log2(Calorie restriction/Control),All samples	p value (Ascending colon, Student’s t-test)	Log2(Calorie restriction/Control), Ascending colon	p value (Descending colon, Student’s t-test)	Log2(Calorie restriction/Control), Descending colon
Allantoin	19.7078	20.245	18.744	19.4327	19.6527	18.669	19.8215	20.9302	18.83	18.1545	18.5718	17.8934	18.542	18.3027	18.6709	0.00080047	0.417343	0.0227013	0.648578	0.0193858	0.368195
N-Acetyl-L-Alanine	23.556	23.3852	20.9217	23.8301	23.538	21.0038	22.6244	22.2916	20.8843	18.8457	19.2257	18.9043	19.0521	18.8142	19.2454	0.000799931	0.379984	0.128035	0.147806	0.0020333	0.431245
Fumaric acid	24.9177	24.4881	24.465	24.9615	24.8531	24.4709	24.9039	24.3992	24.3945	24.93	25.31	24.8533	25.1775	25.1167	25.3285	0.00428401	0.379989	0.03648	0.324202	0.0519268	0.211831
Indolelactic Acid	16.7843	17.8735	16.8002	16.7746	17.7418	16.7981	16.7843	18.2988	16.8063	16.5567	16.6141	16.4058	16.7648	16.585	16.4634	0.918643	0.0573899	0.635856	0.358985	0.705313	-0.121593
Prasterone Sulfate	17.0881	16.601	13.8713	17.0098	16.3735	13.8958	17.0881	16.6398	13.8713	16.4008	17.3116	17.8123	17.3388	15.6605	17.2844	0.95854	0.910801	0.355464	-0.47351	0.236448	1.62386
Thiamine	28.0849	27.1855	28.5754	28.0849	27.5748	28.3382	27.9521	26.2328	28.8159	22.0406	22.6067	22.1287	22.8092	21.6557	22.3261	0.00176629	0.566101	0.0384445	0.680538	0.0146192	0.670324
Glycocholic Acid	19.5218	17.6408	20.9649	19.887	18.0714	20.9649	19.3472	16.7998	21.1008	18.7982	19.3669	18.7836	19.3604	18.8128	19.3734	0.028393	0.568714	0.0589745	0.576779	0.178529	0.56065
